# Supplementary material for: Switchable Reactivities of Metalated Phosphasilenes Regulated by Reversible 1,2‐Metal Migration
Source: Angew Chem Int Ed Engl. 2025 Dec 16;65(5):e18102. doi: 10.1002/anie.202518102 (PMC12851009; doi:10.1002/anie.202518102)
Supplement: Supplementary file 2 — Supporting Information [file ANIE-65-e18102-s001.zip]

Archive with 13 entries (13 files):
- 10.cif
- 11.cif
- 12.cif
- 13.cif
- 15.cif
- 16.cif
- 17.cif
- 18.cif
- 2.cif
- 3.cif
- 6.cif
- 7.cif
- 8.cif
