# Supplementary material for: Switchable Reactivities of Metalated Phosphasilenes Regulated by Reversible 1,2‐Metal Migration
Source: Angew Chem Int Ed Engl. 2025 Dec 16;65(5):e18102. doi: 10.1002/anie.202518102 (PMC12851009; doi:10.1002/anie.202518102)
Supplement: Supplementary file 2 — Supporting Information [file ANIE-65-e18102-s001.zip › 10.cif]

data_zhuhu149_0m
_audit_creation_date               2025-04-07
_audit_creation_method
;
Olex2 1.3
(compiled Nov 21 2019 18:26:39 for OlexSys, GUI svn.r6003)
;
_shelx_SHELXL_version_number       '2018/3'
_audit_contact_author_address      ?
_audit_contact_author_email        ?
_audit_contact_author_name         ''
_audit_contact_author_phone        ?
_publ_contact_author_id_orcid      ?
_publ_section_references
;
Dolomanov, O.V., Bourhis, L.J., Gildea, R.J, Howard, J.A.K. & Puschmann, H.
 (2009), J. Appl. Cryst. 42, 339-341.

Sheldrick, G.M. (2015). Acta Cryst. C71, 3-8.
;
_chemical_name_common              ?
_chemical_name_systematic          ?
_chemical_formula_moiety           'C73 H103 Ag Fe N5 O5 P Si2, C7 H8'
_chemical_formula_sum              'C80 H111 Ag Fe N5 O5 P Si2'
_chemical_formula_weight           1473.60
_chemical_melting_point            ?
loop_
  _atom_type_symbol
  _atom_type_description
  _atom_type_scat_dispersion_real
  _atom_type_scat_dispersion_imag
  _atom_type_scat_source
 'C' 'C' 0.0033 0.0016 'International Tables Vol C Tables 4.2.6.8 and 6.1.1.4'
 'H' 'H' 0.0000 0.0000 'International Tables Vol C Tables 4.2.6.8 and 6.1.1.4'
 'Ag' 'Ag' -0.8971 1.1015
 'International Tables Vol C Tables 4.2.6.8 and 6.1.1.4'
 'Fe' 'Fe' 0.3463 0.8444 'International Tables Vol C Tables 4.2.6.8 and 6.1.1.4'
 'N' 'N' 0.0061 0.0033 'International Tables Vol C Tables 4.2.6.8 and 6.1.1.4'
 'O' 'O' 0.0106 0.0060 'International Tables Vol C Tables 4.2.6.8 and 6.1.1.4'
 'P' 'P' 0.1023 0.0942 'International Tables Vol C Tables 4.2.6.8 and 6.1.1.4'
 'Si' 'Si' 0.0817 0.0704 'International Tables Vol C Tables 4.2.6.8 and 6.1.1.4'

_shelx_space_group_comment
;
The symmetry employed for this shelxl refinement is uniquely defined
by the following loop, which should always be used as a source of
symmetry information in preference to the above space-group names.
They are only intended as comments.
;
_space_group_crystal_system        'triclinic'
_space_group_IT_number             2
_space_group_name_H-M_alt          'P -1'
_space_group_name_Hall             '-P 1'
loop_
  _space_group_symop_operation_xyz
 'x, y, z'
 '-x, -y, -z'

_cell_length_a                     12.5289(7)
_cell_length_b                     13.1785(6)
_cell_length_c                     26.0357(13)
_cell_angle_alpha                  82.503(2)
_cell_angle_beta                   82.091(2)
_cell_angle_gamma                  73.158(2)
_cell_volume                       4056.6(4)
_cell_formula_units_Z              2
_cell_measurement_reflns_used      9829
_cell_measurement_temperature      100.0
_cell_measurement_theta_max        25.61
_cell_measurement_theta_min        2.21
_shelx_estimated_absorpt_T_max     0.941
_shelx_estimated_absorpt_T_min     0.847
_exptl_absorpt_coefficient_mu      0.519
_exptl_absorpt_correction_T_max    0.7453
_exptl_absorpt_correction_T_min    0.6936
_exptl_absorpt_correction_type     multi-scan
_exptl_absorpt_process_details     ?
_exptl_absorpt_special_details     ?
_exptl_crystal_colour              yellow
_exptl_crystal_colour_primary      yellow
_exptl_crystal_density_diffrn      1.206
_exptl_crystal_density_meas        ?
_exptl_crystal_density_method      ?
_exptl_crystal_description         plate
_exptl_crystal_F_000               1564
_exptl_crystal_size_max            0.331
_exptl_crystal_size_mid            0.15
_exptl_crystal_size_min            0.118
_exptl_transmission_factor_max     ?
_exptl_transmission_factor_min     ?
_diffrn_reflns_av_R_equivalents    0.0713
_diffrn_reflns_av_unetI/netI       0.0420
_diffrn_reflns_Laue_measured_fraction_full  0.999
_diffrn_reflns_Laue_measured_fraction_max  0.995
_diffrn_reflns_limit_h_max         15
_diffrn_reflns_limit_h_min         -15
_diffrn_reflns_limit_k_max         16
_diffrn_reflns_limit_k_min         -16
_diffrn_reflns_limit_l_max         31
_diffrn_reflns_limit_l_min         -31
_diffrn_reflns_number              111502
_diffrn_reflns_point_group_measured_fraction_full  0.999
_diffrn_reflns_point_group_measured_fraction_max  0.995
_diffrn_reflns_theta_full          25.242
_diffrn_reflns_theta_max           25.698
_diffrn_reflns_theta_min           2.275
_diffrn_ambient_temperature        100.0
_diffrn_detector_area_resol_mean   ?
_diffrn_measured_fraction_theta_full  0.999
_diffrn_measured_fraction_theta_max  0.995
_diffrn_measurement_device_type    'Bruker APEX-II CCD'
_diffrn_measurement_method         ?
_diffrn_radiation_type             MoK\a
_diffrn_radiation_wavelength       0.71073
_diffrn_source                     ?
_reflns_Friedel_coverage           0.000
_reflns_Friedel_fraction_full      .
_reflns_Friedel_fraction_max       .
_reflns_number_gt                  12517
_reflns_number_total               15366
_reflns_special_details
;
 Reflections were merged by SHELXL according to the crystal
 class for the calculation of statistics and refinement.
 
 Structure factors included contributions from the .fab file.
 
 _reflns_Friedel_fraction is defined as the number of unique
 Friedel pairs measured divided by the number that would be
 possible theoretically, ignoring centric projections and
 systematic absences.
;
_reflns_threshold_expression       'I > 2\s(I)'
_computing_cell_refinement         ?
_computing_data_collection         ?
_computing_data_reduction          ?
_computing_molecular_graphics      'Olex2 1.3 (Dolomanov et al., 2009)'
_computing_publication_material    'Olex2 1.3 (Dolomanov et al., 2009)'
_computing_structure_refinement    'SHELXL 2018/3 (Sheldrick, 2015)'
_computing_structure_solution      'SHELXT 2018/2 (Sheldrick, 2018)'
_refine_diff_density_max           2.551
_refine_diff_density_min           -0.698
_refine_diff_density_rms           0.075
_refine_ls_extinction_coef         .
_refine_ls_extinction_method       none
_refine_ls_goodness_of_fit_ref     1.027
_refine_ls_hydrogen_treatment      constr
_refine_ls_matrix_type             full
_refine_ls_number_parameters       884
_refine_ls_number_reflns           15366
_refine_ls_number_restraints       0
_refine_ls_R_factor_all            0.0559
_refine_ls_R_factor_gt             0.0417
_refine_ls_restrained_S_all        1.027
_refine_ls_shift/su_max            0.001
_refine_ls_shift/su_mean           0.000
_refine_ls_structure_factor_coef   Fsqd
_refine_ls_weighting_details      
 'w=1/[\s^2^(Fo^2^)+(0.0532P)^2^+4.9141P] where P=(Fo^2^+2Fc^2^)/3'
_refine_ls_weighting_scheme        calc
_refine_ls_wR_factor_gt            0.1043
_refine_ls_wR_factor_ref           0.1127
_refine_special_details            ?
_olex2_refinement_description
;
1. Fixed Uiso
 At 1.2 times of:
  All C(H) groups
 At 1.5 times of:
  All C(H,H,H) groups
2.a Ternary CH refined with riding coordinates:
 C10(H10), C13(H13), C18(H18), C25(H25), C48(H48), C51(H51), C63(H63), C66(H66)
2.b Aromatic/amide H refined with riding coordinates:
 C41(H41), C28(H28), C71(H71), C72(H72), C8(H8), C21(H21), C22(H22), C23(H23),
 C44(H44), C45(H45), C46(H46), C59(H59), C60(H60), C61(H61), C76(H76), C77(H77),
  C78(H78), C81(H81), C82(H82)
2.c Idealised Me refined as rotating group:
 C11(H11A,H11B,H11C), C12(H12A,H12B,H12C), C14(H14A,H14B,H14C), C15(H15A,H15B,
 H15C), C19(H19A,H19B,H19C), C20(H20A,H20B,H20C), C26(H26A,H26B,H26C), C27(H27A,
 H27B,H27C), C30(H30A,H30B,H30C), C31(H31A,H31B,H31C), C32(H32A,H32B,H32C),
 C34(H34A,H34B,H34C), C35(H35A,H35B,H35C), C36(H36A,H36B,H36C), C38(H38A,H38B,
 H38C), C39(H39A,H39B,H39C), C40(H40A,H40B,H40C), C49(H49A,H49B,H49C), C50(H50A,
 H50B,H50C), C52(H52A,H52B,H52C), C53(H53A,H53B,H53C), C55(H55A,H55B,H55C),
 C64(H64A,H64B,H64C), C65(H65A,H65B,H65C), C67(H67A,H67B,H67C), C68(H68A,H68B,
 H68C), C69(H69A,H69B,H69C), C80(H80A,H80B,H80C)
;
_atom_sites_solution_hydrogens     geom
_atom_sites_solution_primary       ?
_atom_sites_solution_secondary     ?
loop_
  _atom_site_label
  _atom_site_type_symbol
  _atom_site_fract_x
  _atom_site_fract_y
  _atom_site_fract_z
  _atom_site_U_iso_or_equiv
  _atom_site_adp_type
  _atom_site_occupancy
  _atom_site_site_symmetry_order
  _atom_site_calc_flag
  _atom_site_refinement_flags_posn
  _atom_site_refinement_flags_adp
  _atom_site_refinement_flags_occupancy
  _atom_site_disorder_assembly
  _atom_site_disorder_group
 Ag1 Ag 0.37200(2) 0.37698(2) 0.29862(2) 0.02118(7) Uani 1 1 d . . . . .
 Fe1 Fe 0.05347(4) 0.32340(3) 0.27528(2) 0.02522(11) Uani 1 1 d . . . . .
 P1 P 0.24165(6) 0.47021(6) 0.24088(3) 0.02356(16) Uani 1 1 d . . . . .
 Si1 Si 0.11886(6) 0.62830(6) 0.22427(3) 0.01766(16) Uani 1 1 d . . . . .
 Si2 Si 0.04221(6) 0.74703(6) 0.29105(3) 0.01881(16) Uani 1 1 d . . . . .
 O3 O 0.03486(15) 0.54103(14) 0.22874(7) 0.0201(4) Uani 1 1 d . . . . .
 O4 O -0.17098(19) 0.45021(19) 0.24922(10) 0.0418(6) Uani 1 1 d . . . . .
 O6 O 0.1500(2) 0.3122(2) 0.37315(10) 0.0491(7) Uani 1 1 d . . . . .
 O7 O 0.2297(2) 0.18815(19) 0.20751(10) 0.0486(7) Uani 1 1 d . . . . .
 O5 O -0.0558(2) 0.15455(19) 0.31366(11) 0.0466(6) Uani 1 1 d . . . . .
 N5 N 0.58809(19) 0.20142(18) 0.32421(9) 0.0204(5) Uani 1 1 d . . . . .
 N4 N 0.54135(19) 0.30922(18) 0.38316(9) 0.0211(5) Uani 1 1 d . . . . .
 N1 N 0.13859(19) 0.69432(18) 0.16651(9) 0.0198(5) Uani 1 1 d . . . . .
 N2 N 0.2171(2) 0.75859(18) 0.08510(9) 0.0217(5) Uani 1 1 d . . . . .
 N3 N 0.1402(2) 0.63023(19) 0.08297(9) 0.0253(5) Uani 1 1 d . . . . .
 C1 C 0.5078(2) 0.2895(2) 0.33937(11) 0.0210(6) Uani 1 1 d . . . . .
 C41 C 0.6696(2) 0.1678(2) 0.35830(12) 0.0259(6) Uani 1 1 d . . . . .
 H41 H 0.733754 0.107950 0.355998 0.031 Uiso 1 1 calc R U . . .
 C28 C 0.6408(2) 0.2357(2) 0.39526(12) 0.0260(6) Uani 1 1 d . . . . .
 H28 H 0.680768 0.233852 0.424025 0.031 Uiso 1 1 calc R U . . .
 C70 C 0.4846(2) 0.4013(2) 0.41139(11) 0.0218(6) Uani 1 1 d . . . . .
 C73 C 0.3974(2) 0.3941(2) 0.45016(11) 0.0247(6) Uani 1 1 d . . . . .
 C71 C 0.3482(3) 0.4837(2) 0.47694(12) 0.0293(7) Uani 1 1 d . . . . .
 H71 H 0.288775 0.482267 0.503724 0.035 Uiso 1 1 calc R U . . .
 C72 C 0.3837(3) 0.5742(2) 0.46546(13) 0.0318(7) Uani 1 1 d . . . . .
 H72 H 0.349876 0.633516 0.485027 0.038 Uiso 1 1 calc R U . . .
 C8 C 0.4676(3) 0.5802(2) 0.42598(12) 0.0297(7) Uani 1 1 d . . . . .
 H8 H 0.489551 0.644179 0.417948 0.036 Uiso 1 1 calc R U . . .
 C9 C 0.5205(2) 0.4932(2) 0.39774(11) 0.0244(6) Uani 1 1 d . . . . .
 C10 C 0.6136(3) 0.5001(2) 0.35452(12) 0.0289(7) Uani 1 1 d . . . . .
 H10 H 0.634143 0.433182 0.336745 0.035 Uiso 1 1 calc R U . . .
 C11 C 0.7184(3) 0.5064(4) 0.37661(14) 0.0478(10) Uani 1 1 d . . . . .
 H11A H 0.700262 0.570445 0.395078 0.072 Uiso 1 1 calc R U . . .
 H11B H 0.777501 0.509502 0.348047 0.072 Uiso 1 1 calc R U . . .
 H11C H 0.744661 0.443191 0.400833 0.072 Uiso 1 1 calc R U . . .
 C12 C 0.5747(4) 0.5929(3) 0.31407(15) 0.0531(10) Uani 1 1 d . . . . .
 H12A H 0.507124 0.587501 0.300955 0.080 Uiso 1 1 calc R U . . .
 H12B H 0.634086 0.591166 0.285164 0.080 Uiso 1 1 calc R U . . .
 H12C H 0.557961 0.659951 0.329972 0.080 Uiso 1 1 calc R U . . .
 C13 C 0.3588(3) 0.2935(3) 0.46289(12) 0.0300(7) Uani 1 1 d . . . . .
 H13 H 0.369235 0.258964 0.429879 0.036 Uiso 1 1 calc R U . . .
 C14 C 0.2351(3) 0.3161(3) 0.48380(14) 0.0401(8) Uani 1 1 d . . . . .
 H14A H 0.224470 0.338971 0.518936 0.060 Uiso 1 1 calc R U . . .
 H14B H 0.211028 0.251335 0.485031 0.060 Uiso 1 1 calc R U . . .
 H14C H 0.190271 0.372636 0.460844 0.060 Uiso 1 1 calc R U . . .
 C15 C 0.4302(3) 0.2147(3) 0.50153(16) 0.0461(9) Uani 1 1 d . . . . .
 H15A H 0.509089 0.197180 0.487019 0.069 Uiso 1 1 calc R U . . .
 H15B H 0.405522 0.149698 0.508078 0.069 Uiso 1 1 calc R U . . .
 H15C H 0.421898 0.246717 0.534297 0.069 Uiso 1 1 calc R U . . .
 C16 C 0.5835(2) 0.1473(2) 0.28016(11) 0.0220(6) Uani 1 1 d . . . . .
 C17 C 0.6415(2) 0.1711(2) 0.23222(12) 0.0241(6) Uani 1 1 d . . . . .
 C18 C 0.7088(2) 0.2515(2) 0.22493(12) 0.0266(6) Uani 1 1 d . . . . .
 H18 H 0.719106 0.267139 0.260206 0.032 Uiso 1 1 calc R U . . .
 C19 C 0.8254(3) 0.2085(3) 0.19588(14) 0.0350(7) Uani 1 1 d . . . . .
 H19A H 0.863583 0.139817 0.213550 0.052 Uiso 1 1 calc R U . . .
 H19B H 0.869415 0.259096 0.195532 0.052 Uiso 1 1 calc R U . . .
 H19C H 0.817532 0.198970 0.160007 0.052 Uiso 1 1 calc R U . . .
 C20 C 0.6451(3) 0.3556(3) 0.19628(16) 0.0441(9) Uani 1 1 d . . . . .
 H20A H 0.635943 0.342732 0.161128 0.066 Uiso 1 1 calc R U . . .
 H20B H 0.687327 0.408381 0.193964 0.066 Uiso 1 1 calc R U . . .
 H20C H 0.571127 0.382529 0.215388 0.066 Uiso 1 1 calc R U . . .
 C21 C 0.6333(3) 0.1179(2) 0.19058(12) 0.0301(7) Uani 1 1 d . . . . .
 H21 H 0.670817 0.132243 0.157354 0.036 Uiso 1 1 calc R U . . .
 C22 C 0.5717(3) 0.0448(3) 0.19673(13) 0.0339(7) Uani 1 1 d . . . . .
 H22 H 0.567248 0.009710 0.167778 0.041 Uiso 1 1 calc R U . . .
 C23 C 0.5166(3) 0.0224(3) 0.24445(13) 0.0319(7) Uani 1 1 d . . . . .
 H23 H 0.474661 -0.028224 0.248057 0.038 Uiso 1 1 calc R U . . .
 C24 C 0.5214(2) 0.0729(2) 0.28763(12) 0.0258(6) Uani 1 1 d . . . . .
 C25 C 0.4614(3) 0.0460(3) 0.34007(13) 0.0312(7) Uani 1 1 d . . . . .
 H25 H 0.475539 0.089744 0.365654 0.037 Uiso 1 1 calc R U . . .
 C26 C 0.5056(4) -0.0700(4) 0.3596(2) 0.098(2) Uani 1 1 d . . . . .
 H26A H 0.470303 -0.082789 0.394901 0.147 Uiso 1 1 calc R U . . .
 H26B H 0.587045 -0.087709 0.360075 0.147 Uiso 1 1 calc R U . . .
 H26C H 0.488142 -0.114608 0.336441 0.147 Uiso 1 1 calc R U . . .
 C27 C 0.3370(3) 0.0740(4) 0.33786(17) 0.0616(12) Uani 1 1 d . . . . .
 H27A H 0.308967 0.149751 0.326124 0.092 Uiso 1 1 calc R U . . .
 H27B H 0.300029 0.059301 0.372596 0.092 Uiso 1 1 calc R U . . .
 H27C H 0.320694 0.031176 0.313429 0.092 Uiso 1 1 calc R U . . .
 C3 C 0.1066(2) 0.4483(2) 0.24748(11) 0.0228(6) Uani 1 1 d . . . . .
 C29 C 0.1340(2) 0.8452(2) 0.28242(12) 0.0250(6) Uani 1 1 d . . . . .
 C30 C 0.1076(3) 0.9269(2) 0.23493(12) 0.0299(7) Uani 1 1 d . . . . .
 H30A H 0.161077 0.969775 0.229357 0.045 Uiso 1 1 calc R U . . .
 H30B H 0.031281 0.973510 0.241079 0.045 Uiso 1 1 calc R U . . .
 H30C H 0.113566 0.889567 0.204028 0.045 Uiso 1 1 calc R U . . .
 C31 C 0.2580(2) 0.7828(3) 0.27159(13) 0.0307(7) Uani 1 1 d . . . . .
 H31A H 0.268668 0.748572 0.239313 0.046 Uiso 1 1 calc R U . . .
 H31B H 0.279348 0.728268 0.300586 0.046 Uiso 1 1 calc R U . . .
 H31C H 0.304963 0.831768 0.267966 0.046 Uiso 1 1 calc R U . . .
 C32 C 0.1209(3) 0.9068(3) 0.33011(13) 0.0327(7) Uani 1 1 d . . . . .
 H32A H 0.147783 0.856822 0.359944 0.049 Uiso 1 1 calc R U . . .
 H32B H 0.041606 0.944197 0.338344 0.049 Uiso 1 1 calc R U . . .
 H32C H 0.164770 0.958569 0.322492 0.049 Uiso 1 1 calc R U . . .
 C33 C 0.0498(3) 0.6693(2) 0.35989(11) 0.0253(6) Uani 1 1 d . . . . .
 C34 C 0.0082(3) 0.5700(2) 0.36205(12) 0.0333(7) Uani 1 1 d . . . . .
 H34A H 0.012783 0.532246 0.397047 0.050 Uiso 1 1 calc R U . . .
 H34B H 0.055117 0.522856 0.336542 0.050 Uiso 1 1 calc R U . . .
 H34C H -0.069755 0.591371 0.353929 0.050 Uiso 1 1 calc R U . . .
 C35 C 0.1710(3) 0.6286(3) 0.37446(12) 0.0339(7) Uani 1 1 d . . . . .
 H35A H 0.172025 0.586517 0.408409 0.051 Uiso 1 1 calc R U . . .
 H35B H 0.200027 0.689427 0.376279 0.051 Uiso 1 1 calc R U . . .
 H35C H 0.217943 0.584097 0.347975 0.051 Uiso 1 1 calc R U . . .
 C36 C -0.0218(3) 0.7372(2) 0.40291(12) 0.0296(7) Uani 1 1 d . . . . .
 H36A H -0.101289 0.753820 0.397757 0.044 Uiso 1 1 calc R U . . .
 H36B H -0.000375 0.803466 0.401231 0.044 Uiso 1 1 calc R U . . .
 H36C H -0.009217 0.697299 0.437066 0.044 Uiso 1 1 calc R U . . .
 C37 C -0.1124(2) 0.8180(2) 0.27845(12) 0.0234(6) Uani 1 1 d . . . . .
 C38 C -0.1204(3) 0.8509(3) 0.21975(12) 0.0313(7) Uani 1 1 d . . . . .
 H38A H -0.199098 0.883524 0.213718 0.047 Uiso 1 1 calc R U . . .
 H38B H -0.090117 0.787752 0.200507 0.047 Uiso 1 1 calc R U . . .
 H38C H -0.077169 0.902212 0.207723 0.047 Uiso 1 1 calc R U . . .
 C39 C -0.1627(3) 0.9197(2) 0.30680(13) 0.0295(7) Uani 1 1 d . . . . .
 H39A H -0.118050 0.970011 0.295163 0.044 Uiso 1 1 calc R U . . .
 H39B H -0.161757 0.901187 0.344471 0.044 Uiso 1 1 calc R U . . .
 H39C H -0.240092 0.952393 0.298792 0.044 Uiso 1 1 calc R U . . .
 C40 C -0.1891(2) 0.7442(2) 0.29544(13) 0.0294(7) Uani 1 1 d . . . . .
 H40A H -0.195075 0.729380 0.333446 0.044 Uiso 1 1 calc R U . . .
 H40B H -0.157204 0.677266 0.279338 0.044 Uiso 1 1 calc R U . . .
 H40C H -0.263769 0.779135 0.284359 0.044 Uiso 1 1 calc R U . . .
 C2 C 0.1636(2) 0.6917(2) 0.11707(11) 0.0204(6) Uani 1 1 d . . . . .
 C42 C 0.2578(2) 0.8378(2) 0.10302(11) 0.0225(6) Uani 1 1 d . . . . .
 C43 C 0.1993(2) 0.9452(2) 0.09302(12) 0.0249(6) Uani 1 1 d . . . . .
 C44 C 0.2412(3) 1.0207(2) 0.11071(13) 0.0310(7) Uani 1 1 d . . . . .
 H44 H 0.203729 1.094309 0.104797 0.037 Uiso 1 1 calc R U . . .
 C45 C 0.3355(3) 0.9898(2) 0.13640(13) 0.0322(7) Uani 1 1 d . . . . .
 H45 H 0.362501 1.042266 0.148050 0.039 Uiso 1 1 calc R U . . .
 C46 C 0.3922(3) 0.8830(2) 0.14563(12) 0.0288(7) Uani 1 1 d . . . . .
 H46 H 0.457232 0.863286 0.163628 0.035 Uiso 1 1 calc R U . . .
 C47 C 0.3549(2) 0.8041(2) 0.12884(11) 0.0237(6) Uani 1 1 d . . . . .
 C48 C 0.4182(2) 0.6866(2) 0.13783(12) 0.0260(6) Uani 1 1 d . . . . .
 H48 H 0.361366 0.646118 0.149288 0.031 Uiso 1 1 calc R U . . .
 C49 C 0.4839(3) 0.6445(3) 0.08722(13) 0.0369(8) Uani 1 1 d . . . . .
 H49A H 0.535996 0.686870 0.073425 0.055 Uiso 1 1 calc R U . . .
 H49B H 0.431596 0.649950 0.061602 0.055 Uiso 1 1 calc R U . . .
 H49C H 0.526202 0.569844 0.094274 0.055 Uiso 1 1 calc R U . . .
 C50 C 0.4978(3) 0.6628(3) 0.17976(14) 0.0360(8) Uani 1 1 d . . . . .
 H50A H 0.526464 0.585506 0.187414 0.054 Uiso 1 1 calc R U . . .
 H50B H 0.457609 0.694338 0.211436 0.054 Uiso 1 1 calc R U . . .
 H50C H 0.560529 0.693123 0.167448 0.054 Uiso 1 1 calc R U . . .
 C51 C 0.0932(3) 0.9799(2) 0.06568(12) 0.0280(7) Uani 1 1 d . . . . .
 H51 H 0.103224 0.930352 0.038304 0.034 Uiso 1 1 calc R U . . .
 C52 C 0.0707(4) 1.0922(3) 0.03821(17) 0.0538(11) Uani 1 1 d . . . . .
 H52A H 0.051819 1.143865 0.064198 0.081 Uiso 1 1 calc R U . . .
 H52B H 0.007993 1.105502 0.017207 0.081 Uiso 1 1 calc R U . . .
 H52C H 0.137833 1.099472 0.015537 0.081 Uiso 1 1 calc R U . . .
 C53 C -0.0079(3) 0.9680(4) 0.10320(15) 0.0507(10) Uani 1 1 d . . . . .
 H53A H 0.007040 0.894663 0.119578 0.076 Uiso 1 1 calc R U . . .
 H53B H -0.073864 0.984496 0.084059 0.076 Uiso 1 1 calc R U . . .
 H53C H -0.021813 1.017129 0.130126 0.076 Uiso 1 1 calc R U . . .
 C54 C 0.2240(3) 0.7396(2) 0.03252(11) 0.0270(6) Uani 1 1 d . . . . .
 C55 C 0.2814(3) 0.7965(3) -0.01103(12) 0.0356(8) Uani 1 1 d . . . . .
 H55A H 0.285661 0.764311 -0.043394 0.053 Uiso 1 1 calc R U . . .
 H55B H 0.357254 0.790839 -0.003142 0.053 Uiso 1 1 calc R U . . .
 H55C H 0.238791 0.871740 -0.015149 0.053 Uiso 1 1 calc R U . . .
 C56 C 0.1752(3) 0.6627(2) 0.03116(12) 0.0309(7) Uani 1 1 d . . . . .
 C57 C 0.1084(3) 0.5327(2) 0.09741(11) 0.0236(6) Uani 1 1 d . . . . .
 C58 C -0.0052(3) 0.5382(2) 0.10737(12) 0.0262(6) Uani 1 1 d . . . . .
 C59 C -0.0339(3) 0.4424(2) 0.11751(12) 0.0285(7) Uani 1 1 d . . . . .
 H59 H -0.110511 0.443302 0.125053 0.034 Uiso 1 1 calc R U . . .
 C60 C 0.0473(3) 0.3467(2) 0.11672(12) 0.0285(7) Uani 1 1 d . . . . .
 H60 H 0.026248 0.282174 0.123238 0.034 Uiso 1 1 calc R U . . .
 C61 C 0.1593(3) 0.3432(2) 0.10656(12) 0.0293(7) Uani 1 1 d . . . . .
 H61 H 0.214106 0.276162 0.105663 0.035 Uiso 1 1 calc R U . . .
 C62 C 0.1935(3) 0.4359(2) 0.09761(11) 0.0264(6) Uani 1 1 d . . . . .
 C63 C 0.3177(3) 0.4304(3) 0.08903(14) 0.0372(8) Uani 1 1 d . . . . .
 H63 H 0.325183 0.498600 0.099031 0.045 Uiso 1 1 calc R U . . .
 C64 C 0.3881(3) 0.3407(3) 0.12283(14) 0.0464(9) Uani 1 1 d . . . . .
 H64A H 0.391370 0.272337 0.110824 0.070 Uiso 1 1 calc R U . . .
 H64B H 0.354407 0.343222 0.159079 0.070 Uiso 1 1 calc R U . . .
 H64C H 0.464116 0.348516 0.120485 0.070 Uiso 1 1 calc R U . . .
 C65 C 0.3664(4) 0.4214(4) 0.03309(17) 0.0611(12) Uani 1 1 d . . . . .
 H65A H 0.358125 0.356506 0.021529 0.092 Uiso 1 1 calc R U . . .
 H65B H 0.446122 0.418286 0.030004 0.092 Uiso 1 1 calc R U . . .
 H65C H 0.326696 0.483589 0.011318 0.092 Uiso 1 1 calc R U . . .
 C66 C -0.0960(3) 0.6437(2) 0.10574(14) 0.0354(8) Uani 1 1 d . . . . .
 H66 H -0.060100 0.701418 0.107882 0.043 Uiso 1 1 calc R U . . .
 C67 C -0.1867(3) 0.6481(3) 0.15061(16) 0.0445(9) Uani 1 1 d . . . . .
 H67A H -0.231803 0.601076 0.145968 0.067 Uiso 1 1 calc R U . . .
 H67B H -0.234770 0.721323 0.151708 0.067 Uiso 1 1 calc R U . . .
 H67C H -0.152332 0.624817 0.183314 0.067 Uiso 1 1 calc R U . . .
 C68 C -0.1472(5) 0.6653(4) 0.05417(19) 0.092(2) Uani 1 1 d . . . . .
 H68A H -0.187618 0.612635 0.052284 0.137 Uiso 1 1 calc R U . . .
 H68B H -0.087460 0.660224 0.025255 0.137 Uiso 1 1 calc R U . . .
 H68C H -0.199356 0.736934 0.051849 0.137 Uiso 1 1 calc R U . . .
 C69 C 0.1486(4) 0.6194(3) -0.01427(13) 0.0475(10) Uani 1 1 d . . . . .
 H69A H 0.075306 0.662344 -0.024460 0.071 Uiso 1 1 calc R U . . .
 H69B H 0.146727 0.545468 -0.004611 0.071 Uiso 1 1 calc R U . . .
 H69C H 0.206260 0.621940 -0.043559 0.071 Uiso 1 1 calc R U . . .
 C4 C -0.0820(3) 0.4017(2) 0.25905(13) 0.0307(7) Uani 1 1 d . . . . .
 C6 C 0.1101(3) 0.3192(3) 0.33507(14) 0.0358(8) Uani 1 1 d . . . . .
 C7 C 0.1605(3) 0.2434(2) 0.23255(13) 0.0343(7) Uani 1 1 d . . . . .
 C5 C -0.0099(3) 0.2182(3) 0.29866(14) 0.0352(8) Uani 1 1 d . . . . .
 C76 C -0.2699(3) 0.0298(3) 0.51210(15) 0.0439(9) Uani 1 1 d . . . . .
 H76 H -0.327190 -0.002074 0.527402 0.053 Uiso 1 1 calc R U . . .
 C77 C -0.2518(3) 0.1131(3) 0.53424(14) 0.0400(8) Uani 1 1 d . . . . .
 H77 H -0.297763 0.138645 0.564638 0.048 Uiso 1 1 calc R U . . .
 C78 C -0.1690(3) 0.1587(3) 0.51284(13) 0.0389(8) Uani 1 1 d . . . . .
 H78 H -0.157646 0.215387 0.528500 0.047 Uiso 1 1 calc R U . . .
 C79 C -0.1007(3) 0.1224(3) 0.46796(14) 0.0406(8) Uani 1 1 d . . . . .
 C80 C -0.0111(4) 0.1728(4) 0.44483(17) 0.0628(12) Uani 1 1 d . . . . .
 H80A H 0.039602 0.128146 0.419316 0.094 Uiso 1 1 calc R U . . .
 H80B H 0.031315 0.180325 0.472402 0.094 Uiso 1 1 calc R U . . .
 H80C H -0.044950 0.243280 0.427531 0.094 Uiso 1 1 calc R U . . .
 C81 C -0.2050(4) -0.0054(3) 0.46860(15) 0.0468(9) Uani 1 1 d . . . . .
 H81 H -0.217054 -0.061851 0.453005 0.056 Uiso 1 1 calc R U . . .
 C82 C -0.1194(3) 0.0414(3) 0.44628(13) 0.0407(9) Uani 1 1 d . . . . .
 H82 H -0.074229 0.016020 0.415684 0.049 Uiso 1 1 calc R U . . .

loop_
  _atom_site_aniso_label
  _atom_site_aniso_U_11
  _atom_site_aniso_U_22
  _atom_site_aniso_U_33
  _atom_site_aniso_U_23
  _atom_site_aniso_U_13
  _atom_site_aniso_U_12
 Ag1 0.01770(11) 0.02015(11) 0.02378(12) -0.00223(8) -0.00478(8) -0.00100(8)
 Fe1 0.0299(2) 0.0191(2) 0.0281(2) -0.00250(17) -0.00412(18) -0.00837(17)
 P1 0.0196(4) 0.0195(4) 0.0305(4) -0.0027(3) -0.0082(3) -0.0009(3)
 Si1 0.0162(4) 0.0165(4) 0.0202(4) -0.0032(3) -0.0022(3) -0.0038(3)
 Si2 0.0169(4) 0.0183(4) 0.0213(4) -0.0050(3) -0.0003(3) -0.0045(3)
 O3 0.0177(10) 0.0171(9) 0.0253(10) -0.0018(8) -0.0052(8) -0.0036(7)
 O4 0.0278(13) 0.0366(13) 0.0623(17) -0.0040(12) -0.0074(12) -0.0099(11)
 O6 0.0715(19) 0.0464(15) 0.0372(15) 0.0040(11) -0.0217(14) -0.0245(14)
 O7 0.0545(17) 0.0352(14) 0.0447(15) -0.0096(12) 0.0057(13) 0.0031(12)
 O5 0.0556(16) 0.0304(13) 0.0592(17) 0.0050(12) -0.0086(13) -0.0233(12)
 N5 0.0173(12) 0.0192(11) 0.0248(13) -0.0032(9) -0.0047(10) -0.0036(9)
 N4 0.0189(12) 0.0206(12) 0.0238(13) -0.0030(9) -0.0042(10) -0.0043(9)
 N1 0.0182(12) 0.0197(11) 0.0222(13) -0.0038(9) -0.0026(9) -0.0050(9)
 N2 0.0255(13) 0.0201(12) 0.0206(12) -0.0032(9) -0.0004(10) -0.0084(10)
 N3 0.0361(15) 0.0244(13) 0.0204(13) -0.0031(10) -0.0050(11) -0.0150(11)
 C1 0.0193(14) 0.0215(14) 0.0233(15) -0.0012(11) -0.0019(11) -0.0079(11)
 C41 0.0205(15) 0.0243(15) 0.0316(17) -0.0048(12) -0.0090(12) -0.0006(12)
 C28 0.0212(15) 0.0260(15) 0.0300(16) -0.0034(12) -0.0094(12) -0.0020(12)
 C70 0.0198(14) 0.0232(14) 0.0219(15) -0.0043(11) -0.0075(12) -0.0019(11)
 C73 0.0193(14) 0.0300(16) 0.0252(15) -0.0032(12) -0.0077(12) -0.0045(12)
 C71 0.0211(15) 0.0380(18) 0.0263(16) -0.0073(13) -0.0031(13) -0.0019(13)
 C72 0.0303(17) 0.0290(16) 0.0350(18) -0.0135(13) -0.0119(14) 0.0021(13)
 C8 0.0320(17) 0.0259(16) 0.0327(17) -0.0043(13) -0.0108(14) -0.0064(13)
 C9 0.0237(15) 0.0258(15) 0.0258(15) -0.0037(12) -0.0099(12) -0.0061(12)
 C10 0.0323(17) 0.0299(16) 0.0283(16) -0.0022(13) -0.0064(13) -0.0133(13)
 C11 0.042(2) 0.079(3) 0.033(2) -0.0098(18) 0.0024(16) -0.035(2)
 C12 0.061(3) 0.050(2) 0.037(2) 0.0094(17) 0.0020(19) -0.007(2)
 C13 0.0302(17) 0.0374(18) 0.0250(16) -0.0052(13) -0.0015(13) -0.0132(14)
 C14 0.0355(19) 0.055(2) 0.0346(19) -0.0018(16) -0.0009(15) -0.0226(17)
 C15 0.045(2) 0.036(2) 0.061(3) 0.0098(17) -0.0163(19) -0.0180(16)
 C16 0.0186(14) 0.0214(14) 0.0256(15) -0.0054(11) -0.0073(12) -0.0012(11)
 C17 0.0202(15) 0.0204(14) 0.0302(16) -0.0026(12) -0.0057(12) -0.0016(11)
 C18 0.0254(16) 0.0253(15) 0.0289(16) -0.0017(12) -0.0025(13) -0.0073(12)
 C19 0.0264(17) 0.0346(18) 0.044(2) -0.0083(15) -0.0009(14) -0.0077(14)
 C20 0.0318(19) 0.0297(18) 0.070(3) 0.0071(17) -0.0133(18) -0.0082(14)
 C21 0.0281(17) 0.0345(17) 0.0274(17) -0.0061(13) -0.0021(13) -0.0071(13)
 C22 0.0338(18) 0.0378(18) 0.0356(19) -0.0142(14) -0.0092(15) -0.0111(14)
 C23 0.0267(16) 0.0309(17) 0.043(2) -0.0085(14) -0.0075(14) -0.0119(13)
 C24 0.0210(15) 0.0247(15) 0.0323(17) -0.0050(12) -0.0062(12) -0.0045(12)
 C25 0.0262(16) 0.0343(17) 0.0362(18) -0.0041(14) -0.0041(14) -0.0128(13)
 C26 0.065(3) 0.079(3) 0.088(4) 0.049(3) 0.036(3) 0.031(3)
 C27 0.027(2) 0.094(3) 0.054(3) 0.011(2) -0.0006(18) -0.011(2)
 C3 0.0260(15) 0.0206(14) 0.0214(15) -0.0077(11) -0.0033(12) -0.0027(11)
 C29 0.0228(15) 0.0266(15) 0.0284(16) -0.0095(12) 0.0014(12) -0.0101(12)
 C30 0.0320(17) 0.0233(15) 0.0348(18) -0.0064(13) 0.0030(14) -0.0096(13)
 C31 0.0221(16) 0.0393(18) 0.0347(18) -0.0116(14) 0.0007(13) -0.0130(13)
 C32 0.0337(18) 0.0353(18) 0.0354(18) -0.0133(14) 0.0036(14) -0.0186(14)
 C33 0.0271(16) 0.0271(15) 0.0218(15) -0.0051(12) -0.0033(12) -0.0063(12)
 C34 0.050(2) 0.0245(16) 0.0257(16) -0.0012(13) -0.0022(15) -0.0115(14)
 C35 0.0340(18) 0.0372(18) 0.0259(17) -0.0056(14) -0.0074(14) 0.0003(14)
 C36 0.0350(18) 0.0297(16) 0.0247(16) -0.0061(13) 0.0023(13) -0.0108(13)
 C37 0.0167(14) 0.0227(14) 0.0292(16) -0.0049(12) 0.0000(12) -0.0032(11)
 C38 0.0236(16) 0.0327(17) 0.0341(18) -0.0035(13) -0.0050(13) -0.0012(13)
 C39 0.0235(16) 0.0250(15) 0.0363(18) -0.0067(13) 0.0030(13) -0.0021(12)
 C40 0.0203(15) 0.0314(16) 0.0369(18) -0.0067(13) -0.0011(13) -0.0073(12)
 C2 0.0200(14) 0.0165(13) 0.0249(15) -0.0024(11) -0.0057(11) -0.0035(11)
 C42 0.0258(15) 0.0203(14) 0.0220(15) -0.0051(11) 0.0035(12) -0.0089(11)
 C43 0.0248(15) 0.0226(14) 0.0267(16) -0.0028(12) 0.0026(12) -0.0080(12)
 C44 0.0320(17) 0.0204(15) 0.0406(19) -0.0037(13) 0.0001(14) -0.0085(13)
 C45 0.0307(17) 0.0294(17) 0.0418(19) -0.0116(14) 0.0020(14) -0.0156(13)
 C46 0.0224(15) 0.0338(17) 0.0330(17) -0.0073(13) 0.0003(13) -0.0118(13)
 C47 0.0204(15) 0.0246(15) 0.0257(15) -0.0040(12) 0.0049(12) -0.0082(12)
 C48 0.0200(15) 0.0255(15) 0.0306(17) -0.0034(12) 0.0020(12) -0.0051(12)
 C49 0.0344(19) 0.0330(18) 0.0385(19) -0.0099(14) 0.0052(15) -0.0033(14)
 C50 0.0233(16) 0.0353(18) 0.045(2) -0.0073(15) -0.0045(15) 0.0004(13)
 C51 0.0313(17) 0.0241(15) 0.0267(16) -0.0015(12) -0.0058(13) -0.0037(12)
 C52 0.072(3) 0.034(2) 0.063(3) 0.0104(18) -0.037(2) -0.0183(19)
 C53 0.0256(18) 0.076(3) 0.039(2) 0.0051(19) -0.0045(16) -0.0012(18)
 C54 0.0366(18) 0.0259(15) 0.0194(15) -0.0041(12) -0.0008(13) -0.0103(13)
 C55 0.047(2) 0.0330(17) 0.0269(17) -0.0035(13) 0.0060(15) -0.0157(15)
 C56 0.047(2) 0.0297(16) 0.0190(15) -0.0037(12) -0.0040(14) -0.0144(14)
 C57 0.0328(16) 0.0228(14) 0.0193(14) -0.0044(11) -0.0058(12) -0.0118(12)
 C58 0.0318(17) 0.0241(15) 0.0259(16) -0.0069(12) -0.0071(13) -0.0090(12)
 C59 0.0274(16) 0.0303(16) 0.0327(17) -0.0061(13) -0.0047(13) -0.0135(13)
 C60 0.0386(18) 0.0226(15) 0.0290(16) -0.0070(12) -0.0028(14) -0.0143(13)
 C61 0.0357(18) 0.0217(15) 0.0300(17) -0.0077(12) -0.0035(14) -0.0048(13)
 C62 0.0284(16) 0.0304(16) 0.0220(15) -0.0049(12) -0.0022(12) -0.0098(13)
 C63 0.0308(18) 0.0357(18) 0.045(2) -0.0073(15) 0.0004(15) -0.0099(14)
 C64 0.0284(19) 0.065(3) 0.038(2) -0.0144(18) -0.0022(15) 0.0017(17)
 C65 0.050(3) 0.073(3) 0.050(3) 0.001(2) 0.009(2) -0.012(2)
 C66 0.0358(19) 0.0234(16) 0.048(2) -0.0077(14) -0.0068(16) -0.0073(13)
 C67 0.0242(18) 0.0381(19) 0.069(3) -0.0107(18) -0.0066(17) -0.0018(14)
 C68 0.109(4) 0.069(3) 0.058(3) 0.000(2) -0.027(3) 0.040(3)
 C69 0.083(3) 0.046(2) 0.0260(18) -0.0039(15) -0.0108(18) -0.034(2)
 C4 0.0368(19) 0.0249(16) 0.0339(18) -0.0051(13) -0.0009(14) -0.0145(14)
 C6 0.045(2) 0.0269(17) 0.038(2) -0.0004(14) -0.0037(16) -0.0155(15)
 C7 0.045(2) 0.0234(16) 0.0333(18) 0.0010(14) -0.0054(16) -0.0092(15)
 C5 0.0395(19) 0.0266(17) 0.041(2) -0.0032(14) -0.0068(15) -0.0103(14)
 C76 0.050(2) 0.041(2) 0.041(2) 0.0020(16) -0.0046(17) -0.0153(17)
 C77 0.040(2) 0.046(2) 0.0346(19) -0.0098(16) -0.0039(16) -0.0093(16)
 C78 0.0369(19) 0.049(2) 0.0293(18) -0.0077(15) -0.0096(15) -0.0052(16)
 C79 0.0312(19) 0.050(2) 0.0351(19) 0.0067(16) -0.0107(15) -0.0038(16)
 C80 0.048(3) 0.098(4) 0.045(2) 0.010(2) -0.007(2) -0.031(2)
 C81 0.065(3) 0.0309(18) 0.040(2) -0.0054(15) -0.0084(19) -0.0042(17)
 C82 0.044(2) 0.0368(19) 0.0286(18) -0.0036(14) -0.0030(15) 0.0075(16)

_geom_special_details
;
 All esds (except the esd in the dihedral angle between two l.s. planes)
 are estimated using the full covariance matrix.  The cell esds are taken
 into account individually in the estimation of esds in distances, angles
 and torsion angles; correlations between esds in cell parameters are only
 used when they are defined by crystal symmetry.  An approximate (isotropic)
 treatment of cell esds is used for estimating esds involving l.s. planes.
;
loop_
  _geom_bond_atom_site_label_1
  _geom_bond_atom_site_label_2
  _geom_bond_distance
  _geom_bond_site_symmetry_2
  _geom_bond_publ_flag
 Ag1 P1 2.3382(8) . ?
 Ag1 C1 2.095(3) . ?
 Fe1 C3 1.967(3) . ?
 Fe1 C4 1.787(3) . ?
 Fe1 C6 1.785(4) . ?
 Fe1 C7 1.796(4) . ?
 Fe1 C5 1.791(3) . ?
 P1 Si1 2.2328(10) . ?
 P1 C3 1.779(3) . ?
 Si1 Si2 2.4027(10) . ?
 Si1 O3 1.754(2) . ?
 Si1 N1 1.661(2) . ?
 Si2 C29 1.940(3) . ?
 Si2 C33 1.945(3) . ?
 Si2 C37 1.945(3) . ?
 O3 C3 1.367(3) . ?
 O4 C4 1.158(4) . ?
 O6 C6 1.152(4) . ?
 O7 C7 1.144(4) . ?
 O5 C5 1.149(4) . ?
 N5 C1 1.360(4) . ?
 N5 C41 1.383(4) . ?
 N5 C16 1.444(3) . ?
 N4 C1 1.347(4) . ?
 N4 C28 1.386(4) . ?
 N4 C70 1.452(3) . ?
 N1 C2 1.285(4) . ?
 N2 C2 1.384(4) . ?
 N2 C42 1.438(4) . ?
 N2 C54 1.410(4) . ?
 N3 C2 1.388(3) . ?
 N3 C56 1.411(4) . ?
 N3 C57 1.443(4) . ?
 C41 H41 0.9500 . ?
 C41 C28 1.342(4) . ?
 C28 H28 0.9500 . ?
 C70 C73 1.398(4) . ?
 C70 C9 1.398(4) . ?
 C73 C71 1.391(4) . ?
 C73 C13 1.520(4) . ?
 C71 H71 0.9500 . ?
 C71 C72 1.374(5) . ?
 C72 H72 0.9500 . ?
 C72 C8 1.378(5) . ?
 C8 H8 0.9500 . ?
 C8 C9 1.393(4) . ?
 C9 C10 1.519(4) . ?
 C10 H10 1.0000 . ?
 C10 C11 1.532(5) . ?
 C10 C12 1.517(5) . ?
 C11 H11A 0.9800 . ?
 C11 H11B 0.9800 . ?
 C11 H11C 0.9800 . ?
 C12 H12A 0.9800 . ?
 C12 H12B 0.9800 . ?
 C12 H12C 0.9800 . ?
 C13 H13 1.0000 . ?
 C13 C14 1.527(5) . ?
 C13 C15 1.526(5) . ?
 C14 H14A 0.9800 . ?
 C14 H14B 0.9800 . ?
 C14 H14C 0.9800 . ?
 C15 H15A 0.9800 . ?
 C15 H15B 0.9800 . ?
 C15 H15C 0.9800 . ?
 C16 C17 1.402(4) . ?
 C16 C24 1.398(4) . ?
 C17 C18 1.514(4) . ?
 C17 C21 1.396(4) . ?
 C18 H18 1.0000 . ?
 C18 C19 1.535(4) . ?
 C18 C20 1.529(4) . ?
 C19 H19A 0.9800 . ?
 C19 H19B 0.9800 . ?
 C19 H19C 0.9800 . ?
 C20 H20A 0.9800 . ?
 C20 H20B 0.9800 . ?
 C20 H20C 0.9800 . ?
 C21 H21 0.9500 . ?
 C21 C22 1.380(4) . ?
 C22 H22 0.9500 . ?
 C22 C23 1.376(5) . ?
 C23 H23 0.9500 . ?
 C23 C24 1.396(4) . ?
 C24 C25 1.517(4) . ?
 C25 H25 1.0000 . ?
 C25 C26 1.511(5) . ?
 C25 C27 1.502(5) . ?
 C26 H26A 0.9800 . ?
 C26 H26B 0.9800 . ?
 C26 H26C 0.9800 . ?
 C27 H27A 0.9800 . ?
 C27 H27B 0.9800 . ?
 C27 H27C 0.9800 . ?
 C29 C30 1.535(4) . ?
 C29 C31 1.539(4) . ?
 C29 C32 1.535(4) . ?
 C30 H30A 0.9800 . ?
 C30 H30B 0.9800 . ?
 C30 H30C 0.9800 . ?
 C31 H31A 0.9800 . ?
 C31 H31B 0.9800 . ?
 C31 H31C 0.9800 . ?
 C32 H32A 0.9800 . ?
 C32 H32B 0.9800 . ?
 C32 H32C 0.9800 . ?
 C33 C34 1.535(4) . ?
 C33 C35 1.539(4) . ?
 C33 C36 1.542(4) . ?
 C34 H34A 0.9800 . ?
 C34 H34B 0.9800 . ?
 C34 H34C 0.9800 . ?
 C35 H35A 0.9800 . ?
 C35 H35B 0.9800 . ?
 C35 H35C 0.9800 . ?
 C36 H36A 0.9800 . ?
 C36 H36B 0.9800 . ?
 C36 H36C 0.9800 . ?
 C37 C38 1.542(4) . ?
 C37 C39 1.542(4) . ?
 C37 C40 1.541(4) . ?
 C38 H38A 0.9800 . ?
 C38 H38B 0.9800 . ?
 C38 H38C 0.9800 . ?
 C39 H39A 0.9800 . ?
 C39 H39B 0.9800 . ?
 C39 H39C 0.9800 . ?
 C40 H40A 0.9800 . ?
 C40 H40B 0.9800 . ?
 C40 H40C 0.9800 . ?
 C42 C43 1.402(4) . ?
 C42 C47 1.401(4) . ?
 C43 C44 1.402(4) . ?
 C43 C51 1.519(4) . ?
 C44 H44 0.9500 . ?
 C44 C45 1.370(5) . ?
 C45 H45 0.9500 . ?
 C45 C46 1.386(4) . ?
 C46 H46 0.9500 . ?
 C46 C47 1.395(4) . ?
 C47 C48 1.526(4) . ?
 C48 H48 1.0000 . ?
 C48 C49 1.533(4) . ?
 C48 C50 1.521(4) . ?
 C49 H49A 0.9800 . ?
 C49 H49B 0.9800 . ?
 C49 H49C 0.9800 . ?
 C50 H50A 0.9800 . ?
 C50 H50B 0.9800 . ?
 C50 H50C 0.9800 . ?
 C51 H51 1.0000 . ?
 C51 C52 1.522(4) . ?
 C51 C53 1.522(5) . ?
 C52 H52A 0.9800 . ?
 C52 H52B 0.9800 . ?
 C52 H52C 0.9800 . ?
 C53 H53A 0.9800 . ?
 C53 H53B 0.9800 . ?
 C53 H53C 0.9800 . ?
 C54 C55 1.493(4) . ?
 C54 C56 1.333(4) . ?
 C55 H55A 0.9800 . ?
 C55 H55B 0.9800 . ?
 C55 H55C 0.9800 . ?
 C56 C69 1.494(4) . ?
 C57 C58 1.393(4) . ?
 C57 C62 1.407(4) . ?
 C58 C59 1.394(4) . ?
 C58 C66 1.520(4) . ?
 C59 H59 0.9500 . ?
 C59 C60 1.372(4) . ?
 C60 H60 0.9500 . ?
 C60 C61 1.380(4) . ?
 C61 H61 0.9500 . ?
 C61 C62 1.389(4) . ?
 C62 C63 1.523(4) . ?
 C63 H63 1.0000 . ?
 C63 C64 1.512(5) . ?
 C63 C65 1.505(5) . ?
 C64 H64A 0.9800 . ?
 C64 H64B 0.9800 . ?
 C64 H64C 0.9800 . ?
 C65 H65A 0.9800 . ?
 C65 H65B 0.9800 . ?
 C65 H65C 0.9800 . ?
 C66 H66 1.0000 . ?
 C66 C67 1.507(5) . ?
 C66 C68 1.525(6) . ?
 C67 H67A 0.9800 . ?
 C67 H67B 0.9800 . ?
 C67 H67C 0.9800 . ?
 C68 H68A 0.9800 . ?
 C68 H68B 0.9800 . ?
 C68 H68C 0.9800 . ?
 C69 H69A 0.9800 . ?
 C69 H69B 0.9800 . ?
 C69 H69C 0.9800 . ?
 C76 H76 0.9500 . ?
 C76 C77 1.391(5) . ?
 C76 C81 1.350(5) . ?
 C77 H77 0.9500 . ?
 C77 C78 1.365(5) . ?
 C78 H78 0.9500 . ?
 C78 C79 1.400(5) . ?
 C79 C80 1.486(5) . ?
 C79 C82 1.361(5) . ?
 C80 H80A 0.9800 . ?
 C80 H80B 0.9800 . ?
 C80 H80C 0.9800 . ?
 C81 H81 0.9500 . ?
 C81 C82 1.409(6) . ?
 C82 H82 0.9500 . ?

loop_
  _geom_angle_atom_site_label_1
  _geom_angle_atom_site_label_2
  _geom_angle_atom_site_label_3
  _geom_angle
  _geom_angle_site_symmetry_1
  _geom_angle_site_symmetry_3
  _geom_angle_publ_flag
 C1 Ag1 P1 170.55(8) . . ?
 C4 Fe1 C3 86.65(13) . . ?
 C4 Fe1 C7 125.95(15) . . ?
 C4 Fe1 C5 87.03(15) . . ?
 C6 Fe1 C3 90.09(13) . . ?
 C6 Fe1 C4 125.91(15) . . ?
 C6 Fe1 C7 107.98(16) . . ?
 C6 Fe1 C5 93.73(15) . . ?
 C7 Fe1 C3 89.63(13) . . ?
 C5 Fe1 C3 173.68(14) . . ?
 C5 Fe1 C7 93.98(15) . . ?
 Si1 P1 Ag1 142.23(4) . . ?
 C3 P1 Ag1 119.99(10) . . ?
 C3 P1 Si1 73.00(9) . . ?
 P1 Si1 Si2 121.23(4) . . ?
 O3 Si1 P1 77.98(7) . . ?
 O3 Si1 Si2 107.22(7) . . ?
 N1 Si1 P1 117.10(9) . . ?
 N1 Si1 Si2 111.64(9) . . ?
 N1 Si1 O3 117.00(11) . . ?
 C29 Si2 Si1 105.47(9) . . ?
 C29 Si2 C33 110.34(13) . . ?
 C29 Si2 C37 112.36(13) . . ?
 C33 Si2 Si1 110.93(9) . . ?
 C37 Si2 Si1 106.66(9) . . ?
 C37 Si2 C33 110.89(13) . . ?
 C3 O3 Si1 100.61(16) . . ?
 C1 N5 C41 111.0(2) . . ?
 C1 N5 C16 123.7(2) . . ?
 C41 N5 C16 125.1(2) . . ?
 C1 N4 C28 111.6(2) . . ?
 C1 N4 C70 123.7(2) . . ?
 C28 N4 C70 124.5(2) . . ?
 C2 N1 Si1 148.1(2) . . ?
 C2 N2 C42 124.6(2) . . ?
 C2 N2 C54 110.5(2) . . ?
 C54 N2 C42 124.8(2) . . ?
 C2 N3 C56 110.2(2) . . ?
 C2 N3 C57 125.7(2) . . ?
 C56 N3 C57 122.7(2) . . ?
 N5 C1 Ag1 126.0(2) . . ?
 N4 C1 Ag1 129.8(2) . . ?
 N4 C1 N5 104.1(2) . . ?
 N5 C41 H41 126.6 . . ?
 C28 C41 N5 106.9(2) . . ?
 C28 C41 H41 126.6 . . ?
 N4 C28 H28 126.8 . . ?
 C41 C28 N4 106.4(2) . . ?
 C41 C28 H28 126.8 . . ?
 C73 C70 N4 118.9(2) . . ?
 C73 C70 C9 123.6(3) . . ?
 C9 C70 N4 117.5(3) . . ?
 C70 C73 C13 122.0(3) . . ?
 C71 C73 C70 116.4(3) . . ?
 C71 C73 C13 121.6(3) . . ?
 C73 C71 H71 119.3 . . ?
 C72 C71 C73 121.4(3) . . ?
 C72 C71 H71 119.3 . . ?
 C71 C72 H72 119.5 . . ?
 C71 C72 C8 120.9(3) . . ?
 C8 C72 H72 119.5 . . ?
 C72 C8 H8 119.7 . . ?
 C72 C8 C9 120.5(3) . . ?
 C9 C8 H8 119.7 . . ?
 C70 C9 C10 122.7(3) . . ?
 C8 C9 C70 117.1(3) . . ?
 C8 C9 C10 120.3(3) . . ?
 C9 C10 H10 107.6 . . ?
 C9 C10 C11 111.1(3) . . ?
 C11 C10 H10 107.6 . . ?
 C12 C10 C9 111.5(3) . . ?
 C12 C10 H10 107.6 . . ?
 C12 C10 C11 111.1(3) . . ?
 C10 C11 H11A 109.5 . . ?
 C10 C11 H11B 109.5 . . ?
 C10 C11 H11C 109.5 . . ?
 H11A C11 H11B 109.5 . . ?
 H11A C11 H11C 109.5 . . ?
 H11B C11 H11C 109.5 . . ?
 C10 C12 H12A 109.5 . . ?
 C10 C12 H12B 109.5 . . ?
 C10 C12 H12C 109.5 . . ?
 H12A C12 H12B 109.5 . . ?
 H12A C12 H12C 109.5 . . ?
 H12B C12 H12C 109.5 . . ?
 C73 C13 H13 107.7 . . ?
 C73 C13 C14 112.8(3) . . ?
 C73 C13 C15 111.1(3) . . ?
 C14 C13 H13 107.7 . . ?
 C15 C13 H13 107.7 . . ?
 C15 C13 C14 109.8(3) . . ?
 C13 C14 H14A 109.5 . . ?
 C13 C14 H14B 109.5 . . ?
 C13 C14 H14C 109.5 . . ?
 H14A C14 H14B 109.5 . . ?
 H14A C14 H14C 109.5 . . ?
 H14B C14 H14C 109.5 . . ?
 C13 C15 H15A 109.5 . . ?
 C13 C15 H15B 109.5 . . ?
 C13 C15 H15C 109.5 . . ?
 H15A C15 H15B 109.5 . . ?
 H15A C15 H15C 109.5 . . ?
 H15B C15 H15C 109.5 . . ?
 C17 C16 N5 118.8(2) . . ?
 C24 C16 N5 118.0(3) . . ?
 C24 C16 C17 123.2(3) . . ?
 C16 C17 C18 122.4(3) . . ?
 C21 C17 C16 116.7(3) . . ?
 C21 C17 C18 120.8(3) . . ?
 C17 C18 H18 108.0 . . ?
 C17 C18 C19 111.9(2) . . ?
 C17 C18 C20 110.5(3) . . ?
 C19 C18 H18 108.0 . . ?
 C20 C18 H18 108.0 . . ?
 C20 C18 C19 110.3(3) . . ?
 C18 C19 H19A 109.5 . . ?
 C18 C19 H19B 109.5 . . ?
 C18 C19 H19C 109.5 . . ?
 H19A C19 H19B 109.5 . . ?
 H19A C19 H19C 109.5 . . ?
 H19B C19 H19C 109.5 . . ?
 C18 C20 H20A 109.5 . . ?
 C18 C20 H20B 109.5 . . ?
 C18 C20 H20C 109.5 . . ?
 H20A C20 H20B 109.5 . . ?
 H20A C20 H20C 109.5 . . ?
 H20B C20 H20C 109.5 . . ?
 C17 C21 H21 119.3 . . ?
 C22 C21 C17 121.3(3) . . ?
 C22 C21 H21 119.3 . . ?
 C21 C22 H22 119.7 . . ?
 C23 C22 C21 120.5(3) . . ?
 C23 C22 H22 119.7 . . ?
 C22 C23 H23 119.5 . . ?
 C22 C23 C24 121.0(3) . . ?
 C24 C23 H23 119.5 . . ?
 C16 C24 C25 122.6(3) . . ?
 C23 C24 C16 117.3(3) . . ?
 C23 C24 C25 120.1(3) . . ?
 C24 C25 H25 107.8 . . ?
 C26 C25 C24 111.8(3) . . ?
 C26 C25 H25 107.8 . . ?
 C27 C25 C24 111.2(3) . . ?
 C27 C25 H25 107.8 . . ?
 C27 C25 C26 110.2(4) . . ?
 C25 C26 H26A 109.5 . . ?
 C25 C26 H26B 109.5 . . ?
 C25 C26 H26C 109.5 . . ?
 H26A C26 H26B 109.5 . . ?
 H26A C26 H26C 109.5 . . ?
 H26B C26 H26C 109.5 . . ?
 C25 C27 H27A 109.5 . . ?
 C25 C27 H27B 109.5 . . ?
 C25 C27 H27C 109.5 . . ?
 H27A C27 H27B 109.5 . . ?
 H27A C27 H27C 109.5 . . ?
 H27B C27 H27C 109.5 . . ?
 P1 C3 Fe1 131.99(16) . . ?
 O3 C3 Fe1 121.3(2) . . ?
 O3 C3 P1 106.69(19) . . ?
 C30 C29 Si2 111.6(2) . . ?
 C30 C29 C31 105.9(2) . . ?
 C31 C29 Si2 109.1(2) . . ?
 C32 C29 Si2 113.3(2) . . ?
 C32 C29 C30 107.9(2) . . ?
 C32 C29 C31 108.8(2) . . ?
 C29 C30 H30A 109.5 . . ?
 C29 C30 H30B 109.5 . . ?
 C29 C30 H30C 109.5 . . ?
 H30A C30 H30B 109.5 . . ?
 H30A C30 H30C 109.5 . . ?
 H30B C30 H30C 109.5 . . ?
 C29 C31 H31A 109.5 . . ?
 C29 C31 H31B 109.5 . . ?
 C29 C31 H31C 109.5 . . ?
 H31A C31 H31B 109.5 . . ?
 H31A C31 H31C 109.5 . . ?
 H31B C31 H31C 109.5 . . ?
 C29 C32 H32A 109.5 . . ?
 C29 C32 H32B 109.5 . . ?
 C29 C32 H32C 109.5 . . ?
 H32A C32 H32B 109.5 . . ?
 H32A C32 H32C 109.5 . . ?
 H32B C32 H32C 109.5 . . ?
 C34 C33 Si2 111.0(2) . . ?
 C34 C33 C35 105.9(3) . . ?
 C34 C33 C36 107.4(3) . . ?
 C35 C33 Si2 111.8(2) . . ?
 C35 C33 C36 107.9(2) . . ?
 C36 C33 Si2 112.5(2) . . ?
 C33 C34 H34A 109.5 . . ?
 C33 C34 H34B 109.5 . . ?
 C33 C34 H34C 109.5 . . ?
 H34A C34 H34B 109.5 . . ?
 H34A C34 H34C 109.5 . . ?
 H34B C34 H34C 109.5 . . ?
 C33 C35 H35A 109.5 . . ?
 C33 C35 H35B 109.5 . . ?
 C33 C35 H35C 109.5 . . ?
 H35A C35 H35B 109.5 . . ?
 H35A C35 H35C 109.5 . . ?
 H35B C35 H35C 109.5 . . ?
 C33 C36 H36A 109.5 . . ?
 C33 C36 H36B 109.5 . . ?
 C33 C36 H36C 109.5 . . ?
 H36A C36 H36B 109.5 . . ?
 H36A C36 H36C 109.5 . . ?
 H36B C36 H36C 109.5 . . ?
 C38 C37 Si2 110.23(19) . . ?
 C38 C37 C39 107.3(2) . . ?
 C39 C37 Si2 113.0(2) . . ?
 C40 C37 Si2 111.8(2) . . ?
 C40 C37 C38 106.6(2) . . ?
 C40 C37 C39 107.6(2) . . ?
 C37 C38 H38A 109.5 . . ?
 C37 C38 H38B 109.5 . . ?
 C37 C38 H38C 109.5 . . ?
 H38A C38 H38B 109.5 . . ?
 H38A C38 H38C 109.5 . . ?
 H38B C38 H38C 109.5 . . ?
 C37 C39 H39A 109.5 . . ?
 C37 C39 H39B 109.5 . . ?
 C37 C39 H39C 109.5 . . ?
 H39A C39 H39B 109.5 . . ?
 H39A C39 H39C 109.5 . . ?
 H39B C39 H39C 109.5 . . ?
 C37 C40 H40A 109.5 . . ?
 C37 C40 H40B 109.5 . . ?
 C37 C40 H40C 109.5 . . ?
 H40A C40 H40B 109.5 . . ?
 H40A C40 H40C 109.5 . . ?
 H40B C40 H40C 109.5 . . ?
 N1 C2 N2 125.2(2) . . ?
 N1 C2 N3 130.7(3) . . ?
 N2 C2 N3 104.0(2) . . ?
 C43 C42 N2 118.3(3) . . ?
 C47 C42 N2 118.6(2) . . ?
 C47 C42 C43 123.1(3) . . ?
 C42 C43 C44 117.1(3) . . ?
 C42 C43 C51 122.2(3) . . ?
 C44 C43 C51 120.7(3) . . ?
 C43 C44 H44 119.5 . . ?
 C45 C44 C43 121.0(3) . . ?
 C45 C44 H44 119.5 . . ?
 C44 C45 H45 119.5 . . ?
 C44 C45 C46 120.9(3) . . ?
 C46 C45 H45 119.5 . . ?
 C45 C46 H46 119.6 . . ?
 C45 C46 C47 120.9(3) . . ?
 C47 C46 H46 119.6 . . ?
 C42 C47 C48 121.7(3) . . ?
 C46 C47 C42 117.1(3) . . ?
 C46 C47 C48 121.2(3) . . ?
 C47 C48 H48 107.6 . . ?
 C47 C48 C49 111.0(3) . . ?
 C49 C48 H48 107.6 . . ?
 C50 C48 C47 113.7(3) . . ?
 C50 C48 H48 107.6 . . ?
 C50 C48 C49 109.0(3) . . ?
 C48 C49 H49A 109.5 . . ?
 C48 C49 H49B 109.5 . . ?
 C48 C49 H49C 109.5 . . ?
 H49A C49 H49B 109.5 . . ?
 H49A C49 H49C 109.5 . . ?
 H49B C49 H49C 109.5 . . ?
 C48 C50 H50A 109.5 . . ?
 C48 C50 H50B 109.5 . . ?
 C48 C50 H50C 109.5 . . ?
 H50A C50 H50B 109.5 . . ?
 H50A C50 H50C 109.5 . . ?
 H50B C50 H50C 109.5 . . ?
 C43 C51 H51 107.1 . . ?
 C43 C51 C52 113.7(3) . . ?
 C43 C51 C53 111.0(3) . . ?
 C52 C51 H51 107.1 . . ?
 C53 C51 H51 107.1 . . ?
 C53 C51 C52 110.6(3) . . ?
 C51 C52 H52A 109.5 . . ?
 C51 C52 H52B 109.5 . . ?
 C51 C52 H52C 109.5 . . ?
 H52A C52 H52B 109.5 . . ?
 H52A C52 H52C 109.5 . . ?
 H52B C52 H52C 109.5 . . ?
 C51 C53 H53A 109.5 . . ?
 C51 C53 H53B 109.5 . . ?
 C51 C53 H53C 109.5 . . ?
 H53A C53 H53B 109.5 . . ?
 H53A C53 H53C 109.5 . . ?
 H53B C53 H53C 109.5 . . ?
 N2 C54 C55 123.1(3) . . ?
 C56 C54 N2 107.5(3) . . ?
 C56 C54 C55 129.4(3) . . ?
 C54 C55 H55A 109.5 . . ?
 C54 C55 H55B 109.5 . . ?
 C54 C55 H55C 109.5 . . ?
 H55A C55 H55B 109.5 . . ?
 H55A C55 H55C 109.5 . . ?
 H55B C55 H55C 109.5 . . ?
 N3 C56 C69 122.0(3) . . ?
 C54 C56 N3 107.7(3) . . ?
 C54 C56 C69 130.1(3) . . ?
 C58 C57 N3 118.8(3) . . ?
 C58 C57 C62 123.0(3) . . ?
 C62 C57 N3 118.2(3) . . ?
 C57 C58 C59 117.5(3) . . ?
 C57 C58 C66 122.1(3) . . ?
 C59 C58 C66 120.4(3) . . ?
 C58 C59 H59 119.6 . . ?
 C60 C59 C58 120.8(3) . . ?
 C60 C59 H59 119.6 . . ?
 C59 C60 H60 119.6 . . ?
 C59 C60 C61 120.7(3) . . ?
 C61 C60 H60 119.6 . . ?
 C60 C61 H61 119.3 . . ?
 C60 C61 C62 121.3(3) . . ?
 C62 C61 H61 119.3 . . ?
 C57 C62 C63 122.8(3) . . ?
 C61 C62 C57 116.7(3) . . ?
 C61 C62 C63 120.6(3) . . ?
 C62 C63 H63 107.2 . . ?
 C64 C63 C62 112.9(3) . . ?
 C64 C63 H63 107.2 . . ?
 C65 C63 C62 113.2(3) . . ?
 C65 C63 H63 107.2 . . ?
 C65 C63 C64 108.8(3) . . ?
 C63 C64 H64A 109.5 . . ?
 C63 C64 H64B 109.5 . . ?
 C63 C64 H64C 109.5 . . ?
 H64A C64 H64B 109.5 . . ?
 H64A C64 H64C 109.5 . . ?
 H64B C64 H64C 109.5 . . ?
 C63 C65 H65A 109.5 . . ?
 C63 C65 H65B 109.5 . . ?
 C63 C65 H65C 109.5 . . ?
 H65A C65 H65B 109.5 . . ?
 H65A C65 H65C 109.5 . . ?
 H65B C65 H65C 109.5 . . ?
 C58 C66 H66 108.0 . . ?
 C58 C66 C68 110.1(3) . . ?
 C67 C66 C58 112.6(3) . . ?
 C67 C66 H66 108.0 . . ?
 C67 C66 C68 110.0(4) . . ?
 C68 C66 H66 108.0 . . ?
 C66 C67 H67A 109.5 . . ?
 C66 C67 H67B 109.5 . . ?
 C66 C67 H67C 109.5 . . ?
 H67A C67 H67B 109.5 . . ?
 H67A C67 H67C 109.5 . . ?
 H67B C67 H67C 109.5 . . ?
 C66 C68 H68A 109.5 . . ?
 C66 C68 H68B 109.5 . . ?
 C66 C68 H68C 109.5 . . ?
 H68A C68 H68B 109.5 . . ?
 H68A C68 H68C 109.5 . . ?
 H68B C68 H68C 109.5 . . ?
 C56 C69 H69A 109.5 . . ?
 C56 C69 H69B 109.5 . . ?
 C56 C69 H69C 109.5 . . ?
 H69A C69 H69B 109.5 . . ?
 H69A C69 H69C 109.5 . . ?
 H69B C69 H69C 109.5 . . ?
 O4 C4 Fe1 178.1(3) . . ?
 O6 C6 Fe1 176.9(3) . . ?
 O7 C7 Fe1 176.3(3) . . ?
 O5 C5 Fe1 176.5(3) . . ?
 C77 C76 H76 120.4 . . ?
 C81 C76 H76 120.4 . . ?
 C81 C76 C77 119.2(4) . . ?
 C76 C77 H77 119.6 . . ?
 C78 C77 C76 120.8(3) . . ?
 C78 C77 H77 119.6 . . ?
 C77 C78 H78 119.8 . . ?
 C77 C78 C79 120.5(3) . . ?
 C79 C78 H78 119.8 . . ?
 C78 C79 C80 120.0(4) . . ?
 C82 C79 C78 118.4(3) . . ?
 C82 C79 C80 121.6(4) . . ?
 C79 C80 H80A 109.5 . . ?
 C79 C80 H80B 109.5 . . ?
 C79 C80 H80C 109.5 . . ?
 H80A C80 H80B 109.5 . . ?
 H80A C80 H80C 109.5 . . ?
 H80B C80 H80C 109.5 . . ?
 C76 C81 H81 119.9 . . ?
 C76 C81 C82 120.2(4) . . ?
 C82 C81 H81 119.9 . . ?
 C79 C82 C81 120.9(3) . . ?
 C79 C82 H82 119.6 . . ?
 C81 C82 H82 119.6 . . ?

loop_
  _geom_torsion_atom_site_label_1
  _geom_torsion_atom_site_label_2
  _geom_torsion_atom_site_label_3
  _geom_torsion_atom_site_label_4
  _geom_torsion
  _geom_torsion_site_symmetry_1
  _geom_torsion_site_symmetry_2
  _geom_torsion_site_symmetry_3
  _geom_torsion_site_symmetry_4
  _geom_torsion_publ_flag
 Ag1 P1 C3 Fe1 -28.4(2) . . . . ?
 Ag1 P1 C3 O3 151.21(14) . . . . ?
 P1 Si1 O3 C3 9.79(15) . . . . ?
 P1 Si1 N1 C2 42.5(4) . . . . ?
 Si1 P1 C3 Fe1 -169.4(2) . . . . ?
 Si1 P1 C3 O3 10.14(15) . . . . ?
 Si1 O3 C3 Fe1 167.04(15) . . . . ?
 Si1 O3 C3 P1 -12.59(18) . . . . ?
 Si1 N1 C2 N2 -149.5(3) . . . . ?
 Si1 N1 C2 N3 34.7(6) . . . . ?
 Si2 Si1 O3 C3 -109.48(15) . . . . ?
 Si2 Si1 N1 C2 -171.4(4) . . . . ?
 O3 Si1 N1 C2 -47.4(4) . . . . ?
 N5 C41 C28 N4 0.5(3) . . . . ?
 N5 C16 C17 C18 0.0(4) . . . . ?
 N5 C16 C17 C21 -179.1(2) . . . . ?
 N5 C16 C24 C23 179.1(3) . . . . ?
 N5 C16 C24 C25 -1.2(4) . . . . ?
 N4 C70 C73 C71 178.2(2) . . . . ?
 N4 C70 C73 C13 -1.2(4) . . . . ?
 N4 C70 C9 C8 -178.3(2) . . . . ?
 N4 C70 C9 C10 1.2(4) . . . . ?
 N1 Si1 O3 C3 124.27(17) . . . . ?
 N2 C42 C43 C44 -179.7(3) . . . . ?
 N2 C42 C43 C51 2.1(4) . . . . ?
 N2 C42 C47 C46 179.9(3) . . . . ?
 N2 C42 C47 C48 0.5(4) . . . . ?
 N2 C54 C56 N3 -1.8(4) . . . . ?
 N2 C54 C56 C69 173.0(4) . . . . ?
 N3 C57 C58 C59 175.4(3) . . . . ?
 N3 C57 C58 C66 -2.7(4) . . . . ?
 N3 C57 C62 C61 -173.7(3) . . . . ?
 N3 C57 C62 C63 6.8(4) . . . . ?
 C1 N5 C41 C28 -0.3(3) . . . . ?
 C1 N5 C16 C17 96.5(3) . . . . ?
 C1 N5 C16 C24 -83.8(3) . . . . ?
 C1 N4 C28 C41 -0.6(3) . . . . ?
 C1 N4 C70 C73 89.0(3) . . . . ?
 C1 N4 C70 C9 -90.6(3) . . . . ?
 C41 N5 C1 Ag1 175.9(2) . . . . ?
 C41 N5 C1 N4 0.0(3) . . . . ?
 C41 N5 C16 C17 -87.8(3) . . . . ?
 C41 N5 C16 C24 91.9(3) . . . . ?
 C28 N4 C1 Ag1 -175.3(2) . . . . ?
 C28 N4 C1 N5 0.4(3) . . . . ?
 C28 N4 C70 C73 -96.4(3) . . . . ?
 C28 N4 C70 C9 84.0(3) . . . . ?
 C70 N4 C1 Ag1 -0.1(4) . . . . ?
 C70 N4 C1 N5 175.6(2) . . . . ?
 C70 N4 C28 C41 -175.8(3) . . . . ?
 C70 C73 C71 C72 0.3(4) . . . . ?
 C70 C73 C13 C14 -151.1(3) . . . . ?
 C70 C73 C13 C15 85.2(4) . . . . ?
 C70 C9 C10 C11 -110.9(3) . . . . ?
 C70 C9 C10 C12 124.5(3) . . . . ?
 C73 C70 C9 C8 2.1(4) . . . . ?
 C73 C70 C9 C10 -178.4(3) . . . . ?
 C73 C71 C72 C8 1.7(5) . . . . ?
 C71 C73 C13 C14 29.5(4) . . . . ?
 C71 C73 C13 C15 -94.2(4) . . . . ?
 C71 C72 C8 C9 -1.8(5) . . . . ?
 C72 C8 C9 C70 0.0(4) . . . . ?
 C72 C8 C9 C10 -179.6(3) . . . . ?
 C8 C9 C10 C11 68.6(4) . . . . ?
 C8 C9 C10 C12 -56.0(4) . . . . ?
 C9 C70 C73 C71 -2.2(4) . . . . ?
 C9 C70 C73 C13 178.4(3) . . . . ?
 C13 C73 C71 C72 179.7(3) . . . . ?
 C16 N5 C1 Ag1 -7.8(4) . . . . ?
 C16 N5 C1 N4 176.2(2) . . . . ?
 C16 N5 C41 C28 -176.5(3) . . . . ?
 C16 C17 C18 C19 132.8(3) . . . . ?
 C16 C17 C18 C20 -103.8(3) . . . . ?
 C16 C17 C21 C22 -0.6(4) . . . . ?
 C16 C24 C25 C26 -118.4(4) . . . . ?
 C16 C24 C25 C27 117.9(4) . . . . ?
 C17 C16 C24 C23 -1.2(4) . . . . ?
 C17 C16 C24 C25 178.5(3) . . . . ?
 C17 C21 C22 C23 -0.1(5) . . . . ?
 C18 C17 C21 C22 -179.6(3) . . . . ?
 C21 C17 C18 C19 -48.1(4) . . . . ?
 C21 C17 C18 C20 75.2(4) . . . . ?
 C21 C22 C23 C24 0.1(5) . . . . ?
 C22 C23 C24 C16 0.5(4) . . . . ?
 C22 C23 C24 C25 -179.2(3) . . . . ?
 C23 C24 C25 C26 61.2(5) . . . . ?
 C23 C24 C25 C27 -62.5(4) . . . . ?
 C24 C16 C17 C18 -179.7(3) . . . . ?
 C24 C16 C17 C21 1.2(4) . . . . ?
 C2 N2 C42 C43 -107.2(3) . . . . ?
 C2 N2 C42 C47 73.9(4) . . . . ?
 C2 N2 C54 C55 -177.5(3) . . . . ?
 C2 N2 C54 C56 0.5(3) . . . . ?
 C2 N3 C56 C54 2.7(4) . . . . ?
 C2 N3 C56 C69 -172.7(3) . . . . ?
 C2 N3 C57 C58 91.7(3) . . . . ?
 C2 N3 C57 C62 -92.2(4) . . . . ?
 C42 N2 C2 N1 3.3(4) . . . . ?
 C42 N2 C2 N3 -180.0(2) . . . . ?
 C42 N2 C54 C55 3.6(5) . . . . ?
 C42 N2 C54 C56 -178.4(3) . . . . ?
 C42 C43 C44 C45 0.3(5) . . . . ?
 C42 C43 C51 C52 -155.2(3) . . . . ?
 C42 C43 C51 C53 79.4(4) . . . . ?
 C42 C47 C48 C49 74.3(4) . . . . ?
 C42 C47 C48 C50 -162.3(3) . . . . ?
 C43 C42 C47 C46 1.0(4) . . . . ?
 C43 C42 C47 C48 -178.4(3) . . . . ?
 C43 C44 C45 C46 0.0(5) . . . . ?
 C44 C43 C51 C52 26.6(4) . . . . ?
 C44 C43 C51 C53 -98.8(4) . . . . ?
 C44 C45 C46 C47 0.2(5) . . . . ?
 C45 C46 C47 C42 -0.7(4) . . . . ?
 C45 C46 C47 C48 178.7(3) . . . . ?
 C46 C47 C48 C49 -105.0(3) . . . . ?
 C46 C47 C48 C50 18.4(4) . . . . ?
 C47 C42 C43 C44 -0.8(4) . . . . ?
 C47 C42 C43 C51 -179.1(3) . . . . ?
 C51 C43 C44 C45 178.6(3) . . . . ?
 C54 N2 C2 N1 -175.6(3) . . . . ?
 C54 N2 C2 N3 1.1(3) . . . . ?
 C54 N2 C42 C43 71.5(4) . . . . ?
 C54 N2 C42 C47 -107.4(3) . . . . ?
 C55 C54 C56 N3 175.9(3) . . . . ?
 C55 C54 C56 C69 -9.3(6) . . . . ?
 C56 N3 C2 N1 174.2(3) . . . . ?
 C56 N3 C2 N2 -2.3(3) . . . . ?
 C56 N3 C57 C58 -102.6(3) . . . . ?
 C56 N3 C57 C62 73.5(4) . . . . ?
 C57 N3 C2 N1 -18.6(5) . . . . ?
 C57 N3 C2 N2 164.9(3) . . . . ?
 C57 N3 C56 C54 -165.0(3) . . . . ?
 C57 N3 C56 C69 19.7(5) . . . . ?
 C57 C58 C59 C60 -1.1(4) . . . . ?
 C57 C58 C66 C67 -136.4(3) . . . . ?
 C57 C58 C66 C68 100.3(4) . . . . ?
 C57 C62 C63 C64 141.9(3) . . . . ?
 C57 C62 C63 C65 -93.9(4) . . . . ?
 C58 C57 C62 C61 2.2(4) . . . . ?
 C58 C57 C62 C63 -177.3(3) . . . . ?
 C58 C59 C60 C61 0.9(5) . . . . ?
 C59 C58 C66 C67 45.5(4) . . . . ?
 C59 C58 C66 C68 -77.7(5) . . . . ?
 C59 C60 C61 C62 1.0(5) . . . . ?
 C60 C61 C62 C57 -2.4(4) . . . . ?
 C60 C61 C62 C63 177.1(3) . . . . ?
 C61 C62 C63 C64 -37.5(4) . . . . ?
 C61 C62 C63 C65 86.7(4) . . . . ?
 C62 C57 C58 C59 -0.5(4) . . . . ?
 C62 C57 C58 C66 -178.6(3) . . . . ?
 C66 C58 C59 C60 177.0(3) . . . . ?
 C76 C77 C78 C79 0.2(5) . . . . ?
 C76 C81 C82 C79 0.0(5) . . . . ?
 C77 C76 C81 C82 0.6(6) . . . . ?
 C77 C78 C79 C80 179.7(3) . . . . ?
 C77 C78 C79 C82 0.3(5) . . . . ?
 C78 C79 C82 C81 -0.4(5) . . . . ?
 C80 C79 C82 C81 -179.8(3) . . . . ?
 C81 C76 C77 C78 -0.6(6) . . . . ?

_smtbx_masks_special_details       ?
loop_
  _smtbx_masks_void_nr
  _smtbx_masks_void_average_x
  _smtbx_masks_void_average_y
  _smtbx_masks_void_average_z
  _smtbx_masks_void_volume
  _smtbx_masks_void_count_electrons
  _smtbx_masks_void_content
 1 0.500 0.000 0.000 119.8 38.7 '1 C5H12'

_smtbx_masks_void_probe_radius     1.6
_smtbx_masks_void_truncation_radius  1.3
_shelx_res_file
;
TITL ZhuHu149_0m_a.res in P-1
    zhuhu149_0m.res
    created by SHELXL-2018/3 at 16:49:46 on 07-Apr-2025
CELL 0.71073 12.5289 13.1785 26.0357 82.503 82.091 73.158
ZERR 2 0.0007 0.0006 0.0013 0.002 0.002 0.002
LATT 1
SFAC C H Ag Fe N O P Si
UNIT 160 222 2 2 10 10 2 4

L.S. 10
PLAN  29 0 0
SIZE 0.118 0.15 0.331
TEMP -173.15
CONF
FREE C3 Si1
HTAB
BOND $H
MORE -1
ABIN
fmap 2
acta
OMIT -1 0 1
OMIT 0 2 6
OMIT 0 1 2
OMIT -2 -2 2
OMIT 1 -1 1
OMIT -1 2 5
OMIT 1 1 1
OMIT -1 1 1
REM <olex2.extras>
REM <HklSrc "%ZhuHu149_0m.hkl">
REM </olex2.extras>

WGHT    0.053200    4.914101
FVAR       0.33614
AG1   3    0.372002    0.376982    0.298620    11.00000    0.01770    0.02015 =
         0.02378   -0.00223   -0.00478   -0.00100
FE1   4    0.053466    0.323403    0.275282    11.00000    0.02987    0.01906 =
         0.02811   -0.00250   -0.00412   -0.00837
P1    7    0.241653    0.470214    0.240882    11.00000    0.01963    0.01946 =
         0.03046   -0.00273   -0.00825   -0.00093
SI1   8    0.118857    0.628304    0.224266    11.00000    0.01623    0.01653 =
         0.02025   -0.00325   -0.00217   -0.00382
SI2   8    0.042206    0.747033    0.291047    11.00000    0.01691    0.01835 =
         0.02127   -0.00502   -0.00034   -0.00445
O3    6    0.034856    0.541026    0.228744    11.00000    0.01773    0.01708 =
         0.02534   -0.00176   -0.00523   -0.00356
O4    6   -0.170977    0.450214    0.249224    11.00000    0.02780    0.03657 =
         0.06232   -0.00395   -0.00744   -0.00987
O6    6    0.150031    0.312242    0.373146    11.00000    0.07151    0.04645 =
         0.03718    0.00396   -0.02171   -0.02452
O7    6    0.229651    0.188148    0.207508    11.00000    0.05451    0.03520 =
         0.04472   -0.00962    0.00566    0.00313
O5    6   -0.055759    0.154555    0.313664    11.00000    0.05556    0.03045 =
         0.05921    0.00502   -0.00860   -0.02327
N5    5    0.588088    0.201419    0.324213    11.00000    0.01730    0.01921 =
         0.02483   -0.00324   -0.00470   -0.00360
N4    5    0.541348    0.309222    0.383156    11.00000    0.01892    0.02065 =
         0.02377   -0.00299   -0.00420   -0.00430
N1    5    0.138588    0.694318    0.166513    11.00000    0.01820    0.01965 =
         0.02217   -0.00377   -0.00260   -0.00502
N2    5    0.217053    0.758594    0.085096    11.00000    0.02546    0.02008 =
         0.02062   -0.00323   -0.00040   -0.00839
N3    5    0.140229    0.630227    0.082973    11.00000    0.03611    0.02442 =
         0.02038   -0.00308   -0.00496   -0.01501
C1    1    0.507805    0.289549    0.339369    11.00000    0.01934    0.02145 =
         0.02332   -0.00121   -0.00188   -0.00794
C41   1    0.669627    0.167760    0.358304    11.00000    0.02051    0.02435 =
         0.03157   -0.00482   -0.00896   -0.00061
AFIX  43
H41   2    0.733754    0.107950    0.355998    11.00000   -1.20000
AFIX   0
C28   1    0.640848    0.235735    0.395264    11.00000    0.02117    0.02597 =
         0.03005   -0.00337   -0.00942   -0.00203
AFIX  43
H28   2    0.680768    0.233852    0.424025    11.00000   -1.20000
AFIX   0
C70   1    0.484607    0.401315    0.411389    11.00000    0.01980    0.02322 =
         0.02190   -0.00426   -0.00747   -0.00193
C73   1    0.397385    0.394065    0.450157    11.00000    0.01933    0.02996 =
         0.02517   -0.00320   -0.00768   -0.00449
C71   1    0.348178    0.483686    0.476936    11.00000    0.02110    0.03796 =
         0.02626   -0.00730   -0.00307   -0.00189
AFIX  43
H71   2    0.288775    0.482267    0.503724    11.00000   -1.20000
AFIX   0
C72   1    0.383687    0.574214    0.465456    11.00000    0.03030    0.02901 =
         0.03499   -0.01350   -0.01194    0.00209
AFIX  43
H72   2    0.349876    0.633516    0.485027    11.00000   -1.20000
AFIX   0
C8    1    0.467611    0.580206    0.425976    11.00000    0.03203    0.02586 =
         0.03269   -0.00426   -0.01081   -0.00636
AFIX  43
H8    2    0.489551    0.644179    0.417948    11.00000   -1.20000
AFIX   0
C9    1    0.520539    0.493222    0.397740    11.00000    0.02367    0.02583 =
         0.02576   -0.00372   -0.00989   -0.00609
C10   1    0.613569    0.500087    0.354521    11.00000    0.03235    0.02989 =
         0.02827   -0.00220   -0.00645   -0.01327
AFIX  13
H10   2    0.634143    0.433182    0.336745    11.00000   -1.20000
AFIX   0
C11   1    0.718448    0.506373    0.376610    11.00000    0.04212    0.07878 =
         0.03318   -0.00978    0.00239   -0.03450
AFIX 137
H11A  2    0.700262    0.570445    0.395078    11.00000   -1.50000
H11B  2    0.777501    0.509502    0.348047    11.00000   -1.50000
H11C  2    0.744661    0.443191    0.400833    11.00000   -1.50000
AFIX   0
C12   1    0.574749    0.592889    0.314073    11.00000    0.06115    0.05021 =
         0.03694    0.00940    0.00200   -0.00719
AFIX 137
H12A  2    0.507124    0.587501    0.300955    11.00000   -1.50000
H12B  2    0.634086    0.591166    0.285164    11.00000   -1.50000
H12C  2    0.557961    0.659951    0.329972    11.00000   -1.50000
AFIX   0
C13   1    0.358792    0.293540    0.462887    11.00000    0.03020    0.03744 =
         0.02497   -0.00523   -0.00153   -0.01321
AFIX  13
H13   2    0.369235    0.258964    0.429879    11.00000   -1.20000
AFIX   0
C14   1    0.235064    0.316144    0.483796    11.00000    0.03545    0.05527 =
         0.03459   -0.00180   -0.00086   -0.02255
AFIX 137
H14A  2    0.224470    0.338971    0.518936    11.00000   -1.50000
H14B  2    0.211028    0.251335    0.485031    11.00000   -1.50000
H14C  2    0.190271    0.372636    0.460844    11.00000   -1.50000
AFIX   0
C15   1    0.430211    0.214737    0.501525    11.00000    0.04478    0.03640 =
         0.06070    0.00980   -0.01625   -0.01798
AFIX 137
H15A  2    0.509089    0.197180    0.487019    11.00000   -1.50000
H15B  2    0.405522    0.149698    0.508078    11.00000   -1.50000
H15C  2    0.421898    0.246717    0.534297    11.00000   -1.50000
AFIX   0
C16   1    0.583497    0.147264    0.280155    11.00000    0.01863    0.02142 =
         0.02555   -0.00537   -0.00735   -0.00119
C17   1    0.641523    0.171074    0.232216    11.00000    0.02022    0.02036 =
         0.03016   -0.00259   -0.00570   -0.00159
C18   1    0.708788    0.251545    0.224926    11.00000    0.02539    0.02533 =
         0.02887   -0.00171   -0.00249   -0.00727
AFIX  13
H18   2    0.719106    0.267139    0.260206    11.00000   -1.20000
AFIX   0
C19   1    0.825362    0.208465    0.195879    11.00000    0.02637    0.03456 =
         0.04403   -0.00829   -0.00093   -0.00769
AFIX 137
H19A  2    0.863583    0.139817    0.213550    11.00000   -1.50000
H19B  2    0.869415    0.259096    0.195532    11.00000   -1.50000
H19C  2    0.817532    0.198970    0.160007    11.00000   -1.50000
AFIX   0
C20   1    0.645078    0.355640    0.196280    11.00000    0.03179    0.02974 =
         0.06973    0.00708   -0.01329   -0.00817
AFIX 137
H20A  2    0.635943    0.342732    0.161128    11.00000   -1.50000
H20B  2    0.687327    0.408381    0.193964    11.00000   -1.50000
H20C  2    0.571127    0.382529    0.215388    11.00000   -1.50000
AFIX   0
C21   1    0.633276    0.117874    0.190584    11.00000    0.02812    0.03447 =
         0.02742   -0.00610   -0.00215   -0.00705
AFIX  43
H21   2    0.670817    0.132243    0.157354    11.00000   -1.20000
AFIX   0
C22   1    0.571666    0.044805    0.196731    11.00000    0.03377    0.03784 =
         0.03556   -0.01420   -0.00924   -0.01114
AFIX  43
H22   2    0.567248    0.009710    0.167778    11.00000   -1.20000
AFIX   0
C23   1    0.516591    0.022374    0.244451    11.00000    0.02671    0.03094 =
         0.04317   -0.00854   -0.00750   -0.01194
AFIX  43
H23   2    0.474661   -0.028224    0.248057    11.00000   -1.20000
AFIX   0
C24   1    0.521435    0.072884    0.287634    11.00000    0.02100    0.02465 =
         0.03227   -0.00498   -0.00617   -0.00453
C25   1    0.461412    0.045960    0.340067    11.00000    0.02617    0.03428 =
         0.03624   -0.00405   -0.00406   -0.01276
AFIX  13
H25   2    0.475539    0.089744    0.365654    11.00000   -1.20000
AFIX   0
C26   1    0.505609   -0.069975    0.359586    11.00000    0.06521    0.07942 =
         0.08794    0.04943    0.03557    0.03144
AFIX 137
H26A  2    0.470303   -0.082789    0.394901    11.00000   -1.50000
H26B  2    0.587045   -0.087709    0.360075    11.00000   -1.50000
H26C  2    0.488142   -0.114608    0.336441    11.00000   -1.50000
AFIX   0
C27   1    0.336961    0.073982    0.337863    11.00000    0.02651    0.09443 =
         0.05389    0.01069   -0.00060   -0.01074
AFIX 137
H27A  2    0.308967    0.149751    0.326124    11.00000   -1.50000
H27B  2    0.300029    0.059301    0.372596    11.00000   -1.50000
H27C  2    0.320694    0.031176    0.313429    11.00000   -1.50000
AFIX   0
C3    1    0.106626    0.448282    0.247478    11.00000    0.02595    0.02055 =
         0.02138   -0.00765   -0.00326   -0.00271
C29   1    0.134031    0.845235    0.282424    11.00000    0.02278    0.02665 =
         0.02844   -0.00948    0.00136   -0.01011
C30   1    0.107600    0.926903    0.234929    11.00000    0.03196    0.02329 =
         0.03485   -0.00636    0.00300   -0.00961
AFIX 137
H30A  2    0.161077    0.969775    0.229357    11.00000   -1.50000
H30B  2    0.031281    0.973510    0.241079    11.00000   -1.50000
H30C  2    0.113566    0.889567    0.204028    11.00000   -1.50000
AFIX   0
C31   1    0.258013    0.782789    0.271588    11.00000    0.02206    0.03932 =
         0.03468   -0.01157    0.00067   -0.01299
AFIX 137
H31A  2    0.268668    0.748572    0.239313    11.00000   -1.50000
H31B  2    0.279348    0.728268    0.300586    11.00000   -1.50000
H31C  2    0.304963    0.831768    0.267966    11.00000   -1.50000
AFIX   0
C32   1    0.120857    0.906765    0.330109    11.00000    0.03373    0.03530 =
         0.03544   -0.01333    0.00360   -0.01861
AFIX 137
H32A  2    0.147783    0.856822    0.359944    11.00000   -1.50000
H32B  2    0.041606    0.944197    0.338344    11.00000   -1.50000
H32C  2    0.164770    0.958569    0.322492    11.00000   -1.50000
AFIX   0
C33   1    0.049781    0.669289    0.359892    11.00000    0.02708    0.02705 =
         0.02184   -0.00511   -0.00328   -0.00627
C34   1    0.008227    0.569966    0.362047    11.00000    0.04960    0.02455 =
         0.02572   -0.00120   -0.00219   -0.01153
AFIX 137
H34A  2    0.012783    0.532246    0.397047    11.00000   -1.50000
H34B  2    0.055117    0.522856    0.336542    11.00000   -1.50000
H34C  2   -0.069755    0.591371    0.353929    11.00000   -1.50000
AFIX   0
C35   1    0.170952    0.628640    0.374462    11.00000    0.03399    0.03722 =
         0.02591   -0.00563   -0.00745    0.00029
AFIX 137
H35A  2    0.172025    0.586517    0.408409    11.00000   -1.50000
H35B  2    0.200027    0.689427    0.376279    11.00000   -1.50000
H35C  2    0.217943    0.584097    0.347975    11.00000   -1.50000
AFIX   0
C36   1   -0.021799    0.737154    0.402907    11.00000    0.03500    0.02972 =
         0.02468   -0.00607    0.00234   -0.01080
AFIX 137
H36A  2   -0.101289    0.753820    0.397757    11.00000   -1.50000
H36B  2   -0.000375    0.803466    0.401231    11.00000   -1.50000
H36C  2   -0.009217    0.697299    0.437066    11.00000   -1.50000
AFIX   0
C37   1   -0.112448    0.817987    0.278448    11.00000    0.01674    0.02269 =
         0.02919   -0.00490    0.00004   -0.00319
C38   1   -0.120436    0.850864    0.219752    11.00000    0.02364    0.03267 =
         0.03414   -0.00354   -0.00500   -0.00118
AFIX 137
H38A  2   -0.199098    0.883524    0.213718    11.00000   -1.50000
H38B  2   -0.090117    0.787752    0.200507    11.00000   -1.50000
H38C  2   -0.077169    0.902212    0.207723    11.00000   -1.50000
AFIX   0
C39   1   -0.162662    0.919659    0.306802    11.00000    0.02351    0.02498 =
         0.03626   -0.00670    0.00297   -0.00211
AFIX 137
H39A  2   -0.118050    0.970011    0.295163    11.00000   -1.50000
H39B  2   -0.161757    0.901187    0.344471    11.00000   -1.50000
H39C  2   -0.240092    0.952393    0.298792    11.00000   -1.50000
AFIX   0
C40   1   -0.189100    0.744229    0.295445    11.00000    0.02035    0.03143 =
         0.03694   -0.00675   -0.00114   -0.00731
AFIX 137
H40A  2   -0.195075    0.729380    0.333446    11.00000   -1.50000
H40B  2   -0.157204    0.677266    0.279338    11.00000   -1.50000
H40C  2   -0.263769    0.779135    0.284359    11.00000   -1.50000
AFIX   0
C2    1    0.163598    0.691701    0.117070    11.00000    0.02001    0.01648 =
         0.02488   -0.00241   -0.00572   -0.00354
C42   1    0.257752    0.837771    0.103017    11.00000    0.02578    0.02029 =
         0.02201   -0.00507    0.00349   -0.00885
C43   1    0.199307    0.945244    0.093020    11.00000    0.02484    0.02262 =
         0.02672   -0.00282    0.00257   -0.00799
C44   1    0.241247    1.020695    0.110711    11.00000    0.03197    0.02039 =
         0.04059   -0.00367    0.00013   -0.00847
AFIX  43
H44   2    0.203729    1.094309    0.104797    11.00000   -1.20000
AFIX   0
C45   1    0.335541    0.989796    0.136400    11.00000    0.03073    0.02942 =
         0.04178   -0.01164    0.00198   -0.01562
AFIX  43
H45   2    0.362501    1.042266    0.148050    11.00000   -1.20000
AFIX   0
C46   1    0.392157    0.883016    0.145628    11.00000    0.02243    0.03375 =
         0.03304   -0.00729    0.00028   -0.01176
AFIX  43
H46   2    0.457232    0.863286    0.163628    11.00000   -1.20000
AFIX   0
C47   1    0.354873    0.804127    0.128841    11.00000    0.02038    0.02460 =
         0.02569   -0.00401    0.00490   -0.00816
C48   1    0.418169    0.686592    0.137828    11.00000    0.01998    0.02546 =
         0.03060   -0.00343    0.00204   -0.00510
AFIX  13
H48   2    0.361366    0.646118    0.149288    11.00000   -1.20000
AFIX   0
C49   1    0.483919    0.644521    0.087219    11.00000    0.03440    0.03303 =
         0.03850   -0.00987    0.00520   -0.00334
AFIX 137
H49A  2    0.535996    0.686870    0.073425    11.00000   -1.50000
H49B  2    0.431596    0.649950    0.061602    11.00000   -1.50000
H49C  2    0.526202    0.569844    0.094274    11.00000   -1.50000
AFIX   0
C50   1    0.497773    0.662771    0.179761    11.00000    0.02328    0.03534 =
         0.04513   -0.00729   -0.00445    0.00044
AFIX 137
H50A  2    0.526464    0.585506    0.187414    11.00000   -1.50000
H50B  2    0.457609    0.694338    0.211436    11.00000   -1.50000
H50C  2    0.560529    0.693123    0.167448    11.00000   -1.50000
AFIX   0
C51   1    0.093166    0.979942    0.065678    11.00000    0.03130    0.02412 =
         0.02669   -0.00154   -0.00576   -0.00372
AFIX  13
H51   2    0.103224    0.930352    0.038304    11.00000   -1.20000
AFIX   0
C52   1    0.070702    1.092190    0.038209    11.00000    0.07205    0.03376 =
         0.06268    0.01044   -0.03739   -0.01831
AFIX 137
H52A  2    0.051819    1.143865    0.064198    11.00000   -1.50000
H52B  2    0.007993    1.105502    0.017207    11.00000   -1.50000
H52C  2    0.137833    1.099472    0.015537    11.00000   -1.50000
AFIX   0
C53   1   -0.007862    0.967994    0.103201    11.00000    0.02557    0.07639 =
         0.03923    0.00509   -0.00453   -0.00116
AFIX 137
H53A  2    0.007040    0.894663    0.119578    11.00000   -1.50000
H53B  2   -0.073864    0.984496    0.084059    11.00000   -1.50000
H53C  2   -0.021813    1.017129    0.130126    11.00000   -1.50000
AFIX   0
C54   1    0.224048    0.739599    0.032522    11.00000    0.03661    0.02592 =
         0.01942   -0.00414   -0.00075   -0.01026
C55   1    0.281365    0.796514   -0.011034    11.00000    0.04722    0.03304 =
         0.02685   -0.00349    0.00597   -0.01570
AFIX 137
H55A  2    0.285661    0.764311   -0.043394    11.00000   -1.50000
H55B  2    0.357254    0.790839   -0.003142    11.00000   -1.50000
H55C  2    0.238791    0.871740   -0.015149    11.00000   -1.50000
AFIX   0
C56   1    0.175208    0.662695    0.031162    11.00000    0.04676    0.02975 =
         0.01904   -0.00371   -0.00396   -0.01442
C57   1    0.108357    0.532749    0.097410    11.00000    0.03282    0.02279 =
         0.01928   -0.00440   -0.00582   -0.01181
C58   1   -0.005232    0.538211    0.107367    11.00000    0.03183    0.02408 =
         0.02590   -0.00686   -0.00708   -0.00904
C59   1   -0.033878    0.442376    0.117508    11.00000    0.02745    0.03028 =
         0.03270   -0.00605   -0.00474   -0.01348
AFIX  43
H59   2   -0.110511    0.443302    0.125053    11.00000   -1.20000
AFIX   0
C60   1    0.047342    0.346722    0.116718    11.00000    0.03857    0.02261 =
         0.02899   -0.00703   -0.00278   -0.01427
AFIX  43
H60   2    0.026248    0.282174    0.123238    11.00000   -1.20000
AFIX   0
C61   1    0.159318    0.343239    0.106558    11.00000    0.03574    0.02167 =
         0.02997   -0.00766   -0.00353   -0.00481
AFIX  43
H61   2    0.214106    0.276162    0.105663    11.00000   -1.20000
AFIX   0
C62   1    0.193524    0.435900    0.097611    11.00000    0.02845    0.03038 =
         0.02199   -0.00493   -0.00223   -0.00984
C63   1    0.317711    0.430434    0.089032    11.00000    0.03083    0.03566 =
         0.04512   -0.00729    0.00040   -0.00989
AFIX  13
H63   2    0.325183    0.498600    0.099031    11.00000   -1.20000
AFIX   0
C64   1    0.388095    0.340733    0.122830    11.00000    0.02840    0.06544 =
         0.03819   -0.01445   -0.00221    0.00174
AFIX 137
H64A  2    0.391370    0.272337    0.110824    11.00000   -1.50000
H64B  2    0.354407    0.343222    0.159079    11.00000   -1.50000
H64C  2    0.464116    0.348516    0.120485    11.00000   -1.50000
AFIX   0
C65   1    0.366413    0.421417    0.033089    11.00000    0.05032    0.07350 =
         0.04983    0.00060    0.00906   -0.01154
AFIX 137
H65A  2    0.358125    0.356506    0.021529    11.00000   -1.50000
H65B  2    0.446122    0.418286    0.030004    11.00000   -1.50000
H65C  2    0.326696    0.483589    0.011318    11.00000   -1.50000
AFIX   0
C66   1   -0.096011    0.643713    0.105745    11.00000    0.03583    0.02336 =
         0.04841   -0.00774   -0.00676   -0.00728
AFIX  13
H66   2   -0.060100    0.701418    0.107882    11.00000   -1.20000
AFIX   0
C67   1   -0.186656    0.648117    0.150607    11.00000    0.02418    0.03813 =
         0.06878   -0.01074   -0.00663   -0.00175
AFIX 137
H67A  2   -0.231803    0.601076    0.145968    11.00000   -1.50000
H67B  2   -0.234770    0.721323    0.151708    11.00000   -1.50000
H67C  2   -0.152332    0.624817    0.183314    11.00000   -1.50000
AFIX   0
C68   1   -0.147184    0.665306    0.054174    11.00000    0.10942    0.06888 =
         0.05849    0.00042   -0.02727    0.04030
AFIX 137
H68A  2   -0.187618    0.612635    0.052284    11.00000   -1.50000
H68B  2   -0.087460    0.660224    0.025255    11.00000   -1.50000
H68C  2   -0.199356    0.736934    0.051849    11.00000   -1.50000
AFIX   0
C69   1    0.148586    0.619388   -0.014274    11.00000    0.08290    0.04555 =
         0.02598   -0.00388   -0.01076   -0.03396
AFIX 137
H69A  2    0.075306    0.662344   -0.024460    11.00000   -1.50000
H69B  2    0.146727    0.545468   -0.004611    11.00000   -1.50000
H69C  2    0.206260    0.621940   -0.043559    11.00000   -1.50000
AFIX   0
C4    1   -0.081979    0.401678    0.259048    11.00000    0.03682    0.02493 =
         0.03393   -0.00510   -0.00086   -0.01446
C6    1    0.110060    0.319249    0.335071    11.00000    0.04481    0.02685 =
         0.03830   -0.00043   -0.00366   -0.01554
C7    1    0.160452    0.243361    0.232548    11.00000    0.04534    0.02338 =
         0.03333    0.00100   -0.00540   -0.00918
C5    1   -0.009856    0.218211    0.298663    11.00000    0.03947    0.02658 =
         0.04106   -0.00321   -0.00682   -0.01027

C76   1   -0.269879    0.029758    0.512100    11.00000    0.04968    0.04068 =
         0.04150    0.00198   -0.00463   -0.01526
AFIX  43
H76   2   -0.327190   -0.002074    0.527402    11.00000   -1.20000
AFIX   0
C77   1   -0.251848    0.113111    0.534241    11.00000    0.03984    0.04567 =
         0.03463   -0.00975   -0.00390   -0.00931
AFIX  43
H77   2   -0.297763    0.138645    0.564638    11.00000   -1.20000
AFIX   0
C78   1   -0.169012    0.158667    0.512837    11.00000    0.03690    0.04918 =
         0.02929   -0.00765   -0.00957   -0.00518
AFIX  43
H78   2   -0.157646    0.215387    0.528500    11.00000   -1.20000
AFIX   0
C79   1   -0.100669    0.122393    0.467960    11.00000    0.03125    0.04975 =
         0.03509    0.00669   -0.01068   -0.00380
C80   1   -0.011051    0.172827    0.444835    11.00000    0.04789    0.09844 =
         0.04486    0.01016   -0.00732   -0.03106
AFIX 137
H80A  2    0.039602    0.128146    0.419316    11.00000   -1.50000
H80B  2    0.031315    0.180325    0.472402    11.00000   -1.50000
H80C  2   -0.044950    0.243280    0.427531    11.00000   -1.50000
AFIX   0
C81   1   -0.204976   -0.005389    0.468604    11.00000    0.06503    0.03092 =
         0.04001   -0.00541   -0.00839   -0.00417
AFIX  43
H81   2   -0.217054   -0.061851    0.453005    11.00000   -1.20000
AFIX   0
C82   1   -0.119434    0.041365    0.446279    11.00000    0.04448    0.03679 =
         0.02858   -0.00355   -0.00300    0.00748
AFIX  43
H82   2   -0.074229    0.016020    0.415684    11.00000   -1.20000
AFIX   0
HKLF 4


REM  ZhuHu149_0m_a.res in P-1
REM wR2 = 0.1127, GooF = S = 1.027, Restrained GooF = 1.027 for all data
REM R1 = 0.0417 for 12517 Fo > 4sig(Fo) and 0.0559 for all 15366 data
REM 884 parameters refined using 0 restraints

END

WGHT      0.0532      4.9084

REM No hydrogen bonds found for HTAB generation

REM Highest difference peak  2.551,  deepest hole -0.698,  1-sigma level  0.075
Q1    1   0.1599  0.3349  0.2743  11.00000  0.05    2.55
Q2    1   0.3683  0.3378  0.0330  11.00000  0.05    0.55
Q3    1   0.2211  0.2303  0.3809  11.00000  0.05    0.54
Q4    1   0.3421  0.3430  0.2923  11.00000  0.05    0.53
Q5    1   0.5252 -0.0156  0.3784  11.00000  0.05    0.49
Q6    1   0.1816  0.4296  0.2485  11.00000  0.05    0.43
Q7    1   0.4923 -0.0787  0.3478  11.00000  0.05    0.41
Q8    1   0.3577  0.0008  0.3328  11.00000  0.05    0.40
Q9    1  -0.0350  0.3505  0.2999  11.00000  0.05    0.38
Q10   1  -0.0904  0.7035  0.0623  11.00000  0.05    0.37
Q11   1   0.4198  0.3377  0.2976  11.00000  0.05    0.37
Q12   1  -0.0427  0.7873  0.2873  11.00000  0.05    0.37
Q13   1   0.2027  0.5679 -0.0130  11.00000  0.05    0.36
Q14   1   0.2012  0.2690  0.3418  11.00000  0.05    0.36
Q15   1  -0.0001  1.0356  0.1032  11.00000  0.05    0.35
Q16   1   0.1288  0.6614  0.1874  11.00000  0.05    0.35
Q17   1  -0.1757  0.6618  0.0605  11.00000  0.05    0.35
Q18   1   0.4829  1.0355  0.0707  11.00000  0.05    0.34
Q19   1  -0.0773  0.2078  0.4703  11.00000  0.05    0.33
Q20   1   0.6784  0.2263  0.3693  11.00000  0.05    0.33
Q21   1   0.4535  0.3535  0.3216  11.00000  0.05    0.33
Q22   1   0.1002  0.8039  0.2833  11.00000  0.05    0.32
Q23   1   0.4920  0.9361 -0.0385  11.00000  0.05    0.32
Q24   1   0.5562  0.0203  0.0740  11.00000  0.05    0.32
Q25   1   0.5159  0.4416  0.4084  11.00000  0.05    0.32
Q26   1   0.4631  0.1210  0.0501  11.00000  0.05    0.32
Q27   1  -0.0767  0.3522  0.3117  11.00000  0.05    0.32
Q28   1   0.5760  0.0367  0.0791  11.00000  0.05    0.31
Q29   1  -0.0556  0.1429  0.4302  11.00000  0.05    0.31
;
_shelx_res_checksum                68580
_shelx_hkl_file
;
  -2   0   0  627.04   26.00
  -2   0   0  603.44   26.80
  -2   0   0  600.34   27.30
  -2   0   0  603.44   27.40
  -2   0   0  609.94   24.10
   2   0   0  615.94   27.00
   2   0   0  612.44   27.30
   2   0   0  590.84   25.60
   2   0   0  607.54   24.00
  -3   0   0  100.59    8.30
  -3   0   0   94.09    6.30
  -3   0   0   97.89   10.50
  -3   0   0  124.49   10.50
  -3   0   0  103.29   10.40
   3   0   0  112.49    9.70
   3   0   0   96.89    8.20
   3   0   0  101.49    6.00
   3   0   0   82.29    9.70
   3   0   0  100.99   10.90
  -4   0   0 1537.45   61.69
  -4   0   0 1402.96   63.79
  -4   0   0 1484.35   63.99
  -4   0   0 1496.45   57.89
  -4   0   0 1493.95   63.59
   4   0   0 1429.36   63.69
   4   0   0 1478.65   57.59
   4   0   0 1567.94   63.79
   4   0   0 1407.86   60.69
   4   0   0 1501.35   64.19
  -5   0   0  395.56   25.60
  -5   0   0  430.36   27.00
  -5   0   0  439.06   26.70
   5   0   0  419.26   23.00
   5   0   0  432.46   25.50
   5   0   0  412.66   26.70
   5   0   0  472.75   19.50
   5   0   0  368.16   25.80
  -6   0   0  203.48   20.60
  -6   0   0  222.58   21.10
  -6   0   0  220.38   12.90
  -6   0   0  237.58   17.50
  -6   0   0  251.37   21.70
   6   0   0  200.18   23.70
   6   0   0  190.58   20.10
   6   0   0  236.58   14.20
   6   0   0  210.48   15.90
  -7   0   0  662.23   38.70
  -7   0   0  589.94   37.40
  -7   0   0  630.04   28.20
  -7   0   0  648.14   34.40
  -7   0   0  604.04   36.60
   7   0   0  577.74   35.80
   7   0   0  701.13   38.80
   7   0   0  651.43   33.20
   7   0   0  607.04   27.30
  -8   0   0 1080.79   56.39
  -8   0   0 1100.19   56.29
  -8   0   0 1073.19   45.00
  -8   0   0  965.60   55.89
  -8   0   0 1039.30   51.89
   8   0   0  982.10   55.19
   8   0   0 1074.69   50.49
   8   0   0 1074.59   56.39
   8   0   0 1071.49   44.10
   8   0   0 1131.99   56.09
  -9   0   0  269.07   22.40
  -9   0   0  242.68   23.70
  -9   0   0  263.87   29.30
  -9   0   0  271.87   29.20
  -9   0   0  265.47   28.70
   9   0   0  282.27   30.20
   9   0   0  196.98   23.70
   9   0   0  262.57   15.40
   9   0   0  351.46   33.20
   9   0   0  250.37   23.40
 -10   0   0  200.18   27.20
 -10   0   0  166.48   24.10
 -10   0   0  184.08   24.50
 -10   0   0  202.88   23.30
 -10   0   0  154.88   12.90
  10   0   0  207.08   25.60
  10   0   0  162.98   12.90
  10   0   0  193.48   25.90
  10   0   0  139.79   22.40
 -11   0   0   15.20   12.30
 -11   0   0    6.60   12.90
 -11   0   0    9.70   10.50
  11   0   0    6.10   11.60
  11   0   0   16.60   13.00
  11   0   0   12.90    7.80
 -12   0   0  165.68   23.70
 -12   0   0  160.08   28.90
 -12   0   0  209.18   30.90
  12   0   0  217.58   28.20
  12   0   0  163.68   14.00
  12   0   0  136.89   24.90
 -13   0   0   16.20   16.00
 -13   0   0   34.50   14.70
  13   0   0   25.30   23.00
  13   0   0   25.70    7.80
  13   0   0   18.20   14.20
 -14   0   0   24.10   13.40
 -14   0   0   31.90   16.70
  14   0   0   42.50    8.90
  14   0   0   31.40   17.80
  14   0   0   41.10   15.60
  14  -1   0  119.99   12.10
  14  -1   0  108.59   25.80
  14  -1   0  129.79   25.30
 -14   1   0   75.49   21.40
 -14   1   0  118.29   22.40
  13  -1   0  102.39   23.10
  13  -1   0   90.19   22.10
  13  -1   0  104.19   11.30
 -13   1   0  101.99   23.20
 -13   1   0  100.29   19.80
  12  -1   0   42.80    8.10
  12  -1   0   46.40   17.40
  12  -1   0   64.49   16.50
 -12   1   0   66.49   20.60
 -12   1   0   66.39   16.10
 -12   1   0   67.29   21.20
  11  -1   0   -5.00    5.90
  11  -1   0    3.50   12.40
  11  -1   0   14.00   11.80
 -11   1   0    2.10   12.00
 -11   1   0    3.80   11.80
 -11   1   0   11.20   11.00
  10  -1   0   57.79   16.80
  10  -1   0   27.80    6.60
  10  -1   0   20.00   12.90
  10  -1   0   13.50   11.70
 -10   1   0   25.20    6.80
 -10   1   0   24.30   13.40
 -10   1   0   29.90   12.80
 -10   1   0    8.20   12.30
   9  -1   0  207.18   13.40
   9  -1   0  211.78   20.80
   9  -1   0  193.18   24.80
   9  -1   0  230.68   26.60
   9  -1   0  267.07   28.60
  -9   1   0  227.58   23.60
  -9   1   0  156.98   22.60
  -9   1   0  230.38   27.70
  -9   1   0  185.08   24.50
   8  -1   0  310.27   30.50
   8  -1   0  363.86   17.60
   8  -1   0  356.56   27.50
   8  -1   0  371.26   23.20
   8  -1   0  311.07   27.60
  -8   1   0  338.57   28.20
  -8   1   0  306.67   27.80
  -8   1   0  356.16   24.40
  -8   1   0  343.57   18.20
  -8   1   0  317.07   27.00
   7  -1   0   15.10    9.40
   7  -1   0   15.90    4.70
   7  -1   0   16.30    6.30
   7  -1   0   35.10   10.60
   7  -1   0   22.30    9.10
  -7   1   0    4.10    9.20
  -7   1   0   20.40    4.80
  -7   1   0   17.90    7.20
  -7   1   0   28.20    9.60
  -7   1   0   10.30    9.50
   6  -1   0  335.67   24.60
   6  -1   0  303.67   23.50
   6  -1   0  337.77   19.40
   6  -1   0  311.77   19.80
   6  -1   0  313.67   24.30
  -6   1   0  305.67   24.70
  -6   1   0  266.87   23.20
  -6   1   0  300.67   15.60
  -6   1   0  279.87   23.00
  -6   1   0  285.47   20.40
   5  -1   0  618.24   38.70
   5  -1   0  687.33   32.20
   5  -1   0  609.14   35.50
   5  -1   0  666.73   35.20
   5  -1   0  665.93   27.40
  -5   1   0  623.64   35.40
  -5   1   0  655.83   34.90
  -5   1   0  667.13   36.50
  -5   1   0  668.63   32.70
   4  -1   0  451.75   18.90
   4  -1   0  459.45   24.70
   4  -1   0  440.26   22.20
   4  -1   0  427.66   25.30
   4  -1   0  385.36   24.70
  -4   1   0  449.56   22.90
  -4   1   0  442.46   24.90
  -4   1   0  448.76   25.80
  -4   1   0  471.15   19.30
  -4   1   0  461.25   25.70
   3  -1   0    6.30    5.60
   3  -1   0   11.70    5.90
   3  -1   0    7.10    4.70
   3  -1   0   14.20    3.90
   3  -1   0   11.00    2.50
  -3   1   0   13.20    2.80
  -3   1   0    8.40    5.20
  -3   1   0   12.30    4.10
  -3   1   0   10.40    5.50
  -3   1   0    6.60    5.20
   2  -1   0  226.98    9.80
   2  -1   0  214.58   11.50
   2  -1   0  256.47   14.20
   2  -1   0  192.88   13.50
   2  -1   0  239.38   13.60
  -2   1   0  217.18   13.80
  -2   1   0  234.48    9.90
  -2   1   0  226.78   12.00
  -2   1   0  210.58   12.80
   1  -1   0  420.16   17.50
   1  -1   0  428.16   18.50
   1  -1   0  379.46   18.10
   1  -1   0  431.36   16.40
  -1   1   0  428.36   18.40
  -1   1   0  430.76   16.30
  -1   1   0  418.76   17.60
  -1   1   0  403.66   18.40
  -1   1   0  431.16   18.60
  -2  -1   0    5.90    3.50
  -2  -1   0    2.70    3.20
  -2  -1   0   -1.80    3.20
  -2  -1   0    4.50    2.10
  -2  -1   0    5.30    3.70
   2   1   0   -0.70    3.60
   2   1   0    4.80    3.00
   2   1   0    0.40    2.40
   2   1   0    3.10    3.00
   2   1   0    2.50    3.50
  -3  -1   0  576.94   26.90
  -3  -1   0  583.54   28.30
  -3  -1   0  603.24   24.40
  -3  -1   0  653.73   29.10
  -3  -1   0  602.54   28.10
   3   1   0  624.84   28.80
   3   1   0  562.44   26.60
   3   1   0  579.84   28.40
   3   1   0  603.64   28.10
  -4  -1   0  411.46   23.30
  -4  -1   0  440.46   23.00
  -4  -1   0  414.86   22.90
  -4  -1   0  398.06   21.10
   4   1   0  413.76   23.10
   4   1   0  449.86   21.20
   4   1   0  385.16   22.70
   4   1   0  397.96   17.80
   4   1   0  353.76   21.70
  -5  -1   0  144.99   15.40
  -5  -1   0  136.39   13.20
  -5  -1   0  185.18   18.50
  -5  -1   0  144.19   10.30
   5   1   0  144.79   11.80
   5   1   0  142.69    8.90
   5   1   0  113.59   14.10
   5   1   0  147.19   15.40
   5   1   0  112.39   13.60
  -6  -1   0 1363.96   67.99
  -6  -1   0 1347.47   54.49
  -6  -1   0 1333.57   60.09
  -6  -1   0 1369.56   63.19
  -6  -1   0 1408.86   62.99
   6   1   0 1311.87   62.99
   6   1   0 1341.17   54.29
   6   1   0 1353.36   59.19
   6   1   0 1404.16   63.49
   6   1   0 1280.57   62.29
  -7  -1   0  432.36   27.40
  -7  -1   0  410.76   21.80
  -7  -1   0  535.55   32.60
  -7  -1   0  488.85   31.30
  -7  -1   0  423.66   29.20
   7   1   0  504.55   30.60
   7   1   0  484.75   21.90
   7   1   0  412.76   37.10
   7   1   0  478.45   26.50
   7   1   0  475.25   35.00
  -8  -1   0   58.99   14.30
  -8  -1   0   53.59    7.30
  -8  -1   0   61.19   15.60
  -8  -1   0   73.49   14.20
  -8  -1   0   66.89   12.90
   8   1   0   78.79   14.70
   8   1   0   69.79   13.30
   8   1   0   41.60   11.90
   8   1   0   49.40    6.60
   8   1   0   50.09    9.70
  -9  -1   0  215.08   22.30
  -9  -1   0  233.68   26.00
  -9  -1   0  244.08   17.70
  -9  -1   0  264.07   29.60
   9   1   0  232.68   25.50
   9   1   0  275.97   15.70
   9   1   0  253.47   20.00
   9   1   0  297.67   29.30
   9   1   0  270.47   29.00
 -10  -1   0  334.57   34.20
 -10  -1   0  299.17   19.00
 -10  -1   0  315.37   32.10
 -10  -1   0  262.17   30.30
 -10  -1   0  318.57   26.60
  10   1   0  405.86   31.20
  10   1   0  351.36   35.80
  10   1   0  313.37   33.30
  10   1   0  296.37   17.50
 -11  -1   0   13.70   13.40
 -11  -1   0   -1.90   11.90
 -11  -1   0    7.20    9.20
  11   1   0   -5.30   10.30
  11   1   0    7.60   12.40
  11   1   0    9.40    6.50
  11   1   0   14.80   13.10
 -12  -1   0  167.38   27.00
 -12  -1   0  153.88   27.40
 -12  -1   0  166.18   23.00
  12   1   0  157.38   14.00
  12   1   0  206.38   30.10
  12   1   0  175.98   25.20
  12   1   0  135.69   24.60
 -13  -1   0    3.80   10.00
 -13  -1   0    0.80   14.60
  13   1   0    4.60   12.60
  13   1   0   13.70    7.10
  13   1   0   11.30   13.50
 -14  -1   0   58.69   21.60
  14   1   0   30.30   16.70
  14   1   0   37.20    9.00
  14   1   0   18.20   13.40
  13  -2   0  165.58   28.50
  13  -2   0  122.09   11.80
  13  -2   0  151.28   26.40
 -13   2   0  115.19   22.20
 -13   2   0   90.09   24.30
 -13   2   0  183.68   31.00
  12  -2   0   14.20    6.20
  12  -2   0   23.10   14.20
  12  -2   0   35.10   15.60
 -12   2   0   32.10   14.10
 -12   2   0   16.50   14.00
  11  -2   0   27.10    6.80
  11  -2   0   35.60   14.10
 -11   2   0   30.00   15.80
 -11   2   0   39.80   13.20
 -11   2   0   43.20   15.20
  10  -2   0  619.14   44.20
  10  -2   0  654.83   44.20
  10  -2   0  618.24   28.40
  10  -2   0  623.94   42.70
 -10   2   0  635.04   45.40
 -10   2   0  601.44   39.10
 -10   2   0  589.14   30.00
 -10   2   0  621.54   44.30
 -10   2   0  613.04   43.30
   9  -2   0   -7.60    8.60
   9  -2   0   17.90   11.50
   9  -2   0    2.90    6.40
   9  -2   0   25.70   12.50
   9  -2   0    4.40    4.70
  -9   2   0    3.90   11.00
  -9   2   0   -6.90    9.20
  -9   2   0   -3.50    9.50
  -9   2   0   -2.00    8.60
  -9   2   0    0.50    5.90
   8  -2   0  122.49    9.60
   8  -2   0  134.29   20.20
   8  -2   0  123.59   15.30
   8  -2   0   99.09   19.50
   8  -2   0  114.79   18.20
  -8   2   0  131.79   19.70
  -8   2   0  118.89   10.30
  -8   2   0   84.69   17.10
  -8   2   0   91.69   17.40
  -8   2   0   87.79   14.40
   7  -2   0  196.28   22.20
   7  -2   0  168.38   20.50
   7  -2   0  177.48   20.90
   7  -2   0  151.48   10.10
   7  -2   0  182.18   17.00
  -7   2   0  182.98   17.70
  -7   2   0  205.88   22.10
  -7   2   0  206.58   23.60
  -7   2   0  169.28   11.10
  -7   2   0  146.79   18.70
   6  -2   0 1239.08   54.79
   6  -2   0 1261.07   60.19
   6  -2   0 1256.17   50.49
   6  -2   0 1324.47   60.49
   6  -2   0 1121.19   58.09
  -6   2   0 1286.07   60.69
  -6   2   0 1207.18   59.39
  -6   2   0 1222.58   49.80
  -6   2   0 1228.48   59.19
  -6   2   0 1183.58   55.29
   5  -2   0   21.70    9.20
   5  -2   0   26.50    9.80
   5  -2   0   19.50    4.10
   5  -2   0   26.90    9.30
   5  -2   0   22.50    7.50
  -5   2   0   27.80    7.80
  -5   2   0   12.90    7.60
  -5   2   0   14.30    9.50
  -5   2   0   24.60    9.80
   4  -2   0   45.70    9.50
   4  -2   0   46.30    4.50
   4  -2   0   44.70    9.90
  -4   2   0   32.60    9.50
  -4   2   0   47.90    4.90
  -4   2   0   52.09    9.50
  -4   2   0   50.59   10.10
  -4   2   0   29.70    7.10
   3  -2   0  537.45   27.60
   3  -2   0  580.04   28.40
   3  -2   0  534.25   25.40
   3  -2   0  553.34   28.40
   3  -2   0  561.34   22.20
  -3   2   0  533.45   28.20
  -3   2   0  570.64   27.90
  -3   2   0  540.65   28.00
  -3   2   0  557.64   22.50
  -3   2   0  580.84   26.10
   2  -2   0 2162.18   88.19
  -2   2   0 2236.68   88.49
  -2   2   0 2246.68   88.19
   1  -2   0 6925.91  291.57
  -1   2   0 6409.96  289.07
   0  -2   0   59.79    4.00
   0  -2   0   46.20    8.80
   0  -2   0   71.99    8.90
   0  -2   0   65.39    5.40
   0  -2   0   67.19    6.10
   0  -2   0   59.29    4.20
   0   2   0   63.49    5.20
   0   2   0   61.09    4.10
   0   2   0   62.29    4.00
   0   2   0   64.19   10.30
   0   2   0   84.89    6.50
   0   2   0   82.49    9.30
  -1  -2   0  734.83   30.10
  -1  -2   0  820.62   34.70
  -1  -2   0  776.72   29.80
  -1  -2   0  762.52   30.00
  -1  -2   0  779.82   31.80
  -1  -2   0  787.02   36.20
  -1  -2   0  761.72   30.10
   1   2   0  794.32   29.80
   1   2   0  761.32   29.90
   1   2   0  786.62   35.90
   1   2   0  739.13   30.10
   1   2   0  771.52   34.20
   1   2   0  755.12   30.00
   1   2   0  757.42   31.80
  -2  -2   0 1164.28   47.00
  -2  -2   0 1128.49   46.70
   2   2   0 1165.48   46.50
   2   2   0 1134.49   46.90
   2   2   0 1185.98   45.00
   2   2   0 1179.48   46.90
  -3  -2   0  640.84   29.40
  -3  -2   0  586.54   29.30
  -3  -2   0  672.53   29.40
   3   2   0  690.33   26.50
   3   2   0  627.84   28.90
   3   2   0  630.64   29.20
   3   2   0  676.13   30.00
   3   2   0  639.14   29.70
  -4  -2   0  457.55   24.90
  -4  -2   0  502.35   24.70
  -4  -2   0  483.45   25.50
  -4  -2   0  479.75   25.60
  -4  -2   0  492.35   21.10
   4   2   0  492.45   25.00
   4   2   0  474.65   25.40
   4   2   0  485.05   24.00
   4   2   0  479.25   20.80
   4   2   0  499.55   25.80
  -5  -2   0  427.06   19.30
  -5  -2   0  426.26   23.40
  -5  -2   0  382.26   24.60
  -5  -2   0  461.55   25.30
  -5  -2   0  431.96   25.90
   5   2   0  401.56   23.80
   5   2   0  412.56   22.90
   5   2   0  420.16   19.10
   5   2   0  422.16   25.50
   5   2   0  410.96   25.10
  -6  -2   0 1559.94   69.59
  -6  -2   0 1410.76   68.19
  -6  -2   0 1531.15   66.49
  -6  -2   0 1522.75   60.89
  -6  -2   0 1535.85   68.39
   6   2   0 1517.55   60.59
   6   2   0 1594.94   69.39
   6   2   0 1546.35   65.89
   6   2   0 1390.66   66.99
   6   2   0 1573.14   69.39
  -7  -2   0  297.27   16.60
  -7  -2   0  316.47   24.40
  -7  -2   0  344.07   25.60
  -7  -2   0  277.07   21.10
  -7  -2   0  314.67   23.30
   7   2   0  340.07   21.60
   7   2   0  331.57   16.60
   7   2   0  339.87   25.30
   7   2   0  339.87   24.10
   7   2   0  305.67   24.30
  -8  -2   0  107.29   17.00
  -8  -2   0  179.68   22.20
  -8  -2   0  112.39   15.10
  -8  -2   0  143.49   20.60
  -8  -2   0  140.19   10.90
   8   2   0  150.58   20.50
   8   2   0  134.69   15.00
   8   2   0   92.99   14.90
   8   2   0  139.69   10.70
  -9  -2   0  527.95   37.00
  -9  -2   0  536.15   33.40
  -9  -2   0  483.05   34.90
  -9  -2   0  490.75   25.20
   9   2   0  566.44   35.40
   9   2   0  511.35   25.00
   9   2   0  479.45   34.90
   9   2   0  523.95   30.70
   9   2   0  545.15   36.70
 -10  -2   0   81.09   18.00
 -10  -2   0   47.70   12.60
 -10  -2   0   62.89   15.90
 -10  -2   0   40.10   14.40
 -10  -2   0   87.99   10.70
  10   2   0   62.49    8.80
  10   2   0   67.69   17.10
  10   2   0   70.99   15.20
  10   2   0   92.39   22.30
  10   2   0   49.60   14.70
 -11  -2   0   98.79   21.00
 -11  -2   0  140.89   24.20
 -11  -2   0   98.79   17.60
  11   2   0   81.99   18.70
  11   2   0   84.29    9.80
  11   2   0  108.29   19.00
  11   2   0   91.29   19.00
 -12  -2   0   31.00   12.10
 -12  -2   0   32.50   17.40
  12   2   0   54.19   16.30
  12   2   0   50.79    9.10
  12   2   0   26.80   13.60
  12   2   0   44.90   15.40
 -13  -2   0    9.40   11.60
 -13  -2   0  -20.10    9.90
  13   2   0  -22.50    7.30
  13   2   0    1.60    6.30
  13   2   0   13.10   13.90
  13   2   0    1.60   12.90
 -14  -2   0   -2.50    9.80
 -14  -2   0  -17.30   16.40
  14   2   0  -11.40    5.90
  14   2   0   -9.20    9.80
  14   2   0   11.20   14.20
  13  -3   0   10.60    6.20
  13  -3   0   18.70   15.80
  13  -3   0    4.10   10.80
 -13   3   0   -5.40   12.20
 -13   3   0   -0.80   13.80
 -13   3   0   17.10   14.60
  12  -3   0  212.08   14.20
  12  -3   0  174.98   27.80
  12  -3   0  184.08   27.60
 -12   3   0  230.98   33.80
 -12   3   0  215.08   32.00
 -12   3   0  156.08   23.10
  11  -3   0   -9.60    9.20
  11  -3   0    3.00    5.40
 -11   3   0  -10.50   11.30
 -11   3   0   -0.40   13.90
 -11   3   0    6.30   11.20
  10  -3   0  179.68   25.90
  10  -3   0  178.68   12.10
  10  -3   0  211.88   26.90
 -10   3   0  193.48   28.40
 -10   3   0  194.18   26.40
 -10   3   0  129.19   30.40
 -10   3   0  132.89   13.00
 -10   3   0  201.68   23.70
   9  -3   0   29.40   12.40
   9  -3   0   37.30    6.30
   9  -3   0   34.40   13.80
   9  -3   0   33.20   13.80
  -9   3   0   43.00   14.70
  -9   3   0   38.00    7.40
  -9   3   0   32.90   13.50
  -9   3   0   58.09   16.10
  -9   3   0   50.19   12.90
   8  -3   0    7.90    7.00
   8  -3   0    5.80    4.00
   8  -3   0    4.50    9.30
   8  -3   0  -10.20    7.50
   8  -3   0   -3.10    8.00
  -8   3   0   10.20    7.70
  -8   3   0   -2.20    4.50
  -8   3   0   -9.00    7.50
  -8   3   0   13.20   10.70
  -8   3   0    6.70   10.20
   7  -3   0  266.87   19.30
   7  -3   0  289.67   14.30
   7  -3   0  255.77   26.10
   7  -3   0  315.37   24.90
   7  -3   0  286.57   24.80
  -7   3   0  282.37   28.00
  -7   3   0  263.87   15.00
  -7   3   0  295.57   28.10
  -7   3   0  308.07   24.80
  -7   3   0  302.47   21.10
   6  -3   0  942.21   50.29
   6  -3   0  988.50   45.80
   6  -3   0  975.80   39.70
   6  -3   0  997.60   50.09
   6  -3   0 1012.80   51.19
  -6   3   0 1012.40   51.39
  -6   3   0  991.20   50.19
  -6   3   0  958.00   50.29
  -6   3   0  990.60   40.40
  -6   3   0  939.91   46.20
   5  -3   0   31.20    4.30
   5  -3   0   22.70    9.20
   5  -3   0   37.80    8.30
   5  -3   0   22.20    9.10
   5  -3   0   39.20   10.10
  -5   3   0   30.50    7.70
  -5   3   0   27.10    9.90
  -5   3   0   28.20   10.40
  -5   3   0   41.00   10.00
   4  -3   0  265.37   12.40
   4  -3   0  232.58   18.90
   4  -3   0  249.08   16.70
   4  -3   0  270.47   20.50
   4  -3   0  274.57   20.30
  -4   3   0  289.77   13.10
  -4   3   0  281.37   20.80
  -4   3   0  269.07   20.60
  -4   3   0  237.78   18.80
  -4   3   0  270.27   17.60
   3  -3   0  847.32   40.90
   3  -3   0  832.42   40.30
   3  -3   0  884.21   38.70
   3  -3   0  903.21   34.40
  -3   3   0  872.21   40.60
  -3   3   0  866.81   34.60
  -3   3   0  921.01   41.50
  -3   3   0  887.21   38.70
  -3   3   0  909.91   41.20
   2  -3   0  533.15   20.30
   2  -3   0  509.45   23.80
   2  -3   0  511.15   25.00
   2  -3   0  508.35   24.80
  -2   3   0  521.45   20.40
  -2   3   0  528.45   25.20
  -2   3   0  497.25   30.80
  -2   3   0  517.55   24.90
  -2   3   0  489.55   25.10
  -2   3   0  498.65   23.60
   1  -3   0  217.38   12.20
   1  -3   0  216.18   12.40
   1  -3   0  228.58   12.30
   1  -3   0  226.48   18.00
   1  -3   0  224.68   13.00
  -1   3   0  212.98   12.10
  -1   3   0  210.18   12.30
  -1   3   0  229.58   12.40
  -1   3   0  223.48    9.20
  -1   3   0  234.98   12.30
   0  -3   0 3241.38  132.79
   0   3   0 3280.47  133.19
  -1  -3   0  573.54   22.40
  -1  -3   0  596.44   25.80
  -1  -3   0  566.04   22.30
  -1  -3   0  552.14   22.30
  -1  -3   0  553.34   22.30
  -1  -3   0  552.34   32.40
  -1  -3   0  541.45   29.10
   1   3   0  571.54   31.80
   1   3   0  576.34   25.90
   1   3   0  567.14   22.20
   1   3   0  571.34   29.20
   1   3   0  554.04   22.30
   1   3   0  557.94   22.40
  -2  -3   0 7044.60  289.47
   2   3   0 6478.25  288.27
  -3  -3   0  317.07   17.10
  -3  -3   0  314.17   16.60
  -3  -3   0  348.07   20.70
  -3  -3   0  308.87   14.40
   3   3   0  312.27   14.40
   3   3   0  313.07   16.80
   3   3   0  293.17   18.20
   3   3   0  340.07   16.50
  -4  -3   0 1021.40   46.10
  -4  -3   0 1050.69   45.60
  -4  -3   0  887.21   44.80
  -4  -3   0 1047.60   41.60
   4   3   0 1080.99   45.90
   4   3   0 1065.29   46.10
   4   3   0 1091.49   41.70
   4   3   0  995.20   45.00
   4   3   0 1064.59   45.20
  -5  -3   0   -0.70    5.30
  -5  -3   0   -4.30    6.40
  -5  -3   0    3.50    6.70
  -5  -3   0    3.70    4.40
   5   3   0   10.70    6.90
   5   3   0    7.60    6.10
   5   3   0    1.70    6.40
  -6  -3   0  183.48   19.00
  -6  -3   0  185.28   12.10
  -6  -3   0  175.08   17.60
  -6  -3   0  158.38   16.50
  -6  -3   0  156.78   18.00
   6   3   0  164.88   17.70
   6   3   0  203.08   17.50
   6   3   0  182.58   11.50
   6   3   0  163.38   18.00
   6   3   0  159.38   16.10
  -7  -3   0  301.27   21.40
  -7  -3   0  287.67   21.90
  -7  -3   0  262.57   22.60
  -7  -3   0  242.98   21.90
  -7  -3   0  267.07   15.60
   7   3   0  281.97   20.00
   7   3   0  265.07   20.80
   7   3   0  274.07   15.40
   7   3   0  279.37   22.30
   7   3   0  258.67   22.10
  -8  -3   0    5.40    6.70
  -8  -3   0    4.30    7.80
  -8  -3   0    4.40    7.20
  -8  -3   0   -3.60    6.50
  -8  -3   0   -3.90    3.80
   8   3   0   15.10    8.70
   8   3   0    5.30    6.60
   8   3   0   -4.20    7.80
   8   3   0   -4.60    4.20
   8   3   0   -3.30    6.30
  -9  -3   0  533.65   33.10
  -9  -3   0  583.04   36.30
  -9  -3   0  504.15   35.50
  -9  -3   0  539.25   26.30
  -9  -3   0  526.75   36.50
   9   3   0  460.05   33.10
   9   3   0  531.45   25.40
   9   3   0  553.04   36.20
   9   3   0  531.35   31.40
 -10  -3   0   19.00   10.80
 -10  -3   0    3.30   11.40
 -10  -3   0   21.10   13.90
 -10  -3   0    2.90    5.10
 -10  -3   0    9.40    8.80
  10   3   0    0.30    8.60
  10   3   0    7.20    6.20
  10   3   0    6.20   10.50
  10   3   0   13.50   11.10
  10   3   0   -2.00    7.80
 -11  -3   0    1.90   11.80
 -11  -3   0   -3.30    8.00
 -11  -3   0   -1.00   11.50
  11   3   0    7.20   10.00
  11   3   0   -3.70   10.60
  11   3   0   -4.40    6.20
  11   3   0    6.80   11.30
 -12  -3   0  115.19   20.30
 -12  -3   0  139.09   25.90
  12   3   0  117.29   12.30
  12   3   0  101.99   19.50
  12   3   0  119.99   23.10
  12   3   0  148.39   35.70
 -13  -3   0   74.49   18.30
 -13  -3   0   96.39   23.50
  13   3   0   54.09   16.60
  13   3   0   73.79   20.30
  13   3   0   43.80    8.70
 -14  -3   0   42.30   16.10
 -14  -3   0   13.80   14.60
  14   3   0    9.70   11.30
  14   3   0   15.40    7.60
  14   3   0   12.20   15.60
  14   3   0   12.90   15.30
 -15  -3   0   13.00   15.60
 -15  -3   0   14.40   14.90
  15   3   0   -1.30    7.00
  15   3   0   -1.20   10.20
  15   3   0   31.80   16.50
  13  -4   0   29.60    7.00
  13  -4   0    5.70   12.70
 -13   4   0    2.40   12.90
  12  -4   0   89.09   21.50
  12  -4   0   93.09    9.80
  12  -4   0   57.79   19.00
 -12   4   0   81.19   17.50
 -12   4   0  100.49   21.90
 -12   4   0   74.49   22.20
  11  -4   0  199.28   12.70
  11  -4   0  135.59   23.80
 -11   4   0  144.79   25.30
 -11   4   0  178.08   24.90
 -11   4   0  129.59   23.50
  10  -4   0   28.50   13.00
  10  -4   0   64.69   17.80
  10  -4   0   38.30    6.70
 -10   4   0   32.60   16.10
 -10   4   0   33.90   13.70
 -10   4   0   60.59   17.00
 -10   4   0   45.80    8.30
 -10   4   0   72.69   18.90
   9  -4   0  164.38   23.20
   9  -4   0  185.68   24.90
   9  -4   0  184.98   11.80
  -9   4   0  143.49   26.70
  -9   4   0  163.08   12.50
  -9   4   0  127.69   21.80
  -9   4   0  183.58   21.40
   8  -4   0   31.30   12.60
   8  -4   0   44.00   13.00
   8  -4   0   17.30    4.90
   8  -4   0   20.70   11.70
   8  -4   0   20.20    8.50
  -8   4   0   18.90   10.80
  -8   4   0   24.60   12.50
  -8   4   0   13.80    5.60
  -8   4   0   31.80   13.20
  -8   4   0   23.70    9.40
   7  -4   0  524.75   23.00
   7  -4   0  556.44   35.20
   7  -4   0  487.95   33.00
   7  -4   0  469.35   34.20
   7  -4   0  566.84   36.20
  -7   4   0  484.95   34.10
  -7   4   0  508.05   35.70
  -7   4   0  535.95   35.60
  -7   4   0  535.65   31.50
  -7   4   0  542.15   24.30
   6  -4   0  303.57   24.10
   6  -4   0  253.97   26.80
   6  -4   0  338.87   24.70
   6  -4   0  274.67   13.60
   6  -4   0  274.07   19.00
  -6   4   0  296.47   23.30
  -6   4   0  336.07   25.00
  -6   4   0  274.47   27.30
  -6   4   0  311.77   20.60
  -6   4   0  258.77   14.40
   5  -4   0    1.90    7.20
   5  -4   0    2.40    2.80
   5  -4   0    0.30    6.40
   5  -4   0    3.00    5.60
   5  -4   0    6.90    7.30
  -5   4   0   -2.00    7.50
  -5   4   0   -0.10    5.00
  -5   4   0   -1.40    6.60
  -5   4   0    5.80    3.40
  -5   4   0    6.40    6.70
   4  -4   0 5389.26  228.08
   4  -4   0 5693.73  223.78
   4  -4   0 5670.33  224.18
  -4   4   0 5883.31  224.18
  -4   4   0 5776.12  232.28
  -4   4   0 5764.22  224.68
   3  -4   0  201.58   16.30
   3  -4   0  172.58   15.90
   3  -4   0  193.88   14.30
   3  -4   0  197.28    9.50
  -3   4   0  196.28   15.50
  -3   4   0  236.68   19.40
  -3   4   0  219.28   26.30
  -3   4   0  201.98   16.90
  -3   4   0  212.98   14.70
  -3   4   0  206.78    9.80
   2  -4   0   50.69    7.30
   2  -4   0   37.80    7.10
   2  -4   0   42.50    7.60
   2  -4   0   53.79    8.10
   2  -4   0   33.20    7.00
  -2   4   0   49.50    3.80
  -2   4   0   40.70    7.40
  -2   4   0   47.70   13.30
  -2   4   0   45.80    6.50
  -2   4   0   43.30    7.00
  -2   4   0   34.30    6.80
   1  -4   0  845.02   45.20
   1  -4   0  826.92   36.30
   1  -4   0  873.91   37.00
   1  -4   0  806.72   36.00
   1  -4   0  853.41   37.00
  -1   4   0  848.72   32.70
  -1   4   0  849.22   46.60
  -1   4   0  846.72   36.40
  -1   4   0  840.42   36.20
  -1   4   0  870.51   36.00
  -1   4   0  870.31   36.30
  -1   4   0  858.01   36.50
  -1   4   0  876.21   43.50
   0  -4   0  940.51   38.30
   0  -4   0  968.00   41.10
   0  -4   0  942.21   38.70
   0  -4   0  931.31   49.30
   0  -4   0  999.60   38.80
   0  -4   0 1061.89   47.50
   0  -4   0 1016.00   41.50
   0   4   0  950.80   41.10
   0   4   0  955.00   46.80
   0   4   0  979.30   38.50
   0   4   0  959.40   50.19
   0   4   0  940.21   38.30
   0   4   0  940.61   37.20
   0   4   0  960.80   40.60
  -1  -4   0   19.70   10.90
  -1  -4   0   22.00    2.40
  -1  -4   0   21.60    5.90
  -1  -4   0   22.20    2.70
  -1  -4   0   26.00    9.50
  -1  -4   0   25.30    2.50
  -1  -4   0   21.10    2.60
   1   4   0   21.80    6.10
   1   4   0   20.40    5.00
   1   4   0   19.30    2.30
   1   4   0   20.50    2.60
   1   4   0   25.70    2.50
   1   4   0   26.20    9.60
   1   4   0   37.10    9.60
  -2  -4   0  683.13   36.30
  -2  -4   0  670.23   27.80
  -2  -4   0  659.23   27.20
  -2  -4   0  661.53   38.40
  -2  -4   0  686.83   28.10
  -2  -4   0  683.23   27.90
   2   4   0  650.93   27.90
   2   4   0  667.13   27.60
   2   4   0  719.33   35.50
   2   4   0  674.03   37.30
   2   4   0  690.03   27.30
   2   4   0  664.83   27.30
   2   4   0  695.13   31.40
  -3  -4   0   98.89    8.70
  -3  -4   0   98.89    8.30
  -3  -4   0   72.79   15.00
  -3  -4   0   92.89    8.00
  -3  -4   0  110.39   14.80
  -3  -4   0  108.29    6.90
   3   4   0   99.39    6.80
   3   4   0  102.09    8.70
   3   4   0   98.59    7.60
   3   4   0  155.48   13.10
   3   4   0  102.59    8.20
  -4  -4   0 2100.59   84.39
  -4  -4   0 1929.41   88.69
  -4  -4   0 2138.19   89.99
  -4  -4   0 2093.89   80.89
   4   4   0 2135.89   80.89
   4   4   0 2068.69   84.29
   4   4   0 2109.29   85.19
   4   4   0 2038.60   83.59
  -5  -4   0    7.00    6.90
  -5  -4   0   -0.50    4.20
  -5  -4   0    3.50    5.80
  -5  -4   0    2.20    5.40
   5   4   0   11.80    4.60
   5   4   0   -0.10    5.20
   5   4   0   -1.20    5.00
   5   4   0    1.80    6.50
   5   4   0    6.10    6.40
  -6  -4   0  784.52   40.60
  -6  -4   0  803.82   40.70
  -6  -4   0  770.42   41.20
  -6  -4   0  821.62   34.80
   6   4   0  821.22   34.60
   6   4   0  808.42   40.90
   6   4   0  798.02   41.10
   6   4   0  821.22   39.50
   6   4   0  790.82   39.60
  -7  -4   0   27.00    5.30
  -7  -4   0   15.60    8.10
  -7  -4   0   22.70    9.50
  -7  -4   0   15.60    8.50
   7   4   0   16.80    6.90
   7   4   0   14.10    5.30
   7   4   0   29.20   10.20
   7   4   0   13.20    6.90
   7   4   0   17.60    8.30
  -8  -4   0 1242.88   61.99
  -8  -4   0 1299.37   62.29
  -8  -4   0 1246.08   53.09
  -8  -4   0 1246.28   62.79
   8   4   0 1280.87   60.89
   8   4   0 1297.77   62.89
   8   4   0 1278.27   62.19
   8   4   0 1264.27   52.79
   8   4   0 1289.17   59.39
  -9  -4   0   74.59   15.80
  -9  -4   0   55.69   12.60
  -9  -4   0   68.89   14.00
  -9  -4   0   66.99    8.60
  -9  -4   0   80.49   16.60
   9   4   0   93.49   16.90
   9   4   0   79.99   14.60
   9   4   0   62.09   11.70
   9   4   0   87.89    9.70
   9   4   0   91.09   16.30
 -10  -4   0   41.60   12.60
 -10  -4   0   77.39   17.40
 -10  -4   0   12.00   10.60
  10   4   0   47.00   13.30
  10   4   0   15.50   10.20
  10   4   0   33.90    7.20
  10   4   0   23.80   10.00
 -11  -4   0   -2.00    8.20
 -11  -4   0   -7.60    9.80
  11   4   0    3.70    8.30
  11   4   0  -12.10    8.90
  11   4   0   -3.00    6.20
  11   4   0    0.60   10.00
 -12  -4   0  150.68   25.00
 -12  -4   0  132.69   21.70
  12   4   0  177.58   26.70
  12   4   0  152.38   14.20
  12   4   0   96.59   19.20
  12   4   0  154.38   25.00
 -13  -4   0   13.40   13.00
 -13  -4   0    4.90   11.50
  13   4   0   -7.90   11.30
  13   4   0    9.50   13.40
  13   4   0    8.90   10.50
  13   4   0   19.00    7.90
 -14  -4   0    2.50   12.20
  14   4   0   -8.40    6.10
  14   4   0   28.00   14.00
  14   4   0   -7.10   10.90
  14   4   0   13.10   15.00
 -15  -4   0    4.90   15.00
  15   4   0    8.20   19.50
  15   4   0   14.00    8.20
  15   4   0   34.10   16.20
  15   4   0   17.80   13.80
  12  -5   0   25.90    6.20
  12  -5   0   26.50   14.10
  12  -5   0   27.60   15.60
 -12   5   0   13.90   14.70
 -12   5   0   40.10   17.80
 -12   5   0   36.30   24.40
  11  -5   0    4.40   11.60
  11  -5   0    6.10    4.90
 -11   5   0   16.30   14.20
 -11   5   0   10.00   10.80
 -11   5   0    1.60   11.20
  10  -5   0  165.18   26.20
  10  -5   0  250.47   13.80
  10  -5   0  217.78   28.80
 -10   5   0  202.78   28.20
 -10   5   0  217.08   26.20
 -10   5   0  197.18   17.10
 -10   5   0  184.78   28.50
 -10   5   0  253.87   30.30
   9  -5   0    3.10    4.30
   9  -5   0    3.50   10.20
   9  -5   0    0.40    9.70
  -9   5   0   -3.50    9.40
  -9   5   0   -8.00    4.90
  -9   5   0   -0.30    9.30
  -9   5   0    1.00    9.80
  -9   5   0    1.40   10.60
   8  -5   0   52.59    6.40
   8  -5   0   72.79   16.40
   8  -5   0   95.99   19.40
  -8   5   0   51.19   16.70
  -8   5   0   55.49   15.30
  -8   5   0   47.20   14.30
  -8   5   0   55.39    7.70
  -8   5   0   56.99   13.80
   7  -5   0   24.50    8.60
   7  -5   0   12.80   10.10
   7  -5   0   11.50   10.90
   7  -5   0   34.40    5.00
   7  -5   0   22.10   11.60
  -7   5   0   29.00   11.70
  -7   5   0   41.00   12.70
  -7   5   0   33.60    5.90
  -7   5   0   36.40   10.60
  -7   5   0   18.40   11.10
   6  -5   0  319.97   14.70
   6  -5   0  304.47   24.70
   6  -5   0  314.27   25.20
   6  -5   0  310.27   21.10
  -6   5   0  321.07   22.40
  -6   5   0  350.06   25.50
  -6   5   0  299.57   25.10
  -6   5   0  299.67   15.50
  -6   5   0  279.77   27.60
   5  -5   0   35.80    4.10
   5  -5   0   33.70   10.00
   5  -5   0   38.90   10.30
   5  -5   0   44.80    9.20
   5  -5   0   32.00    9.40
  -5   5   0   35.70    8.10
  -5   5   0   55.69   12.70
  -5   5   0   37.60   14.70
  -5   5   0   53.49   11.50
  -5   5   0   41.10    5.00
  -5   5   0   20.70    8.50
   4  -5   0  860.21   43.30
   4  -5   0  890.81   43.20
   4  -5   0  888.91   34.30
   4  -5   0  859.81   40.70
  -4   5   0  907.01   43.20
  -4   5   0  871.11   34.80
  -4   5   0  848.62   43.20
  -4   5   0  849.52   40.80
  -4   5   0  813.72   53.09
  -4   5   0  816.82   42.90
   3  -5   0   28.40    8.70
   3  -5   0   37.20    8.40
   3  -5   0   33.20    8.40
   3  -5   0   25.20    6.90
  -3   5   0    5.60   13.70
  -3   5   0   39.00    4.10
  -3   5   0   26.10    7.60
  -3   5   0   33.40    9.00
  -3   5   0   32.40    8.10
  -3   5   0   29.20    8.30
   2  -5   0  202.78   16.30
   2  -5   0  180.18   13.90
   2  -5   0  180.48   14.00
   2  -5   0  207.48   15.10
   2  -5   0  163.18   14.10
  -2   5   0  175.38   25.30
  -2   5   0  201.48    9.00
  -2   5   0  173.68   13.50
  -2   5   0  206.38   14.30
  -2   5   0  162.78   20.10
   1  -5   0  734.33   33.20
   1  -5   0  761.82   35.90
   1  -5   0  827.62   35.40
   1  -5   0  724.83   45.40
   1  -5   0  767.62   33.80
  -1   5   0  706.73   47.20
  -1   5   0  725.03   33.00
  -1   5   0  741.33   33.40
  -1   5   0  777.02   29.50
  -1   5   0  726.63   33.90
  -1   5   0  731.03   42.70
  -1   5   0  771.82   34.80
  -1   5   0  796.52   33.10
   0  -5   0  170.38   14.30
   0  -5   0  146.89   11.50
   0  -5   0  135.59    8.30
   0  -5   0  135.79    8.80
   0  -5   0  184.18   20.50
   0  -5   0  134.09   20.30
   0  -5   0  139.99    8.70
   0   5   0  116.19   18.80
   0   5   0  142.69    7.10
   0   5   0  140.89    8.20
   0   5   0  148.89   10.90
   0   5   0  126.49    8.40
   0   5   0  147.09   12.80
  -1  -5   0  402.46   16.30
  -1  -5   0  366.86   16.30
  -1  -5   0  378.16   31.20
  -1  -5   0  355.26   21.10
  -1  -5   0  441.96   28.70
  -1  -5   0  401.66   16.10
  -1  -5   0  386.96   16.00
   1   5   0  402.76   21.60
   1   5   0  399.76   27.40
   1   5   0  382.26   15.70
   1   5   0  397.56   20.40
   1   5   0  375.46   30.00
   1   5   0  372.06   16.30
   1   5   0  374.26   15.80
  -2  -5   0   27.10   12.90
  -2  -5   0   49.90   13.40
  -2  -5   0   39.80    8.20
  -2  -5   0   34.60    4.00
  -2  -5   0   39.10    4.10
  -2  -5   0   38.70    4.10
   2   5   0   32.60   12.10
   2   5   0   28.70    8.20
   2   5   0   23.10   11.20
   2   5   0   33.10    4.00
   2   5   0   42.20    4.00
   2   5   0   32.10    4.10
  -3  -5   0 1489.15   69.59
  -3  -5   0 1436.06   72.59
  -3  -5   0 1521.65   59.79
  -3  -5   0 1466.75   59.49
  -3  -5   0 1554.94   58.19
  -3  -5   0 1487.95   60.19
   3   5   0 1474.65   59.79
   3   5   0 1395.06   67.09
   3   5   0 1452.55   58.79
   3   5   0 1492.85   59.19
   3   5   0 1464.45   58.09
  -4  -5   0    9.00    5.40
  -4  -5   0    4.70    5.20
  -4  -5   0   13.60   11.40
  -4  -5   0    9.90    4.80
  -4  -5   0    1.00   14.20
  -4  -5   0    9.40    5.50
   4   5   0    7.70    4.30
   4   5   0    7.70    8.10
   4   5   0    1.90    4.10
   4   5   0    9.80    5.10
  -5  -5   0  642.54   40.50
  -5  -5   0  687.53   30.40
  -5  -5   0  684.53   34.40
  -5  -5   0  694.33   35.20
   5   5   0  737.43   32.30
   5   5   0  707.73   35.30
   5   5   0  662.73   33.20
   5   5   0  762.62   34.90
   5   5   0  720.43   35.50
  -6  -5   0  816.12   35.20
  -6  -5   0  820.32   41.50
  -6  -5   0  808.32   40.70
   6   5   0  844.92   35.40
   6   5   0  804.32   40.50
   6   5   0  854.21   41.10
   6   5   0  820.82   39.60
   6   5   0  788.22   40.80
  -7  -5   0   -2.40    3.70
  -7  -5   0   -0.20    5.70
  -7  -5   0   -9.40    4.80
  -7  -5   0   -5.70    5.70
   7   5   0    1.20    4.40
   7   5   0   12.80    6.40
   7   5   0   -2.10    4.90
   7   5   0   -4.80    5.80
   7   5   0   -6.00    5.40
  -8  -5   0  355.46   26.70
  -8  -5   0  332.57   25.10
  -8  -5   0  358.56   19.50
  -8  -5   0  367.96   26.60
   8   5   0  379.56   25.00
   8   5   0  359.76   18.80
   8   5   0  359.16   26.60
   8   5   0  355.16   26.10
   8   5   0  343.07   24.00
  -9  -5   0  115.49   11.20
  -9  -5   0  125.69   19.90
  -9  -5   0  126.29   19.10
  -9  -5   0  109.29   18.00
   9   5   0  112.19   16.90
   9   5   0  124.49   16.70
   9   5   0  144.99   18.50
   9   5   0  123.49   11.30
   9   5   0  138.49   20.00
 -10  -5   0   -0.30    8.90
 -10  -5   0    7.20   10.20
  10   5   0    0.60    7.90
  10   5   0   12.60   10.00
  10   5   0   -5.50    9.10
  10   5   0   -3.90    5.70
 -11  -5   0  689.53   45.60
  11   5   0  715.43   43.50
  11   5   0  676.83   33.00
 -12  -5   0   18.30   14.30
  12   5   0    3.40   12.50
  12   5   0   23.50    8.00
  12   5   0  -11.80    9.60
  12   5   0    6.00    9.70
 -13  -5   0   64.89   19.30
  13   5   0   94.89   20.20
  13   5   0   55.59   10.20
  13   5   0   56.89   17.70
  13   5   0   60.89   18.40
 -14  -5   0   42.90   18.80
  14   5   0   34.20   12.50
  14   5   0   -1.10   13.20
  14   5   0   22.60   14.70
  14   5   0   32.30    8.90
 -15  -5   0   50.59   18.70
  15   5   0   78.29   20.30
  15   5   0   36.80    9.20
  15   5   0   26.60   17.20
  15   5   0   49.30   18.30
  11  -6   0   21.60   16.20
  11  -6   0   12.90    5.20
  11  -6   0    3.70   11.80
 -11   6   0    2.90   13.50
 -11   6   0   -8.30   12.10
 -11   6   0   -7.80    9.60
  10  -6   0  451.45   36.90
  10  -6   0  446.86   20.70
  10  -6   0  358.76   38.80
 -10   6   0  437.26   37.20
 -10   6   0  444.16   39.40
 -10   6   0  325.27   37.00
 -10   6   0  400.06   32.60
   9  -6   0   53.69   15.00
   9  -6   0   42.50   14.60
   9  -6   0   33.20    5.80
  -9   6   0   22.50   11.30
  -9   6   0   35.70   14.60
  -9   6   0   24.80   13.40
  -9   6   0   55.39   15.80
  -9   6   0   40.00    7.30
   8  -6   0   10.00    4.20
   8  -6   0   25.90   11.90
   8  -6   0   19.50   11.70
  -8   6   0    6.20   11.60
  -8   6   0   27.30   12.20
  -8   6   0    8.50    9.60
  -8   6   0    4.10    5.20
  -8   6   0    3.90   10.00
   7  -6   0   -5.90    8.10
   7  -6   0   15.70    4.20
   7  -6   0   13.40    7.10
   7  -6   0   16.00   10.50
  -7   6   0   21.80   10.80
  -7   6   0   37.80   11.30
  -7   6   0   17.70   10.10
  -7   6   0   17.00    5.50
  -7   6   0   23.40   11.70
   6  -6   0  125.89   18.80
   6  -6   0  163.38    9.70
   6  -6   0  176.68   18.60
   6  -6   0  228.98   24.00
   6  -6   0  187.68   22.10
  -6   6   0  198.98   22.40
  -6   6   0  161.88   10.60
  -6   6   0  185.78   22.00
  -6   6   0  181.58   18.60
   5  -6   0  209.98   21.80
   5  -6   0  228.28   22.10
   5  -6   0  219.18   18.60
   5  -6   0  235.98   17.90
  -5   6   0  217.38   17.80
  -5   6   0  217.78   11.80
  -5   6   0  198.78   21.30
  -5   6   0  244.38   23.50
  -5   6   0  214.68   19.10
   4  -6   0  105.09   13.60
   4  -6   0   90.09   13.00
   4  -6   0   87.09   11.40
   4  -6   0   94.89   12.40
  -4   6   0   87.89    6.40
  -4   6   0   83.09   12.00
  -4   6   0   77.39   19.20
  -4   6   0   63.79   11.60
  -4   6   0   62.49   13.50
  -4   6   0  119.59   14.20
   3  -6   0  170.58   14.30
   3  -6   0  199.98   16.40
   3  -6   0  172.18   15.10
   3  -6   0  176.28   15.50
   3  -6   0  175.28   14.90
  -3   6   0  192.68   14.60
  -3   6   0  175.58   28.00
  -3   6   0  178.48   15.60
  -3   6   0  169.88   19.00
  -3   6   0  178.28   14.90
  -3   6   0  177.78    9.00
   2  -6   0  647.14   32.80
   2  -6   0  649.43   33.50
   2  -6   0  674.83   32.80
   2  -6   0  637.24   32.00
  -2   6   0  658.93   32.50
  -2   6   0  677.73   32.30
  -2   6   0  643.54   47.20
  -2   6   0  631.64   32.10
  -2   6   0  687.03   31.80
  -2   6   0  707.83   26.50
  -2   6   0  640.64   41.40
   1  -6   0  177.08   15.40
   1  -6   0  149.69   15.20
   1  -6   0  108.79   21.90
   1  -6   0  126.49   10.50
   1  -6   0  128.59   11.40
  -1   6   0  123.19   10.40
  -1   6   0  116.99   12.10
  -1   6   0  152.68    7.00
  -1   6   0  113.69   23.90
  -1   6   0  135.09   15.20
  -1   6   0  125.69   10.90
  -1   6   0  161.98   22.50
   0  -6   0  451.95   20.60
   0  -6   0  440.26   21.00
   0  -6   0  494.65   37.90
   0  -6   0  484.35   26.60
   0  -6   0  465.95   21.30
   0  -6   0  480.05   25.40
   0  -6   0  434.56   32.10
   0   6   0  432.06   32.90
   0   6   0  492.25   19.40
   0   6   0  416.46   37.70
   0   6   0  473.05   20.50
   0   6   0  468.55   24.20
   0   6   0  467.85   26.20
   0   6   0  448.16   20.80
  -1  -6   0  116.19    7.30
  -1  -6   0  111.59   13.60
  -1  -6   0   93.69   20.60
  -1  -6   0  130.99   22.20
  -1  -6   0  118.59    7.10
  -1  -6   0  108.49    6.40
   1   6   0  111.89   19.70
   1   6   0  123.89   12.40
   1   6   0  116.59    7.40
   1   6   0  106.49   21.80
  -2  -6   0  936.01   37.30
  -2  -6   0  978.70   37.70
  -2  -6   0 1032.70   59.79
  -2  -6   0  920.21   37.50
  -2  -6   0  940.11   56.79
  -2  -6   0  923.61   44.10
  -2  -6   0  927.61   37.30
   2   6   0  828.12   53.99
   2   6   0  933.01   42.60
   2   6   0  934.41   37.00
   2   6   0  967.20   44.40
   2   6   0  941.31   36.80
   2   6   0  938.21   37.70
   2   6   0  932.31   50.59
  -3  -6   0  450.05   38.90
  -3  -6   0  457.95   20.30
  -3  -6   0  456.05   21.10
  -3  -6   0  474.35   21.50
  -3  -6   0  424.86   34.30
  -3  -6   0  489.75   21.90
   3   6   0  466.55   20.20
   3   6   0  464.75   20.60
   3   6   0  447.36   21.30
   3   6   0  432.06   27.30
   3   6   0  460.75   36.20
   3   6   0  448.96   32.30
  -4  -6   0    8.40    5.20
  -4  -6   0    2.80    4.00
  -4  -6   0    4.30    4.50
  -4  -6   0   -1.70   12.60
  -4  -6   0    2.50    4.70
  -4  -6   0   10.60   16.40
   4   6   0   10.90    9.90
   4   6   0   -0.90    3.70
   4   6   0    2.10    4.30
   4   6   0   -1.80    4.40
   4   6   0    5.00    4.40
  -5  -6   0   -2.10    4.80
  -5  -6   0   10.50    4.50
  -5  -6   0   20.00   12.60
  -5  -6   0    6.80    5.50
  -5  -6   0   -3.10   13.90
  -5  -6   0    6.20    6.00
   5   6   0    0.90    5.20
   5   6   0    6.70    4.70
   5   6   0    6.40    9.20
   5   6   0    6.40    5.40
  -6  -6   0  734.43   47.30
  -6  -6   0  709.63   40.30
  -6  -6   0  678.53   34.30
  -6  -6   0  604.64   40.40
  -6  -6   0  589.84   33.80
  -6  -6   0  647.94   29.20
   6   6   0  613.94   34.20
   6   6   0  673.63   33.70
   6   6   0  636.04   34.00
   6   6   0  661.63   32.70
   6   6   0  651.03   29.10
  -7  -6   0   14.60    5.40
  -7  -6   0    6.40    6.90
  -7  -6   0    0.70    9.70
  -7  -6   0   11.30    6.80
   7   6   0   21.60    7.10
   7   6   0   11.90    5.30
   7   6   0    4.20    6.10
   7   6   0    5.80    6.70
   7   6   0   15.70    7.20
  -8  -6   0    6.00    7.10
  -8  -6   0   34.40   14.80
  -8  -6   0   25.50    5.70
  -8  -6   0   30.50    9.40
   8   6   0   29.40    9.10
   8   6   0   19.90    6.00
   8   6   0   26.10    8.90
   8   6   0   30.60   10.10
   8   6   0   39.00   11.40
  -9  -6   0  174.18   21.10
  -9  -6   0  166.68   13.60
  -9  -6   0  117.89   18.70
  -9  -6   0  151.38   19.00
   9   6   0  122.69   17.70
   9   6   0  125.19   16.50
   9   6   0  152.98   20.00
   9   6   0  118.99   16.20
   9   6   0  140.79   12.20
 -10  -6   0   -1.00    8.30
  10   6   0   16.80    9.50
  10   6   0   17.90   10.20
  10   6   0   10.10    6.00
  10   6   0   11.80    9.70
 -11  -6   0  201.78   25.60
  11   6   0  181.18   25.60
  11   6   0  246.98   28.10
  11   6   0  203.08   16.30
  11   6   0  244.08   26.00
 -12  -6   0   52.99   15.80
  12   6   0   40.70    9.50
  12   6   0   34.90   13.70
  12   6   0   32.60   14.40
 -13  -6   0   21.80   14.20
  13   6   0   10.80   12.80
  13   6   0   19.10   13.20
  13   6   0   14.50    7.70
  13   6   0   21.80   12.50
 -14  -6   0  132.59   25.00
  14   6   0   84.39   12.30
  14   6   0  116.19   23.50
  14   6   0  149.69   26.20
  14   6   0   85.59   18.60
 -15  -6   0   38.30   18.20
  15   6   0   20.40    8.60
  15   6   0   15.70   12.10
  15   6   0   24.90   16.20
  11  -7   0   70.69   19.80
  11  -7   0   70.89   20.00
  11  -7   0   71.19    7.90
 -11   7   0   64.79   18.90
  10  -7   0  208.18   12.30
  10  -7   0  161.68   26.30
  10  -7   0  217.28   28.80
 -10   7   0  177.48   24.60
 -10   7   0  163.68   27.60
 -10   7   0  160.78   26.80
 -10   7   0  189.58   28.50
   9  -7   0   60.09   16.10
   9  -7   0   40.90    6.30
   9  -7   0   40.80   13.90
  -9   7   0   28.60   13.90
  -9   7   0   27.90   13.50
  -9   7   0   25.40    6.90
  -9   7   0   30.50   14.60
  -9   7   0   26.10   12.20
   8  -7   0  146.99   18.80
   8  -7   0  162.58   23.20
   8  -7   0  126.09   22.10
   8  -7   0  165.28   10.10
  -8   7   0  110.29   20.30
  -8   7   0  136.99   21.50
  -8   7   0  157.98   20.50
  -8   7   0  170.88   23.20
  -8   7   0  144.99   11.70
   7  -7   0   43.20   13.60
   7  -7   0   22.50   11.50
   7  -7   0   14.30   10.60
  -7   7   0   34.20   12.10
  -7   7   0   14.40    5.20
  -7   7   0   50.89   14.20
  -7   7   0   15.40   10.50
  -7   7   0   42.30   13.40
   6  -7   0   34.20   11.40
   6  -7   0   26.20   10.60
   6  -7   0   60.69   13.50
   6  -7   0   46.40   10.60
  -6   7   0   19.10   10.00
  -6   7   0   48.70   11.40
  -6   7   0   50.59   12.90
  -6   7   0   35.50    5.70
  -6   7   0   14.70   10.60
   5  -7   0  269.17   22.80
   5  -7   0  281.87   21.00
   5  -7   0  289.07   23.10
   5  -7   0  259.67   22.70
  -5   7   0  312.37   24.20
  -5   7   0  304.57   22.00
  -5   7   0  294.97   23.00
  -5   7   0  312.27   14.80
   4  -7   0  734.63   37.90
   4  -7   0  672.43   38.50
   4  -7   0  762.82   38.10
   4  -7   0  767.02   39.00
   4  -7   0  717.23   38.70
  -4   7   0  709.43   29.70
  -4   7   0  662.33   39.40
  -4   7   0  699.03   38.70
  -4   7   0  776.82   37.80
  -4   7   0  791.42   38.90
   3  -7   0  149.29   15.00
   3  -7   0  158.68   16.30
   3  -7   0  159.58   16.00
   3  -7   0  110.99   13.50
   3  -7   0  148.09   15.50
  -3   7   0  148.89   15.30
  -3   7   0  104.69   23.70
  -3   7   0  151.28   15.10
  -3   7   0  130.69   21.20
  -3   7   0  141.29   14.50
  -3   7   0  102.29   13.30
  -3   7   0  142.89    7.60
   2  -7   0 1002.50   45.30
   2  -7   0 1015.40   46.80
   2  -7   0  956.70   44.50
   2  -7   0 1015.40   45.10
   2  -7   0 1017.40   51.19
  -2   7   0 1017.20   44.70
  -2   7   0 1010.20   38.70
  -2   7   0  987.70   44.80
  -2   7   0  970.30   44.10
  -2   7   0  978.50   45.40
  -2   7   0  905.01   61.59
  -2   7   0  987.20   56.89
   1  -7   0  104.19   22.20
   1  -7   0  118.59   11.20
   1  -7   0  115.49    9.80
   1  -7   0  138.09   14.50
   1  -7   0  160.88   15.50
  -1   7   0  116.09    6.30
  -1   7   0  153.78   14.20
  -1   7   0  123.39   12.60
  -1   7   0  108.49   10.00
  -1   7   0  102.99   20.00
   0  -7   0  441.26   26.70
   0  -7   0  434.66   24.80
   0  -7   0  417.66   38.10
   0  -7   0  421.86   20.10
   0  -7   0  419.76   19.50
   0   7   0  445.26   34.20
   0   7   0  448.46   43.90
   0   7   0  415.66   19.60
   0   7   0  436.96   18.30
   0   7   0  443.76   19.30
   0   7   0  431.26   25.10
  -1  -7   0   49.20   15.90
  -1  -7   0   60.89   23.10
  -1  -7   0   65.19   11.80
  -1  -7   0   62.99    5.40
  -1  -7   0   59.79    4.70
  -1  -7   0   59.49    5.30
  -1  -7   0   59.19    4.50
   1   7   0   72.49   10.10
   1   7   0   58.49    5.30
   1   7   0   55.09   10.70
   1   7   0   56.59   15.00
   1   7   0   45.30   16.70
  -2  -7   0  744.93   50.79
  -2  -7   0  746.03   28.20
  -2  -7   0  695.63   28.10
  -2  -7   0  695.13   28.20
  -2  -7   0  690.43   36.00
  -2  -7   0  590.64   42.60
   2   7   0  651.33   35.60
   2   7   0  675.93   47.00
   2   7   0  724.13   34.80
   2   7   0  710.23   29.10
   2   7   0  704.43   43.60
  -3  -7   0  264.37   13.60
  -3  -7   0  305.97   35.00
  -3  -7   0  240.28   13.00
  -3  -7   0  268.27   13.80
  -3  -7   0  259.97   13.30
  -3  -7   0  286.57   30.70
   3   7   0  274.27   13.30
   3   7   0  241.48   29.50
   3   7   0  266.77   13.60
   3   7   0  275.17   21.10
   3   7   0  233.98   26.10
  -4  -7   0    7.80    4.70
  -4  -7   0   12.40    4.40
  -4  -7   0   -1.30    3.40
  -4  -7   0   -6.90   14.70
  -4  -7   0    6.30   12.60
  -4  -7   0    7.70    3.90
   4   7   0   -0.20    9.80
   4   7   0   -4.70    7.80
   4   7   0   14.70    4.40
   4   7   0   10.30    3.40
   4   7   0    9.90    3.90
   4   7   0    5.00    4.40
  -5  -7   0  637.24   31.70
  -5  -7   0  630.14   28.20
  -5  -7   0  620.64   47.10
  -5  -7   0  618.14   31.10
  -5  -7   0  651.93   43.60
  -5  -7   0  676.83   31.20
   5   7   0  631.14   29.70
   5   7   0  633.94   31.30
   5   7   0  660.53   30.60
   5   7   0  633.54   28.30
   5   7   0  646.04   35.30
  -6  -7   0   11.30    5.80
  -6  -7   0   33.20   14.80
  -6  -7   0   17.20    5.00
  -6  -7   0   17.80    7.20
  -6  -7   0   12.30    6.20
   6   7   0   24.00    7.40
   6   7   0    3.80    8.80
   6   7   0   34.40    9.70
   6   7   0   18.00    5.00
   6   7   0   12.30    5.30
   6   7   0   10.60    5.70
  -7  -7   0  153.58   16.30
  -7  -7   0  149.59   17.30
  -7  -7   0  128.09   26.20
  -7  -7   0  144.69   11.40
  -7  -7   0  108.99   20.80
  -7  -7   0  187.78   17.90
   7   7   0  166.18   16.60
   7   7   0  157.78   11.80
   7   7   0  182.18   14.90
   7   7   0  179.68   18.90
   7   7   0  154.98   16.90
  -8  -7   0  109.39   16.20
  -8  -7   0  100.39   17.60
  -8  -7   0  141.29   24.30
  -8  -7   0  109.19   11.00
   8   7   0   97.09   10.10
   8   7   0   97.99   13.70
   8   7   0  131.79   17.30
   8   7   0   83.29   14.20
   8   7   0  118.09   18.90
  -9  -7   0   36.30   10.90
  -9  -7   0   35.80    8.00
  -9  -7   0   48.00   12.80
  -9  -7   0   46.80   11.20
  -9  -7   0   60.49   18.40
   9   7   0   34.30   10.30
   9   7   0   23.30    9.50
   9   7   0   47.60   12.20
   9   7   0   53.59   12.20
   9   7   0   37.50    7.60
 -10  -7   0  218.38   25.10
  10   7   0  237.68   29.10
  10   7   0  245.78   27.00
  10   7   0  210.38   24.90
  10   7   0  207.08   22.80
 -11  -7   0   18.00   12.30
  11   7   0   14.30   10.50
  11   7   0   17.90    8.00
  11   7   0    3.90    9.20
  11   7   0    7.30    9.30
 -12  -7   0  289.27   32.80
  12   7   0  256.37   18.50
  12   7   0  234.58   30.00
  12   7   0  202.38   26.70
  12   7   0  247.68   27.20
 -13  -7   0   -3.10    9.60
  13   7   0   -0.20    6.00
  13   7   0    5.00    9.10
  13   7   0   10.60   10.80
 -14  -7   0   -2.40   11.10
  14   7   0   10.30   12.40
  14   7   0    6.10   14.80
  14   7   0   12.30   12.90
  14   7   0   -2.90    7.00
  10  -8   0   17.50   12.30
  10  -8   0   -0.80   10.50
  10  -8   0   11.30   12.20
 -10   8   0   -1.60   11.40
 -10   8   0    2.00   11.40
 -10   8   0   11.80   11.10
 -10   8   0   14.60   12.80
   9  -8   0    8.10   11.30
   9  -8   0    3.10   10.10
   9  -8   0   19.70   14.00
  -9   8   0    9.50   11.00
  -9   8   0   17.10   11.60
  -9   8   0    7.10    5.70
  -9   8   0  -13.30    9.00
  -9   8   0    6.90   11.10
   8  -8   0  229.78   26.80
   8  -8   0  256.47   25.10
   8  -8   0  216.68   26.80
  -8   8   0  245.48   28.40
  -8   8   0  189.28   26.00
  -8   8   0  233.98   25.90
  -8   8   0  229.08   27.30
  -8   8   0  198.58   13.70
   7  -8   0   81.99   15.90
   7  -8   0   90.39   17.40
   7  -8   0   90.19   17.30
  -7   8   0   87.49    8.60
  -7   8   0   65.99   15.50
  -7   8   0   78.49   14.50
  -7   8   0   86.19   17.20
  -7   8   0   86.89   16.80
   6  -8   0   10.40    8.70
   6  -8   0    6.60   10.30
  -6   8   0   -0.20    7.50
  -6   8   0    4.50   13.60
  -6   8   0    4.80    8.40
  -6   8   0    7.80    9.20
  -6   8   0    1.00    4.10
   5  -8   0    3.10    8.00
   5  -8   0   10.10    9.50
   5  -8   0   17.20    8.80
   5  -8   0    0.70    7.40
  -5   8   0    3.60    3.90
  -5   8   0    6.60    7.90
  -5   8   0   -4.30   10.60
  -5   8   0   -2.10    6.70
  -5   8   0   -5.20    7.70
   4  -8   0  378.16   26.00
   4  -8   0  395.46   26.50
   4  -8   0  354.76   28.10
   4  -8   0  403.86   26.50
   4  -8   0  428.06   27.50
  -4   8   0  372.86   25.90
  -4   8   0  445.46   37.50
  -4   8   0  384.66   26.20
  -4   8   0  444.06   26.20
  -4   8   0  394.66   20.80
  -4   8   0  343.67   24.80
   3  -8   0  136.19   16.50
   3  -8   0   78.79   13.10
   3  -8   0  137.19   14.70
   3  -8   0  122.49   14.40
   3  -8   0  118.59   13.50
  -3   8   0  128.79   15.10
  -3   8   0  141.19   14.20
  -3   8   0  104.09   13.40
  -3   8   0  127.09   14.50
  -3   8   0  122.59   23.70
  -3   8   0  106.89    7.00
   2  -8   0  343.57   24.40
   2  -8   0  339.87   20.50
   2  -8   0  376.66   23.70
   2  -8   0  365.06   21.70
  -2   8   0  361.96   15.20
  -2   8   0  343.27   20.90
  -2   8   0  332.57   20.10
  -2   8   0  370.96   38.70
  -2   8   0  349.57   20.40
  -2   8   0  373.56   22.40
   1  -8   0  426.26   26.60
   1  -8   0  449.76   26.40
   1  -8   0  425.16   22.40
   1  -8   0  484.45   40.40
   1  -8   0  444.36   21.80
  -1   8   0  438.26   18.50
  -1   8   0  420.86   21.30
  -1   8   0  294.97   37.30
  -1   8   0  442.26   17.80
  -1   8   0  414.76   35.60
  -1   8   0  427.26   21.80
  -1   8   0  448.56   24.80
   0  -8   0   21.20   15.80
   0  -8   0   42.00    5.80
   0  -8   0   27.40    9.90
   0  -8   0   51.99    9.70
   0  -8   0   49.60    5.40
   0  -8   0   42.40    5.90
   0   8   0   40.80   17.20
   0   8   0   75.29   18.00
   0   8   0   39.80    4.60
   0   8   0   40.90    4.30
   0   8   0   44.20    5.30
   0   8   0   58.19   10.50
   0   8   0   31.60    7.50
  -1  -8   0   47.90   11.30
  -1  -8   0   70.59   18.20
  -1  -8   0   39.20    3.90
  -1  -8   0   47.60   18.70
  -1  -8   0   31.60    4.10
   1   8   0   36.20   10.30
   1   8   0   15.20   11.40
   1   8   0   39.70    4.60
   1   8   0   48.10   17.30
   1   8   0   48.70    9.10
  -2  -8   0    9.40   12.40
  -2  -8   0  -13.80   12.20
  -2  -8   0    8.70    8.70
   2   8   0    3.50    5.10
   2   8   0   -0.40    9.40
   2   8   0    0.10    7.60
   2   8   0   -5.90   12.80
   2   8   0    2.80    3.00
  -3  -8   0  241.88   28.90
  -3  -8   0  262.07   13.00
  -3  -8   0  261.37   12.40
  -3  -8   0  257.47   12.80
  -3  -8   0  246.68   13.00
  -3  -8   0  227.98   33.20
   3   8   0  273.67   13.50
   3   8   0  263.47   18.80
   3   8   0  235.78   20.20
   3   8   0  259.97   31.80
   3   8   0  307.17   31.60
  -4  -8   0  224.98   33.50
  -4  -8   0  211.18   13.40
  -4  -8   0  214.48   12.40
  -4  -8   0  232.88   13.50
  -4  -8   0  235.88   12.90
  -4  -8   0  243.68   30.80
   4   8   0  249.58   27.10
   4   8   0  214.38   13.00
   4   8   0  224.38   12.20
   4   8   0  216.18   20.70
   4   8   0  251.37   14.50
  -5  -8   0  378.26   20.30
  -5  -8   0  368.26   21.20
  -5  -8   0  433.16   45.20
  -5  -8   0  386.06   35.10
  -5  -8   0  360.26   18.40
  -5  -8   0  369.06   20.80
   5   8   0  403.26   19.10
   5   8   0  361.26   26.30
   5   8   0  343.37   20.40
   5   8   0  377.56   19.00
   5   8   0  393.36   19.80
  -6  -8   0    0.00   10.20
  -6  -8   0   -7.60   15.00
  -6  -8   0   -5.00    4.70
  -6  -8   0   -1.80    5.00
  -6  -8   0    3.60    4.30
  -6  -8   0    4.60    4.90
   6   8   0   12.20    5.90
   6   8   0   -1.90    8.60
   6   8   0    7.50    4.80
   6   8   0   -6.10    3.50
   6   8   0   -1.60    4.50
  -7  -8   0   36.80    6.60
  -7  -8   0   40.00   20.90
  -7  -8   0   38.60    9.30
  -7  -8   0   58.69   10.50
  -7  -8   0   49.90   17.70
  -7  -8   0   54.89   10.30
   7   8   0   59.79    9.50
   7   8   0   44.30   13.40
   7   8   0   52.89    9.80
   7   8   0   40.70    9.90
   7   8   0   38.10   10.30
   7   8   0   37.10    6.80
  -8  -8   0  492.85   25.60
  -8  -8   0  489.05   31.90
  -8  -8   0  556.14   31.90
  -8  -8   0  519.95   31.80
  -8  -8   0  558.74   44.40
  -8  -8   0  565.24   48.60
   8   8   0  522.85   25.90
   8   8   0  538.35   30.90
   8   8   0  502.65   34.00
   8   8   0  514.15   29.60
   8   8   0  477.85   32.00
   8   8   0  493.25   31.60
  -9  -8   0   46.90   11.70
  -9  -8   0   23.30   15.70
  -9  -8   0   41.10    8.30
  -9  -8   0   72.99   26.50
   9   8   0   42.10    8.50
   9   8   0   46.40   11.60
   9   8   0   42.50   11.70
   9   8   0   48.50   12.80
   9   8   0   40.30   10.90
 -10  -8   0    7.10   15.60
  10   8   0    8.80   13.70
  10   8   0    7.70    6.80
  10   8   0   11.70    9.10
  10   8   0    6.80    9.70
 -11  -8   0   11.80   10.50
 -11  -8   0    4.10   16.30
  11   8   0    5.70    9.00
  11   8   0   16.90   11.10
  11   8   0   22.70   11.10
  11   8   0   21.80    7.80
 -12  -8   0  468.15   35.50
 -12  -8   0  332.87   42.80
  12   8   0  410.26   31.60
  12   8   0  372.06   33.80
  12   8   0  334.47   30.50
  12   8   0  404.16   23.90
 -13  -8   0   -6.40    9.90
  13   8   0    2.30   12.10
  13   8   0   11.80   10.50
  13   8   0    0.50    9.20
  13   8   0   17.10    8.00
 -14  -8   0  -10.30    9.00
  14   8   0    4.10    8.00
  14   8   0   15.10   14.00
   9  -9   0    4.20   10.50
   9  -9   0   14.50   12.70
   9  -9   0   -5.10    8.00
  -9   9   0   13.80   12.50
  -9   9   0   18.20   12.80
  -9   9   0   13.00   10.30
  -9   9   0   14.80    6.10
  -9   9   0   39.60   14.20
   8  -9   0  282.37   31.10
   8  -9   0  257.57   26.80
   8  -9   0  179.68   24.70
  -8   9   0  228.68   27.80
  -8   9   0  213.68   13.80
  -8   9   0  200.28   26.50
  -8   9   0  211.08   26.60
  -8   9   0  226.48   25.20
   7  -9   0   15.90   11.60
   7  -9   0   27.60   13.70
  -7   9   0    7.30    9.50
  -7   9   0    9.10    4.90
  -7   9   0    2.70    9.60
  -7   9   0    7.70   10.00
  -7   9   0    3.30    9.90
   6  -9   0   11.80   11.40
   6  -9   0    9.80    8.70
   6  -9   0    6.30    9.00
  -6   9   0    9.20    8.80
  -6   9   0    4.80    4.30
  -6   9   0   -2.40    8.80
  -6   9   0   10.60    9.20
  -6   9   0   -1.30    7.80
   5  -9   0   50.79   12.70
   5  -9   0   61.39   14.10
   5  -9   0   64.99   14.00
  -5   9   0   64.29    6.40
  -5   9   0   30.20   10.60
  -5   9   0   75.79   13.70
  -5   9   0   56.49   12.70
  -5   9   0   63.39   13.50
   4  -9   0   26.30    8.90
   4  -9   0   13.40    8.80
   4  -9   0    6.50    7.30
   4  -9   0    9.80   11.40
  -4   9   0   18.40    8.80
  -4   9   0   13.50    4.50
  -4   9   0   13.10    7.80
  -4   9   0   32.00    9.50
  -4   9   0   12.50   11.10
   3  -9   0   78.89   12.20
   3  -9   0   84.79   15.40
   3  -9   0   78.19   11.30
   3  -9   0   84.09   14.20
   3  -9   0   69.69   11.30
  -3   9   0   80.99    6.20
  -3   9   0   74.79   11.40
  -3   9   0   86.99   13.50
  -3   9   0   78.19   12.30
  -3   9   0   80.79   11.30
   2  -9   0  168.18   15.70
   2  -9   0  172.98   19.50
   2  -9   0  154.38   13.40
   2  -9   0  186.68   19.50
  -2   9   0  157.98    8.40
  -2   9   0  194.58   30.50
  -2   9   0  159.28   14.00
  -2   9   0  150.38   16.00
   1  -9   0  393.86   21.60
   1  -9   0  434.86   22.10
   1  -9   0  399.66   26.40
   1  -9   0  376.66   41.80
   1  -9   0  379.56   20.70
   1  -9   0  415.56   28.20
  -1   9   0  435.46   20.80
  -1   9   0  460.15   45.60
  -1   9   0  419.56   18.00
  -1   9   0  395.76   20.90
  -1   9   0  412.76   24.90
  -1   9   0  421.06   17.30
   0  -9   0    3.70    3.40
   0  -9   0    6.90    6.90
   0  -9   0    4.70    3.50
   0  -9   0    8.60   14.90
   0  -9   0   14.30    9.30
   0  -9   0    5.90    3.00
   0   9   0   -1.60    7.20
   0   9   0   12.00    3.30
   0   9   0   15.60   18.80
   0   9   0    8.40    6.00
   0   9   0    8.10    3.00
   0   9   0    6.20    3.00
  -1  -9   0  574.14   32.40
  -1  -9   0  534.95   40.60
  -1  -9   0  631.54   49.60
   1   9   0  518.25   59.59
   1   9   0  547.85   31.80
   1   9   0  567.04   42.20
   1   9   0  514.85   29.30
   1   9   0  518.45   23.10
  -2  -9   0  539.15   31.90
  -2  -9   0  571.34   48.50
  -2  -9   0  471.35   40.60
   2   9   0  568.24   30.30
   2   9   0  538.75   45.70
   2   9   0  485.15   31.50
   2   9   0  567.24   23.70
   2   9   0  541.35   40.20
  -3  -9   0    2.10   13.80
  -3  -9   0    8.90   17.40
   3   9   0   14.50    4.00
   3   9   0   -6.60    7.30
   3   9   0   22.50    7.80
   3   9   0   15.90   12.20
   3   9   0   15.90   14.30
  -4  -9   0  766.42   33.20
  -4  -9   0  674.73   55.29
  -4  -9   0  755.62   33.40
  -4  -9   0  797.22   33.00
  -4  -9   0  843.62   34.70
  -4  -9   0  807.62   52.29
   4   9   0  764.82   31.40
   4   9   0  656.43   51.09
   4   9   0  779.92   42.10
   4   9   0  760.22   33.20
   4   9   0  761.92   54.69
   4   9   0  791.92   32.50
   4   9   0  780.72   40.20
  -5  -9   0  109.59   10.80
  -5  -9   0  102.59    9.80
  -5  -9   0  109.89   22.50
  -5  -9   0   96.19   10.40
  -5  -9   0  100.49   25.50
  -5  -9   0   91.19    8.80
   5   9   0  102.29   10.00
   5   9   0   88.39    8.90
   5   9   0   91.59   16.30
   5   9   0  102.29    8.60
  -6  -9   0   96.99   22.20
  -6  -9   0   78.59   10.70
  -6  -9   0   68.99    8.10
  -6  -9   0   66.89    9.20
  -6  -9   0   63.69   10.00
  -6  -9   0   59.19   23.00
   6   9   0   74.99    8.40
   6   9   0   81.89   10.40
   6   9   0   50.99   14.50
   6   9   0   81.49    8.90
   6   9   0   63.69    8.50
  -7  -9   0  241.38   34.30
  -7  -9   0  189.88   13.50
  -7  -9   0  184.88   16.10
  -7  -9   0  209.58   20.00
  -7  -9   0  243.38   37.40
  -7  -9   0  221.18   17.70
   7   9   0  202.38   17.20
   7   9   0  216.58   14.60
   7   9   0  188.88   15.80
   7   9   0  188.58   21.00
   7   9   0  203.48   24.00
   7   9   0  213.58   15.30
  -8  -9   0  193.18   14.70
  -8  -9   0  147.19   28.70
  -8  -9   0  191.78   19.70
  -8  -9   0  161.18   33.50
  -8  -9   0  195.18   19.70
   8   9   0  199.88   16.60
   8   9   0  209.58   15.00
   8   9   0  188.68   21.90
   8   9   0  220.78   19.30
   8   9   0  201.78   17.80
  -9  -9   0  -11.90   15.60
  -9  -9   0   12.90   21.60
  -9  -9   0   31.70   10.70
   9   9   0   39.30    9.70
   9   9   0   36.10   10.30
   9   9   0   39.40    8.40
   9   9   0   28.90   10.70
 -10  -9   0   23.50   17.50
 -10  -9   0   14.10   23.30
  10   9   0   37.10   11.70
  10   9   0   35.00   10.40
  10   9   0   45.90   12.80
  10   9   0   29.50    7.40
 -11  -9   0   69.69   25.10
 -11  -9   0   54.19   26.30
 -11  -9   0   60.59   14.10
  11   9   0   40.20   12.70
  11   9   0   61.79   10.60
  11   9   0   59.29   13.20
  11   9   0   75.19   16.50
 -12  -9   0   25.20   18.40
 -12  -9   0   19.20   24.30
 -12  -9   0   48.50   14.50
  12   9   0   40.40    9.60
  12   9   0   18.20   12.30
  12   9   0   16.40   10.50
  12   9   0   18.30    9.90
 -13  -9   0   47.00   15.00
 -13  -9   0   64.59   25.40
  13   9   0   26.40   13.00
  13   9   0   38.90   10.40
  13   9   0   26.80   14.90
  13   9   0   44.50   13.40
 -14  -9   0  210.08   30.10
 -14  -9   0  205.08   37.50
  14   9   0  207.18   26.80
  14   9   0  305.87   52.79
  14   9   0  207.68   26.70
  14   9   0  262.67   19.90
   8 -10   0   25.80   13.10
   8 -10   0   38.40   13.40
  -8  10   0   27.00    6.40
  -8  10   0   25.00   12.10
  -8  10   0   24.80   13.40
  -8  10   0   61.19   15.50
  -8  10   0   17.00   11.60
   7 -10   0   54.79   14.20
   7 -10   0   74.39   18.20
   7 -10   0   95.89   18.20
  -7  10   0   76.19    8.10
  -7  10   0   91.19   16.50
  -7  10   0   64.09   16.10
  -7  10   0  102.09   17.70
  -7  10   0  121.09   20.00
   6 -10   0  225.78   25.80
   6 -10   0  212.28   23.90
   6 -10   0  225.28   24.70
  -6  10   0  283.47   26.70
  -6  10   0  195.08   23.00
  -6  10   0  226.28   25.00
  -6  10   0  207.18   12.60
  -6  10   0  197.48   23.50
   5 -10   0   16.30    9.20
   5 -10   0   17.10   12.00
   5 -10   0   29.80   10.30
  -5  10   0   33.90   11.50
  -5  10   0   33.00   10.50
  -5  10   0   12.30    8.90
  -5  10   0   33.80    5.10
  -5  10   0   14.30    9.40
   4 -10   0    7.50   11.30
   4 -10   0    3.80    6.70
   4 -10   0    2.10    6.40
  -4  10   0    4.70    7.90
  -4  10   0    5.30    3.60
  -4  10   0    4.00    7.30
  -4  10   0   -0.10    6.80
  -4  10   0   -1.30    6.00
   3 -10   0   -0.20    7.20
   3 -10   0    8.00   10.80
   3 -10   0    1.70    6.40
  -3  10   0    4.30    7.30
  -3  10   0    7.70    3.20
  -3  10   0    3.80    8.00
   2 -10   0  555.14   29.80
   2 -10   0  587.74   31.00
   2 -10   0  653.03   37.20
   2 -10   0  568.04   35.20
  -2  10   0  608.34   34.00
  -2  10   0  582.54   24.30
  -2  10   0  603.74   30.10
  -2  10   0  615.44   30.40
  -2  10   0  598.84   24.90
   1 -10   0  679.73   39.30
   1 -10   0  685.13   31.90
   1 -10   0  659.63   53.59
   1 -10   0  668.83   30.60
   1 -10   0  655.63   31.40
  -1  10   0  668.13   26.90
  -1  10   0  707.23   36.60
  -1  10   0  644.94   27.70
  -1  10   0  674.13   30.40
   0 -10   0   91.19    8.30
   0 -10   0   79.69   25.70
   0 -10   0   70.19   14.90
   0 -10   0   77.09    6.50
   0 -10   0   90.99    7.40
   0  10   0   97.59   23.40
   0  10   0  103.29   13.80
   0  10   0  109.09   15.00
   0  10   0   93.79    7.00
  -1 -10   0  137.69   30.50
  -1 -10   0   68.79   20.90
  -1 -10   0   56.19   14.10
   1  10   0   67.69   13.90
   1  10   0   92.09    7.40
   1  10   0   60.49   18.90
   1  10   0   78.59   12.60
  -2 -10   0  838.92   62.69
  -2 -10   0  839.32   56.89
  -2 -10   0  835.02   44.30
   2  10   0  797.82   53.99
   2  10   0  815.92   42.00
   2  10   0  852.11   44.50
  -3 -10   0   12.20   15.00
  -3 -10   0   -7.90   17.30
   3  10   0    6.90   12.30
   3  10   0   13.10    7.80
   3  10   0   10.70    4.40
   3  10   0    6.90    9.40
  -4 -10   0  140.59   29.10
  -4 -10   0  169.78   32.60
  -4 -10   0  167.18   10.10
   4  10   0  184.88   11.70
   4  10   0  163.08   20.90
   4  10   0  208.28   20.50
   4  10   0  193.58   26.70
  -5 -10   0  143.39   11.00
  -5 -10   0  156.38   28.30
  -5 -10   0  181.98   34.00
  -5 -10   0  151.08   11.70
  -5 -10   0  147.99   10.60
  -5 -10   0  139.49   11.30
   5  10   0  178.78   10.00
   5  10   0  170.28   18.80
   5  10   0  167.88   11.40
   5  10   0  160.48   11.80
   5  10   0  170.68   25.10
   5  10   0  192.68   21.90
  -6 -10   0   94.39   11.30
  -6 -10   0   93.39   11.30
  -6 -10   0   87.19   29.10
  -6 -10   0   84.09   23.50
  -6 -10   0   81.79    9.10
  -6 -10   0  108.19   10.80
   6  10   0   63.59   15.60
   6  10   0   91.39   10.50
   6  10   0   89.99    9.60
   6  10   0   70.89    8.70
  -7 -10   0  211.98   17.00
  -7 -10   0  216.88   16.20
  -7 -10   0  206.78   23.20
  -7 -10   0  263.97   37.60
  -7 -10   0  239.48   39.80
  -7 -10   0  190.38   13.80
   7  10   0  203.68   15.20
   7  10   0  202.38   14.30
   7  10   0  188.68   14.00
   7  10   0  198.68   16.80
  -8 -10   0   -2.50    5.40
  -8 -10   0   -1.50    5.40
  -8 -10   0   12.30   17.00
  -8 -10   0  -17.70   19.60
  -8 -10   0    8.70    7.30
   8  10   0    7.30    6.50
   8  10   0    1.30    5.20
   8  10   0    1.10    6.60
  -9 -10   0   39.90   10.40
  -9 -10   0   40.80   22.10
  -9 -10   0   64.69   28.00
   9  10   0   57.09   13.10
   9  10   0   62.69   11.10
   9  10   0   50.99   11.50
 -10 -10   0  125.29   29.90
 -10 -10   0  163.18   20.10
 -10 -10   0  189.48   38.10
  10  10   0  159.18   18.80
  10  10   0  133.09   13.30
  10  10   0  134.29   17.10
  10  10   0  130.29   19.10
 -11 -10   0   34.10   24.50
 -11 -10   0   53.89   13.40
 -11 -10   0   34.70   19.60
  11  10   0   59.09   13.30
  11  10   0   41.10   13.90
  11  10   0   67.69   14.70
  11  10   0   63.09   10.10
 -12 -10   0   79.99   26.50
 -12 -10   0  105.29   33.20
  12  10   0  103.59   12.90
  12  10   0  114.59   18.40
  12  10   0  119.39   17.80
  12  10   0  105.49   19.70
 -13 -10   0   69.39   30.50
 -13 -10   0   18.60   11.50
  13  10   0   22.00    9.30
  13  10   0   44.40   13.20
  13  10   0   15.10   11.90
   7 -11   0  108.49   20.00
   7 -11   0   83.89   19.50
   7 -11   0   84.49   17.40
  -7  11   0  105.99   18.60
  -7  11   0   44.10   13.60
  -7  11   0   70.39    7.80
  -7  11   0   77.99   15.70
  -7  11   0   85.49   16.90
   6 -11   0  406.16   28.80
   6 -11   0  366.56   30.00
   6 -11   0  312.97   27.10
  -6  11   0  333.27   16.90
  -6  11   0  327.27   27.60
  -6  11   0  349.96   27.40
  -6  11   0  339.67   27.60
  -6  11   0  301.37   27.00
   5 -11   0   27.30    9.50
   5 -11   0   10.30   11.40
   5 -11   0   13.80    8.30
  -5  11   0   17.40    4.50
  -5  11   0    7.90    9.30
  -5  11   0   14.00    9.10
  -5  11   0   40.10   11.40
  -5  11   0   12.60    8.30
   4 -11   0   53.59   15.10
   4 -11   0   29.90    9.70
   4 -11   0   33.40    9.40
  -4  11   0   36.40    5.00
  -4  11   0   31.90    9.40
  -4  11   0   26.20   10.20
   3 -11   0    6.30   11.60
   3 -11   0    0.10    1.30
   3 -11   0   -1.40    6.40
  -3  11   0   -0.60    3.10
  -3  11   0    1.10    5.70
  -3  11   0   21.30   13.30
  -3  11   0    7.10    3.20
  -3  11   0   -2.00    5.80
   2 -11   0  626.74   38.20
   2 -11   0  551.14   30.10
   2 -11   0  575.84   30.50
   2 -11   0  602.24   42.30
  -2  11   0  572.04   24.80
  -2  11   0  599.84   29.80
  -2  11   0  606.84   29.10
  -2  11   0  575.04   34.30
  -2  11   0  597.34   24.20
   1 -11   0   54.49    7.60
   1 -11   0   51.39   14.80
   1 -11   0   35.90    6.20
   1 -11   0   67.89   24.30
   1 -11   0   58.79   13.60
   1 -11   0   37.10    6.90
  -1  11   0   44.00   10.40
  -1  11   0   37.90    5.50
  -1  11   0   55.49    6.40
  -1  11   0   47.20    5.30
  -1  11   0   38.60    4.20
   0 -11   0   32.40   13.60
   0 -11   0   27.10    4.80
   0 -11   0   39.30   23.80
   0  11   0   15.30   10.60
   0  11   0   29.50    4.80
   0  11   0   35.30    4.80
   0  11   0   29.50    9.50
  -1 -11   0   66.29   26.70
  -1 -11   0   13.50   11.40
   1  11   0   20.20   10.90
   1  11   0   23.90    8.90
   1  11   0   31.10    5.00
  -2 -11   0   58.69   26.20
  -2 -11   0   89.09   16.30
  -2 -11   0   83.79   23.50
   2  11   0   72.09    7.20
   2  11   0   73.69   12.50
   2  11   0   64.09   14.50
  -3 -11   0   34.50   19.40
  -3 -11   0   40.90   24.90
   3  11   0   37.60   10.40
   3  11   0   11.90   11.40
   3  11   0   30.60    5.50
  -4 -11   0  188.18   32.20
  -4 -11   0  125.59   32.60
   4  11   0  133.49   17.10
   4  11   0  158.68   11.10
   4  11   0  111.09   17.90
  -5 -11   0   10.20   21.40
  -5 -11   0    0.70    3.50
  -5 -11   0    0.90   20.80
  -5 -11   0    2.50    4.40
  -5 -11   0   -1.30    3.60
  -5 -11   0    5.40    3.30
   5  11   0    5.90    5.10
   5  11   0   -6.50   11.00
   5  11   0    8.10    8.00
  -6 -11   0  125.19   10.40
  -6 -11   0  108.19   11.40
  -6 -11   0  109.29   32.40
  -6 -11   0  144.19   13.00
  -6 -11   0  112.29   27.10
  -6 -11   0  126.89   11.10
   6  11   0  126.19   18.10
   6  11   0  135.19   10.50
   6  11   0  119.79    9.30
   6  11   0  126.59   11.30
  -7 -11   0    9.10   16.40
  -7 -11   0    5.10    5.00
  -7 -11   0    3.00    5.30
  -7 -11   0  -11.20   20.60
   7  11   0   -5.50    6.30
   7  11   0    3.40    4.70
   7  11   0    5.10    6.00
  -8 -11   0  372.76   23.60
  -8 -11   0  375.66   52.79
  -8 -11   0  344.27   24.40
  -8 -11   0  398.96   47.60
   8  11   0  371.86   24.30
   8  11   0  360.26   22.40
   8  11   0  379.26   21.70
   8  11   0  380.76   21.60
  -9 -11   0    7.20   16.90
  -9 -11   0   37.40   26.20
  -9 -11   0   11.10    7.30
   9  11   0   18.80    7.00
   9  11   0   18.40    9.00
   9  11   0   13.10    7.40
   9  11   0   22.40    7.20
 -10 -11   0   42.80   10.80
 -10 -11   0    7.10   16.80
 -10 -11   0    7.50   24.40
  10  11   0   24.30    8.70
  10  11   0   44.60   10.90
  10  11   0   53.19   13.20
  10  11   0   31.20    8.70
 -11 -11   0   26.40   25.80
 -11 -11   0   28.40   10.30
 -11 -11   0   29.00   20.40
  11  11   0   11.10    9.80
  11  11   0   15.20    8.50
  11  11   0   34.60    9.40
  11  11   0   27.60    9.30
 -12 -11   0   -2.40   15.20
 -12 -11   0    7.90    9.10
 -12 -11   0   11.00   25.00
  12  11   0   15.20   11.50
  12  11   0    2.60    7.50
  12  11   0   -2.30    8.00
  12  11   0   13.10    7.80
 -13 -11   0   46.40   26.10
 -13 -11   0   -9.40   23.60
  13  11   0    6.20   10.80
  13  11   0   12.70    9.90
  13  11   0    8.80    9.80
   6 -12   0   12.50   11.20
   6 -12   0   -3.30    7.00
   6 -12   0   15.00   13.60
  -6  12   0   -0.50    7.50
  -6  12   0    7.30    9.20
  -6  12   0   -5.90    8.30
   5 -12   0   42.80   16.00
   5 -12   0   40.60   11.30
  -5  12   0   38.60    5.30
  -5  12   0   36.50    6.50
  -5  12   0   60.49   14.20
  -5  12   0   57.39   11.70
   4 -12   0   51.69   15.40
   4 -12   0   60.69   11.90
  -4  12   0   46.60    5.20
  -4  12   0   69.29   11.50
  -4  12   0   50.29   12.30
  -4  12   0   59.19   11.10
   3 -12   0   26.50   13.30
   3 -12   0   36.00    8.80
  -3  12   0   24.90    4.20
  -3  12   0   36.50    8.10
  -3  12   0   41.90   11.60
  -3  12   0   30.00    4.50
  -3  12   0   36.40    8.50
   2 -12   0   92.99   11.40
   2 -12   0  126.69   19.50
   2 -12   0   95.39   11.40
  -2  12   0  110.89   10.50
  -2  12   0  104.39    6.90
  -2  12   0  120.89   11.20
  -2  12   0  110.29    7.70
  -2  12   0  123.09   16.70
   1 -12   0   51.99    6.80
   1 -12   0   48.60    7.20
   1 -12   0   48.80   15.10
   1 -12   0   83.99   27.70
  -1  12   0   43.10    5.30
  -1  12   0   53.89    5.60
  -1  12   0   46.00   11.20
   0 -12   0   20.50   13.00
   0 -12   0    2.70   20.40
   0  12   0   21.30    4.40
   0  12   0    8.70    3.10
   0  12   0   18.10    9.00
   0  12   0    1.60    9.70
  -1 -12   0  206.28   23.50
  -1 -12   0  131.69   30.90
   1  12   0  214.18   21.30
   1  12   0  193.28   13.00
   1  12   0  185.98   21.70
  -2 -12   0    8.20   20.90
  -2 -12   0  -18.90   14.50
   2  12   0    6.50   10.50
   2  12   0   -2.10    3.70
   2  12   0   -0.20    6.60
  -3 -12   0   -3.70   17.50
  -3 -12   0   12.00   23.30
   3  12   0   -0.60    4.20
   3  12   0   16.20    8.90
  -4 -12   0  585.44   63.99
  -4 -12   0  433.26   49.20
   4  12   0  457.45   22.20
   4  12   0  407.36   29.10
  -5 -12   0   49.80   23.40
  -5 -12   0   75.59   30.10
   5  12   0   25.50    6.30
   5  12   0   40.30   11.40
  -6 -12   0   30.50    6.40
  -6 -12   0   28.40    6.10
  -6 -12   0   28.90    5.00
  -6 -12   0   20.60    6.20
  -6 -12   0   12.30   23.40
  -6 -12   0   42.20   22.10
   6  12   0   16.40    6.00
   6  12   0   42.50   12.60
  -7 -12   0   36.00    8.70
  -7 -12   0   21.80    6.40
  -7 -12   0   50.19   26.90
  -7 -12   0   45.60    7.60
  -7 -12   0   27.80   21.60
   7  12   0   35.70   12.70
   7  12   0   31.20    6.60
   7  12   0   37.30    7.80
  -8 -12   0  313.07   44.30
  -8 -12   0  357.06   22.50
  -8 -12   0  427.96   56.69
  -8 -12   0  431.26   25.50
   8  12   0  346.17   21.40
   8  12   0  418.66   22.30
   8  12   0  386.66   23.50
  -9 -12   0   15.20    7.60
  -9 -12   0   35.40   22.20
   9  12   0   13.40    6.80
   9  12   0    8.90    5.90
   9  12   0   15.20   10.50
   9  12   0    2.60    6.30
 -10 -12   0   35.60   21.60
 -10 -12   0   19.00   25.60
 -10 -12   0   43.60   10.50
  10  12   0   24.40    7.90
  10  12   0   33.70    8.20
  10  12   0   30.50    8.90
  10  12   0   38.10   10.60
 -11 -12   0  158.18   36.40
 -11 -12   0  128.09   35.60
 -11 -12   0  130.99   18.50
  11  12   0  166.98   15.70
  11  12   0  146.79   18.20
  11  12   0  171.78   21.40
  11  12   0  160.68   17.90
 -12 -12   0    1.20    7.70
 -12 -12   0  -45.90   17.70
 -12 -12   0    3.40   19.70
  12  12   0    4.00    7.60
  12  12   0    1.90    6.90
  12  12   0   -6.10    8.70
  12  12   0    5.50    7.60
   4 -13   0  114.39   15.20
   4 -13   0  148.29   22.50
  -4  13   0  152.18   15.90
  -4  13   0  127.39    7.80
  -4  13   0  150.28   20.90
  -4  13   0  135.89   15.20
  -4  13   0  106.69    7.80
   3 -13   0    1.00    5.30
   3 -13   0   -7.80   11.40
   3 -13   0   -6.90    4.30
  -3  13   0    1.90    3.00
  -3  13   0   -7.30    7.30
  -3  13   0   14.20    5.80
  -3  13   0    2.30    4.80
  -3  13   0   -4.60    2.80
   2 -13   0  131.09   24.50
   2 -13   0  105.19   11.40
   2 -13   0  124.89   13.20
  -2  13   0   97.79    6.90
  -2  13   0  108.99   16.50
  -2  13   0  113.79    7.60
   1 -13   0   15.30    4.60
  -1  13   0   28.70    9.80
  -1  13   0   16.10    4.10
   0 -13   0  228.48   40.60
   0 -13   0  171.58   27.50
   0  13   0  176.28   10.90
   0  13   0  199.58   21.10
   0  13   0  191.98    9.60
  -1 -13   0   11.90   19.70
  -1 -13   0    1.50   21.60
   1  13   0    2.70    8.50
   1  13   0    1.00    4.00
  -2 -13   0  187.18   39.90
   2  13   0  301.17   39.80
   2  13   0  212.58   12.70
  -3 -13   0  -20.50   14.00
  -3 -13   0    7.10   25.20
   3  13   0   -0.80    4.20
   3  13   0    0.70    8.10
  -4 -13   0   23.80   20.60
  -5 -13   0   54.39   23.80
   5  13   0   25.20   10.50
   5  13   0   14.20    5.70
  -6 -13   0   23.90   28.50
  -6 -13   0    4.30   20.60
   6  13   0   11.70    6.10
   6  13   0   -5.40    7.30
  -7 -13   0   25.10   26.20
  -7 -13   0   -4.10   19.50
  -7 -13   0   22.10    7.50
   7  13   0   20.30   10.50
   7  13   0   17.00    6.80
  -8 -13   0   11.00    6.40
  -8 -13   0  -26.70   19.30
  -8 -13   0    9.50   17.00
  -8 -13   0   18.50    5.90
   8  13   0   14.20    5.50
   8  13   0   20.00   10.40
   8  13   0   -3.90    6.20
   8  13   0    9.60    4.40
  -9 -13   0    4.30    5.20
  -9 -13   0  -11.00   17.30
  -9 -13   0   -7.70   23.60
   9  13   0    5.20    5.50
   9  13   0    1.40    6.70
   9  13   0    7.00    6.50
 -10 -13   0  160.98   17.80
 -10 -13   0  148.79   36.00
 -10 -13   0  181.08   42.60
  10  13   0  167.98   15.20
  10  13   0  121.69   14.60
  10  13   0  136.39   14.40
  10  13   0  158.88   18.00
 -11 -13   0   13.50    7.60
 -11 -13   0    3.50   20.60
 -11 -13   0   53.89   30.80
  11  13   0   21.90    8.50
  11  13   0    9.40   11.70
  11  13   0   11.10    7.40
  11  13   0   14.30    6.90
   3 -14   0    8.90    5.80
   3 -14   0   19.20   14.20
  -3  14   0   12.10    6.90
  -3  14   0   19.40   10.80
  -3  14   0    8.70    4.20
   2 -14   0  238.68   27.40
   2 -14   0  188.28   12.90
  -2  14   0  180.78    9.60
  -2  14   0  158.08   20.70
  -2  14   0  169.68    9.00
   1 -14   0  105.89   20.40
  -1  14   0   61.69    5.80
  -1  14   0   56.29    5.10
  -1  14   0   49.90   13.00
   0 -14   0  107.89   19.90
   0 -14   0  134.99   34.20
   0  14   0  110.99    8.10
   0  14   0  135.59   17.50
   0  14   0   92.49    6.50
  -1 -14   0   92.19   30.30
   1  14   0   94.29    6.60
   1  14   0  102.19   15.80
  -2 -14   0   94.39   32.40
   2  14   0  142.09   10.30
   2  14   0  158.08   19.60
  -3 -14   0   87.29   33.20
  -3 -14   0   91.99   28.60
   3  14   0   91.69    8.70
   3  14   0   85.39   14.60
  -4 -14   0   24.40   24.30
  -4 -14   0   -2.20   16.60
   4  14   0   16.80    9.20
   4  14   0   15.70    5.40
  -5 -14   0  -23.70   21.40
  -5 -14   0   18.00   20.30
   5  14   0    6.60    8.30
   5  14   0    3.00    5.00
  -6 -14   0   50.69   25.20
  -6 -14   0   28.80   26.60
   6  14   0   15.80   10.30
   6  14   0   17.60    6.50
  -7 -14   0  145.09   39.90
  -7 -14   0  115.89   30.80
   7  14   0  106.29   18.60
   7  14   0  103.49   11.40
  -8 -14   0   32.60   29.00
  -8 -14   0   30.90   25.00
  -8 -14   0   28.50    6.70
  -8 -14   0   34.00    5.80
   8  14   0   33.80   12.40
   8  14   0   20.70    8.10
  -9 -14   0   53.59   32.10
   9  14   0   32.60    5.90
   9  14   0   38.40    8.90
   9  14   0   37.60   12.90
   9  14   0   31.30    6.60
 -10 -14   0  316.97   47.50
 -10 -14   0  296.27   52.69
 -10 -14   0  354.96   22.90
  10  14   0  355.46   22.00
  10  14   0  345.07   22.60
  10  14   0  299.67   20.40
   0 -15   0   14.00   14.00
   0  15   0   13.00    3.90
   0  15   0    7.00    8.70
  -1 -15   0   30.40   24.80
   1  15   0   69.99   14.20
   1  15   0   51.59    4.80
  -2 -15   0    5.50   23.20
   2  15   0   -3.80    7.60
   2  15   0    0.90    4.20
  -3 -15   0   62.49   31.80
   3  15   0   60.99   13.60
   3  15   0   49.50    6.70
  -4 -15   0  203.28   44.30
  -4 -15   0  189.18   37.90
   4  15   0  206.48   13.40
   4  15   0  186.78   22.50
  -5 -15   0   -2.00   21.60
  -5 -15   0   12.40   25.60
   5  15   0   -3.60    7.70
   5  15   0    3.20    5.00
  -6 -15   0  -35.00   17.60
  -6 -15   0   13.90   28.80
   6  15   0    1.50    8.80
   6  15   0    3.70    5.60
  -7 -15   0   10.50   21.80
  -7 -15   0   51.09   30.60
   7  15   0   28.60    7.50
   7  15   0   18.60   11.10
  -8 -15   0  110.09   32.20
  -8 -15   0  190.88   45.40
   8  15   0  178.08   24.40
   8  15   0  193.48   15.30
   8  15  -1    8.90    9.90
   8  15  -1   18.40    7.10
  -8 -15   1   -5.60   21.70
  -8 -15   1    5.80   27.50
   7  15  -1  115.49   11.80
   7  15  -1   76.49   16.50
  -7 -15   1  103.39   33.10
  -7 -15   1  134.69   40.00
   6  15  -1   15.80    6.20
   6  15  -1   13.40    9.90
  -6 -15   1   27.00   27.70
   5  15  -1  127.69   11.10
   5  15  -1  119.09   18.80
  -5 -15   1  138.79   40.20
  -5 -15   1   97.39   34.40
   4  15  -1  248.98   14.20
   4  15  -1  191.88   23.30
  -4 -15   1  179.18   41.80
  -4 -15   1  197.38   39.00
   3  15  -1   43.60   12.30
   3  15  -1   39.40    6.20
  -3 -15   1   35.60   27.00
   2  15  -1    1.70    8.10
  -2 -15   1   31.20   26.30
   1  15  -1   28.30    4.50
   1  15  -1   26.40   10.60
  -1 -15   1   12.00   27.20
   0  15  -1   16.40   10.10
   0 -15   1   33.20   26.20
  10  14  -1    0.60    5.60
  10  14  -1   -2.40    6.80
  10  14  -1    2.90    6.70
 -10 -14   1    4.10    5.70
 -10 -14   1    0.20   20.40
 -10 -14   1   -3.60   28.30
   9  14  -1   93.59   11.20
   9  14  -1  104.29   10.40
   9  14  -1  100.69   19.00
   9  14  -1   92.79   11.70
  -9 -14   1   98.29   12.60
  -9 -14   1  121.49   42.90
  -9 -14   1  107.89   36.40
   8  14  -1   16.30   10.50
   8  14  -1    7.50    6.30
  -8 -14   1  -10.50   23.80
  -8 -14   1  -12.70   18.90
  -8 -14   1    4.20    4.40
   7  14  -1  324.17   19.20
   7  14  -1  345.87   29.20
  -7 -14   1  365.46   55.39
  -7 -14   1  253.07   44.20
   6  14  -1   47.30    7.70
   6  14  -1   48.40   12.80
  -6 -14   1   11.60   25.80
  -6 -14   1   40.20   21.60
   5  14  -1   84.49    9.20
   5  14  -1   71.09   14.70
  -5 -14   1   88.29   34.10
  -5 -14   1   91.09   29.10
   4  14  -1   87.39    8.60
   4  14  -1   71.79   14.90
  -4 -14   1   74.59   31.20
  -4 -14   1   26.30   19.70
   3  14  -1   50.99   13.10
   3  14  -1   61.79    7.00
  -3 -14   1   51.79   28.20
  -3 -14   1   51.99   21.80
   2  14  -1   -0.20    4.60
   2  14  -1    2.30    8.00
  -2 -14   1    5.00   24.30
   1  14  -1  108.59    8.10
   1  14  -1  137.59   18.50
   1  14  -1  114.69    6.90
  -1 -14   1  157.88   38.20
   0  14  -1   28.10    4.20
   0  14  -1   26.60    3.30
   0  14  -1   35.30   11.20
   0 -14   1   19.70   21.70
   0 -14   1   27.40   14.30
  -1  14  -1    8.00    8.40
   1 -14   1   10.20   13.80
  -2  14  -1   34.60   12.30
   2 -14   1   21.50    5.80
   2 -14   1   16.50   13.40
  -3  14  -1  141.19   11.10
  -3  14  -1  149.09   21.30
   3 -14   1  133.89   14.20
   3 -14   1  175.18   23.60
  11  13  -1    2.10    6.30
  11  13  -1  -11.90    6.60
 -11 -13   1   -0.90   25.00
 -11 -13   1   16.10   21.60
  10  13  -1   -5.90    6.10
  10  13  -1    1.50    5.40
  10  13  -1    4.10    6.30
  10  13  -1    0.40    7.80
 -10 -13   1    2.70   24.20
 -10 -13   1   15.20   19.70
 -10 -13   1   11.70    7.10
   9  13  -1   39.00    9.70
   9  13  -1   57.79    9.20
   9  13  -1   53.09    9.30
  -9 -13   1   14.80   20.80
  -9 -13   1   58.79   10.20
  -9 -13   1    0.20   25.00
   8  13  -1   17.30    6.90
   8  13  -1   -9.60    7.70
   8  13  -1   21.60    5.90
   8  13  -1    7.70    5.70
  -8 -13   1  -12.80   21.10
  -8 -13   1  -16.30   16.00
  -8 -13   1   10.70    5.40
   7  13  -1   20.00    6.80
   7  13  -1   25.30   11.40
  -7 -13   1    1.70   21.40
  -7 -13   1   16.80    6.00
  -7 -13   1   32.70    6.20
  -7 -13   1   49.70   23.00
  -7 -13   1    8.50    5.60
   6  13  -1   20.50    6.70
   6  13  -1   23.80   11.80
  -6 -13   1    1.80   17.10
  -6 -13   1   18.20    4.80
  -6 -13   1   21.00   26.40
   5  13  -1  303.77   29.40
   5  13  -1  351.26   18.40
  -5 -13   1  355.66   48.20
  -5 -13   1  278.77   49.40
   4  13  -1   91.99    8.70
   4  13  -1   85.59   15.50
  -4 -13   1   60.59   22.40
  -4 -13   1   37.80   27.80
   3  13  -1   10.20    8.50
   3  13  -1    0.10    4.00
  -3 -13   1    5.20   23.50
  -3 -13   1  -10.00   17.30
   2  13  -1   -9.80    6.20
  -2 -13   1  -13.70   18.50
   1  13  -1  521.05   22.90
   1  13  -1  503.85   32.60
  -1 -13   1  524.95   62.49
   0  13  -1   25.70    9.60
   0  13  -1   14.80    3.00
   0  13  -1   13.70    3.90
   0 -13   1   57.79   24.50
   0 -13   1   15.60   12.60
  -1  13  -1    2.10    2.40
  -1  13  -1   -1.40    2.70
  -1  13  -1    1.60    7.50
   1 -13   1   10.50   11.90
   1 -13   1   -0.80    3.70
   1 -13   1    3.50   19.90
   1 -13   1    5.10    3.30
  -2  13  -1   -0.10    2.50
  -2  13  -1   14.30    8.80
  -2  13  -1    2.10    3.40
  -2  13  -1    1.00    3.70
  -2  13  -1   -2.40    2.30
   2 -13   1    2.90    4.80
   2 -13   1   14.90   12.40
   2 -13   1   -3.30    4.20
  -3  13  -1   90.19   11.10
  -3  13  -1  101.89   12.00
  -3  13  -1  121.29   18.30
   3 -13   1  104.29   13.50
   3 -13   1   81.19   12.00
  -4  13  -1   37.60    9.60
  -4  13  -1   51.99   13.60
  -4  13  -1   42.10    9.70
   4 -13   1   50.39   15.70
   4 -13   1   42.20   10.70
  12  12  -1   18.30   11.00
  12  12  -1   11.80    7.70
  12  12  -1   -7.50    7.00
  12  12  -1   -1.50    7.20
 -12 -12   1    2.80   23.30
 -12 -12   1   -2.40    6.40
 -12 -12   1   20.20   24.10
  11  12  -1   10.00    9.30
  11  12  -1    7.20    7.30
  11  12  -1    7.30    7.40
  11  12  -1    5.20    7.10
 -11 -12   1    5.90    7.50
 -11 -12   1   -4.50   22.90
 -11 -12   1   26.70   23.60
  10  12  -1   96.49   13.60
  10  12  -1   56.19   10.20
  10  12  -1   83.39   15.10
  10  12  -1   93.19   12.80
 -10 -12   1   79.09   13.60
 -10 -12   1   39.70   28.90
 -10 -12   1   84.89   28.30
   9  12  -1   29.70    8.20
   9  12  -1   14.30    7.10
   9  12  -1   34.20    7.90
   9  12  -1   29.90   12.30
  -9 -12   1   21.90   26.00
  -9 -12   1   26.70   21.90
   8  12  -1   52.29    9.00
   8  12  -1   52.69    8.90
   8  12  -1   38.90    9.40
  -8 -12   1   38.10    8.40
  -8 -12   1   38.30   24.40
  -8 -12   1   47.50   28.60
   7  12  -1  352.96   20.80
   7  12  -1  388.16   20.10
   7  12  -1  373.66   29.50
   7  12  -1  389.66   20.90
  -7 -12   1  398.16   23.10
  -7 -12   1  285.67   40.10
  -7 -12   1  345.97   20.30
  -7 -12   1  365.16   21.10
  -7 -12   1  299.47   47.50
   6  12  -1   11.20    5.60
  -6 -12   1   -8.30   18.00
  -6 -12   1  -24.90   20.20
  -6 -12   1    8.30    4.50
  -6 -12   1   -3.90    4.30
   5  12  -1  283.77   16.00
   5  12  -1  271.87   26.10
  -5 -12   1  309.47   48.40
  -5 -12   1  250.57   13.90
  -5 -12   1  251.17   40.10
   4  12  -1   -4.00    6.80
   4  12  -1   10.40    4.70
  -4 -12   1   -2.40   16.70
  -4 -12   1    5.60   20.90
   3  12  -1   27.40   10.00
   3  12  -1   18.10   12.80
   3  12  -1   23.40    5.30
  -3 -12   1   20.40   19.70
  -3 -12   1   26.20   23.00
   2  12  -1   -6.60    7.30
   2  12  -1    0.40    9.60
   2  12  -1   -0.70    3.70
  -2 -12   1  -14.30   17.90
  -2 -12   1   -0.80   15.90
   1  12  -1  655.73   39.20
   1  12  -1  672.23   37.80
   1  12  -1  673.03   28.00
  -1 -12   1  548.25   61.99
  -1 -12   1  644.04   39.90
   0  12  -1  100.79    7.40
   0  12  -1   64.99   14.80
   0  12  -1  133.79   17.20
   0  12  -1  108.39    6.20
   0 -12   1   87.79    7.90
   0 -12   1   92.99   17.70
   0 -12   1   95.99    7.50
   0 -12   1  143.79   33.40
  -1  12  -1   38.70    3.90
  -1  12  -1   47.70    4.90
  -1  12  -1   40.60   12.60
   1 -12   1   57.89    8.30
   1 -12   1   35.10    6.50
   1 -12   1   48.70   14.80
   1 -12   1   86.89   27.80
  -2  12  -1  333.37   15.10
  -2  12  -1  416.76   27.80
  -2  12  -1  342.97   19.50
  -2  12  -1  355.76   20.20
  -2  12  -1  355.16   15.70
   2 -12   1  389.66   30.00
   2 -12   1  351.86   21.60
   2 -12   1  369.46   22.20
  -3  12  -1    4.80    5.90
  -3  12  -1   -2.40    8.00
  -3  12  -1    3.50    2.80
  -3  12  -1   -5.70    2.30
  -3  12  -1   -0.30    5.90
   3 -12   1  -18.70    9.90
   3 -12   1    9.50    6.20
  -4  12  -1   80.09    5.80
  -4  12  -1   72.39    5.70
  -4  12  -1   91.49   16.20
  -4  12  -1   56.39   10.90
  -4  12  -1   78.99   12.60
   4 -12   1   87.79   17.40
   4 -12   1   81.09   14.50
   4 -12   1   91.69   14.30
  -5  12  -1  102.29    7.10
  -5  12  -1   94.49    6.70
  -5  12  -1   86.69   16.10
  -5  12  -1  126.59   17.40
  -5  12  -1   94.29   17.20
   5 -12   1  107.89   18.50
   5 -12   1   96.99   15.60
  -6  12  -1    4.90    8.70
  -6  12  -1   23.30   11.50
   6 -12   1   17.40   13.40
   6 -12   1   28.20   10.70
   6 -12   1   11.70   12.30
  13  11  -1   13.90   10.10
  13  11  -1   12.40   11.80
  13  11  -1   12.10   13.50
  13  11  -1    6.70    8.70
 -13 -11   1  -43.10   20.60
 -13 -11   1   30.10   23.90
  12  11  -1   -2.00    9.40
  12  11  -1   -4.80    8.00
  12  11  -1    3.50    8.30
  12  11  -1   -4.10    6.70
 -12 -11   1   -5.30   15.90
 -12 -11   1    3.60   25.70
 -12 -11   1   -2.80    7.00
  11  11  -1  125.59   16.60
  11  11  -1  118.79   13.50
  11  11  -1  120.59   19.00
  11  11  -1  116.29   17.50
 -11 -11   1   99.89   28.30
 -11 -11   1  145.59   20.10
 -11 -11   1  129.19   35.70
  10  11  -1   39.90   11.30
  10  11  -1   37.70    8.90
  10  11  -1   25.50    9.10
  10  11  -1   31.50    8.90
 -10 -11   1    2.70   30.20
 -10 -11   1   28.60   19.70
 -10 -11   1   18.30    8.80
   9  11  -1   53.89   12.10
   9  11  -1   38.60    9.50
   9  11  -1   42.40    9.00
   9  11  -1   34.50    8.10
  -9 -11   1   54.99   29.20
  -9 -11   1   18.00   19.80
  -9 -11   1   49.30   11.10
   8  11  -1   91.69   10.70
   8  11  -1   93.69   11.40
   8  11  -1  103.59   13.00
   8  11  -1   78.99   12.90
  -8 -11   1  105.79   14.10
  -8 -11   1   80.29   27.90
  -8 -11   1   71.09   29.00
  -8 -11   1   96.79   12.70
   7  11  -1  542.75   33.70
   7  11  -1  489.85   26.70
   7  11  -1  535.85   25.80
  -7 -11   1  487.45   59.89
  -7 -11   1  532.35   55.59
  -7 -11   1  517.75   25.80
  -7 -11   1  485.45   28.60
   6  11  -1    8.20    5.30
   6  11  -1    6.90    5.60
   6  11  -1    5.60    4.20
   6  11  -1   -1.30    7.70
  -6 -11   1   -2.90    4.70
  -6 -11   1   -1.30    4.90
  -6 -11   1    6.20    4.50
  -6 -11   1   15.70   16.90
  -6 -11   1    2.30    4.60
  -6 -11   1   -9.00   21.20
   5  11  -1  154.38   21.70
   5  11  -1  206.18   22.30
   5  11  -1  191.18   12.50
  -5 -11   1  172.98   11.60
  -5 -11   1  193.68   12.40
  -5 -11   1  171.68   12.40
  -5 -11   1  176.68   35.20
  -5 -11   1  152.18   34.60
  -5 -11   1  190.18   12.30
   4  11  -1   14.50   11.40
   4  11  -1   28.80   11.00
   4  11  -1   32.70    5.90
  -4 -11   1   45.70   22.90
  -4 -11   1   34.10    4.90
  -4 -11   1   34.10    4.90
  -4 -11   1   29.30   24.40
   3  11  -1  184.98   21.90
   3  11  -1  210.78   21.40
   3  11  -1  201.88   12.10
  -3 -11   1  187.88   36.60
  -3 -11   1  219.58   34.90
   2  11  -1  161.68   18.00
   2  11  -1  126.79   17.80
  -2 -11   1  116.59   25.30
  -2 -11   1   94.79   30.60
   1  11  -1   50.79    5.60
   1  11  -1   52.49   11.30
  -1 -11   1   26.40   23.90
  -1 -11   1   29.30   12.70
   0  11  -1  445.86   28.10
   0  11  -1  423.26   17.80
   0  11  -1  437.06   18.90
   0  11  -1  367.96   31.10
   0 -11   1  429.96   20.20
   0 -11   1  433.56   51.49
   0 -11   1  415.96   21.00
   0 -11   1  415.36   19.50
   0 -11   1  462.75   31.40
  -1  11  -1  357.16   15.20
  -1  11  -1  384.96   25.70
  -1  11  -1  355.76   18.20
  -1  11  -1  345.87   18.70
  -1  11  -1  344.17   16.00
   1 -11   1  347.67   20.00
   1 -11   1  367.06   20.60
   1 -11   1  362.46   27.70
   1 -11   1  372.36   46.80
   1 -11   1  386.16   28.50
  -2  11  -1  309.97   18.70
  -2  11  -1  331.07   24.10
  -2  11  -1  290.67   13.30
  -2  11  -1  292.77   13.80
   2 -11   1  316.77   20.40
   2 -11   1  337.57   25.50
   2 -11   1  284.27   26.90
  -3  11  -1  129.79   17.80
  -3  11  -1  148.79   19.30
  -3  11  -1  124.79    7.70
  -3  11  -1  122.89   14.40
  -3  11  -1  130.29    7.70
   3 -11   1  153.58   20.40
  -4  11  -1   11.70    7.60
  -4  11  -1    7.80    3.40
  -4  11  -1    5.70    9.10
  -4  11  -1    7.40    3.00
  -4  11  -1   -3.90    6.20
   4 -11   1    7.90   11.80
   4 -11   1    3.70    6.90
   4 -11   1    9.00    8.00
  -5  11  -1  217.58   23.10
  -5  11  -1  258.07   26.50
  -5  11  -1  226.38   23.60
   5 -11   1  307.67   26.50
   5 -11   1  225.48   24.00
   5 -11   1  245.38   25.40
  -6  11  -1   42.50   12.30
  -6  11  -1   46.20   13.80
  -6  11  -1   46.90    5.80
  -6  11  -1   53.79   13.30
  -6  11  -1   59.69   14.00
   6 -11   1   53.99   13.70
   6 -11   1   71.39   15.20
   6 -11   1   54.69   15.40
  -7  11  -1   -5.10    4.00
  -7  11  -1    6.70    8.50
  -7  11  -1   -1.40    8.90
  -7  11  -1   -5.30    7.70
  -7  11  -1   -2.60    8.80
   7 -11   1   -2.00    7.50
   7 -11   1   -5.50    7.40
  13  10  -1   91.49   16.90
  13  10  -1   49.30   10.60
  13  10  -1   49.20   16.70
  13  10  -1   58.59   18.20
 -13 -10   1   31.60   24.90
 -13 -10   1   79.19   32.20
 -13 -10   1   89.59   18.30
  12  10  -1   -4.00    7.40
  12  10  -1   -3.20    8.90
  12  10  -1    7.30    8.50
  12  10  -1   17.40    9.80
 -12 -10   1   -0.40   24.20
 -12 -10   1    0.70    2.80
 -12 -10   1   21.60   20.50
  11  10  -1  253.47   17.80
  11  10  -1  190.78   24.50
  11  10  -1  232.88   23.80
  11  10  -1  209.28   23.90
 -11 -10   1  212.98   36.70
 -11 -10   1  239.08   46.20
  10  10  -1    0.90    6.40
  10  10  -1    6.00    9.70
  10  10  -1   20.40    8.80
  10  10  -1   10.90    8.50
 -10 -10   1    4.80   22.90
 -10 -10   1   -1.40   15.00
 -10 -10   1    9.00    8.20
   9  10  -1   59.59   11.80
   9  10  -1   83.69   15.00
   9  10  -1   48.70   10.10
   9  10  -1   49.30   12.30
  -9 -10   1   56.89   24.00
  -9 -10   1   73.59   13.40
  -9 -10   1   52.99   27.20
   8  10  -1  379.66   23.10
   8  10  -1  362.86   24.00
   8  10  -1  360.56   25.70
   8  10  -1  398.76   21.40
  -8 -10   1  393.96   45.40
  -8 -10   1  385.96   25.00
  -8 -10   1  355.56   25.70
  -8 -10   1  370.36   50.29
  -8 -10   1  387.96   21.30
   7  10  -1  272.27   17.50
   7  10  -1  287.97   17.20
   7  10  -1  294.57   18.60
   7  10  -1  255.37   19.60
  -7 -10   1  256.47   16.40
  -7 -10   1  262.37   18.80
  -7 -10   1  279.57   22.90
  -7 -10   1  240.08   48.50
  -7 -10   1  172.48   36.10
   6  10  -1   24.90   11.60
   6  10  -1    9.90    5.10
   6  10  -1   18.10    6.30
   6  10  -1    3.30    4.90
  -6 -10   1   16.40   21.20
  -6 -10   1    0.40   18.00
  -6 -10   1    8.80    6.30
  -6 -10   1   15.10    6.60
  -6 -10   1   11.60    5.80
  -6 -10   1   21.90    5.90
   5  10  -1  411.66   41.20
   5  10  -1  397.46   27.20
   5  10  -1  344.17   19.00
   5  10  -1  350.96   18.20
   5  10  -1  375.36   18.90
   5  10  -1  367.86   28.50
  -5 -10   1  422.36   20.90
  -5 -10   1  370.26   19.30
  -5 -10   1  324.97   19.80
  -5 -10   1  328.07   40.50
  -5 -10   1  335.97   18.40
  -5 -10   1  446.36   50.99
   4  10  -1    4.90   10.50
   4  10  -1   -5.10    3.60
   4  10  -1   -9.00    6.30
   4  10  -1   -9.60    9.30
  -4 -10   1    8.50    4.00
  -4 -10   1   19.90   20.10
  -4 -10   1    3.20    3.40
  -4 -10   1   22.60   17.10
  -4 -10   1    3.20    4.00
  -4 -10   1    7.00    3.80
   3  10  -1   93.19   21.80
   3  10  -1   97.89   14.50
   3  10  -1  108.79    8.60
   3  10  -1   65.09   13.90
  -3 -10   1   60.49   25.10
  -3 -10   1  109.19    7.20
  -3 -10   1   73.89   20.80
  -3 -10   1   89.59    6.70
   2  10  -1  108.79   15.60
   2  10  -1  109.49   14.70
   2  10  -1  100.39   20.70
   2  10  -1  101.19    7.80
  -2 -10   1   86.69   24.90
  -2 -10   1   84.79   22.80
   1  10  -1  696.03   35.60
   1  10  -1  640.34   27.00
   1  10  -1  609.54   36.10
   1  10  -1  568.24   46.00
  -1 -10   1  631.84   53.39
  -1 -10   1  621.84   27.50
  -1 -10   1  613.34   47.70
  -1 -10   1  638.24   37.20
  -1 -10   1  674.63   27.10
   0  10  -1  126.89   24.40
   0  10  -1  141.99    8.10
   0  10  -1  137.49   15.60
   0  10  -1  127.79    8.10
   0  10  -1  120.19    8.40
   0  10  -1  124.59   16.10
   0 -10   1  127.59   17.90
   0 -10   1  114.69    9.70
   0 -10   1  139.69   10.50
   0 -10   1  136.89    9.30
   0 -10   1  126.29   28.60
  -1  10  -1 1227.48   46.10
  -1  10  -1 1200.48   50.69
  -1  10  -1 1182.58   46.80
  -1  10  -1 1243.78   56.49
  -1  10  -1 1205.38   50.69
   1 -10   1 1192.38   51.79
   1 -10   1 1118.59   50.19
   1 -10   1 1154.58   51.59
   1 -10   1 1134.79   74.79
   1 -10   1 1225.38   58.09
   1 -10   1 1159.98   58.29
  -2  10  -1   86.69   10.60
  -2  10  -1   79.49    5.70
  -2  10  -1   80.49    6.20
  -2  10  -1   81.59   11.30
  -2  10  -1   92.89   14.00
   2 -10   1   73.09   12.40
   2 -10   1   97.59   15.80
   2 -10   1   94.39   16.60
   2 -10   1   91.79   12.10
  -3  10  -1    4.10    2.90
  -3  10  -1   10.50    7.70
  -3  10  -1    1.50    2.70
  -3  10  -1    0.40    5.90
   3 -10   1   -6.50    9.30
   3 -10   1    8.10    7.40
   3 -10   1    2.50    7.40
   3 -10   1    8.40    7.00
  -4  10  -1   17.20    8.90
  -4  10  -1    6.80    3.40
  -4  10  -1    5.20    7.50
  -4  10  -1   18.80    8.10
   4 -10   1    0.30    6.70
   4 -10   1   17.70   11.50
   4 -10   1    6.90    7.60
  -5  10  -1   99.29    9.20
  -5  10  -1  116.69   16.80
  -5  10  -1  135.69   17.90
  -5  10  -1   59.09   13.60
  -5  10  -1  133.59   18.00
   5 -10   1  104.59   18.20
   5 -10   1   95.99   16.00
   5 -10   1  122.69   17.50
  -6  10  -1   20.60    9.40
  -6  10  -1   11.20    9.40
  -6  10  -1    0.10    8.50
  -6  10  -1    6.50    4.10
  -6  10  -1   12.40    8.90
   6 -10   1   -4.90   10.60
   6 -10   1   -6.40    7.10
   6 -10   1   19.50    9.70
  -7  10  -1   97.39   17.30
  -7  10  -1  111.89   19.30
  -7  10  -1   74.19   16.40
  -7  10  -1  125.49   21.30
  -7  10  -1   76.69    8.00
   7 -10   1   79.99   16.10
   7 -10   1   95.49   17.60
  -8  10  -1  176.78   25.00
  -8  10  -1  164.08   23.80
  -8  10  -1  161.78   22.70
  -8  10  -1  167.98   23.90
  -8  10  -1  143.09   11.30
   8 -10   1  162.88   24.80
  14   9  -1   12.70   11.70
  14   9  -1   22.40   12.50
  14   9  -1   30.70    9.70
 -14  -9   1   10.90   17.80
 -14  -9   1   19.90   12.20
  13   9  -1  165.48   23.20
  13   9  -1  113.09   22.30
  13   9  -1  141.69   15.30
  13   9  -1  105.69   19.60
 -13  -9   1  126.69   30.20
 -13  -9   1  175.58   26.10
  12   9  -1    5.50    8.10
  12   9  -1   27.00    8.80
  12   9  -1   34.80   12.50
  12   9  -1   11.10   11.40
 -12  -9   1    0.30   17.10
 -12  -9   1   26.90   11.60
  11   9  -1  130.69   18.70
  11   9  -1  126.49   19.30
  11   9  -1  151.68   14.00
  11   9  -1  115.89   19.90
 -11  -9   1  168.08   35.40
 -11  -9   1  134.09   24.50
 -11  -9   1  166.38   30.40
  10   9  -1   25.60   10.50
  10   9  -1   30.60   10.00
  10   9  -1   19.50    7.30
 -10  -9   1   48.50   20.70
 -10  -9   1   55.89   25.80
   9   9  -1  240.18   21.00
   9   9  -1  240.28   19.40
   9   9  -1  194.18   15.50
  -9  -9   1  205.38   21.90
  -9  -9   1  254.57   36.10
  -9  -9   1  197.78   37.30
   8   9  -1  106.59   17.60
   8   9  -1  102.19   13.30
   8   9  -1  119.79   16.30
   8   9  -1  103.19   14.10
   8   9  -1  119.49   11.60
  -8  -9   1  109.69   15.10
  -8  -9   1  119.09   15.80
  -8  -9   1  135.29   27.80
  -8  -9   1  122.39   11.70
  -8  -9   1  143.39   31.30
   7   9  -1    9.80    6.80
   7   9  -1    3.20   10.10
   7   9  -1    9.90    5.60
   7   9  -1   -2.10    5.20
   7   9  -1    2.00    5.50
  -7  -9   1    6.40    6.60
  -7  -9   1   -7.70   13.50
  -7  -9   1    6.70    6.90
  -7  -9   1   -1.00    5.40
  -7  -9   1   -6.40    4.30
  -7  -9   1    4.00   18.00
   6   9  -1   22.90    5.90
   6   9  -1   28.00    6.20
   6   9  -1   25.60   11.80
   6   9  -1   26.40    6.50
   6   9  -1   19.20    7.10
  -6  -9   1   24.60   20.00
  -6  -9   1   22.20    5.70
  -6  -9   1   25.20    7.40
  -6  -9   1   22.90    6.70
  -6  -9   1   36.60   17.90
  -6  -9   1   40.20    8.50
   5   9  -1  869.71   38.60
   5   9  -1  911.01   40.10
   5   9  -1  894.31   37.90
   5   9  -1  866.31   47.00
  -5  -9   1  910.31   64.39
  -5  -9   1  758.82   55.69
  -5  -9   1  855.61   40.50
  -5  -9   1  906.51   40.40
  -5  -9   1  900.31   39.50
  -5  -9   1  936.31   38.10
   4   9  -1   59.59   11.30
   4   9  -1   59.89   13.10
   4   9  -1   68.59   19.50
   4   9  -1   57.19    6.90
   4   9  -1   73.99    7.50
   4   9  -1   80.59    7.20
  -4  -9   1   88.49    7.50
  -4  -9   1   68.69   21.00
  -4  -9   1   89.19    9.00
  -4  -9   1   90.69   25.80
  -4  -9   1   58.89    7.50
  -4  -9   1   85.89    8.10
   3   9  -1  232.88   21.90
   3   9  -1  183.28   29.80
   3   9  -1  199.98   31.00
   3   9  -1  209.08   17.60
  -3  -9   1  201.48   31.70
  -3  -9   1  225.18   31.60
  -3  -9   1  203.98   11.50
  -3  -9   1  210.08   11.40
   2   9  -1    1.90    5.50
   2   9  -1   11.80   12.00
   2   9  -1  -15.30    9.90
   2   9  -1    5.60    8.10
   2   9  -1    7.90    3.30
  -2  -9   1    4.60    2.60
  -2  -9   1  -14.50   14.10
  -2  -9   1    3.30    2.80
  -2  -9   1    1.20   12.60
  -2  -9   1    5.80    2.60
   1   9  -1  732.13   38.60
   1   9  -1  799.12   31.70
   1   9  -1  766.62   39.70
  -1  -9   1  703.53   55.49
  -1  -9   1  770.72   32.30
  -1  -9   1  756.22   50.89
  -1  -9   1  760.52   31.50
  -1  -9   1  771.12   32.80
  -1  -9   1  839.52   41.30
  -1  -9   1  780.42   32.00
   0   9  -1  183.48   11.20
   0   9  -1  202.58   29.90
   0   9  -1  196.88    9.90
   0   9  -1  172.58   17.60
   0   9  -1  168.78   16.70
   0  -9   1  188.88   19.20
   0  -9   1  223.78   35.10
   0  -9   1  190.88   11.50
   0  -9   1  210.48   20.20
   0  -9   1  187.68   12.30
  -1   9  -1  646.04   29.30
  -1   9  -1  572.14   32.20
  -1   9  -1  638.14   24.20
  -1   9  -1  610.14   24.80
  -1   9  -1  602.44   28.40
  -1   9  -1  568.24   45.70
   1  -9   1  579.44   29.70
   1  -9   1  616.04   50.09
   1  -9   1  600.24   34.50
   1  -9   1  579.24   34.40
   1  -9   1  581.44   28.60
   1  -9   1  602.44   29.90
  -2   9  -1  171.98    8.80
  -2   9  -1  167.58    8.30
  -2   9  -1  165.48   17.40
  -2   9  -1  162.98   15.00
  -2   9  -1  180.18   14.80
  -2   9  -1  168.48   28.30
   2  -9   1  152.88   17.90
   2  -9   1  147.29   17.90
   2  -9   1  179.18   15.30
   2  -9   1  161.38   13.70
   2  -9   1  165.98   30.70
  -3   9  -1    3.60    2.80
  -3   9  -1    7.30    6.10
  -3   9  -1   -0.70    5.70
  -3   9  -1   28.30    8.50
  -3   9  -1    8.00    6.60
   3  -9   1    7.40    5.90
   3  -9   1   -2.50    6.40
   3  -9   1   15.40   10.20
   3  -9   1    5.60    6.40
   3  -9   1    8.30    6.50
  -4   9  -1  363.76   24.40
  -4   9  -1  372.46   25.30
  -4   9  -1  347.87   15.70
  -4   9  -1  316.47   24.10
   4  -9   1  357.66   24.80
   4  -9   1  353.26   25.30
   4  -9   1  329.37   25.30
   4  -9   1  314.37   25.80
  -5   9  -1   30.30   11.50
  -5   9  -1   21.60    9.20
  -5   9  -1   50.99    5.70
  -5   9  -1   25.40    9.40
  -5   9  -1   53.29   12.50
   5  -9   1   49.70   12.30
   5  -9   1   52.39   13.40
   5  -9   1   46.10   12.10
  -6   9  -1   42.40   11.70
  -6   9  -1   53.09   12.40
  -6   9  -1   43.80    5.90
  -6   9  -1   61.09   14.40
   6  -9   1   37.20   12.30
   6  -9   1   45.50   13.10
   6  -9   1   57.29   14.30
  -7   9  -1  112.79   18.30
  -7   9  -1  128.79   24.50
  -7   9  -1  112.29    9.40
  -7   9  -1  138.29   20.90
  -7   9  -1  109.69   18.80
   7  -9   1   97.89   18.10
   7  -9   1  125.59   19.10
  -8   9  -1  216.68   13.40
  -8   9  -1  248.78   29.80
  -8   9  -1  275.87   27.80
  -8   9  -1  158.78   24.00
  -8   9  -1  170.48   24.00
   8  -9   1  232.28   29.60
   8  -9   1  187.48   25.20
   8  -9   1  212.28   23.50
  -9   9  -1   -2.60   10.10
  -9   9  -1    2.80   10.50
  -9   9  -1   11.60   11.70
  -9   9  -1   -5.10    8.40
   9  -9   1    7.80   12.40
   9  -9   1   29.30   13.90
   9  -9   1  -11.00    7.30
  14   8  -1   70.19   28.50
  14   8  -1  110.89   20.30
  14   8  -1   81.89   12.00
  13   8  -1   -1.00    9.70
  13   8  -1  -12.00    6.60
  13   8  -1  -11.30    7.60
  13   8  -1   11.40   11.80
 -13  -8   1    6.20   16.20
 -13  -8   1    8.40   11.00
  12   8  -1   -5.30    9.80
  12   8  -1   24.20   12.30
  12   8  -1   15.30    9.70
  12   8  -1   33.70    9.20
 -12  -8   1    9.50   11.00
 -12  -8   1    3.70   16.30
  11   8  -1   36.40   11.50
  11   8  -1   19.80    8.20
  11   8  -1   15.10   10.10
  11   8  -1   28.50   12.50
 -11  -8   1   31.70   12.50
 -11  -8   1   22.10   17.90
  10   8  -1   -3.70    6.80
  10   8  -1   -4.30    7.60
  10   8  -1    3.50    8.80
  10   8  -1  -13.00    6.00
 -10  -8   1   -0.80    8.80
 -10  -8   1    1.50   14.60
   9   8  -1  423.36   30.90
   9   8  -1  423.46   28.30
   9   8  -1  441.86   23.60
   9   8  -1  463.35   32.90
  -9  -8   1  467.95   26.20
  -9  -8   1  364.86   44.70
  -9  -8   1  499.25   42.20
  -9  -8   1  457.65   50.19
   8   8  -1   -7.10    6.80
   8   8  -1    0.90    6.10
   8   8  -1    1.60    6.00
   8   8  -1    1.70    5.70
   8   8  -1    8.20   11.00
   8   8  -1    1.10    7.50
  -8  -8   1   -0.70    6.10
  -8  -8   1   -3.40    6.80
  -8  -8   1    3.90    6.90
  -8  -8   1   -1.70    4.90
  -8  -8   1   19.10   16.40
  -8  -8   1    3.70   17.10
   7   8  -1  100.89   13.20
   7   8  -1  119.19   13.50
   7   8  -1  105.89   14.90
   7   8  -1  129.79   11.20
   7   8  -1  123.79   18.40
  -7  -8   1  107.49   14.90
  -7  -8   1  121.49   10.70
  -7  -8   1  135.59   15.80
  -7  -8   1  175.68   27.20
  -7  -8   1  119.19   27.80
  -7  -8   1  137.89   16.10
   6   8  -1  101.19   11.60
   6   8  -1  109.19   16.40
   6   8  -1  100.99    9.50
   6   8  -1  105.49   12.40
   6   8  -1  102.09   11.00
  -6  -8   1  109.79   13.70
  -6  -8   1  107.09   27.00
  -6  -8   1   87.29   11.90
  -6  -8   1   68.19   17.90
  -6  -8   1  105.69   12.30
  -6  -8   1   84.39    8.60
   5   8  -1  761.72   34.80
   5   8  -1  744.53   42.50
   5   8  -1  802.22   37.90
   5   8  -1  822.32   36.20
   5   8  -1  839.82   36.90
  -5  -8   1  835.22   52.89
  -5  -8   1  837.82   38.10
  -5  -8   1  902.61   59.09
  -5  -8   1  840.62   37.60
  -5  -8   1  859.81   38.80
  -5  -8   1  812.32   35.00
   4   8  -1    8.80   10.50
   4   8  -1   26.60    5.60
   4   8  -1   18.40    5.30
   4   8  -1   23.90    4.90
   4   8  -1   33.20   10.20
  -4  -8   1   11.60    4.10
  -4  -8   1   31.60    5.80
  -4  -8   1   23.90    5.90
  -4  -8   1   23.60   12.90
  -4  -8   1   11.90   15.60
  -4  -8   1   26.00    5.10
   3   8  -1    3.70    2.80
   3   8  -1    0.60   11.50
   3   8  -1   -3.00    8.80
   3   8  -1   17.70    7.40
   3   8  -1    7.80    3.10
   3   8  -1   15.80    9.00
   3   8  -1   12.30    3.70
  -3  -8   1   -8.30   14.50
  -3  -8   1    9.00    3.50
  -3  -8   1    7.30    3.30
  -3  -8   1   10.20    3.40
  -3  -8   1    5.20   11.90
   2   8  -1   33.40   16.60
   2   8  -1   17.10    3.60
   2   8  -1   15.00    8.60
   2   8  -1   17.20    2.90
   2   8  -1   34.50   14.00
   2   8  -1   10.60    6.60
  -2  -8   1   36.40   15.30
  -2  -8   1    1.10   14.80
  -2  -8   1   17.80    4.00
  -2  -8   1   26.50    3.90
  -2  -8   1   22.10    3.70
  -2  -8   1   28.70    4.20
   1   8  -1    3.00    2.50
   1   8  -1   -3.20    2.40
   1   8  -1   -1.60    1.80
   1   8  -1  -11.90   11.50
   1   8  -1    1.00    7.20
   1   8  -1   -5.20    9.70
   1   8  -1   -1.30    5.20
  -1  -8   1    0.30    3.00
  -1  -8   1   -4.10   11.20
  -1  -8   1    3.40   13.80
  -1  -8   1    2.90    2.50
  -1  -8   1   -0.40    2.90
  -1  -8   1    5.90    8.30
   0   8  -1   56.79   10.50
   0   8  -1   61.29    9.90
   0   8  -1    7.00   15.20
   0   8  -1   50.19    4.40
   0   8  -1   50.99    5.60
   0   8  -1   51.09   15.70
   0   8  -1   49.40    6.20
   0  -8   1   47.00    6.40
   0  -8   1   51.19    6.60
   0  -8   1   44.40   10.90
   0  -8   1   55.69   19.40
   0  -8   1   38.50    5.60
   0  -8   1   26.70    8.40
  -1   8  -1   96.09   10.20
  -1   8  -1   84.19   22.30
  -1   8  -1  114.39   13.20
  -1   8  -1  102.19    5.60
  -1   8  -1  116.19   13.30
  -1   8  -1  110.09    9.50
  -1   8  -1  128.89   23.20
  -1   8  -1   98.39    6.20
   1  -8   1  105.79   11.30
   1  -8   1  100.49   10.10
   1  -8   1  144.29   27.00
   1  -8   1   95.39   13.70
   1  -8   1   97.59   13.00
  -2   8  -1  660.73   32.90
  -2   8  -1  618.74   24.50
  -2   8  -1  624.74   31.40
  -2   8  -1  623.74   30.50
   2  -8   1  575.64   30.90
   2  -8   1  638.24   46.90
   2  -8   1  593.74   30.60
   2  -8   1  668.63   34.50
   2  -8   1  604.04   33.30
   2  -8   1  565.94   31.30
  -3   8  -1  394.96   17.00
  -3   8  -1  388.96   24.70
  -3   8  -1  429.76   37.60
  -3   8  -1  392.16   24.50
  -3   8  -1  417.76   25.20
  -3   8  -1  440.36   24.80
   3  -8   1  402.86   25.10
   3  -8   1  391.76   25.10
   3  -8   1  401.76   24.60
   3  -8   1  366.76   26.20
   3  -8   1  398.96   26.00
  -4   8  -1   56.89   18.70
  -4   8  -1   48.30   10.60
  -4   8  -1   36.50   10.10
  -4   8  -1   48.30   11.10
  -4   8  -1   46.20    4.90
  -4   8  -1   60.39   11.50
   4  -8   1   48.40   11.00
   4  -8   1   50.99   11.20
   4  -8   1   62.29   12.10
   4  -8   1   52.09   11.20
   4  -8   1   43.20   11.40
  -5   8  -1    5.30    7.80
  -5   8  -1   21.10    8.90
  -5   8  -1    8.30    9.50
  -5   8  -1    5.70    3.90
  -5   8  -1   -1.90    7.30
   5  -8   1   -1.10    7.50
   5  -8   1   -2.80    8.20
   5  -8   1    6.60    7.30
   5  -8   1    2.00    7.50
  -6   8  -1   67.89   14.30
  -6   8  -1   58.69    6.60
  -6   8  -1   59.39   14.30
  -6   8  -1   72.19   15.10
   6  -8   1   38.50   12.40
   6  -8   1   59.89   13.90
  -7   8  -1  107.09   17.30
  -7   8  -1  117.79   19.10
  -7   8  -1  103.29   18.20
  -7   8  -1  110.09    9.50
  -7   8  -1  141.09   21.70
   7  -8   1  111.89   18.90
   7  -8   1  114.79   20.10
   7  -8   1  134.19   18.20
  -8   8  -1   -2.40    4.60
  -8   8  -1    4.90   10.50
  -8   8  -1   -1.30   10.50
  -8   8  -1   21.00   12.10
  -8   8  -1    0.90    9.30
   8  -8   1   -5.60    8.30
   8  -8   1   -0.30   10.30
   8  -8   1   11.90   11.10
  -9   8  -1   46.60   14.90
  -9   8  -1   56.39   15.30
  -9   8  -1   37.20   14.60
  -9   8  -1   31.00    8.30
  -9   8  -1   17.10   12.50
   9  -8   1   46.60   14.00
   9  -8   1   55.69   16.40
   9  -8   1   45.30   14.90
 -10   8  -1  140.29   24.90
 -10   8  -1  123.09   12.20
 -10   8  -1  156.58   25.10
 -10   8  -1  152.88   23.10
 -10   8  -1  127.19   23.70
  10  -8   1  126.99   20.10
  10  -8   1  135.89   23.80
  10  -8   1  157.38   25.50
  14   7  -1  143.79   26.60
  14   7  -1  206.28   28.60
 -14  -7   1  170.18   27.10
  13   7  -1    2.70    7.20
  13   7  -1    7.70   10.90
  13   7  -1    6.90   12.30
  13   7  -1   12.20   10.90
  12   7  -1   27.50   13.50
  12   7  -1   25.40   12.40
  12   7  -1   25.50    7.80
  12   7  -1   17.60   11.40
 -12  -7   1   -1.40   10.40
  11   7  -1  719.33   43.10
  11   7  -1  624.04   42.70
  11   7  -1  702.43   33.40
  11   7  -1  639.64   44.20
 -11  -7   1  723.73   45.40
  10   7  -1   71.99   15.40
  10   7  -1   96.99   17.50
 -10  -7   1   92.39   17.10
   9   7  -1   57.49   11.50
   9   7  -1   48.20   12.50
   9   7  -1   52.59   12.60
   9   7  -1   59.89    9.10
   9   7  -1   61.79   12.60
  -9  -7   1   14.50   12.90
  -9  -7   1   49.40    8.20
  -9  -7   1   40.60   11.70
  -9  -7   1   61.19   13.30
   8   7  -1  103.89   10.30
   8   7  -1   97.79   14.20
   8   7  -1  122.09   16.00
   8   7  -1  113.39   16.50
   8   7  -1  142.09   17.20
  -8  -7   1  108.79   16.10
  -8  -7   1  157.08   11.90
  -8  -7   1  100.69   21.30
  -8  -7   1  141.49   17.40
   7   7  -1  108.29   15.30
   7   7  -1  143.39   16.40
   7   7  -1   87.99    9.10
   7   7  -1  119.09   13.50
   7   7  -1  113.49   14.40
  -7  -7   1  104.89   10.00
  -7  -7   1   76.99   21.80
  -7  -7   1  126.89   22.50
  -7  -7   1  118.89   18.10
  -7  -7   1  113.89   14.30
   6   7  -1  868.21   40.50
   6   7  -1  767.22   42.70
   6   7  -1  833.52   36.30
   6   7  -1  905.91   42.00
   6   7  -1  852.01   39.60
  -6  -7   1  879.81   36.70
  -6  -7   1  843.12   41.90
  -6  -7   1  858.71   41.00
  -6  -7   1  787.92   50.59
  -6  -7   1  795.32   55.19
  -6  -7   1  841.32   41.00
   5   7  -1   23.10    9.70
   5   7  -1   25.00    6.20
   5   7  -1   22.50    4.90
   5   7  -1   31.50    6.00
   5   7  -1   20.00    6.50
  -5  -7   1   20.70    6.20
  -5  -7   1   20.10    4.80
  -5  -7   1   27.90    7.10
  -5  -7   1   28.00    6.50
  -5  -7   1   29.00   14.70
  -5  -7   1   51.69   19.40
   4   7  -1  373.56   17.40
   4   7  -1  353.86   28.20
   4   7  -1  368.16   19.60
   4   7  -1  360.16   24.50
   4   7  -1  364.06   18.60
  -4  -7   1  349.77   19.60
  -4  -7   1  331.37   36.10
  -4  -7   1  357.76   31.30
  -4  -7   1  362.76   19.00
  -4  -7   1  344.97   17.20
  -4  -7   1  363.66   19.40
   3   7  -1  269.77   19.20
   3   7  -1  256.47   13.60
   3   7  -1  262.17   13.50
   3   7  -1  335.07   31.80
   3   7  -1  259.57   14.20
   3   7  -1  259.97   20.50
   3   7  -1  272.67   31.20
  -3  -7   1  250.87   13.90
  -3  -7   1  299.87   31.20
  -3  -7   1  272.17   14.60
  -3  -7   1  264.47   13.30
  -3  -7   1  285.77   14.60
   2   7  -1  222.68   19.00
   2   7  -1  224.18   11.10
   2   7  -1  203.78   11.10
   2   7  -1  208.98   16.40
   2   7  -1  239.68   26.70
   2   7  -1  221.48   11.00
   2   7  -1  230.98   30.50
  -2  -7   1  219.18   11.40
  -2  -7   1  167.88   24.30
  -2  -7   1  223.88   11.60
  -2  -7   1  213.78   11.30
  -2  -7   1  212.08   11.00
   1   7  -1    5.50   12.00
   1   7  -1    7.60   12.60
   1   7  -1    5.20    8.30
   1   7  -1    6.10    3.40
   1   7  -1    4.70    2.70
   1   7  -1    9.30    3.10
   1   7  -1    1.00    5.50
  -1  -7   1    5.40   16.10
  -1  -7   1   -4.70   11.60
  -1  -7   1    6.60    3.60
  -1  -7   1    3.60    2.80
  -1  -7   1    8.30    2.90
  -1  -7   1    4.80    8.50
  -1  -7   1    8.70    3.80
   0   7  -1   60.99    7.00
   0   7  -1   81.79   11.00
   0   7  -1   64.39    5.10
   0   7  -1   42.30   18.10
   0   7  -1   62.59   10.40
   0   7  -1   60.29   15.90
   0   7  -1   71.99    6.90
   0  -7   1   61.79    7.60
   0  -7   1   68.39    7.60
   0  -7   1   95.09   22.60
   0  -7   1   68.29   11.60
   0  -7   1   61.59   10.10
   0  -7   1   68.19    6.90
  -1   7  -1  558.34   39.20
  -1   7  -1  546.85   21.80
  -1   7  -1  525.15   46.70
  -1   7  -1  529.05   21.20
  -1   7  -1  533.95   28.20
  -1   7  -1  539.55   26.20
  -1   7  -1  557.94   28.10
  -1   7  -1  511.05   25.40
   1  -7   1  548.75   29.60
   1  -7   1  529.85   25.70
   1  -7   1  534.45   29.60
   1  -7   1  492.75   41.30
   1  -7   1  535.25   26.60
  -2   7  -1   50.09   19.20
  -2   7  -1   61.89    4.50
  -2   7  -1   57.29    9.70
  -2   7  -1   83.49   10.10
  -2   7  -1   70.79    9.40
  -2   7  -1   76.79   18.20
  -2   7  -1   55.29    9.10
   2  -7   1   67.59   10.50
   2  -7   1   70.99    9.50
   2  -7   1   64.29   18.20
   2  -7   1   86.49   12.20
   2  -7   1   77.59   10.40
  -3   7  -1   34.90    8.40
  -3   7  -1   36.70    9.00
  -3   7  -1   30.80    8.00
  -3   7  -1   44.40   15.80
  -3   7  -1   35.50    3.70
  -3   7  -1   26.90    7.70
  -3   7  -1   61.59   20.10
   3  -7   1   29.90   10.80
   3  -7   1   43.10    9.10
   3  -7   1   23.10    7.80
   3  -7   1   41.90    9.00
   3  -7   1   34.50    8.20
  -4   7  -1  196.48   10.30
  -4   7  -1  184.48   18.80
  -4   7  -1  229.48   19.20
  -4   7  -1  194.48   18.70
  -4   7  -1  207.98   18.40
   4  -7   1  184.58   19.10
   4  -7   1  224.28   19.50
   4  -7   1  217.08   20.60
   4  -7   1  248.68   18.40
   4  -7   1  180.68   19.30
  -5   7  -1   79.99   14.00
  -5   7  -1   67.29    6.80
  -5   7  -1   70.49   12.80
  -5   7  -1   59.49   15.00
  -5   7  -1   94.79   14.90
   5  -7   1   88.19   14.60
   5  -7   1   70.99   13.00
   5  -7   1   84.69   13.50
   5  -7   1   70.89   13.30
  -6   7  -1    1.60    7.80
  -6   7  -1    8.20    7.40
  -6   7  -1   -6.90    8.00
  -6   7  -1    3.70    8.20
  -6   7  -1    5.20    4.20
   6  -7   1    4.30    8.10
   6  -7   1    7.30    9.40
   6  -7   1   -8.70    6.50
   6  -7   1   -2.90    6.60
  -7   7  -1   79.19   16.40
  -7   7  -1   70.49   15.40
  -7   7  -1   93.29    8.60
  -7   7  -1   78.69   17.00
  -7   7  -1   63.79   21.40
   7  -7   1  109.89   16.10
   7  -7   1   88.99    7.10
   7  -7   1   79.09   17.20
   7  -7   1   79.69   17.00
  -8   7  -1  117.89   20.30
  -8   7  -1  122.09   18.60
  -8   7  -1  120.19   20.90
  -8   7  -1  181.38   24.00
  -8   7  -1  148.19   11.40
   8  -7   1  194.68   21.30
   8  -7   1  144.89   21.70
   8  -7   1  164.58   23.00
   8  -7   1  162.98   10.10
  -9   7  -1  106.19   17.90
  -9   7  -1  173.88   26.50
  -9   7  -1  167.68   25.40
  -9   7  -1  127.79   13.20
  -9   7  -1  139.89   23.30
   9  -7   1  135.59   22.50
   9  -7   1  142.59    9.70
   9  -7   1  133.39   22.90
 -10   7  -1  140.09   12.90
 -10   7  -1  163.38   26.10
 -10   7  -1  154.48   25.40
 -10   7  -1  182.48   25.00
 -10   7  -1  112.89   23.60
  10  -7   1  137.09   24.60
  10  -7   1  161.38   10.80
  10  -7   1  143.19   23.80
 -11   7  -1   29.20   15.40
 -11   7  -1    5.00   12.80
  11  -7   1   46.60   17.50
  11  -7   1   24.00    5.80
  11  -7   1   16.00   13.20
  14   6  -1    8.70   10.80
  14   6  -1    1.40   11.30
  14   6  -1    8.60    8.00
  14   6  -1    8.10   12.60
 -14  -6   1   22.30   14.10
  13   6  -1   -0.10    9.90
  13   6  -1    2.40    7.00
  13   6  -1   10.00   12.10
  13   6  -1    0.90    9.10
 -13  -6   1   -3.20   11.60
  12   6  -1   70.39   16.50
  12   6  -1   77.79   18.50
  12   6  -1   92.79   11.50
  12   6  -1   98.49   18.30
 -12  -6   1  117.29   23.80
  11   6  -1   43.90   13.30
  11   6  -1   38.80    8.00
  11   6  -1   43.30   14.00
  11   6  -1   23.80   13.50
 -11  -6   1   62.49   16.60
  10   6  -1   63.79    9.20
  10   6  -1   70.49   14.10
  10   6  -1   55.99   14.10
  10   6  -1   77.99   16.50
 -10  -6   1   61.39   14.60
   9   6  -1   98.79   10.60
   9   6  -1   92.89   14.50
   9   6  -1  111.39   17.70
   9   6  -1  115.49   16.80
   9   6  -1   74.89   15.30
  -9  -6   1   88.09   16.90
  -9  -6   1   83.39   15.50
  -9  -6   1   81.79    9.90
  -9  -6   1   99.59   16.60
   8   6  -1  258.47   21.50
   8   6  -1  290.07   23.20
   8   6  -1  221.08   24.80
   8   6  -1  266.47   20.80
   8   6  -1  267.47   15.50
  -8  -6   1  234.28   21.30
  -8  -6   1  250.97   15.60
  -8  -6   1  259.77   23.00
   7   6  -1   16.00    7.60
   7   6  -1    5.20    6.30
   7   6  -1   11.10    4.70
   7   6  -1   15.40    7.40
   7   6  -1   21.10    7.40
  -7  -6   1   10.60    4.90
  -7  -6   1   32.50   13.50
  -7  -6   1   -0.40    6.30
  -7  -6   1   10.60    7.20
  -7  -6   1    6.10    6.00
   6   6  -1   93.39    9.00
   6   6  -1   61.59   12.50
   6   6  -1   98.99   13.40
   6   6  -1   81.09   11.80
   6   6  -1  111.39   12.10
  -6  -6   1   77.09   11.90
  -6  -6   1   89.39    8.80
  -6  -6   1  107.99   13.00
  -6  -6   1   76.29   17.00
   5   6  -1  777.82   36.90
   5   6  -1  804.52   37.90
   5   6  -1  773.02   34.20
  -5  -6   1  819.02   34.60
  -5  -6   1  814.42   38.30
  -5  -6   1  875.01   39.50
  -5  -6   1  819.52   38.50
  -5  -6   1  890.91   53.59
  -5  -6   1  746.13   46.80
   4   6  -1  517.05   24.60
   4   6  -1  476.35   23.80
   4   6  -1  509.35   28.90
   4   6  -1  518.65   25.60
   4   6  -1  505.05   22.60
  -4  -6   1  537.25   36.90
  -4  -6   1  480.05   24.80
  -4  -6   1  501.25   25.10
  -4  -6   1  496.85   25.50
  -4  -6   1  512.55   41.60
  -4  -6   1  516.15   22.60
   3   6  -1  541.75   23.00
   3   6  -1  471.85   33.50
   3   6  -1  501.55   24.30
   3   6  -1  590.34   39.80
   3   6  -1  553.84   23.90
   3   6  -1  515.35   23.20
   3   6  -1  467.15   29.00
  -3  -6   1  568.24   42.90
  -3  -6   1  512.15   24.00
  -3  -6   1  536.45   24.30
  -3  -6   1  525.05   22.80
  -3  -6   1  546.75   24.80
  -3  -6   1  543.85   37.80
   2   6  -1  536.85   41.00
   2   6  -1  556.44   28.90
   2   6  -1  525.75   29.50
   2   6  -1  539.55   23.20
   2   6  -1  542.55   23.50
   2   6  -1  518.75   36.00
   2   6  -1  566.24   23.00
  -2  -6   1  592.04   43.40
  -2  -6   1  605.64   42.60
  -2  -6   1  522.05   23.50
  -2  -6   1  545.95   23.50
  -2  -6   1  565.24   23.70
  -2  -6   1  518.25   22.80
   1   6  -1  251.67   12.20
   1   6  -1  271.77   12.80
   1   6  -1  243.88   11.80
   1   6  -1  239.88   19.10
   1   6  -1  265.97   17.20
   1   6  -1  275.27   30.00
   1   6  -1  206.68   24.30
  -1  -6   1  261.87   12.50
  -1  -6   1  231.78   31.30
  -1  -6   1  270.47   19.70
  -1  -6   1  265.87   32.80
  -1  -6   1  241.38   12.90
  -1  -6   1  235.78   13.00
   0   6  -1  248.18   13.80
   0   6  -1  253.87   30.40
   0   6  -1  272.97   28.60
   0   6  -1  255.47   18.60
   0   6  -1  266.57   12.00
   0   6  -1  280.87   14.70
   0  -6   1  267.57   18.20
   0  -6   1  302.37   20.20
   0  -6   1  201.38   23.90
   0  -6   1  334.27   34.60
   0  -6   1  270.27   14.00
   0  -6   1  280.07   15.10
   0  -6   1  273.57   14.80
  -1   6  -1 1430.66   73.49
  -1   6  -1 1442.56   61.99
  -1   6  -1 1461.65   63.49
  -1   6  -1 1529.35   57.29
  -1   6  -1 1528.95   62.99
  -1   6  -1 1529.65   61.69
  -1   6  -1 1511.15   79.19
   1  -6   1 1508.15   64.49
   1  -6   1 1559.84   64.29
   1  -6   1 1432.86   61.59
   1  -6   1 1669.23   79.39
   1  -6   1 1497.45   62.59
  -2   6  -1  164.98   14.10
  -2   6  -1  173.38   13.90
  -2   6  -1  193.28   14.30
  -2   6  -1  185.58    8.30
  -2   6  -1  193.58   28.10
  -2   6  -1  200.98   25.10
  -2   6  -1  163.48   13.20
   2  -6   1  183.08   16.30
   2  -6   1  158.18   14.20
   2  -6   1  165.58   13.50
   2  -6   1  176.08   25.70
   2  -6   1  177.68   14.70
   2  -6   1  180.28   14.10
  -3   6  -1  176.48   15.50
  -3   6  -1  202.58   16.70
  -3   6  -1  226.18   15.90
  -3   6  -1  210.48   16.60
  -3   6  -1  219.98    9.80
  -3   6  -1  224.98   35.60
   3  -6   1  207.68   16.30
   3  -6   1  179.18   14.80
   3  -6   1  185.78   16.00
   3  -6   1  219.68   16.60
   3  -6   1  203.98   17.00
  -4   6  -1  208.48   30.10
  -4   6  -1  196.68   15.70
  -4   6  -1  219.08   18.60
  -4   6  -1  210.98   10.60
  -4   6  -1  212.18   17.70
   4  -6   1  218.18   16.90
   4  -6   1  235.08   18.60
   4  -6   1  210.88   18.00
   4  -6   1  206.18   16.40
  -5   6  -1  128.09   16.90
  -5   6  -1  118.29   16.10
  -5   6  -1  130.59   15.00
  -5   6  -1  137.69   16.80
   5  -6   1  138.29   14.90
   5  -6   1  102.29   13.10
   5  -6   1  106.59   15.30
   5  -6   1  113.19   16.10
   5  -6   1  118.49    7.30
   5  -6   1  125.19   16.70
  -6   6  -1   36.30    5.60
  -6   6  -1   37.90   12.60
  -6   6  -1   34.60    9.20
  -6   6  -1   38.70   11.50
   6  -6   1   28.10   12.40
   6  -6   1   64.79   14.00
   6  -6   1   33.00    9.50
   6  -6   1   16.00    9.70
  -7   6  -1    9.00   10.10
  -7   6  -1   10.50    9.70
  -7   6  -1   22.40   11.30
  -7   6  -1   20.80    5.30
  -7   6  -1   30.70   10.60
   7  -6   1   13.50    4.00
   7  -6   1    9.10   10.10
   7  -6   1   19.80   11.00
   7  -6   1   14.10   13.00
  -8   6  -1  204.58   12.80
  -8   6  -1  213.58   25.50
  -8   6  -1  176.48   24.40
  -8   6  -1  176.18   20.60
  -8   6  -1  197.28   25.10
   8  -6   1  172.88   24.30
   8  -6   1  170.08   11.10
   8  -6   1  210.88   25.30
  -9   6  -1  168.58   22.10
  -9   6  -1  219.78   29.00
  -9   6  -1  146.09   24.10
  -9   6  -1  173.68   25.50
   9  -6   1  207.58   27.70
   9  -6   1  175.18   11.20
   9  -6   1  176.98   24.80
 -10   6  -1   22.40   14.00
 -10   6  -1    5.30    9.30
 -10   6  -1   15.40   12.50
 -10   6  -1   18.20   15.80
 -10   6  -1   24.40    7.10
  10  -6   1   37.70   15.00
  10  -6   1   30.70    5.80
  10  -6   1   39.40   13.90
 -11   6  -1  139.39   22.70
 -11   6  -1  111.79   24.70
 -11   6  -1  155.78   26.80
  11  -6   1  164.28   11.60
  11  -6   1  180.68   29.70
  11  -6   1  171.18   31.80
  15   5  -1    0.10   14.00
  15   5  -1    9.30   20.10
  15   5  -1   19.90    8.60
  15   5  -1   28.80   14.30
 -15  -5   1   39.10   18.40
  14   5  -1   19.60   15.40
  14   5  -1  -12.50    7.70
  14   5  -1   12.20    7.40
  14   5  -1   17.60   13.90
 -14  -5   1   26.30   15.80
  13   5  -1   41.00   15.80
  13   5  -1   42.50   16.60
  13   5  -1   16.00   11.10
  13   5  -1   23.20    8.10
 -13  -5   1   22.40   15.20
  12   5  -1  312.07   36.10
  12   5  -1  387.26   22.50
  12   5  -1  383.16   31.70
  12   5  -1  327.87   35.80
 -12  -5   1  437.86   42.60
  11   5  -1   39.00   15.50
  11   5  -1   22.60   10.30
  11   5  -1   46.20    9.10
  11   5  -1   42.70   17.90
 -11  -5   1   62.19   16.60
  10   5  -1   45.00   13.30
  10   5  -1   35.20   12.20
  10   5  -1   15.00    7.30
  10   5  -1   27.20   10.90
 -10  -5   1   20.20   12.30
 -10  -5   1   16.10   11.80
   9   5  -1  518.45   30.80
   9   5  -1  500.05   32.60
   9   5  -1  431.26   23.10
   9   5  -1  424.76   31.80
   9   5  -1  421.56   29.50
  -9  -5   1  396.06   31.60
  -9  -5   1  473.15   32.10
  -9  -5   1  421.76   31.40
  -9  -5   1  474.05   23.90
   8   5  -1   66.49   11.80
   8   5  -1   73.29   14.20
   8   5  -1   66.49   13.20
   8   5  -1   54.19   10.90
   8   5  -1   72.89    8.20
  -8  -5   1   83.89   14.70
  -8  -5   1   80.19    9.10
  -8  -5   1   78.19   13.80
  -8  -5   1   73.89   14.60
   7   5  -1  243.18   18.60
   7   5  -1  259.57   20.70
   7   5  -1  242.28   14.00
   7   5  -1  254.87   20.10
   7   5  -1  236.08   18.40
  -7  -5   1  242.48   20.40
  -7  -5   1  223.68   19.10
  -7  -5   1  233.38   19.80
  -7  -5   1  243.28   14.30
   6   5  -1   58.19   10.90
   6   5  -1   87.79   12.50
   6   5  -1   68.29    7.60
   6   5  -1   56.79   10.70
   6   5  -1   74.39   10.60
  -6  -5   1   68.89   11.60
  -6  -5   1   62.29   11.50
  -6  -5   1   69.19    7.70
  -6  -5   1   52.29   10.40
   5   5  -1 2877.31  112.69
   5   5  -1 2984.90  117.29
   5   5  -1 2775.62  119.29
   5   5  -1 2891.11  115.39
  -5  -5   1 2827.92  116.39
  -5  -5   1 2833.72  123.09
  -5  -5   1 2871.01  115.79
  -5  -5   1 2854.31  111.19
   4   5  -1   13.00    5.20
   4   5  -1    9.90    4.50
   4   5  -1   10.90    5.60
   4   5  -1   17.80    5.90
  -4  -5   1    8.80    6.40
  -4  -5   1   -0.50    4.80
  -4  -5   1   -2.20    5.00
  -4  -5   1   26.00   16.70
  -4  -5   1   14.40    6.00
  -4  -5   1   -3.40   11.80
   3   5  -1 3755.92  156.58
  -3  -5   1 3959.50  162.88
  -3  -5   1 3856.41  150.78
  -3  -5   1 3801.52  164.28
   2   5  -1 2375.46  104.89
   2   5  -1 2233.68   89.19
   2   5  -1 2375.06   93.39
   2   5  -1 2275.27   88.19
   2   5  -1 2265.87  101.99
  -2  -5   1 2311.67  104.29
  -2  -5   1 2227.08   89.19
  -2  -5   1 2282.07   89.09
  -2  -5   1 2376.66   88.29
  -2  -5   1 2330.07   89.19
   1   5  -1    2.10    2.40
   1   5  -1    1.70    2.30
   1   5  -1    4.60    5.90
   1   5  -1   -0.70    2.20
   1   5  -1   -1.20   10.10
   1   5  -1   -3.20    4.20
  -1  -5   1   -0.70    2.10
  -1  -5   1    0.70    2.10
  -1  -5   1   -8.20    7.70
  -1  -5   1   -4.70    5.80
  -1  -5   1    3.70   12.10
  -1  -5   1    7.20    2.80
   0   5  -1  195.38   13.90
   0   5  -1  186.18    8.70
   0   5  -1  211.48   13.60
   0   5  -1  174.98   21.30
   0   5  -1  192.88   10.70
   0   5  -1  185.98   22.60
   0   5  -1  193.88   11.10
   0  -5   1  176.58   22.80
   0  -5   1  203.98   14.50
   0  -5   1  199.18   11.50
   0  -5   1  269.87   25.00
   0  -5   1  181.68   13.20
   0  -5   1  170.28   10.50
  -1   5  -1   40.00    2.90
  -1   5  -1   45.00    6.50
  -1   5  -1   -0.80   13.90
  -1   5  -1   39.50    6.80
  -1   5  -1   31.70    6.70
  -1   5  -1   40.90    6.60
  -1   5  -1   55.19    8.30
  -1   5  -1   57.69   14.20
   1  -5   1   32.40   14.50
   1  -5   1   26.10    7.50
   1  -5   1   30.20    6.40
   1  -5   1   40.40    9.10
   1  -5   1   29.00    6.00
  -2   5  -1  140.79   13.20
  -2   5  -1  149.79   20.90
  -2   5  -1  146.49    7.20
  -2   5  -1  142.99   13.10
  -2   5  -1  103.79   22.00
  -2   5  -1  141.29   15.10
  -2   5  -1  161.78   16.00
   2  -5   1  138.79   13.40
   2  -5   1  147.29   13.00
   2  -5   1  145.79   13.50
   2  -5   1  157.48   13.20
   2  -5   1  144.99   12.70
   2  -5   1  162.78   22.60
  -3   5  -1  854.01   44.00
  -3   5  -1  977.40   37.00
  -3   5  -1  920.01   42.70
  -3   5  -1  909.71   43.80
  -3   5  -1  919.01   56.19
  -3   5  -1  983.90   47.00
   3  -5   1  928.41   43.20
   3  -5   1  969.60   44.70
   3  -5   1  991.10   42.60
   3  -5   1  947.81   44.20
  -4   5  -1  533.65   22.30
  -4   5  -1  550.14   30.40
  -4   5  -1  488.75   30.20
  -4   5  -1  522.45   30.60
  -4   5  -1  521.15   28.30
  -4   5  -1  464.45   39.40
   4  -5   1  529.95   30.50
   4  -5   1  559.74   30.90
   4  -5   1  568.34   28.80
   4  -5   1  525.35   27.40
   4  -5   1  541.95   21.70
  -5   5  -1  351.96   25.70
  -5   5  -1  382.96   17.60
  -5   5  -1  371.56   23.40
  -5   5  -1  384.56   26.00
  -5   5  -1  390.76   26.90
  -5   5  -1  404.16   35.50
   5  -5   1  389.56   26.30
   5  -5   1  371.66   26.40
   5  -5   1  371.66   23.10
   5  -5   1  335.37   25.00
   5  -5   1  391.26   16.50
  -6   5  -1   -1.60    7.60
  -6   5  -1    7.10    4.00
  -6   5  -1   -7.30   11.10
  -6   5  -1    8.70    6.40
  -6   5  -1    2.20    7.30
  -6   5  -1   -2.10    6.90
   6  -5   1    9.70    8.80
   6  -5   1    7.30    3.60
   6  -5   1    2.70    7.40
   6  -5   1    6.70    6.20
  -7   5  -1  281.87   15.10
  -7   5  -1  263.07   22.00
  -7   5  -1  288.07   28.70
  -7   5  -1  249.78   26.00
  -7   5  -1  289.37   30.70
   7  -5   1  271.27   13.60
   7  -5   1  264.77   28.60
   7  -5   1  264.27   20.70
   7  -5   1  303.17   25.50
   7  -5   1  270.87   27.80
  -8   5  -1   99.99    9.50
  -8   5  -1   97.39   20.00
  -8   5  -1  110.19   19.40
  -8   5  -1   99.89   18.00
  -8   5  -1  107.39   17.00
   8  -5   1  100.49    8.30
   8  -5   1  129.39   21.30
   8  -5   1  135.19   21.30
  -9   5  -1  244.58   28.80
  -9   5  -1  143.39   23.70
  -9   5  -1  204.28   27.30
  -9   5  -1  175.18   21.60
   9  -5   1  176.28   11.50
   9  -5   1  224.08   27.30
   9  -5   1  212.28   27.50
 -10   5  -1  111.89   11.40
 -10   5  -1   72.29   19.60
 -10   5  -1  118.79   21.90
 -10   5  -1  136.69   19.60
 -10   5  -1  117.39   23.40
  10  -5   1  106.99   21.50
  10  -5   1  118.79    9.70
  10  -5   1   99.79   20.20
 -11   5  -1  108.29   20.10
 -11   5  -1  125.19   25.10
 -11   5  -1  118.09   24.20
  11  -5   1  128.79   24.00
  11  -5   1  107.79   11.50
 -12   5  -1   49.80   18.30
 -12   5  -1   37.50   17.80
  12  -5   1   66.29   19.20
  12  -5   1   43.40    7.40
  12  -5   1   54.79   17.90
  15   4  -1   35.40    9.40
  15   4  -1   41.00   17.30
  15   4  -1   39.40   16.30
 -15  -4   1   31.90   17.20
  14   4  -1   15.50    7.70
  14   4  -1   16.60   15.00
  14   4  -1    6.20   11.30
  14   4  -1   -6.70   11.60
 -14  -4   1    7.70   13.00
  13   4  -1  170.48   25.80
  13   4  -1  212.98   16.60
  13   4  -1  184.78   27.80
  13   4  -1  187.68   30.20
 -13  -4   1  218.08   31.40
  12   4  -1  148.09   14.20
  12   4  -1  147.79   22.50
  12   4  -1  170.18   25.90
  12   4  -1  149.69   24.40
 -12  -4   1  132.19   22.70
  11   4  -1  364.56   21.30
  11   4  -1  356.76   30.00
  11   4  -1  378.06   32.90
  11   4  -1  381.56   33.20
 -11  -4   1  385.66   33.70
  10   4  -1  114.19   11.50
  10   4  -1  141.29   22.60
  10   4  -1  147.69   20.00
  10   4  -1  130.09   20.30
 -10  -4   1  189.48   25.00
 -10  -4   1  165.38   23.00
   9   4  -1   96.59   17.70
   9   4  -1   97.79    9.50
   9   4  -1   81.59   14.00
   9   4  -1   57.19   13.60
   9   4  -1   91.49   14.50
  -9  -4   1  107.09   21.10
  -9  -4   1   78.39   14.80
  -9  -4   1   90.29    9.60
  -9  -4   1  104.69   17.20
   8   4  -1   24.20    8.00
   8   4  -1   37.40   11.60
   8   4  -1   31.70    9.10
   8   4  -1   39.40    6.60
   8   4  -1   27.50   10.40
  -8  -4   1   22.10   11.00
  -8  -4   1   33.00   11.50
  -8  -4   1   24.10    9.40
  -8  -4   1   31.90    6.10
   7   4  -1  104.79    9.40
   7   4  -1  124.79   16.70
   7   4  -1  116.49   14.10
   7   4  -1  138.89   15.70
   7   4  -1  123.69   15.90
  -7  -4   1  117.89   10.00
  -7  -4   1  103.29   15.30
  -7  -4   1  109.79   15.60
  -7  -4   1  120.69   16.10
   6   4  -1   60.69    7.10
   6   4  -1   77.49   12.40
   6   4  -1   85.79   11.90
   6   4  -1   74.49   11.00
   6   4  -1   71.79   12.30
  -6  -4   1   63.09   11.80
  -6  -4   1   86.29   13.30
  -6  -4   1   72.59    8.20
  -6  -4   1   76.29   12.40
   5   4  -1   26.90   10.50
   5   4  -1   26.30    8.70
   5   4  -1   35.60    5.90
   5   4  -1   30.70    7.30
   5   4  -1   19.40    7.40
  -5  -4   1   23.30    7.60
  -5  -4   1   29.60    8.90
  -5  -4   1   22.70    8.00
  -5  -4   1   21.40    5.00
   4   4  -1   80.69    9.30
   4   4  -1   72.69    9.50
   4   4  -1   78.99    6.90
   4   4  -1   77.39    9.30
  -4  -4   1   75.39    6.40
  -4  -4   1   63.69    9.10
  -4  -4   1   73.79    9.30
  -4  -4   1   71.49   12.60
   3   4  -1   26.50    5.50
   3   4  -1   33.90    5.10
   3   4  -1   33.20    4.20
   3   4  -1   31.40    5.50
  -3  -4   1   37.30    4.30
  -3  -4   1   38.80    5.90
  -3  -4   1   19.30    9.90
  -3  -4   1   29.60    5.40
  -3  -4   1   48.40   12.70
  -3  -4   1   23.40    5.20
   2   4  -1 1916.41   76.29
   2   4  -1 1977.40   78.99
   2   4  -1 1840.12   82.99
   2   4  -1 1869.01   85.29
   2   4  -1 1947.31   74.89
  -2  -4   1 1995.90   76.29
  -2  -4   1 1909.71   75.99
  -2  -4   1 1950.60   76.29
  -2  -4   1 2081.49   85.49
  -2  -4   1 2013.80   87.69
  -2  -4   1 1979.90   74.89
   1   4  -1   86.79    8.50
   1   4  -1   76.29   12.20
   1   4  -1   78.29    5.50
   1   4  -1  118.69   17.80
   1   4  -1   90.19    5.60
   1   4  -1   87.59    9.30
   1   4  -1   82.79    4.90
  -1  -4   1   88.59    5.70
  -1  -4   1   80.99    5.30
  -1  -4   1   75.29   14.90
  -1  -4   1   79.59    4.80
  -1  -4   1   81.39   13.30
  -1  -4   1   76.29    5.50
  -1  -4   1   96.69    9.20
   0   4  -1  223.48   13.40
   0   4  -1  257.17   24.50
   0   4  -1  247.88   19.60
   0   4  -1  219.68   11.20
   0   4  -1  210.58    9.10
   0   4  -1  221.48   11.00
   0  -4   1  182.58   17.30
   0  -4   1  215.68   10.80
   0  -4   1  199.28   21.60
   0  -4   1  199.68   13.00
   0  -4   1  203.18   13.10
   0  -4   1  207.88   11.30
  -1   4  -1   44.60   13.60
  -1   4  -1   38.80    5.50
  -1   4  -1   32.40    5.60
  -1   4  -1   31.90    2.50
  -1   4  -1   52.19   11.80
  -1   4  -1   27.60    5.70
  -1   4  -1   46.20    6.40
   1  -4   1   25.80   12.10
   1  -4   1   35.00    5.40
   1  -4   1   37.20    5.90
   1  -4   1   46.00    7.00
   1  -4   1   37.60    7.00
  -2   4  -1    2.40    4.40
  -2   4  -1    2.10    1.90
  -2   4  -1   -9.10    9.80
  -2   4  -1    5.50    4.90
  -2   4  -1   -3.50    4.20
  -2   4  -1    0.90    4.60
   2  -4   1   -3.90    4.30
   2  -4   1    5.50    5.20
   2  -4   1   10.00    5.20
   2  -4   1    5.80    4.80
   2  -4   1   -1.60    5.20
  -3   4  -1 1450.85   61.29
  -3   4  -1 1450.95   54.49
  -3   4  -1 1442.16   62.09
  -3   4  -1 1457.75   62.49
  -3   4  -1 1390.06   70.99
   3  -4   1 1361.46   59.49
   3  -4   1 1420.66   54.09
   3  -4   1 1355.56   61.29
   3  -4   1 1336.87   61.09
  -4   4  -1  143.99    8.10
  -4   4  -1  142.09   16.50
  -4   4  -1  144.39   14.00
  -4   4  -1  110.69   14.30
  -4   4  -1  123.29   21.30
  -4   4  -1  144.29   16.50
   4  -4   1  104.89   14.10
   4  -4   1  137.59   13.80
   4  -4   1  138.99    7.50
   4  -4   1  139.29   15.60
  -5   4  -1  511.75   30.10
  -5   4  -1  454.85   29.20
  -5   4  -1  490.75   28.70
  -5   4  -1  462.95   19.90
  -5   4  -1  424.96   25.50
  -5   4  -1  432.86   34.20
   5  -4   1  394.16   24.40
   5  -4   1  461.15   28.40
   5  -4   1  421.16   28.50
   5  -4   1  444.26   19.10
   5  -4   1  452.05   29.20
  -6   4  -1   47.40    9.90
  -6   4  -1   55.09   12.40
  -6   4  -1   57.29   12.90
  -6   4  -1   42.80   11.80
  -6   4  -1   51.49    5.90
  -6   4  -1   36.90   13.90
   6  -4   1   51.39   12.40
   6  -4   1   55.29   12.40
   6  -4   1   45.40   11.40
   6  -4   1   50.99    5.30
   6  -4   1   41.60    8.80
  -7   4  -1  399.06   30.60
  -7   4  -1  374.86   29.30
  -7   4  -1  391.96   26.00
  -7   4  -1  401.06   19.00
  -7   4  -1  398.96   29.40
   7  -4   1  404.36   29.90
   7  -4   1  392.76   30.20
   7  -4   1  360.66   17.60
   7  -4   1  350.46   24.20
   7  -4   1  386.26   28.90
  -8   4  -1    8.40   10.50
  -8   4  -1  -14.70    9.20
  -8   4  -1   -4.40    7.20
  -8   4  -1    4.70    8.50
  -8   4  -1   -8.00    4.00
   8  -4   1  -12.40    5.70
   8  -4   1   -3.80    3.90
   8  -4   1   -1.10    9.90
   8  -4   1   -0.60    8.00
   8  -4   1   11.60    9.70
  -9   4  -1   60.09   17.30
  -9   4  -1  115.29   18.30
  -9   4  -1   67.19    9.90
  -9   4  -1  147.49   34.90
  -9   4  -1   95.59   19.30
   9  -4   1   76.19   17.20
   9  -4   1   91.59    8.60
   9  -4   1   84.89   19.30
 -10   4  -1  451.65   36.60
 -10   4  -1  391.06   22.20
 -10   4  -1  322.67   35.30
 -10   4  -1  370.16   30.00
 -10   4  -1  422.26   37.10
  10  -4   1  469.35   36.70
  10  -4   1  420.56   35.90
  10  -4   1  415.66   20.40
 -11   4  -1  283.97   35.60
 -11   4  -1  237.68   27.70
 -11   4  -1  229.68   33.40
  11  -4   1  272.47   35.30
  11  -4   1  247.28   23.20
 -12   4  -1   12.50   12.10
 -12   4  -1   36.50   15.80
 -12   4  -1    9.40   14.50
  12  -4   1    7.00   12.30
  12  -4   1   47.60   16.70
  12  -4   1   15.60    6.00
 -13   4  -1   44.60   16.00
 -13   4  -1   52.39   28.40
 -13   4  -1   35.70   31.00
  13  -4   1   28.90   15.30
  13  -4   1   26.60   15.70
  13  -4   1   30.80    7.20
  14   3  -1   -3.50    6.60
  14   3  -1   22.10   12.80
  14   3  -1    8.10   12.50
  14   3  -1    7.80   15.70
 -14  -3   1    3.80   11.10
 -14  -3   1   16.00   14.60
  13   3  -1  104.59   20.40
  13   3  -1   68.59   18.80
  13   3  -1  148.59   33.50
  13   3  -1  108.89   12.40
 -13  -3   1   94.69   21.00
 -13  -3   1   62.39   17.40
  12   3  -1   -2.60   11.10
  12   3  -1   -4.40    6.30
  12   3  -1    1.60   11.70
  12   3  -1    9.60   11.30
 -12  -3   1   -3.50   13.20
 -12  -3   1    3.10    9.70
  11   3  -1  103.49   19.80
  11   3  -1  119.89   12.10
  11   3  -1   83.59   17.60
  11   3  -1  127.89   22.60
 -11  -3   1  114.09   21.20
 -11  -3   1  116.59   22.80
 -11  -3   1   62.99   16.00
  10   3  -1  368.06   31.00
  10   3  -1  429.36   33.20
  10   3  -1  388.96   30.10
  10   3  -1  347.77   20.00
 -10  -3   1  397.36   28.80
 -10  -3   1  309.47   32.70
 -10  -3   1  401.06   32.40
 -10  -3   1  299.97   32.70
 -10  -3   1  434.86   28.50
   9   3  -1   10.10   10.50
   9   3  -1   13.70   10.20
   9   3  -1   22.40    9.70
   9   3  -1   14.70    7.70
   9   3  -1   19.70    6.10
  -9  -3   1    6.40    8.40
  -9  -3   1   16.50   10.80
  -9  -3   1    1.90    8.70
  -9  -3   1    7.90    7.90
  -9  -3   1   19.60    6.40
   8   3  -1  162.28   18.80
   8   3  -1  141.79   18.90
   8   3  -1  189.98   19.10
   8   3  -1  146.09   11.50
   8   3  -1  130.99   17.80
  -8  -3   1  191.88   22.00
  -8  -3   1  184.38   18.90
  -8  -3   1  166.48   20.60
  -8  -3   1  173.58   20.50
  -8  -3   1  162.28   12.00
   7   3  -1   89.49   12.30
   7   3  -1   92.09    9.00
   7   3  -1   86.99   13.60
   7   3  -1  102.59   15.60
   7   3  -1  131.39   17.40
  -7  -3   1   90.29    8.80
  -7  -3   1  100.19   14.40
  -7  -3   1  126.69   17.10
  -7  -3   1   83.49   13.80
  -7  -3   1  102.09   14.30
   6   3  -1  516.55   30.20
   6   3  -1  507.05   27.50
   6   3  -1  473.45   29.00
   6   3  -1  501.95   28.30
   6   3  -1  494.75   22.20
  -6  -3   1  467.65   29.60
  -6  -3   1  424.56   28.40
  -6  -3   1  491.05   22.70
  -6  -3   1  430.26   27.90
  -6  -3   1  433.56   27.00
   5   3  -1  216.08   21.40
   5   3  -1  219.98   18.50
   5   3  -1  264.67   14.80
   5   3  -1  230.38   16.10
   5   3  -1  218.68   18.00
  -5  -3   1  217.78   16.90
  -5  -3   1  203.68   17.40
  -5  -3   1  219.18   12.50
   4   3  -1   -4.20    4.20
   4   3  -1    7.20    4.80
   4   3  -1    8.30    3.40
   4   3  -1   -3.30    4.20
   4   3  -1   -0.20    3.60
  -4  -3   1   -9.00    3.60
  -4  -3   1    3.00    5.20
  -4  -3   1   -2.50    3.00
  -4  -3   1    1.80    4.50
   3   3  -1 5713.23  277.77
  -3  -3   1 5826.32  277.07
   2   3  -1   54.19    9.40
   2   3  -1   56.19    4.50
   2   3  -1   53.89    5.40
   2   3  -1   46.80    5.00
   2   3  -1   37.20    5.10
  -2  -3   1   51.89    5.40
  -2  -3   1   43.50    9.40
  -2  -3   1   44.20   11.20
  -2  -3   1   46.20    5.20
  -2  -3   1   39.10    3.80
  -2  -3   1   36.30    5.00
   1   3  -1   18.50    3.20
   1   3  -1   10.90    5.10
   1   3  -1    6.80    6.40
   1   3  -1   16.20    2.40
   1   3  -1   27.50    3.40
   1   3  -1    9.90    8.70
  -1  -3   1   14.00    2.90
  -1  -3   1    4.60    8.90
  -1  -3   1   21.00    2.90
  -1  -3   1   21.90    8.70
  -1  -3   1   12.50    2.70
  -1  -3   1   13.60    2.30
   0   3  -1 1374.46   61.79
   0   3  -1 1379.66   52.99
   0   3  -1 1336.47   54.19
   0   3  -1 1352.46   59.59
   0  -3   1 1395.36   54.29
   0  -3   1 1311.37   52.69
   0  -3   1 1312.47   52.99
   0  -3   1 1389.96   59.59
   0  -3   1 1294.47   61.69
  -1   3  -1 1137.39   43.10
  -1   3  -1 1124.09   46.60
  -1   3  -1 1199.68   52.19
  -1   3  -1 1170.48   46.60
  -1   3  -1 1124.19   58.39
  -1   3  -1 1155.48   46.80
  -1   3  -1 1156.78   46.70
   1  -3   1 1145.69   47.00
   1  -3   1 1103.09   46.80
   1  -3   1 1136.89   46.60
   1  -3   1 1127.39   53.79
   1  -3   1 1147.89   46.10
   1  -3   1 1072.89   46.50
  -2   3  -1  168.38   12.10
  -2   3  -1  157.08    7.00
  -2   3  -1  132.39   11.30
  -2   3  -1  154.18   11.40
  -2   3  -1  167.18   19.40
   2  -3   1  148.19   11.40
   2  -3   1  158.68   10.60
   2  -3   1  150.68   11.30
   2  -3   1  157.58    6.80
  -3   3  -1 1981.50   91.29
  -3   3  -1 2177.98   86.29
  -3   3  -1 2123.39   79.79
  -3   3  -1 2094.09   86.49
  -3   3  -1 2074.79   86.39
   3  -3   1 2167.88   84.19
   3  -3   1 1941.51   86.09
   3  -3   1 2100.09   86.19
   3  -3   1 2111.59   79.49
  -4   3  -1  726.13   36.40
  -4   3  -1  700.53   28.90
  -4   3  -1  715.13   33.70
  -4   3  -1  714.33   37.20
  -4   3  -1  682.53   36.90
   4  -3   1  667.43   35.90
   4  -3   1  686.53   37.00
   4  -3   1  722.43   33.70
   4  -3   1  710.53   28.30
   4  -3   1  732.13   37.10
  -5   3  -1 1141.09   43.70
  -5   3  -1 1111.69   53.49
  -5   3  -1 1076.29   52.89
  -5   3  -1  991.20   48.50
  -5   3  -1 1022.80   51.49
   5  -3   1 1143.69   53.29
   5  -3   1 1052.19   51.99
   5  -3   1 1047.90   52.99
   5  -3   1 1117.59   48.90
   5  -3   1 1098.79   42.90
  -6   3  -1  290.67   23.40
  -6   3  -1  289.17   19.60
  -6   3  -1  256.37   24.80
  -6   3  -1  271.97   23.40
  -6   3  -1  265.47   14.10
   6  -3   1  289.57   18.80
   6  -3   1  249.28   22.70
   6  -3   1  288.87   23.30
   6  -3   1  276.27   13.40
   6  -3   1  287.57   22.70
  -7   3  -1  210.48   22.40
  -7   3  -1  201.18   22.90
  -7   3  -1  212.58   20.10
  -7   3  -1  180.38   11.40
  -7   3  -1  136.59   20.00
   7  -3   1  160.98   20.20
   7  -3   1  165.88   16.50
   7  -3   1  173.28   10.40
   7  -3   1  165.78   20.40
   7  -3   1  219.78   23.20
  -8   3  -1   46.90   15.00
  -8   3  -1   59.79   15.60
  -8   3  -1   46.90   14.00
  -8   3  -1   43.40   11.40
  -8   3  -1   51.39    7.30
   8  -3   1   42.90   13.40
   8  -3   1   39.00   12.40
   8  -3   1   49.20    6.10
   8  -3   1   47.30   13.90
   8  -3   1   58.29   11.20
  -9   3  -1  230.08   24.80
  -9   3  -1  243.68   29.20
  -9   3  -1  294.27   30.80
  -9   3  -1  196.88   14.30
  -9   3  -1  215.58   26.50
   9  -3   1  221.18   27.30
   9  -3   1  220.38   27.60
   9  -3   1  229.98   26.80
   9  -3   1  233.08   13.30
 -10   3  -1    7.30   12.50
 -10   3  -1   24.90   12.00
 -10   3  -1   26.80   12.00
 -10   3  -1   15.10    6.30
  10  -3   1   30.50    6.30
  10  -3   1   21.70   13.30
  10  -3   1    3.60   10.50
 -11   3  -1  -15.80    9.70
 -11   3  -1   19.90   14.70
 -11   3  -1   -2.90   10.00
  11  -3   1   18.50   10.90
  11  -3   1   23.50   15.00
 -12   3  -1  -13.50   10.30
 -12   3  -1   28.70   15.20
 -12   3  -1    7.50   10.30
  12  -3   1   -5.20    9.80
  12  -3   1    3.40    5.40
  12  -3   1    4.50   12.20
 -13   3  -1  145.29   27.50
 -13   3  -1  239.78   36.80
 -13   3  -1  161.18   30.20
  13  -3   1  196.58   29.10
  13  -3   1  173.88   13.50
  13  -3   1  180.58   29.50
  14   2  -1   -1.50    6.00
  14   2  -1    1.10   10.50
  14   2  -1    8.10   13.00
 -14  -2   1    2.90    9.90
 -14  -2   1   -0.70   14.90
  13   2  -1    7.10    9.80
  13   2  -1    2.00   12.40
  13   2  -1   -8.50    6.10
  13   2  -1   -8.30    9.80
 -13  -2   1   -5.80   10.30
 -13  -2   1  -17.30   11.10
  12   2  -1  495.15   39.30
  12   2  -1  436.46   24.30
  12   2  -1  415.66   34.80
  12   2  -1  471.55   49.70
 -12  -2   1  438.46   35.40
 -12  -2   1  485.95   40.40
  11   2  -1   38.80    7.90
  11   2  -1   31.00   14.70
  11   2  -1   16.50   12.80
  11   2  -1   48.30   14.30
 -11  -2   1   43.90   14.60
 -11  -2   1   41.80   17.30
 -11  -2   1   52.99   17.50
  10   2  -1   70.99   16.50
  10   2  -1  112.39   20.40
  10   2  -1   88.39   16.50
  10   2  -1  102.79    9.90
 -10  -2   1  121.29   21.20
 -10  -2   1   87.69   10.40
 -10  -2   1  101.79   18.60
 -10  -2   1  116.19   19.70
 -10  -2   1   79.79   15.20
   9   2  -1  139.09   19.20
   9   2  -1  125.09   16.10
   9   2  -1  116.39   19.80
   9   2  -1  117.99   10.90
   9   2  -1  174.08   22.90
  -9  -2   1  115.09   18.90
  -9  -2   1  109.09   16.30
  -9  -2   1  127.69   22.80
  -9  -2   1  103.89   19.30
  -9  -2   1  112.69   11.10
   8   2  -1 1330.47   54.69
   8   2  -1 1340.07   65.69
   8   2  -1 1269.17   63.69
   8   2  -1 1316.17   72.19
   8   2  -1 1369.76   61.39
  -8  -2   1 1368.56   65.99
  -8  -2   1 1370.06   66.89
  -8  -2   1 1349.56   65.59
  -8  -2   1 1281.97   55.19
  -8  -2   1 1382.06   63.39
   7   2  -1  490.15   30.80
   7   2  -1  483.35   28.40
   7   2  -1  500.95   32.20
   7   2  -1  504.95   32.20
   7   2  -1  508.55   23.80
  -7  -2   1  545.35   30.40
  -7  -2   1  502.95   24.20
  -7  -2   1  542.85   32.20
  -7  -2   1  532.35   32.60
  -7  -2   1  552.44   33.90
   6   2  -1    3.50    4.60
   6   2  -1    3.50    7.80
   6   2  -1    2.50    7.60
   6   2  -1   -2.70    5.70
   6   2  -1    3.10    6.80
  -6  -2   1   -4.00    4.80
  -6  -2   1    1.80    7.10
  -6  -2   1    1.00    8.10
  -6  -2   1   -3.00    6.30
  -6  -2   1   12.00    8.60
   5   2  -1   -0.50    4.90
   5   2  -1   -4.30    6.10
   5   2  -1   -0.40    3.90
   5   2  -1    3.00    6.90
   5   2  -1   -6.60    4.80
  -5  -2   1   -1.40    5.00
  -5  -2   1  -13.50    4.90
  -5  -2   1   -2.40    6.10
  -5  -2   1    8.70    6.50
  -5  -2   1    0.70    3.40
   4   2  -1  866.41   38.20
   4   2  -1  808.32   38.60
   4   2  -1  831.42   38.60
   4   2  -1  815.82   37.20
   4   2  -1  856.81   33.70
  -4  -2   1  857.51   38.50
  -4  -2   1  799.42   37.50
  -4  -2   1  847.22   39.10
  -4  -2   1  819.52   33.80
  -4  -2   1  792.42   38.30
   3   2  -1  774.82   30.30
   3   2  -1  776.82   33.20
   3   2  -1  733.23   33.10
   3   2  -1  747.83   33.80
   3   2  -1  740.83   33.60
  -3  -2   1  733.03   33.70
  -3  -2   1  732.63   33.40
  -3  -2   1  748.63   33.90
  -3  -2   1  749.92   30.30
   2   2  -1  182.58   11.00
   2   2  -1  197.18   10.70
   2   2  -1  177.48   10.90
   2   2  -1  181.48    8.90
  -2  -2   1  195.58   10.80
  -2  -2   1  189.08    9.00
  -2  -2   1  194.48   13.70
  -2  -2   1  168.08   11.00
   1   2  -1    1.30    2.20
   1   2  -1    1.90    1.90
   1   2  -1   -0.30    2.00
   1   2  -1    6.40    7.10
   1   2  -1   -0.20    4.80
   1   2  -1    3.60    1.90
  -1  -2   1    1.70    2.20
  -1  -2   1   -1.70    2.00
  -1  -2   1    0.50    1.90
  -1  -2   1    0.40    5.20
  -1  -2   1   -0.40    1.80
  -1  -2   1    0.90    7.10
   0   2  -1  436.56   19.00
   0   2  -1  398.06   24.30
   0   2  -1  469.85   22.90
   0   2  -1  427.36   16.40
   0   2  -1  437.46   18.70
   0   2  -1  423.16   18.00
   0   2  -1  418.06   17.90
   0  -2   1  458.55   25.20
   0  -2   1  403.96   17.80
   0  -2   1  419.06   18.70
   0  -2   1  404.86   18.90
   0  -2   1  479.55   23.00
  -1   2  -1  765.12   33.00
  -1   2  -1  771.82   32.70
  -1   2  -1  827.92   33.50
  -1   2  -1  804.72   30.10
  -1   2  -1  794.82   33.60
  -1   2  -1  787.42   38.70
   1  -2   1  800.42   33.30
   1  -2   1  831.32   32.10
   1  -2   1  779.32   33.20
   1  -2   1  773.12   30.10
   1  -2   1  777.02   32.90
   1  -2   1  807.22   38.60
  -2   2  -1 3129.99  178.58
  -3   2  -1  324.07   14.10
  -3   2  -1  335.77   19.30
  -3   2  -1  348.97   19.90
  -3   2  -1  358.56   17.80
  -3   2  -1  320.17   19.70
   3  -2   1  323.47   19.20
   3  -2   1  327.97   19.80
   3  -2   1  327.67   13.80
   3  -2   1  319.57   17.00
   3  -2   1  304.77   19.30
  -4   2  -1  766.42   38.10
  -4   2  -1  731.33   34.30
  -4   2  -1  741.43   30.40
  -4   2  -1  777.22   37.30
  -4   2  -1  722.43   37.50
   4  -2   1  719.63   37.70
   4  -2   1  763.62   30.00
   4  -2   1  686.93   40.70
   4  -2   1  814.62   37.80
   4  -2   1  732.33   34.30
  -5   2  -1    1.20    7.10
  -5   2  -1    3.50    6.50
  -5   2  -1   -3.20    7.50
  -5   2  -1   -3.00    7.30
  -5   2  -1   -1.40    3.80
   5  -2   1    5.10    3.70
   5  -2   1    5.30    8.70
   5  -2   1    4.00    8.00
   5  -2   1    2.20    5.20
   5  -2   1   -1.50    7.10
  -6   2  -1  131.59   16.70
  -6   2  -1  141.39   17.80
  -6   2  -1  134.79    9.90
  -6   2  -1  154.98   16.50
  -6   2  -1  176.38   21.10
   6  -2   1  135.29   16.70
   6  -2   1  151.88    9.60
   6  -2   1  176.68   20.50
   6  -2   1  175.48   19.20
   6  -2   1  156.58   14.70
  -7   2  -1  391.56   25.90
  -7   2  -1  467.95   30.30
  -7   2  -1  424.26   30.50
  -7   2  -1  393.16   30.40
  -7   2  -1  452.55   21.00
   7  -2   1  408.16   25.00
   7  -2   1  450.95   20.10
   7  -2   1  488.05   31.70
   7  -2   1  406.96   30.40
   7  -2   1  487.65   30.90
  -8   2  -1    2.90    9.50
  -8   2  -1    4.30    4.80
  -8   2  -1   -2.90    7.30
  -8   2  -1   10.80    9.90
  -8   2  -1    3.80    8.90
   8  -2   1    3.70    4.30
   8  -2   1    2.30    6.20
   8  -2   1    7.60   11.10
   8  -2   1   -4.50    7.90
   8  -2   1    8.60    9.60
  -9   2  -1  830.22   46.90
  -9   2  -1  778.12   49.70
  -9   2  -1  922.81   53.89
  -9   2  -1  864.61   52.09
  -9   2  -1  878.81   38.90
   9  -2   1  931.11   51.79
   9  -2   1  880.01   52.39
   9  -2   1  873.71   45.70
   9  -2   1  882.81   37.40
   9  -2   1  896.51   52.49
 -10   2  -1   26.80   13.70
 -10   2  -1    4.90    8.90
 -10   2  -1   -0.10   11.70
 -10   2  -1   21.40   13.00
 -10   2  -1   17.10    6.10
  10  -2   1   10.50   11.90
  10  -2   1    8.60   11.60
  10  -2   1   28.40   13.60
  10  -2   1    6.20    5.20
 -11   2  -1  114.39   21.80
 -11   2  -1   97.99   22.10
 -11   2  -1   72.49   17.00
  11  -2   1   84.99   26.80
  11  -2   1   51.29   15.80
  11  -2   1   51.19   11.00
 -12   2  -1   24.60   13.20
 -12   2  -1   17.90   13.70
  12  -2   1   22.60   14.60
  12  -2   1   29.20    7.20
  12  -2   1   20.80   13.60
 -13   2  -1  335.27   40.90
 -13   2  -1  240.88   36.60
 -13   2  -1  233.88   30.20
  13  -2   1  328.27   39.10
  13  -2   1  243.28   16.90
  13  -2   1  243.98   35.70
  14   1  -1   28.70    8.40
  14   1  -1   47.60   18.10
  14   1  -1   17.90   12.50
 -14  -1   1   25.70   17.40
  13   1  -1  212.48   29.00
  13   1  -1  228.38   16.70
  13   1  -1  196.18   29.90
 -13  -1   1  225.18   28.70
 -13  -1   1  212.48   34.40
  12   1  -1   -1.80   11.20
  12   1  -1   16.50    7.50
  12   1  -1   12.70   11.60
  12   1  -1   11.20   13.40
 -12  -1   1    7.50   12.80
 -12  -1   1   25.10   13.20
 -12  -1   1   27.10   16.60
  11   1  -1   71.19    9.80
  11   1  -1   41.30   15.20
  11   1  -1   89.59   20.50
  11   1  -1   74.79   17.00
 -11  -1   1   44.50   14.60
 -11  -1   1   82.29   19.10
 -11  -1   1   64.99   17.80
  10   1  -1    5.20   11.00
  10   1  -1   12.30   11.90
  10   1  -1   14.60    6.40
  10   1  -1   16.00   10.40
 -10  -1   1   13.60   10.50
 -10  -1   1   16.60   11.70
 -10  -1   1    5.40    6.20
 -10  -1   1   11.00   11.80
 -10  -1   1   -4.70    7.60
   9   1  -1  864.51   49.90
   9   1  -1  901.11   39.10
   9   1  -1  865.61   50.99
   9   1  -1  992.10   53.09
   9   1  -1  872.51   45.60
  -9  -1   1  911.81   39.90
  -9  -1   1  914.51   47.80
  -9  -1   1  956.80   52.39
  -9  -1   1  867.21   52.09
   8   1  -1    2.10    4.60
   8   1  -1    5.30    7.60
   8   1  -1    7.70    7.40
   8   1  -1   -1.60    4.80
   8   1  -1    5.00    8.60
  -8  -1   1   14.30    8.50
  -8  -1   1    3.40    8.20
  -8  -1   1    8.60    7.70
  -8  -1   1   10.80    5.00
   7   1  -1 1005.10   49.10
   7   1  -1 1062.79   43.80
   7   1  -1 1027.60   52.29
  -7  -1   1 1095.79   54.99
  -7  -1   1 1056.29   44.40
  -7  -1   1 1048.10   53.79
  -7  -1   1 1170.38   54.49
  -7  -1   1 1062.99   50.69
   6   1  -1  404.46   27.40
   6   1  -1  391.76   23.00
   6   1  -1  395.16   18.70
   6   1  -1  401.96   27.20
   6   1  -1  412.66   26.20
  -6  -1   1  371.06   29.30
  -6  -1   1  362.46   24.10
  -6  -1   1  380.46   25.40
  -6  -1   1  396.46   26.80
  -6  -1   1  403.36   19.40
   5   1  -1  430.36   19.40
   5   1  -1  433.66   23.30
   5   1  -1  449.86   26.40
   5   1  -1  408.46   24.70
   5   1  -1  434.76   26.40
  -5  -1   1  398.46   25.80
  -5  -1   1  439.76   24.50
  -5  -1   1  440.16   25.80
  -5  -1   1  444.26   26.70
   4   1  -1  827.02   39.20
   4   1  -1  856.01   33.60
   4   1  -1  818.12   36.90
   4   1  -1  786.32   38.00
   4   1  -1  840.22   39.20
  -4  -1   1  799.42   33.60
  -4  -1   1  866.21   39.00
  -4  -1   1  828.22   39.40
  -4  -1   1  861.01   37.50
  -4  -1   1  813.32   38.80
   3   1  -1  681.33   32.10
   3   1  -1  669.73   31.90
   3   1  -1  665.63   30.40
   3   1  -1  695.43   27.80
  -3  -1   1  652.63   31.70
  -3  -1   1  735.43   32.00
  -3  -1   1  734.63   32.60
  -3  -1   1  690.43   27.90
  -3  -1   1  690.33   30.90
   2   1  -1  136.29    9.60
   2   1  -1  128.19    9.50
   2   1  -1  132.99    8.60
   2   1  -1  123.69    8.80
  -2  -1   1  146.19    9.30
  -2  -1   1  133.29    9.50
  -2  -1   1  131.79    8.60
  -2  -1   1  130.19    6.90
  -2  -1   1  131.79    9.70
  -1  -1   1 6460.15  267.07
   1  -1   1   -0.10    0.60
  -2   1  -1  472.55   22.50
  -2   1  -1  463.05   18.70
  -2   1  -1  488.35   22.90
  -2   1  -1  460.85   22.90
  -2   1  -1  465.75   21.00
   2  -1   1  468.95   20.90
   2  -1   1  473.35   22.50
   2  -1   1  456.85   22.60
   2  -1   1  469.35   18.70
  -3   1  -1 9730.63  443.36
   3  -1   1 9358.06  440.56
  -4   1  -1    8.70    5.80
  -4   1  -1    7.30    3.00
  -4   1  -1    5.10    5.70
  -4   1  -1    0.60    3.90
  -4   1  -1    7.90    6.30
   4  -1   1    9.40    4.20
   4  -1   1    5.20    2.60
   4  -1   1    3.70    5.30
   4  -1   1    1.00    5.20
   4  -1   1    5.50    6.20
  -5   1  -1  691.93   37.30
  -5   1  -1  696.83   28.90
  -5   1  -1  668.43   36.90
  -5   1  -1  718.53   33.60
  -5   1  -1  653.53   35.80
   5  -1   1  683.13   36.40
   5  -1   1  696.63   37.40
   5  -1   1  683.03   32.60
   5  -1   1  651.23   36.90
   5  -1   1  680.53   28.50
  -6   1  -1   64.89   13.70
  -6   1  -1   89.09    7.80
  -6   1  -1   86.89   14.40
  -6   1  -1  101.19   12.20
  -6   1  -1   86.99   13.60
   6  -1   1   65.39   10.40
   6  -1   1   77.69   14.00
   6  -1   1   65.89   13.50
   6  -1   1   52.69   11.70
   6  -1   1   76.39    6.80
  -7   1  -1 1104.89   61.09
  -7   1  -1 1108.59   53.09
  -7   1  -1 1098.19   56.69
  -7   1  -1 1153.08   57.79
  -7   1  -1 1211.08   47.10
   7  -1   1 1116.09   57.19
   7  -1   1 1128.19   52.09
   7  -1   1 1098.79   46.10
   7  -1   1 1064.39   57.09
   7  -1   1 1260.37   57.89
  -8   1  -1   46.40   12.30
  -8   1  -1   44.40   13.10
  -8   1  -1   47.90   11.30
  -8   1  -1   52.79    7.20
  -8   1  -1   53.09   14.20
   8  -1   1   34.40    8.50
   8  -1   1   52.19   12.40
   8  -1   1   54.99    6.60
   8  -1   1   63.29   14.60
   8  -1   1   48.70   13.10
  -9   1  -1   -1.00   10.20
  -9   1  -1   -0.10    9.30
  -9   1  -1   25.80   10.50
  -9   1  -1   15.30    5.90
  -9   1  -1   21.60   10.90
   9  -1   1   22.00   12.80
   9  -1   1   31.70   12.50
   9  -1   1   34.80   13.50
   9  -1   1   25.10    5.90
   9  -1   1    6.60    6.90
 -10   1  -1  153.68   24.30
 -10   1  -1  110.29   11.70
 -10   1  -1  112.99   21.50
 -10   1  -1  136.59   21.60
  10  -1   1  154.28   12.10
  10  -1   1  141.09   23.00
  10  -1   1   91.29   18.40
  10  -1   1  105.99   20.30
 -11   1  -1  296.47   35.10
 -11   1  -1  267.67   32.60
 -11   1  -1  240.88   27.40
  11  -1   1  232.18   29.60
  11  -1   1  274.97   18.90
  11  -1   1  318.37   35.30
 -12   1  -1   26.90   16.70
 -12   1  -1   28.50   16.50
 -12   1  -1   56.79   16.10
  12  -1   1   27.80   14.30
  12  -1   1   37.40    7.80
  12  -1   1   52.39   17.60
 -13   1  -1  104.39   20.20
 -13   1  -1  151.78   26.90
  13  -1   1  179.18   28.20
  13  -1   1  211.68   30.60
  13  -1   1  150.88   13.60
 -14   1  -1   64.09   18.90
 -14   1  -1   55.49   20.50
  14  -1   1  114.89   24.40
  14  -1   1   69.29   10.20
  14  -1   1   61.29   21.40
  14   0  -1    7.20   12.00
  14   0  -1   11.10    6.70
  14   0  -1   23.30   15.10
 -14   0   1   33.60   18.20
 -14   0   1   17.00   11.80
  13   0  -1  163.18   25.90
  13   0  -1  110.09   11.90
 -13   0   1   84.09   18.80
 -13   0   1  153.98   29.10
  12   0  -1   -1.90   10.40
  12   0  -1   -6.40   12.30
  12   0  -1    4.80    5.90
 -12   0   1    1.90   12.00
 -12   0   1    2.80   13.10
 -12   0   1  -10.60    8.20
  11   0  -1   -2.30   10.80
  11   0  -1   18.70   13.60
  11   0  -1   -1.70   10.60
  11   0  -1   -0.90    5.80
 -11   0   1   13.50   12.70
 -11   0   1    7.90   10.10
 -11   0   1    2.50   14.80
  10   0  -1    0.50   11.10
  10   0  -1   -1.10    5.30
  10   0  -1    4.60    8.90
  10   0  -1    0.20    9.40
 -10   0   1    4.00    9.20
 -10   0   1   -8.50   11.00
 -10   0   1    7.30    6.10
 -10   0   1   12.40   12.00
 -10   0   1    3.10    8.90
   9   0  -1 1157.18   63.29
   9   0  -1 1223.38   62.19
   9   0  -1 1110.69   56.29
   9   0  -1 1228.28   49.90
   9   0  -1 1154.48   62.89
  -9   0   1 1232.08   64.89
  -9   0   1 1254.37   59.59
  -9   0   1 1175.88   50.69
  -9   0   1 1190.08   63.39
  -9   0   1 1207.38   67.39
   8   0  -1   27.60    7.80
   8   0  -1   33.60   12.00
   8   0  -1   16.30    8.90
   8   0  -1   22.00    5.30
   8   0  -1   30.30   11.50
  -8   0   1    9.20    7.50
  -8   0   1   17.90   10.10
  -8   0   1   13.40   10.10
  -8   0   1   17.50    5.60
  -8   0   1   23.60   10.30
   7   0  -1  120.79   17.60
   7   0  -1  123.39   17.30
   7   0  -1  104.39    8.80
   7   0  -1  104.79   12.70
  -7   0   1  102.19   15.40
  -7   0   1  118.89   14.10
  -7   0   1  134.09   19.40
  -7   0   1  106.49    9.30
   6   0  -1  850.21   39.50
   6   0  -1  812.02   34.30
   6   0  -1  821.12   43.50
  -6   0   1  803.42   43.20
  -6   0   1  793.02   43.80
  -6   0   1  806.52   34.60
  -6   0   1  851.91   40.50
  -6   0   1  831.32   43.10
   5   0  -1   -4.30    6.40
   5   0  -1    5.00    5.10
   5   0  -1    2.60    3.90
   5   0  -1    2.50    7.40
   5   0  -1    4.50    7.40
  -5   0   1    5.20    8.20
  -5   0   1    4.20    4.00
  -5   0   1   -4.80    6.50
  -5   0   1    2.40    7.20
   4   0  -1  325.87   20.10
   4   0  -1  312.57   19.90
   4   0  -1  309.77   14.00
   4   0  -1  284.87   16.60
   4   0  -1  290.97   18.60
  -4   0   1  300.37   14.00
  -4   0   1  316.47   19.80
  -4   0   1  302.67   17.50
  -4   0   1  337.17   20.50
   3   0  -1   12.90    5.40
   3   0  -1   11.30    5.30
   3   0  -1   12.80    5.30
   3   0  -1   13.80    2.90
   3   0  -1    8.30    4.00
  -3   0   1   11.40    5.40
  -3   0   1   11.20    5.60
  -3   0   1   10.80    5.20
  -3   0   1   18.50    4.50
  -3   0   1    7.10    2.80
   2   0  -1    6.70    4.30
   2   0  -1   14.50    4.00
   2   0  -1    8.10    4.10
   2   0  -1    4.60    4.20
   2   0  -1    6.30    2.30
  -2   0   1    6.50    3.50
  -2   0   1   11.90    2.50
  -2   0   1    9.90    4.00
  -2   0   1   13.10    4.60
  -2   0   1    6.20    4.70
   1   0  -1    0.40    1.20
  -2   0  -1 2027.90  126.39
   2   0   1 2151.18  128.59
  -3   0  -1 1135.69   45.60
  -3   0  -1 1150.18   50.29
  -3   0  -1 1212.18   50.79
  -3   0  -1 1190.88   50.09
   3   0   1 1187.78   45.60
   3   0   1 1180.68   49.99
   3   0   1 1214.88   48.20
   3   0   1 1139.39   50.39
   3   0   1 1133.49   50.19
  -4   0  -1  825.02   40.80
  -4   0  -1  906.11   41.00
  -4   0  -1  844.42   38.10
  -4   0  -1  834.02   40.10
  -4   0  -1  888.21   34.80
   4   0   1  857.81   34.50
   4   0   1  843.52   37.60
   4   0   1  855.31   40.70
   4   0   1  886.51   41.20
   4   0   1  888.31   40.50
  -5   0  -1   10.20    8.30
  -5   0  -1   -0.30    7.10
  -5   0  -1    4.10    6.40
  -5   0  -1    2.50    3.80
   5   0   1   22.90    8.90
   5   0   1   13.90    6.20
   5   0   1   -1.30    6.40
   5   0   1    0.80    6.70
   5   0   1    5.40    3.90
  -6   0  -1  956.10   48.30
  -6   0  -1  974.30   39.90
  -6   0  -1  902.61   48.20
  -6   0  -1  973.70   45.20
  -6   0  -1  939.21   49.10
   6   0   1  978.00   41.00
   6   0   1  941.71   48.60
   6   0   1  946.21   48.80
   6   0   1  983.40   44.20
  -7   0  -1  372.06   27.90
  -7   0  -1  388.96   28.70
  -7   0  -1  410.16   20.00
  -7   0  -1  388.36   25.30
  -7   0  -1  443.66   29.00
   7   0   1  434.86   28.70
   7   0   1  408.16   24.40
   7   0   1  372.26   27.90
   7   0   1  420.86   19.60
  -8   0  -1   55.69   14.20
  -8   0  -1   39.90    6.80
  -8   0  -1   32.00   10.10
  -8   0  -1   62.49   15.10
  -8   0  -1   72.39   14.60
   8   0   1   41.40   12.00
   8   0   1   71.19   14.80
   8   0   1   51.99    6.80
   8   0   1   49.10   10.00
   8   0   1   18.00   10.40
  -9   0  -1  475.05   32.20
  -9   0  -1  506.65   26.90
  -9   0  -1  556.04   38.70
  -9   0  -1  568.24   38.10
  -9   0  -1  472.25   35.50
   9   0   1  517.25   31.30
   9   0   1  568.34   36.50
   9   0   1  530.75   37.60
   9   0   1  579.54   25.40
   9   0   1  489.95   36.60
 -10   0  -1   15.80   10.80
 -10   0  -1   10.10   12.40
 -10   0  -1   48.40   15.90
 -10   0  -1    2.50    9.30
 -10   0  -1   13.30    6.10
  10   0   1    7.80   11.70
  10   0   1   27.30   12.10
  10   0   1   16.00   12.50
  10   0   1   24.40    6.20
 -11   0  -1   51.69   15.40
 -11   0  -1    9.70   13.00
 -11   0  -1   40.00   15.10
  11   0   1   29.00   14.30
  11   0   1   34.60   11.80
  11   0   1   42.90   16.70
 -12   0  -1   93.39   21.50
 -12   0  -1   88.69   22.40
 -12   0  -1  122.19   20.80
  12   0   1  107.89   22.10
  12   0   1   92.89   20.00
  12   0   1   82.09   10.20
 -13   0  -1  115.79   24.50
 -13   0  -1  138.09   22.50
  13   0   1  170.68   26.70
  13   0   1  102.69   35.80
  13   0   1  140.69   13.10
 -14   0  -1  -14.70   11.10
 -14   0  -1    1.90   11.70
  14   0   1   -2.60    6.10
  14   0   1  -11.20    9.90
  14   0   1   13.60   16.50
  14  -1  -1   81.59   20.50
  14  -1  -1   56.99   20.20
  14  -1  -1   68.39   10.00
 -14   1   1   52.39   16.50
 -14   1   1   91.69   22.80
  13  -1  -1   15.60   12.80
  13  -1  -1   16.10    6.70
  13  -1  -1    9.10   13.00
 -13   1   1   30.50   17.00
 -13   1   1    3.70    9.50
  12  -1  -1    1.30    5.50
  12  -1  -1   -9.20   10.20
  12  -1  -1    1.90   11.30
 -12   1   1  -17.90    6.20
 -12   1   1   -1.20   13.10
 -12   1   1   16.50   13.70
  11  -1  -1  109.89   30.30
  11  -1  -1   71.39    8.90
  11  -1  -1   81.19   18.90
 -11   1   1   75.59   15.60
 -11   1   1  103.69   22.70
 -11   1   1   66.89   19.50
  10  -1  -1   94.59   20.10
  10  -1  -1   78.59   17.90
  10  -1  -1   92.09    9.30
  10  -1  -1  107.79   20.80
 -10   1   1   86.79   18.00
 -10   1   1   82.79   18.70
 -10   1   1   71.49   18.20
 -10   1   1   82.29   10.30
   9  -1  -1   96.79    9.10
   9  -1  -1  125.99   15.50
   9  -1  -1  122.39   20.70
   9  -1  -1  121.49   20.20
   9  -1  -1   84.39   16.80
  -9   1   1  106.69   10.60
  -9   1   1   96.89   17.50
  -9   1   1  115.59   19.40
  -9   1   1  134.19   17.50
  -9   1   1   74.59   16.50
   8  -1  -1   11.30    8.90
   8  -1  -1   12.90    4.80
   8  -1  -1    8.50    6.10
   8  -1  -1  -12.00    7.50
   8  -1  -1    8.40    8.60
  -8   1   1   21.30   11.50
  -8   1   1    9.00    4.70
  -8   1   1    5.40    8.90
  -8   1   1    3.30    7.60
  -8   1   1    9.30    9.10
   7  -1  -1  689.83   39.70
   7  -1  -1  658.43   28.70
   7  -1  -1  670.73   39.60
   7  -1  -1  595.34   37.50
   7  -1  -1  679.93   34.60
  -7   1   1  669.93   29.60
  -7   1   1  667.33   38.80
  -7   1   1  678.83   35.90
  -7   1   1  698.93   39.90
  -7   1   1  627.64   44.20
   6  -1  -1  777.72   36.80
   6  -1  -1  743.13   31.50
   6  -1  -1  703.63   40.40
   6  -1  -1  733.73   41.20
   6  -1  -1  731.33   41.20
  -6   1   1  756.72   40.70
  -6   1   1  742.53   45.00
  -6   1   1  800.62   38.30
  -6   1   1  766.62   32.30
  -6   1   1  751.72   41.70
   5  -1  -1   31.80    7.90
   5  -1  -1   37.20    9.90
   5  -1  -1   42.70   10.20
   5  -1  -1   32.30    5.20
  -5   1   1   28.40   10.10
  -5   1   1   23.70    9.60
  -5   1   1   43.20    5.70
  -5   1   1   39.50    9.80
  -5   1   1   43.80    8.60
   4  -1  -1  532.75   28.20
   4  -1  -1  548.15   22.20
   4  -1  -1  545.05   25.70
   4  -1  -1  505.35   28.40
   4  -1  -1  556.74   29.00
  -4   1   1  473.45   27.90
  -4   1   1  536.65   28.30
  -4   1   1  485.85   28.60
  -4   1   1  531.25   25.90
  -4   1   1  551.24   22.40
   3  -1  -1 1808.42   75.39
   3  -1  -1 1768.12   72.59
   3  -1  -1 1836.22   69.89
   3  -1  -1 1842.12   75.49
   3  -1  -1 1879.31   75.19
  -3   1   1 1799.52   70.09
  -3   1   1 1852.51   75.69
  -3   1   1 1881.81   75.59
  -3   1   1 1818.82   75.09
  -3   1   1 1779.02   72.89
   2  -1  -1  257.07   14.50
   2  -1  -1  226.78   16.00
   2  -1  -1  274.27   11.00
   2  -1  -1  266.77   13.10
   2  -1  -1  251.97   15.00
  -2   1   1  279.07   13.40
  -2   1   1  262.77   11.10
  -2   1   1  245.38   15.10
  -2   1   1  238.78   14.60
  -2   1   1  233.08   14.00
   1  -1  -1   -0.10    0.40
  -1  -1  -1   -0.20    0.80
  -1  -1  -1    1.50    0.70
  -1  -1  -1    2.50    1.00
   1   1   1    0.30    1.10
  -2  -1  -1   46.00    5.70
  -2  -1  -1   50.39    3.90
  -2  -1  -1   56.29    6.30
  -2  -1  -1   60.49    5.90
  -2  -1  -1   45.90    5.90
   2   1   1   48.30    3.80
   2   1   1   57.99    6.70
   2   1   1   45.60    5.10
   2   1   1   47.70    6.10
  -3  -1  -1   10.10    4.70
  -3  -1  -1   10.40    4.10
  -3  -1  -1    8.70    5.10
  -3  -1  -1   13.20    5.70
  -3  -1  -1   16.70    3.10
   3   1   1   12.40    4.00
   3   1   1   13.90    5.50
   3   1   1   14.80    5.50
   3   1   1    9.60    2.90
   3   1   1    9.60    5.40
  -4  -1  -1   53.89    7.70
  -4  -1  -1   56.59    9.00
  -4  -1  -1   63.49    9.30
  -4  -1  -1   69.79    9.80
  -4  -1  -1   67.49    5.60
   4   1   1   67.69    5.60
   4   1   1   73.79    9.60
   4   1   1   66.99    9.50
   4   1   1   73.49    9.50
   4   1   1   52.79    7.00
  -5  -1  -1  265.67   20.50
  -5  -1  -1  295.57   17.90
  -5  -1  -1  246.38   19.60
   5   1   1  280.97   20.40
   5   1   1  290.27   14.30
   5   1   1  269.57   20.30
   5   1   1  315.77   17.60
   5   1   1  296.37   19.50
  -6  -1  -1  143.19   18.20
  -6  -1  -1  183.78   18.80
  -6  -1  -1  178.18   17.20
  -6  -1  -1  147.69   10.60
   6   1   1  154.68   18.00
   6   1   1  134.69   19.70
   6   1   1  173.38   19.20
   6   1   1  160.98   13.70
  -7  -1  -1   29.80   10.30
  -7  -1  -1    8.50    9.40
  -7  -1  -1   10.20    8.00
  -7  -1  -1    7.10    8.70
  -7  -1  -1   17.30    5.20
   7   1   1   12.70    8.50
   7   1   1   13.60    5.10
   7   1   1   19.60   11.70
   7   1   1   11.90    6.30
   7   1   1   12.10    8.60
  -8  -1  -1   61.39   13.30
  -8  -1  -1   49.30    7.20
  -8  -1  -1   44.40   10.10
  -8  -1  -1   40.30   12.00
  -8  -1  -1   51.79   12.90
   8   1   1   55.79   11.10
   8   1   1   61.89   13.80
   8   1   1   64.69   13.30
   8   1   1   58.69    7.30
   8   1   1   49.60   13.20
  -9  -1  -1  886.71   45.90
  -9  -1  -1  855.31   61.99
  -9  -1  -1  793.82   49.10
  -9  -1  -1  877.71   49.70
   9   1   1  824.82   43.20
   9   1   1  828.62   49.10
   9   1   1  809.72   48.90
   9   1   1  864.51   37.00
   9   1   1  804.02   47.30
 -10  -1  -1   14.60    6.50
 -10  -1  -1    5.10   10.30
 -10  -1  -1   10.00   10.50
 -10  -1  -1    5.20   11.50
 -10  -1  -1   21.30   11.80
  10   1   1   24.00   12.80
  10   1   1    4.60   10.10
  10   1   1   24.30    6.90
  10   1   1   23.40   11.30
 -11  -1  -1   -7.90    8.70
 -11  -1  -1    4.40   13.20
 -11  -1  -1    8.00   12.70
  11   1   1   11.80   11.60
  11   1   1    5.70   11.40
 -12  -1  -1    7.80   10.40
 -12  -1  -1   17.20   14.60
 -12  -1  -1   -2.90   11.30
  12   1   1    8.20    5.90
  12   1   1   25.70   13.40
  12   1   1    2.20   11.70
  12   1   1    1.40   12.30
 -13  -1  -1  242.98   34.70
 -13  -1  -1  191.78   26.40
  13   1   1  217.38   30.60
  13   1   1  235.98   16.90
  13   1   1  245.48   33.00
 -14  -1  -1   -4.40   14.30
 -14  -1  -1  -15.00   10.00
  14   1   1   -8.50    9.50
  14   1   1   -3.70    6.30
  14   1   1    7.50   14.20
  13  -2  -1  110.79   23.20
  13  -2  -1   88.29   10.60
  13  -2  -1  110.09   24.60
 -13   2   1  118.49   26.10
 -13   2   1   95.79   23.60
 -13   2   1  123.29   22.40
  12  -2  -1   18.40   13.50
  12  -2  -1   36.30   15.90
  12  -2  -1   21.70    6.90
 -12   2   1   36.20   14.30
 -12   2   1   56.29   18.00
  11  -2  -1  160.88   26.20
  11  -2  -1  158.28   12.70
 -11   2   1  158.98   23.00
 -11   2   1  151.78   25.70
 -11   2   1  150.18   26.70
  10  -2  -1   -0.20   10.70
  10  -2  -1    6.20   10.30
  10  -2  -1   12.40   11.10
  10  -2  -1   17.10    5.80
 -10   2   1   13.20   10.90
 -10   2   1   17.00    6.70
 -10   2   1   26.90   14.20
 -10   2   1   15.40   13.10
 -10   2   1   16.80   12.60
   9  -2  -1   53.39    7.20
   9  -2  -1   44.00   14.30
   9  -2  -1   63.49   12.60
   9  -2  -1    5.80   11.00
   9  -2  -1   28.70   12.50
  -9   2   1   44.30    7.60
  -9   2   1   58.49   13.80
  -9   2   1   27.50   12.80
  -9   2   1   45.80   13.60
  -9   2   1   46.40   15.30
   8  -2  -1   -3.50    5.30
   8  -2  -1   -3.80    8.20
   8  -2  -1   -1.20    8.30
   8  -2  -1    2.50    8.40
   8  -2  -1    7.30    4.30
  -8   2   1   -8.00    7.40
  -8   2   1   11.80   10.30
  -8   2   1   -8.20    8.40
  -8   2   1    2.50    7.80
  -8   2   1   10.30    4.90
   7  -2  -1 1297.17   51.39
   7  -2  -1 1267.67   57.79
   7  -2  -1 1336.57   64.19
   7  -2  -1 1254.27   63.29
   7  -2  -1 1241.58   62.29
  -7   2   1 1272.27   64.29
  -7   2   1 1285.37   52.29
  -7   2   1 1250.97   63.09
  -7   2   1 1292.77   63.19
  -7   2   1 1264.57   59.09
   6  -2  -1   73.49   13.70
   6  -2  -1   72.69   10.00
   6  -2  -1   68.19   12.70
   6  -2  -1   59.49    6.20
   6  -2  -1   85.59   14.20
  -6   2   1   64.99    6.90
  -6   2   1   61.49   13.00
  -6   2   1   48.90   11.50
  -6   2   1   89.59   15.10
  -6   2   1   62.79   10.40
   5  -2  -1    5.50    7.90
   5  -2  -1   -3.20    7.20
   5  -2  -1    2.50    3.80
   5  -2  -1    5.20    6.10
   5  -2  -1   19.60    9.30
  -5   2   1    0.90    7.00
  -5   2   1   14.20    4.70
  -5   2   1   17.60    8.20
  -5   2   1    9.90    8.20
  -5   2   1    8.00    9.40
   4  -2  -1  456.65   26.80
   4  -2  -1  522.15   28.40
   4  -2  -1  508.25   21.40
  -4   2   1  522.85   26.00
  -4   2   1  514.55   28.80
  -4   2   1  554.44   29.60
  -4   2   1  513.15   21.90
  -4   2   1  534.55   28.50
   3  -2  -1 1410.06   61.09
   3  -2  -1 1467.35   60.89
   3  -2  -1 1465.15   55.29
   3  -2  -1 1477.45   58.59
   3  -2  -1 1343.87   60.89
  -3   2   1 1423.66   61.09
  -3   2   1 1421.16   55.39
  -3   2   1 1440.46   58.79
  -3   2   1 1413.56   60.79
  -3   2   1 1487.95   61.79
   2  -2  -1  197.88   11.20
   2  -2  -1  227.58   13.10
   2  -2  -1  205.18    9.00
   2  -2  -1  186.68   13.10
  -2   2   1  201.18   12.80
  -2   2   1  211.18   13.60
  -2   2   1  215.48   11.60
  -2   2   1  203.18    9.10
  -2   2   1  210.98   13.20
   1  -2  -1 1250.07   53.29
   1  -2  -1 1377.46   53.89
  -1   2   1 1354.66   55.29
  -1   2   1 1376.96   53.59
  -1   2   1 1412.86   58.09
  -1   2   1 1326.67   53.69
   0  -2  -1 1452.45   58.99
   0  -2  -1 1479.45   56.69
   0  -2  -1 1441.36   60.49
   0   2   1 1433.36   58.99
   0   2   1 1440.96   60.69
   0   2   1 1367.36   56.39
  -1  -2  -1   -0.50    1.60
  -1  -2  -1    2.40    4.60
  -1  -2  -1   -0.90    4.00
  -1  -2  -1    2.20    1.60
  -1  -2  -1    0.90    1.60
  -1  -2  -1   -2.40    1.40
   1   2   1    4.10    4.10
   1   2   1   -0.30    1.60
   1   2   1    6.40    6.20
   1   2   1    3.80    4.80
   1   2   1    0.10    1.70
   1   2   1   -0.60    1.40
   1   2   1    0.60    1.60
  -2  -2  -1  334.57   14.60
  -2  -2  -1  368.06   16.70
  -2  -2  -1  321.27   15.90
   2   2   1  356.36   16.40
   2   2   1  327.77   15.90
   2   2   1  348.07   16.50
  -3  -2  -1 1407.36   55.49
  -3  -2  -1 1473.65   58.29
  -3  -2  -1 1426.26   58.99
  -3  -2  -1 1436.76   58.59
   3   2   1 1400.76   58.39
   3   2   1 1418.06   57.89
   3   2   1 1436.76   58.99
   3   2   1 1411.66   58.89
  -4  -2  -1 1516.95   58.89
  -4  -2  -1 1467.75   63.49
  -4  -2  -1 1459.75   62.09
  -4  -2  -1 1471.65   63.19
  -4  -2  -1 1473.65   63.69
   4   2   1 1512.55   63.09
   4   2   1 1491.55   61.89
   4   2   1 1491.55   63.69
   4   2   1 1542.65   58.89
   4   2   1 1557.54   63.99
  -5  -2  -1  837.12   41.70
  -5  -2  -1  820.92   41.10
  -5  -2  -1  850.31   42.10
  -5  -2  -1  878.91   35.90
  -5  -2  -1  798.52   39.30
   5   2   1  958.80   42.80
   5   2   1  883.51   42.10
   5   2   1  914.91   41.70
   5   2   1  857.01   35.70
   5   2   1  846.82   41.90
  -6  -2  -1    5.60    7.20
  -6  -2  -1  -10.70    7.50
  -6  -2  -1    4.90    8.10
  -6  -2  -1   13.30    8.30
  -6  -2  -1    3.40    4.50
   6   2   1    4.40    8.70
   6   2   1   10.10    4.80
   6   2   1   -2.70    6.00
   6   2   1   12.00    9.10
   6   2   1    8.80    8.00
  -7  -2  -1   15.70    7.70
  -7  -2  -1    0.00    4.40
  -7  -2  -1   15.80    9.00
  -7  -2  -1   -6.10    6.60
  -7  -2  -1   -0.30    7.40
   7   2   1   12.90    7.00
   7   2   1   -4.10    7.00
   7   2   1   -1.80    4.20
   7   2   1   12.60    8.20
   7   2   1    8.20    8.30
  -8  -2  -1  604.64   36.60
  -8  -2  -1  528.55   34.40
  -8  -2  -1  501.35   25.10
  -8  -2  -1  486.85   30.70
   8   2   1  549.25   35.00
   8   2   1  479.95   32.50
   8   2   1  569.54   25.10
   8   2   1  515.95   34.40
   8   2   1  516.85   29.90
  -9  -2  -1  163.88   24.30
  -9  -2  -1  210.58   25.40
  -9  -2  -1  173.88   20.20
  -9  -2  -1  170.28   15.70
  -9  -2  -1  154.78   24.90
   9   2   1  160.98   20.50
   9   2   1  188.28   13.10
   9   2   1  241.88   26.60
   9   2   1  183.68   22.60
   9   2   1  144.39   16.80
 -10  -2  -1  211.98   23.80
 -10  -2  -1  244.18   29.00
 -10  -2  -1  207.18   25.20
 -10  -2  -1  213.58   15.10
 -10  -2  -1  188.18   25.80
  10   2   1  177.88   20.10
  10   2   1  249.08   28.10
  10   2   1  177.88   14.40
  10   2   1  220.18   26.50
  10   2   1  213.38   26.30
 -11  -2  -1   34.10   14.10
 -11  -2  -1   14.00   12.80
 -11  -2  -1   49.50   14.00
  11   2   1   33.30   13.70
  11   2   1   36.40   10.50
  11   2   1   24.70   13.00
  11   2   1    3.10    9.50
 -12  -2  -1  200.08   25.30
 -12  -2  -1  261.67   33.20
  12   2   1  266.97   17.80
  12   2   1  287.47   34.80
  12   2   1  316.27   34.50
  12   2   1  291.47   35.80
 -13  -2  -1    5.60   11.90
 -13  -2  -1   -3.50   12.40
  13   2   1   11.40   11.70
  13   2   1   10.80    7.00
  13   2   1    2.10   12.00
  13   2   1  -11.80   10.70
 -14  -2  -1   58.79   18.00
  14   2   1   41.90   16.80
  14   2   1   30.90   16.40
  14   2   1   38.40    9.30
  13  -3  -1  110.79   24.70
  13  -3  -1  117.49   23.50
  13  -3  -1  111.99   11.40
 -13   3   1   98.49   32.20
 -13   3   1   98.09   23.90
 -13   3   1  121.49   26.10
  12  -3  -1  180.68   30.20
  12  -3  -1  174.08   26.50
  12  -3  -1  156.58   12.60
 -12   3   1  169.18   25.40
 -12   3   1  151.38   28.00
 -12   3   1  121.29   24.60
  11  -3  -1   15.00    6.00
  11  -3  -1    4.10   12.10
 -11   3   1    3.10   13.00
 -11   3   1    0.70   13.30
 -11   3   1   19.70   11.70
  10  -3  -1   22.70   11.70
  10  -3  -1   11.70   12.20
  10  -3  -1   23.00    6.00
 -10   3   1    9.90   10.00
 -10   3   1   19.10   13.50
 -10   3   1    3.60   12.40
 -10   3   1   37.20   12.50
 -10   3   1    8.40   11.10
   9  -3  -1  117.49   20.60
   9  -3  -1  127.99   10.20
   9  -3  -1  114.19   20.20
   9  -3  -1  122.89   20.70
  -9   3   1  137.89   23.40
  -9   3   1  134.39   11.80
  -9   3   1  141.19   22.10
  -9   3   1  126.09   18.70
  -9   3   1  159.98   23.80
   8  -3  -1    5.30    9.00
   8  -3  -1  -14.20    7.30
   8  -3  -1   -3.90    8.30
   8  -3  -1   -0.80    4.20
   8  -3  -1   -0.30    6.50
  -8   3   1    3.50    4.60
  -8   3   1    9.60   10.00
  -8   3   1    3.90    9.80
  -8   3   1   18.40   10.60
  -8   3   1    4.60    7.90
   7  -3  -1  711.93   42.00
   7  -3  -1  709.23   41.00
   7  -3  -1  700.63   29.50
   7  -3  -1  635.24   35.60
   7  -3  -1  703.33   41.70
  -7   3   1  753.22   42.40
  -7   3   1  687.63   41.10
  -7   3   1  669.53   36.90
  -7   3   1  685.53   42.10
  -7   3   1  711.83   30.70
   6  -3  -1  572.54   34.50
   6  -3  -1  570.84   29.80
   6  -3  -1  591.44   34.70
   6  -3  -1  533.05   23.80
   6  -3  -1  548.65   33.50
  -6   3   1  546.85   34.60
  -6   3   1  576.54   34.00
  -6   3   1  569.84   30.90
  -6   3   1  558.74   24.70
  -6   3   1  511.85   33.40
   5  -3  -1  604.64   34.50
   5  -3  -1  634.74   35.60
   5  -3  -1  638.64   26.50
   5  -3  -1  615.34   35.30
   5  -3  -1  651.83   31.60
  -5   3   1  643.44   26.90
  -5   3   1  637.34   35.60
  -5   3   1  622.54   35.90
  -5   3   1  616.24   34.80
  -5   3   1  623.64   31.80
   4  -3  -1   82.69   12.90
   4  -3  -1  120.19   11.50
   4  -3  -1  159.08   16.70
   4  -3  -1  149.88   15.70
   4  -3  -1  125.19    7.50
  -4   3   1  122.99    8.10
  -4   3   1  147.39   16.50
  -4   3   1  106.19   15.60
  -4   3   1  127.29   14.20
  -4   3   1  132.89   18.80
   3  -3  -1   22.20    6.50
   3  -3  -1   23.70    6.70
   3  -3  -1   27.90    5.50
   3  -3  -1   32.60    3.40
  -3   3   1   32.50    3.60
  -3   3   1   35.20    6.70
  -3   3   1   38.40    8.30
  -3   3   1   31.40    7.70
  -3   3   1   17.80    6.30
   2  -3  -1  537.05   26.60
   2  -3  -1  541.85   26.30
   2  -3  -1  580.74   25.30
   2  -3  -1  558.54   22.10
  -2   3   1  568.14   27.00
  -2   3   1  549.15   22.20
  -2   3   1  539.55   26.40
  -2   3   1  594.14   25.40
  -2   3   1  566.64   26.60
  -2   3   1  550.54   31.90
   1  -3  -1 5568.44  252.67
  -1   3   1 5492.55  250.87
   0  -3  -1  131.19    6.90
   0  -3  -1  176.28   15.40
   0  -3  -1  132.09   10.70
   0  -3  -1  142.19   15.70
   0  -3  -1  130.49    6.90
   0  -3  -1  122.09    8.20
   0  -3  -1  128.39    6.80
   0   3   1  118.59    6.80
   0   3   1  125.59    6.60
   0   3   1  167.68   15.30
   0   3   1  144.39    8.30
   0   3   1  153.58   17.20
   0   3   1  136.69    6.80
   0   3   1  125.69   10.00
  -1  -3  -1  755.12   33.70
  -1  -3  -1  785.52   37.10
  -1  -3  -1  754.82   30.20
  -1  -3  -1  772.92   40.30
   1   3   1  805.72   39.40
   1   3   1  807.12   37.10
   1   3   1  775.62   30.30
   1   3   1  754.92   33.50
  -2  -3  -1  118.99    7.60
  -2  -3  -1  106.09    7.50
  -2  -3  -1  119.69   12.90
  -2  -3  -1  123.09    7.90
  -2  -3  -1  114.69    6.80
  -2  -3  -1  117.79   14.60
   2   3   1  115.89   13.90
   2   3   1  140.89   11.60
   2   3   1  130.19    7.30
   2   3   1  114.39    6.80
   2   3   1  133.89   11.70
   2   3   1  119.89    7.60
  -3  -3  -1 6194.08  283.47
   3   3   1 5872.31  283.87
  -4  -3  -1  284.37   14.00
  -4  -3  -1  288.47   17.80
  -4  -3  -1  289.37   17.20
   4   3   1  291.07   14.00
   4   3   1  283.67   17.10
   4   3   1  318.47   18.00
   4   3   1  299.77   16.90
   4   3   1  260.57   17.30
  -5  -3  -1   -0.20    6.20
  -5  -3  -1    5.20    6.00
  -5  -3  -1   12.30    6.80
  -5  -3  -1   -3.30    6.30
  -5  -3  -1    7.20    4.30
   5   3   1    7.20    5.60
   5   3   1    2.50    5.50
   5   3   1    6.70    7.00
   5   3   1    4.90    6.50
   5   3   1    0.30    5.00
  -6  -3  -1   54.69   12.00
  -6  -3  -1   52.29    9.90
  -6  -3  -1   70.39   12.10
  -6  -3  -1   76.09    7.80
  -6  -3  -1   85.59   13.40
   6   3   1   53.29   10.60
   6   3   1   67.69    7.40
   6   3   1   63.49   10.60
   6   3   1   66.19   11.80
   6   3   1   48.60   12.70
  -7  -3  -1 1010.30   40.50
  -7  -3  -1  931.61   48.70
  -7  -3  -1  862.51   46.70
  -7  -3  -1  964.20   46.30
  -7  -3  -1  961.30   48.70
   7   3   1  972.30   40.10
   7   3   1  933.31   45.20
   7   3   1  907.41   48.10
   7   3   1  966.30   47.40
   7   3   1  872.21   47.80
  -8  -3  -1  313.97   24.30
  -8  -3  -1  317.77   17.40
  -8  -3  -1  272.77   22.50
  -8  -3  -1  299.37   24.80
  -8  -3  -1  310.07   25.50
   8   3   1  338.07   24.50
   8   3   1  317.27   21.40
   8   3   1  322.77   17.30
   8   3   1  298.77   25.10
   8   3   1  292.57   24.60
  -9  -3  -1   55.09   13.80
  -9  -3  -1   39.50   11.40
  -9  -3  -1   50.09   14.40
  -9  -3  -1   48.20    7.70
  -9  -3  -1   45.10   11.80
   9   3   1   51.59   12.20
   9   3   1   22.70   11.60
   9   3   1   33.10    9.80
   9   3   1   52.89    7.90
   9   3   1   37.20   12.50
 -10  -3  -1  351.86   32.10
 -10  -3  -1  425.26   32.10
 -10  -3  -1  394.96   22.00
 -10  -3  -1  426.36   30.30
  10   3   1  392.46   30.10
  10   3   1  352.06   26.10
  10   3   1  423.66   33.30
  10   3   1  409.76   32.50
  10   3   1  392.56   21.60
 -11  -3  -1  140.39   23.60
 -11  -3  -1   97.49   21.30
 -11  -3  -1   65.89   14.70
  11   3   1  129.59   22.60
  11   3   1  143.99   23.90
  11   3   1   94.69   17.40
  11   3   1   89.89   10.60
 -12  -3  -1  192.58   25.20
 -12  -3  -1  242.78   31.90
  12   3   1  191.28   26.10
  12   3   1  186.38   15.70
  12   3   1  177.18   26.70
 -13  -3  -1   34.90   17.00
 -13  -3  -1   46.40   15.40
  13   3   1   46.20   18.00
  13   3   1   42.10    9.30
  13   3   1   34.80   14.80
  13   3   1   37.90   15.40
 -14  -3  -1   19.50   13.80
 -14  -3  -1   -1.90   12.20
  14   3   1    7.10   11.50
  14   3   1    0.40    7.10
  14   3   1   27.40   18.50
  14   3   1   -9.80   10.50
 -15  -3  -1  126.19   24.30
 -15  -3  -1  171.98   31.40
  15   3   1  151.28   27.00
  15   3   1  172.58   27.50
  15   3   1  173.78   16.70
  12  -4  -1   61.89   17.90
  12  -4  -1   93.39   23.10
  12  -4  -1   57.59    8.30
 -12   4   1   87.49   19.00
 -12   4   1   61.89   20.40
 -12   4   1   69.99   19.50
  11  -4  -1   82.39    8.90
  11  -4  -1   80.39   20.50
 -11   4   1  118.19   22.90
 -11   4   1   88.49   21.80
 -11   4   1   83.29   17.80
  10  -4  -1  416.36   35.60
  10  -4  -1  385.06   33.70
  10  -4  -1  384.86   19.90
 -10   4   1  399.56   35.70
 -10   4   1  352.86   29.40
 -10   4   1  420.26   37.20
 -10   4   1  385.06   39.10
   9  -4  -1    3.20    4.60
   9  -4  -1    4.00   10.30
   9  -4  -1   -3.40    9.50
  -9   4   1    1.10    9.70
  -9   4   1    8.30    5.80
  -9   4   1    3.20    9.00
  -9   4   1    1.60   12.50
   8  -4  -1   51.49   14.20
   8  -4  -1   30.60   11.80
   8  -4  -1   35.90   10.10
   8  -4  -1   16.20   10.60
   8  -4  -1   44.10    6.00
  -8   4   1   34.40   11.10
  -8   4   1   34.90    6.90
  -8   4   1   55.29   15.10
  -8   4   1   40.80   14.80
  -8   4   1   23.90   11.80
   7  -4  -1    3.90    9.00
   7  -4  -1   17.90   11.10
   7  -4  -1    4.30    9.30
   7  -4  -1    8.00    3.80
  -7   4   1   11.30    4.80
  -7   4   1   21.80    9.10
  -7   4   1    9.80    9.70
  -7   4   1   -1.60    8.00
  -7   4   1    9.00    9.50
   6  -4  -1  127.19   19.40
   6  -4  -1  111.99    7.80
   6  -4  -1  103.49   15.80
   6  -4  -1  104.99   15.80
   6  -4  -1  141.89   14.90
  -6   4   1  145.29   18.50
  -6   4   1  129.39   17.40
  -6   4   1  109.69   16.10
  -6   4   1  102.99    8.50
  -6   4   1  115.99   13.60
   5  -4  -1 1807.92   81.29
   5  -4  -1 1915.01   77.99
   5  -4  -1 1786.12   81.79
   5  -4  -1 1923.01   82.69
   5  -4  -1 1925.51   72.79
  -5   4   1 1811.52   81.79
  -5   4   1 1830.02   81.39
  -5   4   1 1869.31   82.59
  -5   4   1 1794.12   72.19
  -5   4   1 1835.12   78.39
   4  -4  -1   97.19   13.30
   4  -4  -1   82.79    6.20
   4  -4  -1   88.49   12.90
   4  -4  -1   90.29   13.70
   4  -4  -1   85.09   10.60
  -4   4   1   84.39   12.80
  -4   4   1   82.09   12.50
  -4   4   1  109.39   12.20
  -4   4   1   94.09    6.80
  -4   4   1   74.89   12.30
   3  -4  -1  809.92   36.40
   3  -4  -1  797.02   37.80
   3  -4  -1  776.02   31.30
   3  -4  -1  808.82   38.50
  -3   4   1  802.82   38.70
  -3   4   1  727.63   35.80
  -3   4   1  790.22   46.20
  -3   4   1  787.82   37.70
  -3   4   1  809.92   31.60
   2  -4  -1   84.09    9.60
   2  -4  -1   61.19    8.70
   2  -4  -1   45.30    7.70
   2  -4  -1   50.19    7.10
   2  -4  -1   56.49    8.00
  -2   4   1   46.40    8.00
  -2   4   1   48.90    7.60
  -2   4   1   45.00    7.30
  -2   4   1   56.69    7.30
  -2   4   1   53.59    4.00
  -2   4   1   49.20   13.70
   1  -4  -1  489.55   23.90
   1  -4  -1  470.95   22.40
   1  -4  -1  474.45   22.60
   1  -4  -1  509.05   23.00
   1  -4  -1  483.65   30.40
  -1   4   1  497.85   22.60
  -1   4   1  509.25   19.40
  -1   4   1  485.15   31.70
  -1   4   1  479.45   22.20
  -1   4   1  477.15   22.60
  -1   4   1  443.06   28.20
  -1   4   1  501.05   22.50
   0  -4  -1   20.30    3.00
   0  -4  -1    2.80    6.30
   0  -4  -1   14.30    4.20
   0  -4  -1   21.60    3.20
   0  -4  -1   12.40    2.70
   0  -4  -1   22.10   11.10
   0  -4  -1   23.10    6.10
   0   4   1   11.20    7.10
   0   4   1   20.20    4.10
   0   4   1   11.80    9.40
   0   4   1   11.60    5.00
   0   4   1   18.90    2.90
   0   4   1   17.00    2.80
   0   4   1   17.10    2.60
  -1  -4  -1  684.73   38.90
  -1  -4  -1  739.83   36.90
  -1  -4  -1  671.73   31.40
   1   4   1  704.83   31.50
   1   4   1  687.43   30.00
   1   4   1  656.83   38.30
   1   4   1  681.83   35.80
   1   4   1  679.83   27.30
  -2  -4  -1 2704.73  110.99
  -2  -4  -1 2746.93  113.49
  -2  -4  -1 2680.33  105.89
   2   4   1 2662.03  112.29
   2   4   1 2650.03  106.19
   2   4   1 2606.44  109.59
  -3  -4  -1  124.99   16.30
  -3  -4  -1  129.29    9.10
  -3  -4  -1  107.59   14.50
  -3  -4  -1  124.89    7.70
  -3  -4  -1  122.29    9.00
  -3  -4  -1  127.99    9.50
   3   4   1  117.79    8.30
   3   4   1  138.09    9.30
   3   4   1  133.29    7.90
   3   4   1  131.09   12.80
   3   4   1  139.69   13.30
  -4  -4  -1  617.84   28.90
  -4  -4  -1  663.93   34.70
  -4  -4  -1  586.44   25.60
   4   4   1  584.34   25.50
   4   4   1  590.54   29.30
   4   4   1  561.14   28.50
   4   4   1  633.84   29.40
   4   4   1  589.24   28.10
  -5  -4  -1  302.37   20.40
  -5  -4  -1  275.67   15.20
  -5  -4  -1  323.57   19.50
   5   4   1  234.88   19.00
   5   4   1  317.47   15.60
   5   4   1  278.37   20.80
   5   4   1  298.97   18.60
   5   4   1  286.97   19.50
  -6  -4  -1   23.80    9.10
  -6  -4  -1   49.00    6.30
  -6  -4  -1   37.60   10.20
  -6  -4  -1   44.30    9.70
   6   4   1   30.00    9.00
   6   4   1   58.19   10.10
   6   4   1   51.59    7.00
   6   4   1   45.30   10.60
   6   4   1   37.00   10.40
  -7  -4  -1   42.70   10.20
  -7  -4  -1   31.30    9.90
  -7  -4  -1   44.70   11.40
  -7  -4  -1   29.60    6.00
   7   4   1   22.90    6.10
   7   4   1   35.70    8.40
   7   4   1   20.90    8.80
   7   4   1   25.10    9.00
   7   4   1   38.90    9.30
  -8  -4  -1   44.40   12.80
  -8  -4  -1   38.40   10.40
  -8  -4  -1   32.70    5.90
  -8  -4  -1   33.10    9.20
  -8  -4  -1   32.70   10.70
   8   4   1   45.10   11.30
   8   4   1   35.40    9.90
   8   4   1   25.10    6.00
   8   4   1   36.50   10.80
   8   4   1   45.20    9.30
  -9  -4  -1  259.37   24.90
  -9  -4  -1  227.88   24.00
  -9  -4  -1  230.98   25.20
  -9  -4  -1  254.37   15.70
  -9  -4  -1  245.88   26.00
   9   4   1  224.28   24.30
   9   4   1  244.68   20.40
   9   4   1  285.47   24.40
   9   4   1  216.28   22.90
   9   4   1  281.27   16.30
 -10  -4  -1   11.60   10.30
 -10  -4  -1   14.90    6.80
 -10  -4  -1   10.20   10.80
 -10  -4  -1   31.60   13.60
 -10  -4  -1   14.40   10.60
  10   4   1   23.00   12.10
  10   4   1   18.30    9.90
  10   4   1   13.60    6.50
  10   4   1   19.50   13.20
  10   4   1   11.60    8.60
 -11  -4  -1  424.66   45.20
 -11  -4  -1  351.56   28.80
  11   4   1  378.86   30.70
  11   4   1  366.66   32.70
  11   4   1  327.97   20.30
  11   4   1  378.56   32.80
 -12  -4  -1   70.39   18.80
 -12  -4  -1   59.59   15.70
  12   4   1   77.99   18.90
  12   4   1   48.90   14.90
  12   4   1   46.30   16.10
  12   4   1   90.99   11.40
 -13  -4  -1    8.70   11.30
 -13  -4  -1   -0.60   12.30
  13   4   1    2.00    6.80
  13   4   1  -10.40   11.20
  13   4   1   -5.50   10.60
  13   4   1   11.30   10.40
 -14  -4  -1   26.20   15.40
 -14  -4  -1   14.00   13.10
  14   4   1   -2.90   18.80
  14   4   1   15.00    7.70
  14   4   1    4.00   11.10
  14   4   1   18.20   13.80
 -15  -4  -1   39.00   19.50
  15   4   1   76.39   11.20
  15   4   1   49.70   18.60
  15   4   1  104.39   25.40
  15   4   1   97.49   22.00
  12  -5  -1   37.00   15.90
  12  -5  -1   51.59    7.70
  12  -5  -1   50.99   17.70
 -12   5   1   52.59   18.40
 -12   5   1   30.60   16.90
 -12   5   1   41.20   17.90
  11  -5  -1  183.18   27.20
  11  -5  -1  166.08   12.30
  11  -5  -1  231.58   45.30
 -11   5   1  192.18   29.60
 -11   5   1  160.58   27.10
 -11   5   1  164.88   23.20
  10  -5  -1  607.14   44.00
  10  -5  -1  553.04   41.90
  10  -5  -1  597.24   26.90
 -10   5   1  579.54   39.40
 -10   5   1  617.64   44.90
 -10   5   1  605.04   45.20
 -10   5   1  561.24   43.40
   9  -5  -1   74.09    7.70
   9  -5  -1   70.69   17.20
   9  -5  -1   30.60   12.80
  -9   5   1  109.19   21.20
  -9   5   1  107.09   17.60
  -9   5   1   60.29   16.70
  -9   5   1   68.49   17.10
  -9   5   1   74.69    9.20
   8  -5  -1   59.59   16.10
   8  -5  -1   94.89   19.10
   8  -5  -1   99.49    8.20
  -8   5   1   56.29   18.90
  -8   5   1   85.89    9.40
  -8   5   1   80.69   16.80
  -8   5   1   63.99   14.00
  -8   5   1   83.79   18.20
   7  -5  -1  947.31   46.40
   7  -5  -1  834.72   50.49
   7  -5  -1  887.31   37.50
   7  -5  -1  910.81   51.29
   7  -5  -1  934.21   50.79
  -7   5   1  895.11   38.80
  -7   5   1  943.41   51.69
  -7   5   1  963.60   47.60
  -7   5   1  982.10   51.69
  -7   5   1  916.41   52.29
   6  -5  -1   43.00    5.00
   6  -5  -1   29.40    8.40
   6  -5  -1   43.10   11.60
   6  -5  -1   51.59   12.50
  -6   5   1   52.69   13.20
  -6   5   1   37.80   11.30
  -6   5   1   30.80   10.80
  -6   5   1   49.60   10.10
  -6   5   1   38.30    5.60
   5  -5  -1  157.78   17.80
   5  -5  -1  203.48    9.70
   5  -5  -1  177.28   14.30
   5  -5  -1  161.38   18.30
   5  -5  -1  155.08   18.00
  -5   5   1  179.78   10.30
  -5   5   1  176.98   18.70
  -5   5   1  175.78   19.00
  -5   5   1  189.68   15.70
  -5   5   1  227.78   29.60
  -5   5   1  140.89   17.10
   4  -5  -1   16.60    7.90
   4  -5  -1    6.30    5.90
   4  -5  -1   13.30    3.10
   4  -5  -1    4.00    6.70
  -4   5   1    2.90    5.30
  -4   5   1   12.50    8.10
  -4   5   1   10.70    3.20
  -4   5   1    3.70    6.90
  -4   5   1   -2.20   13.70
  -4   5   1   11.80    7.20
   3  -5  -1  949.01   43.80
   3  -5  -1  933.11   43.10
   3  -5  -1  931.41   44.20
   3  -5  -1  865.71   46.60
   3  -5  -1 1026.60   43.10
  -3   5   1  935.81   43.70
  -3   5   1  879.41   54.89
  -3   5   1  953.30   37.20
  -3   5   1  925.51   44.30
  -3   5   1  964.30   42.80
  -3   5   1  919.41   44.00
   2  -5  -1 1139.29   49.60
   2  -5  -1 1086.29   48.70
   2  -5  -1 1086.69   48.70
   2  -5  -1 1068.19   48.80
  -2   5   1 1128.49   49.40
  -2   5   1 1131.39   48.20
  -2   5   1 1115.19   48.40
  -2   5   1 1135.09   62.39
  -2   5   1 1159.18   43.40
   1  -5  -1  283.77   27.60
   1  -5  -1  318.37   17.50
   1  -5  -1  281.17   19.00
   1  -5  -1  290.77   16.20
   1  -5  -1  281.77   16.00
  -1   5   1  306.27   16.20
  -1   5   1  295.47   15.70
  -1   5   1  298.07   16.20
  -1   5   1  302.37   16.70
  -1   5   1  296.07   25.10
  -1   5   1  306.67   30.60
  -1   5   1  293.57   12.60
   0  -5  -1  346.77   15.70
   0  -5  -1  363.86   20.80
   0  -5  -1  399.16   26.00
   0  -5  -1  349.87   16.00
   0  -5  -1  363.16   19.10
   0  -5  -1  364.76   29.50
   0  -5  -1  363.36   16.10
   0   5   1  336.27   20.20
   0   5   1  355.46   26.40
   0   5   1  348.07   15.60
   0   5   1  332.47   18.10
   0   5   1  337.37   29.50
  -1  -5  -1   98.59   11.10
  -1  -5  -1  130.99   21.30
  -1  -5  -1   95.99   15.10
   1   5   1   99.09    6.30
   1   5   1   76.89   16.10
   1   5   1  107.39    9.10
   1   5   1  104.59   11.20
   1   5   1  109.79   15.90
  -2  -5  -1 3339.17  138.29
  -2  -5  -1 3340.67  126.99
  -2  -5  -1 3511.55  142.39
  -2  -5  -1 3239.98  131.99
   2   5   1 3399.96  132.69
   2   5   1 3312.47  140.89
   2   5   1 3288.07  126.49
   2   5   1 3350.36  137.59
  -3  -5  -1 3380.76  131.89
  -3  -5  -1 3487.05  142.09
  -3  -5  -1 3433.36  144.79
  -3  -5  -1 3369.36  132.29
   3   5   1 3468.05  145.19
   3   5   1 3369.36  142.59
   3   5   1 3485.75  139.59
  -4  -5  -1  164.08   12.70
  -4  -5  -1  169.38   21.00
  -4  -5  -1  155.98   12.40
  -4  -5  -1  186.98   13.60
  -4  -5  -1  154.98   22.60
   4   5   1  185.18   13.50
   4   5   1  178.58   17.20
   4   5   1  169.58   10.80
   4   5   1  163.88   11.60
   4   5   1  173.08   14.20
  -5  -5  -1 1265.47   54.79
  -5  -5  -1 1203.88   50.59
  -5  -5  -1 1331.57   66.39
  -5  -5  -1 1255.87   62.19
  -5  -5  -1 1243.78   55.39
  -5  -5  -1 1353.66   65.29
   5   5   1 1251.47   55.19
   5   5   1 1263.47   53.79
   5   5   1 1277.17   54.89
   5   5   1 1132.89   54.49
   5   5   1 1197.08   55.19
  -6  -5  -1   26.90    8.20
  -6  -5  -1   30.60    8.90
  -6  -5  -1   26.40    5.40
   6   5   1   23.80    7.90
   6   5   1   23.50    8.10
   6   5   1   19.00    5.10
   6   5   1   23.80    8.30
   6   5   1   20.50    7.10
  -7  -5  -1   31.20    5.80
  -7  -5  -1   48.80   11.00
  -7  -5  -1   50.79   10.50
  -7  -5  -1   46.90   10.30
   7   5   1   29.30    8.40
   7   5   1   54.09   11.30
   7   5   1   44.10    7.00
   7   5   1   37.20    9.80
   7   5   1   40.50    9.80
  -8  -5  -1    1.70    6.50
  -8  -5  -1  -10.40    5.60
  -8  -5  -1    0.40    4.10
  -8  -5  -1    2.70    7.10
   8   5   1   -4.80    6.70
   8   5   1    7.20    6.40
   8   5   1    0.70    4.40
   8   5   1    0.60    6.30
   8   5   1    5.20    7.70
  -9  -5  -1  993.10   52.09
  -9  -5  -1  872.21   41.50
  -9  -5  -1  974.30   52.89
  -9  -5  -1  901.61   50.69
   9   5   1  971.60   41.80
   9   5   1 1007.30   50.59
   9   5   1  966.50   51.89
   9   5   1  969.00   51.49
   9   5   1  916.21   48.20
 -10  -5  -1    3.50   10.00
 -10  -5  -1   22.10   11.40
  10   5   1   11.60   10.60
  10   5   1   34.60   13.20
  10   5   1   15.10    6.90
  10   5   1   24.90   10.30
  10   5   1   16.50    8.80
 -11  -5  -1  127.19   20.90
  11   5   1  131.69   29.50
  11   5   1  154.18   27.20
  11   5   1   98.49   17.80
  11   5   1  118.39   12.70
 -12  -5  -1  298.57   33.80
  12   5   1  236.78   27.80
  12   5   1  215.48   17.00
  12   5   1  212.48   28.10
  12   5   1  184.98   26.50
 -13  -5  -1  -10.20   11.00
  13   5   1   35.50   13.00
  13   5   1    7.40   12.50
  13   5   1   15.50    8.30
  13   5   1   36.90   14.40
 -14  -5  -1   43.70   18.00
  14   5   1   44.20    9.90
  14   5   1   24.90   16.30
  14   5   1   28.60   14.60
  14   5   1   39.70   14.60
 -15  -5  -1    6.10   14.30
  15   5   1   -7.00    6.00
  15   5   1   14.70   16.40
  15   5   1    2.30   13.40
  15   5   1   16.50   12.90
  11  -6  -1  189.78   28.80
  11  -6  -1  290.17   16.00
  11  -6  -1  262.87   38.00
 -11   6   1  304.47   31.30
 -11   6   1  264.37   37.40
 -11   6   1  236.48   32.20
  10  -6  -1    6.60   11.20
  10  -6  -1   -0.40   10.50
  10  -6  -1   15.20    5.10
 -10   6   1   10.70   12.50
 -10   6   1   13.00   12.00
 -10   6   1    8.20   12.40
 -10   6   1    0.50   10.70
   9  -6  -1   22.90    5.50
   9  -6  -1   21.30   11.70
   9  -6  -1   15.00   11.20
  -9   6   1   21.60   11.90
  -9   6   1   27.70   13.30
  -9   6   1   23.00    6.60
  -9   6   1   13.60   12.60
  -9   6   1   47.30   15.00
   8  -6  -1   34.90   13.00
   8  -6  -1   26.90   12.60
   8  -6  -1   28.40    5.30
  -8   6   1   18.60   11.60
  -8   6   1   40.30   12.60
  -8   6   1   41.00   14.00
  -8   6   1   44.90   14.20
  -8   6   1   15.90    6.20
   7  -6  -1  103.59   17.40
   7  -6  -1  147.79   19.90
   7  -6  -1   96.09   14.70
   7  -6  -1  112.59    8.60
  -7   6   1  111.29   18.50
  -7   6   1  131.49   17.80
  -7   6   1   92.69    9.20
  -7   6   1   94.19   19.60
  -7   6   1  105.69   17.70
   6  -6  -1   12.30    7.50
   6  -6  -1    4.40    7.90
   6  -6  -1    2.80    3.40
   6  -6  -1    1.30    7.60
   6  -6  -1    5.90    8.80
  -6   6   1    7.10    9.10
  -6   6   1   26.90    9.30
  -6   6   1    7.80    8.80
  -6   6   1   10.80    4.60
  -6   6   1    5.40    8.70
   5  -6  -1  189.38   19.90
   5  -6  -1  189.38   16.20
   5  -6  -1  205.48   19.00
   5  -6  -1  255.87   23.70
  -5   6   1  227.68   22.30
  -5   6   1  202.58   18.90
  -5   6   1  169.78   19.40
  -5   6   1  195.88   11.30
  -5   6   1  213.08   20.90
   4  -6  -1  351.16   21.00
   4  -6  -1  327.87   22.90
   4  -6  -1  316.37   21.80
   4  -6  -1  295.77   21.50
  -4   6   1  324.17   23.10
  -4   6   1  348.67   39.60
  -4   6   1  330.97   21.00
  -4   6   1  327.47   22.70
  -4   6   1  336.07   22.30
   3  -6  -1 1051.09   45.60
   3  -6  -1  935.71   45.10
   3  -6  -1  992.10   45.50
   3  -6  -1  911.51   43.80
  -3   6   1  964.60   37.90
  -3   6   1  990.60   44.90
  -3   6   1  944.71   45.00
  -3   6   1  925.21   43.70
  -3   6   1  896.31   58.59
   2  -6  -1  343.47   22.30
   2  -6  -1  379.96   23.20
   2  -6  -1  356.56   20.70
   2  -6  -1  367.16   21.00
   2  -6  -1  348.87   20.80
  -2   6   1  356.06   20.70
  -2   6   1  358.86   15.30
  -2   6   1  348.37   29.60
  -2   6   1  361.66   20.10
  -2   6   1  342.47   20.30
  -2   6   1  378.96   21.00
  -2   6   1  376.16   38.70
   1  -6  -1  318.27   18.10
   1  -6  -1  330.97   23.10
   1  -6  -1  342.47   19.80
   1  -6  -1  377.86   32.50
   1  -6  -1  309.67   17.70
  -1   6   1  361.66   17.70
  -1   6   1  278.57   32.40
  -1   6   1  355.86   18.10
  -1   6   1  340.77   19.20
  -1   6   1  341.27   14.30
  -1   6   1  353.76   29.20
   0  -6  -1   30.70    9.90
   0  -6  -1   27.20    7.20
   0  -6  -1   20.80    4.30
   0  -6  -1   16.10    4.10
   0  -6  -1   25.20   14.20
   0  -6  -1   25.90    4.50
   0   6   1   15.60    6.10
   0   6   1   32.10   16.80
   0   6   1   27.00   13.20
   0   6   1   27.40    4.00
   0   6   1   24.70    4.00
   0   6   1   15.40    8.90
   0   6   1   26.00    3.80
  -1  -6  -1  328.17   30.10
  -1  -6  -1  299.47   20.70
  -1  -6  -1  208.58   28.40
   1   6   1  252.47   20.00
   1   6   1  265.67   12.70
   1   6   1  256.57   27.20
   1   6   1  328.67   34.60
   1   6   1  268.97   16.60
  -2  -6  -1  497.75   35.20
  -2  -6  -1  474.85   39.00
   2   6   1  476.55   20.80
   2   6   1  491.75   37.70
   2   6   1  411.06   26.60
   2   6   1  502.65   25.20
   2   6   1  515.45   33.40
  -3  -6  -1  338.37   16.70
  -3  -6  -1  348.87   16.30
  -3  -6  -1  302.17   32.80
  -3  -6  -1  343.97   16.90
  -3  -6  -1  352.26   16.40
   3   6   1  351.26   16.60
   3   6   1  353.36   15.40
   3   6   1  337.77   15.70
   3   6   1  365.16   16.80
   3   6   1  331.37   23.40
   3   6   1  347.47   27.40
   3   6   1  288.67   30.30
  -4  -6  -1   -2.50   14.10
  -4  -6  -1    1.70    4.90
  -4  -6  -1    2.10    4.60
  -4  -6  -1    0.70    3.90
  -4  -6  -1   12.60   12.30
  -4  -6  -1   -1.20    4.60
   4   6   1    5.70    4.70
   4   6   1    7.00    9.60
   4   6   1    0.20    3.70
   4   6   1   -3.50    4.40
  -5  -6  -1 1134.19   59.39
  -5  -6  -1 1057.09   61.39
  -5  -6  -1 1074.39   48.60
  -5  -6  -1 1055.19   49.10
  -5  -6  -1 1165.58   49.10
  -5  -6  -1 1147.99   45.50
   5   6   1 1047.50   47.40
   5   6   1 1106.99   48.50
   5   6   1 1167.18   45.70
   5   6   1 1035.20   48.60
   5   6   1 1097.19   52.39
  -6  -6  -1   57.49   18.00
  -6  -6  -1   61.69    7.30
  -6  -6  -1   67.09   10.90
  -6  -6  -1   56.49    9.70
  -6  -6  -1   75.29   17.10
  -6  -6  -1   63.09   10.40
   6   6   1   69.89    9.90
   6   6   1   60.09   12.80
   6   6   1   70.59   11.80
   6   6   1   67.49    7.60
   6   6   1   70.49   10.60
   6   6   1   69.49   10.60
  -7  -6  -1   49.90   10.10
  -7  -6  -1   40.50   15.00
  -7  -6  -1   63.29   11.50
  -7  -6  -1   48.90    7.00
   7   6   1   64.29    8.10
   7   6   1   61.29   10.80
   7   6   1   64.79   10.40
   7   6   1   43.80   10.10
   7   6   1   41.60    9.30
  -8  -6  -1  292.37   22.60
  -8  -6  -1  273.47   16.30
  -8  -6  -1  268.57   22.10
   8   6   1  270.47   16.20
   8   6   1  286.97   21.20
   8   6   1  301.27   22.80
   8   6   1  272.27   22.60
   8   6   1  307.27   21.70
  -9  -6  -1   59.19   13.10
  -9  -6  -1   57.19    8.80
  -9  -6  -1   25.90   11.20
  -9  -6  -1   65.89   15.10
   9   6   1   44.60   11.80
   9   6   1   68.09    9.40
   9   6   1   69.29   13.40
   9   6   1   58.69   13.00
   9   6   1   42.00   10.80
 -10  -6  -1   30.70   12.00
  10   6   1   21.60    6.60
  10   6   1   12.60   10.30
  10   6   1   12.80    9.10
  10   6   1   24.20   11.60
 -11  -6  -1   53.49   15.20
  11   6   1   45.60   13.30
  11   6   1   29.30   13.20
  11   6   1   20.60   11.70
  11   6   1   50.99    8.60
 -12  -6  -1  345.77   36.10
  12   6   1  308.87   20.70
  12   6   1  346.37   29.30
  12   6   1  342.57   34.20
  12   6   1  292.07   33.70
 -13  -6  -1  100.59   20.50
  13   6   1  100.09   12.20
  13   6   1  114.49   22.80
  13   6   1  137.29   22.60
  13   6   1  130.29   22.90
 -14  -6  -1   56.99   18.70
  14   6   1   62.69   11.20
  14   6   1   46.80   18.30
  14   6   1   85.89   20.90
  14   6   1   81.39   18.00
 -15  -6  -1   10.00   14.40
  15   6   1   20.50   12.20
  15   6   1   12.80   14.90
  15   6   1   13.20    8.90
  11  -7  -1  155.88   33.70
  11  -7  -1  168.38   12.30
  11  -7  -1  175.28   27.90
 -11   7   1  195.18   38.80
 -11   7   1  151.98   26.60
  10  -7  -1   49.80    7.10
  10  -7  -1   66.39   18.00
  10  -7  -1   78.89   19.60
 -10   7   1   52.59   18.20
 -10   7   1   84.59   20.00
 -10   7   1   45.00   14.60
 -10   7   1   34.30   15.70
   9  -7  -1   51.29   15.50
   9  -7  -1   64.39    7.20
   9  -7  -1   74.39   17.30
  -9   7   1   55.99   17.00
  -9   7   1   44.50   15.10
  -9   7   1   58.59   15.70
  -9   7   1   50.59    8.20
  -9   7   1   79.29   19.00
   8  -7  -1  316.07   15.80
   8  -7  -1  275.67   29.90
   8  -7  -1  312.57   31.40
  -8   7   1  257.77   29.80
  -8   7   1  287.37   17.00
  -8   7   1  285.07   30.40
  -8   7   1  357.46   36.50
  -8   7   1  344.77   26.70
   7  -7  -1    0.10    9.80
   7  -7  -1   -4.80    7.20
   7  -7  -1   23.70   11.20
  -7   7   1    0.90    8.70
  -7   7   1    4.90   10.10
  -7   7   1    5.60    9.40
  -7   7   1    9.10    5.00
  -7   7   1   12.40    9.20
   6  -7  -1   28.50    9.20
   6  -7  -1   29.20   10.60
   6  -7  -1   13.80    8.60
   6  -7  -1   19.90   11.00
  -6   7   1   27.50   11.00
  -6   7   1   27.50    5.50
  -6   7   1   35.80   12.20
  -6   7   1   50.89   10.70
  -6   7   1   22.40   10.60
   5  -7  -1   79.59   14.90
   5  -7  -1   57.79   12.40
   5  -7  -1   31.10   10.20
   5  -7  -1   51.09   12.10
  -5   7   1   44.10    5.70
  -5   7   1   28.30   10.10
  -5   7   1   47.70   11.60
  -5   7   1   49.10   10.60
  -5   7   1   58.09   15.30
   4  -7  -1  656.13   37.20
   4  -7  -1  681.43   37.30
   4  -7  -1  693.13   37.40
   4  -7  -1  727.53   36.70
   4  -7  -1  684.93   37.90
  -4   7   1  714.43   37.90
  -4   7   1  738.33   29.20
  -4   7   1  703.53   37.30
  -4   7   1  712.93   36.50
   3  -7  -1   76.19   11.00
   3  -7  -1   69.19   10.90
   3  -7  -1   75.39   12.50
   3  -7  -1   79.59   11.30
   3  -7  -1   66.59   10.60
  -3   7   1   79.79   11.00
  -3   7   1  103.69   12.50
  -3   7   1   71.19   10.20
  -3   7   1   72.89    5.70
  -3   7   1   79.99   11.20
  -3   7   1   85.89   17.90
  -3   7   1  119.49   25.20
   2  -7  -1   33.70    7.30
   2  -7  -1   57.89    8.60
   2  -7  -1   32.70    9.80
   2  -7  -1   50.49    8.40
   2  -7  -1   47.20    8.90
  -2   7   1   44.80    8.20
  -2   7   1   51.59    7.80
  -2   7   1   53.59    8.80
  -2   7   1   45.90    4.10
  -2   7   1   58.39   15.80
  -2   7   1   55.69    8.50
  -2   7   1   14.40   13.80
   1  -7  -1 1321.37   59.09
   1  -7  -1 1390.36   61.39
   1  -7  -1 1337.17   56.19
   1  -7  -1 1297.67   55.69
   1  -7  -1 1405.66   79.69
  -1   7   1 1383.86   58.49
  -1   7   1 1316.47   69.59
  -1   7   1 1344.77   55.59
  -1   7   1 1351.16   55.39
  -1   7   1 1378.36   52.19
  -1   7   1 1366.36   55.79
   0  -7  -1  362.96   17.10
   0  -7  -1  358.76   17.20
   0  -7  -1  382.16   16.80
   0  -7  -1  374.96   38.00
   0  -7  -1  375.46   21.90
   0   7   1  364.36   16.10
   0   7   1  348.07   20.40
   0   7   1  403.46   40.70
   0   7   1  367.16   16.20
   0   7   1  313.07   21.80
   0   7   1  398.06   31.80
  -1  -7  -1  299.07   30.70
  -1  -7  -1  340.87   35.00
  -1  -7  -1  299.87   25.30
   1   7   1  245.78   31.10
   1   7   1  319.17   31.30
   1   7   1  322.87   14.60
   1   7   1  323.47   22.30
  -2  -7  -1  -16.20   13.80
  -2  -7  -1    5.40   11.60
  -2  -7  -1    6.10    9.20
   2   7   1    6.40    9.90
   2   7   1   -2.90   13.40
   2   7   1    8.30    8.80
   2   7   1    6.60    3.50
  -3  -7  -1 1486.15   59.19
  -3  -7  -1 1443.46   74.09
  -3  -7  -1 1510.85   59.09
  -3  -7  -1 1518.65   58.59
  -3  -7  -1 1616.04   80.79
   3   7   1 1501.25   66.89
   3   7   1 1494.15   59.59
   3   7   1 1470.85   58.19
   3   7   1 1575.64   58.19
   3   7   1 1444.76   72.69
   3   7   1 1455.65   76.99
  -4  -7  -1   66.19   20.10
  -4  -7  -1  104.79   20.20
  -4  -7  -1   65.39    6.70
  -4  -7  -1   76.99    8.30
  -4  -7  -1   75.19    8.50
  -4  -7  -1   81.99    8.10
   4   7   1  103.39   17.00
   4   7   1   68.39    6.60
   4   7   1   75.49    8.00
   4   7   1   75.19    7.40
   4   7   1   78.39   13.40
   4   7   1   88.19    7.80
  -5  -7  -1   20.60    5.90
  -5  -7  -1    2.80   15.40
  -5  -7  -1   15.60    4.40
  -5  -7  -1   30.00   14.20
  -5  -7  -1   19.20    6.20
  -5  -7  -1   10.70    5.30
   5   7   1   15.10    5.40
   5   7   1   19.60    5.90
   5   7   1   29.50   10.50
   5   7   1   11.90    4.70
  -6  -7  -1  147.89   14.50
  -6  -7  -1  180.78   25.50
  -6  -7  -1  120.49   24.00
  -6  -7  -1  158.18   13.80
  -6  -7  -1  141.09   14.80
  -6  -7  -1  150.48   10.80
   6   7   1  132.79   13.20
   6   7   1  124.29   16.10
   6   7   1  130.29   15.40
   6   7   1  161.58   14.80
   6   7   1  137.79   10.70
   6   7   1  146.39   14.60
  -7  -7  -1   29.30   13.40
  -7  -7  -1   74.09   21.30
  -7  -7  -1   61.19   11.40
  -7  -7  -1   53.69   10.40
  -7  -7  -1   35.50    9.30
  -7  -7  -1   67.89    8.20
   7   7   1   57.19    8.00
   7   7   1   46.90   10.00
   7   7   1   42.70    8.80
   7   7   1   60.89   12.40
   7   7   1   71.69   11.50
   7   7   1   67.79   11.80
  -8  -7  -1   97.19   10.30
  -8  -7  -1  107.09   24.60
  -8  -7  -1   81.49   14.10
  -8  -7  -1   92.59   19.70
   8   7   1   72.69   12.60
   8   7   1  108.09   15.40
   8   7   1   82.69    9.20
   8   7   1   92.89   13.20
   8   7   1   99.09   15.10
  -9  -7  -1   51.89   12.30
  -9  -7  -1   61.89   14.10
  -9  -7  -1   47.30    7.80
  -9  -7  -1   25.30   15.60
   9   7   1   63.69   12.90
   9   7   1   54.79   12.30
   9   7   1   73.19    9.70
   9   7   1   70.99   12.70
   9   7   1   55.29   12.80
 -10  -7  -1   39.70   12.20
  10   7   1   39.90   11.50
  10   7   1   38.30   13.40
  10   7   1   37.00   11.50
 -11  -7  -1  240.78   26.60
  11   7   1  205.18   25.70
  11   7   1  280.07   17.80
  11   7   1  239.88   25.30
  11   7   1  265.27   29.70
 -12  -7  -1    1.80   11.00
  12   7   1   15.30    8.30
  12   7   1   18.00   12.00
  12   7   1   13.10   12.90
  12   7   1    1.10    7.50
 -13  -7  -1   -3.20    9.30
  13   7   1    5.10   11.40
  13   7   1   -3.70    6.10
  13   7   1   -4.70    8.20
  13   7   1   -2.60    9.10
 -14  -7  -1   56.29   19.00
  14   7   1   38.70   15.30
  14   7   1   69.39   12.00
  14   7   1   45.80   18.10
  14   7   1  101.79   19.60
  10  -8  -1   99.79   21.20
  10  -8  -1   85.49   17.40
  10  -8  -1   56.49   16.30
 -10   8   1   79.09   17.90
 -10   8   1   43.20   16.20
 -10   8   1   78.99   20.60
 -10   8   1   62.99   17.80
   9  -8  -1  277.37   31.80
   9  -8  -1  226.88   29.60
   9  -8  -1  263.07   27.10
  -9   8   1  268.47   31.70
  -9   8   1  235.28   29.30
  -9   8   1  261.97   16.30
  -9   8   1  191.48   28.60
  -9   8   1  285.47   29.40
   8  -8  -1    0.70    9.40
   8  -8  -1   -1.10   10.00
   8  -8  -1   19.80   11.20
  -8   8   1    6.40    6.10
  -8   8   1   11.80   10.50
  -8   8   1    1.00    8.60
  -8   8   1   -9.20    8.80
  -8   8   1   25.00   12.10
   7  -8  -1   12.10    8.50
   7  -8  -1    6.90    9.20
   7  -8  -1    3.30   10.20
  -7   8   1   19.00   11.30
  -7   8   1    5.20    4.80
  -7   8   1    4.80    8.90
  -7   8   1    5.20    9.50
  -7   8   1    9.40    9.40
   6  -8  -1   -7.30    6.60
   6  -8  -1   14.50   11.10
  -6   8   1    2.90    8.60
  -6   8   1    5.30    8.80
  -6   8   1   -1.60    4.20
  -6   8   1    3.10    7.70
  -6   8   1   -2.50    7.50
   5  -8  -1  259.87   21.40
   5  -8  -1  239.48   21.40
   5  -8  -1  275.17   24.80
   5  -8  -1  255.97   22.40
  -5   8   1  292.97   29.10
  -5   8   1  264.47   13.80
  -5   8   1  261.47   23.80
  -5   8   1  251.47   21.70
   4  -8  -1    5.20    7.20
   4  -8  -1   -2.80    6.30
   4  -8  -1    7.50    7.40
   4  -8  -1    5.90    6.90
   4  -8  -1   11.20   10.00
  -4   8   1   18.80    8.00
  -4   8   1    9.60    7.30
  -4   8   1    3.40   11.40
  -4   8   1   11.90    3.70
  -4   8   1   -3.10    6.30
  -4   8   1    7.70    7.20
   3  -8  -1    7.30    6.60
   3  -8  -1   -1.80    5.00
   3  -8  -1    1.30    5.40
   3  -8  -1   -4.80    8.40
   3  -8  -1   -0.60    5.10
  -3   8   1   -3.50    5.30
  -3   8   1  -15.60    8.70
  -3   8   1   -4.80    5.20
  -3   8   1   -2.70    2.70
  -3   8   1   -0.90    5.60
  -3   8   1   -3.80    4.70
   2  -8  -1  327.67   19.80
   2  -8  -1  343.07   24.00
   2  -8  -1  327.67   22.00
   2  -8  -1  327.47   20.10
  -2   8   1  314.17   19.50
  -2   8   1  346.57   19.90
  -2   8   1  379.46   37.50
  -2   8   1  335.77   21.00
  -2   8   1  336.97   14.40
  -2   8   1  296.07   21.50
   1  -8  -1  405.56   27.00
   1  -8  -1  435.86   36.90
   1  -8  -1  442.16   22.00
   1  -8  -1  415.86   21.30
   1  -8  -1  437.96   21.90
   1  -8  -1  415.96   25.20
  -1   8   1  402.76   21.10
  -1   8   1  474.45   24.80
  -1   8   1  444.26   18.00
  -1   8   1  417.66   34.50
  -1   8   1  412.56   45.10
   0  -8  -1   16.00   14.00
   0  -8  -1    2.80    2.70
   0  -8  -1    3.50    5.40
   0  -8  -1    4.30    8.50
   0  -8  -1    9.80    3.40
   0  -8  -1   11.80    3.40
   0   8   1    7.40   10.50
   0   8   1    7.10   13.00
   0   8   1    6.80    2.90
   0   8   1    8.90    7.60
   0   8   1    6.60    2.30
   0   8   1    7.60    2.50
   0   8   1   -2.60    4.60
  -1  -8  -1   34.70   10.30
  -1  -8  -1   16.90   13.90
  -1  -8  -1    4.20   15.40
   1   8   1   42.10    4.70
   1   8   1   22.00    8.60
   1   8   1   31.90   13.60
   1   8   1   20.60   13.50
   1   8   1   26.20    7.00
  -2  -8  -1  220.68   27.30
  -2  -8  -1  211.18   20.00
  -2  -8  -1  185.68   30.00
   2   8   1  196.98   19.70
   2   8   1  220.68   11.40
   2   8   1  167.78   29.00
   2   8   1  203.08   15.50
   2   8   1  296.27   31.00
  -3  -8  -1  209.98   43.80
  -3  -8  -1  202.68   25.80
   3   8   1  198.98   12.80
   3   8   1  247.88   28.00
   3   8   1  188.18   15.60
   3   8   1  210.38   20.30
  -4  -8  -1  132.69    9.80
  -4  -8  -1  139.59    9.80
  -4  -8  -1  142.49   10.00
  -4  -8  -1  107.89   29.20
  -4  -8  -1  159.58    9.40
  -4  -8  -1  131.99   21.60
   4   8   1  173.38   19.00
   4   8   1  151.18    9.50
   4   8   1  135.89    9.80
   4   8   1  244.88   27.30
   4   8   1  156.98    8.80
  -5  -8  -1  362.96   17.70
  -5  -8  -1  376.06   33.80
  -5  -8  -1  352.66   19.00
  -5  -8  -1  357.26   19.90
  -5  -8  -1  301.67   36.70
  -5  -8  -1  347.87   19.40
   5   8   1  312.87   18.00
   5   8   1  362.56   19.40
   5   8   1  355.76   17.90
   5   8   1  332.57   25.70
  -6  -8  -1   63.99   16.90
  -6  -8  -1   98.79   24.20
  -6  -8  -1  100.89   11.70
  -6  -8  -1   92.89   11.50
  -6  -8  -1   75.99    8.20
  -6  -8  -1   68.79   10.30
   6   8   1   80.79    8.70
   6   8   1   90.99   10.90
   6   8   1   94.79   10.10
   6   8   1   69.79   10.40
   6   8   1  106.49   16.00
  -7  -8  -1  217.48   13.90
  -7  -8  -1  233.18   30.50
  -7  -8  -1  219.08   17.50
  -7  -8  -1  209.28   17.20
  -7  -8  -1  227.58   33.50
  -7  -8  -1  227.88   18.40
   7   8   1  228.68   19.40
   7   8   1  242.78   18.60
   7   8   1  197.78   14.00
   7   8   1  178.98   21.50
   7   8   1  190.88   16.30
   7   8   1  206.98   15.80
  -8  -8  -1    3.30    7.10
  -8  -8  -1   -6.60   16.30
  -8  -8  -1   18.30   15.30
  -8  -8  -1    1.70    6.40
  -8  -8  -1   14.50    5.90
  -8  -8  -1   13.80    8.30
   8   8   1    4.10    6.40
   8   8   1   -6.80    6.40
   8   8   1    4.30    5.60
   8   8   1    4.70    6.30
   8   8   1   -4.20   10.40
  -9  -8  -1    7.80   15.00
  -9  -8  -1   35.90   21.30
  -9  -8  -1   23.90    6.50
  -9  -8  -1   20.10    9.20
   9   8   1   37.40   11.30
   9   8   1   43.10    8.70
   9   8   1   23.90    9.50
   9   8   1   22.30    9.00
 -10  -8  -1   58.39   22.30
 -10  -8  -1   36.10   12.20
 -10  -8  -1   75.09   25.80
  10   8   1   49.70   12.00
  10   8   1   28.20   12.30
  10   8   1   59.49    9.80
 -11  -8  -1  274.47   29.30
 -11  -8  -1  246.58   35.80
  11   8   1  206.48   17.20
  11   8   1  253.57   28.50
  11   8   1  217.08   24.90
  11   8   1  255.07   26.00
 -12  -8  -1    3.20   17.00
 -12  -8  -1    9.50   10.50
  12   8   1  -13.90    7.40
  12   8   1    7.60    9.10
  12   8   1    1.50    6.90
  12   8   1    3.30   11.00
 -13  -8  -1  107.59   21.30
  13   8   1   81.49   18.80
  13   8   1  109.89   19.40
  13   8   1   70.09   17.90
  13   8   1  102.59   13.70
 -14  -8  -1   93.09   20.50
  14   8   1  114.19   23.40
  14   8   1  142.39   37.10
  14   8   1  105.59   15.80
   9  -9  -1   68.89   17.50
   9  -9  -1   43.60   15.40
   9  -9  -1   73.49   17.90
  -9   9   1   73.39   18.30
  -9   9   1   94.79   18.40
  -9   9   1   96.79   21.20
  -9   9   1   84.29    9.90
  -9   9   1   80.79   18.50
   8  -9  -1   -1.60    9.90
   8  -9  -1    0.70    5.50
   8  -9  -1   -5.00   12.30
  -8   9   1    0.80    8.90
  -8   9   1   12.10   11.70
  -8   9   1  -13.20    8.20
  -8   9   1    5.00    9.80
   7  -9  -1   60.69   22.10
   7  -9  -1   52.99   15.20
  -7   9   1   45.10   13.30
  -7   9   1   48.90   14.00
  -7   9   1   48.80   14.10
  -7   9   1   35.40    6.60
  -7   9   1   57.89   14.80
   6  -9  -1    4.70   10.50
   6  -9  -1    9.00    8.50
   6  -9  -1   12.70    8.90
  -6   9   1    5.60    8.30
  -6   9   1    8.90    9.20
  -6   9   1   13.70    9.00
  -6   9   1    7.10    9.40
   5  -9  -1   71.09   15.50
   5  -9  -1   58.69   13.00
   5  -9  -1  127.59   17.20
  -5   9   1   76.99   14.40
  -5   9   1  102.09   15.40
  -5   9   1   96.99   15.00
  -5   9   1  102.79    8.20
  -5   9   1  133.99   18.60
   4  -9  -1  142.29   17.20
   4  -9  -1  162.38   19.80
   4  -9  -1  154.18   18.60
   4  -9  -1  165.08   18.10
  -4   9   1  191.98   19.20
  -4   9   1  169.78   21.30
  -4   9   1  149.39    9.60
  -4   9   1  188.18   19.20
  -4   9   1  154.38   17.00
   3  -9  -1   19.10    9.40
   3  -9  -1    5.50    6.00
   3  -9  -1    9.20    6.20
   3  -9  -1   10.70   10.70
   3  -9  -1   16.70    7.10
  -3   9   1    5.30    6.30
  -3   9   1    9.90    3.50
  -3   9   1   22.80    7.10
  -3   9   1    8.40    6.70
  -3   9   1   11.00   12.90
  -3   9   1   15.00    7.60
   2  -9  -1 1114.89   54.09
   2  -9  -1 1102.89   50.29
   2  -9  -1 1200.28   55.29
   2  -9  -1 1081.59   49.80
  -2   9   1 1076.09   66.29
  -2   9   1 1148.59   44.30
  -2   9   1 1117.59   49.60
  -2   9   1 1137.39   52.49
  -2   9   1 1162.38   49.50
  -2   9   1 1112.59   49.80
   1  -9  -1  117.69   10.90
   1  -9  -1  115.89   16.70
   1  -9  -1  108.79    9.50
   1  -9  -1  103.39   24.80
   1  -9  -1  123.39   11.10
   1  -9  -1  126.49   15.70
  -1   9   1  101.99   21.50
  -1   9   1  106.69    8.90
  -1   9   1  102.39    6.50
  -1   9   1  105.69    9.20
  -1   9   1  101.69    7.30
  -1   9   1  117.99   13.50
   0  -9  -1  184.48    9.50
   0  -9  -1  151.08    9.40
   0  -9  -1  172.18   27.60
   0  -9  -1  160.08   10.00
   0  -9  -1  173.48   18.00
   0  -9  -1  186.58   19.90
   0   9   1  170.18    9.60
   0   9   1  181.88   14.70
   0   9   1  165.68   17.50
   0   9   1  147.99   29.30
  -1  -9  -1  341.77   36.40
  -1  -9  -1  331.27   39.50
  -1  -9  -1  349.67   25.10
   1   9   1  305.17   20.20
   1   9   1  298.97   22.50
   1   9   1  317.37   15.20
   1   9   1  337.07   36.00
   1   9   1  292.77   37.70
  -2  -9  -1   24.20   17.40
  -2  -9  -1   33.60   16.00
  -2  -9  -1    8.90    9.80
   2   9   1   -5.10   13.50
   2   9   1    0.60    9.30
   2   9   1   15.90    6.80
   2   9   1   38.90   10.60
   2   9   1   28.40    4.60
  -3  -9  -1   10.10   14.40
  -3  -9  -1    1.90   16.60
   3   9   1   -1.60    3.90
   3   9   1   -0.20    5.20
   3   9   1   15.00   14.40
   3   9   1    0.90   10.30
   3   9   1    2.50    8.20
  -4  -9  -1   80.89    7.00
  -4  -9  -1   67.79   19.00
  -4  -9  -1   83.09    6.00
  -4  -9  -1   87.19    6.50
  -4  -9  -1   80.79   24.50
  -4  -9  -1   91.89    7.80
   4   9   1   77.99    7.70
   4   9   1   93.89   13.80
   4   9   1   76.29   17.10
   4   9   1   48.30   12.00
   4   9   1   69.39   19.30
  -5  -9  -1  678.43   29.80
  -5  -9  -1  629.74   47.80
  -5  -9  -1  706.63   54.59
  -5  -9  -1  686.83   30.20
  -5  -9  -1  677.23   31.10
  -5  -9  -1  659.53   31.00
   5   9   1  677.83   29.30
   5   9   1  630.34   39.30
   5   9   1  655.93   30.10
   5   9   1  671.53   30.00
  -6  -9  -1  202.98   34.30
  -6  -9  -1  244.28   15.60
  -6  -9  -1  202.68   15.70
  -6  -9  -1  224.78   31.10
  -6  -9  -1  211.18   13.60
   6   9   1  232.68   24.50
   6   9   1  209.98   14.50
   6   9   1  226.68   14.50
   6   9   1  206.38   13.40
   6   9   1  235.58   16.10
  -7  -9  -1  179.98   17.60
  -7  -9  -1  199.98   30.70
  -7  -9  -1  166.98   16.90
  -7  -9  -1  172.48   13.10
  -7  -9  -1  169.28   16.20
  -7  -9  -1  152.08   29.70
   7   9   1  178.88   14.70
   7   9   1  159.58   16.50
   7   9   1  153.88   13.20
   7   9   1  164.38   12.80
   7   9   1  144.79   19.80
  -8  -9  -1  517.45   53.89
  -8  -9  -1  552.44   27.60
  -8  -9  -1  565.44   33.00
  -8  -9  -1  557.04   32.30
  -8  -9  -1  497.15   45.50
   8   9   1  577.84   27.80
   8   9   1  486.45   33.50
   8   9   1  612.04   31.10
   8   9   1  572.34   33.10
   8   9   1  562.14   31.50
  -9  -9  -1   23.80    9.20
  -9  -9  -1    1.70   16.60
  -9  -9  -1    6.30   20.10
  -9  -9  -1   12.00   12.10
   9   9   1   20.90    6.90
   9   9   1   16.70    9.50
   9   9   1   28.40    8.80
   9   9   1    9.40    7.90
 -10  -9  -1   26.60   23.60
 -10  -9  -1   -4.10   14.30
  10   9   1   -2.60    7.40
  10   9   1   10.70    7.80
  10   9   1   -7.00    7.30
  10   9   1    4.10    6.20
 -11  -9  -1   49.40   22.10
 -11  -9  -1   58.19   25.40
  11   9   1   65.69   14.70
  11   9   1   50.59   14.00
  11   9   1   63.19   10.70
  11   9   1   90.79   15.70
 -12  -9  -1  -23.80   18.00
 -12  -9  -1   -2.00   14.30
 -12  -9  -1   -1.10    8.70
  12   9   1    2.50    8.50
  12   9   1   10.70   10.90
  12   9   1   -1.10    6.90
  12   9   1   -4.20    6.90
 -13  -9  -1  176.18   37.50
 -13  -9  -1  206.38   27.40
 -13  -9  -1  140.49   33.20
  13   9   1  192.38   24.70
  13   9   1  173.38   16.50
  13   9   1  172.58   24.30
  13   9   1  192.28   27.40
 -14  -9  -1   26.60   23.20
 -14  -9  -1   37.40   15.10
  14   9   1   22.80    8.80
  14   9   1   24.10   12.70
  14   9   1   16.80   12.10
  14   9   1   12.30   14.60
   8 -10  -1   50.19   14.60
   8 -10  -1   59.49   15.90
  -8  10   1   69.69   16.50
  -8  10   1   43.30   10.90
  -8  10   1   38.30   13.90
  -8  10   1   34.40   13.90
  -8  10   1   56.59   15.20
   7 -10  -1  140.59   21.20
   7 -10  -1  165.88   22.80
   7 -10  -1  189.28   28.00
  -7  10   1  197.98   23.80
  -7  10   1  162.78   23.00
  -7  10   1  143.69   20.40
  -7  10   1  150.48   11.60
  -7  10   1  173.08   22.70
   6 -10  -1   -0.50   11.20
   6 -10  -1    0.00    8.00
   6 -10  -1   12.40    9.20
  -6  10   1    7.70    8.80
  -6  10   1    6.10    9.20
  -6  10   1   13.00    9.10
  -6  10   1   -5.40    4.00
  -6  10   1   -7.20    8.00
   5 -10  -1   -5.50   10.60
   5 -10  -1   -0.60    6.90
   5 -10  -1    8.40    7.80
  -5  10   1    7.30    7.80
  -5  10   1    6.80    7.40
  -5  10   1    4.30    4.10
  -5  10   1   15.40    9.40
  -5  10   1   22.00    9.60
   4 -10  -1   19.50    8.20
   4 -10  -1   12.10    8.10
   4 -10  -1    9.70   12.00
  -4  10   1   24.20    9.00
  -4  10   1   10.80    8.20
  -4  10   1   11.50    7.30
  -4  10   1   12.80    4.10
  -4  10   1    0.80    7.20
   3 -10  -1  264.17   24.70
   3 -10  -1  234.18   24.70
   3 -10  -1  225.08   18.30
   3 -10  -1  247.38   18.50
  -3  10   1  228.88   11.90
  -3  10   1  242.68   20.20
  -3  10   1  226.78   17.90
  -3  10   1  262.67   20.40
   2 -10  -1  466.65   31.50
   2 -10  -1  386.26   31.00
   2 -10  -1  386.96   23.00
   2 -10  -1  427.36   28.40
  -2  10   1  421.36   18.80
  -2  10   1  443.26   19.90
  -2  10   1  389.06   22.80
  -2  10   1  444.26   27.10
   1 -10  -1  187.38   33.00
   1 -10  -1  217.08   13.40
   1 -10  -1  244.48   24.20
   1 -10  -1  175.48   20.20
   1 -10  -1  178.78   12.40
   1 -10  -1  199.18   13.40
  -1  10   1  199.98   31.00
  -1  10   1  189.38   10.70
  -1  10   1  179.88   17.80
  -1  10   1  194.28   12.00
  -1  10   1  194.98   11.70
   0 -10  -1   98.09    7.40
   0 -10  -1  113.29   17.60
   0 -10  -1   72.89   23.50
   0 -10  -1  105.69    6.60
   0  10   1  103.89   22.70
   0  10   1  127.79   14.60
   0  10   1  120.09   16.50
   0  10   1   92.89    7.50
  -1 -10  -1 1162.68   66.79
  -1 -10  -1 1152.78   72.49
  -1 -10  -1 1109.09   55.39
   1  10   1 1106.49   45.00
   1  10   1 1082.69   66.59
   1  10   1 1139.79   51.99
   1  10   1 1022.20   53.39
  -2 -10  -1    8.30   10.80
  -2 -10  -1    7.60   17.10
  -2 -10  -1   29.20   15.40
   2  10   1   13.10    7.00
   2  10   1    6.50    3.80
   2  10   1    2.60   11.50
   2  10   1   -2.80    9.00
  -3 -10  -1  335.37   37.90
  -3 -10  -1  329.17   42.70
   3  10   1  348.87   38.40
   3  10   1  348.77   17.50
   3  10   1  340.67   27.00
   3  10   1  365.06   23.60
  -4 -10  -1   42.90   20.10
  -4 -10  -1   98.39   26.70
   4  10   1   57.29   11.20
   4  10   1   60.09   13.50
   4  10   1   80.99   20.20
   4  10   1   59.59    7.20
  -5 -10  -1  705.03   31.80
  -5 -10  -1  578.14   54.79
  -5 -10  -1  715.23   31.60
  -5 -10  -1  725.33   30.70
  -5 -10  -1  708.83   52.49
  -5 -10  -1  693.23   31.10
   5  10   1  683.93   38.70
   5  10   1  726.03   32.10
   5  10   1  746.83   42.40
   5  10   1  766.52   29.60
   5  10   1  629.84   46.10
  -6 -10  -1   27.90   22.90
  -6 -10  -1   -5.50    4.30
  -6 -10  -1   -1.80    4.60
  -6 -10  -1    3.30    4.50
  -6 -10  -1   12.20   16.80
   6  10   1   -0.60    3.60
   6  10   1   -0.80    5.10
   6  10   1   -1.70   11.20
  -7 -10  -1   -0.10    5.00
  -7 -10  -1   -2.20    5.80
  -7 -10  -1   17.00    6.10
  -7 -10  -1   -5.30    4.90
  -7 -10  -1    1.70   19.40
  -7 -10  -1   17.30   17.70
   7  10   1    5.10    5.60
   7  10   1    8.00    6.40
   7  10   1    6.80    5.40
   7  10   1    2.40    4.30
  -8 -10  -1  190.68   19.30
  -8 -10  -1  237.58   40.30
  -8 -10  -1  208.88   17.40
  -8 -10  -1  173.68   14.00
  -8 -10  -1  214.18   35.20
   8  10   1  164.98   18.00
   8  10   1  174.08   21.00
   8  10   1  202.78   21.00
   8  10   1  222.78   15.60
   8  10   1  190.18   15.70
  -9 -10  -1   56.09   23.60
  -9 -10  -1   58.19   27.60
  -9 -10  -1   74.59   13.30
   9  10   1   81.69   14.40
   9  10   1   81.79   12.90
   9  10   1  101.19   13.50
 -10 -10  -1  -10.10   19.20
 -10 -10  -1   -4.30    6.30
 -10 -10  -1  -29.60   13.40
  10  10   1   -8.00    7.60
  10  10   1   -3.50    6.50
  10  10   1   -2.30    6.30
  10  10   1    1.20    6.00
 -11 -10  -1   92.59   16.60
 -11 -10  -1  119.79   27.50
 -11 -10  -1   74.29   30.80
  11  10   1   99.99   15.70
  11  10   1   81.49   11.70
  11  10   1  111.69   17.30
 -12 -10  -1    2.10    5.40
 -12 -10  -1  -15.40   15.80
  12  10   1   24.50   10.90
  12  10   1   16.80    8.10
  12  10   1  -10.30    7.50
 -13 -10  -1  168.38   24.20
 -13 -10  -1  162.28   39.80
 -13 -10  -1  266.97   46.10
  13  10   1  205.68   27.90
  13  10   1  266.07   27.20
  13  10   1  220.78   19.00
 -14 -10  -1    0.40   16.40
 -14 -10  -1  -13.30   23.60
  14  10   1  -12.00    7.50
  14  10   1    3.70   10.20
  14  10   1    9.50   10.50
   7 -11  -1    9.50   12.70
   7 -11  -1    1.00    7.40
  -7  11   1   11.30   10.70
  -7  11   1   19.00   10.70
  -7  11   1   19.30   11.40
  -7  11   1   10.50    9.80
  -7  11   1    7.00    5.10
   6 -11  -1    9.60   13.10
   6 -11  -1    9.40    8.50
   6 -11  -1    2.20    7.70
  -6  11   1    5.90    8.70
  -6  11   1   14.80   10.40
  -6  11   1   20.30    9.30
  -6  11   1   20.80   10.30
  -6  11   1    9.90    4.90
   5 -11  -1   69.99   13.40
   5 -11  -1  102.79   19.00
   5 -11  -1   82.39   14.60
  -5  11   1   86.69   14.60
  -5  11   1  115.69   16.10
  -5  11   1   86.09   14.80
  -5  11   1   92.19   15.20
  -5  11   1   82.29    7.60
   4 -11  -1    4.10    6.20
   4 -11  -1   -7.00   10.70
   4 -11  -1    0.40    5.70
  -4  11   1    5.60    3.90
  -4  11   1    3.90    8.00
  -4  11   1   -1.40    5.90
  -4  11   1   -7.50    5.60
  -4  11   1   14.90    7.70
   3 -11  -1   73.29   11.70
   3 -11  -1   67.79   16.00
  -3  11   1  109.19   12.80
  -3  11   1  101.49   14.90
  -3  11   1   87.99    7.00
   2 -11  -1  -16.80   10.60
   2 -11  -1    6.00    8.30
   2 -11  -1   -3.10    4.80
   2 -11  -1    5.50    5.70
  -2  11   1   12.70    8.30
  -2  11   1    5.50    3.60
  -2  11   1    4.10    5.20
  -2  11   1   -1.50    2.90
  -2  11   1   -1.90    4.50
   1 -11  -1   71.49   14.20
   1 -11  -1   99.59   17.80
   1 -11  -1   77.89    7.90
   1 -11  -1   90.69    9.30
   1 -11  -1  127.59   29.20
   1 -11  -1   89.69    8.80
  -1  11   1   77.19    6.40
  -1  11   1   84.59   12.90
  -1  11   1   76.99    6.10
  -1  11   1   76.39    6.60
  -1  11   1   89.19    7.30
   0 -11  -1   20.40   11.80
   0 -11  -1    6.20   17.30
   0  11   1   13.30    5.40
   0  11   1   32.40    9.20
   0  11   1   11.10   10.10
  -1 -11  -1  110.79   29.40
  -1 -11  -1  160.38   20.70
   1  11   1  126.59   15.70
   1  11   1  144.49    9.70
   1  11   1  126.49   18.00
  -2 -11  -1  119.09   29.20
  -2 -11  -1  117.29   26.30
  -2 -11  -1  135.09   19.40
   2  11   1  114.99    9.10
   2  11   1  134.89   16.10
   2  11   1   89.69   16.10
  -3 -11  -1   26.90   17.80
  -3 -11  -1   28.60   21.40
   3  11   1   29.70   11.90
   3  11   1   20.40    8.90
   3  11   1   26.80    5.40
  -4 -11  -1    7.20   22.40
  -4 -11  -1    1.70   14.90
   4  11   1   15.10    5.10
   4  11   1   -4.60    9.50
   4  11   1   -5.00    6.90
  -5 -11  -1  335.27   47.30
  -5 -11  -1  474.75   50.69
   5  11   1  406.76   20.80
   5  11   1  387.36   27.40
  -6 -11  -1    3.80    4.70
  -6 -11  -1   10.40    5.50
  -6 -11  -1    2.80   20.30
  -6 -11  -1   -4.90    4.00
  -6 -11  -1   -4.30    3.40
  -6 -11  -1    3.00   17.60
   6  11   1    2.80    3.60
   6  11   1    0.00    3.00
   6  11   1   -2.10    5.30
   6  11   1   -1.40    7.10
  -7 -11  -1  675.63   62.29
  -7 -11  -1  667.83   32.10
  -7 -11  -1  671.83   33.80
  -7 -11  -1  627.84   30.90
  -7 -11  -1  576.34   52.89
   7  11   1  703.13   31.70
   7  11   1  710.43   37.60
   7  11   1  618.94   30.70
  -8 -11  -1   15.30    6.90
  -8 -11  -1   15.90   23.60
  -8 -11  -1    1.70   18.00
  -8 -11  -1   17.30    7.50
   8  11   1   16.90    6.60
   8  11   1   12.50    6.40
   8  11   1   11.20    7.80
   8  11   1   21.80    6.30
  -9 -11  -1  -23.90   18.40
  -9 -11  -1   -4.20    5.40
  -9 -11  -1   20.90   19.10
   9  11   1    3.00    5.20
   9  11   1   -9.70    6.30
   9  11   1    7.90    6.70
   9  11   1   -9.60    5.30
 -10 -11  -1   67.19   25.00
 -10 -11  -1   80.79   13.70
 -10 -11  -1   71.89   28.30
  10  11   1   65.59   12.60
  10  11   1   78.79   12.50
  10  11   1   83.09   11.40
  10  11   1   98.09   16.20
 -11 -11  -1  157.88   33.50
 -11 -11  -1  136.99   18.80
  11  11   1  101.09   12.40
  11  11   1   95.39   15.20
  11  11   1  136.29   18.10
  11  11   1  127.29   19.80
 -12 -11  -1  -24.20   13.90
 -12 -11  -1   -0.40   22.50
 -12 -11  -1    9.70    9.80
  12  11   1   -6.30    6.40
  12  11   1   -4.20    7.20
  12  11   1   -3.00    8.40
  12  11   1    1.50    8.40
 -13 -11  -1   53.79   26.40
 -13 -11  -1    4.70   26.90
  13  11   1   10.70    9.80
  13  11   1   39.70   12.80
  13  11   1   23.70   13.80
   6 -12  -1   14.90    9.60
   6 -12  -1   18.50   14.90
   6 -12  -1   14.10   10.70
  -6  12   1   13.80    9.10
  -6  12   1   28.60   12.00
  -6  12   1   21.00   10.90
  -6  12   1   20.60    6.60
   5 -12  -1  142.09   18.20
   5 -12  -1  148.29   19.10
   5 -12  -1  205.88   25.00
  -5  12   1  179.18   19.70
  -5  12   1  139.69   17.30
  -5  12   1  191.58   22.10
  -5  12   1  145.59   10.40
   4 -12  -1   -8.60    4.90
   4 -12  -1    6.40    7.30
  -4  12   1   -7.70    3.40
  -4  12   1   -4.50    7.10
  -4  12   1   11.50    6.80
  -4  12   1    3.40    6.20
  -4  12   1   -6.30    3.80
   3 -12  -1    5.70    6.00
   3 -12  -1   16.40   13.20
  -3  12   1    1.80    5.60
  -3  12   1   10.00    8.20
  -3  12   1    6.10    6.00
  -3  12   1    5.10    3.40
   2 -12  -1  279.27   28.00
   2 -12  -1  204.48   15.10
   2 -12  -1  223.78   15.80
  -2  12   1  217.68   13.90
  -2  12   1  222.08   11.30
  -2  12   1  247.68   14.00
   1 -12  -1   50.59    6.10
   1 -12  -1   83.09   17.20
   1 -12  -1   68.79    7.60
  -1  12   1   76.69   13.30
  -1  12   1   55.29    5.20
   0 -12  -1   74.59   26.20
   0 -12  -1   88.29   17.80
   0  12   1   65.19    6.90
   0  12   1   74.79   13.10
   0  12   1   63.59    5.50
  -1 -12  -1   -8.30   17.30
  -1 -12  -1   -4.40   11.30
   1  12   1   -2.90    4.30
   1  12   1   12.50   10.80
   1  12   1   17.70    8.80
  -2 -12  -1  124.49   26.40
  -2 -12  -1  154.68   35.10
  -2 -12  -1  131.49   20.00
   2  12   1  144.89   17.10
   2  12   1  131.39   10.10
  -3 -12  -1   26.80   17.40
  -3 -12  -1   16.40   25.00
   3  12   1   36.10    6.30
   3  12   1   59.19   12.10
  -4 -12  -1   44.70   25.90
  -4 -12  -1   17.00   19.00
   4  12   1   11.90    8.10
   4  12   1   14.90    5.40
  -5 -12  -1  244.08   37.50
  -5 -12  -1  158.28   36.80
   5  12   1  176.68   13.30
   5  12   1  243.28   24.00
  -6 -12  -1   58.09   28.10
  -6 -12  -1    2.40   18.50
  -6 -12  -1   50.19    6.40
   6  12   1   25.10   10.20
   6  12   1   34.50    7.10
  -7 -12  -1  402.86   48.70
  -7 -12  -1  540.35   25.60
  -7 -12  -1  509.75   26.10
  -7 -12  -1  513.55   27.30
  -7 -12  -1  434.56   55.79
   7  12   1  530.05   23.70
   7  12   1  532.25   24.40
   7  12   1  531.25   26.70
  -8 -12  -1   95.29   28.20
  -8 -12  -1  111.29   34.70
  -8 -12  -1   92.79   11.50
  -8 -12  -1   94.79   12.70
   8  12   1   72.59   10.60
   8  12   1   74.39   11.90
   8  12   1   80.69   10.00
  -9 -12  -1   58.69   10.40
  -9 -12  -1   93.49   31.70
  -9 -12  -1   90.89   29.20
   9  12   1   46.60    9.40
   9  12   1   79.49   10.80
   9  12   1   60.09    9.40
 -10 -12  -1  104.59   34.60
 -10 -12  -1  130.79   16.70
 -10 -12  -1  150.78   33.80
  10  12   1  155.98   16.80
  10  12   1  142.99   15.40
  10  12   1  140.99   18.40
  10  12   1  143.39   14.50
 -11 -12  -1  159.38   39.80
 -11 -12  -1  110.19   28.60
 -11 -12  -1  177.78   20.60
  11  12   1  140.89   14.40
  11  12   1  138.59   17.40
  11  12   1  163.08   17.60
  11  12   1  154.48   20.60
 -12 -12  -1    6.20   23.70
 -12 -12  -1   14.10    8.60
 -12 -12  -1   37.90   25.60
  12  12   1   30.30   12.90
  12  12   1   15.80   15.00
  12  12   1   14.10    8.40
  12  12   1   22.40    9.00
   4 -13  -1   -9.70    4.20
   4 -13  -1  -10.30   11.30
  -4  13   1  -10.80    7.30
  -4  13   1    5.60    6.10
  -4  13   1    0.60    5.70
  -4  13   1   -5.10    3.50
   3 -13  -1  117.99   12.80
   3 -13  -1   89.79   19.50
   3 -13  -1  109.59   12.70
  -3  13   1  102.69   10.70
  -3  13   1   88.39    7.30
  -3  13   1  126.29   11.70
  -3  13   1   91.09   16.20
   2 -13  -1    9.20   12.70
   2 -13  -1    2.90    4.30
  -2  13   1   -1.70    2.90
  -2  13   1  -12.30    6.50
   1 -13  -1   73.09   17.00
  -1  13   1   69.89   13.50
  -1  13   1   48.10    4.90
   0 -13  -1   18.40   13.70
   0 -13  -1   16.70   22.00
   0  13   1   23.60   11.00
   0  13   1   15.00    3.40
  -1 -13  -1  281.57   44.60
  -1 -13  -1  276.47   29.20
   1  13   1  285.37   15.50
   1  13   1  334.87   24.10
  -2 -13  -1   87.49   17.90
  -2 -13  -1   60.49   28.80
   2  13   1   82.49    8.10
   2  13   1   53.49   12.20
  -3 -13  -1   13.20   17.30
   3  13   1   41.80    6.70
   3  13   1   28.60   10.10
  -4 -13  -1    7.10   16.80
  -4 -13  -1   26.00   28.90
   4  13   1    4.80    5.10
   4  13   1   11.70    8.60
  -5 -13  -1  201.88   37.30
  -5 -13  -1  184.58   41.50
   5  13   1  198.38   22.20
   5  13   1  181.08   13.60
  -6 -13  -1  -18.70   16.40
  -6 -13  -1   12.40   35.30
   6  13   1    2.40    5.40
   6  13   1    8.30    9.10
  -7 -13  -1  236.78   68.69
  -7 -13  -1  245.38   40.80
  -7 -13  -1  262.17   15.40
   7  13   1  278.47   17.60
   7  13   1  282.37   28.10
  -8 -13  -1   11.20    5.50
  -8 -13  -1  -20.80   15.10
  -8 -13  -1  -20.20   20.50
  -8 -13  -1   -2.30    3.90
   8  13   1    9.80    6.60
   8  13   1    7.20    4.50
   8  13   1    0.80    8.80
   8  13   1    3.20    3.60
  -9 -13  -1  123.39   34.70
  -9 -13  -1   94.49   30.10
  -9 -13  -1  126.49   13.80
   9  13   1  121.49   13.60
   9  13   1  114.59   11.90
   9  13   1  132.39   13.50
 -10 -13  -1   79.49   29.00
 -10 -13  -1   27.20   26.90
 -10 -13  -1   41.60    9.90
  10  13   1   55.29   10.60
  10  13   1   55.89   11.10
  10  13   1   49.60    8.60
  10  13   1   44.50    9.60
 -11 -13  -1  -28.30   18.70
 -11 -13  -1    0.40    6.40
 -11 -13  -1   14.00   25.00
  11  13   1   -1.70    6.50
  11  13   1   -1.10    7.30
  11  13   1    1.60    6.60
  11  13   1    4.80    6.20
   3 -14  -1  245.58   17.70
   3 -14  -1  272.97   29.30
  -3  14   1  265.97   13.20
  -3  14   1  269.87   27.30
   2 -14  -1   39.20    9.10
   2 -14  -1   69.29   17.60
  -2  14   1   26.20    5.00
  -2  14   1   37.60    4.80
  -2  14   1   55.99   13.30
   1 -14  -1   17.00   12.70
  -1  14   1   24.10   10.40
   0 -14  -1   11.20   14.00
   0 -14  -1  -14.70   19.10
   0  14   1   14.50    3.40
   0  14   1   24.30    9.80
  -1 -14  -1  438.06   34.20
  -1 -14  -1  451.15   57.49
   1  14   1  434.86   20.30
   1  14   1  384.06   18.40
   1  14   1  492.25   30.30
  -2 -14  -1    6.60   21.30
   2  14   1   15.70    8.90
   2  14   1   -1.70    4.30
  -3 -14  -1   58.19   29.20
  -3 -14  -1    2.40   17.90
   3  14   1   -1.60    4.40
   3  14   1    4.40    8.00
  -4 -14  -1   38.30   23.30
  -4 -14  -1   75.19   30.10
   4  14   1   46.90   12.20
   4  14   1   58.49    7.80
  -5 -14  -1    8.00   25.60
  -5 -14  -1   28.00   21.90
   5  14   1   27.60    6.60
   5  14   1   32.60   11.10
  -6 -14  -1   65.09   31.70
  -6 -14  -1   43.70   24.40
   6  14   1   47.50    7.90
   6  14   1   65.69   13.90
  -7 -14  -1   92.09   29.40
  -7 -14  -1   45.70   29.80
   7  14   1   70.29   15.00
  -8 -14  -1   26.90   23.00
  -8 -14  -1   37.00   27.90
  -8 -14  -1   18.10    5.20
   8  14   1    5.90    9.30
   8  14   1    2.80    6.50
  -9 -14  -1  205.18   16.40
  -9 -14  -1  206.28   40.10
  -9 -14  -1  247.48   49.80
   9  14   1  204.88   16.10
   9  14   1  197.18   11.60
   9  14   1  189.88   24.80
   9  14   1  195.28   12.20
 -10 -14  -1   24.20   27.70
 -10 -14  -1   17.70    6.80
 -10 -14  -1    4.00   18.70
  10  14   1    6.70    7.00
  10  14   1   17.20    7.40
  10  14   1   20.00    6.60
  -1  15   1    9.50    4.90
   0 -15  -1   73.99   18.20
   0  15   1   81.19   15.50
   0  15   1   60.09    6.20
  -1 -15  -1   99.79   31.10
   1  15   1   86.29    6.60
   1  15   1   76.19    7.80
   1  15   1   75.49   14.60
  -2 -15  -1   26.10   25.60
   2  15   1   28.30   10.60
   2  15   1   29.30    6.00
  -3 -15  -1   13.50   23.70
   3  15   1   18.40    5.40
   3  15   1   21.80   10.00
  -4 -15  -1  209.78   37.70
  -4 -15  -1  197.98   43.00
   4  15   1  223.28   24.00
   4  15   1  203.08   13.60
  -5 -15  -1   23.00   23.00
  -5 -15  -1   33.60   27.50
   5  15   1   86.49   16.00
   5  15   1   83.09    9.40
  -6 -15  -1   64.89   27.40
  -6 -15  -1   16.90   26.00
   6  15   1   33.20    7.20
   6  15   1   10.40    9.50
  -7 -15  -1   85.39   36.00
   7  15   1   82.19   16.40
   7  15   1   85.09   10.40
  -8 -15  -1   51.29   33.00
  -8 -15  -1   16.90   23.30
   8  15   1   34.50    8.40
   8  15   1   50.49   14.00
  -9 -15  -1   12.30   23.70
  -9 -15  -1  102.89   36.80
   9  15   1   50.49    9.50
   8  15  -2  177.78   24.50
   8  15  -2  157.88   14.10
  -8 -15   2  133.69   37.90
  -8 -15   2  170.78   39.30
   7  15  -2   -4.10    8.70
  -7 -15   2    0.20   28.70
  -7 -15   2    3.10   21.10
   6  15  -2   -1.40    5.10
   6  15  -2   -3.50    8.00
  -6 -15   2   10.20   18.80
  -6 -15   2    6.40   26.60
   5  15  -2   20.10   10.90
   5  15  -2   17.30    5.70
  -5 -15   2    8.30   25.90
   4  15  -2  248.18   14.50
   4  15  -2  253.97   26.60
  -4 -15   2  305.87   52.99
   3  15  -2   36.40   11.90
   3  15  -2   23.80    5.30
  -3 -15   2   52.89   30.40
   2  15  -2   18.90   10.00
  -2 -15   2   18.60   27.50
   1  15  -2  146.19    8.10
   1  15  -2  144.09   19.70
  -1 -15   2  170.78   39.50
   0  15  -2   10.40    9.10
   0 -15   2   51.79   29.50
  10  14  -2  132.69   16.70
  10  14  -2  158.68   14.70
  10  14  -2  145.19   15.80
 -10 -14   2  193.88   46.60
 -10 -14   2  165.08   37.20
   9  14  -2    7.90    6.20
   9  14  -2    4.60   10.30
   9  14  -2   -2.80    4.40
   9  14  -2    9.40    6.90
  -9 -14   2    0.80    5.50
  -9 -14   2   26.80   28.90
  -9 -14   2   24.70   22.00
   8  14  -2   27.60   12.20
   8  14  -2   37.60    5.80
   8  14  -2   36.30    8.10
  -8 -14   2   35.20    9.70
  -8 -14   2   36.10   27.40
  -8 -14   2   20.10   22.60
   7  14  -2   23.10    6.90
   7  14  -2   15.80   10.30
  -7 -14   2   14.40    5.50
  -7 -14   2   16.10   21.50
  -7 -14   2  -21.80   23.90
   6  14  -2   52.49    8.00
   6  14  -2   30.80   12.30
  -6 -14   2   49.30   25.90
  -6 -14   2   17.70   26.70
   5  14  -2   50.49   13.00
   5  14  -2   19.40    5.80
  -5 -14   2   25.70   29.10
  -5 -14   2   27.90   24.10
   4  14  -2  185.98   11.80
   4  14  -2  162.88   20.90
  -4 -14   2  125.19   36.30
  -4 -14   2   96.59   29.10
   3  14  -2   81.69    7.70
   3  14  -2   96.29   16.90
  -3 -14   2   60.89   22.40
  -3 -14   2  163.98   40.50
   2  14  -2   84.69   15.40
  -2 -14   2   26.80   27.70
   1  14  -2   52.89   12.70
   1  14  -2   45.30    3.90
   1  14  -2   34.80    4.60
  -1 -14   2   46.90   28.30
   0  14  -2    1.10    8.00
   0 -14   2   -1.60   20.80
  -1  14  -2    7.20    8.50
   1 -14   2   17.30    4.30
   1 -14   2   16.90   13.60
  -2  14  -2  178.38   21.80
   2 -14   2  140.69   12.80
   2 -14   2  165.18   13.30
   2 -14   2  140.29   21.90
  -3  14  -2   68.29    9.20
  -3  14  -2   73.09    9.20
  -3  14  -2   52.99   13.60
   3 -14   2   49.40    9.90
   3 -14   2   58.39   17.00
  11  13  -2   68.89   16.70
  11  13  -2   89.29   14.50
  11  13  -2  101.89   14.00
  11  13  -2  129.09   13.70
 -11 -13   2  114.29   38.00
 -11 -13   2   78.39   31.60
 -11 -13   2   87.99   20.50
  10  13  -2  177.08   19.90
  10  13  -2  119.79   13.60
  10  13  -2  143.09   16.30
 -10 -13   2  223.78   64.29
 -10 -13   2  208.48   44.90
 -10 -13   2  153.28   18.10
   9  13  -2    4.80    6.70
   9  13  -2    7.70    6.50
   9  13  -2   12.40    7.70
  -9 -13   2  -12.80   16.90
  -9 -13   2    9.40    6.50
  -9 -13   2   30.20   26.70
   8  13  -2   13.30    6.90
   8  13  -2   16.50    6.10
   8  13  -2   17.40    7.30
   8  13  -2   17.80   12.00
  -8 -13   2   23.00    7.10
  -8 -13   2    6.80   26.30
  -8 -13   2   29.70   22.70
   7  13  -2  107.09   18.90
   7  13  -2   82.99   10.00
   7  13  -2   81.69    8.10
   7  13  -2   79.59    8.60
  -7 -13   2   67.69   10.50
  -7 -13   2   78.39    9.60
  -7 -13   2   46.40   24.80
  -7 -13   2   87.09   10.30
  -7 -13   2   77.89   33.50
   6  13  -2   98.49   10.00
   6  13  -2  109.89   18.70
  -6 -13   2   63.09   25.50
  -6 -13   2  123.99   37.50
  -6 -13   2   87.39    9.80
   5  13  -2  189.88   12.90
   5  13  -2  188.88   23.20
  -5 -13   2  179.68   34.70
  -5 -13   2  196.38   41.50
   4  13  -2   -2.80    3.80
   4  13  -2   10.10    9.40
  -4 -13   2    7.70   21.60
  -4 -13   2   -6.60   14.80
   3  13  -2   50.49   12.70
   3  13  -2   32.20    5.70
  -3 -13   2   97.49   27.70
  -3 -13   2   82.99   28.40
   2  13  -2  263.17   26.10
  -2 -13   2  259.37   45.80
   1  13  -2   11.30    8.40
   1  13  -2   18.00    2.90
   1  13  -2    3.80    3.40
  -1 -13   2   53.09   26.50
   0  13  -2  131.29    7.60
   0  13  -2  145.59   18.50
   0  13  -2  131.59    6.70
   0 -13   2   98.69   18.60
   0 -13   2  123.29    8.60
   0 -13   2  156.98   35.30
   0 -13   2  147.39    9.40
  -1  13  -2   -9.00    6.70
   1 -13   2   10.70   19.40
   1 -13   2    5.50    4.70
   1 -13   2   10.60   12.20
  -2  13  -2  168.78   11.90
  -2  13  -2  155.78   12.30
  -2  13  -2  133.99   18.90
   2 -13   2  172.48   14.20
   2 -13   2  180.38   14.90
   2 -13   2  206.18   23.30
  -3  13  -2   14.60    5.90
  -3  13  -2   -0.70    5.50
  -3  13  -2   -2.80    8.50
   3 -13   2    4.00    6.00
   3 -13   2    2.90   12.40
   3 -13   2    3.20    5.80
  -4  13  -2   27.90    9.20
  -4  13  -2   25.00    8.40
  -4  13  -2   19.50   10.60
   4 -13   2   35.90   10.00
   4 -13   2   37.10   16.70
  12  12  -2    0.70    9.60
  12  12  -2   -4.50    7.00
  12  12  -2   11.10    7.90
  12  12  -2    0.60    6.90
 -12 -12   2    7.80   21.10
 -12 -12   2   -5.30   23.40
 -12 -12   2    6.50    7.60
  11  12  -2   37.00    9.30
  11  12  -2   66.89   12.60
  11  12  -2   53.99   13.90
  11  12  -2   62.79   12.60
 -11 -12   2   47.10   25.50
 -11 -12   2   55.59   13.20
 -11 -12   2   16.50   27.90
  10  12  -2   76.89   10.60
  10  12  -2   38.30    9.60
  10  12  -2   39.10    9.80
  10  12  -2   41.20   12.00
 -10 -12   2   30.90   23.80
 -10 -12   2   67.49   12.50
 -10 -12   2   48.00   29.70
   9  12  -2    1.00    5.40
   9  12  -2   -7.10    9.20
   9  12  -2   -7.10    5.80
  -9 -12   2   -2.10    5.40
  -9 -12   2   -3.20   19.30
  -9 -12   2   37.20   27.50
   8  12  -2  155.98   15.10
   8  12  -2  153.48   20.20
   8  12  -2  174.58   14.20
  -8 -12   2  132.89   42.90
  -8 -12   2  145.49   15.70
  -8 -12   2   83.09   25.90
   7  12  -2  105.09   18.90
   7  12  -2  114.39   11.70
   7  12  -2  128.99   13.30
   7  12  -2  114.39   11.80
  -7 -12   2  117.39   11.40
  -7 -12   2  144.89   15.30
  -7 -12   2   53.99   30.40
  -7 -12   2   88.49   28.70
  -7 -12   2  106.59   12.30
   6  12  -2    5.50    3.80
   6  12  -2   17.20   10.40
   6  12  -2   21.90    6.10
   6  12  -2    5.60    4.60
  -6 -12   2   10.60    5.60
  -6 -12   2   10.60    5.30
  -6 -12   2   13.40    5.40
  -6 -12   2    3.10   22.70
  -6 -12   2   14.50   19.60
   5  12  -2   36.10    6.60
  -5 -12   2   48.20    7.00
  -5 -12   2   54.99   23.20
  -5 -12   2   17.20   24.90
  -5 -12   2   45.40    6.30
   4  12  -2  146.09   10.60
   4  12  -2  148.29   20.00
  -4 -12   2  208.88   41.10
  -4 -12   2  128.19   31.20
   3  12  -2   15.70   10.60
   3  12  -2    7.10    4.20
   3  12  -2   -4.30    7.00
  -3 -12   2   14.20   18.80
  -3 -12   2    9.00   23.60
   2  12  -2  313.47   26.20
   2  12  -2  305.07   15.70
   2  12  -2  261.17   23.00
  -2 -12   2  302.77   47.10
  -2 -12   2  289.27   40.10
   1  12  -2   30.60   10.60
   1  12  -2   21.70    4.30
   1  12  -2   27.90   11.70
  -1 -12   2   22.60   24.50
   0  12  -2  439.36   17.30
   0  12  -2  408.46   18.10
   0  12  -2  409.16   28.90
   0 -12   2  380.66   59.79
   0 -12   2  455.25   32.30
   0 -12   2  422.36   20.20
   0 -12   2  407.76   20.40
   0 -12   2  400.86   21.10
  -1  12  -2  130.29    9.50
  -1  12  -2  150.28   19.10
  -1  12  -2  134.29    6.70
  -1  12  -2  133.69    7.30
   1 -12   2  121.29   12.50
   1 -12   2  133.79   12.70
   1 -12   2  111.99   29.90
   1 -12   2  155.78   20.40
  -2  12  -2   64.99    9.70
  -2  12  -2   75.79    9.60
  -2  12  -2   45.80   11.70
   2 -12   2   63.79   16.10
   2 -12   2   68.49   10.60
   2 -12   2   51.89    9.60
  -3  12  -2    0.00    5.40
  -3  12  -2    4.70    8.10
  -3  12  -2    8.00    6.40
   3 -12   2    3.10    3.90
   3 -12   2   19.10   12.10
   3 -12   2    4.00    6.20
  -4  12  -2    3.00    7.60
  -4  12  -2   -1.20    6.70
  -4  12  -2    9.90    9.40
   4 -12   2    3.10    7.10
   4 -12   2   -0.90   10.80
   4 -12   2    6.10    7.10
  -5  12  -2  260.77   27.40
  -5  12  -2  305.07   36.10
  -5  12  -2  235.68   24.50
   5 -12   2  324.77   28.00
   5 -12   2  295.67   32.40
   5 -12   2  339.97   25.70
  -6  12  -2    4.10    9.10
  -6  12  -2   32.00   11.90
  -6  12  -2   -0.40    7.50
   6 -12   2    6.00    8.10
   6 -12   2   20.30   11.80
  13  11  -2   -4.30    8.00
  13  11  -2   -1.50    8.90
  13  11  -2   -4.40    7.50
 -13 -11   2    0.40    3.50
 -13 -11   2  -38.70   20.40
 -13 -11   2   20.50   22.10
  12  11  -2   54.09   10.50
  12  11  -2   52.59   15.60
  12  11  -2   35.40   23.10
  12  11  -2   45.50   12.40
 -12 -11   2   73.99   31.90
 -12 -11   2   34.30   24.30
 -12 -11   2   34.30   11.50
  11  11  -2   46.40    9.50
  11  11  -2   43.60   13.50
  11  11  -2   34.70   11.10
  11  11  -2   37.20   10.00
 -11 -11   2   41.20   12.80
 -11 -11   2   44.30   27.30
 -11 -11   2    4.30   16.30
  10  11  -2   19.20    8.00
  10  11  -2   -6.40    7.60
  10  11  -2    5.50    6.70
  10  11  -2   14.20    8.50
 -10 -11   2   20.50   25.10
 -10 -11   2    2.40    6.90
 -10 -11   2    5.30   16.70
   9  11  -2   74.99   13.90
   9  11  -2   82.79   12.80
   9  11  -2   45.50    8.60
   9  11  -2   61.99   15.00
  -9 -11   2   49.70   22.80
  -9 -11   2   55.29   29.80
  -9 -11   2   68.19   12.80
   8  11  -2  469.75   23.60
   8  11  -2  437.56   25.00
   8  11  -2  428.06   28.00
   8  11  -2  462.55   26.60
  -8 -11   2  354.06   52.19
  -8 -11   2  407.66   26.40
  -8 -11   2  506.85   55.39
  -8 -11   2  426.56   25.80
   7  11  -2   -1.10    4.50
   7  11  -2   -5.30    5.30
   7  11  -2   -0.50    6.40
  -7 -11   2   -0.80    5.10
  -7 -11   2  -14.60   19.50
  -7 -11   2   14.40   19.50
  -7 -11   2    1.10    5.30
  -7 -11   2    2.90    6.00
   6  11  -2   91.09   10.10
   6  11  -2   62.89   14.00
   6  11  -2   94.29    9.70
  -6 -11   2   69.99   21.80
  -6 -11   2   92.19   10.90
  -6 -11   2   93.29   11.60
  -6 -11   2   96.29    9.70
  -6 -11   2   83.99   29.90
   5  11  -2   11.00    5.00
   5  11  -2    0.00    8.60
   5  11  -2   14.40   11.80
   5  11  -2    2.70    4.20
   5  11  -2    1.90    3.80
  -5 -11   2   -0.50    4.30
  -5 -11   2   -8.80   21.20
  -5 -11   2    4.50   17.90
  -5 -11   2    6.40    4.90
  -5 -11   2    3.90    4.80
  -5 -11   2    5.90    4.20
   4  11  -2  873.91   49.00
   4  11  -2  966.20   39.80
   4  11  -2  897.41   50.39
  -4 -11   2  973.90   39.80
  -4 -11   2  933.11   40.30
  -4 -11   2 1044.30   75.29
   3  11  -2   32.10   12.60
   3  11  -2   46.20   10.80
  -3 -11   2   61.09   34.20
  -3 -11   2   15.10   22.10
  -3 -11   2   50.79    5.70
  -3 -11   2   56.99    6.10
   2  11  -2    1.30    3.50
   2  11  -2   -1.70   10.60
   2  11  -2    0.40    6.70
  -2 -11   2    0.60    3.20
  -2 -11   2  -33.20   17.80
  -2 -11   2    2.30    2.80
  -2 -11   2   -6.40   20.60
   1  11  -2  233.08   22.20
   1  11  -2  212.38   11.40
   1  11  -2  214.88   22.70
  -1 -11   2  221.88   11.90
  -1 -11   2  218.08   12.00
  -1 -11   2  223.68   13.00
  -1 -11   2  208.08   38.30
   0  11  -2  602.74   32.70
   0  11  -2  512.45   21.50
   0  11  -2  494.25   22.60
   0  11  -2  496.55   20.60
   0  11  -2  512.65   31.60
   0  11  -2  510.25   22.20
   0 -11   2  486.65   24.60
   0 -11   2  484.65   23.50
   0 -11   2  519.85   25.40
   0 -11   2  506.65   55.99
   0 -11   2  583.44   34.40
  -1  11  -2   17.50    5.70
  -1  11  -2    4.80    5.30
  -1  11  -2   19.50    2.70
  -1  11  -2   15.90    3.20
  -1  11  -2   10.70    7.80
   1 -11   2   22.30   12.10
   1 -11   2   17.90    6.60
   1 -11   2   14.70    6.20
   1 -11   2   23.20   20.80
  -2  11  -2   -6.80    6.40
  -2  11  -2   -0.60    2.30
  -2  11  -2    1.00    2.10
  -2  11  -2    2.80    5.90
   2 -11   2   -1.70    5.70
   2 -11   2   15.50   11.40
  -3  11  -2   28.30   10.30
  -3  11  -2   21.20    3.10
  -3  11  -2   23.80    3.20
  -3  11  -2   18.70    8.00
   3 -11   2   10.40   10.80
   3 -11   2   26.60   11.20
   3 -11   2   28.30    9.40
  -4  11  -2   56.39   13.20
  -4  11  -2   59.99    4.70
  -4  11  -2   62.59   12.40
  -4  11  -2   68.99    5.20
  -4  11  -2   61.49   12.60
   4 -11   2   88.09   16.50
   4 -11   2   74.99   13.40
   4 -11   2   59.39   12.60
  -5  11  -2  110.19    7.10
  -5  11  -2  116.99    6.90
  -5  11  -2  107.69   16.90
  -5  11  -2   98.79   17.20
   5 -11   2  108.09   17.20
   5 -11   2  128.29   18.70
   5 -11   2  141.99   19.00
  -6  11  -2   47.40   12.80
  -6  11  -2   47.80   13.10
  -6  11  -2   60.69   14.50
  -6  11  -2   49.90   13.50
  -6  11  -2   45.30    5.20
   6 -11   2   45.50   14.30
   6 -11   2   55.39   14.40
   6 -11   2   63.89   13.90
  -7  11  -2   36.70    5.50
  -7  11  -2   30.30   11.60
  -7  11  -2   51.89   14.70
  -7  11  -2   42.40   13.00
  -7  11  -2   58.59   14.60
   7 -11   2   51.79   14.20
   7 -11   2   36.00   14.20
   7 -11   2   53.69   15.00
  13  10  -2    9.60   10.90
  13  10  -2    4.50   12.50
  13  10  -2    4.20    8.40
  13  10  -2   11.80    7.90
 -13 -10   2  -11.00   19.00
 -13 -10   2    4.10    8.30
 -13 -10   2  -60.69   16.50
  12  10  -2   52.89   14.10
  12  10  -2   53.99   10.20
  12  10  -2   50.59   13.50
  12  10  -2   63.59   16.00
 -12 -10   2   44.60   22.90
 -12 -10   2   60.89   29.70
 -12 -10   2   78.39   17.00
  11  10  -2    1.70    7.90
  11  10  -2   18.20   10.60
  11  10  -2    6.00    8.50
  11  10  -2   -2.30    7.00
 -11 -10   2   -6.90   21.00
 -11 -10   2  -13.70   15.20
  10  10  -2   -9.30    7.10
  10  10  -2    6.50    7.90
  10  10  -2    8.60    7.70
  10  10  -2   -6.90    6.00
 -10 -10   2   -8.50    6.20
 -10 -10   2   28.80   18.70
 -10 -10   2   20.40   25.70
   9  10  -2   72.29   12.30
   9  10  -2  120.69   19.90
   9  10  -2   66.79   12.50
   9  10  -2   85.99   15.80
  -9 -10   2   64.39   12.70
  -9 -10   2   80.29   25.30
  -9 -10   2   90.49   32.10
   8  10  -2  218.98   21.20
   8  10  -2  154.68   13.20
   8  10  -2  146.19   16.00
   8  10  -2  149.69   15.30
  -8 -10   2   92.49   25.50
  -8 -10   2  150.68   35.80
  -8 -10   2  139.89   12.80
  -8 -10   2  141.29   18.00
  -8 -10   2  142.19   16.70
   7  10  -2   65.29    9.70
   7  10  -2   84.39   12.70
   7  10  -2   68.89    9.10
   7  10  -2   75.79   10.70
  -7 -10   2   68.89   11.70
  -7 -10   2   56.99   10.20
  -7 -10   2   40.80   23.40
  -7 -10   2   56.59   26.10
  -7 -10   2   75.39    9.00
   6  10  -2   92.79   10.70
   6  10  -2  100.09    9.70
   6  10  -2  101.69   12.30
   6  10  -2   74.19   16.40
  -6 -10   2   98.79   28.20
  -6 -10   2  100.39   12.50
  -6 -10   2   84.29   10.70
  -6 -10   2  107.79   12.50
  -6 -10   2   77.69   23.40
  -6 -10   2   88.79    9.30
   5  10  -2  234.78   35.40
   5  10  -2  208.18   22.40
   5  10  -2  187.78   16.30
   5  10  -2  197.68   23.60
   5  10  -2  190.08   12.80
   5  10  -2  188.58   12.50
  -5 -10   2  202.98   14.70
  -5 -10   2  191.98   14.20
  -5 -10   2  191.18   14.90
  -5 -10   2  186.08   12.30
  -5 -10   2  175.38   31.00
  -5 -10   2  160.38   33.40
   4  10  -2  123.09   16.60
   4  10  -2  111.39   21.30
   4  10  -2  120.29    8.70
   4  10  -2  134.59    9.40
  -4 -10   2  126.69   10.20
  -4 -10   2  117.49    9.70
  -4 -10   2   96.39   29.20
  -4 -10   2  128.49   10.40
  -4 -10   2  123.99    9.10
  -4 -10   2  103.99   24.50
   3  10  -2  635.24   27.10
   3  10  -2  693.93   47.90
   3  10  -2  598.44   36.60
   3  10  -2  618.84   35.60
  -3 -10   2  591.14   47.20
  -3 -10   2  672.43   57.29
  -3 -10   2  638.04   27.70
  -3 -10   2  613.74   27.30
  -3 -10   2  598.74   27.30
  -3 -10   2  641.44   28.20
   2  10  -2  236.08   22.80
   2  10  -2  223.28   19.40
   2  10  -2  227.18   31.30
   2  10  -2  249.68   12.30
  -2 -10   2  224.58   12.20
  -2 -10   2  176.38   30.30
  -2 -10   2  189.68   34.90
  -2 -10   2  237.38   12.40
  -2 -10   2  206.48   11.60
  -2 -10   2  230.88   13.00
   1  10  -2  158.18    9.30
   1  10  -2  181.28   18.80
   1  10  -2  189.48   30.70
   1  10  -2  169.18   18.70
  -1 -10   2  153.58    9.70
  -1 -10   2  135.59   24.70
  -1 -10   2  159.98   32.20
  -1 -10   2  171.58   11.10
  -1 -10   2  168.38   10.40
  -1 -10   2  192.48   20.00
  -1 -10   2  177.28   11.50
   0  10  -2  297.57   22.40
   0  10  -2  282.17   16.80
   0  10  -2  280.87   15.50
   0  10  -2  322.57   43.20
   0  10  -2  300.07   21.20
   0  10  -2  268.47   12.90
   0 -10   2  298.67   23.80
   0 -10   2  204.68   35.90
   0 -10   2  302.37   17.10
   0 -10   2  271.17   16.60
   0 -10   2  269.57   15.40
  -1  10  -2    6.50    2.20
  -1  10  -2    8.70    7.10
  -1  10  -2    8.30    2.80
  -1  10  -2   -0.60    5.10
   1 -10   2    3.20    5.20
   1 -10   2   11.50    8.70
   1 -10   2    7.20    5.00
   1 -10   2   -5.60    9.40
   1 -10   2   14.00   18.90
  -2  10  -2  169.98    8.60
  -2  10  -2  182.58   19.00
  -2  10  -2  167.58    8.20
  -2  10  -2  174.48   14.30
  -2  10  -2  178.38   16.50
   2 -10   2  180.08   21.10
   2 -10   2  191.68   20.50
   2 -10   2  171.98   15.50
   2 -10   2  163.18   32.70
  -3  10  -2    2.00    6.50
  -3  10  -2    1.90    2.50
  -3  10  -2    1.10    2.50
  -3  10  -2   19.10    8.30
  -3  10  -2    5.90    7.10
   3 -10   2    9.10   10.30
   3 -10   2    3.10    6.40
   3 -10   2   18.50    8.20
  -4  10  -2  181.38    9.40
  -4  10  -2  199.38   20.60
  -4  10  -2  188.48   21.10
  -4  10  -2  184.78   19.20
   4 -10   2  166.58   20.20
   4 -10   2  173.18   19.60
   4 -10   2  166.08   19.10
  -5  10  -2   65.19   13.80
  -5  10  -2   56.49   12.40
  -5  10  -2   54.49   13.40
  -5  10  -2   86.69   14.80
  -5  10  -2   66.89    5.70
   5 -10   2   55.49   14.00
   5 -10   2   28.30   10.80
   5 -10   2   53.79   13.10
  -6  10  -2  117.09   18.70
  -6  10  -2  118.19   17.90
  -6  10  -2  119.69   12.30
  -6  10  -2   97.29   17.00
  -6  10  -2   75.79   15.50
   6 -10   2  127.59   19.50
   6 -10   2  120.79   18.80
   6 -10   2  131.59   19.40
  -7  10  -2  174.18   11.00
  -7  10  -2  155.58   21.90
  -7  10  -2  195.28   23.70
  -7  10  -2  175.78   23.40
   7 -10   2  153.68   25.90
   7 -10   2  198.58   24.30
   7 -10   2  216.98   23.50
  -8  10  -2   11.60   10.20
  -8  10  -2   -3.60    9.20
  -8  10  -2    3.80   10.20
  -8  10  -2   -7.20    4.00
  -8  10  -2    4.80   10.70
   8 -10   2   -8.30    7.90
   8 -10   2   16.70   12.10
  14   9  -2  324.37   35.10
  14   9  -2  269.37   20.60
  14   9  -2  264.07   30.90
 -14  -9   2  343.47   38.20
 -14  -9   2  256.57   43.40
  13   9  -2   -3.90    7.20
  13   9  -2    9.50   10.00
  13   9  -2   -6.40    8.30
  13   9  -2   -9.10    9.90
 -13  -9   2   -6.30    7.90
 -13  -9   2    9.40   16.90
  12   9  -2   17.50   10.10
  12   9  -2   -3.70    9.00
  12   9  -2   14.80    9.20
  12   9  -2   15.50    7.60
 -12  -9   2   11.00   18.40
 -12  -9   2    4.70   22.80
 -12  -9   2    2.90    9.10
  11   9  -2   14.50   10.40
  11   9  -2   -3.50    7.50
  11   9  -2    1.10    6.80
  11   9  -2    1.30    7.30
 -11  -9   2   21.70   18.00
 -11  -9   2   -9.30    7.70
 -11  -9   2  -12.60   20.90
  10   9  -2  240.88   24.70
  10   9  -2  295.17   23.20
  10   9  -2  254.57   27.70
  10   9  -2  260.17   17.20
 -10  -9   2  279.67   40.50
 -10  -9   2  244.98   40.70
   9   9  -2   24.50    9.30
   9   9  -2   17.80    7.10
   9   9  -2   31.30   11.30
   9   9  -2   29.80    9.20
  -9  -9   2   -1.50   15.10
  -9  -9   2    9.10   22.80
  -9  -9   2   14.30    9.00
   8   9  -2  107.29   14.10
   8   9  -2   97.89   13.00
   8   9  -2  112.19   16.10
   8   9  -2  112.09   11.10
  -8  -9   2   96.09   15.20
  -8  -9   2   69.59   27.50
  -8  -9   2  114.79   15.20
  -8  -9   2   67.09   27.40
  -8  -9   2  109.69   11.30
   7   9  -2  234.58   17.90
   7   9  -2  196.68   16.40
   7   9  -2  267.87   20.30
   7   9  -2  288.07   15.90
   7   9  -2  194.28   24.20
  -7  -9   2  263.17   35.20
  -7  -9   2  324.97   43.90
  -7  -9   2  237.68   18.60
  -7  -9   2  239.28   20.10
  -7  -9   2  229.68   15.00
   6   9  -2   19.50    7.50
   6   9  -2   29.50   12.20
   6   9  -2   11.80    5.40
   6   9  -2   21.70    6.00
   6   9  -2   27.70    6.90
  -6  -9   2   41.60   22.60
  -6  -9   2   30.80    8.10
  -6  -9   2    7.90   16.30
  -6  -9   2   11.50    6.60
  -6  -9   2   13.90    5.40
  -6  -9   2   17.90    6.00
   5   9  -2  392.96   19.90
   5   9  -2  431.36   21.70
   5   9  -2  403.86   22.60
   5   9  -2  413.36   34.40
   5   9  -2  408.86   28.70
  -5  -9   2  432.86   48.50
  -5  -9   2  411.56   21.90
  -5  -9   2  463.75   40.10
  -5  -9   2  394.96   22.60
  -5  -9   2  407.86   23.40
  -5  -9   2  382.86   19.70
   4   9  -2  596.94   36.40
   4   9  -2  629.64   35.80
   4   9  -2  636.74   28.70
   4   9  -2  564.74   42.00
   4   9  -2  651.63   27.90
   4   9  -2  653.43   29.60
  -4  -9   2  654.13   47.20
  -4  -9   2  649.43   29.40
  -4  -9   2  615.34   29.70
  -4  -9   2  650.83   30.20
  -4  -9   2  689.23   55.19
  -4  -9   2  649.43   27.90
   3   9  -2   22.60    4.40
   3   9  -2   25.00   10.00
   3   9  -2   21.60    4.20
   3   9  -2   19.10    8.20
   3   9  -2   25.30    5.00
  -3  -9   2   12.50   17.90
  -3  -9   2    2.70   13.80
  -3  -9   2   17.50    4.50
  -3  -9   2   18.10    3.90
  -3  -9   2   18.20    4.80
  -3  -9   2   13.10    4.30
   2   9  -2  721.43   36.70
   2   9  -2  696.93   28.60
   2   9  -2  690.13   28.50
   2   9  -2  701.13   37.30
   2   9  -2  648.64   28.70
  -2  -9   2  713.63   31.50
  -2  -9   2  566.44   45.80
  -2  -9   2  704.13   29.50
  -2  -9   2  678.23   55.79
  -2  -9   2  646.54   29.10
  -2  -9   2  696.83   30.20
   1   9  -2   -0.80    2.70
   1   9  -2    3.40    5.70
   1   9  -2   -9.40    6.70
   1   9  -2   -0.60    3.10
   1   9  -2  -12.80   12.00
  -1  -9   2    2.40    2.80
  -1  -9   2   23.50   18.10
  -1  -9   2    2.30    8.50
  -1  -9   2   -2.00    2.60
  -1  -9   2   -2.80    3.50
  -1  -9   2    2.40   12.90
   0   9  -2   -4.80   11.10
   0   9  -2    6.40    2.70
   0   9  -2    6.10    3.70
   0   9  -2   15.10    8.40
   0   9  -2   -2.40    3.70
   0   9  -2    5.70    6.30
   0  -9   2   12.70   17.10
   0  -9   2    4.30    3.50
   0  -9   2   17.30    5.40
   0  -9   2    4.50    4.40
   0  -9   2    7.70    9.20
  -1   9  -2  551.74   31.20
  -1   9  -2  571.14   44.90
  -1   9  -2  613.64   23.80
  -1   9  -2  575.64   28.10
  -1   9  -2  574.44   29.00
  -1   9  -2  557.84   31.90
  -1   9  -2  606.84   23.10
   1  -9   2  618.64   34.80
   1  -9   2  506.15   47.60
   1  -9   2  542.65   32.80
   1  -9   2  596.84   30.00
  -2   9  -2  310.97   12.60
  -2   9  -2  307.77   21.50
  -2   9  -2  277.77   18.70
  -2   9  -2  268.77   34.90
  -2   9  -2  287.07   12.90
  -2   9  -2  308.37   20.20
   2  -9   2  283.57   19.00
   2  -9   2  302.57   23.40
   2  -9   2  304.97   19.90
   2  -9   2  360.86   41.30
   2  -9   2  294.67   23.30
   2  -9   2  261.37   19.90
  -3   9  -2   -8.30    5.80
  -3   9  -2    2.60    2.60
  -3   9  -2    1.60    6.50
   3  -9   2    3.40    7.60
   3  -9   2   10.30    9.70
   3  -9   2    9.30    8.20
   3  -9   2   -1.50    6.10
   3  -9   2   10.10    7.00
  -4   9  -2   11.40   10.00
  -4   9  -2   30.10    3.90
  -4   9  -2    9.00    8.00
  -4   9  -2   21.60    9.00
  -4   9  -2   20.20    8.80
   4  -9   2   12.20    8.50
   4  -9   2   27.30   12.60
   4  -9   2   41.10   12.20
   4  -9   2   17.00    8.80
  -5   9  -2  248.08   25.10
  -5   9  -2  241.38   24.50
  -5   9  -2  245.18   12.60
  -5   9  -2  243.98   21.60
  -5   9  -2  223.08   29.50
   5  -9   2  268.07   23.60
   5  -9   2  294.57   24.30
   5  -9   2  265.47   25.90
  -6   9  -2   94.29   21.60
  -6   9  -2   80.89   15.20
  -6   9  -2   94.39    7.70
  -6   9  -2   95.79   17.60
  -6   9  -2  117.69   16.40
   6  -9   2   94.29   16.90
   6  -9   2  130.19   18.20
   6  -9   2   58.49   14.00
  -7   9  -2  213.18   25.70
  -7   9  -2  255.37   28.00
  -7   9  -2  218.58   24.20
  -7   9  -2  196.48   12.20
   7  -9   2  229.88   23.30
   7  -9   2  200.58   25.10
  -8   9  -2   90.99   16.70
  -8   9  -2   93.99   18.50
  -8   9  -2  107.99   19.70
  -8   9  -2  107.79    9.50
  -8   9  -2   80.49   18.10
   8  -9   2  168.28   23.60
   8  -9   2  135.89   18.70
  -9   9  -2   24.30    6.40
  -9   9  -2   27.30   13.70
  -9   9  -2   17.60   12.40
  -9   9  -2   22.30   12.10
  -9   9  -2   52.49   16.30
   9  -9   2   39.10   14.00
   9  -9   2   13.30   11.10
   9  -9   2   39.20   14.90
  14   8  -2  -11.40    6.60
  14   8  -2   25.10   12.80
  14   8  -2   22.00   13.60
  14   8  -2   -5.80    9.70
 -14  -8   2   -9.70    8.70
 -14  -8   2  -23.40   13.80
  13   8  -2    8.80   10.30
  13   8  -2    5.40   10.90
  13   8  -2   13.00    9.70
  13   8  -2   -8.40    6.40
 -13  -8   2   -4.20   17.20
 -13  -8   2   -6.50    9.40
  12   8  -2  202.38   26.70
  12   8  -2  265.47   28.50
  12   8  -2  225.88   17.60
  12   8  -2  202.88   28.50
 -12  -8   2  253.07   28.80
 -12  -8   2  217.78   37.90
  11   8  -2    4.90    8.10
  11   8  -2   23.60    8.20
  11   8  -2   -2.90    8.60
  11   8  -2    1.90    9.90
 -11  -8   2   33.30   21.50
 -11  -8   2    7.20    9.60
  10   8  -2   71.79   13.90
  10   8  -2   68.09   14.70
  10   8  -2   97.29   11.40
  10   8  -2   84.49   17.80
 -10  -8   2   88.69   25.70
 -10  -8   2   69.99   15.00
   9   8  -2   38.00   12.00
   9   8  -2   22.60    9.00
   9   8  -2   41.30    8.20
  -9  -8   2   19.70   21.10
  -9  -8   2   57.09   13.40
   8   8  -2  218.68   22.20
   8   8  -2  212.98   22.90
   8   8  -2  221.78   14.70
   8   8  -2  200.88   17.90
   8   8  -2  211.48   20.60
  -8  -8   2  231.68   36.20
  -8  -8   2  206.38   22.10
  -8  -8   2  195.38   14.60
  -8  -8   2  236.08   22.80
  -8  -8   2  188.48   29.30
   7   8  -2   46.40   10.60
   7   8  -2   28.20   11.30
   7   8  -2   37.40    9.00
   7   8  -2   35.30    8.30
   7   8  -2   22.00    9.20
   7   8  -2   32.80    6.70
  -7  -8   2   32.80   20.40
  -7  -8   2   35.00    6.50
  -7  -8   2   52.39   18.80
  -7  -8   2   48.50   10.30
  -7  -8   2   25.90    9.00
  -7  -8   2   35.60    9.00
   6   8  -2  297.27   19.10
   6   8  -2  313.27   20.80
   6   8  -2  292.87   24.30
   6   8  -2  315.07   18.50
   6   8  -2  312.87   16.60
  -6  -8   2  288.17   23.00
  -6  -8   2  295.77   19.60
  -6  -8   2  256.27   31.40
  -6  -8   2  282.77   16.20
  -6  -8   2  265.47   19.40
  -6  -8   2  283.97   37.20
   5   8  -2    4.30    8.90
   5   8  -2   19.00    5.00
   5   8  -2    9.50    4.90
   5   8  -2   10.50    5.70
   5   8  -2   11.40    4.50
  -5  -8   2   11.70   12.90
  -5  -8   2    7.00    4.10
  -5  -8   2   13.90    6.00
  -5  -8   2   18.90   16.10
  -5  -8   2   16.40    5.30
  -5  -8   2    4.90    5.10
   4   8  -2  236.58   20.50
   4   8  -2  239.18   28.80
   4   8  -2  253.17   14.60
   4   8  -2  239.48   15.20
   4   8  -2  240.98   13.20
  -4  -8   2  232.38   30.10
  -4  -8   2  248.18   13.30
  -4  -8   2  280.17   15.70
  -4  -8   2  242.18   14.80
  -4  -8   2  257.17   15.80
  -4  -8   2  224.98   34.60
   3   8  -2  198.08   19.20
   3   8  -2  226.28   11.50
   3   8  -2  201.38   25.90
   3   8  -2  211.28   17.60
   3   8  -2  200.48   11.80
   3   8  -2  191.78   12.20
   3   8  -2  178.88   28.40
  -3  -8   2  240.48   30.40
  -3  -8   2  200.58   31.10
  -3  -8   2  205.48   12.40
  -3  -8   2  224.18   12.50
  -3  -8   2  207.48   11.30
  -3  -8   2  206.08   12.50
   2   8  -2  401.66   42.80
   2   8  -2  339.77   23.10
   2   8  -2  339.67   16.50
   2   8  -2  337.47   29.70
   2   8  -2  331.47   22.30
   2   8  -2  331.97   16.60
   2   8  -2  360.16   15.90
  -2  -8   2  394.86   43.70
  -2  -8   2  364.26   17.10
  -2  -8   2  419.36   39.50
  -2  -8   2  340.27   16.80
   1   8  -2   35.50    8.10
   1   8  -2   46.00    6.10
   1   8  -2   30.40   15.10
   1   8  -2   47.20    5.40
   1   8  -2   54.99   10.60
   1   8  -2   39.00   13.90
   1   8  -2   41.10    4.30
  -1  -8   2   51.49    5.70
  -1  -8   2   44.10    6.20
  -1  -8   2   53.59   10.80
  -1  -8   2   49.10    5.80
  -1  -8   2    3.60   14.20
  -1  -8   2   55.49    6.70
  -1  -8   2   60.99   16.30
   0   8  -2   69.49   20.20
   0   8  -2   85.89   11.90
   0   8  -2   66.99    7.80
   0   8  -2   52.99   10.10
   0   8  -2   59.89    6.80
   0   8  -2   50.19   15.00
   0   8  -2   62.09    4.80
   0  -8   2   45.50    7.50
   0  -8   2   49.20   10.20
   0  -8   2   54.99    7.60
   0  -8   2   68.79    7.40
   0  -8   2   61.89   11.20
   0  -8   2   76.79   22.60
  -1   8  -2  561.34   47.30
  -1   8  -2  581.94   30.80
  -1   8  -2  607.34   29.50
  -1   8  -2  588.04   43.20
  -1   8  -2  600.04   24.00
  -1   8  -2  602.44   28.60
  -1   8  -2  607.34   23.50
  -1   8  -2  604.34   31.90
   1  -8   2  568.44   33.00
   1  -8   2  570.14   46.60
   1  -8   2  638.84   32.70
   1  -8   2  587.34   28.60
   1  -8   2  599.64   29.90
  -2   8  -2   12.70    2.70
  -2   8  -2   20.10    2.50
  -2   8  -2   11.30   13.40
  -2   8  -2   11.70    6.80
  -2   8  -2   15.60    6.60
  -2   8  -2   13.40    5.50
   2  -8   2   10.20    6.60
   2  -8   2   20.10    9.20
   2  -8   2   16.90    5.90
   2  -8   2   17.00    7.00
   2  -8   2   19.70   15.00
  -3   8  -2  135.59    7.40
  -3   8  -2  149.59   15.90
  -3   8  -2  156.98   26.00
  -3   8  -2  137.89   15.60
  -3   8  -2  139.39   15.40
  -3   8  -2  134.99   15.90
   3  -8   2  129.19   14.80
   3  -8   2  155.78   16.20
   3  -8   2  156.88   16.90
   3  -8   2  136.99   16.80
   3  -8   2  172.18   17.70
  -4   8  -2  189.78   28.90
  -4   8  -2  183.68   18.70
  -4   8  -2  221.78   11.00
  -4   8  -2  244.18   19.40
  -4   8  -2  216.28   21.60
  -4   8  -2  239.58   19.90
   4  -8   2  231.08   20.00
   4  -8   2  196.08   20.30
   4  -8   2  252.87   21.10
   4  -8   2  247.28   20.30
   4  -8   2  197.18   20.60
  -5   8  -2   41.90    5.20
  -5   8  -2   47.00   11.90
  -5   8  -2   49.60   11.80
  -5   8  -2   70.89   13.10
   5  -8   2   58.69   13.20
   5  -8   2   50.09   11.20
   5  -8   2   60.19   13.30
   5  -8   2   52.89   12.90
  -6   8  -2   39.40   12.20
  -6   8  -2   30.20   11.20
  -6   8  -2   54.49   13.20
  -6   8  -2   41.30    5.60
  -6   8  -2   33.80   14.10
   6  -8   2   54.39   13.90
   6  -8   2   59.39   12.90
  -7   8  -2   -3.20    8.10
  -7   8  -2   -4.50    8.00
  -7   8  -2   -5.20    8.30
  -7   8  -2    7.70    9.70
  -7   8  -2   -3.70    3.80
   7  -8   2   -2.50    9.10
   7  -8   2    7.70   10.60
  -8   8  -2  159.48   23.70
  -8   8  -2  137.09   11.00
  -8   8  -2  124.29   20.90
  -8   8  -2  134.69   19.70
  -8   8  -2  160.08   25.40
   8  -8   2  149.19   19.40
   8  -8   2  145.59   22.70
   8  -8   2  157.28   23.20
  -9   8  -2  113.89   20.90
  -9   8  -2   65.99   17.00
  -9   8  -2  116.79   10.80
  -9   8  -2  114.79   21.60
  -9   8  -2  118.09   20.60
   9  -8   2  101.79   19.50
   9  -8   2  151.58   19.40
   9  -8   2  157.38   24.60
 -10   8  -2   14.20   12.40
 -10   8  -2   -5.00    4.90
 -10   8  -2   14.30   11.80
 -10   8  -2    2.20   11.60
 -10   8  -2    7.20   11.40
  10  -8   2   28.70   13.70
  10  -8   2    9.20   12.30
  14   7  -2   51.49   18.20
  14   7  -2   90.39   20.40
  14   7  -2   43.00   18.90
  14   7  -2   41.80   11.20
 -14  -7   2   58.29   18.70
  13   7  -2   78.09   18.30
  13   7  -2  112.39   20.00
  13   7  -2  107.39   13.00
  13   7  -2  106.89   22.90
 -13  -7   2  110.39   21.20
  12   7  -2  125.59   21.30
  12   7  -2   87.09   11.80
  12   7  -2   91.29   17.70
  12   7  -2  140.99   22.90
 -12  -7   2  134.99   23.00
  11   7  -2   17.20    9.80
  11   7  -2   28.50   12.40
  11   7  -2   16.50   13.10
  11   7  -2   10.60    7.60
 -11  -7   2   15.80   10.40
  10   7  -2   43.10   12.00
  10   7  -2   35.90    9.00
  10   7  -2   45.50   13.50
  10   7  -2   42.40   14.10
 -10  -7   2   34.00   17.10
 -10  -7   2   37.40   13.00
   9   7  -2   83.29   16.40
   9   7  -2   73.39   13.60
   9   7  -2   85.49    9.80
   9   7  -2   72.99   13.50
   9   7  -2   97.79   17.90
  -9  -7   2   50.59    8.50
  -9  -7   2   95.79   16.20
  -9  -7   2  100.49   23.50
  -9  -7   2   88.09   15.60
   8   7  -2  573.04   34.30
   8   7  -2  521.45   33.00
   8   7  -2  580.24   32.00
   8   7  -2  567.94   32.80
   8   7  -2  550.64   26.20
  -8  -7   2  521.85   26.50
  -8  -7   2  438.96   30.90
  -8  -7   2  627.14   44.50
  -8  -7   2  508.65   33.60
  -8  -7   2  536.65   33.40
   7   7  -2  405.16   25.60
   7   7  -2  461.75   34.50
   7   7  -2  407.76   24.60
   7   7  -2  373.66   26.50
   7   7  -2  417.36   20.60
  -7  -7   2  398.26   41.30
  -7  -7   2  353.66   25.10
  -7  -7   2  406.46   20.70
  -7  -7   2  399.16   34.50
   6   7  -2  102.69    9.00
   6   7  -2  113.89   12.10
   6   7  -2   75.79   11.00
  -6  -7   2   77.39   21.70
  -6  -7   2   87.99   11.60
  -6  -7   2   84.99    8.50
  -6  -7   2  101.29   12.80
  -6  -7   2   69.39   11.60
  -6  -7   2   96.79   21.00
   5   7  -2 1427.66   62.19
   5   7  -2 1437.96   66.99
   5   7  -2 1460.95   59.89
   5   7  -2 1514.85   63.19
   5   7  -2 1528.95   64.59
  -5  -7   2 1494.05   60.19
  -5  -7   2 1477.65   76.59
  -5  -7   2 1504.65   82.19
  -5  -7   2 1537.25   64.89
  -5  -7   2 1535.65   63.89
  -5  -7   2 1509.55   64.29
   4   7  -2  108.49   18.50
   4   7  -2   99.39   13.80
   4   7  -2  119.29    9.90
   4   7  -2  103.09    9.10
   4   7  -2  122.29   11.40
   4   7  -2  124.09    9.70
  -4  -7   2  103.99   10.70
  -4  -7   2   88.29   22.50
  -4  -7   2  109.39    8.50
  -4  -7   2  126.89   11.40
  -4  -7   2   99.69   19.40
  -4  -7   2  100.39   10.70
   3   7  -2  286.67   32.70
   3   7  -2  313.17   16.70
   3   7  -2  286.27   21.70
   3   7  -2  313.37   14.90
   3   7  -2  305.27   16.10
   3   7  -2  311.87   31.30
   3   7  -2  274.27   20.50
  -3  -7   2  303.27   36.70
  -3  -7   2  367.46   35.70
  -3  -7   2  310.57   14.90
  -3  -7   2  326.57   17.00
  -3  -7   2  318.27   16.50
  -3  -7   2  307.27   16.50
   2   7  -2    9.40    8.50
   2   7  -2    4.70    6.20
   2   7  -2    4.60    9.80
   2   7  -2    5.70    3.30
   2   7  -2    2.90    3.50
   2   7  -2    9.70    3.70
   2   7  -2   -7.20   13.10
  -2  -7   2    6.10    3.80
  -2  -7   2    1.80    3.40
  -2  -7   2    6.40    3.40
  -2  -7   2    6.60    3.10
  -2  -7   2   19.70   17.20
  -2  -7   2   17.40   12.50
   1   7  -2  194.38    9.60
   1   7  -2  162.08   25.90
   1   7  -2  203.28   25.40
   1   7  -2  190.88   10.80
   1   7  -2  198.88   15.80
   1   7  -2  183.58   11.50
   1   7  -2  186.48   16.30
  -1  -7   2  175.68   11.70
  -1  -7   2  233.28   28.20
  -1  -7   2  187.98   11.80
  -1  -7   2  207.38   17.30
  -1  -7   2  195.68   31.30
  -1  -7   2  187.18   11.00
   0   7  -2   25.00    8.20
   0   7  -2   19.20    6.40
   0   7  -2   17.90   11.70
   0   7  -2   21.90   15.20
   0   7  -2    8.60    3.90
   0   7  -2   10.90    2.60
   0   7  -2    8.60    4.70
   0  -7   2   21.90   15.50
   0  -7   2    3.40    6.20
   0  -7   2    1.10    8.30
   0  -7   2   12.70    4.40
   0  -7   2    6.00    4.60
   0  -7   2    5.50   10.60
  -1   7  -2  673.63   32.10
  -1   7  -2  621.64   48.50
  -1   7  -2  694.33   26.30
  -1   7  -2  656.13   31.20
  -1   7  -2  603.54   43.60
  -1   7  -2  679.03   26.70
  -1   7  -2  679.23   33.90
  -1   7  -2  717.23   33.20
   1  -7   2  713.33   32.80
   1  -7   2  669.43   31.40
   1  -7   2  709.43   34.50
   1  -7   2  602.04   46.00
   1  -7   2  649.43   34.80
  -2   7  -2 1027.90   38.50
  -2   7  -2  992.00   46.20
  -2   7  -2  998.10   45.00
  -2   7  -2 1035.80   46.20
  -2   7  -2  923.51   56.19
  -2   7  -2  973.00   62.59
   2  -7   2  995.50   47.40
   2  -7   2  947.81   45.50
   2  -7   2 1017.70   59.79
   2  -7   2  970.10   45.00
   2  -7   2 1025.90   46.40
  -3   7  -2  104.89    6.20
  -3   7  -2  100.69   21.40
  -3   7  -2  145.19   15.20
  -3   7  -2  122.39   13.60
  -3   7  -2  110.99   14.00
  -3   7  -2   90.39   22.90
  -3   7  -2  100.79   12.80
   3  -7   2  130.29   14.90
   3  -7   2   88.89   13.00
   3  -7   2   96.39   12.40
   3  -7   2   93.69   12.80
   3  -7   2  117.19   13.90
  -4   7  -2  807.42   50.99
  -4   7  -2  778.52   40.60
  -4   7  -2  812.22   39.90
  -4   7  -2  767.32   41.50
  -4   7  -2  817.72   41.50
  -4   7  -2  794.12   31.50
   4  -7   2  781.62   41.80
   4  -7   2  761.52   40.30
   4  -7   2  741.43   41.00
   4  -7   2  744.13   40.60
   4  -7   2  802.82   39.20
  -5   7  -2   39.00   11.60
  -5   7  -2   30.60    9.00
  -5   7  -2   25.60   10.00
  -5   7  -2   10.90    7.90
  -5   7  -2   30.60    4.50
   5  -7   2   30.50    9.10
   5  -7   2   29.10   10.20
   5  -7   2   20.00    9.00
   5  -7   2   17.20    9.30
  -6   7  -2   17.90   11.30
  -6   7  -2   10.60    9.00
  -6   7  -2   13.80    4.50
  -6   7  -2   16.60    9.50
  -6   7  -2   28.40   11.40
   6  -7   2   12.60    8.90
   6  -7   2    6.10    9.30
   6  -7   2   -2.60    9.20
   6  -7   2    8.20    7.90
  -7   7  -2  247.78   26.90
  -7   7  -2  235.68   13.60
  -7   7  -2  222.98   22.90
  -7   7  -2  227.38   26.70
  -7   7  -2  197.18   25.30
   7  -7   2  246.18   27.20
   7  -7   2  240.18   27.40
   7  -7   2  259.07   21.90
   7  -7   2  237.18   12.20
  -8   7  -2  409.76   29.30
  -8   7  -2  444.56   34.50
  -8   7  -2  392.26   31.70
  -8   7  -2  378.16   19.20
  -8   7  -2  338.17   35.10
   8  -7   2  348.97   17.30
   8  -7   2  359.16   31.80
   8  -7   2  355.96   26.30
   8  -7   2  357.06   31.20
  -9   7  -2    5.70    9.20
  -9   7  -2    9.60   10.40
  -9   7  -2  -11.40    8.20
  -9   7  -2    2.20    5.20
  -9   7  -2    1.80   10.90
   9  -7   2  -16.50    7.60
   9  -7   2   -0.60   10.10
   9  -7   2    5.00    3.80
   9  -7   2  -15.70    9.30
 -10   7  -2  -19.00    8.10
 -10   7  -2   11.10    6.10
 -10   7  -2   14.70   13.00
 -10   7  -2   30.70   15.50
 -10   7  -2   20.50   13.40
  10  -7   2   10.80   12.50
  10  -7   2   11.40   11.40
  10  -7   2    9.80    4.40
 -11   7  -2  149.69   23.90
 -11   7  -2  134.49   25.00
  11  -7   2  142.09   10.80
  11  -7   2  124.29   24.30
  11  -7   2  108.79   23.10
  14   6  -2   14.70   12.70
  14   6  -2   10.50   11.90
  14   6  -2   -4.20   12.30
  14   6  -2    9.80   15.50
 -14  -6   2   -1.90   13.30
  13   6  -2   40.70   14.60
  13   6  -2   42.10   13.60
  13   6  -2   46.00   16.80
  13   6  -2   43.60    9.70
 -13  -6   2   41.50   16.70
  12   6  -2  115.59   12.30
  12   6  -2  107.39   18.80
  12   6  -2  105.29   21.40
  12   6  -2  166.78   24.30
 -12  -6   2  150.28   30.00
  11   6  -2   82.79   18.50
  11   6  -2   73.49   17.60
  11   6  -2   88.49   11.40
  11   6  -2  109.79   18.10
 -11  -6   2  118.49   20.30
  10   6  -2  195.98   25.50
  10   6  -2  197.18   15.30
  10   6  -2  173.98   24.60
  10   6  -2  176.18   23.20
 -10  -6   2  190.18   23.50
   9   6  -2  264.17   16.40
   9   6  -2  301.17   24.90
   9   6  -2  277.57   23.20
   9   6  -2  268.17   22.30
   9   6  -2  277.37   24.90
  -9  -6   2  292.47   24.60
  -9  -6   2  261.67   27.30
  -9  -6   2  283.67   25.00
  -9  -6   2  246.28   17.10
   8   6  -2   30.50    6.50
   8   6  -2   21.70    9.10
   8   6  -2   24.80    9.30
   8   6  -2   41.80   10.00
   8   6  -2   28.30   10.10
  -8  -6   2   30.20    8.90
  -8  -6   2    9.60    8.50
  -8  -6   2   43.20   10.80
  -8  -6   2   29.90    9.10
   7   6  -2  515.85   31.30
   7   6  -2  540.45   24.60
   7   6  -2  505.65   30.20
   7   6  -2  521.25   29.60
   7   6  -2  538.75   31.50
  -7  -6   2  495.05   30.50
  -7  -6   2  551.54   39.20
  -7  -6   2  520.05   30.80
  -7  -6   2  516.75   31.80
  -7  -6   2  513.65   25.00
   6   6  -2  303.97   21.70
   6   6  -2  306.57   21.30
   6   6  -2  302.27   20.50
   6   6  -2  297.07   19.60
   6   6  -2  315.57   16.50
  -6  -6   2  284.57   20.60
  -6  -6   2  344.67   29.90
  -6  -6   2  321.27   16.70
  -6  -6   2  302.47   21.70
   5   6  -2  470.85   27.10
   5   6  -2  511.25   25.90
   5   6  -2  512.05   23.10
   5   6  -2  480.55   26.40
  -5  -6   2  533.75   27.40
  -5  -6   2  494.55   23.20
  -5  -6   2  472.75   36.50
  -5  -6   2  575.94   48.30
  -5  -6   2  487.45   26.90
  -5  -6   2  541.15   28.10
   4   6  -2  316.27   19.20
   4   6  -2  342.77   16.10
   4   6  -2  313.07   22.50
   4   6  -2  356.16   18.40
   4   6  -2  322.27   18.30
  -4  -6   2  425.16   37.70
  -4  -6   2  302.57   18.40
  -4  -6   2  307.17   19.20
  -4  -6   2  263.97   28.50
  -4  -6   2  323.37   18.80
  -4  -6   2  332.87   16.30
   3   6  -2  149.19   20.70
   3   6  -2  172.78   17.10
   3   6  -2  131.39    9.00
   3   6  -2  152.98   11.20
  -3  -6   2  143.49   10.30
  -3  -6   2  123.39   10.20
  -3  -6   2  125.69   10.70
  -3  -6   2  179.08   24.30
  -3  -6   2  133.39   24.50
  -3  -6   2  117.49    8.70
   2   6  -2 1787.52   76.29
   2   6  -2 1829.52   71.89
   2   6  -2 1808.42   76.59
   2   6  -2 1804.72   70.19
   2   6  -2 1815.72   84.49
   2   6  -2 1786.62   88.29
   2   6  -2 1831.72   71.79
  -2  -6   2 1760.82   71.79
  -2  -6   2 1884.71   71.89
  -2  -6   2 1763.72   85.59
  -2  -6   2 1827.32   91.49
  -2  -6   2 1815.02   71.99
  -2  -6   2 1837.62   70.09
   1   6  -2  677.53   34.40
   1   6  -2  690.63   27.90
   1   6  -2  787.02   44.80
   1   6  -2  694.13   34.10
   1   6  -2  723.13   31.60
   1   6  -2  702.13   29.60
   1   6  -2  687.63   47.70
  -1  -6   2  683.03   31.80
  -1  -6   2  670.33   48.80
  -1  -6   2  635.44   42.60
  -1  -6   2  711.63   29.80
  -1  -6   2  725.93   34.20
  -1  -6   2  673.43   30.20
   0   6  -2  314.67   17.90
   0   6  -2  377.26   21.20
   0   6  -2  325.77   17.40
   0   6  -2  307.27   33.70
   0   6  -2  352.46   21.30
   0   6  -2  369.76   14.70
   0   6  -2  351.66   30.70
   0  -6   2  355.16   37.20
   0  -6   2  320.77   20.80
   0  -6   2  409.56   31.40
   0  -6   2  352.16   17.60
   0  -6   2  367.26   22.00
   0  -6   2  339.17   18.50
  -1   6  -2   53.39    9.00
  -1   6  -2   60.39   15.70
  -1   6  -2   43.50   17.70
  -1   6  -2   64.49    9.50
  -1   6  -2   48.70    4.00
  -1   6  -2   67.19    8.80
  -1   6  -2   76.89    8.50
  -1   6  -2   52.59    3.50
   1  -6   2   49.30    7.50
   1  -6   2   34.60   17.90
   1  -6   2   55.09   10.20
   1  -6   2   54.79    9.90
   1  -6   2   50.19    8.20
  -2   6  -2  762.02   36.40
  -2   6  -2  754.22   35.70
  -2   6  -2  757.52   46.80
  -2   6  -2  780.12   29.40
  -2   6  -2  744.23   35.80
  -2   6  -2  750.02   36.60
  -2   6  -2  685.03   50.29
   2  -6   2  738.93   35.70
   2  -6   2  818.32   49.99
   2  -6   2  707.23   36.70
   2  -6   2  760.52   36.90
   2  -6   2  728.43   36.10
   2  -6   2  807.42   36.40
  -3   6  -2  994.50   37.90
  -3   6  -2  911.31   54.19
  -3   6  -2  931.11   45.30
  -3   6  -2  995.30   45.40
  -3   6  -2  888.91   65.19
  -3   6  -2 1010.00   46.70
  -3   6  -2  973.60   45.90
   3  -6   2  960.30   46.60
   3  -6   2  993.50   44.20
   3  -6   2  953.90   45.80
   3  -6   2  944.11   45.50
   3  -6   2 1001.60   46.00
  -4   6  -2  139.39   16.80
  -4   6  -2   99.09   13.80
  -4   6  -2  107.69    6.80
  -4   6  -2  125.59   14.90
  -4   6  -2   67.49   19.70
  -4   6  -2  106.19   12.90
   4  -6   2  113.09   13.70
   4  -6   2  141.69   16.10
   4  -6   2  137.39   15.90
  -5   6  -2   56.89   10.80
  -5   6  -2   48.50   11.70
  -5   6  -2   27.10    9.30
  -5   6  -2   42.50   21.40
  -5   6  -2   53.09    5.40
  -5   6  -2   41.20   11.00
   5  -6   2   56.69   12.40
   5  -6   2   57.29   12.70
   5  -6   2   51.89    4.50
   5  -6   2   44.90    9.30
   5  -6   2   46.90   11.60
   5  -6   2   37.90   10.90
  -6   6  -2   28.10    9.10
  -6   6  -2   25.90   10.80
  -6   6  -2   31.00   10.90
  -6   6  -2   50.19   13.40
  -6   6  -2   31.30    5.20
   6  -6   2   26.90   10.80
   6  -6   2   40.70   10.20
   6  -6   2   48.30   11.00
   6  -6   2   40.90    4.50
   6  -6   2    5.50    8.90
  -7   6  -2  221.08   26.20
  -7   6  -2  228.78   13.30
  -7   6  -2  298.97   22.90
  -7   6  -2  242.78   26.70
  -7   6  -2  266.47   28.50
   7  -6   2  223.48   25.50
   7  -6   2  207.98   11.80
   7  -6   2  210.38   24.80
  -8   6  -2  172.88   12.20
  -8   6  -2  197.88   26.10
  -8   6  -2  152.78   23.80
  -8   6  -2  185.08   25.50
  -8   6  -2  224.08   24.20
   8  -6   2  218.18   26.80
   8  -6   2  181.08   24.40
   8  -6   2  180.28   10.90
  -9   6  -2  141.89   23.50
  -9   6  -2  163.08   12.70
  -9   6  -2  157.68   24.10
  -9   6  -2  184.08   23.60
  -9   6  -2  139.59   23.40
   9  -6   2  130.59   22.10
   9  -6   2  179.28   27.20
   9  -6   2  179.98   10.80
 -10   6  -2  157.68   21.90
 -10   6  -2  162.08   26.00
 -10   6  -2  149.09   13.10
 -10   6  -2  155.38   25.30
  10  -6   2  129.39   23.20
  10  -6   2  171.78   11.20
  10  -6   2  138.79   24.40
 -11   6  -2   -0.30   12.20
 -11   6  -2   32.30   15.70
 -11   6  -2   25.40   13.30
  11  -6   2   16.30    5.40
  11  -6   2    6.20   11.30
  11  -6   2   16.50   14.50
  14   5  -2  193.38   31.80
  14   5  -2  135.09   14.70
  14   5  -2  152.28   25.60
  14   5  -2  157.28   27.30
 -14  -5   2  179.68   28.10
  13   5  -2   -0.20    9.80
  13   5  -2   -5.40   10.60
  13   5  -2  -10.00   11.00
  13   5  -2   -6.30    5.50
 -13  -5   2    2.70   12.00
  12   5  -2    0.90   10.90
  12   5  -2    0.30    8.00
  12   5  -2    9.00   11.20
  12   5  -2    6.10    6.90
 -12  -5   2  -22.10    9.40
  11   5  -2  596.64   41.90
  11   5  -2  545.65   28.80
  11   5  -2  626.64   39.90
  11   5  -2  612.64   42.60
  10   5  -2  430.36   34.30
  10   5  -2  409.66   30.80
  10   5  -2  447.36   33.50
  10   5  -2  461.55   23.90
 -10  -5   2  409.96   34.50
 -10  -5   2  460.05   33.90
   9   5  -2  610.34   38.40
   9   5  -2  590.54   37.60
   9   5  -2  533.35   33.90
   9   5  -2  601.24   36.00
   9   5  -2  550.44   27.60
  -9  -5   2  573.74   28.40
  -9  -5   2  629.84   38.40
  -9  -5   2  611.04   37.80
  -9  -5   2  614.74   39.30
   8   5  -2  932.41   46.80
   8   5  -2  859.21   48.00
   8   5  -2  898.71   47.60
   8   5  -2  939.11   46.70
   8   5  -2  904.81   39.00
  -8  -5   2  890.11   39.60
  -8  -5   2  901.01   48.90
  -8  -5   2  893.71   47.90
  -8  -5   2  890.41   48.30
   7   5  -2   37.00   10.40
   7   5  -2   46.70    6.50
   7   5  -2   50.69   11.20
   7   5  -2   63.89   11.00
   7   5  -2   44.20   10.30
  -7  -5   2   40.60   10.60
  -7  -5   2   55.09   10.90
  -7  -5   2   59.59    7.70
  -7  -5   2   42.30   10.60
   6   5  -2  433.66   26.70
   6   5  -2  451.85   26.50
   6   5  -2  446.16   21.20
   6   5  -2  447.46   25.60
   6   5  -2  446.16   27.30
  -6  -5   2  399.56   31.20
  -6  -5   2  451.65   26.50
  -6  -5   2  430.46   21.20
  -6  -5   2  448.16   26.90
  -6  -5   2  430.66   27.20
   5   5  -2   52.99    9.90
   5   5  -2   50.99    9.00
   5   5  -2   39.30    8.20
  -5  -5   2   79.89   11.40
  -5  -5   2   55.39   14.20
  -5  -5   2   52.29    9.90
  -5  -5   2   56.59    6.50
   4   5  -2  452.05   20.80
   4   5  -2  466.45   23.40
   4   5  -2  420.36   24.30
  -4  -5   2  451.15   24.20
  -4  -5   2  481.35   22.50
  -4  -5   2  468.85   36.60
  -4  -5   2  452.25   24.00
  -4  -5   2  498.95   25.30
   3   5  -2 1242.18   52.89
   3   5  -2 1259.87   60.79
   3   5  -2 1270.27   51.79
   3   5  -2 1258.47   52.49
   3   5  -2 1246.08   49.99
  -3  -5   2 1263.87   67.79
  -3  -5   2 1276.27   52.99
  -3  -5   2 1294.87   52.49
  -3  -5   2 1225.48   52.39
  -3  -5   2 1268.37   50.09
  -3  -5   2 1380.36   68.19
   2   5  -2  999.70   40.10
   2   5  -2  981.40   38.40
   2   5  -2  941.51   49.50
   2   5  -2  896.41   43.20
   2   5  -2 1014.10   53.39
   2   5  -2  960.60   40.30
  -2  -5   2  961.40   40.10
  -2  -5   2  965.30   38.40
  -2  -5   2 1026.70   51.49
  -2  -5   2  956.20   40.20
  -2  -5   2 1020.00   55.49
  -2  -5   2  975.20   40.50
   1   5  -2   32.10    7.90
   1   5  -2   28.50    4.50
   1   5  -2   10.30   12.30
   1   5  -2   18.20    6.20
   1   5  -2   28.50    4.40
   1   5  -2   22.70    3.10
   1   5  -2    4.80   10.20
  -1  -5   2   24.50    4.30
  -1  -5   2   33.80    4.90
  -1  -5   2   16.20   10.10
  -1  -5   2   22.20    4.10
  -1  -5   2   21.60    7.00
  -1  -5   2   14.20   13.60
  -1  -5   2   28.70    3.10
   0   5  -2  505.75   22.80
   0   5  -2  502.75   25.10
   0   5  -2  491.55   23.20
   0   5  -2  463.35   32.30
   0   5  -2  521.75   20.00
   0   5  -2  405.86   34.50
   0   5  -2  518.85   25.60
   0  -5   2  548.75   38.70
   0  -5   2  539.35   26.50
   0  -5   2  472.25   25.10
   0  -5   2  501.15   23.50
  -1   5  -2  322.27   33.80
  -1   5  -2  330.77   26.60
  -1   5  -2  335.07   20.20
  -1   5  -2  326.77   12.60
  -1   5  -2  355.86   18.90
  -1   5  -2  321.17   18.40
   1  -5   2  325.87   17.90
   1  -5   2  283.07   30.20
   1  -5   2  290.57   17.30
   1  -5   2  326.87   18.50
   1  -5   2  271.67   18.30
   1  -5   2  303.27   19.00
  -2   5  -2   23.60    7.00
  -2   5  -2   27.40   16.30
  -2   5  -2   23.50    2.60
  -2   5  -2   19.60    6.50
  -2   5  -2   10.90   13.20
  -2   5  -2   23.70    7.20
  -2   5  -2   33.10    7.90
   2  -5   2   22.80    7.40
   2  -5   2   13.60   14.20
   2  -5   2   17.80    7.90
   2  -5   2   18.70    6.70
   2  -5   2   16.50    6.90
   2  -5   2   15.30    6.60
  -3   5  -2  113.09   22.70
  -3   5  -2  155.88    8.10
  -3   5  -2  164.68   15.70
  -3   5  -2  171.58   16.70
  -3   5  -2  183.38   13.80
   3  -5   2  158.88   15.90
   3  -5   2  160.48   14.30
   3  -5   2  171.48   16.30
   3  -5   2  167.18   14.10
  -4   5  -2  103.49   14.10
  -4   5  -2  117.99   22.40
  -4   5  -2  121.89    7.00
  -4   5  -2  139.39   15.30
  -4   5  -2  106.09   12.30
  -4   5  -2   89.79   12.80
   4  -5   2  124.79   14.80
   4  -5   2  114.49   13.00
   4  -5   2  119.79   14.50
   4  -5   2  111.99   11.60
   4  -5   2   75.79   13.10
   4  -5   2  106.99    6.20
  -5   5  -2   28.00    4.30
  -5   5  -2   12.20   13.40
  -5   5  -2   18.60    8.50
  -5   5  -2   21.70    8.50
  -5   5  -2   13.00    7.70
  -5   5  -2   22.60    8.00
   5  -5   2   23.60    6.90
   5  -5   2   39.80   11.30
   5  -5   2   31.80    3.60
   5  -5   2   40.30   10.70
   5  -5   2   23.60    9.20
  -6   5  -2  256.67   19.60
  -6   5  -2  219.88   12.20
  -6   5  -2  274.87   26.40
  -6   5  -2  195.58   29.20
  -6   5  -2  186.28   21.60
  -6   5  -2  196.88   21.50
   6  -5   2  239.88   24.10
   6  -5   2  208.98   11.00
   6  -5   2  258.37   25.20
   6  -5   2  204.88   22.10
   6  -5   2  257.17   25.00
  -7   5  -2  293.57   29.00
  -7   5  -2  293.77   28.60
  -7   5  -2  266.97   14.50
  -7   5  -2  213.88   25.40
  -7   5  -2  280.07   22.50
   7  -5   2  312.07   21.50
   7  -5   2  270.87   28.50
   7  -5   2  256.07   13.30
   7  -5   2  233.48   25.10
   7  -5   2  272.17   26.80
  -8   5  -2    9.20    8.70
  -8   5  -2   12.30   10.40
  -8   5  -2    4.40    5.00
  -8   5  -2   20.80   12.70
  -8   5  -2    3.40   11.80
   8  -5   2    7.00    4.00
   8  -5   2   -3.60    9.70
   8  -5   2  -10.50    9.10
  -9   5  -2    7.70   10.30
  -9   5  -2    8.00   11.10
  -9   5  -2   -3.80   11.10
  -9   5  -2    9.70    5.50
  -9   5  -2    2.90   10.60
   9  -5   2    3.30    4.20
   9  -5   2    0.90    9.50
   9  -5   2   11.60   11.00
 -10   5  -2  569.84   44.10
 -10   5  -2  564.04   28.00
 -10   5  -2  584.74   43.70
 -10   5  -2  489.85   41.20
 -10   5  -2  547.75   37.70
  10  -5   2  552.34   43.70
  10  -5   2  584.74   26.00
  10  -5   2  672.13   45.00
 -11   5  -2   -2.10   11.90
 -11   5  -2   23.00   13.20
 -11   5  -2  -11.90   11.00
  11  -5   2   -6.90   16.70
  11  -5   2    3.50   11.10
  11  -5   2    5.60    4.70
 -12   5  -2   -3.10   13.20
 -12   5  -2  -11.00   10.20
  12  -5   2   -0.80    4.80
  12  -5   2    1.40   12.40
  12  -5   2   14.50   14.30
  14   4  -2   51.19   17.90
  14   4  -2   72.49   11.00
  14   4  -2  138.49   25.10
  14   4  -2   76.39   18.20
 -14  -4   2  119.69   25.50
  13   4  -2   52.59    9.00
  13   4  -2   63.29   17.10
  13   4  -2   36.90   17.70
  13   4  -2   41.50   16.60
 -13  -4   2   47.40   16.90
  12   4  -2   80.09   10.90
  12   4  -2   62.39   19.30
  12   4  -2   84.29   17.00
  12   4  -2   88.59   20.40
 -12  -4   2   87.29   19.50
  11   4  -2   59.79    9.10
  11   4  -2   70.99   16.40
  11   4  -2   94.59   20.00
  11   4  -2   29.40   13.80
 -11  -4   2   80.19   19.10
  10   4  -2  157.98   21.10
  10   4  -2  134.39   12.30
  10   4  -2  135.69   20.90
  10   4  -2  123.89   19.90
 -10  -4   2  156.08   23.10
   9   4  -2   17.40    8.10
   9   4  -2   35.20   11.70
   9   4  -2   12.70    8.90
   9   4  -2   23.90   11.40
   9   4  -2   21.60    6.70
  -9  -4   2    5.60    9.60
  -9  -4   2   18.30    6.40
  -9  -4   2   18.80    9.00
   8   4  -2  435.96   27.60
   8   4  -2  402.76   29.10
   8   4  -2  377.56   27.70
   8   4  -2  418.66   20.70
   8   4  -2  375.56   25.20
  -8  -4   2  381.46   28.10
  -8  -4   2  424.66   30.10
  -8  -4   2  392.26   28.00
  -8  -4   2  387.26   20.50
   7   4  -2   44.60    6.40
   7   4  -2   65.19   11.00
   7   4  -2   59.59   12.50
   7   4  -2   78.29   13.70
   7   4  -2   40.40    9.20
  -7  -4   2   47.90   10.60
  -7  -4   2   65.79   11.90
  -7  -4   2   46.00    6.70
  -7  -4   2   68.69   12.90
   6   4  -2  312.87   21.20
   6   4  -2  320.37   21.30
   6   4  -2  297.37   22.30
   6   4  -2  346.47   16.90
   6   4  -2  335.87   23.20
  -6  -4   2  306.87   23.10
  -6  -4   2  297.07   21.70
  -6  -4   2  344.37   17.10
  -6  -4   2  364.56   23.60
   5   4  -2   30.90    5.80
   5   4  -2   28.30    8.70
   5   4  -2   11.10    7.40
   5   4  -2    8.60    7.20
   5   4  -2   16.90    8.80
  -5  -4   2   31.70    9.20
  -5  -4   2   11.30    7.20
  -5  -4   2   24.20    8.20
  -5  -4   2    9.50    4.90
   4   4  -2  954.70   41.60
   4   4  -2  942.31   44.60
   4   4  -2  921.71   42.60
   4   4  -2  934.51   38.30
  -4  -4   2  924.51   42.80
  -4  -4   2  968.00   49.10
  -4  -4   2  938.61   38.40
   3   4  -2 3100.09  122.69
  -3  -4   2 3215.08  129.79
  -3  -4   2 3219.88  132.49
  -3  -4   2 3109.19  122.59
  -3  -4   2 3027.70  122.29
   2   4  -2    1.70    6.70
   2   4  -2    4.20    2.90
   2   4  -2    1.00    2.50
   2   4  -2    5.10    4.90
   2   4  -2    4.70    2.30
  -2  -4   2   -0.90    2.70
  -2  -4   2    1.80    2.90
  -2  -4   2    6.80    9.90
  -2  -4   2    5.90    7.90
  -2  -4   2    1.70    2.30
  -2  -4   2    0.50    2.70
   1   4  -2   20.30    5.90
   1   4  -2   22.10   10.60
   1   4  -2   25.20    3.90
   1   4  -2   21.10    2.50
   1   4  -2   32.80    9.80
   1   4  -2   20.50    3.70
   1   4  -2   18.10    5.30
  -1  -4   2   15.70   10.70
  -1  -4   2   24.90    8.90
  -1  -4   2   23.80    2.60
  -1  -4   2   19.80    3.80
  -1  -4   2   19.90    3.40
  -1  -4   2   18.70    3.70
   0   4  -2   26.10   10.70
   0   4  -2   40.60    5.20
   0   4  -2   36.30    2.80
   0   4  -2   46.20    5.20
   0   4  -2   32.80   10.30
   0   4  -2   43.80    6.60
   0   4  -2   29.20    5.40
   0  -4   2   37.20    6.40
   0  -4   2   38.40    6.90
   0  -4   2   40.30    5.00
   0  -4   2   42.70   10.70
   0  -4   2   32.80    5.00
   0  -4   2   46.00   13.30
  -1   4  -2 2295.27   87.29
  -1   4  -2 2078.99   93.89
  -1   4  -2 2227.48   85.79
  -1   4  -2 2226.58   86.79
  -1   4  -2 2114.49   86.59
  -1   4  -2 2074.39   96.89
   1  -4   2 2137.89   86.89
   1  -4   2 2245.68   86.79
   1  -4   2 2164.28   87.29
   1  -4   2 2243.18   97.39
   1  -4   2 2197.38   86.19
  -2   4  -2  140.49   12.40
  -2   4  -2  158.68   15.40
  -2   4  -2  174.38   23.10
  -2   4  -2  130.99   10.80
  -2   4  -2  117.69   11.80
  -2   4  -2  152.18    6.70
   2  -4   2  122.39   18.50
   2  -4   2  135.39   12.00
   2  -4   2  144.89   12.30
   2  -4   2  145.59   11.50
  -3   4  -2  442.86   36.10
  -3   4  -2  504.05   19.60
  -3   4  -2  493.75   25.20
  -3   4  -2  494.15   26.50
  -3   4  -2  431.96   26.50
   3  -4   2  489.35   26.80
   3  -4   2  480.15   25.20
   3  -4   2  476.85   23.90
   3  -4   2  466.35   19.00
   3  -4   2  427.96   26.30
  -4   4  -2 1290.77   60.49
  -4   4  -2 1308.87   60.59
  -4   4  -2 1291.77   68.79
  -4   4  -2 1299.87   57.49
  -4   4  -2 1363.16   51.79
  -4   4  -2 1257.37   59.59
   4  -4   2 1335.17   65.19
   4  -4   2 1338.97   51.09
   4  -4   2 1370.66   57.79
   4  -4   2 1306.87   60.19
   4  -4   2 1359.46   60.69
  -5   4  -2  229.68   17.60
  -5   4  -2  251.97   20.60
  -5   4  -2  263.57   21.90
  -5   4  -2  294.97   22.70
  -5   4  -2  254.07   13.00
  -5   4  -2  318.77   33.00
   5  -4   2  274.77   21.60
   5  -4   2  240.58   20.50
   5  -4   2  254.67   21.90
   5  -4   2  260.77   17.80
   5  -4   2  298.17   12.40
  -6   4  -2  795.72   50.89
  -6   4  -2  819.02   34.60
  -6   4  -2  905.01   42.40
  -6   4  -2  815.12   45.50
  -6   4  -2  831.82   45.80
  -6   4  -2  877.91   45.40
   6  -4   2  793.92   40.50
   6  -4   2  830.02   33.70
   6  -4   2  841.02   45.60
   6  -4   2  855.51   46.60
   6  -4   2  811.82   44.80
  -7   4  -2  544.75   36.70
  -7   4  -2  604.14   33.10
  -7   4  -2  477.25   40.60
  -7   4  -2  509.65   35.80
  -7   4  -2  647.64   37.50
  -7   4  -2  569.04   25.20
   7  -4   2  553.04   31.40
   7  -4   2  513.35   35.70
   7  -4   2  530.45   23.80
   7  -4   2  575.64   36.30
   7  -4   2  562.84   37.10
  -8   4  -2  235.38   27.40
  -8   4  -2  250.37   28.80
  -8   4  -2  278.47   28.70
  -8   4  -2  294.57   23.20
  -8   4  -2  248.48   14.80
   8  -4   2  206.58   25.60
   8  -4   2  265.37   27.40
   8  -4   2  238.28   20.10
   8  -4   2  263.57   28.90
   8  -4   2  250.97   13.50
  -9   4  -2   -4.50    7.60
  -9   4  -2    6.80   12.10
  -9   4  -2  -19.70   10.00
  -9   4  -2    2.70    5.30
  -9   4  -2    2.90   10.30
   9  -4   2   -2.10    4.30
   9  -4   2    3.20   10.70
   9  -4   2   -0.20   11.40
 -10   4  -2  144.09   23.90
 -10   4  -2  168.88   22.30
 -10   4  -2  148.89   24.30
 -10   4  -2  159.88   13.60
 -10   4  -2  167.58   25.40
  10  -4   2  165.08   11.40
  10  -4   2  166.48   26.10
  10  -4   2  152.78   25.20
 -11   4  -2   61.19   18.90
 -11   4  -2   76.49   20.30
 -11   4  -2   75.89   16.70
  11  -4   2   84.39    8.80
  11  -4   2   93.79   21.30
 -12   4  -2  219.38   33.10
 -12   4  -2  143.09   23.30
 -12   4  -2  140.29   27.10
  12  -4   2  167.88   12.80
  12  -4   2  135.59   26.10
  12  -4   2  173.58   28.90
 -13   4  -2   16.60   16.00
 -13   4  -2   25.60   13.60
 -13   4  -2   42.00   25.30
  13  -4   2   21.40    6.60
  13  -4   2   55.09   18.70
  13  -4   2   13.90   12.80
  14   3  -2    9.30   14.80
  14   3  -2   26.90   13.60
  14   3  -2   11.40    7.70
  14   3  -2   32.70   16.00
 -14  -3   2   35.60   14.90
 -14  -3   2   20.70   15.20
  13   3  -2    9.90    7.00
  13   3  -2   15.90   15.30
  13   3  -2    9.60   10.90
  13   3  -2    7.60   12.50
 -13  -3   2    5.80   11.70
 -13  -3   2   15.10   13.90
  12   3  -2  287.27   18.40
  12   3  -2  296.97   33.70
  12   3  -2  273.67   33.30
  12   3  -2  281.47   32.50
 -12  -3   2  216.48   27.20
 -12  -3   2  293.27   33.60
  11   3  -2   78.69    9.80
  11   3  -2  135.59   21.80
  11   3  -2   82.99   18.40
  11   3  -2  112.39   21.50
 -11  -3   2  135.79   23.00
 -11  -3   2  125.19   19.10
 -11  -3   2   73.09   18.30
  10   3  -2    5.00    8.40
  10   3  -2   -6.20    9.20
  10   3  -2   -2.10    9.80
  10   3  -2   -8.10    4.70
 -10  -3   2    3.60   10.80
 -10  -3   2   -1.60    8.40
 -10  -3   2   -6.70    9.30
   9   3  -2  632.44   37.00
   9   3  -2  673.83   41.60
   9   3  -2  754.62   31.30
   9   3  -2  676.93   42.20
   9   3  -2  657.13   39.50
  -9  -3   2  667.23   38.90
  -9  -3   2  679.93   42.50
  -9  -3   2  614.04   40.10
  -9  -3   2  584.14   41.00
  -9  -3   2  666.13   31.60
   8   3  -2    3.90    6.10
   8   3  -2   -0.90    6.90
   8   3  -2    2.80    5.40
   8   3  -2   14.20    8.90
   8   3  -2    4.20    4.90
  -8  -3   2   -8.20    3.40
  -8  -3   2    4.90    7.50
  -8  -3   2    4.70    8.10
  -8  -3   2    6.60    7.40
  -8  -3   2    3.70    7.50
   7   3  -2  196.58   19.30
   7   3  -2  175.48   11.20
   7   3  -2  160.78   16.90
   7   3  -2  168.08   18.90
   7   3  -2  164.78   19.20
  -7  -3   2  174.98   19.10
  -7  -3   2  164.98   19.40
  -7  -3   2  160.68   18.50
  -7  -3   2  147.99   10.90
   6   3  -2  181.08   18.60
   6   3  -2  213.08   20.10
   6   3  -2  183.48   16.50
   6   3  -2  199.68   16.00
   6   3  -2  212.28   12.60
  -6  -3   2  215.28   20.60
  -6  -3   2  174.78   12.30
  -6  -3   2  169.28   18.60
  -6  -3   2  218.38   18.00
   5   3  -2   23.50    7.60
   5   3  -2   10.90    7.80
   5   3  -2    9.50    4.40
   5   3  -2   15.60    7.80
   5   3  -2   14.50    7.60
  -5  -3   2    9.90    7.90
  -5  -3   2    8.10    7.90
  -5  -3   2    3.70    6.50
  -5  -3   2    8.20    4.80
   4   3  -2   18.50    6.30
   4   3  -2   29.30    4.10
   4   3  -2   23.20    6.40
   4   3  -2   25.80    6.40
   4   3  -2   26.60    5.90
  -4  -3   2   20.90    6.10
  -4  -3   2   42.50    8.60
  -4  -3   2   37.40    7.80
  -4  -3   2   26.00    4.30
   3   3  -2 2243.58   91.29
  -3  -3   2 2382.46   95.39
  -3  -3   2 2309.67   87.79
  -3  -3   2 2280.87   91.29
  -3  -3   2 2212.28   90.59
   2   3  -2 1396.46   54.19
   2   3  -2 1368.66   54.39
   2   3  -2 1322.47   58.79
   2   3  -2 1397.76   52.39
   2   3  -2 1399.96   54.89
  -2  -3   2 1390.46   52.39
  -2  -3   2 1355.26   59.89
  -2  -3   2 1350.26   62.09
  -2  -3   2 1360.86   54.39
  -2  -3   2 1238.78   55.59
  -2  -3   2 1291.97   54.49
   1   3  -2    8.00    4.20
   1   3  -2   -1.70    6.80
   1   3  -2    7.60    3.00
   1   3  -2    8.10    1.90
   1   3  -2   -0.40    4.70
   1   3  -2    6.60    2.90
   1   3  -2   -7.20    7.80
  -1  -3   2    6.10    1.90
  -1  -3   2    5.10    2.80
  -1  -3   2   -5.00    8.90
  -1  -3   2   17.80    8.10
  -1  -3   2    8.80    3.00
  -1  -3   2    9.00    2.80
   0   3  -2   -0.60    8.40
   0   3  -2   13.40    7.90
   0   3  -2   18.00    1.70
   0   3  -2   14.20    4.30
   0   3  -2   18.70    3.70
   0   3  -2   23.60    5.10
   0   3  -2   16.00    3.60
   0  -3   2   13.20    9.70
   0  -3   2   21.30    3.90
   0  -3   2   24.40    4.90
   0  -3   2   18.10    4.90
   0  -3   2   16.30    8.60
  -1   3  -2  341.07   16.80
  -1   3  -2  338.67   16.80
  -1   3  -2  331.17   12.70
  -1   3  -2  326.57   16.70
  -1   3  -2  356.36   25.30
  -1   3  -2  301.27   21.30
  -1   3  -2  337.57   15.50
  -1   3  -2  348.17   17.20
   1  -3   2  326.97   17.00
   1  -3   2  296.27   18.20
   1  -3   2  290.77   17.90
   1  -3   2  338.77   16.70
   1  -3   2  326.87   16.00
   1  -3   2  314.57   23.90
  -2   3  -2  812.42   30.80
  -2   3  -2  725.63   42.00
  -2   3  -2  795.12   36.20
  -2   3  -2  808.62   36.30
  -2   3  -2  845.72   36.10
   2  -3   2  749.92   35.80
   2  -3   2  782.92   36.00
   2  -3   2  838.72   35.30
   2  -3   2  822.62   33.40
   2  -3   2  790.72   30.60
   2  -3   2  779.62   40.80
  -3   3  -2  483.35   31.70
  -3   3  -2  450.35   25.60
  -3   3  -2  466.55   19.10
  -3   3  -2  435.86   25.20
  -3   3  -2  477.05   25.30
  -3   3  -2  524.15   23.90
   3  -3   2  438.86   27.40
   3  -3   2  455.85   18.70
   3  -3   2  471.75   25.60
   3  -3   2  463.15   26.20
  -4   3  -2  782.52   38.50
  -4   3  -2  750.02   44.00
  -4   3  -2  772.82   38.30
  -4   3  -2  753.02   39.10
  -4   3  -2  784.92   30.80
  -4   3  -2  715.33   41.80
   4  -3   2  763.32   30.20
   4  -3   2  759.62   38.50
   4  -3   2  723.73   39.00
   4  -3   2  750.12   35.40
   4  -3   2  758.32   39.00
  -5   3  -2   63.89   10.20
  -5   3  -2   48.30   11.40
  -5   3  -2   46.30   11.30
  -5   3  -2   82.39    6.50
  -5   3  -2   42.60   10.10
   5  -3   2   64.79    5.50
   5  -3   2   61.09   12.60
   5  -3   2   57.59    9.80
   5  -3   2   77.69   13.10
   5  -3   2   69.59   13.40
  -6   3  -2   12.10    8.60
  -6   3  -2    1.60    5.40
  -6   3  -2   11.20    3.90
  -6   3  -2   18.50    8.80
  -6   3  -2    5.90    7.90
   6  -3   2   -4.60    6.50
   6  -3   2   18.10    7.10
   6  -3   2    4.60    8.10
   6  -3   2   -2.60    6.60
   6  -3   2    4.70    3.30
  -7   3  -2  335.77   26.60
  -7   3  -2  327.07   22.80
  -7   3  -2  349.77   17.20
  -7   3  -2  345.67   27.60
  -7   3  -2  349.27   28.00
   7  -3   2  363.66   28.10
   7  -3   2  319.67   21.60
   7  -3   2  331.57   16.20
   7  -3   2  312.37   26.00
   7  -3   2  372.66   27.90
  -8   3  -2  111.29   20.30
  -8   3  -2  145.49   20.00
  -8   3  -2  105.69   19.70
  -8   3  -2  104.69   15.40
  -8   3  -2  107.79    9.80
   8  -3   2  119.09   19.00
   8  -3   2  100.49   18.00
   8  -3   2  116.79    8.80
   8  -3   2  126.29   15.40
   8  -3   2  106.99   18.70
  -9   3  -2   34.80    7.10
  -9   3  -2   27.90   14.30
  -9   3  -2   32.40   13.10
  -9   3  -2   41.90   11.60
  -9   3  -2   20.80   13.50
   9  -3   2   51.79   15.00
   9  -3   2   37.30   14.00
   9  -3   2   24.00   12.60
   9  -3   2   27.80    5.80
 -10   3  -2    5.80    9.40
 -10   3  -2    0.10    8.20
 -10   3  -2   -8.40   11.10
 -10   3  -2   10.50    6.00
  10  -3   2   11.30   11.20
  10  -3   2   -9.80    9.10
  10  -3   2   11.10    5.00
 -11   3  -2   48.50   18.30
 -11   3  -2   47.80   14.50
 -11   3  -2   20.40   14.80
  11  -3   2   38.80    7.00
  11  -3   2   62.89   18.10
 -12   3  -2  241.88   34.80
 -12   3  -2  232.58   31.90
 -12   3  -2  200.98   25.60
  12  -3   2  239.38   15.20
  12  -3   2  255.77   34.00
  12  -3   2  226.18   32.40
 -13   3  -2   14.10   14.50
 -13   3  -2   11.40   15.60
 -13   3  -2   -3.60   13.70
  13  -3   2    4.70   13.20
  13  -3   2    8.90    6.20
  13  -3   2   21.20   13.30
  14   2  -2   11.10    7.30
  14   2  -2    1.30   11.40
  14   2  -2   -9.30    8.00
 -14  -2   2  -10.90   11.40
 -14  -2   2    5.30   11.20
  13   2  -2   27.50   15.30
  13   2  -2   14.60   14.00
  13   2  -2   11.50   11.70
  13   2  -2    5.20    6.70
 -13  -2   2   16.90   15.40
 -13  -2   2    3.10   11.80
  12   2  -2  124.49   12.50
  12   2  -2  100.69   20.00
  12   2  -2  108.99   23.10
 -12  -2   2  100.59   19.90
 -12  -2   2  126.09   23.50
  11   2  -2    9.80    6.30
  11   2  -2    0.30   11.30
  11   2  -2    2.70    9.40
  11   2  -2    7.30   11.70
 -11  -2   2   -5.40    8.10
 -11  -2   2   -7.80   10.00
 -11  -2   2  -16.30    9.00
  10   2  -2   67.69   17.30
  10   2  -2   90.89   18.90
  10   2  -2   75.09   16.50
  10   2  -2   64.79    9.10
 -10  -2   2   68.29   16.10
 -10  -2   2   85.09   21.30
 -10  -2   2   66.39   17.80
 -10  -2   2   77.49   16.30
   9   2  -2  895.91   51.29
   9   2  -2  898.51   50.39
   9   2  -2  902.11   38.40
   9   2  -2  861.91   45.00
   9   2  -2  901.61   48.60
  -9  -2   2  845.12   46.70
  -9  -2   2  918.41   51.09
  -9  -2   2  888.21   39.10
  -9  -2   2  769.32   49.70
  -9  -2   2  866.81   49.40
   8   2  -2   23.30    7.70
   8   2  -2   19.50    8.70
   8   2  -2   34.90   12.00
   8   2  -2   34.60   11.30
   8   2  -2   25.30    5.40
  -8  -2   2   33.20    9.30
  -8  -2   2   36.80    6.70
  -8  -2   2   23.40   10.20
  -8  -2   2   40.00   12.60
  -8  -2   2   18.00    9.30
   7   2  -2   81.79   14.20
   7   2  -2  115.19   17.20
   7   2  -2   93.99    8.80
   7   2  -2  129.59   15.10
   7   2  -2  112.09   15.40
  -7  -2   2   95.59   13.30
  -7  -2   2   96.29   14.50
  -7  -2   2   92.39   14.70
  -7  -2   2   90.69   15.90
  -7  -2   2  122.69   10.20
   6   2  -2  577.24   33.70
   6   2  -2  667.93   33.10
   6   2  -2  631.54   35.70
   6   2  -2  676.63   28.20
   6   2  -2  635.54   36.20
  -6  -2   2  615.64   28.20
  -6  -2   2  671.43   37.00
  -6  -2   2  690.93   36.60
  -6  -2   2  604.74   34.40
  -6  -2   2  595.04   33.20
   5   2  -2  280.57   15.00
   5   2  -2  258.37   17.20
   5   2  -2  269.37   19.60
   5   2  -2  244.58   19.50
  -5  -2   2  268.87   19.70
  -5  -2   2  219.18   18.10
  -5  -2   2  292.07   23.60
  -5  -2   2  248.48   13.40
   4   2  -2  127.69    7.70
   4   2  -2  100.09   10.70
   4   2  -2  133.29   12.30
   4   2  -2  145.09   12.30
   4   2  -2  115.59   12.30
  -4  -2   2  132.49   11.30
  -4  -2   2  137.09   12.30
  -4  -2   2  145.89    8.40
  -4  -2   2  121.59   12.40
   3   2  -2 4358.46  233.98
  -3  -2   2 4590.74  235.98
  -2  -2   2    0.30    0.70
   1   2  -2   25.60    7.30
   1   2  -2   14.10    3.30
   1   2  -2   16.00    3.20
   1   2  -2   17.70    2.20
  -1  -2   2   12.40    3.20
  -1  -2   2   21.90    9.10
  -1  -2   2   13.70    6.60
  -1  -2   2   15.40    2.30
  -1  -2   2   20.50    3.50
   0   2  -2 1759.42   72.89
   0   2  -2 1769.62   71.39
   0  -2   2 1711.33   70.89
   0  -2   2 1660.33   73.09
  -1   2  -2  153.18   15.70
  -1   2  -2  158.28    9.60
  -1   2  -2  154.08   10.20
  -1   2  -2  170.08   10.70
  -1   2  -2  166.38   10.50
  -1   2  -2  166.48    6.40
   1  -2   2  152.68    9.60
   1  -2   2  158.48    8.80
   1  -2   2  154.88   10.20
   1  -2   2  120.19   16.10
  -2   2  -2 2019.80   79.89
  -2   2  -2 1949.30   83.49
  -2   2  -2 1984.00   74.89
  -2   2  -2 2035.80   79.69
   2  -2   2 1987.60   79.69
   2  -2   2 1840.22   79.59
   2  -2   2 2005.90   79.69
  -3   2  -2  533.35   22.30
  -3   2  -2  597.54   28.80
  -3   2  -2  547.05   25.90
  -3   2  -2  595.44   31.30
  -3   2  -2  524.55   27.60
  -3   2  -2  571.94   28.40
   3  -2   2  554.44   25.90
   3  -2   2  574.94   28.30
   3  -2   2  544.05   28.50
   3  -2   2  542.75   22.00
   3  -2   2  532.25   28.00
  -4   2  -2 1128.99   52.89
  -4   2  -2 1137.09   52.99
  -4   2  -2 1162.88   45.40
  -4   2  -2 1161.98   52.69
  -4   2  -2 1141.39   49.80
   4  -2   2 1176.28   45.10
   4  -2   2 1130.59   53.19
   4  -2   2 1158.88   52.39
   4  -2   2 1158.98   49.50
  -5   2  -2  105.19   15.80
  -5   2  -2  142.89   16.90
  -5   2  -2  150.18   16.50
  -5   2  -2  130.09    8.60
  -5   2  -2  136.99   14.20
   5  -2   2  100.79   14.70
   5  -2   2   84.99   14.10
   5  -2   2  121.89    8.40
   5  -2   2  135.49   15.90
   5  -2   2  136.09   13.10
  -6   2  -2  904.21   47.10
  -6   2  -2  854.01   45.60
  -6   2  -2  878.41   47.00
  -6   2  -2  926.81   36.90
  -6   2  -2  873.91   42.40
   6  -2   2  909.61   47.50
   6  -2   2 1003.50   47.60
   6  -2   2  857.01   36.10
   6  -2   2  841.82   41.40
   6  -2   2  827.22   45.80
  -7   2  -2   46.20   12.70
  -7   2  -2   36.00    9.60
  -7   2  -2   31.40   10.30
  -7   2  -2   31.90   11.50
  -7   2  -2   31.10    5.40
   7  -2   2   22.10   10.00
   7  -2   2   31.70    8.40
   7  -2   2   34.70    5.20
   7  -2   2   62.09   14.30
   7  -2   2   30.10   11.30
  -8   2  -2  111.99   19.50
  -8   2  -2  137.69   21.20
  -8   2  -2  129.89   17.20
  -8   2  -2  124.39   18.70
  -8   2  -2  125.49   10.50
   8  -2   2   98.59   13.40
   8  -2   2  186.98   23.80
   8  -2   2  130.59    9.80
   8  -2   2  104.49   17.00
  -9   2  -2    4.30    9.80
  -9   2  -2   -2.20    4.80
  -9   2  -2    2.80   10.70
  -9   2  -2    6.80   10.70
  -9   2  -2   -1.30    8.20
   9  -2   2  -10.90    8.50
   9  -2   2   15.80    5.40
   9  -2   2   -0.80   10.10
   9  -2   2   -4.30    6.80
   9  -2   2   19.00   11.70
 -10   2  -2  190.58   13.80
 -10   2  -2  175.08   26.80
 -10   2  -2  212.48   24.10
 -10   2  -2  168.38   25.40
 -10   2  -2  197.78   27.40
  10  -2   2  125.19   22.20
  10  -2   2  227.38   29.50
  10  -2   2  156.38   12.50
  10  -2   2  215.78   27.70
 -11   2  -2   19.90   13.80
 -11   2  -2   30.00   11.80
 -11   2  -2    4.20   13.30
  11  -2   2    5.70   19.50
  11  -2   2   -2.70   10.40
  11  -2   2    7.30    5.60
 -12   2  -2  258.97   29.40
 -12   2  -2  256.17   33.90
  12  -2   2  231.78   30.30
  12  -2   2  197.68   29.70
  12  -2   2  245.98   15.80
 -13   2  -2  158.58   30.60
 -13   2  -2  179.38   30.50
 -13   2  -2  176.58   25.90
  13  -2   2  172.18   13.90
  13  -2   2  225.08   32.70
  13  -2   2  202.58   33.10
  14   1  -2   -4.30   10.20
  14   1  -2   -3.90    6.30
  14   1  -2    1.90   13.70
 -14  -1   2    9.30   16.00
 -14  -1   2   -9.90   13.30
  13   1  -2   28.40   14.00
  13   1  -2   53.99   18.00
  13   1  -2   32.30    7.90
 -13  -1   2   64.89   18.00
  12   1  -2   37.60    8.20
  12   1  -2   50.29   16.60
  12   1  -2   34.40   15.60
  12   1  -2   31.30   15.50
 -12  -1   2   43.00   15.00
 -12  -1   2   55.29   23.50
 -12  -1   2   61.09   19.20
  11   1  -2    9.20   10.30
  11   1  -2   19.60   13.30
  11   1  -2   14.60   12.20
  11   1  -2   16.10    6.80
 -11  -1   2   18.20   12.10
 -11  -1   2    2.50   12.10
 -11  -1   2   -8.20    9.60
  10   1  -2  528.35   26.20
  10   1  -2  523.15   39.50
  10   1  -2  545.95   39.60
  10   1  -2  555.74   38.30
 -10  -1   2  595.14   40.80
 -10  -1   2  541.25   35.60
 -10  -1   2  572.64   41.10
 -10  -1   2  552.64   39.00
   9   1  -2   -9.40    4.60
   9   1  -2   16.20    8.00
   9   1  -2  -13.50    7.70
   9   1  -2    7.20    9.50
   9   1  -2    0.20    9.00
  -9  -1   2   10.10    9.60
  -9  -1   2    6.40    9.80
  -9  -1   2    2.70    8.10
  -9  -1   2   -2.60    4.80
  -9  -1   2   -4.00    8.50
   8   1  -2  152.78   19.50
   8   1  -2  168.48   20.90
   8   1  -2  169.48   17.30
   8   1  -2  193.28   11.90
   8   1  -2  213.68   22.00
  -8  -1   2  118.99   16.30
  -8  -1   2  204.48   23.40
  -8  -1   2  153.08   11.40
  -8  -1   2  193.68   22.90
  -8  -1   2  175.58   20.50
   7   1  -2  100.59   16.20
   7   1  -2   63.99    7.20
   7   1  -2   70.89   16.80
   7   1  -2   56.49   11.20
   7   1  -2   66.79   10.60
  -7  -1   2   65.69    7.80
  -7  -1   2   56.49   12.40
  -7  -1   2   68.29   12.20
  -7  -1   2   66.99   13.70
  -7  -1   2   55.49   13.30
   6   1  -2  385.76   23.10
   6   1  -2  391.46   26.70
   6   1  -2  362.96   18.20
   6   1  -2  362.76   24.70
   6   1  -2  380.46   26.30
  -6  -1   2  388.96   25.90
  -6  -1   2  370.36   18.70
  -6  -1   2  362.06   26.90
  -6  -1   2  443.86   27.40
  -6  -1   2  331.37   22.80
   5   1  -2   13.10    6.50
   5   1  -2   10.60    7.90
   5   1  -2    8.50    5.70
   5   1  -2   24.60    8.80
  -5  -1   2   22.20    7.70
  -5  -1   2   13.70    4.60
  -5  -1   2   27.40    8.80
  -5  -1   2    2.00    7.00
   4   1  -2  383.56   21.90
   4   1  -2  416.16   23.40
   4   1  -2  398.66   20.90
   4   1  -2  400.56   22.90
  -4  -1   2  420.16   23.60
  -4  -1   2  411.66   21.50
  -4  -1   2  393.56   17.70
  -4  -1   2  406.46   23.10
   3   1  -2  286.87   12.90
   3   1  -2  276.87   16.10
   3   1  -2  267.77   16.80
   3   1  -2  291.47   15.80
  -3  -1   2  280.27   17.00
  -3  -1   2  284.67   16.90
  -3  -1   2  287.77   16.70
  -3  -1   2  293.37   16.10
   2   1  -2   53.49    6.80
   2   1  -2   41.70    5.30
   2   1  -2   45.60    6.20
   2   1  -2   39.30    3.60
   2   1  -2   51.59    6.10
  -2  -1   2   36.10    5.80
  -2  -1   2   43.30    5.50
  -2  -1   2   40.20    3.60
   1   1  -2 4411.66  201.58
  -1  -1   2 4706.83  202.28
   0   1  -2  460.25   18.40
   0   1  -2  410.86   18.10
   0   1  -2  443.66   16.30
   0   1  -2  444.46   18.20
   0  -1   2  454.75   21.00
   0  -1   2  384.96   18.10
   0  -1   2  393.06   18.00
   0  -1   2  443.86   19.70
   0  -1   2  440.76   16.40
  -1   1  -2  750.02   32.00
  -1   1  -2  780.52   29.20
  -1   1  -2  778.92   32.20
  -1   1  -2  811.72   34.50
  -1   1  -2  761.22   32.10
   1  -1   2  751.92   32.00
   1  -1   2  770.22   31.20
   1  -1   2  791.72   34.30
   1  -1   2  758.32   32.20
   1  -1   2  745.03   29.20
  -2   1  -2 1318.37   53.99
  -2   1  -2 1373.96   54.49
  -2   1  -2 1305.67   49.90
  -2   1  -2 1312.37   54.19
   2  -1   2 1306.07   52.29
   2  -1   2 1229.98   53.79
   2  -1   2 1267.97   49.90
   2  -1   2 1342.97   54.09
  -3   1  -2  738.53   32.70
  -3   1  -2  777.52   29.70
  -3   1  -2  738.23   35.20
  -3   1  -2  753.52   34.80
  -3   1  -2  736.53   35.00
   3  -1   2  766.62   32.50
   3  -1   2  680.63   34.90
   3  -1   2  781.62   29.60
   3  -1   2  720.13   34.50
   3  -1   2  734.13   34.90
  -4   1  -2  376.66   22.60
  -4   1  -2  340.17   21.60
  -4   1  -2  349.47   21.50
  -4   1  -2  344.17   18.80
  -4   1  -2  340.47   15.40
   4  -1   2  335.07   21.80
   4  -1   2  333.37   21.40
   4  -1   2  347.27   21.30
   4  -1   2  357.76   15.30
   4  -1   2  338.47   18.30
  -5   1  -2  394.26   26.30
  -5   1  -2  387.66   24.50
  -5   1  -2  389.76   25.80
  -5   1  -2  365.86   17.40
  -5   1  -2  340.47   21.10
   5  -1   2  389.36   24.90
   5  -1   2  390.46   17.30
   5  -1   2  335.37   25.40
   5  -1   2  362.46   25.70
   5  -1   2  368.06   21.40
  -6   1  -2 2600.34  106.99
  -6   1  -2 2626.74  110.89
  -6   1  -2 2583.24  101.19
  -6   1  -2 2687.53  111.69
  -6   1  -2 2547.55  111.29
   6  -1   2 2700.43  106.39
   6  -1   2 2755.52  111.89
   6  -1   2 2502.35  100.59
   6  -1   2 2524.05  110.99
   6  -1   2 2572.74  111.59
  -7   1  -2   20.60    7.70
  -7   1  -2   29.30    5.30
  -7   1  -2   45.20   11.10
  -7   1  -2   21.80   10.70
  -7   1  -2   39.50   13.80
   7  -1   2   38.20    8.10
   7  -1   2   31.50   10.00
   7  -1   2   36.50   10.70
   7  -1   2   37.00    5.70
   7  -1   2   23.50   10.20
  -8   1  -2    6.90    8.80
  -8   1  -2   20.20   10.60
  -8   1  -2   13.20    7.40
  -8   1  -2   13.60    5.00
  -8   1  -2   25.30   11.50
   8  -1   2   12.40    4.60
   8  -1   2   33.50   13.40
   8  -1   2    5.40    6.10
   8  -1   2   14.30    9.50
   8  -1   2    7.20    9.60
  -9   1  -2  193.38   24.90
  -9   1  -2  146.59   22.10
  -9   1  -2  144.59   12.40
  -9   1  -2  139.99   18.60
  -9   1  -2  172.68   22.00
   9  -1   2  156.78   11.40
   9  -1   2  169.98   19.00
   9  -1   2  151.78   22.40
   9  -1   2  153.08   23.00
   9  -1   2  139.79   20.80
 -10   1  -2  163.18   13.50
 -10   1  -2  159.98   24.10
 -10   1  -2  124.49   21.40
 -10   1  -2  142.99   22.40
  10  -1   2  159.28   24.70
  10  -1   2  112.29   20.70
  10  -1   2  137.49   11.80
  10  -1   2  146.79   24.40
 -11   1  -2  -18.60    8.00
 -11   1  -2   -5.90    7.90
 -11   1  -2   -1.20   11.30
  11  -1   2    4.60    5.70
  11  -1   2    9.50   12.10
  11  -1   2    7.80   11.20
 -12   1  -2   32.60   16.50
 -12   1  -2    9.70   14.20
 -12   1  -2   33.80   14.80
  12  -1   2   22.90    7.00
  12  -1   2   17.30   11.70
  12  -1   2   28.50   15.20
 -13   1  -2   51.19   19.10
 -13   1  -2   69.39   17.50
  13  -1   2   49.70    9.00
  13  -1   2   36.60   16.70
  13  -1   2   58.59   18.80
 -14   1  -2  194.28   27.90
 -14   1  -2  258.47   37.20
  14  -1   2  188.28   30.20
  14  -1   2  273.47   37.80
  14  -1   2  217.38   16.10
  14   0  -2    6.70   12.10
  14   0  -2   25.10   15.10
  14   0  -2    1.90    6.30
 -14   0   2    5.50   12.20
 -14   0   2    9.10   14.30
  13   0  -2  199.98   28.10
  13   0  -2  205.68   15.30
 -13   0   2  223.38   28.60
 -13   0   2  161.78   28.90
  12   0  -2   82.49   20.60
  12   0  -2   68.69    9.70
  12   0  -2   79.99   18.30
 -12   0   2   51.39   15.10
 -12   0   2   58.39   19.90
 -12   0   2   75.19   21.10
  11   0  -2    8.00   11.20
  11   0  -2    1.60    6.10
  11   0  -2    3.90   11.80
  11   0  -2   -1.60    9.80
 -11   0   2    8.20   11.50
 -11   0   2   19.30   21.10
 -11   0   2   12.10    9.70
  10   0  -2  491.35   24.30
  10   0  -2  471.45   37.50
  10   0  -2  495.95   36.50
  10   0  -2  515.35   38.50
 -10   0   2  408.26   37.30
 -10   0   2  518.15   34.10
 -10   0   2  531.35   38.80
 -10   0   2  477.45   36.10
   9   0  -2   19.30   10.30
   9   0  -2   23.00    6.10
   9   0  -2   36.40   14.40
   9   0  -2   15.00    8.60
   9   0  -2   40.80   14.30
  -9   0   2   28.90    6.40
  -9   0   2   19.00   11.90
  -9   0   2   27.10   12.90
  -9   0   2   39.80   12.10
   8   0  -2  180.28   21.20
   8   0  -2  272.67   27.50
   8   0  -2  222.88   17.90
   8   0  -2  260.07   27.00
   8   0  -2  205.68   13.30
  -8   0   2  241.98   25.10
  -8   0   2  238.78   13.90
  -8   0   2  262.97   26.90
  -8   0   2  264.97   27.40
  -8   0   2  224.98   19.40
   7   0  -2  116.29   13.90
   7   0  -2  107.89   15.60
   7   0  -2  122.99    9.20
   7   0  -2  132.09   18.20
   7   0  -2  119.89   19.60
  -7   0   2   88.49   17.40
  -7   0   2  109.79    9.60
  -7   0   2   83.79   14.40
  -7   0   2  116.29   18.40
  -7   0   2  127.89   16.00
   6   0  -2   80.89   11.50
   6   0  -2   44.40   11.00
   6   0  -2   84.29   14.10
   6   0  -2   93.99    8.00
   6   0  -2   86.79   15.50
  -6   0   2   76.39   13.50
  -6   0   2   64.89    7.00
  -6   0   2   64.99   13.70
  -6   0   2   68.89   10.90
  -6   0   2   55.09   12.40
   5   0  -2   82.69   11.80
   5   0  -2  104.49   14.30
   5   0  -2  103.89   14.60
   5   0  -2  120.49   12.50
  -5   0   2  109.69   14.80
  -5   0   2   85.29   13.00
  -5   0   2  102.49    8.30
   4   0  -2   67.59    9.90
   4   0  -2   83.79   10.40
   4   0  -2   67.69    5.60
   4   0  -2   63.39    7.90
   4   0  -2   76.69   11.10
  -4   0   2   58.79    8.30
  -4   0   2   70.69   10.00
  -4   0   2   64.49   10.10
  -4   0   2   65.39    5.50
  -4   0   2   89.89   11.30
   3   0  -2  393.66   19.50
   3   0  -2  418.16   21.00
   3   0  -2  416.66   22.00
   3   0  -2  391.56   21.60
   3   0  -2  393.36   16.90
  -3   0   2  426.26   17.20
  -3   0   2  406.36   22.10
  -3   0   2  418.16   21.90
  -3   0   2  346.27   19.30
   2   0  -2  455.95   20.20
   2   0  -2  405.26   19.00
   2   0  -2  405.96   20.50
   2   0  -2  407.36   16.90
   2   0  -2  451.95   20.80
  -2   0   2  422.36   19.30
  -2   0   2  418.06   20.70
  -2   0   2  412.46   20.50
  -2   0   2  401.16   20.10
  -2   0   2  403.66   17.00
   1   0  -2   18.60    1.50
   1   0  -2   14.20    2.80
   1   0  -2   21.10    3.00
   1   0  -2   13.50    2.20
   1   0  -2   20.60    3.50
  -1   0   2   13.00    1.40
  -1   0   2   10.70    2.70
  -1   0   2   15.90    3.20
  -1   0   2   14.50    2.70
  -1   0   2   17.90    2.50
  -2   0  -2  979.40   42.50
  -2   0  -2 1061.79   43.00
  -2   0  -2 1053.19   41.00
  -2   0  -2  981.30   42.30
  -2   0  -2 1002.20   39.20
   2   0   2 1035.70   42.60
   2   0   2 1046.90   40.90
   2   0   2 1000.50   42.80
   2   0   2  997.70   39.20
   2   0   2  997.30   42.60
  -3   0  -2    1.00    4.90
  -3   0  -2   -6.80    3.90
  -3   0  -2    5.90    5.20
  -3   0  -2    1.60    2.40
  -3   0  -2   -1.00    3.40
   3   0   2   -0.30    4.50
   3   0   2   -0.60    4.90
   3   0   2    4.80    2.70
   3   0   2    0.00    4.70
   3   0   2   -2.80    3.30
  -4   0  -2 1722.43   73.29
  -4   0  -2 1670.53   66.99
  -4   0  -2 1766.22   70.49
  -4   0  -2 1741.13   73.49
  -4   0  -2 1721.53   72.99
   4   0   2 1769.82   73.69
   4   0   2 1742.93   70.09
   4   0   2 1696.43   66.89
   4   0   2 1744.63   73.19
   4   0   2 1715.83   72.69
  -5   0  -2   89.89   13.00
  -5   0  -2   90.99   13.50
  -5   0  -2   93.59   13.60
  -5   0  -2   79.99    7.30
   5   0   2   70.59   12.00
   5   0   2   91.19    7.30
   5   0   2  109.19   14.20
   5   0   2   69.49    9.50
   5   0   2   76.39   11.80
  -6   0  -2  278.87   24.00
  -6   0  -2  359.16   21.80
  -6   0  -2  338.77   25.00
  -6   0  -2  317.37   16.30
  -6   0  -2  320.97   23.80
[truncated: 3,260,302 more chars]
