# Supplementary material for: Switchable Reactivities of Metalated Phosphasilenes Regulated by Reversible 1,2‐Metal Migration
Source: Angew Chem Int Ed Engl. 2025 Dec 16;65(5):e18102. doi: 10.1002/anie.202518102 (PMC12851009; doi:10.1002/anie.202518102)
Supplement: Supplementary file 2 — Supporting Information [file ANIE-65-e18102-s001.zip › 11.cif]

data_zhuhu141_0ma
_audit_creation_date               2025-04-04
_audit_creation_method
;
Olex2 1.3
(compiled Nov 21 2019 18:26:39 for OlexSys, GUI svn.r6003)
;
_shelx_SHELXL_version_number       '2018/3'
_audit_contact_author_address      ?
_audit_contact_author_email        ?
_audit_contact_author_name         ''
_audit_contact_author_phone        ?
_publ_contact_author_id_orcid      ?
_publ_section_references
;
Dolomanov, O.V., Bourhis, L.J., Gildea, R.J, Howard, J.A.K. & Puschmann, H.
 (2009), J. Appl. Cryst. 42, 339-341.

Sheldrick, G.M. (2015). Acta Cryst. C71, 3-8.
;
_chemical_name_common              ?
_chemical_name_systematic          ?
_chemical_formula_moiety           'C72 H103 Ag Fe N5 O4 P Si2, C5 H12'
_chemical_formula_sum              'C77 H115 Ag Fe N5 O4 P Si2'
_chemical_formula_weight           1425.60
_chemical_melting_point            ?
loop_
  _atom_type_symbol
  _atom_type_description
  _atom_type_scat_dispersion_real
  _atom_type_scat_dispersion_imag
  _atom_type_scat_source
 'C' 'C' 0.0033 0.0016 'International Tables Vol C Tables 4.2.6.8 and 6.1.1.4'
 'H' 'H' 0.0000 0.0000 'International Tables Vol C Tables 4.2.6.8 and 6.1.1.4'
 'Ag' 'Ag' -0.8971 1.1015
 'International Tables Vol C Tables 4.2.6.8 and 6.1.1.4'
 'Fe' 'Fe' 0.3463 0.8444 'International Tables Vol C Tables 4.2.6.8 and 6.1.1.4'
 'N' 'N' 0.0061 0.0033 'International Tables Vol C Tables 4.2.6.8 and 6.1.1.4'
 'O' 'O' 0.0106 0.0060 'International Tables Vol C Tables 4.2.6.8 and 6.1.1.4'
 'P' 'P' 0.1023 0.0942 'International Tables Vol C Tables 4.2.6.8 and 6.1.1.4'
 'Si' 'Si' 0.0817 0.0704 'International Tables Vol C Tables 4.2.6.8 and 6.1.1.4'

_shelx_space_group_comment
;
The symmetry employed for this shelxl refinement is uniquely defined
by the following loop, which should always be used as a source of
symmetry information in preference to the above space-group names.
They are only intended as comments.
;
_space_group_crystal_system        'monoclinic'
_space_group_IT_number             14
_space_group_name_H-M_alt          'P 1 21/c 1'
_space_group_name_Hall             '-P 2ybc'
loop_
  _space_group_symop_operation_xyz
 'x, y, z'
 '-x, y+1/2, -z+1/2'
 '-x, -y, -z'
 'x, -y-1/2, z-1/2'

_cell_length_a                     23.8696(8)
_cell_length_b                     14.4404(4)
_cell_length_c                     22.2679(8)
_cell_angle_alpha                  90
_cell_angle_beta                   97.5480(10)
_cell_angle_gamma                  90
_cell_volume                       7608.9(4)
_cell_formula_units_Z              4
_cell_measurement_reflns_used      9989
_cell_measurement_temperature      100.0
_cell_measurement_theta_max        25.53
_cell_measurement_theta_min        2.32
_shelx_estimated_absorpt_T_max     0.946
_shelx_estimated_absorpt_T_min     0.877
_exptl_absorpt_coefficient_mu      0.550
_exptl_absorpt_correction_T_max    0.7453
_exptl_absorpt_correction_T_min    0.6846
_exptl_absorpt_correction_type     multi-scan
_exptl_absorpt_process_details     ?
_exptl_absorpt_special_details     ?
_exptl_crystal_colour              orange
_exptl_crystal_colour_primary      orange
_exptl_crystal_density_diffrn      1.244
_exptl_crystal_density_meas        ?
_exptl_crystal_density_method      ?
_exptl_crystal_description         plate
_exptl_crystal_F_000               3040
_exptl_crystal_size_max            0.245
_exptl_crystal_size_mid            0.128
_exptl_crystal_size_min            0.103
_exptl_transmission_factor_max     ?
_exptl_transmission_factor_min     ?
_diffrn_reflns_av_R_equivalents    0.0785
_diffrn_reflns_av_unetI/netI       0.0561
_diffrn_reflns_Laue_measured_fraction_full  0.999
_diffrn_reflns_Laue_measured_fraction_max  0.998
_diffrn_reflns_limit_h_max         29
_diffrn_reflns_limit_h_min         -29
_diffrn_reflns_limit_k_max         17
_diffrn_reflns_limit_k_min         -17
_diffrn_reflns_limit_l_max         27
_diffrn_reflns_limit_l_min         -27
_diffrn_reflns_number              80366
_diffrn_reflns_point_group_measured_fraction_full  0.999
_diffrn_reflns_point_group_measured_fraction_max  0.998
_diffrn_reflns_theta_full          25.242
_diffrn_reflns_theta_max           25.684
_diffrn_reflns_theta_min           2.225
_diffrn_ambient_temperature        100.0
_diffrn_detector_area_resol_mean   ?
_diffrn_measured_fraction_theta_full  0.999
_diffrn_measured_fraction_theta_max  0.998
_diffrn_measurement_device_type    'Bruker APEX-II CCD'
_diffrn_measurement_method         ?
_diffrn_radiation_type             MoK\a
_diffrn_radiation_wavelength       0.71073
_diffrn_source                     ?
_reflns_Friedel_coverage           0.000
_reflns_Friedel_fraction_full      .
_reflns_Friedel_fraction_max       .
_reflns_number_gt                  10837
_reflns_number_total               14435
_reflns_special_details
;
 Reflections were merged by SHELXL according to the crystal
 class for the calculation of statistics and refinement.
 
 _reflns_Friedel_fraction is defined as the number of unique
 Friedel pairs measured divided by the number that would be
 possible theoretically, ignoring centric projections and
 systematic absences.
;
_reflns_threshold_expression       'I > 2\s(I)'
_computing_cell_refinement         ?
_computing_data_collection         ?
_computing_data_reduction          ?
_computing_molecular_graphics      'Olex2 1.3 (Dolomanov et al., 2009)'
_computing_publication_material    'Olex2 1.3 (Dolomanov et al., 2009)'
_computing_structure_refinement    'SHELXL 2018/3 (Sheldrick, 2015)'
_computing_structure_solution      'olex2.solve 1.3 (Bourhis et al., 2015)'
_refine_diff_density_max           0.589
_refine_diff_density_min           -0.490
_refine_diff_density_rms           0.068
_refine_ls_extinction_coef         .
_refine_ls_extinction_method       none
_refine_ls_goodness_of_fit_ref     1.032
_refine_ls_hydrogen_treatment      constr
_refine_ls_matrix_type             full
_refine_ls_number_parameters       918
_refine_ls_number_reflns           14435
_refine_ls_number_restraints       144
_refine_ls_R_factor_all            0.0633
_refine_ls_R_factor_gt             0.0396
_refine_ls_restrained_S_all        1.033
_refine_ls_shift/su_max            0.002
_refine_ls_shift/su_mean           0.000
_refine_ls_structure_factor_coef   Fsqd
_refine_ls_weighting_details      
 'w=1/[\s^2^(Fo^2^)+(0.0350P)^2^+5.1984P] where P=(Fo^2^+2Fc^2^)/3'
_refine_ls_weighting_scheme        calc
_refine_ls_wR_factor_gt            0.0854
_refine_ls_wR_factor_ref           0.0954
_refine_special_details            ?
_olex2_refinement_description
;
1. Fixed Uiso
 At 1.2 times of:
  All C(H) groups, All C(H,H) groups
 At 1.5 times of:
  All C(H,H,H) groups
2. Uiso/Uaniso restraints and constraints
Uanis(C76) \\sim Ueq, Uanis(C11) \\sim Ueq, Uanis(C77) \\sim Ueq: with sigma of
0.01 and sigma for terminal atoms of 0.02
Uanis(C11) \\sim Ueq, Uanis(C12) \\sim Ueq, Uanis(C75) \\sim Ueq: with sigma of
0.01 and sigma for terminal atoms of 0.02
Uanis(C78) \\sim Ueq, Uanis(C79) \\sim Ueq, Uanis(C74A) \\sim Ueq, Uanis(C73A)
\\sim Ueq, Uanis(C72) \\sim Ueq: with sigma of 0.01 and sigma for terminal
atoms of 0.02
Uanis(C74) \\sim Ueq, Uanis(C73) \\sim Ueq, Uanis(C82) \\sim Ueq, Uanis(C81)
\\sim Ueq, Uanis(C80) \\sim Ueq: with sigma of 0.01 and sigma for terminal
atoms of 0.02
3. Rigid body (RIGU) restrains
 C11, C76, C77
 with sigma for 1-2 distances of 0.001 and sigma for 1-3 distances of 0.001
 C11, C12, C75
 with sigma for 1-2 distances of 0.001 and sigma for 1-3 distances of 0.001
 C78, C79, C74A, C73A
 with sigma for 1-2 distances of 0.001 and sigma for 1-3 distances of 0.001
 C80, C81, C82, C73, C74
 with sigma for 1-2 distances of 0.001 and sigma for 1-3 distances of 0.001
4. Others
 Sof(H11A)=Sof(C12)=Sof(H12A)=Sof(H12B)=Sof(H12C)=Sof(C75)=Sof(H75A)=Sof(H75B)=
 Sof(H75C)=1-FVAR(1)
 Sof(H11)=Sof(C76)=Sof(H76A)=Sof(H76B)=Sof(H76C)=Sof(C77)=Sof(H77A)=Sof(H77B)=
 Sof(H77C)=FVAR(1)
 Sof(C78)=Sof(H78A)=Sof(H78B)=Sof(H78C)=Sof(C79)=Sof(H79A)=Sof(H79B)=Sof(C72)=
 Sof(H72A)=Sof(H72B)=Sof(H72C)=Sof(C73A)=Sof(H73C)=Sof(H73D)=Sof(C74A)=
 Sof(H74D)=Sof(H74E)=1-FVAR(2)
 Sof(C73)=Sof(H73A)=Sof(H73B)=Sof(C74)=Sof(H74A)=Sof(H74B)=Sof(H74C)=Sof(C80)=
 Sof(H80A)=Sof(H80B)=Sof(H80C)=Sof(C81)=Sof(H81A)=Sof(H81B)=Sof(C82)=Sof(H82A)=
 Sof(H82B)=FVAR(2)
5.a Ternary CH refined with riding coordinates:
 C4(H4), C11(H11), C11(H11A), C21(H21), C24(H24), C38(H38), C41(H41), C49(H49),
  C56(H56)
5.b Secondary CH2 refined with riding coordinates:
 C73(H73A,H73B), C81(H81A,H81B), C82(H82A,H82B), C79(H79A,H79B), C73A(H73C,
 H73D), C74A(H74D,H74E)
5.c Aromatic/amide H refined with riding coordinates:
 C7(H7), C8(H8), C9(H9), C13(H13), C14(H14), C17(H17), C18(H18), C19(H19),
 C34(H34), C35(H35), C36(H36), C52(H52), C53(H53), C54(H54)
5.d Idealised Me refined as rotating group:
 C5(H5A,H5B,H5C), C6(H6A,H6B,H6C), C22(H22A,H22B,H22C), C23(H23A,H23B,H23C),
 C25(H25A,H25B,H25C), C26(H26A,H26B,H26C), C39(H39A,H39B,H39C), C40(H40A,H40B,
 H40C), C42(H42A,H42B,H42C), C43(H43A,H43B,H43C), C46(H46A,H46B,H46C), C50(H50A,
 H50B,H50C), C51(H51A,H51B,H51C), C57(H57A,H57B,H57C), C58(H58A,H58B,H58C),
 C59(H59A,H59B,H59C), C61(H61A,H61B,H61C), C62(H62A,H62B,H62C), C63(H63A,H63B,
 H63C), C65(H65A,H65B,H65C), C66(H66A,H66B,H66C), C67(H67A,H67B,H67C), C69(H69A,
 H69B,H69C), C70(H70A,H70B,H70C), C71(H71A,H71B,H71C), C74(H74A,H74B,H74C),
 C76(H76A,H76B,H76C), C12(H12A,H12B,H12C), C77(H77A,H77B,H77C), C75(H75A,H75B,
 H75C), C78(H78A,H78B,H78C), C80(H80A,H80B,H80C), C72(H72A,H72B,H72C)
;
_atom_sites_solution_hydrogens     geom
_atom_sites_solution_primary       iterative
_atom_sites_solution_secondary     ?
loop_
  _atom_site_label
  _atom_site_type_symbol
  _atom_site_fract_x
  _atom_site_fract_y
  _atom_site_fract_z
  _atom_site_U_iso_or_equiv
  _atom_site_adp_type
  _atom_site_occupancy
  _atom_site_site_symmetry_order
  _atom_site_calc_flag
  _atom_site_refinement_flags_posn
  _atom_site_refinement_flags_adp
  _atom_site_refinement_flags_occupancy
  _atom_site_disorder_assembly
  _atom_site_disorder_group
 Ag1 Ag 0.20855(2) 0.49683(2) 0.28484(2) 0.01928(6) Uani 1 1 d . . . . .
 Fe1 Fe 0.19009(2) 0.22793(3) 0.34701(2) 0.02166(10) Uani 1 1 d . . . . .
 P1 P 0.29693(3) 0.43174(5) 0.33126(4) 0.01989(16) Uani 1 1 d . . . . .
 Si1 Si 0.27743(3) 0.28487(5) 0.34110(4) 0.01674(16) Uani 1 1 d . . . . .
 Si2 Si 0.34339(3) 0.50727(5) 0.41252(4) 0.01742(16) Uani 1 1 d . . . . .
 O1 O 0.17104(9) 0.30672(14) 0.22489(11) 0.0319(5) Uani 1 1 d . . . . .
 O2 O 0.07743(10) 0.14895(18) 0.35082(14) 0.0533(7) Uani 1 1 d . . . . .
 O3 O 0.23985(9) 0.04348(14) 0.34466(11) 0.0338(5) Uani 1 1 d . . . . .
 O4 O 0.18344(9) 0.33179(16) 0.45919(11) 0.0356(5) Uani 1 1 d . . . . .
 N5 N 0.08918(10) 0.53643(15) 0.20032(11) 0.0204(5) Uani 1 1 d . . . . .
 N4 N 0.14254(9) 0.65573(15) 0.21299(11) 0.0204(5) Uani 1 1 d . . . . .
 N1 N 0.33042(9) 0.21623(14) 0.33129(11) 0.0176(5) Uani 1 1 d . . . . .
 N2 N 0.38726(9) 0.07952(14) 0.34125(10) 0.0158(5) Uani 1 1 d . . . . .
 N3 N 0.34166(9) 0.10970(14) 0.25100(10) 0.0150(5) Uani 1 1 d . . . . .
 C1 C 0.14036(11) 0.56479(18) 0.22902(13) 0.0195(6) Uani 1 1 d . . . . .
 C31 C 0.06585(11) 0.44442(19) 0.20371(15) 0.0237(7) Uani 1 1 d . . . . .
 C3 C 0.04541(11) 0.4187(2) 0.25697(15) 0.0262(7) Uani 1 1 d . . . . .
 C4 C 0.04206(12) 0.4854(2) 0.30895(15) 0.0282(7) Uani 1 1 d . . . . .
 H4 H 0.057248 0.546318 0.297026 0.034 Uiso 1 1 calc R U . . .
 C5 C 0.07853(15) 0.4541(2) 0.36701(16) 0.0408(9) Uani 1 1 d . . . . .
 H5A H 0.064380 0.394880 0.380315 0.061 Uiso 1 1 calc R U . . .
 H5B H 0.076832 0.500741 0.398713 0.061 Uiso 1 1 calc R U . . .
 H5C H 0.117739 0.446735 0.359210 0.061 Uiso 1 1 calc R U . . .
 C6 C -0.01950(13) 0.5010(2) 0.31917(18) 0.0393(8) Uani 1 1 d . . . . .
 H6A H -0.041544 0.521510 0.281257 0.059 Uiso 1 1 calc R U . . .
 H6B H -0.021022 0.548496 0.350352 0.059 Uiso 1 1 calc R U . . .
 H6C H -0.035286 0.442986 0.332415 0.059 Uiso 1 1 calc R U . . .
 C7 C 0.02591(13) 0.3284(2) 0.26060(17) 0.0333(8) Uani 1 1 d . . . . .
 H7 H 0.012628 0.307810 0.296708 0.040 Uiso 1 1 calc R U . . .
 C8 C 0.02563(14) 0.2683(2) 0.21229(19) 0.0423(9) Uani 1 1 d . . . . .
 H8 H 0.013030 0.206349 0.215803 0.051 Uiso 1 1 calc R U . . .
 C9 C 0.04347(14) 0.2975(2) 0.15916(18) 0.0395(9) Uani 1 1 d . . . . .
 H9 H 0.041210 0.256007 0.125809 0.047 Uiso 1 1 calc R U . . .
 C10 C 0.06479(13) 0.3864(2) 0.15295(16) 0.0306(7) Uani 1 1 d . . . . .
 C11 C 0.08558(15) 0.4180(3) 0.09460(16) 0.0409(8) Uani 1 1 d . U . . .
 H11 H 0.074739 0.484660 0.089390 0.049 Uiso 0.512(7) 1 calc R U P A 1
 H11A H 0.107037 0.477475 0.100410 0.049 Uiso 0.488(7) 1 calc R U P A 2
 C13 C 0.06033(12) 0.6081(2) 0.16813(14) 0.0241(7) Uani 1 1 d . . . . .
 H13 H 0.023938 0.604999 0.145109 0.029 Uiso 1 1 calc R U . . .
 C14 C 0.09414(12) 0.6828(2) 0.17601(14) 0.0247(7) Uani 1 1 d . . . . .
 H14 H 0.086301 0.742762 0.159380 0.030 Uiso 1 1 calc R U . . .
 C15 C 0.18952(12) 0.71567(19) 0.23284(14) 0.0231(6) Uani 1 1 d . . . . .
 C16 C 0.23881(12) 0.70667(19) 0.20556(14) 0.0246(7) Uani 1 1 d . . . . .
 C17 C 0.28410(13) 0.7636(2) 0.22785(15) 0.0307(8) Uani 1 1 d . . . . .
 H17 H 0.318859 0.758512 0.211649 0.037 Uiso 1 1 calc R U . . .
 C18 C 0.27911(13) 0.8268(2) 0.27275(16) 0.0320(8) Uani 1 1 d . . . . .
 H18 H 0.310527 0.864754 0.287160 0.038 Uiso 1 1 calc R U . . .
 C19 C 0.22923(13) 0.83644(19) 0.29751(16) 0.0297(7) Uani 1 1 d . . . . .
 H19 H 0.226659 0.881603 0.328052 0.036 Uiso 1 1 calc R U . . .
 C20 C 0.18270(12) 0.78067(19) 0.27818(15) 0.0255(7) Uani 1 1 d . . . . .
 C21 C 0.12754(13) 0.78889(19) 0.30547(15) 0.0272(7) Uani 1 1 d . . . . .
 H21 H 0.096018 0.775194 0.272462 0.033 Uiso 1 1 calc R U . . .
 C22 C 0.11712(15) 0.8857(2) 0.32957(18) 0.0403(9) Uani 1 1 d . . . . .
 H22A H 0.145641 0.899390 0.364233 0.061 Uiso 1 1 calc R U . . .
 H22B H 0.079404 0.888132 0.342360 0.061 Uiso 1 1 calc R U . . .
 H22C H 0.119652 0.931470 0.297570 0.061 Uiso 1 1 calc R U . . .
 C23 C 0.12487(13) 0.7166(2) 0.35504(15) 0.0312(7) Uani 1 1 d . . . . .
 H23A H 0.133738 0.655420 0.339719 0.047 Uiso 1 1 calc R U . . .
 H23B H 0.086800 0.715725 0.366988 0.047 Uiso 1 1 calc R U . . .
 H23C H 0.152367 0.732228 0.390218 0.047 Uiso 1 1 calc R U . . .
 C24 C 0.24287(13) 0.6423(2) 0.15250(14) 0.0271(7) Uani 1 1 d . . . . .
 H24 H 0.205226 0.612441 0.140834 0.033 Uiso 1 1 calc R U . . .
 C25 C 0.28755(14) 0.5662(2) 0.16630(17) 0.0369(8) Uani 1 1 d . . . . .
 H25A H 0.287982 0.526896 0.130491 0.055 Uiso 1 1 calc R U . . .
 H25B H 0.278383 0.528466 0.200271 0.055 Uiso 1 1 calc R U . . .
 H25C H 0.324812 0.594615 0.176965 0.055 Uiso 1 1 calc R U . . .
 C26 C 0.25756(19) 0.6997(3) 0.09868(18) 0.0529(11) Uani 1 1 d . . . . .
 H26A H 0.295892 0.724595 0.108116 0.079 Uiso 1 1 calc R U . . .
 H26B H 0.230623 0.750842 0.090875 0.079 Uiso 1 1 calc R U . . .
 H26C H 0.255547 0.660165 0.062671 0.079 Uiso 1 1 calc R U . . .
 C27 C 0.17777(12) 0.27895(19) 0.27398(16) 0.0249(7) Uani 1 1 d . . . . .
 C28 C 0.12132(14) 0.1807(2) 0.34858(17) 0.0342(8) Uani 1 1 d . . . . .
 C29 C 0.22117(12) 0.1168(2) 0.34738(14) 0.0254(7) Uani 1 1 d . . . . .
 C30 C 0.18741(12) 0.2930(2) 0.41462(16) 0.0264(7) Uani 1 1 d . . . . .
 C2 C 0.35003(11) 0.14192(17) 0.31007(12) 0.0154(6) Uani 1 1 d . . . . .
 C32 C 0.41851(11) 0.09641(17) 0.40016(13) 0.0173(6) Uani 1 1 d . . . . .
 C33 C 0.47172(11) 0.13936(18) 0.40342(13) 0.0196(6) Uani 1 1 d . . . . .
 C34 C 0.50152(12) 0.15393(19) 0.46077(14) 0.0236(7) Uani 1 1 d . . . . .
 H34 H 0.537212 0.183973 0.464361 0.028 Uiso 1 1 calc R U . . .
 C35 C 0.48025(12) 0.12564(19) 0.51235(14) 0.0253(7) Uani 1 1 d . . . . .
 H35 H 0.501270 0.136509 0.550971 0.030 Uiso 1 1 calc R U . . .
 C36 C 0.42862(12) 0.08163(19) 0.50826(14) 0.0235(6) Uani 1 1 d . . . . .
 H36 H 0.414444 0.062439 0.544191 0.028 Uiso 1 1 calc R U . . .
 C37 C 0.39680(11) 0.06484(18) 0.45194(13) 0.0196(6) Uani 1 1 d . . . . .
 C38 C 0.34105(12) 0.01399(19) 0.44862(13) 0.0222(6) Uani 1 1 d . . . . .
 H38 H 0.324132 0.011835 0.405109 0.027 Uiso 1 1 calc R U . . .
 C39 C 0.29933(13) 0.0640(2) 0.48371(15) 0.0303(7) Uani 1 1 d . . . . .
 H39A H 0.313439 0.062811 0.527064 0.045 Uiso 1 1 calc R U . . .
 H39B H 0.262550 0.032922 0.476713 0.045 Uiso 1 1 calc R U . . .
 H39C H 0.295207 0.128355 0.469881 0.045 Uiso 1 1 calc R U . . .
 C40 C 0.34931(14) -0.0861(2) 0.47093(16) 0.0331(8) Uani 1 1 d . . . . .
 H40A H 0.374818 -0.118361 0.446865 0.050 Uiso 1 1 calc R U . . .
 H40B H 0.312699 -0.117837 0.466535 0.050 Uiso 1 1 calc R U . . .
 H40C H 0.365684 -0.086180 0.513661 0.050 Uiso 1 1 calc R U . . .
 C41 C 0.49769(12) 0.16891(19) 0.34765(14) 0.0219(6) Uani 1 1 d . . . . .
 H41 H 0.472188 0.147492 0.311048 0.026 Uiso 1 1 calc R U . . .
 C42 C 0.55561(14) 0.1243(2) 0.34634(17) 0.0390(8) Uani 1 1 d . . . . .
 H42A H 0.569471 0.139287 0.307971 0.058 Uiso 1 1 calc R U . . .
 H42B H 0.552315 0.056974 0.350089 0.058 Uiso 1 1 calc R U . . .
 H42C H 0.582177 0.148088 0.380116 0.058 Uiso 1 1 calc R U . . .
 C43 C 0.50296(14) 0.2743(2) 0.34395(15) 0.0318(7) Uani 1 1 d . . . . .
 H43A H 0.526461 0.297188 0.380317 0.048 Uiso 1 1 calc R U . . .
 H43B H 0.465325 0.302344 0.341160 0.048 Uiso 1 1 calc R U . . .
 H43C H 0.520478 0.290830 0.308007 0.048 Uiso 1 1 calc R U . . .
 C44 C 0.40213(11) 0.01131(18) 0.30091(13) 0.0188(6) Uani 1 1 d . . . . .
 C45 C 0.37493(11) 0.02964(17) 0.24583(13) 0.0169(6) Uani 1 1 d . . . . .
 C46 C 0.37704(12) -0.01917(18) 0.18727(13) 0.0217(6) Uani 1 1 d . . . . .
 H46A H 0.413877 -0.049355 0.187808 0.032 Uiso 1 1 calc R U . . .
 H46B H 0.371565 0.025656 0.153974 0.032 Uiso 1 1 calc R U . . .
 H46C H 0.347072 -0.065952 0.181483 0.032 Uiso 1 1 calc R U . . .
 C47 C 0.31233(11) 0.16026(18) 0.20004(13) 0.0175(6) Uani 1 1 d . . . . .
 C48 C 0.33789(11) 0.24120(18) 0.18111(13) 0.0173(6) Uani 1 1 d . . . . .
 C49 C 0.39608(11) 0.27354(18) 0.21035(14) 0.0204(6) Uani 1 1 d . . . . .
 H49 H 0.400917 0.254210 0.253847 0.025 Uiso 1 1 calc R U . . .
 C50 C 0.44170(12) 0.2254(2) 0.17946(16) 0.0314(8) Uani 1 1 d . . . . .
 H50A H 0.437541 0.158094 0.182661 0.047 Uiso 1 1 calc R U . . .
 H50B H 0.479105 0.243927 0.199282 0.047 Uiso 1 1 calc R U . . .
 H50C H 0.437672 0.243200 0.136648 0.047 Uiso 1 1 calc R U . . .
 C51 C 0.40371(13) 0.37807(19) 0.20806(15) 0.0271(7) Uani 1 1 d . . . . .
 H51A H 0.403676 0.397660 0.165920 0.041 Uiso 1 1 calc R U . . .
 H51B H 0.439730 0.395248 0.231780 0.041 Uiso 1 1 calc R U . . .
 H51C H 0.372639 0.408598 0.225008 0.041 Uiso 1 1 calc R U . . .
 C52 C 0.31045(12) 0.28809(19) 0.13163(13) 0.0227(6) Uani 1 1 d . . . . .
 H52 H 0.326135 0.344173 0.119025 0.027 Uiso 1 1 calc R U . . .
 C53 C 0.26085(12) 0.25522(19) 0.10021(14) 0.0240(7) Uani 1 1 d . . . . .
 H53 H 0.243179 0.287793 0.065768 0.029 Uiso 1 1 calc R U . . .
 C54 C 0.23683(12) 0.1749(2) 0.11881(13) 0.0227(6) Uani 1 1 d . . . . .
 H54 H 0.202623 0.152834 0.096846 0.027 Uiso 1 1 calc R U . . .
 C55 C 0.26175(12) 0.12566(18) 0.16911(13) 0.0191(6) Uani 1 1 d . . . . .
 C56 C 0.23315(12) 0.03706(19) 0.18590(14) 0.0215(6) Uani 1 1 d . . . . .
 H56 H 0.255833 0.010274 0.222772 0.026 Uiso 1 1 calc R U . . .
 C57 C 0.23002(13) -0.0348(2) 0.13486(15) 0.0300(7) Uani 1 1 d . . . . .
 H57A H 0.205292 -0.011704 0.099395 0.045 Uiso 1 1 calc R U . . .
 H57B H 0.214795 -0.092947 0.148558 0.045 Uiso 1 1 calc R U . . .
 H57C H 0.267963 -0.045503 0.124010 0.045 Uiso 1 1 calc R U . . .
 C58 C 0.17306(12) 0.0548(2) 0.20015(15) 0.0274(7) Uani 1 1 d . . . . .
 H58A H 0.174311 0.097601 0.234435 0.041 Uiso 1 1 calc R U . . .
 H58B H 0.156036 -0.003895 0.210516 0.041 Uiso 1 1 calc R U . . .
 H58C H 0.150356 0.081903 0.164629 0.041 Uiso 1 1 calc R U . . .
 C59 C 0.43936(13) -0.06815(19) 0.32255(14) 0.0259(7) Uani 1 1 d . . . . .
 H59A H 0.420121 -0.107246 0.349436 0.039 Uiso 1 1 calc R U . . .
 H59B H 0.474703 -0.044679 0.344691 0.039 Uiso 1 1 calc R U . . .
 H59C H 0.447712 -0.104716 0.287727 0.039 Uiso 1 1 calc R U . . .
 C60 C 0.29169(12) 0.59375(19) 0.44363(14) 0.0238(7) Uani 1 1 d . . . . .
 C61 C 0.27760(13) 0.67494(19) 0.39898(15) 0.0286(7) Uani 1 1 d . . . . .
 H61A H 0.312184 0.709590 0.394827 0.043 Uiso 1 1 calc R U . . .
 H61B H 0.250167 0.716123 0.414446 0.043 Uiso 1 1 calc R U . . .
 H61C H 0.261525 0.650580 0.359365 0.043 Uiso 1 1 calc R U . . .
 C62 C 0.31615(14) 0.6358(2) 0.50467(15) 0.0344(8) Uani 1 1 d . . . . .
 H62A H 0.320595 0.587128 0.535617 0.052 Uiso 1 1 calc R U . . .
 H62B H 0.290453 0.683554 0.516243 0.052 Uiso 1 1 calc R U . . .
 H62C H 0.353058 0.663508 0.501182 0.052 Uiso 1 1 calc R U . . .
 C63 C 0.23472(13) 0.5484(2) 0.45169(16) 0.0307(7) Uani 1 1 d . . . . .
 H63A H 0.216899 0.524447 0.412618 0.046 Uiso 1 1 calc R U . . .
 H63B H 0.209903 0.594557 0.466793 0.046 Uiso 1 1 calc R U . . .
 H63C H 0.241115 0.497363 0.480791 0.046 Uiso 1 1 calc R U . . .
 C64 C 0.40266(12) 0.57520(18) 0.37825(14) 0.0212(6) Uani 1 1 d . . . . .
 C65 C 0.38018(13) 0.6177(2) 0.31674(14) 0.0270(7) Uani 1 1 d . . . . .
 H65A H 0.365641 0.568447 0.288641 0.041 Uiso 1 1 calc R U . . .
 H65B H 0.410827 0.650475 0.300460 0.041 Uiso 1 1 calc R U . . .
 H65C H 0.349690 0.661309 0.321767 0.041 Uiso 1 1 calc R U . . .
 C66 C 0.43001(13) 0.6537(2) 0.41916(15) 0.0286(7) Uani 1 1 d . . . . .
 H66A H 0.401848 0.701984 0.423125 0.043 Uiso 1 1 calc R U . . .
 H66B H 0.461636 0.680323 0.401029 0.043 Uiso 1 1 calc R U . . .
 H66C H 0.443886 0.628755 0.459282 0.043 Uiso 1 1 calc R U . . .
 C67 C 0.44963(12) 0.50814(19) 0.36568(14) 0.0243(6) Uani 1 1 d . . . . .
 H67A H 0.469399 0.485197 0.404163 0.036 Uiso 1 1 calc R U . . .
 H67B H 0.476471 0.540537 0.343348 0.036 Uiso 1 1 calc R U . . .
 H67C H 0.433012 0.455881 0.341520 0.036 Uiso 1 1 calc R U . . .
 C68 C 0.37539(12) 0.42357(19) 0.47560(13) 0.0212(6) Uani 1 1 d . . . . .
 C69 C 0.40510(13) 0.3401(2) 0.45105(15) 0.0282(7) Uani 1 1 d . . . . .
 H69A H 0.380223 0.312266 0.417362 0.042 Uiso 1 1 calc R U . . .
 H69B H 0.413855 0.294264 0.483346 0.042 Uiso 1 1 calc R U . . .
 H69C H 0.440191 0.360640 0.436765 0.042 Uiso 1 1 calc R U . . .
 C70 C 0.32853(13) 0.3836(2) 0.51031(15) 0.0313(7) Uani 1 1 d . . . . .
 H70A H 0.312266 0.433501 0.532287 0.047 Uiso 1 1 calc R U . . .
 H70B H 0.344881 0.336478 0.539124 0.047 Uiso 1 1 calc R U . . .
 H70C H 0.298870 0.355420 0.481426 0.047 Uiso 1 1 calc R U . . .
 C71 C 0.41952(12) 0.4699(2) 0.52303(14) 0.0257(7) Uani 1 1 d . . . . .
 H71A H 0.451395 0.491815 0.503269 0.039 Uiso 1 1 calc R U . . .
 H71B H 0.433065 0.424827 0.554524 0.039 Uiso 1 1 calc R U . . .
 H71C H 0.402152 0.522465 0.541408 0.039 Uiso 1 1 calc R U . . .
 C73 C 0.0665(7) 0.6884(10) 0.5177(6) 0.064(3) Uani 0.430(6) 1 d . U P B 1
 H73A H 0.038755 0.715090 0.542213 0.077 Uiso 0.430(6) 1 calc R U P B 1
 H73B H 0.047792 0.682519 0.475495 0.077 Uiso 0.430(6) 1 calc R U P B 1
 C74 C 0.0827(6) 0.5972(10) 0.5408(7) 0.070(4) Uani 0.430(6) 1 d . U P B 1
 H74A H 0.107271 0.567888 0.514349 0.105 Uiso 0.430(6) 1 calc R U P B 1
 H74B H 0.048812 0.559330 0.541827 0.105 Uiso 0.430(6) 1 calc R U P B 1
 H74C H 0.103063 0.602805 0.581817 0.105 Uiso 0.430(6) 1 calc R U P B 1
 C76 C 0.1531(3) 0.4149(6) 0.1010(4) 0.049(2) Uani 0.512(7) 1 d . U P A 1
 H76A H 0.168852 0.449344 0.137278 0.074 Uiso 0.512(7) 1 calc R U P A 1
 H76B H 0.165851 0.443159 0.065171 0.074 Uiso 0.512(7) 1 calc R U P A 1
 H76C H 0.165893 0.350461 0.104563 0.074 Uiso 0.512(7) 1 calc R U P A 1
 C12 C 0.1214(5) 0.3419(7) 0.0736(4) 0.071(3) Uani 0.488(7) 1 d . U P A 2
 H12A H 0.152302 0.327467 0.105681 0.107 Uiso 0.488(7) 1 calc R U P A 2
 H12B H 0.136998 0.362090 0.037222 0.107 Uiso 0.488(7) 1 calc R U P A 2
 H12C H 0.098104 0.286532 0.064238 0.107 Uiso 0.488(7) 1 calc R U P A 2
 C77 C 0.0646(4) 0.3715(7) 0.0360(4) 0.066(3) Uani 0.512(7) 1 d . U P A 1
 H77A H 0.079553 0.308286 0.036241 0.099 Uiso 0.512(7) 1 calc R U P A 1
 H77B H 0.077338 0.406307 0.002480 0.099 Uiso 0.512(7) 1 calc R U P A 1
 H77C H 0.023229 0.369515 0.030773 0.099 Uiso 0.512(7) 1 calc R U P A 1
 C75 C 0.0308(4) 0.4291(7) 0.0477(4) 0.060(3) Uani 0.488(7) 1 d . U P A 2
 H75A H 0.009805 0.370519 0.044439 0.091 Uiso 0.488(7) 1 calc R U P A 2
 H75B H 0.041345 0.445601 0.008002 0.091 Uiso 0.488(7) 1 calc R U P A 2
 H75C H 0.006934 0.477973 0.061355 0.091 Uiso 0.488(7) 1 calc R U P A 2
 C78 C 0.0785(4) 0.4752(7) 0.5323(4) 0.086(3) Uani 0.570(6) 1 d . U P B 2
 H78A H 0.112108 0.470510 0.511532 0.129 Uiso 0.570(6) 1 calc R U P B 2
 H78B H 0.052358 0.424719 0.518988 0.129 Uiso 0.570(6) 1 calc R U P B 2
 H78C H 0.089682 0.470851 0.576175 0.129 Uiso 0.570(6) 1 calc R U P B 2
 C80 C 0.1526(4) 0.9195(8) 0.4926(5) 0.066(3) Uani 0.430(6) 1 d . U P B 1
 H80A H 0.142002 0.977500 0.471158 0.100 Uiso 0.430(6) 1 calc R U P B 1
 H80B H 0.181076 0.887278 0.472452 0.100 Uiso 0.430(6) 1 calc R U P B 1
 H80C H 0.168183 0.933259 0.534575 0.100 Uiso 0.430(6) 1 calc R U P B 1
 C81 C 0.1018(7) 0.8597(9) 0.4920(7) 0.063(3) Uani 0.430(6) 1 d . U P B 1
 H81A H 0.082768 0.854090 0.449850 0.075 Uiso 0.430(6) 1 calc R U P B 1
 H81B H 0.074999 0.889345 0.516414 0.075 Uiso 0.430(6) 1 calc R U P B 1
 C82 C 0.1179(5) 0.7561(8) 0.5190(5) 0.056(3) Uani 0.430(6) 1 d . U P B 1
 H82A H 0.145979 0.728172 0.495421 0.067 Uiso 0.430(6) 1 calc R U P B 1
 H82B H 0.136074 0.762389 0.561427 0.067 Uiso 0.430(6) 1 calc R U P B 1
 C79 C 0.0502(5) 0.5655(8) 0.5176(5) 0.089(3) Uani 0.570(6) 1 d . U P B 2
 H79A H 0.019478 0.574043 0.542915 0.107 Uiso 0.570(6) 1 calc R U P B 2
 H79B H 0.033163 0.565648 0.474578 0.107 Uiso 0.570(6) 1 calc R U P B 2
 C72 C 0.1095(5) 0.8212(10) 0.5144(5) 0.090(4) Uani 0.570(6) 1 d . U P B 2
 H72A H 0.136592 0.808728 0.485890 0.135 Uiso 0.570(6) 1 calc R U P B 2
 H72B H 0.129753 0.827639 0.555366 0.135 Uiso 0.570(6) 1 calc R U P B 2
 H72C H 0.089076 0.878734 0.502749 0.135 Uiso 0.570(6) 1 calc R U P B 2
 C73A C 0.0674(5) 0.7410(9) 0.5129(5) 0.084(3) Uani 0.570(6) 1 d . U P B 2
 H73C H 0.045875 0.738482 0.471766 0.101 Uiso 0.570(6) 1 calc R U P B 2
 H73D H 0.040173 0.755791 0.541384 0.101 Uiso 0.570(6) 1 calc R U P B 2
 C74A C 0.0914(5) 0.6436(10) 0.5285(6) 0.083(3) Uani 0.570(6) 1 d . U P B 2
 H74D H 0.122746 0.632168 0.504473 0.100 Uiso 0.570(6) 1 calc R U P B 2
 H74E H 0.107501 0.642894 0.571792 0.100 Uiso 0.570(6) 1 calc R U P B 2

loop_
  _atom_site_aniso_label
  _atom_site_aniso_U_11
  _atom_site_aniso_U_22
  _atom_site_aniso_U_33
  _atom_site_aniso_U_23
  _atom_site_aniso_U_13
  _atom_site_aniso_U_12
 Ag1 0.01706(11) 0.01486(10) 0.02597(13) 0.00119(9) 0.00303(8) 0.00130(8)
 Fe1 0.0161(2) 0.0165(2) 0.0325(3) 0.00045(17) 0.00364(18) -0.00098(16)
 P1 0.0189(4) 0.0134(3) 0.0270(4) -0.0005(3) 0.0014(3) -0.0004(3)
 Si1 0.0162(4) 0.0143(4) 0.0201(4) -0.0013(3) 0.0040(3) 0.0005(3)
 Si2 0.0170(4) 0.0149(4) 0.0212(4) -0.0014(3) 0.0055(3) -0.0008(3)
 O1 0.0330(13) 0.0295(12) 0.0321(14) 0.0021(10) -0.0001(11) 0.0019(10)
 O2 0.0229(13) 0.0514(16) 0.085(2) 0.0196(15) 0.0036(13) -0.0136(11)
 O3 0.0357(13) 0.0179(11) 0.0444(15) -0.0029(10) -0.0076(11) 0.0029(10)
 O4 0.0302(12) 0.0411(13) 0.0367(15) -0.0056(11) 0.0088(11) 0.0000(10)
 N5 0.0195(12) 0.0185(12) 0.0240(14) 0.0011(10) 0.0061(11) 0.0030(10)
 N4 0.0188(12) 0.0187(12) 0.0247(14) 0.0043(10) 0.0065(11) 0.0025(10)
 N1 0.0187(12) 0.0138(11) 0.0207(13) -0.0005(9) 0.0037(10) 0.0026(9)
 N2 0.0179(12) 0.0141(11) 0.0159(13) -0.0011(9) 0.0037(10) 0.0034(9)
 N3 0.0177(11) 0.0117(11) 0.0161(13) 0.0002(9) 0.0041(10) 0.0026(9)
 C1 0.0182(14) 0.0201(14) 0.0212(16) 0.0007(11) 0.0062(12) 0.0021(11)
 C31 0.0143(14) 0.0201(15) 0.0359(19) 0.0002(13) 0.0007(13) 0.0022(11)
 C3 0.0109(14) 0.0234(15) 0.043(2) 0.0017(13) 0.0003(13) 0.0015(11)
 C4 0.0247(16) 0.0265(16) 0.0354(19) 0.0046(13) 0.0114(14) 0.0011(13)
 C5 0.042(2) 0.044(2) 0.037(2) 0.0024(16) 0.0060(17) 0.0098(17)
 C6 0.0302(18) 0.0367(19) 0.054(2) 0.0045(17) 0.0173(16) 0.0046(15)
 C7 0.0227(16) 0.0280(17) 0.049(2) 0.0086(15) 0.0024(15) -0.0020(13)
 C8 0.0276(18) 0.0239(17) 0.071(3) 0.0021(17) -0.0080(18) -0.0028(14)
 C9 0.0285(18) 0.0296(18) 0.056(3) -0.0139(17) -0.0119(17) 0.0041(14)
 C10 0.0228(16) 0.0286(16) 0.038(2) -0.0049(14) -0.0044(14) 0.0071(13)
 C11 0.0465(18) 0.0435(19) 0.0315(19) -0.0052(15) 0.0007(15) 0.0150(15)
 C13 0.0193(15) 0.0289(16) 0.0242(18) 0.0033(13) 0.0030(13) 0.0061(12)
 C14 0.0257(16) 0.0223(15) 0.0270(18) 0.0069(12) 0.0064(13) 0.0074(12)
 C15 0.0214(15) 0.0176(14) 0.0307(18) 0.0074(12) 0.0052(13) -0.0003(12)
 C16 0.0214(15) 0.0209(15) 0.0331(19) 0.0112(13) 0.0095(13) 0.0035(12)
 C17 0.0253(16) 0.0266(16) 0.042(2) 0.0138(14) 0.0108(15) 0.0009(13)
 C18 0.0250(16) 0.0200(15) 0.051(2) 0.0107(14) 0.0039(15) -0.0057(13)
 C19 0.0322(17) 0.0132(14) 0.044(2) 0.0022(13) 0.0054(15) -0.0003(12)
 C20 0.0249(15) 0.0155(14) 0.037(2) 0.0054(13) 0.0070(14) 0.0024(12)
 C21 0.0269(16) 0.0199(15) 0.036(2) 0.0009(13) 0.0096(14) 0.0020(12)
 C22 0.042(2) 0.0237(17) 0.059(3) -0.0024(16) 0.0208(19) 0.0030(15)
 C23 0.0278(17) 0.0277(17) 0.041(2) 0.0005(14) 0.0145(15) 0.0022(13)
 C24 0.0281(16) 0.0274(16) 0.0278(18) 0.0071(13) 0.0105(14) 0.0048(13)
 C25 0.0338(18) 0.0351(18) 0.044(2) 0.0021(15) 0.0119(16) 0.0072(15)
 C26 0.077(3) 0.045(2) 0.041(2) 0.0122(18) 0.023(2) 0.011(2)
 C27 0.0184(15) 0.0160(14) 0.040(2) -0.0059(13) 0.0012(14) -0.0007(12)
 C28 0.0280(18) 0.0258(17) 0.049(2) 0.0055(15) 0.0054(16) 0.0009(14)
 C29 0.0215(15) 0.0234(16) 0.0299(19) 0.0002(13) -0.0014(13) -0.0069(13)
 C30 0.0171(15) 0.0248(16) 0.038(2) 0.0026(14) 0.0054(14) -0.0028(12)
 C2 0.0157(13) 0.0128(13) 0.0183(15) 0.0010(10) 0.0041(11) -0.0017(10)
 C32 0.0199(14) 0.0147(13) 0.0168(15) -0.0013(11) 0.0002(12) 0.0069(11)
 C33 0.0201(14) 0.0143(13) 0.0244(17) -0.0024(11) 0.0032(12) 0.0048(11)
 C34 0.0222(15) 0.0180(14) 0.0294(19) -0.0017(12) -0.0007(13) 0.0026(12)
 C35 0.0270(16) 0.0216(15) 0.0252(18) -0.0017(12) -0.0044(13) 0.0060(12)
 C36 0.0290(16) 0.0218(15) 0.0196(17) 0.0014(12) 0.0031(13) 0.0067(12)
 C37 0.0223(14) 0.0158(13) 0.0206(16) -0.0014(11) 0.0028(12) 0.0059(11)
 C38 0.0249(15) 0.0244(15) 0.0175(16) 0.0000(12) 0.0035(12) 0.0023(12)
 C39 0.0290(17) 0.0355(18) 0.0279(19) -0.0032(14) 0.0092(14) 0.0019(14)
 C40 0.0344(18) 0.0235(16) 0.043(2) 0.0013(14) 0.0102(16) -0.0032(13)
 C41 0.0205(15) 0.0212(15) 0.0243(17) -0.0011(12) 0.0039(13) 0.0013(12)
 C42 0.0336(19) 0.048(2) 0.038(2) 0.0045(16) 0.0147(16) 0.0113(16)
 C43 0.0408(19) 0.0257(16) 0.0306(19) 0.0013(13) 0.0115(15) -0.0036(14)
 C44 0.0225(14) 0.0166(14) 0.0184(15) -0.0010(11) 0.0069(12) 0.0020(11)
 C45 0.0173(14) 0.0127(13) 0.0216(16) -0.0015(11) 0.0063(12) 0.0010(10)
 C46 0.0266(15) 0.0181(14) 0.0208(16) -0.0009(11) 0.0049(13) 0.0041(11)
 C47 0.0197(14) 0.0186(14) 0.0146(15) -0.0007(11) 0.0038(12) 0.0037(11)
 C48 0.0187(14) 0.0150(13) 0.0198(16) -0.0010(11) 0.0086(12) 0.0022(11)
 C49 0.0215(14) 0.0173(14) 0.0234(17) 0.0042(11) 0.0065(12) -0.0030(11)
 C50 0.0219(16) 0.0290(17) 0.045(2) -0.0104(14) 0.0097(15) -0.0037(13)
 C51 0.0275(16) 0.0178(15) 0.037(2) -0.0013(13) 0.0089(14) -0.0027(12)
 C52 0.0264(16) 0.0189(14) 0.0240(17) 0.0051(12) 0.0080(13) 0.0017(12)
 C53 0.0267(16) 0.0256(15) 0.0203(17) 0.0047(12) 0.0058(13) 0.0068(12)
 C54 0.0205(15) 0.0278(16) 0.0201(17) -0.0021(12) 0.0042(13) 0.0021(12)
 C55 0.0216(14) 0.0174(14) 0.0192(16) -0.0021(11) 0.0066(12) 0.0024(11)
 C56 0.0207(15) 0.0187(14) 0.0249(17) 0.0001(12) 0.0028(13) -0.0037(11)
 C57 0.0309(17) 0.0258(16) 0.033(2) -0.0032(13) 0.0012(15) -0.0036(13)
 C58 0.0240(16) 0.0290(16) 0.0293(19) -0.0013(13) 0.0039(14) -0.0044(13)
 C59 0.0316(17) 0.0175(14) 0.0282(18) -0.0004(12) 0.0025(14) 0.0107(12)
 C60 0.0246(15) 0.0214(15) 0.0269(18) -0.0040(12) 0.0088(13) 0.0029(12)
 C61 0.0290(17) 0.0191(15) 0.039(2) -0.0042(13) 0.0079(15) 0.0032(13)
 C62 0.0375(19) 0.0314(17) 0.037(2) -0.0102(14) 0.0142(16) 0.0047(14)
 C63 0.0261(16) 0.0333(17) 0.036(2) -0.0011(14) 0.0146(15) 0.0045(14)
 C64 0.0214(15) 0.0173(14) 0.0256(17) -0.0036(12) 0.0058(13) -0.0027(11)
 C65 0.0280(16) 0.0237(15) 0.0308(19) 0.0028(13) 0.0090(14) -0.0025(13)
 C66 0.0299(17) 0.0217(15) 0.036(2) -0.0047(13) 0.0090(15) -0.0074(13)
 C67 0.0203(14) 0.0248(15) 0.0293(17) -0.0025(13) 0.0090(13) -0.0042(12)
 C68 0.0187(14) 0.0222(15) 0.0228(17) 0.0009(12) 0.0029(12) -0.0021(11)
 C69 0.0277(16) 0.0239(16) 0.0309(19) 0.0011(13) -0.0044(14) 0.0021(13)
 C70 0.0268(17) 0.0347(18) 0.033(2) 0.0135(14) 0.0057(15) -0.0037(14)
 C71 0.0263(16) 0.0304(16) 0.0206(17) -0.0002(12) 0.0036(13) -0.0027(13)
 C73 0.068(5) 0.079(5) 0.045(6) 0.000(5) 0.008(5) -0.002(4)
 C74 0.065(7) 0.081(5) 0.065(8) 0.008(6) 0.015(6) -0.005(5)
 C76 0.047(2) 0.067(6) 0.037(4) 0.009(4) 0.014(3) 0.014(3)
 C12 0.097(7) 0.076(5) 0.043(5) 0.005(4) 0.022(5) 0.052(5)
 C77 0.085(6) 0.074(6) 0.038(4) -0.014(3) 0.002(3) -0.012(5)
 C75 0.063(4) 0.065(6) 0.048(5) 0.007(4) -0.014(3) 0.011(4)
 C78 0.079(6) 0.132(5) 0.048(5) 0.005(5) 0.012(5) 0.023(4)
 C80 0.071(5) 0.079(5) 0.049(6) 0.002(5) 0.003(5) -0.001(4)
 C81 0.062(5) 0.068(4) 0.058(8) -0.002(4) 0.010(5) 0.010(3)
 C82 0.055(5) 0.068(4) 0.045(5) -0.004(4) 0.003(4) 0.009(3)
 C79 0.087(5) 0.124(4) 0.059(6) -0.001(4) 0.021(5) 0.021(3)
 C72 0.083(8) 0.129(11) 0.058(8) -0.022(8) 0.010(6) 0.007(9)
 C73A 0.069(6) 0.118(5) 0.063(6) -0.016(5) 0.001(4) 0.019(5)
 C74A 0.071(5) 0.124(5) 0.055(6) -0.011(5) 0.011(5) 0.030(4)

_geom_special_details
;
 All esds (except the esd in the dihedral angle between two l.s. planes)
 are estimated using the full covariance matrix.  The cell esds are taken
 into account individually in the estimation of esds in distances, angles
 and torsion angles; correlations between esds in cell parameters are only
 used when they are defined by crystal symmetry.  An approximate (isotropic)
 treatment of cell esds is used for estimating esds involving l.s. planes.
;
loop_
  _geom_bond_atom_site_label_1
  _geom_bond_atom_site_label_2
  _geom_bond_distance
  _geom_bond_site_symmetry_2
  _geom_bond_publ_flag
 Ag1 P1 2.4144(7) . ?
 Ag1 C1 2.151(3) . ?
 Fe1 Si1 2.2611(8) . ?
 Fe1 C27 1.774(3) . ?
 Fe1 C28 1.782(3) . ?
 Fe1 C29 1.767(3) . ?
 Fe1 C30 1.783(3) . ?
 P1 Si1 2.1885(10) . ?
 P1 Si2 2.2731(11) . ?
 Si1 N1 1.644(2) . ?
 Si2 C60 1.946(3) . ?
 Si2 C64 1.957(3) . ?
 Si2 C68 1.933(3) . ?
 O1 C27 1.156(4) . ?
 O2 C28 1.151(4) . ?
 O3 C29 1.154(3) . ?
 O4 C30 1.154(4) . ?
 N5 C1 1.365(4) . ?
 N5 C31 1.446(4) . ?
 N5 C13 1.389(4) . ?
 N4 C1 1.364(3) . ?
 N4 C14 1.384(4) . ?
 N4 C15 1.439(4) . ?
 N1 C2 1.285(3) . ?
 N2 C2 1.386(3) . ?
 N2 C32 1.442(4) . ?
 N2 C44 1.409(3) . ?
 N3 C2 1.385(3) . ?
 N3 C45 1.416(3) . ?
 N3 C47 1.450(3) . ?
 C31 C3 1.391(4) . ?
 C31 C10 1.404(4) . ?
 C3 C4 1.516(4) . ?
 C3 C7 1.391(4) . ?
 C4 H4 1.0000 . ?
 C4 C5 1.529(5) . ?
 C4 C6 1.533(4) . ?
 C5 H5A 0.9800 . ?
 C5 H5B 0.9800 . ?
 C5 H5C 0.9800 . ?
 C6 H6A 0.9800 . ?
 C6 H6B 0.9800 . ?
 C6 H6C 0.9800 . ?
 C7 H7 0.9500 . ?
 C7 C8 1.382(5) . ?
 C8 H8 0.9500 . ?
 C8 C9 1.375(5) . ?
 C9 H9 0.9500 . ?
 C9 C10 1.395(5) . ?
 C10 C11 1.520(5) . ?
 C11 H11 1.0000 . ?
 C11 H11A 1.0000 . ?
 C11 C76 1.599(8) . ?
 C11 C12 1.503(8) . ?
 C11 C77 1.494(8) . ?
 C11 C75 1.572(9) . ?
 C13 H13 0.9500 . ?
 C13 C14 1.345(4) . ?
 C14 H14 0.9500 . ?
 C15 C16 1.399(4) . ?
 C15 C20 1.403(4) . ?
 C16 C17 1.397(4) . ?
 C16 C24 1.516(4) . ?
 C17 H17 0.9500 . ?
 C17 C18 1.370(5) . ?
 C18 H18 0.9500 . ?
 C18 C19 1.383(4) . ?
 C19 H19 0.9500 . ?
 C19 C20 1.393(4) . ?
 C20 C21 1.526(4) . ?
 C21 H21 1.0000 . ?
 C21 C22 1.529(4) . ?
 C21 C23 1.527(4) . ?
 C22 H22A 0.9800 . ?
 C22 H22B 0.9800 . ?
 C22 H22C 0.9800 . ?
 C23 H23A 0.9800 . ?
 C23 H23B 0.9800 . ?
 C23 H23C 0.9800 . ?
 C24 H24 1.0000 . ?
 C24 C25 1.534(4) . ?
 C24 C26 1.535(4) . ?
 C25 H25A 0.9800 . ?
 C25 H25B 0.9800 . ?
 C25 H25C 0.9800 . ?
 C26 H26A 0.9800 . ?
 C26 H26B 0.9800 . ?
 C26 H26C 0.9800 . ?
 C32 C33 1.407(4) . ?
 C32 C37 1.401(4) . ?
 C33 C34 1.394(4) . ?
 C33 C41 1.520(4) . ?
 C34 H34 0.9500 . ?
 C34 C35 1.377(4) . ?
 C35 H35 0.9500 . ?
 C35 C36 1.379(4) . ?
 C36 H36 0.9500 . ?
 C36 C37 1.399(4) . ?
 C37 C38 1.513(4) . ?
 C38 H38 1.0000 . ?
 C38 C39 1.526(4) . ?
 C38 C40 1.533(4) . ?
 C39 H39A 0.9800 . ?
 C39 H39B 0.9800 . ?
 C39 H39C 0.9800 . ?
 C40 H40A 0.9800 . ?
 C40 H40B 0.9800 . ?
 C40 H40C 0.9800 . ?
 C41 H41 1.0000 . ?
 C41 C42 1.529(4) . ?
 C41 C43 1.530(4) . ?
 C42 H42A 0.9800 . ?
 C42 H42B 0.9800 . ?
 C42 H42C 0.9800 . ?
 C43 H43A 0.9800 . ?
 C43 H43B 0.9800 . ?
 C43 H43C 0.9800 . ?
 C44 C45 1.337(4) . ?
 C44 C59 1.492(4) . ?
 C45 C46 1.489(4) . ?
 C46 H46A 0.9800 . ?
 C46 H46B 0.9800 . ?
 C46 H46C 0.9800 . ?
 C47 C48 1.408(4) . ?
 C47 C55 1.401(4) . ?
 C48 C49 1.528(4) . ?
 C48 C52 1.383(4) . ?
 C49 H49 1.0000 . ?
 C49 C50 1.529(4) . ?
 C49 C51 1.522(4) . ?
 C50 H50A 0.9800 . ?
 C50 H50B 0.9800 . ?
 C50 H50C 0.9800 . ?
 C51 H51A 0.9800 . ?
 C51 H51B 0.9800 . ?
 C51 H51C 0.9800 . ?
 C52 H52 0.9500 . ?
 C52 C53 1.378(4) . ?
 C53 H53 0.9500 . ?
 C53 C54 1.381(4) . ?
 C54 H54 0.9500 . ?
 C54 C55 1.393(4) . ?
 C55 C56 1.520(4) . ?
 C56 H56 1.0000 . ?
 C56 C57 1.533(4) . ?
 C56 C58 1.531(4) . ?
 C57 H57A 0.9800 . ?
 C57 H57B 0.9800 . ?
 C57 H57C 0.9800 . ?
 C58 H58A 0.9800 . ?
 C58 H58B 0.9800 . ?
 C58 H58C 0.9800 . ?
 C59 H59A 0.9800 . ?
 C59 H59B 0.9800 . ?
 C59 H59C 0.9800 . ?
 C60 C61 1.545(4) . ?
 C60 C62 1.532(4) . ?
 C60 C63 1.541(4) . ?
 C61 H61A 0.9800 . ?
 C61 H61B 0.9800 . ?
 C61 H61C 0.9800 . ?
 C62 H62A 0.9800 . ?
 C62 H62B 0.9800 . ?
 C62 H62C 0.9800 . ?
 C63 H63A 0.9800 . ?
 C63 H63B 0.9800 . ?
 C63 H63C 0.9800 . ?
 C64 C65 1.532(4) . ?
 C64 C66 1.545(4) . ?
 C64 C67 1.535(4) . ?
 C65 H65A 0.9800 . ?
 C65 H65B 0.9800 . ?
 C65 H65C 0.9800 . ?
 C66 H66A 0.9800 . ?
 C66 H66B 0.9800 . ?
 C66 H66C 0.9800 . ?
 C67 H67A 0.9800 . ?
 C67 H67B 0.9800 . ?
 C67 H67C 0.9800 . ?
 C68 C69 1.535(4) . ?
 C68 C70 1.552(4) . ?
 C68 C71 1.543(4) . ?
 C69 H69A 0.9800 . ?
 C69 H69B 0.9800 . ?
 C69 H69C 0.9800 . ?
 C70 H70A 0.9800 . ?
 C70 H70B 0.9800 . ?
 C70 H70C 0.9800 . ?
 C71 H71A 0.9800 . ?
 C71 H71B 0.9800 . ?
 C71 H71C 0.9800 . ?
 C73 H73A 0.9900 . ?
 C73 H73B 0.9900 . ?
 C73 C74 1.447(19) . ?
 C73 C82 1.566(18) . ?
 C74 H74A 0.9800 . ?
 C74 H74B 0.9800 . ?
 C74 H74C 0.9800 . ?
 C76 H76A 0.9800 . ?
 C76 H76B 0.9800 . ?
 C76 H76C 0.9800 . ?
 C12 H12A 0.9800 . ?
 C12 H12B 0.9800 . ?
 C12 H12C 0.9800 . ?
 C77 H77A 0.9800 . ?
 C77 H77B 0.9800 . ?
 C77 H77C 0.9800 . ?
 C75 H75A 0.9800 . ?
 C75 H75B 0.9800 . ?
 C75 H75C 0.9800 . ?
 C78 H78A 0.9800 . ?
 C78 H78B 0.9800 . ?
 C78 H78C 0.9800 . ?
 C78 C79 1.485(13) . ?
 C80 H80A 0.9800 . ?
 C80 H80B 0.9800 . ?
 C80 H80C 0.9800 . ?
 C80 C81 1.487(18) . ?
 C81 H81A 0.9900 . ?
 C81 H81B 0.9900 . ?
 C81 C82 1.640(16) . ?
 C82 H82A 0.9900 . ?
 C82 H82B 0.9900 . ?
 C79 H79A 0.9900 . ?
 C79 H79B 0.9900 . ?
 C79 C74A 1.495(16) . ?
 C72 H72A 0.9800 . ?
 C72 H72B 0.9800 . ?
 C72 H72C 0.9800 . ?
 C72 C73A 1.531(17) . ?
 C73A H73C 0.9900 . ?
 C73A H73D 0.9900 . ?
 C73A C74A 1.541(16) . ?
 C74A H74D 0.9900 . ?
 C74A H74E 0.9900 . ?

loop_
  _geom_angle_atom_site_label_1
  _geom_angle_atom_site_label_2
  _geom_angle_atom_site_label_3
  _geom_angle
  _geom_angle_site_symmetry_1
  _geom_angle_site_symmetry_3
  _geom_angle_publ_flag
 C1 Ag1 P1 167.79(8) . . ?
 C27 Fe1 Si1 80.71(9) . . ?
 C27 Fe1 C28 97.74(15) . . ?
 C27 Fe1 C30 122.35(13) . . ?
 C28 Fe1 Si1 177.53(12) . . ?
 C28 Fe1 C30 92.86(15) . . ?
 C29 Fe1 Si1 86.59(9) . . ?
 C29 Fe1 C27 113.59(14) . . ?
 C29 Fe1 C28 92.28(14) . . ?
 C29 Fe1 C30 122.41(14) . . ?
 C30 Fe1 Si1 89.61(9) . . ?
 Si1 P1 Ag1 103.58(3) . . ?
 Si1 P1 Si2 118.25(4) . . ?
 Si2 P1 Ag1 117.49(4) . . ?
 P1 Si1 Fe1 124.61(4) . . ?
 N1 Si1 Fe1 121.32(8) . . ?
 N1 Si1 P1 113.18(9) . . ?
 C60 Si2 P1 108.99(10) . . ?
 C60 Si2 C64 109.99(12) . . ?
 C64 Si2 P1 103.42(9) . . ?
 C68 Si2 P1 112.54(9) . . ?
 C68 Si2 C60 110.56(13) . . ?
 C68 Si2 C64 111.10(12) . . ?
 C1 N5 C31 125.3(2) . . ?
 C1 N5 C13 111.7(2) . . ?
 C13 N5 C31 122.9(2) . . ?
 C1 N4 C14 111.7(2) . . ?
 C1 N4 C15 123.6(2) . . ?
 C14 N4 C15 124.6(2) . . ?
 C2 N1 Si1 151.2(2) . . ?
 C2 N2 C32 124.5(2) . . ?
 C2 N2 C44 109.5(2) . . ?
 C44 N2 C32 123.7(2) . . ?
 C2 N3 C45 109.8(2) . . ?
 C2 N3 C47 124.7(2) . . ?
 C45 N3 C47 124.5(2) . . ?
 N5 C1 Ag1 134.1(2) . . ?
 N4 C1 Ag1 122.58(19) . . ?
 N4 C1 N5 103.2(2) . . ?
 C3 C31 N5 118.1(3) . . ?
 C3 C31 C10 123.8(3) . . ?
 C10 C31 N5 118.2(3) . . ?
 C31 C3 C4 122.7(3) . . ?
 C7 C3 C31 117.2(3) . . ?
 C7 C3 C4 120.0(3) . . ?
 C3 C4 H4 107.4 . . ?
 C3 C4 C5 112.1(3) . . ?
 C3 C4 C6 110.7(3) . . ?
 C5 C4 H4 107.4 . . ?
 C5 C4 C6 111.6(3) . . ?
 C6 C4 H4 107.4 . . ?
 C4 C5 H5A 109.5 . . ?
 C4 C5 H5B 109.5 . . ?
 C4 C5 H5C 109.5 . . ?
 H5A C5 H5B 109.5 . . ?
 H5A C5 H5C 109.5 . . ?
 H5B C5 H5C 109.5 . . ?
 C4 C6 H6A 109.5 . . ?
 C4 C6 H6B 109.5 . . ?
 C4 C6 H6C 109.5 . . ?
 H6A C6 H6B 109.5 . . ?
 H6A C6 H6C 109.5 . . ?
 H6B C6 H6C 109.5 . . ?
 C3 C7 H7 119.6 . . ?
 C8 C7 C3 120.8(3) . . ?
 C8 C7 H7 119.6 . . ?
 C7 C8 H8 119.8 . . ?
 C9 C8 C7 120.4(3) . . ?
 C9 C8 H8 119.8 . . ?
 C8 C9 H9 119.1 . . ?
 C8 C9 C10 121.7(3) . . ?
 C10 C9 H9 119.1 . . ?
 C31 C10 C11 122.4(3) . . ?
 C9 C10 C31 116.0(3) . . ?
 C9 C10 C11 121.6(3) . . ?
 C10 C11 H11 106.2 . . ?
 C10 C11 H11A 111.5 . . ?
 C10 C11 C76 110.7(4) . . ?
 C10 C11 C75 105.2(4) . . ?
 C76 C11 H11 106.2 . . ?
 C12 C11 C10 108.0(4) . . ?
 C12 C11 H11A 111.5 . . ?
 C12 C11 C75 109.0(6) . . ?
 C77 C11 C10 120.2(5) . . ?
 C77 C11 H11 106.2 . . ?
 C77 C11 C76 106.5(5) . . ?
 C75 C11 H11A 111.5 . . ?
 N5 C13 H13 126.8 . . ?
 C14 C13 N5 106.4(3) . . ?
 C14 C13 H13 126.8 . . ?
 N4 C14 H14 126.6 . . ?
 C13 C14 N4 106.9(2) . . ?
 C13 C14 H14 126.6 . . ?
 C16 C15 N4 118.4(3) . . ?
 C16 C15 C20 123.9(3) . . ?
 C20 C15 N4 117.6(2) . . ?
 C15 C16 C24 122.6(3) . . ?
 C17 C16 C15 116.5(3) . . ?
 C17 C16 C24 120.8(3) . . ?
 C16 C17 H17 119.5 . . ?
 C18 C17 C16 120.9(3) . . ?
 C18 C17 H17 119.5 . . ?
 C17 C18 H18 119.3 . . ?
 C17 C18 C19 121.3(3) . . ?
 C19 C18 H18 119.3 . . ?
 C18 C19 H19 119.6 . . ?
 C18 C19 C20 120.8(3) . . ?
 C20 C19 H19 119.6 . . ?
 C15 C20 C21 121.7(3) . . ?
 C19 C20 C15 116.5(3) . . ?
 C19 C20 C21 121.8(3) . . ?
 C20 C21 H21 107.3 . . ?
 C20 C21 C22 113.5(3) . . ?
 C20 C21 C23 110.8(2) . . ?
 C22 C21 H21 107.3 . . ?
 C23 C21 H21 107.3 . . ?
 C23 C21 C22 110.3(3) . . ?
 C21 C22 H22A 109.5 . . ?
 C21 C22 H22B 109.5 . . ?
 C21 C22 H22C 109.5 . . ?
 H22A C22 H22B 109.5 . . ?
 H22A C22 H22C 109.5 . . ?
 H22B C22 H22C 109.5 . . ?
 C21 C23 H23A 109.5 . . ?
 C21 C23 H23B 109.5 . . ?
 C21 C23 H23C 109.5 . . ?
 H23A C23 H23B 109.5 . . ?
 H23A C23 H23C 109.5 . . ?
 H23B C23 H23C 109.5 . . ?
 C16 C24 H24 108.6 . . ?
 C16 C24 C25 113.4(3) . . ?
 C16 C24 C26 108.8(3) . . ?
 C25 C24 H24 108.6 . . ?
 C25 C24 C26 108.6(3) . . ?
 C26 C24 H24 108.6 . . ?
 C24 C25 H25A 109.5 . . ?
 C24 C25 H25B 109.5 . . ?
 C24 C25 H25C 109.5 . . ?
 H25A C25 H25B 109.5 . . ?
 H25A C25 H25C 109.5 . . ?
 H25B C25 H25C 109.5 . . ?
 C24 C26 H26A 109.5 . . ?
 C24 C26 H26B 109.5 . . ?
 C24 C26 H26C 109.5 . . ?
 H26A C26 H26B 109.5 . . ?
 H26A C26 H26C 109.5 . . ?
 H26B C26 H26C 109.5 . . ?
 O1 C27 Fe1 175.4(3) . . ?
 O2 C28 Fe1 178.3(3) . . ?
 O3 C29 Fe1 176.4(3) . . ?
 O4 C30 Fe1 176.2(3) . . ?
 N1 C2 N2 126.8(3) . . ?
 N1 C2 N3 128.0(2) . . ?
 N3 C2 N2 105.1(2) . . ?
 C33 C32 N2 118.5(2) . . ?
 C37 C32 N2 119.4(2) . . ?
 C37 C32 C33 122.0(3) . . ?
 C32 C33 C41 122.9(3) . . ?
 C34 C33 C32 117.5(3) . . ?
 C34 C33 C41 119.5(3) . . ?
 C33 C34 H34 119.3 . . ?
 C35 C34 C33 121.3(3) . . ?
 C35 C34 H34 119.3 . . ?
 C34 C35 H35 119.8 . . ?
 C34 C35 C36 120.4(3) . . ?
 C36 C35 H35 119.8 . . ?
 C35 C36 H36 119.5 . . ?
 C35 C36 C37 120.9(3) . . ?
 C37 C36 H36 119.5 . . ?
 C32 C37 C38 122.4(3) . . ?
 C36 C37 C32 117.7(3) . . ?
 C36 C37 C38 119.9(3) . . ?
 C37 C38 H38 107.6 . . ?
 C37 C38 C39 112.0(2) . . ?
 C37 C38 C40 111.5(2) . . ?
 C39 C38 H38 107.6 . . ?
 C39 C38 C40 110.2(2) . . ?
 C40 C38 H38 107.6 . . ?
 C38 C39 H39A 109.5 . . ?
 C38 C39 H39B 109.5 . . ?
 C38 C39 H39C 109.5 . . ?
 H39A C39 H39B 109.5 . . ?
 H39A C39 H39C 109.5 . . ?
 H39B C39 H39C 109.5 . . ?
 C38 C40 H40A 109.5 . . ?
 C38 C40 H40B 109.5 . . ?
 C38 C40 H40C 109.5 . . ?
 H40A C40 H40B 109.5 . . ?
 H40A C40 H40C 109.5 . . ?
 H40B C40 H40C 109.5 . . ?
 C33 C41 H41 108.0 . . ?
 C33 C41 C42 111.4(2) . . ?
 C33 C41 C43 111.6(2) . . ?
 C42 C41 H41 108.0 . . ?
 C42 C41 C43 109.7(3) . . ?
 C43 C41 H41 108.0 . . ?
 C41 C42 H42A 109.5 . . ?
 C41 C42 H42B 109.5 . . ?
 C41 C42 H42C 109.5 . . ?
 H42A C42 H42B 109.5 . . ?
 H42A C42 H42C 109.5 . . ?
 H42B C42 H42C 109.5 . . ?
 C41 C43 H43A 109.5 . . ?
 C41 C43 H43B 109.5 . . ?
 C41 C43 H43C 109.5 . . ?
 H43A C43 H43B 109.5 . . ?
 H43A C43 H43C 109.5 . . ?
 H43B C43 H43C 109.5 . . ?
 N2 C44 C59 121.4(2) . . ?
 C45 C44 N2 108.3(2) . . ?
 C45 C44 C59 130.2(3) . . ?
 N3 C45 C46 122.8(2) . . ?
 C44 C45 N3 107.3(2) . . ?
 C44 C45 C46 129.9(2) . . ?
 C45 C46 H46A 109.5 . . ?
 C45 C46 H46B 109.5 . . ?
 C45 C46 H46C 109.5 . . ?
 H46A C46 H46B 109.5 . . ?
 H46A C46 H46C 109.5 . . ?
 H46B C46 H46C 109.5 . . ?
 C48 C47 N3 117.9(2) . . ?
 C55 C47 N3 120.1(2) . . ?
 C55 C47 C48 121.9(3) . . ?
 C47 C48 C49 122.1(2) . . ?
 C52 C48 C47 117.8(3) . . ?
 C52 C48 C49 119.9(2) . . ?
 C48 C49 H49 108.1 . . ?
 C48 C49 C50 109.3(2) . . ?
 C50 C49 H49 108.1 . . ?
 C51 C49 C48 113.3(2) . . ?
 C51 C49 H49 108.1 . . ?
 C51 C49 C50 109.9(2) . . ?
 C49 C50 H50A 109.5 . . ?
 C49 C50 H50B 109.5 . . ?
 C49 C50 H50C 109.5 . . ?
 H50A C50 H50B 109.5 . . ?
 H50A C50 H50C 109.5 . . ?
 H50B C50 H50C 109.5 . . ?
 C49 C51 H51A 109.5 . . ?
 C49 C51 H51B 109.5 . . ?
 C49 C51 H51C 109.5 . . ?
 H51A C51 H51B 109.5 . . ?
 H51A C51 H51C 109.5 . . ?
 H51B C51 H51C 109.5 . . ?
 C48 C52 H52 119.3 . . ?
 C53 C52 C48 121.4(3) . . ?
 C53 C52 H52 119.3 . . ?
 C52 C53 H53 120.0 . . ?
 C52 C53 C54 120.0(3) . . ?
 C54 C53 H53 120.0 . . ?
 C53 C54 H54 119.3 . . ?
 C53 C54 C55 121.3(3) . . ?
 C55 C54 H54 119.3 . . ?
 C47 C55 C56 124.4(3) . . ?
 C54 C55 C47 117.6(3) . . ?
 C54 C55 C56 118.0(3) . . ?
 C55 C56 H56 108.4 . . ?
 C55 C56 C57 111.5(2) . . ?
 C55 C56 C58 112.0(2) . . ?
 C57 C56 H56 108.4 . . ?
 C58 C56 H56 108.4 . . ?
 C58 C56 C57 108.1(2) . . ?
 C56 C57 H57A 109.5 . . ?
 C56 C57 H57B 109.5 . . ?
 C56 C57 H57C 109.5 . . ?
 H57A C57 H57B 109.5 . . ?
 H57A C57 H57C 109.5 . . ?
 H57B C57 H57C 109.5 . . ?
 C56 C58 H58A 109.5 . . ?
 C56 C58 H58B 109.5 . . ?
 C56 C58 H58C 109.5 . . ?
 H58A C58 H58B 109.5 . . ?
 H58A C58 H58C 109.5 . . ?
 H58B C58 H58C 109.5 . . ?
 C44 C59 H59A 109.5 . . ?
 C44 C59 H59B 109.5 . . ?
 C44 C59 H59C 109.5 . . ?
 H59A C59 H59B 109.5 . . ?
 H59A C59 H59C 109.5 . . ?
 H59B C59 H59C 109.5 . . ?
 C61 C60 Si2 110.6(2) . . ?
 C62 C60 Si2 112.6(2) . . ?
 C62 C60 C61 107.2(2) . . ?
 C62 C60 C63 107.7(3) . . ?
 C63 C60 Si2 112.29(19) . . ?
 C63 C60 C61 106.1(2) . . ?
 C60 C61 H61A 109.5 . . ?
 C60 C61 H61B 109.5 . . ?
 C60 C61 H61C 109.5 . . ?
 H61A C61 H61B 109.5 . . ?
 H61A C61 H61C 109.5 . . ?
 H61B C61 H61C 109.5 . . ?
 C60 C62 H62A 109.5 . . ?
 C60 C62 H62B 109.5 . . ?
 C60 C62 H62C 109.5 . . ?
 H62A C62 H62B 109.5 . . ?
 H62A C62 H62C 109.5 . . ?
 H62B C62 H62C 109.5 . . ?
 C60 C63 H63A 109.5 . . ?
 C60 C63 H63B 109.5 . . ?
 C60 C63 H63C 109.5 . . ?
 H63A C63 H63B 109.5 . . ?
 H63A C63 H63C 109.5 . . ?
 H63B C63 H63C 109.5 . . ?
 C65 C64 Si2 111.29(19) . . ?
 C65 C64 C66 107.7(2) . . ?
 C65 C64 C67 105.5(2) . . ?
 C66 C64 Si2 114.2(2) . . ?
 C67 C64 Si2 109.73(18) . . ?
 C67 C64 C66 108.0(2) . . ?
 C64 C65 H65A 109.5 . . ?
 C64 C65 H65B 109.5 . . ?
 C64 C65 H65C 109.5 . . ?
 H65A C65 H65B 109.5 . . ?
 H65A C65 H65C 109.5 . . ?
 H65B C65 H65C 109.5 . . ?
 C64 C66 H66A 109.5 . . ?
 C64 C66 H66B 109.5 . . ?
 C64 C66 H66C 109.5 . . ?
 H66A C66 H66B 109.5 . . ?
 H66A C66 H66C 109.5 . . ?
 H66B C66 H66C 109.5 . . ?
 C64 C67 H67A 109.5 . . ?
 C64 C67 H67B 109.5 . . ?
 C64 C67 H67C 109.5 . . ?
 H67A C67 H67B 109.5 . . ?
 H67A C67 H67C 109.5 . . ?
 H67B C67 H67C 109.5 . . ?
 C69 C68 Si2 112.9(2) . . ?
 C69 C68 C70 106.4(2) . . ?
 C69 C68 C71 106.2(2) . . ?
 C70 C68 Si2 110.67(19) . . ?
 C71 C68 Si2 113.29(19) . . ?
 C71 C68 C70 107.0(2) . . ?
 C68 C69 H69A 109.5 . . ?
 C68 C69 H69B 109.5 . . ?
 C68 C69 H69C 109.5 . . ?
 H69A C69 H69B 109.5 . . ?
 H69A C69 H69C 109.5 . . ?
 H69B C69 H69C 109.5 . . ?
 C68 C70 H70A 109.5 . . ?
 C68 C70 H70B 109.5 . . ?
 C68 C70 H70C 109.5 . . ?
 H70A C70 H70B 109.5 . . ?
 H70A C70 H70C 109.5 . . ?
 H70B C70 H70C 109.5 . . ?
 C68 C71 H71A 109.5 . . ?
 C68 C71 H71B 109.5 . . ?
 C68 C71 H71C 109.5 . . ?
 H71A C71 H71B 109.5 . . ?
 H71A C71 H71C 109.5 . . ?
 H71B C71 H71C 109.5 . . ?
 H73A C73 H73B 107.8 . . ?
 C74 C73 H73A 109.0 . . ?
 C74 C73 H73B 109.0 . . ?
 C74 C73 C82 112.9(14) . . ?
 C82 C73 H73A 109.0 . . ?
 C82 C73 H73B 109.0 . . ?
 C73 C74 H74A 109.5 . . ?
 C73 C74 H74B 109.5 . . ?
 C73 C74 H74C 109.5 . . ?
 H74A C74 H74B 109.5 . . ?
 H74A C74 H74C 109.5 . . ?
 H74B C74 H74C 109.5 . . ?
 C11 C76 H76A 109.5 . . ?
 C11 C76 H76B 109.5 . . ?
 C11 C76 H76C 109.5 . . ?
 H76A C76 H76B 109.5 . . ?
 H76A C76 H76C 109.5 . . ?
 H76B C76 H76C 109.5 . . ?
 C11 C12 H12A 109.5 . . ?
 C11 C12 H12B 109.5 . . ?
 C11 C12 H12C 109.5 . . ?
 H12A C12 H12B 109.5 . . ?
 H12A C12 H12C 109.5 . . ?
 H12B C12 H12C 109.5 . . ?
 C11 C77 H77A 109.5 . . ?
 C11 C77 H77B 109.5 . . ?
 C11 C77 H77C 109.5 . . ?
 H77A C77 H77B 109.5 . . ?
 H77A C77 H77C 109.5 . . ?
 H77B C77 H77C 109.5 . . ?
 C11 C75 H75A 109.5 . . ?
 C11 C75 H75B 109.5 . . ?
 C11 C75 H75C 109.5 . . ?
 H75A C75 H75B 109.5 . . ?
 H75A C75 H75C 109.5 . . ?
 H75B C75 H75C 109.5 . . ?
 H78A C78 H78B 109.5 . . ?
 H78A C78 H78C 109.5 . . ?
 H78B C78 H78C 109.5 . . ?
 C79 C78 H78A 109.5 . . ?
 C79 C78 H78B 109.5 . . ?
 C79 C78 H78C 109.5 . . ?
 H80A C80 H80B 109.5 . . ?
 H80A C80 H80C 109.5 . . ?
 H80B C80 H80C 109.5 . . ?
 C81 C80 H80A 109.5 . . ?
 C81 C80 H80B 109.5 . . ?
 C81 C80 H80C 109.5 . . ?
 C80 C81 H81A 109.2 . . ?
 C80 C81 H81B 109.2 . . ?
 C80 C81 C82 112.0(11) . . ?
 H81A C81 H81B 107.9 . . ?
 C82 C81 H81A 109.2 . . ?
 C82 C81 H81B 109.2 . . ?
 C73 C82 C81 114.7(12) . . ?
 C73 C82 H82A 108.6 . . ?
 C73 C82 H82B 108.6 . . ?
 C81 C82 H82A 108.6 . . ?
 C81 C82 H82B 108.6 . . ?
 H82A C82 H82B 107.6 . . ?
 C78 C79 H79A 109.5 . . ?
 C78 C79 H79B 109.5 . . ?
 C78 C79 C74A 110.9(11) . . ?
 H79A C79 H79B 108.1 . . ?
 C74A C79 H79A 109.5 . . ?
 C74A C79 H79B 109.5 . . ?
 H72A C72 H72B 109.5 . . ?
 H72A C72 H72C 109.5 . . ?
 H72B C72 H72C 109.5 . . ?
 C73A C72 H72A 109.5 . . ?
 C73A C72 H72B 109.5 . . ?
 C73A C72 H72C 109.5 . . ?
 C72 C73A H73C 107.9 . . ?
 C72 C73A H73D 107.9 . . ?
 C72 C73A C74A 117.6(10) . . ?
 H73C C73A H73D 107.2 . . ?
 C74A C73A H73C 107.9 . . ?
 C74A C73A H73D 107.9 . . ?
 C79 C74A C73A 115.8(11) . . ?
 C79 C74A H74D 108.3 . . ?
 C79 C74A H74E 108.3 . . ?
 C73A C74A H74D 108.3 . . ?
 C73A C74A H74E 108.3 . . ?
 H74D C74A H74E 107.4 . . ?

loop_
  _geom_torsion_atom_site_label_1
  _geom_torsion_atom_site_label_2
  _geom_torsion_atom_site_label_3
  _geom_torsion_atom_site_label_4
  _geom_torsion
  _geom_torsion_site_symmetry_1
  _geom_torsion_site_symmetry_2
  _geom_torsion_site_symmetry_3
  _geom_torsion_site_symmetry_4
  _geom_torsion_publ_flag
 Fe1 Si1 N1 C2 30.7(5) . . . . ?
 P1 Si1 N1 C2 -139.1(4) . . . . ?
 Si1 N1 C2 N2 -131.2(4) . . . . ?
 Si1 N1 C2 N3 53.1(6) . . . . ?
 N5 C31 C3 C4 5.4(4) . . . . ?
 N5 C31 C3 C7 -176.7(2) . . . . ?
 N5 C31 C10 C9 178.1(3) . . . . ?
 N5 C31 C10 C11 -1.8(4) . . . . ?
 N5 C13 C14 N4 -0.4(3) . . . . ?
 N4 C15 C16 C17 -177.5(2) . . . . ?
 N4 C15 C16 C24 5.4(4) . . . . ?
 N4 C15 C20 C19 178.6(2) . . . . ?
 N4 C15 C20 C21 -0.5(4) . . . . ?
 N2 C32 C33 C34 -179.2(2) . . . . ?
 N2 C32 C33 C41 0.1(4) . . . . ?
 N2 C32 C37 C36 179.3(2) . . . . ?
 N2 C32 C37 C38 -0.6(4) . . . . ?
 N2 C44 C45 N3 -0.8(3) . . . . ?
 N2 C44 C45 C46 178.2(3) . . . . ?
 N3 C47 C48 C49 3.2(4) . . . . ?
 N3 C47 C48 C52 178.5(2) . . . . ?
 N3 C47 C55 C54 -177.1(2) . . . . ?
 N3 C47 C55 C56 1.4(4) . . . . ?
 C1 N5 C31 C3 74.0(3) . . . . ?
 C1 N5 C31 C10 -106.4(3) . . . . ?
 C1 N5 C13 C14 0.7(3) . . . . ?
 C1 N4 C14 C13 0.0(3) . . . . ?
 C1 N4 C15 C16 76.1(4) . . . . ?
 C1 N4 C15 C20 -104.7(3) . . . . ?
 C31 N5 C1 Ag1 3.1(4) . . . . ?
 C31 N5 C1 N4 -178.8(2) . . . . ?
 C31 N5 C13 C14 178.9(3) . . . . ?
 C31 C3 C4 C5 -118.5(3) . . . . ?
 C31 C3 C4 C6 116.1(3) . . . . ?
 C31 C3 C7 C8 -1.8(4) . . . . ?
 C31 C10 C11 C76 78.6(5) . . . . ?
 C31 C10 C11 C12 135.2(6) . . . . ?
 C31 C10 C11 C77 -156.6(6) . . . . ?
 C31 C10 C11 C75 -108.6(5) . . . . ?
 C3 C31 C10 C9 -2.3(4) . . . . ?
 C3 C31 C10 C11 177.8(3) . . . . ?
 C3 C7 C8 C9 -1.5(5) . . . . ?
 C4 C3 C7 C8 176.3(3) . . . . ?
 C7 C3 C4 C5 63.6(4) . . . . ?
 C7 C3 C4 C6 -61.8(4) . . . . ?
 C7 C8 C9 C10 3.1(5) . . . . ?
 C8 C9 C10 C31 -1.2(4) . . . . ?
 C8 C9 C10 C11 178.8(3) . . . . ?
 C9 C10 C11 C76 -101.4(5) . . . . ?
 C9 C10 C11 C12 -44.8(6) . . . . ?
 C9 C10 C11 C77 23.4(7) . . . . ?
 C9 C10 C11 C75 71.5(5) . . . . ?
 C10 C31 C3 C4 -174.2(3) . . . . ?
 C10 C31 C3 C7 3.8(4) . . . . ?
 C13 N5 C1 Ag1 -178.8(2) . . . . ?
 C13 N5 C1 N4 -0.7(3) . . . . ?
 C13 N5 C31 C3 -103.9(3) . . . . ?
 C13 N5 C31 C10 75.7(3) . . . . ?
 C14 N4 C1 Ag1 178.78(19) . . . . ?
 C14 N4 C1 N5 0.5(3) . . . . ?
 C14 N4 C15 C16 -104.5(3) . . . . ?
 C14 N4 C15 C20 74.8(4) . . . . ?
 C15 N4 C1 Ag1 -1.7(4) . . . . ?
 C15 N4 C1 N5 180.0(2) . . . . ?
 C15 N4 C14 C13 -179.5(3) . . . . ?
 C15 C16 C17 C18 -2.1(4) . . . . ?
 C15 C16 C24 C25 -118.4(3) . . . . ?
 C15 C16 C24 C26 120.7(3) . . . . ?
 C15 C20 C21 C22 -152.8(3) . . . . ?
 C15 C20 C21 C23 82.5(4) . . . . ?
 C16 C15 C20 C19 -2.1(4) . . . . ?
 C16 C15 C20 C21 178.7(3) . . . . ?
 C16 C17 C18 C19 0.0(5) . . . . ?
 C17 C16 C24 C25 64.7(4) . . . . ?
 C17 C16 C24 C26 -56.3(4) . . . . ?
 C17 C18 C19 C20 1.2(5) . . . . ?
 C18 C19 C20 C15 -0.2(4) . . . . ?
 C18 C19 C20 C21 179.0(3) . . . . ?
 C19 C20 C21 C22 28.1(4) . . . . ?
 C19 C20 C21 C23 -96.7(3) . . . . ?
 C20 C15 C16 C17 3.2(4) . . . . ?
 C20 C15 C16 C24 -173.8(3) . . . . ?
 C24 C16 C17 C18 175.0(3) . . . . ?
 C2 N2 C32 C33 -88.7(3) . . . . ?
 C2 N2 C32 C37 95.1(3) . . . . ?
 C2 N2 C44 C45 -0.3(3) . . . . ?
 C2 N2 C44 C59 -176.6(2) . . . . ?
 C2 N3 C45 C44 1.6(3) . . . . ?
 C2 N3 C45 C46 -177.4(2) . . . . ?
 C2 N3 C47 C48 67.8(3) . . . . ?
 C2 N3 C47 C55 -115.7(3) . . . . ?
 C32 N2 C2 N1 -12.1(4) . . . . ?
 C32 N2 C2 N3 164.4(2) . . . . ?
 C32 N2 C44 C45 -163.6(2) . . . . ?
 C32 N2 C44 C59 20.1(4) . . . . ?
 C32 C33 C34 C35 1.3(4) . . . . ?
 C32 C33 C41 C42 -123.2(3) . . . . ?
 C32 C33 C41 C43 113.9(3) . . . . ?
 C32 C37 C38 C39 -121.0(3) . . . . ?
 C32 C37 C38 C40 115.0(3) . . . . ?
 C33 C32 C37 C36 3.3(4) . . . . ?
 C33 C32 C37 C38 -176.6(2) . . . . ?
 C33 C34 C35 C36 0.2(4) . . . . ?
 C34 C33 C41 C42 56.1(3) . . . . ?
 C34 C33 C41 C43 -66.9(3) . . . . ?
 C34 C35 C36 C37 0.0(4) . . . . ?
 C35 C36 C37 C32 -1.7(4) . . . . ?
 C35 C36 C37 C38 178.3(2) . . . . ?
 C36 C37 C38 C39 59.1(3) . . . . ?
 C36 C37 C38 C40 -65.0(3) . . . . ?
 C37 C32 C33 C34 -3.1(4) . . . . ?
 C37 C32 C33 C41 176.2(2) . . . . ?
 C41 C33 C34 C35 -178.0(2) . . . . ?
 C44 N2 C2 N1 -175.2(3) . . . . ?
 C44 N2 C2 N3 1.2(3) . . . . ?
 C44 N2 C32 C33 72.1(3) . . . . ?
 C44 N2 C32 C37 -104.1(3) . . . . ?
 C45 N3 C2 N1 174.7(3) . . . . ?
 C45 N3 C2 N2 -1.7(3) . . . . ?
 C45 N3 C47 C48 -99.4(3) . . . . ?
 C45 N3 C47 C55 77.1(3) . . . . ?
 C47 N3 C2 N1 5.9(4) . . . . ?
 C47 N3 C2 N2 -170.5(2) . . . . ?
 C47 N3 C45 C44 170.4(2) . . . . ?
 C47 N3 C45 C46 -8.7(4) . . . . ?
 C47 C48 C49 C50 85.9(3) . . . . ?
 C47 C48 C49 C51 -151.1(3) . . . . ?
 C47 C48 C52 C53 -2.5(4) . . . . ?
 C47 C55 C56 C57 -117.4(3) . . . . ?
 C47 C55 C56 C58 121.3(3) . . . . ?
 C48 C47 C55 C54 -0.7(4) . . . . ?
 C48 C47 C55 C56 177.8(3) . . . . ?
 C48 C52 C53 C54 1.5(4) . . . . ?
 C49 C48 C52 C53 173.0(3) . . . . ?
 C52 C48 C49 C50 -89.3(3) . . . . ?
 C52 C48 C49 C51 33.6(4) . . . . ?
 C52 C53 C54 C55 0.0(4) . . . . ?
 C53 C54 C55 C47 -0.4(4) . . . . ?
 C53 C54 C55 C56 -178.9(3) . . . . ?
 C54 C55 C56 C57 61.1(3) . . . . ?
 C54 C55 C56 C58 -60.2(3) . . . . ?
 C55 C47 C48 C49 -173.3(2) . . . . ?
 C55 C47 C48 C52 2.1(4) . . . . ?
 C59 C44 C45 N3 175.1(3) . . . . ?
 C59 C44 C45 C46 -5.9(5) . . . . ?
 C74 C73 C82 C81 178.8(12) . . . . ?
 C78 C79 C74A C73A 178.1(9) . . . . ?
 C80 C81 C82 C73 -178.1(11) . . . . ?
 C72 C73A C74A C79 -171.2(10) . . . . ?

_shelx_res_file
;
TITL ZhuHu141_0ma_a.res in P2(1)/c
    zhuhu141_0ma.res
    created by SHELXL-2018/3 at 16:08:45 on 04-Apr-2025
CELL 0.71073 23.8696 14.4404 22.2679 90 97.548 90
ZERR 4 0.0008 0.0004 0.0008 0 0.001 0
LATT 1
SYMM -X,0.5+Y,0.5-Z
SFAC C H Ag Fe N O P Si
UNIT 308 460 4 4 20 16 4 8
RIGU 0.001 0.001 C11 C76 C77
RIGU 0.001 0.001 C11 C12 C75
ISOR 0.01 0.02 C76 C11 C77
ISOR 0.01 0.02 C11 C12 C75
RIGU 0.001 0.001 C78 C79 C74A C73A
RIGU 0.001 0.001 C80 C81 C82 C73 C74
ISOR 0.01 0.02 C78 C79 C74A C73A C72
ISOR 0.01 0.02 C74 C73 C82 C81 C80

L.S. 4
PLAN  5 0 0
SIZE 0.103 0.128 0.245
TEMP -173.15
CONF
HTAB
MORE -1
BOND $H
fmap 2
acta
OMIT 0 3 3
OMIT 1 1 1
OMIT -4 2 3
OMIT -1 0 2
OMIT 0 17 7
OMIT -3 1 2
OMIT -2 1 1
REM <olex2.extras>
REM <HklSrc "%ZhuHu141_0ma.hkl">
REM </olex2.extras>

WGHT    0.035000    5.198400
FVAR       0.21971   0.51248   0.42957
AG1   3    0.208548    0.496826    0.284839    11.00000    0.01706    0.01486 =
         0.02597    0.00119    0.00303    0.00130
FE1   4    0.190087    0.227928    0.347010    11.00000    0.01613    0.01648 =
         0.03250    0.00045    0.00364   -0.00098
P1    7    0.296929    0.431740    0.331260    11.00000    0.01891    0.01339 =
         0.02695   -0.00053    0.00144   -0.00039
SI1   8    0.277435    0.284867    0.341097    11.00000    0.01620    0.01433 =
         0.02010   -0.00129    0.00395    0.00051
SI2   8    0.343393    0.507275    0.412525    11.00000    0.01700    0.01485 =
         0.02121   -0.00141    0.00552   -0.00084
O1    6    0.171045    0.306717    0.224891    11.00000    0.03302    0.02946 =
         0.03211    0.00205   -0.00010    0.00195
O2    6    0.077432    0.148947    0.350825    11.00000    0.02292    0.05143 =
         0.08466    0.01960    0.00361   -0.01356
O3    6    0.239853    0.043478    0.344660    11.00000    0.03570    0.01794 =
         0.04436   -0.00292   -0.00765    0.00289
O4    6    0.183445    0.331789    0.459191    11.00000    0.03017    0.04106 =
         0.03674   -0.00562    0.00883   -0.00002
N5    5    0.089184    0.536434    0.200325    11.00000    0.01951    0.01847 =
         0.02396    0.00111    0.00605    0.00304
N4    5    0.142544    0.655733    0.212993    11.00000    0.01877    0.01866 =
         0.02471    0.00427    0.00652    0.00250
N1    5    0.330415    0.216232    0.331291    11.00000    0.01873    0.01376 =
         0.02070   -0.00055    0.00366    0.00260
N2    5    0.387260    0.079517    0.341248    11.00000    0.01793    0.01407 =
         0.01590   -0.00107    0.00365    0.00340
N3    5    0.341661    0.109702    0.250999    11.00000    0.01766    0.01167 =
         0.01614    0.00019    0.00408    0.00264
C1    1    0.140356    0.564785    0.229017    11.00000    0.01820    0.02012 =
         0.02117    0.00068    0.00619    0.00208
C31   1    0.065851    0.444424    0.203713    11.00000    0.01428    0.02006 =
         0.03593    0.00023    0.00071    0.00224
C3    1    0.045407    0.418719    0.256971    11.00000    0.01090    0.02338 =
         0.04333    0.00169    0.00030    0.00153
C4    1    0.042061    0.485444    0.308955    11.00000    0.02468    0.02648 =
         0.03541    0.00464    0.01141    0.00108
AFIX  13
H4    2    0.057248    0.546318    0.297026    11.00000   -1.20000
AFIX   0
C5    1    0.078526    0.454140    0.367009    11.00000    0.04195    0.04390 =
         0.03690    0.00239    0.00598    0.00985
AFIX 137
H5A   2    0.064380    0.394880    0.380315    11.00000   -1.50000
H5B   2    0.076832    0.500741    0.398713    11.00000   -1.50000
H5C   2    0.117739    0.446735    0.359210    11.00000   -1.50000
AFIX   0
C6    1   -0.019497    0.501012    0.319165    11.00000    0.03022    0.03670 =
         0.05413    0.00449    0.01726    0.00459
AFIX 137
H6A   2   -0.041544    0.521510    0.281257    11.00000   -1.50000
H6B   2   -0.021022    0.548496    0.350352    11.00000   -1.50000
H6C   2   -0.035286    0.442986    0.332415    11.00000   -1.50000
AFIX   0
C7    1    0.025909    0.328406    0.260598    11.00000    0.02267    0.02801 =
         0.04871    0.00857    0.00241   -0.00202
AFIX  43
H7    2    0.012628    0.307810    0.296708    11.00000   -1.20000
AFIX   0
C8    1    0.025629    0.268279    0.212289    11.00000    0.02756    0.02393 =
         0.07143    0.00214   -0.00804   -0.00277
AFIX  43
H8    2    0.013030    0.206349    0.215803    11.00000   -1.20000
AFIX   0
C9    1    0.043465    0.297481    0.159156    11.00000    0.02848    0.02958 =
         0.05581   -0.01390   -0.01188    0.00411
AFIX  43
H9    2    0.041210    0.256007    0.125809    11.00000   -1.20000
AFIX   0
C10   1    0.064787    0.386438    0.152954    11.00000    0.02278    0.02862 =
         0.03811   -0.00487   -0.00441    0.00710
C11   1    0.085581    0.417969    0.094602    11.00000    0.04653    0.04350 =
         0.03151   -0.00517    0.00072    0.01498
PART 1
AFIX  13
H11   2    0.074739    0.484660    0.089390    21.00000   -1.20000
AFIX  13
PART 0
PART 2
H11A  2    0.107037    0.477475    0.100410   -21.00000   -1.20000
AFIX   0
PART 0
C13   1    0.060333    0.608132    0.168129    11.00000    0.01929    0.02889 =
         0.02419    0.00334    0.00299    0.00610
AFIX  43
H13   2    0.023938    0.604999    0.145109    11.00000   -1.20000
AFIX   0
C14   1    0.094139    0.682847    0.176010    11.00000    0.02569    0.02232 =
         0.02701    0.00692    0.00642    0.00736
AFIX  43
H14   2    0.086301    0.742762    0.159380    11.00000   -1.20000
AFIX   0
C15   1    0.189519    0.715673    0.232845    11.00000    0.02140    0.01763 =
         0.03069    0.00741    0.00518   -0.00028
C16   1    0.238814    0.706667    0.205557    11.00000    0.02137    0.02089 =
         0.03309    0.01122    0.00948    0.00345
C17   1    0.284101    0.763635    0.227847    11.00000    0.02532    0.02661 =
         0.04195    0.01383    0.01082    0.00089
AFIX  43
H17   2    0.318859    0.758512    0.211649    11.00000   -1.20000
AFIX   0
C18   1    0.279106    0.826810    0.272748    11.00000    0.02502    0.01998 =
         0.05084    0.01069    0.00393   -0.00569
AFIX  43
H18   2    0.310527    0.864754    0.287160    11.00000   -1.20000
AFIX   0
C19   1    0.229226    0.836442    0.297511    11.00000    0.03221    0.01324 =
         0.04362    0.00220    0.00541   -0.00035
AFIX  43
H19   2    0.226659    0.881603    0.328052    11.00000   -1.20000
AFIX   0
C20   1    0.182703    0.780672    0.278180    11.00000    0.02491    0.01547 =
         0.03699    0.00543    0.00696    0.00236
C21   1    0.127539    0.788886    0.305465    11.00000    0.02694    0.01994 =
         0.03613    0.00094    0.00959    0.00204
AFIX  13
H21   2    0.096018    0.775194    0.272462    11.00000   -1.20000
AFIX   0
C22   1    0.117124    0.885656    0.329571    11.00000    0.04170    0.02373 =
         0.05935   -0.00242    0.02078    0.00302
AFIX 137
H22A  2    0.145641    0.899390    0.364233    11.00000   -1.50000
H22B  2    0.079404    0.888132    0.342360    11.00000   -1.50000
H22C  2    0.119652    0.931470    0.297570    11.00000   -1.50000
AFIX   0
C23   1    0.124872    0.716593    0.355035    11.00000    0.02784    0.02772 =
         0.04081    0.00049    0.01447    0.00224
AFIX 137
H23A  2    0.133738    0.655420    0.339719    11.00000   -1.50000
H23B  2    0.086800    0.715725    0.366988    11.00000   -1.50000
H23C  2    0.152367    0.732228    0.390218    11.00000   -1.50000
AFIX   0
C24   1    0.242871    0.642342    0.152498    11.00000    0.02806    0.02738 =
         0.02781    0.00708    0.01050    0.00478
AFIX  13
H24   2    0.205226    0.612441    0.140834    11.00000   -1.20000
AFIX   0
C25   1    0.287548    0.566202    0.166303    11.00000    0.03378    0.03511 =
         0.04364    0.00210    0.01193    0.00721
AFIX 137
H25A  2    0.287982    0.526896    0.130491    11.00000   -1.50000
H25B  2    0.278383    0.528466    0.200271    11.00000   -1.50000
H25C  2    0.324812    0.594615    0.176965    11.00000   -1.50000
AFIX   0
C26   1    0.257561    0.699665    0.098678    11.00000    0.07747    0.04489 =
         0.04051    0.01224    0.02300    0.01105
AFIX 137
H26A  2    0.295892    0.724595    0.108116    11.00000   -1.50000
H26B  2    0.230623    0.750842    0.090875    11.00000   -1.50000
H26C  2    0.255547    0.660165    0.062671    11.00000   -1.50000
AFIX   0
C27   1    0.177772    0.278951    0.273981    11.00000    0.01843    0.01602 =
         0.03968   -0.00586    0.00118   -0.00074
C28   1    0.121324    0.180709    0.348580    11.00000    0.02799    0.02577 =
         0.04891    0.00553    0.00543    0.00087
C29   1    0.221173    0.116849    0.347384    11.00000    0.02146    0.02338 =
         0.02994    0.00021   -0.00143   -0.00687
C30   1    0.187412    0.292987    0.414621    11.00000    0.01709    0.02481 =
         0.03786    0.00261    0.00538   -0.00278
C2    1    0.350026    0.141923    0.310069    11.00000    0.01571    0.01280 =
         0.01825    0.00101    0.00408   -0.00174
C32   1    0.418506    0.096413    0.400163    11.00000    0.01992    0.01468 =
         0.01675   -0.00131    0.00016    0.00692
C33   1    0.471723    0.139365    0.403421    11.00000    0.02012    0.01425 =
         0.02444   -0.00236    0.00318    0.00476
C34   1    0.501520    0.153932    0.460773    11.00000    0.02222    0.01800 =
         0.02940   -0.00168   -0.00067    0.00259
AFIX  43
H34   2    0.537212    0.183973    0.464361    11.00000   -1.20000
AFIX   0
C35   1    0.480250    0.125641    0.512354    11.00000    0.02697    0.02157 =
         0.02520   -0.00167   -0.00444    0.00605
AFIX  43
H35   2    0.501270    0.136509    0.550971    11.00000   -1.20000
AFIX   0
C36   1    0.428619    0.081632    0.508262    11.00000    0.02903    0.02180 =
         0.01960    0.00135    0.00307    0.00666
AFIX  43
H36   2    0.414444    0.062439    0.544191    11.00000   -1.20000
AFIX   0
C37   1    0.396803    0.064840    0.451938    11.00000    0.02234    0.01576 =
         0.02059   -0.00141    0.00281    0.00586
C38   1    0.341054    0.013986    0.448619    11.00000    0.02490    0.02437 =
         0.01750    0.00001    0.00352    0.00229
AFIX  13
H38   2    0.324132    0.011835    0.405109    11.00000   -1.20000
AFIX   0
C39   1    0.299331    0.063991    0.483707    11.00000    0.02899    0.03553 =
         0.02786   -0.00322    0.00924    0.00191
AFIX 137
H39A  2    0.313439    0.062811    0.527064    11.00000   -1.50000
H39B  2    0.262550    0.032922    0.476713    11.00000   -1.50000
H39C  2    0.295207    0.128355    0.469881    11.00000   -1.50000
AFIX   0
C40   1    0.349308   -0.086126    0.470932    11.00000    0.03444    0.02345 =
         0.04266    0.00125    0.01020   -0.00315
AFIX 137
H40A  2    0.374818   -0.118361    0.446865    11.00000   -1.50000
H40B  2    0.312699   -0.117837    0.466535    11.00000   -1.50000
H40C  2    0.365684   -0.086180    0.513661    11.00000   -1.50000
AFIX   0
C41   1    0.497686    0.168907    0.347649    11.00000    0.02048    0.02123 =
         0.02425   -0.00110    0.00394    0.00127
AFIX  13
H41   2    0.472188    0.147492    0.311048    11.00000   -1.20000
AFIX   0
C42   1    0.555612    0.124311    0.346339    11.00000    0.03358    0.04789 =
         0.03817    0.00448    0.01467    0.01128
AFIX 137
H42A  2    0.569471    0.139287    0.307971    11.00000   -1.50000
H42B  2    0.552315    0.056974    0.350089    11.00000   -1.50000
H42C  2    0.582177    0.148088    0.380116    11.00000   -1.50000
AFIX   0
C43   1    0.502962    0.274289    0.343951    11.00000    0.04082    0.02574 =
         0.03059    0.00133    0.01153   -0.00364
AFIX 137
H43A  2    0.526461    0.297188    0.380317    11.00000   -1.50000
H43B  2    0.465325    0.302344    0.341160    11.00000   -1.50000
H43C  2    0.520478    0.290830    0.308007    11.00000   -1.50000
AFIX   0
C44   1    0.402132    0.011314    0.300911    11.00000    0.02245    0.01660 =
         0.01841   -0.00099    0.00688    0.00198
C45   1    0.374930    0.029635    0.245826    11.00000    0.01731    0.01272 =
         0.02160   -0.00151    0.00628    0.00099
C46   1    0.377042   -0.019175    0.187269    11.00000    0.02660    0.01808 =
         0.02078   -0.00091    0.00490    0.00412
AFIX 137
H46A  2    0.413877   -0.049355    0.187808    11.00000   -1.50000
H46B  2    0.371565    0.025656    0.153974    11.00000   -1.50000
H46C  2    0.347072   -0.065952    0.181483    11.00000   -1.50000
AFIX   0
C47   1    0.312325    0.160265    0.200041    11.00000    0.01969    0.01857 =
         0.01459   -0.00071    0.00381    0.00375
C48   1    0.337890    0.241201    0.181111    11.00000    0.01873    0.01497 =
         0.01979   -0.00097    0.00865    0.00217
C49   1    0.396084    0.273542    0.210351    11.00000    0.02152    0.01735 =
         0.02341    0.00416    0.00646   -0.00300
AFIX  13
H49   2    0.400917    0.254210    0.253847    11.00000   -1.20000
AFIX   0
C50   1    0.441697    0.225363    0.179461    11.00000    0.02188    0.02898 =
         0.04489   -0.01035    0.00968   -0.00374
AFIX 137
H50A  2    0.437541    0.158094    0.182661    11.00000   -1.50000
H50B  2    0.479105    0.243927    0.199282    11.00000   -1.50000
H50C  2    0.437672    0.243200    0.136648    11.00000   -1.50000
AFIX   0
C51   1    0.403711    0.378067    0.208061    11.00000    0.02753    0.01781 =
         0.03721   -0.00132    0.00886   -0.00271
AFIX 137
H51A  2    0.403676    0.397660    0.165920    11.00000   -1.50000
H51B  2    0.439730    0.395248    0.231780    11.00000   -1.50000
H51C  2    0.372639    0.408598    0.225008    11.00000   -1.50000
AFIX   0
C52   1    0.310453    0.288087    0.131634    11.00000    0.02641    0.01893 =
         0.02398    0.00506    0.00802    0.00168
AFIX  43
H52   2    0.326135    0.344173    0.119025    11.00000   -1.20000
AFIX   0
C53   1    0.260848    0.255217    0.100213    11.00000    0.02669    0.02561 =
         0.02028    0.00475    0.00579    0.00682
AFIX  43
H53   2    0.243179    0.287793    0.065768    11.00000   -1.20000
AFIX   0
C54   1    0.236827    0.174915    0.118807    11.00000    0.02055    0.02777 =
         0.02010   -0.00210    0.00421    0.00208
AFIX  43
H54   2    0.202623    0.152834    0.096846    11.00000   -1.20000
AFIX   0
C55   1    0.261750    0.125664    0.169113    11.00000    0.02164    0.01740 =
         0.01918   -0.00210    0.00662    0.00235
C56   1    0.233152    0.037063    0.185903    11.00000    0.02074    0.01871 =
         0.02488    0.00010    0.00282   -0.00369
AFIX  13
H56   2    0.255833    0.010274    0.222772    11.00000   -1.20000
AFIX   0
C57   1    0.230018   -0.034750    0.134863    11.00000    0.03094    0.02578 =
         0.03263   -0.00321    0.00118   -0.00355
AFIX 137
H57A  2    0.205292   -0.011704    0.099395    11.00000   -1.50000
H57B  2    0.214795   -0.092947    0.148558    11.00000   -1.50000
H57C  2    0.267963   -0.045503    0.124010    11.00000   -1.50000
AFIX   0
C58   1    0.173059    0.054760    0.200152    11.00000    0.02401    0.02903 =
         0.02931   -0.00127    0.00395   -0.00436
AFIX 137
H58A  2    0.174311    0.097601    0.234435    11.00000   -1.50000
H58B  2    0.156036   -0.003895    0.210516    11.00000   -1.50000
H58C  2    0.150356    0.081903    0.164629    11.00000   -1.50000
AFIX   0
C59   1    0.439360   -0.068149    0.322547    11.00000    0.03164    0.01748 =
         0.02824   -0.00042    0.00246    0.01071
AFIX 137
H59A  2    0.420121   -0.107246    0.349436    11.00000   -1.50000
H59B  2    0.474703   -0.044679    0.344691    11.00000   -1.50000
H59C  2    0.447712   -0.104716    0.287727    11.00000   -1.50000
AFIX   0
C60   1    0.291692    0.593753    0.443635    11.00000    0.02456    0.02136 =
         0.02687   -0.00405    0.00881    0.00290
C61   1    0.277603    0.674937    0.398984    11.00000    0.02902    0.01913 =
         0.03872   -0.00418    0.00795    0.00323
AFIX 137
H61A  2    0.312184    0.709590    0.394827    11.00000   -1.50000
H61B  2    0.250167    0.716123    0.414446    11.00000   -1.50000
H61C  2    0.261525    0.650580    0.359365    11.00000   -1.50000
AFIX   0
C62   1    0.316154    0.635772    0.504669    11.00000    0.03749    0.03143 =
         0.03686   -0.01023    0.01419    0.00467
AFIX 137
H62A  2    0.320595    0.587128    0.535617    11.00000   -1.50000
H62B  2    0.290453    0.683554    0.516243    11.00000   -1.50000
H62C  2    0.353058    0.663508    0.501182    11.00000   -1.50000
AFIX   0
C63   1    0.234717    0.548402    0.451693    11.00000    0.02607    0.03326 =
         0.03566   -0.00114    0.01460    0.00450
AFIX 137
H63A  2    0.216899    0.524447    0.412618    11.00000   -1.50000
H63B  2    0.209903    0.594557    0.466793    11.00000   -1.50000
H63C  2    0.241115    0.497363    0.480791    11.00000   -1.50000
AFIX   0
C64   1    0.402659    0.575203    0.378251    11.00000    0.02140    0.01726 =
         0.02564   -0.00356    0.00579   -0.00268
C65   1    0.380179    0.617686    0.316738    11.00000    0.02802    0.02366 =
         0.03081    0.00279    0.00901   -0.00253
AFIX 137
H65A  2    0.365641    0.568447    0.288641    11.00000   -1.50000
H65B  2    0.410827    0.650475    0.300460    11.00000   -1.50000
H65C  2    0.349690    0.661309    0.321767    11.00000   -1.50000
AFIX   0
C66   1    0.430007    0.653744    0.419160    11.00000    0.02988    0.02168 =
         0.03555   -0.00474    0.00901   -0.00737
AFIX 137
H66A  2    0.401848    0.701984    0.423125    11.00000   -1.50000
H66B  2    0.461636    0.680323    0.401029    11.00000   -1.50000
H66C  2    0.443886    0.628755    0.459282    11.00000   -1.50000
AFIX   0
C67   1    0.449630    0.508145    0.365685    11.00000    0.02028    0.02475 =
         0.02931   -0.00252    0.00897   -0.00416
AFIX 137
H67A  2    0.469399    0.485197    0.404163    11.00000   -1.50000
H67B  2    0.476471    0.540537    0.343348    11.00000   -1.50000
H67C  2    0.433012    0.455881    0.341520    11.00000   -1.50000
AFIX   0
C68   1    0.375386    0.423574    0.475603    11.00000    0.01872    0.02222 =
         0.02279    0.00091    0.00290   -0.00214
C69   1    0.405098    0.340148    0.451051    11.00000    0.02773    0.02386 =
         0.03088    0.00112   -0.00442    0.00215
AFIX 137
H69A  2    0.380223    0.312266    0.417362    11.00000   -1.50000
H69B  2    0.413855    0.294264    0.483346    11.00000   -1.50000
H69C  2    0.440191    0.360640    0.436765    11.00000   -1.50000
AFIX   0
C70   1    0.328533    0.383556    0.510308    11.00000    0.02685    0.03475 =
         0.03289    0.01347    0.00574   -0.00368
AFIX 137
H70A  2    0.312266    0.433501    0.532287    11.00000   -1.50000
H70B  2    0.344881    0.336478    0.539124    11.00000   -1.50000
H70C  2    0.298870    0.355420    0.481426    11.00000   -1.50000
AFIX   0
C71   1    0.419525    0.469895    0.523026    11.00000    0.02631    0.03044 =
         0.02063   -0.00021    0.00357   -0.00266
AFIX 137
H71A  2    0.451395    0.491815    0.503269    11.00000   -1.50000
H71B  2    0.433065    0.424827    0.554524    11.00000   -1.50000
H71C  2    0.402152    0.522465    0.541408    11.00000   -1.50000
AFIX   0

PART 1
C73   1    0.066505    0.688382    0.517711    31.00000    0.06808    0.07944 =
         0.04541   -0.00005    0.00824   -0.00151
AFIX  23
H73A  2    0.038755    0.715090    0.542213    31.00000   -1.20000
H73B  2    0.047792    0.682519    0.475495    31.00000   -1.20000
AFIX   0
C74   1    0.082721    0.597250    0.540788    31.00000    0.06516    0.08112 =
         0.06545    0.00807    0.01470   -0.00451
AFIX 137
H74A  2    0.107271    0.567888    0.514349    31.00000   -1.50000
H74B  2    0.048812    0.559330    0.541827    31.00000   -1.50000
H74C  2    0.103063    0.602805    0.581817    31.00000   -1.50000
AFIX   0

C76   1    0.153078    0.414940    0.101025    21.00000    0.04659    0.06714 =
         0.03689    0.00871    0.01429    0.01442
AFIX 137
H76A  2    0.168852    0.449344    0.137278    21.00000   -1.50000
H76B  2    0.165851    0.443159    0.065171    21.00000   -1.50000
H76C  2    0.165893    0.350461    0.104563    21.00000   -1.50000
AFIX   0
PART 0
PART 2
C12   1    0.121359    0.341895    0.073609   -21.00000    0.09734    0.07591 =
         0.04309    0.00479    0.02151    0.05218
AFIX 137
H12A  2    0.152302    0.327467    0.105681   -21.00000   -1.50000
H12B  2    0.136998    0.362090    0.037222   -21.00000   -1.50000
H12C  2    0.098104    0.286532    0.064238   -21.00000   -1.50000
AFIX   0
PART 0
PART 1
C77   1    0.064622    0.371523    0.035981    21.00000    0.08526    0.07384 =
         0.03804   -0.01361    0.00244   -0.01150
AFIX 137
H77A  2    0.079553    0.308286    0.036241    21.00000   -1.50000
H77B  2    0.077338    0.406307    0.002480    21.00000   -1.50000
H77C  2    0.023229    0.369515    0.030773    21.00000   -1.50000
AFIX   0
PART 0
PART 2
C75   1    0.030755    0.429059    0.047683   -21.00000    0.06348    0.06471 =
         0.04755    0.00714   -0.01372    0.01094
AFIX 137
H75A  2    0.009805    0.370519    0.044439   -21.00000   -1.50000
H75B  2    0.041345    0.445601    0.008002   -21.00000   -1.50000
H75C  2    0.006934    0.477973    0.061355   -21.00000   -1.50000
AFIX   0

C78   1    0.078492    0.475219    0.532322   -31.00000    0.07949    0.13214 =
         0.04816    0.00514    0.01238    0.02258
AFIX 137
H78A  2    0.112108    0.470510    0.511532   -31.00000   -1.50000
H78B  2    0.052358    0.424719    0.518988   -31.00000   -1.50000
H78C  2    0.089682    0.470851    0.576175   -31.00000   -1.50000
AFIX   0

PART 0
PART 1
C80   1    0.152595    0.919544    0.492589    31.00000    0.07053    0.07857 =
         0.04885    0.00163    0.00310   -0.00076
AFIX 137
H80A  2    0.142002    0.977500    0.471158    31.00000   -1.50000
H80B  2    0.181076    0.887278    0.472452    31.00000   -1.50000
H80C  2    0.168183    0.933259    0.534575    31.00000   -1.50000
AFIX   0
C81   1    0.101798    0.859747    0.491953    31.00000    0.06211    0.06812 =
         0.05819   -0.00191    0.00975    0.00987
AFIX  23
H81A  2    0.082768    0.854090    0.449850    31.00000   -1.20000
H81B  2    0.074999    0.889345    0.516414    31.00000   -1.20000
AFIX   0
C82   1    0.117915    0.756096    0.519025    31.00000    0.05455    0.06762 =
         0.04550   -0.00433    0.00326    0.00946
AFIX  23
H82A  2    0.145979    0.728172    0.495421    31.00000   -1.20000
H82B  2    0.136074    0.762389    0.561427    31.00000   -1.20000
AFIX   0

PART 0
PART 2
C79   1    0.050203    0.565472    0.517582   -31.00000    0.08731    0.12393 =
         0.05925   -0.00129    0.02069    0.02059
AFIX  23
H79A  2    0.019478    0.574043    0.542915   -31.00000   -1.20000
H79B  2    0.033163    0.565648    0.474578   -31.00000   -1.20000
AFIX   0
C72   1    0.109495    0.821245    0.514353   -31.00000    0.08301    0.12904 =
         0.05805   -0.02166    0.01021    0.00736
AFIX 137
H72A  2    0.136592    0.808728    0.485890   -31.00000   -1.50000
H72B  2    0.129753    0.827639    0.555366   -31.00000   -1.50000
H72C  2    0.089076    0.878734    0.502749   -31.00000   -1.50000
AFIX   0
C73A  1    0.067421    0.741006    0.512875   -31.00000    0.06875    0.11807 =
         0.06336   -0.01645    0.00149    0.01900
AFIX  23
H73C  2    0.045875    0.738482    0.471766   -31.00000   -1.20000
H73D  2    0.040173    0.755791    0.541384   -31.00000   -1.20000
AFIX   0
C74A  1    0.091360    0.643579    0.528505   -31.00000    0.07142    0.12439 =
         0.05501   -0.01106    0.01148    0.03003
AFIX  23
H74D  2    0.122746    0.632168    0.504473   -31.00000   -1.20000
H74E  2    0.107501    0.642894    0.571792   -31.00000   -1.20000
AFIX   0
HKLF 4


REM  ZhuHu141_0ma_a.res in P2(1)/c
REM wR2 = 0.0954, GooF = S = 1.032, Restrained GooF = 1.033 for all data
REM R1 = 0.0396 for 10837 Fo > 4sig(Fo) and 0.0633 for all 14435 data
REM 918 parameters refined using 144 restraints

END

WGHT      0.0350      5.1963

REM Instructions for potential hydrogen bonds
EQIV $1 -x, y+1/2, -z+1/2
HTAB C13 O2_$1

REM Highest difference peak  0.589,  deepest hole -0.490,  1-sigma level  0.068
Q1    1   0.2080  0.6858  0.0843  11.00000  0.05    0.59
Q2    1   0.0000  0.5000  0.5000  10.50000  0.05    0.49
Q3    1   0.2990  0.6235  0.1360  11.00000  0.05    0.44
Q4    1   0.2318  0.4620  0.2490  11.00000  0.05    0.35
Q5    1   0.2383  0.5196  0.2516  11.00000  0.05    0.34
;
_shelx_res_checksum                93263
_shelx_hkl_file
;
   0   0  -3    6.70    3.20
   0   0   3    7.40    3.30
   0   0   4   43.70    6.50
   0   0  -4   61.29    7.20
   0   0   5   11.80    5.20
   0   0  -5    8.30    5.30
   0   0  -5    0.10    4.90
   0   0  -6 9539.95  516.35
   0   0  -6 9999.00  517.25
   0   0  -7   69.69    9.60
   0   0  -7   63.09    9.10
   0   0  -8  707.63   40.10
   0   0   8  708.43   39.70
   0   0  -9   13.50    8.30
   0   0  -9    0.50    7.90
   0   0   9    9.50    7.50
   0   0 -10  -11.10    8.10
   0   0  10   17.70    9.40
   0   0 -10   -3.80    8.70
   0   0 -11   12.10    9.00
   0   0  11    0.10    8.40
   0   0 -11    4.70    8.90
   0   0  12   25.50    9.80
   0   0 -12   24.90   10.60
   0   0 -12   19.90   10.30
   0   0  13    7.00    8.20
   0   0 -13  -12.70    7.50
   0   0 -13   -6.90    7.80
   0   0  14  381.96   29.10
   0   0 -14  399.96   30.20
   0   0 -14  330.77   41.40
   0   0  15    8.30    9.70
   0   0 -15   10.40    9.50
   0   0 -15    1.60    8.40
   0   0 -16 2752.82  140.69
   0   0  16 2760.62  140.49
   0   0 -16 2673.53  141.19
   0   0 -17   21.80   12.10
   0   0 -17   -4.20    9.60
   0   0  17   12.40   10.80
   0   0  18  243.58   27.30
   0   0 -18  225.08   28.90
   0   0 -18  212.48   26.90
   0   0  19    8.90   11.10
   0   0 -19    2.70   10.80
   0   0 -19   15.90   15.40
   0   0 -20  174.28   26.60
   0   0 -20  178.38   25.70
   0   0  20  149.88   23.50
   0   0 -21   -5.90   11.90
   0   0  21   11.90   12.60
   0   0 -21   30.90   15.00
   0   0 -22   27.00   15.20
   0   0 -22   24.70   17.20
   0   0 -23   10.40   14.80
   0   0 -23   24.80   15.00
   0   0 -24  125.39   25.00
   0   0 -24  119.19   25.30
   0   0 -25   12.90   14.00
   0   0 -26   58.79   21.10
   0  -1   2  641.04   31.70
   0   1   3    1.80    3.40
   0   1   3   -6.80    2.60
   0   1  -3    1.30    3.70
   0  -1  -3   -0.40    3.00
   0  -1  -3   -2.20    3.20
   0  -1   3    0.60    3.40
   0   1  -4  217.58   14.30
   0   1   4  196.18   13.40
   0   1   4  183.28   13.30
   0  -1  -4  177.08   13.30
   0  -1  -4  242.68   14.10
   0  -1   4  187.28   13.90
   0   1   5  140.99   11.50
   0   1  -5  147.09   13.30
   0  -1   5  123.49   11.80
   0  -1  -5  129.99   11.70
   0  -1  -5  131.99   11.70
   0   1  -6  285.07   18.90
   0   1   6  275.77   17.90
   0  -1   6  278.67   18.60
   0  -1  -6  266.47   18.10
   0  -1  -6  266.27   18.10
   0   1   7 1301.57   65.69
   0   1  -7 1345.57   66.79
   0  -1  -7 1296.97   66.09
   0  -1  -7 1247.28   65.69
   0  -1   7 1294.67   66.29
   0   1   8 3733.33  178.38
   0  -1   8 3676.13  178.98
   0  -1  -8 3717.93  178.58
   0   1  -9  770.42   45.60
   0   1   9  751.12   44.50
   0   1  -9  819.12   46.00
   0  -1   9  809.02   45.60
   0  -1  -9  832.42   45.80
   0  -1  -9  832.22   45.20
   0   1 -10  102.89   15.50
   0   1  10  100.69   13.50
   0   1 -10   93.79   14.40
   0  -1 -10   70.59   13.00
   0  -1 -10  126.99   16.10
   0  -1  10   92.09   13.70
   0   1 -11   30.60   10.90
   0   1  11   15.10    9.50
   0   1 -11   59.49   13.00
   0  -1 -11   43.50   10.80
   0  -1 -11   18.60   10.00
   0  -1  11   31.80   11.10
   0   1 -12  727.33   44.50
   0   1  12  699.23   49.10
   0   1 -12  740.83   44.00
   0  -1 -12  633.34   42.50
   0  -1 -12  693.03   42.70
   0  -1  12  708.33   43.20
   0   1 -13   61.59   13.50
   0   1 -13   36.60   12.00
   0   1  13   53.59   12.10
   0  -1 -13   25.90   10.60
   0  -1  13   61.39   12.10
   0  -1 -13   49.99   12.70
   0   1 -14 1219.88   66.99
   0   1  14 1152.08   64.79
   0   1 -14 1120.99   65.69
   0  -1  14 1112.89   64.89
   0  -1 -14 1137.19   65.19
   0  -1 -14 1176.08   66.19
   0   1  15   43.30   12.00
   0   1 -15   26.80   11.80
   0   1 -15   34.60   12.80
   0  -1  15   30.10   10.90
   0  -1 -15   27.40   10.90
   0   1  16   31.00   11.50
   0   1 -16   14.70   12.00
   0   1 -16   34.60   12.40
   0  -1 -16   12.70   10.20
   0  -1 -16   20.60   11.30
   0  -1  16   26.80   11.30
   0   1 -17   23.50   12.20
   0   1  17    4.80   10.60
   0   1 -17    3.50   10.40
   0  -1  17    0.70    9.90
   0  -1 -17   12.00   10.90
   0  -1 -17   17.40   11.80
   0   1  18  364.06   31.00
   0   1 -18  299.37   32.90
   0   1 -18  340.77   35.90
   0  -1  18  305.97   32.20
   0  -1 -18  329.77   34.60
   0  -1 -18  364.06   31.70
   0   1  19   65.39   18.50
   0   1 -19   43.10   15.80
   0  -1 -19   31.30   14.50
   0  -1 -19   35.60   14.50
   0  -1  19   46.00   15.40
   0   1 -20   31.90   15.00
   0   1  20   21.40   13.20
   0   1 -20   28.90   16.10
   0  -1 -20   32.40   14.80
   0  -1 -20    6.50   12.90
   0  -1  20   56.99   16.20
   0   1  21  231.68   29.50
   0   1 -21  154.08   25.70
   0   1 -21  256.07   38.90
   0  -1 -21  198.78   28.50
   0  -1  21  195.18   28.60
   0  -1 -21  235.58   29.20
   0   1 -22   67.49   19.50
   0   1 -22   52.09   18.30
   0  -1 -22   41.80   17.40
   0  -1 -22   19.40   14.30
   0   1 -23  279.37   36.20
   0   1 -23  347.67   38.70
   0  -1 -23  397.96   40.90
   0  -1 -23  360.46   40.50
   0   1 -24  105.79   23.30
   0  -1 -24   79.09   20.60
   0  -1 -24  133.29   25.70
   0   1 -25   59.99   18.90
   0  -1 -25   73.59   21.30
   0  -1  25   35.00   17.20
   0  -1 -26   -0.80   14.50
   0  -1  26    1.90   14.20
   0   2   0  422.06   21.10
   0  -2   0  416.86   20.60
   0  -2   0  425.76   20.70
   0   2  -1 1074.19   52.99
   0  -2   1 1117.19   52.99
   0  -2   1 1132.09   53.09
   0   2   2   61.09    5.00
   0   2  -2   46.30    5.80
   0  -2   2   53.59    5.80
   0  -2   2   51.49    5.80
   0  -2  -2   67.19    5.30
   0   2   3  315.27   17.10
   0   2   3  316.17   17.10
   0   2  -3  309.57   18.10
   0  -2   3  298.17   18.20
   0  -2  -3  315.47   17.20
   0  -2  -3  302.17   17.00
   0   2  -4 1736.83   80.79
   0   2   4 1616.54   79.49
   0  -2   4 1592.44   80.39
   0   2   5 1919.51   90.69
   0   2   5 1820.82   90.29
   0   2  -5 1869.11   91.49
   0  -2  -5 1803.72   90.19
   0  -2  -5 1891.21   90.49
   0  -2   5 1893.81   91.39
   0   2   6  135.69   11.40
   0   2  -6  107.59   12.00
   0   2   6  121.49   11.10
   0  -2  -6  133.29   11.70
   0  -2  -6  122.39   11.20
   0  -2   6  121.79   12.60
   0   2  -7   -1.40    5.50
   0   2   7    5.70    4.90
   0  -2   7   -0.10    5.10
   0  -2  -7    6.80    5.60
   0  -2  -7    3.80    5.00
   0   2   8  336.47   23.00
   0   2  -8  370.66   24.70
   0  -2  -8  353.36   23.60
   0  -2  -8  360.46   23.30
   0  -2   8  325.47   23.80
   0   2  -9   39.20   11.30
   0   2   9   52.69   10.30
   0  -2  -9   57.19   11.20
   0  -2   9   57.59   11.90
   0  -2  -9   61.09   10.90
   0   2 -10  842.62   51.39
   0   2  10  965.90   50.69
   0  -2 -10  861.11   50.39
   0  -2  10  876.01   51.19
   0  -2 -10  942.11   50.49
   0   2 -11  236.48   23.10
   0   2 -11  275.07   23.20
   0   2  11  276.57   21.60
   0  -2 -11  206.18   21.40
   0  -2  11  254.77   22.40
   0  -2 -11  236.48   22.60
   0   2 -12  735.83   43.60
   0   2  12  630.04   40.70
   0   2 -12  675.73   42.60
   0  -2 -12  632.64   41.50
   0  -2  12  721.83   42.60
   0  -2 -12  655.43   40.90
   0   2  13    0.00    7.00
   0   2 -13   -0.20    9.20
   0   2 -13    6.00    8.80
   0  -2 -13    4.00    8.20
   0  -2 -13    4.60    7.80
   0  -2  13   -1.60    7.20
   0   2  14   22.70    9.30
   0   2 -14    1.00    8.50
   0   2 -14   10.70    9.60
   0  -2 -14   10.90    9.10
   0  -2 -14    1.00    7.40
   0  -2  14   16.80    9.20
   0   2 -15    5.00    9.40
   0   2  15   20.70    9.10
   0   2 -15    3.40    9.50
   0  -2 -15    9.20    8.90
   0  -2  15   -6.00    8.00
   0  -2 -15    0.50    9.10
   0   2 -16   40.70   13.90
   0   2 -16   32.50   12.70
   0   2  16   33.40   12.00
   0  -2 -16   38.80   12.90
   0  -2 -16   13.40   12.20
   0  -2  16    5.70    9.40
   0   2 -17   -2.20    9.90
   0   2 -17   -0.40   11.10
   0   2  17    9.90    9.90
   0  -2  17   -2.10    9.50
   0  -2 -17   -0.50    9.30
   0  -2 -17   -4.20    9.30
   0   2  18    9.00   10.60
   0   2 -18    4.60   11.40
   0   2 -18   17.30   13.20
   0  -2 -18  -17.60    8.70
   0  -2 -18   14.20   11.90
   0  -2  18    8.10   11.20
   0   2  19   93.89   21.90
   0   2 -19   83.49   18.90
   0   2 -19   96.89   19.40
   0  -2 -19   95.79   20.00
   0  -2  19   50.99   16.30
   0  -2 -19   98.99   19.90
   0   2 -20   99.79   20.30
   0   2  20   70.69   17.50
   0   2 -20   89.19   20.40
   0  -2 -20   79.09   18.70
   0  -2  20  130.99   25.10
   0  -2 -20   55.49   17.10
   0   2  21   67.39   17.50
   0   2 -21   77.79   20.60
   0   2 -21   49.00   18.10
   0  -2 -21   54.29   17.00
   0  -2 -21   21.60   15.20
   0  -2  21  101.19   21.40
   0   2 -22   -2.40   14.70
   0   2 -22   17.10   14.30
   0  -2  22   32.70   16.50
   0  -2 -22   28.20   13.70
   0  -2 -22   19.30   14.00
   0   2 -23  -11.30   11.80
   0  -2 -23    5.40   12.90
   0  -2 -23   -4.20   14.60
   0   2 -24  128.89   25.20
   0  -2 -24   54.29   21.00
   0  -2 -24   91.09   21.30
   0  -2  24  123.99   24.70
   0   2 -25    4.90   14.90
   0  -2 -25   33.30   17.50
   0  -2 -25    9.80   16.30
   0  -2  25   20.30   17.10
   0  -2  26  273.57   36.80
   0  -2 -26  250.87   35.90
   0   3   0    1.20    2.80
   0  -3   0    1.60    2.80
   0  -3   0    0.90    2.70
   0   3  -1 1791.42   86.79
   0   3   1 1810.62   86.09
   0  -3   1 1842.32   86.69
   0  -3   1 1863.31   86.99
   0   3  -2    9.70    4.20
   0   3   2   10.60    3.20
   0   3  -2   11.60    4.00
   0  -3  -2    6.60    3.10
   0  -3  -2    6.50    3.00
   0  -3   2    3.70    4.00
   0  -3   2    5.20    4.10
   0   3   3   -0.30    0.60
   0   3  -4  216.08   15.10
   0   3   4  208.88   13.50
   0   3   4  222.78   13.80
   0  -3   4  233.88   15.50
   0  -3  -4  215.58   13.40
   0  -3  -4  222.88   14.00
   0  -3   4  219.88   15.30
   0   3  -5 2441.16  117.09
   0   3   5 2483.35  115.79
   0  -3   5 2462.45  116.99
   0  -3   5 2255.07  116.69
   0   3  -6   69.29   10.00
   0   3   6   88.29    9.40
   0   3   6  104.19   10.40
   0  -3   6   99.89   11.30
   0  -3  -6   85.49    9.30
   0  -3  -6   96.39   10.20
   0   3   7  576.74   33.50
   0   3   7  674.23   34.80
   0   3  -7  613.74   35.60
   0  -3   7  585.34   35.10
   0  -3  -7  593.34   36.20
   0  -3  -7  616.14   33.80
   0   3   8  107.69   12.60
   0   3  -8  153.38   16.50
   0  -3   8  114.89   14.70
   0  -3  -8   86.39   11.80
   0   3   9  744.33   43.30
   0   3  -9  826.32   46.40
   0  -3  -9  777.52   44.10
   0  -3   9  782.12   45.10
   0  -3  -9  752.22   43.10
   0   3 -10   16.80   11.40
   0   3  10   18.90    8.60
   0  -3 -10    8.60    8.20
   0  -3 -10   16.30    8.60
   0  -3  10    8.50    9.40
   0   3  11  371.76   29.00
   0   3 -11  354.26   28.20
   0  -3 -11  375.96   27.30
   0  -3  11  342.27   27.50
   0  -3 -11  391.16   26.50
   0   3  12   15.50    7.90
   0   3 -12    8.80    9.80
   0  -3  12   20.00    9.70
   0  -3 -12   18.20    9.20
   0  -3 -12    5.50    7.90
   0   3  13  308.57   25.10
   0   3 -13  357.96   28.40
   0   3 -13  349.87   28.00
   0  -3 -13  331.77   26.20
   0  -3 -13  319.47   25.40
   0   3 -14  107.49   17.20
   0   3 -14   91.99   16.70
   0   3  14   79.39   14.00
   0  -3  14   92.69   15.40
   0  -3 -14   77.79   14.30
   0  -3 -14  122.99   17.40
   0   3 -15   -2.90    9.60
   0   3 -15   -8.60    8.20
   0   3  15    6.50    8.70
   0  -3  15   -1.90    8.90
   0  -3 -15    2.10    8.70
   0  -3 -15    1.40    8.20
   0   3  16   50.59   13.20
   0   3 -16   35.00   13.50
   0   3 -16   25.90   12.20
   0  -3 -16   40.20   12.20
   0  -3  16   54.59   14.40
   0  -3 -16   40.90   12.90
   0   3 -17  413.16   36.00
   0   3  17  439.26   33.60
   0   3 -17  450.95   36.80
   0  -3  17  472.55   36.00
   0  -3 -17  419.86   34.30
   0  -3 -17  416.06   34.60
   0   3 -18   18.10   13.60
   0   3  18    0.70    9.90
   0   3 -18   39.20   16.30
   0  -3 -18   15.00   12.20
   0  -3  18    8.20   11.20
   0   3 -19   48.40   16.60
   0   3  19   79.09   17.00
   0   3 -19   56.59   17.90
   0  -3  19   87.19   19.70
   0  -3 -19   58.69   16.70
   0  -3 -19   66.99   16.30
   0   3 -20   38.10   16.40
   0   3  20    4.10   11.50
   0   3 -20   -7.30   11.90
   0  -3 -20   16.50   13.10
   0  -3 -20   16.30   12.30
   0   3 -21  122.69   23.10
   0   3 -21  105.19   21.70
   0  -3 -21  129.99   22.70
   0  -3  21   93.29   20.70
   0  -3 -21  125.09   23.00
   0   3 -22   11.20   16.90
   0   3 -22   55.19   19.30
   0  -3 -22   62.79   18.40
   0  -3  22   40.90   17.90
   0  -3 -22   30.10   15.20
   0  -3  22   73.59   21.10
   0   3 -23  192.58   29.00
   0  -3  23  161.48   26.80
   0  -3 -23  164.48   26.90
   0  -3 -23  118.09   23.30
   0   3 -24   49.80   20.00
   0  -3 -24   44.50   20.60
   0  -3 -24   21.60   13.60
   0  -3  24   46.10   18.90
   0   3 -25  147.59   28.50
   0  -3 -25  140.09   25.80
   0  -3  25  139.99   27.40
   0   3 -26    3.00   24.60
   0  -3  26    9.80   15.50
   0  -3 -26   -4.40   12.40
   0  -3 -26   13.30   21.40
   0   4   0 1840.02   89.59
   0  -4   0 1876.21   89.59
   0  -4   0 1948.41   89.49
   0   4  -1   25.00    4.40
   0   4   1   13.50    3.30
   0  -4  -1   17.80    3.60
   0  -4   1   20.80    4.70
   0  -4   1   22.60    4.40
   0  -4  -1   26.60    3.90
   0   4   2 4928.21  251.17
   0   4  -2 4967.70  267.87
   0  -4   2 4908.21  268.87
   0  -4  -2 4970.50  251.97
   0   4   3  322.27   18.10
   0   4  -3  336.97   19.90
   0  -4  -3  346.07   18.30
   0  -4  -3  338.87   18.30
   0  -4   3  339.37   19.90
   0   4   4    4.00    3.40
   0   4  -4    3.70    4.50
   0   4   4    0.20    1.50
   0  -4  -4    7.20    3.50
   0  -4   4    6.40    4.80
   0  -4   4    5.00    4.70
   0  -4  -4    9.50    3.80
   0   4  -5 1836.12   91.89
   0   4   5 1861.81   89.79
   0   4   5 1823.62   89.99
   0  -4  -5 1923.01   90.09
   0  -4   5 1852.21   93.19
   0  -4   5 1814.62   91.69
   0  -4  -5 1895.51   89.69
   0   4   6  239.38   15.70
   0   4   6  205.38   14.90
   0   4  -6  205.48   17.30
   0  -4   6  209.18   17.10
   0  -4  -6  187.78   14.90
   0  -4  -6  196.48   15.90
   0  -4   6  232.58   17.00
   0   4   7   21.70    7.30
   0   4  -7   16.20    8.60
   0   4   7   31.20    7.20
   0  -4   7   29.60    9.00
   0  -4   7   19.90    8.40
   0  -4  -7   28.40    7.70
   0  -4  -7   25.30    7.10
   0   4  -8  180.38   18.50
   0   4   8  194.18   16.60
   0   4   8  175.08   16.60
   0  -4  -8  177.18   16.50
   0  -4   8  155.58   17.00
   0  -4   8  157.08   17.10
   0  -4  -8  168.08   15.90
   0   4   9   47.20   10.20
   0  -4   9   50.89   11.70
   0  -4  -9   34.20    9.40
   0  -4  -9   37.00   10.40
   0   4  10  341.37   24.50
   0  -4 -10  367.16   24.80
   0  -4  10  321.17   26.00
   0  -4 -10  353.56   25.40
   0   4  11   11.20    7.20
   0   4 -11    3.20    8.40
   0  -4 -11    1.70    6.80
   0  -4  11   -4.70    6.80
   0  -4 -11    5.10    8.00
   0   4  12  454.65   29.40
   0   4 -12  396.16   31.20
   0  -4 -12  416.56   29.30
   0  -4  12  406.36   31.00
   0  -4 -12  475.05   30.60
   0   4 -13  121.19   17.90
   0   4  13   90.99   13.90
   0  -4  13  120.69   20.10
   0  -4 -13  102.09   14.70
   0  -4 -13   73.59   14.00
   0   4 -14  778.12   51.39
   0   4  14  809.52   49.00
   0   4 -14  845.72   52.49
   0  -4 -14  890.71   49.90
   0  -4 -14  836.42   50.39
   0  -4  14  800.82   51.09
   0   4 -15   -8.30    8.70
   0   4  15   13.20    9.00
   0   4 -15    9.90   10.40
   0  -4  15    1.70    8.80
   0  -4 -15    0.70    9.10
   0  -4 -15    7.00    8.80
   0   4 -16  620.94   43.50
   0   4  16  534.25   38.70
   0   4 -16  619.44   44.10
   0  -4 -16  562.34   40.80
   0  -4 -16  605.74   40.50
   0  -4  16  586.14   41.90
   0   4 -17    9.90   13.40
   0   4  17   16.90   10.40
   0   4 -17   -7.30   11.50
   0  -4 -17  -10.00    8.80
   0  -4  17  -19.40    9.40
   0  -4 -17  -10.40    9.10
   0   4 -18   19.10   14.80
   0   4  18   14.80   16.10
   0   4 -18    9.70   12.50
   0  -4  18    4.50   11.70
   0  -4 -18   -3.80   11.40
   0  -4 -18   15.40   11.70
   0   4  19   -8.50   10.00
   0   4 -19   -8.10   12.50
   0   4 -19    4.10   12.90
   0  -4  19   -3.00   11.10
   0  -4 -19   15.20   11.30
   0  -4 -19  -13.60    9.90
   0  -4  19   -7.40   11.60
   0   4 -20   47.30   17.60
   0   4  20   41.30   15.50
   0   4 -20    2.60   12.30
   0  -4  20    8.60   15.50
   0  -4 -20   22.30   13.30
   0  -4 -20   15.30   13.10
   0  -4  20   -0.70   12.20
   0   4 -21   15.10   14.80
   0   4 -21   -7.80   11.80
   0  -4  21   -7.60   11.80
   0  -4  21    2.00   12.80
   0  -4 -21   -1.60   11.90
   0  -4 -21   13.40   11.70
   0   4 -22    9.00   14.00
   0  -4  22   -3.80   13.30
   0  -4  22    8.40   14.50
   0  -4 -22    6.20   12.90
   0  -4 -22    1.80   11.70
   0   4 -23    6.60   13.90
   0  -4 -23    3.20   13.40
   0  -4 -23    6.50   11.90
   0  -4  23   19.10   14.60
   0   4 -24   -1.90   15.00
   0  -4 -24   15.70   14.60
   0  -4 -24   16.10   13.00
   0  -4  24   -2.90   13.00
   0   4 -25   -4.70   13.00
   0  -4  25   32.10   17.00
   0  -4 -25   -0.70   11.10
   0  -4 -25   -1.30   13.70
   0   4 -26   44.40   23.80
   0  -4 -26   11.10   13.60
   0  -4  26   11.60   16.10
   0  -4 -26   12.70   16.70
   0   5   0    0.50    3.20
   0  -5   0    0.20    2.90
   0  -5   0   -3.20    2.70
   0   5  -1 1455.75   68.99
   0   5   1 1387.36   68.09
   0  -5  -1 1385.26   67.99
   0  -5   1 1460.65   70.59
   0  -5  -1 1417.76   67.89
   0  -5   1 1415.36   68.59
   0   5  -2  224.98   14.30
   0   5   2  227.08   13.00
   0   5  -2  199.08   14.40
   0  -5  -2  219.58   12.80
   0  -5   2  209.18   14.20
   0  -5   2  220.58   14.70
   0  -5  -2  228.18   12.90
   0   5   3  416.76   21.40
   0   5  -3  373.06   22.90
   0  -5   3  404.26   23.10
   0  -5   3  406.06   25.10
   0  -5  -3  398.16   21.20
   0  -5  -3  375.46   20.90
   0   5  -4  785.02   42.00
   0   5   4  800.12   39.80
   0  -5   4  858.91   44.50
   0  -5   4  738.53   41.80
   0  -5  -4  776.42   39.80
   0   5   5  137.69   10.90
   0   5   5   87.49    9.70
   0   5  -5  109.19   12.60
   0  -5  -5  130.49   10.60
   0  -5   5  126.59   13.20
   0  -5   5  120.09   12.90
   0  -5  -5  142.79   11.30
   0   5  -6   69.29   11.40
   0   5   6   88.09    9.60
   0   5   6   71.89    9.40
   0  -5  -6   82.79    9.20
   0  -5   6   60.99   10.80
   0  -5  -6   67.39    9.40
   0  -5   6   66.09   11.40
   0   5  -7  352.56   25.80
   0   5   7  354.66   23.30
   0   5   7  339.17   22.60
   0  -5   7  361.76   25.60
   0  -5  -7  354.86   23.40
   0  -5   7  374.56   26.00
   0  -5  -7  374.56   22.80
   0   5  -8  143.89   17.20
   0   5   8  170.38   15.00
   0   5   8  140.19   14.90
   0  -5   8  133.09   16.50
   0  -5   8  145.39   16.70
   0  -5  -8  139.29   14.00
   0  -5  -8  141.59   14.60
   0   5   9  561.34   34.50
   0   5  -9  574.14   40.30
   0   5   9  591.34   33.80
   0  -5   9  542.15   35.80
   0  -5  -9  566.34   34.10
   0  -5   9  575.14   36.20
   0  -5  -9  585.94   33.50
   0   5  10   29.70    9.50
   0   5 -10   17.00   11.10
   0  -5 -10   14.40    8.10
   0  -5 -10   13.70    7.40
   0  -5  10   40.50   10.70
   0  -5  10   14.30    8.80
   0   5 -11    0.70    8.40
   0   5  11   22.00    8.00
   0  -5 -11    7.20    7.60
   0  -5  11   -1.40    7.80
   0  -5 -11   13.50    7.30
   0  -5  11    4.60    8.20
   0   5 -12  205.08   22.60
   0   5  12  204.98   18.70
   0  -5 -12  224.48   21.50
   0  -5 -12  209.58   20.10
   0  -5  12  223.68   23.40
   0  -5  12  170.18   20.60
   0   5  13   67.79   12.30
   0   5 -13   91.39   16.50
   0  -5 -13   63.09   12.60
   0  -5 -13   91.79   14.20
   0  -5  13   59.69   13.60
   0  -5  13   67.99   14.50
   0   5  14  283.87   24.40
   0   5 -14  398.16   30.20
   0  -5  14  338.67   28.30
   0  -5 -14  292.77   24.80
   0  -5  14  317.57   27.60
   0  -5 -14  261.17   25.00
   0   5 -15   26.60   12.50
   0   5 -15   41.30   14.40
   0   5  15   34.80   10.80
   0  -5 -15   44.00   12.80
   0  -5  15   38.60   13.40
   0  -5 -15   25.40   10.70
   0  -5  15   31.70   13.10
   0   5  16    9.60    8.70
   0   5 -16   -2.20   11.00
   0   5 -16   11.30   11.30
   0  -5 -16   -5.90    8.90
   0  -5  16    0.30    9.70
   0  -5 -16   11.90    9.80
   0  -5  16   -3.90    9.60
   0   5 -17  218.38   27.80
   0   5  17  264.27   27.70
   0   5 -17  213.98   28.50
   0  -5  17  272.37   29.70
   0  -5  17  270.07   41.10
   0  -5 -17  247.68   26.10
   0  -5 -17  250.67   32.10
   0   5  18   -1.20    9.40
   0   5 -18   16.60   13.50
   0   5 -18  -11.10   12.60
   0  -5 -18    8.20   11.00
   0  -5  18  -11.60    9.90
   0  -5  18   15.10   12.00
   0   5 -19   57.19   18.10
   0   5  19   42.50   13.80
   0   5 -19   41.20   16.40
   0  -5  19   49.70   16.80
   0  -5 -19   32.90   14.20
   0  -5  19   48.40   16.10
   0  -5 -19   42.10   15.30
   0   5 -20  184.48   28.30
   0   5  20  146.59   23.70
   0   5 -20  142.49   24.90
   0  -5 -20  119.39   22.40
   0  -5  20  127.39   24.60
   0  -5  20  162.38   25.40
   0  -5 -20  201.48   25.80
   0   5 -21   61.39   20.20
   0  -5 -21   48.00   16.00
   0  -5  21   38.00   17.30
   0  -5  21   47.00   17.70
   0  -5 -21   68.99   17.10
   0   5 -22  -14.90   12.20
   0  -5 -22   29.60   15.60
   0  -5  22  -10.40   10.70
   0  -5 -22   -4.00   11.50
   0  -5  22    8.10   13.90
   0   5 -23  142.69   26.60
   0  -5  23  157.08   27.20
   0  -5 -23  136.29   24.80
   0  -5 -23  177.58   26.60
   0   5 -24   30.10   17.30
   0  -5 -24   10.90   13.90
   0  -5  24   51.79   17.60
   0  -5 -24   31.70   16.00
   0   5 -25   45.40   19.10
   0  -5 -25   28.70   15.00
   0  -5  25   13.70   21.60
   0   6   0  244.28   14.80
   0  -6   0  229.38   14.50
   0  -6   0  214.58   14.30
   0   6   1  246.68   14.70
   0   6  -1  229.98   15.50
   0  -6  -1  237.78   14.40
   0  -6  -1  232.18   14.30
   0  -6   1  221.98   14.90
   0   6  -2  305.27   19.30
   0   6   2  278.27   17.10
   0   6  -2  315.17   18.60
   0  -6   2  284.67   18.50
   0  -6  -2  293.37   16.90
   0  -6  -2  300.57   16.90
   0  -6   2  300.87   19.00
   0   6   3  214.78   13.60
   0   6  -3  187.48   15.00
   0  -6   3  194.08   15.40
   0  -6  -3  201.48   12.90
   0  -6  -3  202.28   13.40
   0  -6   3  189.28   15.70
   0   6   4  431.76   23.90
   0   6  -4  400.76   26.00
   0  -6  -4  437.46   23.90
   0  -6   4  439.46   28.80
   0  -6  -4  422.76   23.50
   0  -6   4  447.56   26.90
   0   6   5   43.30    7.30
   0   6  -5   31.00    9.00
   0  -6  -5   44.20    7.60
   0  -6   5   37.30    9.00
   0  -6   5   37.90    8.90
   0   6   6 1194.38   61.99
   0   6   6 1199.48   61.59
   0   6  -6 1261.47   64.99
   0  -6   6 1157.28   64.09
   0  -6   6 1349.36   65.39
   0  -6  -6 1264.67   61.59
   0   6   7   42.20    8.70
   0   6   7   63.19    8.90
   0   6  -7   37.40   10.20
   0  -6   7   52.09   10.70
   0  -6  -7   53.19    8.80
   0  -6  -7   43.70    7.80
   0  -6   7   55.29   10.70
   0   6   8  246.08   18.80
   0   6   8  253.97   17.80
   0   6  -8  220.88   21.50
   0  -6  -8  217.58   16.90
   0  -6  -8  232.58   18.10
   0  -6   8  231.58   20.20
   0  -6   8  219.68   20.30
   0   6   9   51.29   10.50
   0   6  -9   46.70   11.60
   0   6   9   35.20    8.20
   0  -6  -9   38.20    8.30
   0  -6   9   53.29   11.70
   0  -6  -9   78.59   11.40
   0  -6   9   58.19   11.50
   0   6 -10 1038.00   60.49
   0   6  10 1082.29   57.89
   0   6  10 1090.19   56.89
   0  -6  10 1082.09   60.09
   0  -6 -10 1029.50   57.49
   0  -6  10 1058.79   59.99
   0  -6 -10 1099.09   56.79
   0   6  11    5.30    6.60
   0   6 -11   15.50    9.40
   0  -6 -11    5.90    6.30
   0  -6  11    6.40    8.70
   0  -6  11   11.80    8.80
   0  -6 -11    2.40    7.00
   0   6  12 1198.88   64.49
   0   6 -12 1309.47   69.49
   0  -6  12 1186.98   68.09
   0  -6  12 1142.49   67.29
   0  -6 -12 1204.98   64.29
   0  -6 -12 1202.18   65.39
   0   6 -13    8.10   10.20
   0   6  13    3.60    7.10
   0  -6 -13  -10.60    6.00
   0  -6  13    0.30    8.00
   0  -6 -13    8.50    7.90
   0  -6  13    1.90    9.40
   0   6  14  502.95   33.80
   0   6 -14  558.14   39.10
   0  -6  14  512.75   37.50
   0  -6 -14  461.85   33.40
   0  -6  14  508.55   37.30
   0  -6 -14  506.15   35.10
   0   6  15    3.80    8.70
   0   6 -15   17.80   12.70
   0  -6  15   16.40   11.80
   0  -6 -15   13.00    9.00
   0  -6 -15   14.70    9.80
   0  -6  15   -1.70   10.20
   0   6  16   55.19   13.30
   0   6 -16   77.59   17.40
   0   6 -16   37.10   15.60
   0  -6  16   57.99   20.90
   0  -6 -16   68.79   15.40
   0  -6 -16   72.39   15.20
   0  -6  16   65.49   16.20
   0   6  17   17.30   11.90
   0   6 -17   -3.10   13.90
   0   6 -17   19.90   13.50
   0  -6  17   37.70   14.50
   0  -6 -17   17.50   11.70
   0  -6 -17   14.20   11.30
   0  -6  17   21.20   13.30
   0   6 -18   50.89   17.90
   0   6  18   39.10   13.20
   0   6 -18   33.20   15.80
   0  -6  18   26.10   14.00
   0  -6 -18   27.40   12.50
   0  -6 -18   48.60   14.00
   0  -6  18   53.09   16.20
   0   6 -19   39.70   15.90
   0   6  19   39.10   13.10
   0   6 -19   63.99   17.80
   0  -6 -19   40.20   14.20
   0  -6  19   11.60   13.10
   0  -6 -19   37.50   16.10
   0  -6  19   33.40   16.10
   0   6 -20   32.50   16.00
   0  -6 -20   -9.80   10.20
   0  -6  20   -4.70   11.60
   0  -6 -20    6.40   12.10
   0  -6  20    4.70   12.30
   0   6 -21   22.80   15.80
   0  -6  21   27.30   15.80
   0  -6  21   39.00   16.40
   0  -6 -21   35.10   15.20
   0  -6 -21   48.90   15.70
   0   6 -22   52.49   18.60
   0  -6  22   64.89   19.10
   0  -6 -22   36.80   15.00
   0  -6 -22   56.69   17.20
   0  -6  22   70.89   20.70
   0   6 -23  -14.00   11.50
   0  -6  23   18.40   14.00
   0  -6 -23  -10.00   10.50
   0  -6 -23   10.70   12.90
   0   6 -24   69.39   22.20
   0  -6  24   49.80   31.80
   0  -6 -24   60.79   18.90
   0   6 -25   16.90   15.80
   0  -6 -25  -15.30   10.50
   0  -6 -25    7.40   13.60
   0  -6  25   -6.20   13.40
   0   7   0    7.90    5.50
   0  -7   0    5.30    5.00
   0   7  -1  392.56   23.80
   0   7   1  381.26   22.70
   0  -7   1  399.56   23.00
   0  -7  -1  421.86   22.50
   0  -7   1  383.86   25.50
   0  -7  -1  421.26   22.50
   0   7  -2  115.59   11.90
   0   7   2  117.49   10.20
   0   7  -2   99.69   10.60
   0  -7   2  120.99   12.90
   0  -7  -2  100.69    9.20
   0  -7   2  120.99   11.60
   0  -7  -2  103.59    9.50
   0   7   3  299.37   18.50
   0   7  -3  324.77   21.00
   0  -7   3  321.77   20.80
   0  -7  -3  322.27   18.40
   0  -7   3  314.97   21.00
   0   7   4   46.40    7.00
   0   7  -4   33.70    8.10
   0  -7   4   41.90    8.70
   0  -7   4   39.30    8.90
   0  -7  -4   50.89    6.60
   0  -7  -4   42.80    6.80
   0   7   5  687.13   36.70
   0   7  -5  714.13   39.60
   0  -7  -5  671.33   36.20
   0  -7   5  723.83   39.80
   0  -7   5  718.33   39.60
   0   7   6  295.27   18.40
   0   7  -6  271.27   21.40
   0  -7   6  294.57   21.50
   0  -7  -6  283.97   18.60
   0  -7   6  258.47   20.90
   0   7   7  993.70   52.19
   0   7  -7  993.20   55.69
   0   7   7 1024.00   52.89
   0  -7   7 1054.19   55.89
   0  -7  -7 1052.29   52.09
   0  -7  -7 1011.10   52.59
   0  -7   7  989.30   55.39
   0   7   8   43.10    9.10
   0   7  -8   34.90   10.10
   0   7   8   58.69    8.80
   0  -7   8   36.20    9.60
   0  -7  -8   46.50    7.90
   0  -7  -8   43.10    8.50
   0  -7   8   42.90   10.10
   0   7   9 1052.29   55.69
   0   7   9 1063.59   54.99
   0   7  -9 1018.40   57.69
   0  -7  -9  993.80   53.29
   0  -7   9 1007.30   57.29
   0  -7   9 1021.10   57.29
   0  -7  -9 1010.40   54.39
   0   7  10   -0.40    5.50
   0   7  10    8.30    6.50
   0   7 -10  -14.60    6.20
   0  -7 -10    3.30    6.10
   0  -7  10  -10.30    6.90
   0  -7  10  -13.40    6.00
   0  -7 -10   -4.00    5.20
   0   7  11   59.89   10.60
   0   7 -11   46.20   12.30
   0  -7 -11   58.59   10.20
   0  -7 -11   71.69   11.70
   0  -7  11   38.70   11.40
   0  -7  11   69.29   13.80
   0   7  12   28.70    9.20
   0   7 -12   36.80   11.70
   0  -7  12   34.70   11.50
   0  -7 -12   43.40   10.60
   0  -7 -12   60.99   10.70
   0  -7  12   35.90   11.80
   0   7  13  123.09   15.80
   0   7 -13  102.39   18.00
   0  -7 -13  121.99   16.50
   0  -7  13  138.49   20.00
   0  -7 -13  111.59   15.30
   0  -7  13  140.29   19.80
   0   7  14   91.49   14.40
   0   7 -14   63.99   16.40
   0  -7  14   75.49   17.10
   0  -7  14   92.69   17.90
   0  -7 -14   68.29   13.70
   0  -7 -14  106.89   15.40
   0   7 -15   -1.60   10.90
   0   7  15   -6.90    7.90
   0  -7  15  -10.00   10.70
   0  -7 -15    2.60    7.90
   0  -7  15  -12.10   16.40
   0  -7 -15   -3.60    8.70
   0   7 -16   18.90   14.40
   0   7  16   -1.60    8.40
   0   7 -16   35.30   13.80
   0  -7  16   13.40   11.40
   0  -7 -16   -3.60    8.60
   0  -7 -16    4.50   11.30
   0  -7  16    9.20   11.70
   0   7 -17  165.58   25.40
   0   7 -17  142.19   23.50
   0   7  17  137.29   19.70
   0  -7  17  144.19   23.60
   0  -7 -17  134.29   19.00
   0  -7 -17  126.49   20.60
   0  -7  17  167.98   25.10
   0   7  18   -3.50    9.80
   0   7 -18    7.00   13.80
   0   7 -18   15.90   13.30
   0  -7 -18    7.50   11.20
   0  -7  18    0.20   11.70
   0  -7  18    2.40   11.70
   0  -7 -18    1.40   10.50
   0   7  19   57.39   15.30
   0   7 -19   76.09   19.30
   0  -7 -19  111.29   18.30
   0  -7 -19   68.99   17.10
   0  -7  19   53.69   18.10
   0  -7  19   64.49   17.90
   0   7 -20    8.60   13.40
   0  -7 -20    6.40   11.40
   0  -7  20   -7.10   12.40
   0  -7  20   -3.80   10.70
   0  -7 -20   -1.00   11.30
   0   7 -21   24.00   16.40
   0  -7  21   32.20   16.60
   0  -7 -21    2.60   12.10
   0  -7  21   10.70   14.20
   0  -7 -21   34.30   14.90
   0   7 -22   12.50   13.80
   0  -7  22    8.90   13.70
   0  -7 -22    9.40   12.30
   0  -7  22   29.50   16.50
   0  -7 -22   -4.10   11.70
   0   7 -23  186.08   29.90
   0  -7 -23  163.78   27.00
   0  -7 -23  214.58   28.80
   0  -7  23  179.98   29.40
   0   7 -24   60.89   21.30
   0  -7 -24  101.39   21.60
   0  -7 -24   82.89   21.00
   0  -7  24   62.49   20.00
   0   8   0  621.04   34.20
   0  -8   0  656.93   34.10
   0   8  -1  280.47   18.40
   0   8   1  298.47   17.50
   0  -8  -1  267.37   16.90
   0  -8   1  259.77   17.80
   0  -8  -1  256.87   16.60
   0  -8   1  267.27   17.40
   0   8   2  456.45   24.70
   0   8  -2  451.85   26.80
   0   8   2  423.66   24.60
   0   8  -2  412.36   25.40
   0  -8   2  490.95   26.10
   0  -8  -2  483.65   24.50
   0  -8   2  432.06   26.30
   0  -8  -2  424.86   24.30
   0   8   3    3.40    4.20
   0   8   3   -0.10    4.10
   0   8  -3   -0.10    4.90
   0  -8  -3   11.60    5.30
   0  -8   3   18.30    6.50
   0  -8   3    5.60    5.80
   0  -8  -3    0.90    3.70
   0   8   4   82.29    8.80
   0   8  -4   86.09   11.10
   0  -8   4   84.09   11.30
   0  -8   4   77.39   11.00
   0  -8  -4   89.49    8.60
   0  -8  -4  102.29    9.50
   0   8   5   17.50    5.60
   0   8  -5   39.50    8.50
   0  -8   5   22.20    7.40
   0  -8   5   19.50    7.40
   0  -8  -5   34.80    6.60
   0  -8  -5   31.80    5.80
   0   8  -6   29.70    8.40
   0   8   6   27.10    6.30
   0  -8  -6   20.10    5.40
   0  -8  -6   25.90    6.40
   0  -8   6   37.00    8.90
   0  -8   6   20.90    7.80
   0   8  -7    9.30    7.40
   0   8   7   14.50    5.80
   0  -8   7    8.00    7.30
   0  -8  -7   14.80    5.90
   0  -8   7   20.20    8.40
   0   8  -8   35.30    9.80
   0   8   8   50.69    8.70
   0  -8   8   19.10    9.00
   0  -8  -8   44.80    8.20
   0  -8   8   45.80   10.50
   0  -8  -8   36.00    7.10
   0   8  -9   43.10   11.30
   0   8   9   44.70    9.20
   0   8   9   49.50    9.00
   0  -8  -9   44.00    8.30
   0  -8  -9   51.69    9.50
   0  -8   9   44.80   11.00
   0  -8   9   37.40   10.50
   0   8  10  330.67   23.50
   0   8 -10  363.36   28.20
   0   8  10  362.46   25.10
   0  -8  10  340.07   27.50
   0  -8  10  386.36   28.00
   0  -8 -10  365.46   23.50
   0  -8 -10  336.27   24.50
   0   8  11   36.40    9.30
   0   8 -11   51.39   13.40
   0  -8 -11   51.09   10.60
   0  -8 -11   38.00    8.80
   0  -8  11   57.59   13.20
   0  -8  11   52.29   12.50
   0   8  12   64.29   11.70
   0   8 -12   49.90   13.70
   0  -8 -12   49.40   11.30
   0  -8 -12   70.79   11.60
   0  -8  12   69.59   14.60
   0  -8  12   52.89   14.30
   0   8  13   23.00    9.80
   0   8 -13   43.70   13.20
   0  -8  13   57.99   15.10
   0  -8 -13   34.70   10.90
   0  -8  13   26.30   12.20
   0  -8 -13   48.20   11.00
   0   8 -14  542.25   39.90
   0   8  14  496.55   34.60
   0  -8  14  575.94   39.80
   0  -8 -14  498.05   34.40
   0  -8 -14  543.55   36.30
   0   8 -15   44.40   15.30
   0   8  15   37.50   11.60
   0  -8  15   51.39   15.40
   0  -8  15   40.80   14.00
   0  -8 -15   40.30   12.30
   0  -8 -15   38.10   11.40
   0   8 -16  162.18   25.20
   0   8 -16  224.38   28.30
   0  -8  16  199.68   25.30
   0  -8  16  251.37   27.90
   0  -8 -16  179.88   22.70
   0  -8 -16  189.68   21.80
   0   8 -17  -14.90   10.70
   0   8  17   -2.50    8.30
   0   8 -17    3.00   13.50
   0  -8 -17   -6.90    8.40
   0  -8  17   -3.10   10.90
   0  -8  17   10.50   11.50
   0  -8 -17   -4.60    9.50
   0   8  18   -2.70    9.60
   0   8 -18   -4.70   11.50
   0  -8 -18   -0.60   10.40
   0  -8 -18   11.80    9.80
   0  -8  18   14.90   13.70
   0  -8  18  -24.80   10.10
   0   8 -19   -3.40   11.80
   0  -8 -19   20.70   12.30
   0  -8 -19   27.80   12.10
   0  -8  19   -4.70   13.50
   0  -8  19    0.30   11.70
   0   8 -20   40.00   17.30
   0  -8 -20   36.30   13.80
   0  -8  20    9.20   13.70
   0  -8 -20    7.70   11.70
   0  -8  20    8.50   12.60
   0   8 -21   -2.20   13.70
   0  -8 -21   -5.70   10.60
   0  -8  21   10.60   12.80
   0  -8  21  -25.80   10.80
   0  -8 -21  -10.20   10.00
   0   8 -22  -12.10   13.50
   0  -8  22   19.40   14.30
   0  -8 -22    2.50   12.20
   0  -8 -22    3.50   12.20
   0  -8  22    0.20   13.10
   0   8 -23   21.10   16.90
   0  -8 -23   12.60   13.10
   0  -8  23    8.70   14.10
   0   9   0   -2.20    4.60
   0  -9   0   -2.10    3.90
   0  -9   0   12.40    4.80
   0   9   1   -1.60    4.40
   0   9   1    3.30    4.00
   0   9  -1    1.10    5.10
   0  -9  -1    9.00    4.50
   0  -9  -1   -0.70    3.80
   0  -9   1   -0.80    4.60
   0  -9   1    3.10    4.90
   0   9   2   15.60    5.00
   0   9   2    7.80    4.90
   0   9  -2   11.90    6.00
   0  -9   2   10.60    7.10
   0  -9   2   14.40    5.70
   0  -9  -2   19.30    5.00
   0  -9  -2   20.20    4.90
   0   9  -3   29.60    6.90
   0   9   3   33.60    6.30
   0   9   3   35.30    6.20
   0  -9   3   22.40    7.00
   0  -9  -3   40.70    6.10
   0  -9  -3   37.50    6.00
   0  -9   3   36.90    7.40
   0   9   4   20.90    5.50
   0   9   4   20.30    5.20
   0   9  -4   24.70    7.30
   0  -9   4    5.50    6.30
   0  -9  -4   13.10    4.60
   0  -9  -4   17.80    5.20
   0   9  -5  370.76   24.90
   0   9   5  369.46   22.80
   0   9   5  370.56   21.90
   0  -9   5  354.76   24.40
   0  -9  -5  388.46   21.50
   0  -9  -5  354.06   21.60
   0  -9   5  389.76   25.60
   0   9   6    8.90    5.10
   0   9  -6    8.30    6.70
   0  -9   6   12.50    7.30
   0  -9  -6    4.00    4.10
   0  -9   6    8.20    7.30
   0  -9  -6    1.10    4.70
   0   9  -7  819.82   47.00
   0  -9  -7  815.22   42.70
   0  -9   7  793.92   46.70
   0  -9   7  834.62   47.30
   0  -9  -7  824.02   43.40
   0   9   8   20.20    6.80
   0   9  -8   30.90    9.60
   0  -9   8   16.80    8.40
   0  -9  -8   15.20   10.10
   0  -9   8   15.30    8.80
   0  -9  -8   10.60    6.50
   0   9  -9  367.56   29.60
   0   9   9  434.26   26.30
   0   9   9  410.36   27.00
   0  -9   9  425.46   30.70
   0  -9   9  454.85   30.90
   0  -9  -9  404.56   26.50
   0  -9  -9  410.46   25.50
   0   9 -10  220.78   23.50
   0   9  10  221.38   18.20
   0   9  10  182.48   19.10
   0  -9  10  220.38   23.20
   0  -9 -10  224.28   19.10
   0  -9  10  209.18   22.60
   0  -9 -10  245.88   18.00
   0   9 -11   -4.60    8.40
   0   9  11   -4.80    6.50
   0  -9 -11   13.40    7.90
   0  -9  11   10.50    9.80
   0  -9 -11    7.50    6.80
   0  -9  11   -3.30    8.80
   0   9  12   96.39   13.40
   0   9 -12   90.39   16.80
   0  -9  12  114.29   18.30
   0  -9 -12   74.79   13.40
   0  -9 -12  107.99   13.60
   0  -9  12  113.89   18.10
   0   9  13  100.79   14.50
   0   9 -13   80.49   16.40
   0  -9  13   67.49   16.40
   0  -9  13  120.19   21.40
   0  -9 -13   80.89   14.20
   0  -9 -13   86.19   13.10
   0   9 -14  150.88   22.10
   0   9  14  147.79   18.20
   0  -9  14  179.28   26.50
   0  -9  14  110.49   19.30
   0  -9 -14  156.88   19.20
   0  -9 -14  153.68   17.80
   0   9 -15   22.00   13.20
   0   9  15   11.50    9.50
   0  -9  15    9.20   11.40
   0  -9  15    6.60   11.20
   0  -9 -15   -0.40    8.30
   0   9  16   37.70   11.50
   0   9 -16   61.19   16.30
   0   9 -16   59.39   17.30
   0  -9  16   52.59   15.30
   0  -9  16   66.09   16.50
   0  -9 -16   40.20   12.00
   0  -9 -16   39.70   12.90
   0   9  17   21.40   10.90
   0   9 -17   25.80   14.10
   0  -9  17   44.50   15.80
   0  -9 -17   45.40   13.60
   0  -9 -17   46.40   13.10
   0  -9  17    7.10   12.40
   0   9  18    8.90   15.80
   0   9 -18   19.00   13.90
   0  -9 -18   14.90   10.60
   0  -9 -18    4.10   10.00
   0  -9  18   28.20   15.10
   0  -9  18   12.00   12.90
   0   9 -19  -11.60   10.50
   0  -9  19   -6.90   11.70
   0  -9  19   21.40   12.70
   0  -9 -19    8.00   10.80
   0  -9 -19    4.00   10.40
   0   9 -20   -9.50   12.10
   0  -9 -20    0.50   10.20
   0  -9  20   -6.70   12.70
   0  -9 -20   -4.60    9.50
   0  -9  20  -16.30   10.20
   0   9 -21   87.69   20.70
   0  -9 -21   52.69   15.20
   0  -9  21   35.90   18.50
   0  -9 -21   67.59   17.20
   0  -9  21   93.09   21.10
   0   9 -22   58.29   20.40
   0  -9  22   46.30   17.70
   0  -9 -22   23.20   13.60
   0  -9  22   11.20   14.30
   0  -9 -22    3.00   12.30
   0   9 -23  193.38   31.10
   0  -9 -23  149.59   24.80
   0  -9  23  149.69   26.80
   0  -9 -23  234.98   29.20
   0  10   0  401.86   25.10
   0 -10   0  443.26   24.40
   0 -10   0  423.86   25.00
   0  10   1   71.09    9.10
   0  10  -1   78.79   10.50
   0  10   1   71.69    8.60
   0 -10   1   91.09   10.40
   0 -10  -1   86.49    8.80
   0 -10   1   68.19    9.20
   0 -10  -1   77.79    8.80
   0  10   2  371.66   21.50
   0  10   2  372.16   20.90
   0 -10   2  344.07   22.00
   0 -10   2  370.86   23.70
   0 -10  -2  329.87   20.20
   0 -10  -2  330.57   20.60
   0  10   3   12.90    5.20
   0  10   3    4.60    5.30
   0  10  -3   13.10    6.20
   0 -10  -3   17.40    5.10
   0 -10  -3   12.50    4.80
   0 -10   3   12.80    6.40
   0 -10   3    6.60    6.10
   0  10   4   68.29    8.60
   0  10  -4   74.29   10.80
   0  10   4   76.49    8.90
   0 -10   4   73.69   11.20
   0 -10  -4   80.19    8.50
   0 -10   4   71.29   10.40
   0 -10  -4   64.09    8.10
   0  10   5    7.00    5.30
   0  10   5   10.90    5.50
   0  10  -5    7.20    6.80
   0 -10  -5   15.90    5.80
   0 -10  -5   20.90    5.40
   0 -10   5   19.60    7.30
   0 -10   5   27.40    8.60
   0  10   6  199.08   15.50
   0  10   6  196.78   17.70
   0  10  -6  227.68   19.00
   0 -10   6  228.88   20.80
   0 -10  -6  200.18   14.20
   0 -10   6  202.78   18.50
   0 -10  -6  196.98   15.00
   0  10   7  118.89   12.20
   0  10  -7  114.69   15.50
   0 -10   7  126.69   15.60
   0 -10  -7   89.49   11.00
   0 -10   7  120.39   15.90
   0 -10  -7  126.89   11.80
   0  10  -8    5.50    8.30
   0  10   8   -4.70    5.70
   0 -10   8    2.50    8.10
   0 -10  -8    4.60    5.40
   0 -10   8    8.00    8.60
   0 -10  -8    2.50    6.20
   0  10   9   45.60    9.10
   0  10  -9   37.10   11.40
   0 -10  -9   48.00    8.40
   0 -10   9   56.69   12.70
   0 -10  -9   49.80    9.60
   0 -10   9   47.40   12.00
   0  10 -10  162.78   19.80
   0  10  10  115.19   13.40
   0  10  10  115.29   14.30
   0 -10  10  130.19   18.40
   0 -10 -10  126.99   14.20
   0 -10 -10  137.99   15.00
   0 -10  10  106.99   17.10
   0  10  11  258.27   20.50
   0  10 -11  273.47   27.80
   0 -10 -11  250.37   19.80
   0 -10  11  241.68   25.90
   0 -10  11  297.47   28.60
   0 -10 -11  251.07   21.10
   0  10  12    6.30    7.90
   0  10 -12    8.80   11.10
   0 -10  12   -2.80    9.50
   0 -10  12   -1.90    9.00
   0 -10 -12    8.20    8.30
   0  10 -13  308.97   30.20
   0  10  13  258.57   22.60
   0 -10 -13  277.07   22.40
   0 -10  13  255.87   28.10
   0 -10 -13  282.77   23.80
   0 -10  13  343.57   29.50
   0  10 -14  203.38   25.70
   0  10  14  162.78   18.60
   0 -10 -14  154.58   18.20
   0 -10  14  144.89   21.50
   0 -10 -14  185.38   20.40
   0  10 -15    6.30   12.30
   0  10  15    3.40    9.20
   0 -10  15    9.20   10.70
   0 -10  15   21.70   12.70
   0 -10 -15    3.50    8.10
   0 -10 -15   15.50    9.80
   0  10  16  229.88   23.20
   0  10 -16  274.47   30.60
   0 -10 -16  190.08   23.00
   0 -10  16  220.08   26.80
   0 -10  16  187.48   26.10
   0 -10 -16  198.28   21.50
   0  10  17   20.30   10.30
   0  10 -17   21.40   13.80
   0 -10 -17   19.00   11.40
   0 -10  17   14.30   13.30
   0 -10  17   15.50   11.90
   0 -10 -17   15.70    9.70
   0  10 -18   34.90   16.30
   0 -10  18   39.70   15.30
   0 -10  18   47.80   16.40
   0 -10 -18   48.30   13.70
   0 -10 -18   29.50   12.10
   0  10 -19  102.29   22.20
   0 -10 -19   39.00   14.00
   0 -10  19   45.70   16.10
   0 -10 -19   83.29   16.30
   0 -10  19   59.09   18.30
   0  10 -20    9.10   13.60
   0 -10  20   28.90   14.40
   0 -10 -20   38.00   14.50
   0 -10 -20   30.00   12.70
   0 -10  20    3.90   13.30
   0  10 -21   -6.30   13.00
   0 -10  21  -10.60   11.40
   0 -10  21  -28.40   10.80
   0 -10 -21    7.50   11.40
   0 -10 -21    1.80   11.10
   0  10 -22   -9.80   12.80
   0 -10 -22    6.50   10.80
   0 -10  22   -3.90   12.20
   0 -10  22  -27.90   12.30
   0  11   0   -2.10    5.70
   0  11   0    1.10    4.80
   0 -11   0   -7.60    4.70
   0 -11   0    7.50    5.40
   0  11  -1  176.28   15.60
   0  11   1  168.88   16.70
   0  11   1  173.98   13.60
   0 -11  -1  162.28   13.10
   0 -11   1  163.18   14.00
   0 -11   1  179.28   14.60
   0 -11  -1  172.28   13.70
   0  11   2   -2.70    5.00
   0 -11   2   -7.60    5.00
   0 -11  -2    4.80    4.80
   0 -11   2   -3.50    5.40
   0 -11  -2   -2.00    4.50
   0  11  -3  358.26   24.30
   0 -11   3  378.96   24.90
   0 -11   3  413.46   29.50
   0 -11  -3  401.06   22.80
   0 -11  -3  412.26   22.60
   0  11  -4   14.90    7.40
   0  11   4   19.60    8.00
   0 -11   4   19.50    7.80
   0 -11   4   39.40    9.30
   0 -11  -4   17.40    5.70
   0 -11  -4   25.90    5.80
   0  11   5  181.98   17.10
   0  11   5  172.28   13.60
   0  11  -5  153.28   16.30
   0 -11  -5  132.89   12.60
   0 -11   5  210.98   18.10
   0 -11   5  163.98   16.80
   0 -11  -5  159.78   12.40
   0  11   6    6.70    6.10
   0  11  -6    4.60    7.00
   0  11   6    8.60    5.80
   0 -11  -6    8.80    5.00
   0 -11   6   15.50    8.30
   0 -11   6    0.50    7.60
   0 -11  -6    2.00    5.50
   0  11  -7  418.96   29.00
   0  11   7  411.36   24.60
   0  11   7  403.86   25.20
   0 -11  -7  386.06   24.20
   0 -11   7  378.56   28.10
   0 -11   7  424.06   29.30
   0 -11  -7  382.06   23.50
   0  11   8  282.37   21.00
   0  11   8  283.17   22.30
   0  11  -8  329.37   25.90
   0 -11   8  322.47   25.70
   0 -11  -8  328.37   20.30
   0 -11   8  321.37   26.00
   0 -11  -8  321.27   21.30
   0  11   9  275.17   20.10
   0  11  -9  307.97   25.20
   0 -11   9  288.37   25.30
   0 -11  -9  271.77   19.00
   0 -11   9  248.18   25.30
   0 -11  -9  247.58   20.00
   0  11  10   -0.70    6.60
   0 -11  10    8.90   10.70
   0 -11 -10   -4.30    6.80
   0 -11  10    3.30    8.90
   0 -11 -10   10.20    6.10
   0  11  11  180.18   18.00
   0  11 -11  182.28   31.40
   0 -11  11  177.18   22.60
   0 -11 -11  184.68   18.10
   0 -11 -11  155.28   23.50
   0 -11  11  169.28   21.70
   0  11  12   13.60    8.40
   0  11 -12   35.00   13.50
   0 -11 -12   25.00    8.30
   0 -11 -12   17.10    8.90
   0 -11  12   13.00   11.60
   0 -11  12   16.10   11.30
   0  11  13   35.10    9.60
   0  11 -13   30.90   14.00
   0 -11 -13   36.40    9.90
   0 -11  13   14.20   11.70
   0 -11 -13   23.90    9.90
   0 -11  13   20.90   12.20
   0  11  14   93.79   17.70
   0  11 -14   82.49   18.90
   0 -11 -14   80.29   17.40
   0 -11  14   91.79   21.60
   0 -11 -14   82.09   13.20
   0 -11  14   79.09   18.00
   0  11  15    3.70    8.60
   0  11 -15    0.40   11.80
   0 -11  15   26.50   13.60
   0 -11 -15   11.30    8.50
   0 -11  15   19.60   12.30
   0 -11 -15   19.20   10.50
   0  11  16   24.60   10.50
   0  11 -16   30.70   14.00
   0 -11  16   20.50   13.80
   0 -11 -16    5.10    8.70
   0 -11  16   22.10   13.70
   0 -11 -16   21.30   11.20
   0  11 -17  233.68   30.10
   0 -11 -17  241.48   24.40
   0 -11 -17  265.77   26.50
   0 -11  17  258.27   30.60
   0 -11  17  238.98   30.00
   0  11 -18    1.40   12.40
   0 -11  18   41.70   16.10
   0 -11 -18   27.70   12.40
   0 -11 -18   36.50   11.80
   0 -11  18   17.90   13.00
   0  11 -19  149.79   25.60
   0 -11 -19  119.39   19.90
   0 -11  19  126.99   25.60
   0 -11 -19  126.49   18.40
   0 -11  19  179.78   27.60
   0  11 -20  -21.90   10.20
   0 -11  20   20.50   13.70
   0 -11 -20   -7.20    9.80
   0 -11 -20   17.40   10.90
   0 -11  20    8.00   13.90
   0 -11 -21   66.99   15.40
   0  12   0  284.67   20.80
   0  12   0  316.27   20.20
   0 -12   0  300.37   20.00
   0 -12   0  315.97   19.70
   0  12  -1   24.30    7.40
   0  12   1   25.40    7.60
   0  12   1   19.00    9.90
   0 -12  -1   23.10    6.30
   0 -12   1   24.70    7.00
   0 -12   1   23.10    7.10
   0 -12  -1   25.80    6.20
   0  12   2   16.70    6.60
   0  12   2   20.40    7.60
   0 -12   2   17.50    6.90
   0 -12   2    7.00    6.70
   0 -12  -2   14.50    5.70
   0 -12  -2   12.70    5.40
   0  12   3    0.30    5.60
   0  12   3    9.10    5.80
   0  12  -3    1.50    0.90
   0 -12   3   14.90    7.20
   0 -12   3    6.70    6.80
   0 -12  -3    4.20    5.00
   0 -12  -3   14.80    5.20
   0  12   4  191.48   14.70
   0  12   4  184.08   14.90
   0  12  -4  184.88   17.70
   0 -12  -4  198.18   13.90
   0 -12   4  201.28   17.80
   0 -12  -4  187.58   13.60
   0 -12   4  198.68   18.10
   0  12   5   48.20    8.20
   0  12  -5   24.90    8.70
   0  12   5   39.50    7.80
   0 -12  -5   35.90    6.30
   0 -12   5   47.20   10.00
   0 -12   5   52.09   14.20
   0 -12  -5   43.40    7.10
   0  12   6  371.26   24.20
   0  12  -6  430.46   28.90
   0  12   6  395.76   24.80
   0 -12   6  444.06   28.80
   0 -12  -6  409.76   23.80
   0 -12  -6  405.06   23.40
   0 -12   6  410.26   29.00
   0  12   7   21.10    6.80
   0  12  -7   14.00    8.50
   0 -12   7   40.50   11.30
   0 -12  -7   18.10    5.80
   0 -12  -7   10.60    6.60
   0 -12   7   26.10    9.60
   0  12   8   20.40    7.20
   0  12   8   14.90    8.20
   0  12  -8    4.40    8.80
   0 -12   8   14.30    9.90
   0 -12  -8   12.60    7.00
   0 -12   8   29.80   10.60
   0 -12  -8   25.10    6.40
   0  12  -9   28.00   11.10
   0  12   9   16.40    7.70
   0  12   9   36.30    8.40
   0 -12   9   23.30   12.50
   0 -12   9   14.00   10.20
   0 -12  -9   28.50    6.90
   0 -12  -9   22.30    7.60
   0  12  10  276.87   20.40
   0  12 -10  228.98   31.30
   0 -12  10  239.18   26.00
   0 -12 -10  250.47   18.90
   0 -12 -10  277.77   20.40
   0 -12  10  303.77   26.10
   0  12  11   16.50    7.70
   0 -12 -11    4.20    6.10
   0 -12  11   -1.10    9.20
   0 -12  11   -6.80    9.40
   0 -12 -11    5.40    7.40
   0  12  12  215.28   19.80
   0  12 -12  242.58   27.00
   0 -12  12  222.08   25.50
   0 -12 -12  241.88   20.60
   0 -12  12  233.88   26.90
   0 -12 -12  252.97   19.30
   0  12 -13  103.79   18.40
   0  12  13   92.99   14.20
   0 -12  13   96.39   18.20
   0 -12 -13   88.69   14.10
   0 -12  13  104.19   19.20
   0  12  14   41.50   11.00
   0  12 -14   41.60   14.10
   0 -12 -14   16.60    8.50
   0 -12  14   16.50   12.00
   0 -12  14   34.80   13.30
   0 -12 -14   25.70   10.40
   0  12 -15   48.60   15.60
   0  12  15   49.70   11.80
   0 -12  15   48.50   15.70
   0 -12  15   75.29   16.90
   0 -12 -15   59.79   12.60
   0 -12 -15   34.40   13.60
   0  12  16  112.49   20.30
   0  12 -16   99.59   20.10
   0 -12 -16   80.79   14.90
   0 -12  16  109.59   20.00
   0 -12  16  108.89   20.60
   0 -12 -16   98.49   14.90
   0  12 -17   -9.30   12.00
   0 -12  17   11.80   13.00
   0 -12 -17   18.90    9.20
   0 -12  17  -26.00    8.00
   0 -12 -17   -6.90    8.40
   0  12 -18   49.30   17.30
   0 -12 -18   43.20   12.00
   0 -12 -18   47.40   13.90
   0 -12  18   42.60   17.50
   0  12 -19   22.00   14.20
   0 -12 -19   -8.20    9.00
   0 -12 -19    4.00    8.60
   0 -12  19   18.40   14.80
   0 -12  19    3.70   12.20
   0 -13   0    6.70    5.70
   0 -13   0   -2.10    5.20
   0  13   1    5.10    5.70
   0  13  -1    3.60    6.10
   0 -13  -1   19.40    6.00
   0 -13   1    4.50    6.30
   0 -13  -1   16.40    6.00
   0 -13   1    9.60    6.40
   0  13   2  107.79   10.90
   0  13   2  114.49   12.10
   0 -13   2   89.69   12.10
   0 -13  -2  112.79   10.20
   0 -13   2  105.79   12.20
   0 -13  -2   99.49   10.00
   0  13   3  184.88   14.40
   0  13   3  177.58   14.90
   0 -13   3  176.88   16.40
   0 -13   3  170.58   17.00
   0 -13  -3  186.08   13.00
   0  13   4    2.90    5.80
   0  13   4    8.50    6.10
   0  13  -4    5.60    5.30
   0 -13   4   14.20   11.40
   0 -13   4   13.90    7.70
   0  13  -5  126.29   14.90
   0  13   5  125.59   12.20
   0  13   5  144.39   12.80
   0 -13   5  155.78   16.60
   0 -13   5  101.89   14.90
   0 -13  -5  136.79   11.00
   0  13   6  114.99   11.70
   0  13  -6   97.69   14.50
   0  13   6  132.89   12.60
   0 -13   6   99.79   14.40
   0 -13   6  117.39   19.40
   0 -13  -6  119.99   10.20
   0 -13  -6  121.59   10.80
   0  13  -7  401.76   29.40
   0  13   7  418.46   25.10
   0  13   7  424.26   25.60
   0 -13   7  419.86   29.50
   0 -13  -7  420.16   24.00
   0 -13   7  411.06   29.90
   0 -13  -7  393.26   23.40
   0  13   8   52.09    8.90
   0  13   8   28.80    7.90
   0  13  -8   26.10   10.10
   0 -13   8   42.80   12.00
   0 -13  -8   37.80    7.60
   0 -13   8   37.60   11.20
   0 -13  -8   40.30    7.00
   0  13   9  131.69   13.60
   0  13  -9  129.39   17.90
   0 -13   9  189.58   20.80
   0 -13   9  115.19   17.40
   0 -13  -9  129.59   13.20
   0 -13  -9  132.69   12.20
   0  13 -10   65.79   14.10
   0  13  10   52.29    9.70
   0 -13 -10   43.90    8.30
   0 -13  10   52.29   13.90
   0 -13 -10   50.09    9.30
   0 -13  10   54.89   13.60
   0  13  11   12.80    7.20
   0  13 -11    5.00    9.50
   0 -13  11    7.60   10.40
   0 -13 -11   12.30    7.60
   0 -13 -11    4.00    5.70
   0 -13  11   10.80   11.00
   0  13  12    7.30    7.20
   0  13 -12  -17.90    8.70
   0 -13  12  -11.40    9.00
   0 -13  12   16.20   11.30
   0 -13 -12   -5.60    6.40
   0 -13 -12    3.50    6.10
   0  13 -13   35.80   13.80
   0  13  13   14.10    9.30
   0 -13  13   14.20   11.70
   0 -13 -13   35.10    8.70
   0 -13 -13   33.60   15.30
   0 -13  13   33.80   13.60
   0  13  14  205.68   20.10
   0  13 -14  195.28   26.20
   0 -13  14  202.28   25.30
   0 -13 -14  186.68   19.50
   0 -13 -14  197.88   18.90
   0 -13  14  191.98   25.80
   0  13  15   -0.60    8.00
   0  13 -15    9.30   11.40
   0 -13  15   -0.50   11.30
   0 -13 -15    8.70    9.30
   0 -13 -15   -2.70    7.70
   0 -13  15  -15.70    8.90
   0  13 -16   11.70   11.40
   0 -13  16    4.90   13.10
   0 -13 -16   28.40   10.80
   0 -13  16   11.10   13.20
   0 -13 -16    3.20    9.10
   0  13 -17    9.30   13.30
   0 -13  17    5.80   15.40
   0 -13  17   11.60   14.00
   0 -13 -17   36.10   11.80
   0 -13 -17   15.40    9.50
   0  13 -18  -19.20    9.60
   0 -13 -18   16.70   11.20
   0 -13  18  -18.40   10.20
   0 -13  18   -3.80   13.30
   0 -13 -18    5.10    9.40
   0  14   0 1385.66   70.29
   0 -14   0 1436.96   69.89
   0 -14   0 1374.36   69.19
   0  14   1   10.80    6.20
   0 -14  -1   10.00    5.40
   0 -14  -1   12.80    5.50
   0 -14   1   12.00    6.90
   0 -14   1   19.30    6.80
   0  14  -2  236.38   18.40
   0  14   2  236.68   17.00
   0 -14   2  239.78   18.30
   0 -14   2  257.27   18.80
   0  14   3  147.49   13.10
   0  14   3  159.78   13.60
   0 -14   3  167.08   15.70
   0 -14   3  154.88   15.90
   0  14   4    4.30    5.50
   0  14   4   12.70    6.10
   0  14  -4    1.60    1.70
   0 -14   4   -1.10    6.80
   0 -14   4   16.10    7.90
   0  14  -5  178.18   17.60
   0  14   5  154.38   13.20
   0  14   5  156.38   13.30
   0 -14   5  172.08   17.40
   0  14  -6   40.10   10.00
   0  14   6   38.00    7.60
   0  14   6   49.20    7.80
   0 -14   6   44.40   11.00
   0  14   7    4.60    6.00
   0  14   7    4.80    5.60
   0  14  -7   -3.30    7.40
   0 -14   7    3.50    8.20
   0 -14   7   -1.60    8.00
   0  14  -8   78.29   14.00
   0  14   8   74.39    9.80
   0 -14   8   73.19   13.70
   0 -14   8   70.69   13.90
   0  14   9    5.10    5.80
   0  14  -9    8.40    8.20
   0 -14   9   11.80    9.40
   0 -14  -9   14.70    5.80
   0 -14  -9    5.80    4.70
   0 -14   9    4.10    9.30
   0  14 -10   39.20   12.00
   0  14  10   52.49    8.90
   0 -14  10   30.10   11.70
   0 -14  10   25.00   12.30
   0 -14 -10   37.30    7.80
   0 -14 -10   35.90    6.60
   0  14  11   85.09   11.70
   0  14 -11  115.19   18.40
   0 -14  11  104.29   18.60
   0 -14  11   90.69   16.10
   0 -14 -11   78.89   10.00
   0 -14 -11  104.69   11.80
   0  14 -12   17.30   10.50
   0  14  12    5.70   10.40
   0 -14 -12    8.00    5.80
   0 -14  12   20.50   12.10
   0 -14 -12   10.10    6.70
   0 -14  12   -5.20    9.70
   0  14 -13   34.20   12.50
   0  14  13    4.30    6.90
   0 -14 -13   15.10    6.30
   0 -14 -13   11.40    7.90
   0 -14  13    3.40    9.70
   0 -14  13   17.70   12.60
   0  14  14  249.97   21.00
   0  14 -14  239.98   28.80
   0 -14  14  250.27   29.70
   0 -14 -14  225.08   18.70
   0 -14 -14  246.08   21.00
   0 -14  14  212.68   26.70
   0  14 -15   18.30   13.80
   0 -14  15    1.20   11.00
   0 -14 -15   16.50    9.00
   0 -14  15    1.60   12.50
   0 -14 -15   23.70    8.20
   0  14 -16  347.67   36.60
   0 -14 -16  336.97   25.20
   0 -14 -16  394.16   28.00
   0 -14  16  289.67   32.80
   0 -14  16  309.67   35.50
   0  15   0   -7.10    5.50
   0  15   1   17.60    6.70
   0  15  -1   19.70    7.30
   0 -15   1   33.40    7.20
   0 -15   1   39.00    7.50
   0  15   2  111.39   11.00
   0 -15   2  109.79   12.40
   0 -15   2  124.19   12.70
   0  15   3  327.87   19.90
   0  15  -3  329.37   23.00
   0 -15   3  325.27   22.80
   0 -15   3  322.47   22.30
   0 -15   4  213.58   18.40
   0 -15   4  223.68   19.00
   0 -15   5   93.69   14.20
   0 -15   5   83.79   13.30
   0  15  -6   83.69   12.80
   0 -15   6   83.39   13.30
   0  15  -7   36.40   10.00
   0 -15   7   23.70    9.70
   0 -15   7   31.10   10.50
   0  15   8    9.70    5.30
   0  15  -8   15.00    8.50
   0 -15   8    5.50    9.30
   0 -15   8   -3.00    7.40
   0  15  -9   65.89   12.80
   0  15   9   43.90    7.80
   0 -15   9   47.30   12.20
   0 -15   9   50.49   12.80
   0  15  10   -4.60    4.80
   0  15 -10    3.30    7.90
   0 -15  10  -11.00    8.10
   0 -15  10   11.50   10.00
   0  15  11   13.00    6.20
   0 -15  11    1.90    9.50
   0 -15  11    9.40    9.20
   0  15  12   -7.90    7.90
   0 -15  12    4.70    9.60
   0 -15  12   11.20   10.70
   0  15 -13  139.19   21.50
   0  15  13  140.69   14.80
   0 -15  13  133.09   19.90
   0 -15 -13  152.58   18.80
   0 -15  13  116.39   20.40
   0  15  14   15.40    7.70
   0  15 -14    2.10    9.80
   0 -15 -14   29.10    8.70
   0 -15 -14   17.70    6.40
   0 -15  14    8.60   12.80
   0 -15  14   17.70   18.60
   0  16   0   31.00    7.20
   0  16   1   82.59    9.40
   0  16  -1   72.19   10.00
   0  16  -2   59.69    9.40
   0 -16   2   40.50    7.80
   0 -16   2   61.59    9.10
   0  16  -3   11.00    7.40
   0 -16   3    7.80    6.40
   0 -16   3    5.40    6.30
   0  16  -4   72.09   11.50
   0 -16   4   89.69   16.60
   0 -16   4   69.99   11.30
   0 -16   5   51.39   10.70
   0 -16   5   61.89   10.90
   0  16  -6    1.90    1.60
   0 -16   6    6.70    7.40
   0 -16   6    3.30    7.70
   0  16  -7   82.59   13.10
   0 -16   7   86.39   13.90
   0  16  -8   15.60    8.50
   0 -16   8   32.00   10.60
   0 -16   8   20.20   10.30
   0  16  -9   12.60    7.80
   0 -16   9   31.10   11.50
   0 -16   9   13.90   10.10
   0  16 -10  200.38   22.80
   0 -16  10  180.78   21.10
   0 -16  10  191.18   23.10
   0  16 -11   15.60   11.20
   0 -16  11   10.50    9.60
   0 -16  11   12.90   11.10
   0  17  -1    3.80    5.70
   0  17  -2    4.80    5.90
   0  17  -3   28.60    8.00
   0 -17   3   20.50    8.30
   0  17  -4   22.70    7.50
   0 -17   4   27.30    7.90
   0 -17   4   14.60    6.90
   0 -17   5   56.79   10.40
   0 -17   5   33.20    9.30
   0 -17   6  184.08   18.70
   0 -17   6  180.88   18.20
   0  17  -7    9.30    5.20
  -1   0  27    8.60   13.70
  -1   0  26   -3.30   13.00
   1   0 -26    1.00   14.40
   1   0 -25  -22.40   10.70
  -1   0  25   15.50   14.70
   1   0 -24   49.70   17.90
   1   0 -24   34.80   16.30
   1   0 -23   13.20   13.90
   1   0 -23   -2.30   12.70
   1   0 -22   30.50   20.40
   1   0 -22   85.79   20.90
   1   0 -21  -11.20   10.90
   1   0 -21   13.20   14.10
  -1   0  21    3.90   11.50
  -1   0  20  371.86   36.90
   1   0 -20  369.26   38.20
   1   0 -20  346.57   37.80
  -1   0  19    5.70   11.40
   1   0 -19   -0.70   11.40
   1   0 -19    8.10   14.00
  -1   0  18 1183.88   69.49
   1   0 -18 1178.98   70.49
   1   0 -18 1105.79   68.89
   1   0 -17   -2.30   10.00
   1   0 -17  -10.90    8.90
  -1   0  17    1.70    8.90
  -1   0  16  138.99   20.70
   1   0 -16  152.58   21.70
   1   0 -16  126.69   19.70
   1   0 -15   10.00    9.70
   1   0 -15   -9.80    7.70
  -1   0  15   -5.50    7.00
   1   0 -14   30.40   11.00
  -1   0  14   15.90    9.70
   1   0 -14   30.90   11.20
   1   0 -13   -2.00    8.30
  -1   0  13   16.20    9.40
   1   0 -13    1.50    8.70
   1   0 -12  386.06   29.70
   1   0 -12  419.36   30.40
  -1   0  12  414.26   29.70
   1   0 -11   -7.60    8.10
   1   0 -11    7.00    8.70
  -1   0  11   -0.10    8.20
   1   0 -10    7.90    9.30
   1   0 -10   -5.40    8.70
  -1   0  10   12.10    8.90
  -1   0   9    5.90    7.40
   1   0  -9    6.00    8.60
  -1   0   8  200.78   16.30
  -1   0   7   -0.30    4.70
   1   0  -7    6.70    5.20
   1   0  -6  478.05   27.60
  -1   0   5   -4.60    4.60
   1   0  -5    0.40    5.20
   1   0  -4  963.60   47.40
  -1   0   4  920.41   47.20
   1   0  -3   -0.80    2.90
  -1   0   3   -1.00    2.70
  -1   0   2   32.10   15.10
   1   0   3    3.70    3.50
  -1   0  -3    5.60    3.50
  -1   0  -3    4.60    3.40
   1   0   3    1.70    3.60
  -1   0  -4    7.40    5.10
   1   0   4    6.60    4.80
  -1   0  -4    5.60    4.90
   1   0   4    0.70    4.20
  -1   0  -5    3.00    4.90
   1   0   5    4.00    5.20
   1   0   5    4.20    5.30
  -1   0  -5   10.10    5.50
   1   0   6  225.78   15.40
  -1   0  -6  189.48   15.10
  -1   0  -6  176.48   14.80
   1   0   7   -3.70    4.50
  -1   0  -7    1.30    5.60
  -1   0  -7   -6.20    5.10
   1   0   8  880.51   49.00
  -1   0  -8  945.21   49.60
  -1   0  -9    2.10    7.10
   1   0   9    1.20    7.00
  -1   0 -10   91.89   15.00
   1   0  10  143.09   17.30
  -1   0 -10  108.39   15.10
   1   0  11    2.80    8.50
  -1   0 -11   -0.50    8.60
  -1   0 -11   -3.70    8.50
  -1   0 -12 2356.76  120.49
  -1   0 -12 2483.85  121.69
   1   0  12 2268.07  123.79
   1   0  13   11.90    8.70
  -1   0 -13    6.50    9.00
  -1   0 -13    1.60    7.90
   1   0  14 1758.52   91.89
  -1   0 -14 1727.63   92.89
  -1   0 -14 1672.23   92.39
  -1   0 -15  -12.70    8.50
  -1   0 -15   -9.70    8.40
   1   0  15    6.40    8.40
  -1   0 -16   94.39   17.40
  -1   0 -16  117.79   19.10
   1   0  16  104.29   17.70
  -1   0 -17    6.90   10.80
  -1   0 -17   32.80   12.90
   1   0  17   -2.50    9.20
  -1   0 -18  666.43   46.80
  -1   0 -18  654.73   47.50
   1   0  18  656.83   46.10
   1   0  19   11.50   11.50
  -1   0 -19  -13.90   10.50
  -1   0 -19   -9.00   11.50
   1   0  20  167.88   24.30
  -1   0 -20  183.98   25.80
  -1   0 -20  149.49   24.90
  -1   0 -21    3.00   13.20
  -1   0 -21   -2.90   11.70
   1   0  21  -11.10    9.80
  -1   0 -22  192.58   27.70
  -1   0 -22  198.98   30.10
  -1   0 -23   -6.90   13.10
  -1   0 -23   -8.80   13.10
  -1   0 -24  -14.60   11.60
  -1   0 -25    0.40   12.80
  -1   0 -26    6.30   15.10
  -1   1  26   37.20   19.30
  -1  -1  26   35.80   17.60
   1  -1 -26   27.60   16.50
   1   1 -25  193.18   30.70
   1  -1 -25  212.58   31.30
   1  -1 -25  201.28   31.10
  -1  -1  25  267.07   34.50
   1   1 -24   16.90   14.90
   1  -1 -24   18.10   14.40
  -1  -1  24   28.30   16.40
   1  -1 -24   48.40   18.70
   1   1 -23   52.49   18.80
   1   1 -23   23.70   15.00
   1  -1 -23   27.60   19.10
   1  -1 -23   25.30   14.50
  -1  -1  23   21.00   15.40
   1   1 -22   92.19   22.30
   1   1 -22  120.99   24.30
   1  -1 -22   77.39   19.60
   1  -1 -22   59.69   18.70
  -1  -1  22   95.89   32.30
   1   1 -21   64.59   18.30
  -1   1  21  105.59   20.30
   1   1 -21  103.69   21.10
  -1  -1  21   75.59   18.70
   1  -1 -21   98.69   19.70
   1  -1 -21   79.49   18.20
  -1   1  20   38.10   14.60
   1   1 -20   42.70   16.80
   1   1 -20   50.89   16.50
  -1  -1  20   35.70   15.30
   1  -1 -20   23.40   13.90
   1  -1 -20   25.90   14.30
  -1   1  19   28.00   13.80
   1   1 -19   54.89   17.20
   1   1 -19   39.20   23.20
  -1  -1  19   45.00   15.00
   1  -1 -19   43.10   14.40
   1  -1 -19   36.10   14.20
   1   1 -18  175.88   24.90
  -1   1  18  205.38   25.70
   1   1 -18  156.88   23.20
  -1  -1  18  191.78   25.20
   1  -1 -18  176.28   23.60
   1  -1 -18  159.38   23.40
   1   1 -17  626.74   42.60
   1   1 -17  556.74   42.00
  -1   1  17  502.75   39.00
   1  -1 -17  534.05   40.50
   1  -1 -17  598.74   41.70
  -1  -1  17  534.95   39.90
   1   1 -16   66.59   15.50
   1   1 -16   58.39   14.40
  -1   1  16   49.90   14.70
   1  -1 -16   61.59   14.70
  -1  -1  16   49.80   12.80
   1  -1 -16   42.00   12.70
  -1   1  15  554.34   37.80
   1   1 -15  556.44   39.50
   1   1 -15  539.15   39.10
  -1  -1  15  571.54   38.60
   1  -1 -15  555.64   38.90
   1  -1 -15  564.54   39.40
  -1   1  14    7.80    8.30
   1   1 -14    7.10    9.10
   1   1 -14   -8.90    7.70
   1  -1 -14    3.30    8.40
   1  -1 -14    1.10    8.50
  -1  -1  14   -1.20    7.30
   1   1 -13  284.07   24.50
  -1   1  13  236.98   21.90
   1   1 -13  263.77   25.80
  -1  -1  13  260.77   23.00
   1  -1 -13  253.67   25.40
   1  -1 -13  220.78   23.20
   1   1 -12  351.16   28.10
   1  -1 -12  333.37   26.90
   1  -1 -12  375.96   27.70
  -1  -1  12  365.16   27.60
   1   1 -11  533.75   35.20
  -1   1  11  498.15   33.80
  -1  -1  11  547.15   34.90
   1  -1 -11  470.05   33.70
   1  -1 -11  566.24   34.70
   1   1 -10  564.34   36.10
  -1   1  10  557.44   34.50
  -1  -1  10  570.04   35.80
   1  -1 -10  562.24   35.20
   1  -1 -10  526.25   34.80
   1   1  -9 1090.49   58.29
  -1   1   9  992.70   56.59
  -1  -1   9 1122.79   58.09
   1  -1  -9 1045.40   57.69
   1  -1  -9 1113.79   57.69
  -1   1   8   17.70    6.80
   1   1  -8   23.80    7.90
   1  -1  -8   22.00    7.20
   1  -1  -8   29.60    7.70
  -1  -1   8   23.70    7.40
  -1   1   7  133.09   13.10
   1   1  -7  138.59   14.30
   1  -1  -7  132.89   13.20
   1  -1  -7  154.18   13.50
  -1  -1   7  169.78   13.90
   1   1  -6 1670.13   81.89
  -1   1   6 1636.14   81.09
   1  -1  -6 1669.63   81.29
  -1  -1   6 1605.14   81.59
   1   1  -5   22.50    6.20
  -1   1   5   27.90    6.10
  -1  -1   5   24.20    6.40
   1  -1  -5   17.60    5.60
   1   1  -4 2019.50  132.79
   1  -1  -4 1924.41  124.99
  -1  -1   4 1792.32  128.89
   1   1  -3  186.98   12.80
  -1   1   3  194.38   11.80
  -1  -1   3  189.48   12.60
  -1  -1   3  202.08   12.70
   1  -1  -3  203.08   11.90
   1   1  -2  175.98   11.90
   1   1  -2  231.08   12.30
  -1  -1   2  240.38   12.40
   1  -1  -2  238.48   11.50
  -1  -1   2  182.78   12.00
  -1   1  -1   -0.40    0.50
  -1   1  -1   -0.80    1.10
   1   1   2   64.79    5.50
  -1   1  -2   69.09    5.80
  -1   1  -2   59.79    5.50
   1   1   2   69.79    5.40
  -1  -1  -2   59.39    5.40
  -1  -1  -2   65.19    5.50
   1  -1   2   76.99    5.90
   1   1   3    2.80    3.70
   1   1   3    1.70    3.60
  -1   1  -3    3.20    4.00
  -1   1  -3   -0.70    3.80
  -1  -1  -3    3.00    3.70
  -1  -1  -3    2.70    4.20
   1  -1   3    3.50    3.70
  -1   1  -4 1072.89   52.99
   1   1   4 1030.50   52.29
  -1   1  -4 1052.99   52.89
   1   1   4 1098.19   52.59
   1  -1   4 1035.70   52.69
  -1  -1  -4 1019.30   52.29
  -1   1  -5 1657.33   81.09
   1   1   5 1640.34   80.49
   1   1   5 1692.03   80.79
   1  -1   5 1602.14   80.79
  -1  -1  -5 1624.64   80.49
  -1  -1  -5 1648.24   80.59
   1   1   6  534.75   29.60
  -1   1  -6  467.05   29.40
   1   1   6  536.45   29.20
  -1   1  -6  518.05   29.70
   1  -1   6  512.55   29.40
  -1  -1  -6  523.45   29.20
  -1  -1  -6  503.95   29.20
  -1   1  -7  617.64   34.40
  -1   1  -7  603.24   34.40
   1   1   7  575.94   33.40
   1   1   7  605.24   34.10
  -1  -1  -7  585.44   33.50
   1  -1   7  586.04   33.80
  -1   1  -8   13.90    7.20
  -1   1  -8   12.10    7.10
   1   1   8   10.30    6.30
  -1  -1  -8   -5.70    5.90
   1  -1   8   -3.40    5.80
  -1  -1  -8    7.80    6.40
  -1   1  -9  372.46   25.50
   1   1   9  318.77   24.00
  -1   1  -9  315.17   24.50
  -1  -1  -9  347.57   24.30
  -1  -1  -9  336.97   24.80
   1  -1   9  308.07   23.90
  -1   1 -10 1168.28   66.99
   1   1  10 1248.68   66.79
  -1   1 -10 1257.87   67.59
  -1  -1 -10 1212.28   66.59
   1  -1  10 1305.67   67.29
  -1  -1 -10 1305.27   67.49
   1   1  11   32.50   10.10
  -1   1 -11    1.30    9.30
  -1   1 -11   12.70   10.20
   1  -1  11   43.30   10.80
  -1  -1 -11   22.90   10.20
  -1  -1 -11   29.80   10.20
   1   1  12  160.08   18.80
  -1   1 -12  168.78   20.30
  -1   1 -12  140.89   18.80
  -1  -1 -12  165.58   19.50
   1  -1  12  210.78   20.90
  -1  -1 -12  210.78   21.10
  -1   1 -13  825.32   49.90
   1   1  13  792.52   48.10
  -1   1 -13  854.71   61.39
   1  -1  13  792.92   48.50
  -1  -1 -13  806.12   48.50
  -1  -1 -13  799.12   49.20
  -1   1 -14    7.00    8.50
   1   1  14   -2.90    7.40
  -1   1 -14   -4.80    8.20
   1  -1  14    4.90    9.00
  -1  -1 -14    9.80    9.30
  -1  -1 -14   10.00    9.00
  -1   1 -15  627.04   41.90
  -1   1 -15  616.54   42.30
   1   1  15  570.54   40.30
   1  -1  15  621.64   41.40
  -1  -1 -15  624.04   41.20
  -1  -1 -15  609.34   41.80
   1   1  16  341.77   29.00
  -1   1 -16  352.56   30.90
  -1   1 -16  346.87   33.40
  -1  -1 -16  358.96   30.00
  -1  -1 -16  350.76   30.60
   1  -1  16  323.77   29.20
   1   1  17  582.24   40.10
  -1   1 -17  559.94   41.60
  -1   1 -17  496.85   39.70
  -1  -1 -17  555.34   41.10
  -1  -1 -17  502.95   39.10
   1  -1  17  560.44   40.10
   1   1  18   57.09   15.70
  -1   1 -18   66.09   17.10
  -1   1 -18   29.00   14.90
  -1  -1 -18   61.19   16.10
   1  -1  18   25.70   13.10
  -1  -1 -18    7.80   12.40
  -1   1 -19  200.78   26.80
   1  -1  19  218.38   28.50
  -1  -1 -19  253.37   30.00
  -1  -1 -19  234.48   28.90
  -1   1 -20   36.50   15.60
   1   1  20   33.70   13.90
  -1   1 -20   31.50   15.70
   1  -1  20   38.20   15.90
  -1  -1 -20   69.19   17.40
  -1  -1 -20   89.59   20.30
  -1   1 -21  115.29   26.40
   1   1  21  120.59   21.50
  -1   1 -21   98.49   20.80
   1  -1  21   65.79   18.00
  -1  -1 -21   88.59   20.70
  -1  -1 -21   94.99   20.10
  -1   1 -22   84.19   19.60
  -1   1 -22   58.89   18.40
  -1  -1 -22   55.69   20.20
  -1  -1 -22   43.10   16.40
  -1   1 -23   35.10   18.00
  -1   1 -23   28.60   15.70
  -1  -1 -23   60.29   19.00
  -1  -1 -23   14.00   15.40
  -1   1 -24   -1.30   13.20
  -1  -1 -24  -23.80   12.20
  -1  -1 -24   -9.40   10.80
  -1   1 -25  100.49   22.50
  -1  -1 -25   59.69   19.40
  -1   1 -26   -1.60   15.90
  -1  -1 -26   12.50   15.70
   1   2 -26   -1.90   24.90
  -1  -2  26   -4.60   13.60
   1  -2 -26    6.90   14.40
   1   2 -25   29.80   17.60
   1  -2 -25   -1.60   12.30
   1  -2 -25   15.30   14.60
  -1  -2  25    4.90   14.60
   1   2 -24  239.88   34.50
   1  -2 -24  238.78   31.90
  -1  -2  24  318.47   38.40
   1  -2 -24  268.87   34.10
   1   2 -23   34.50   15.50
   1   2 -23   36.80   19.90
   1  -2 -23   11.10   13.70
   1  -2 -23   15.90   14.60
  -1  -2  23    0.90   12.80
   1   2 -22  321.97   38.00
   1   2 -22  311.67   36.60
   1  -2 -22  254.67   32.20
   1  -2 -22  337.57   35.50
  -1  -2  22  371.66   37.90
  -1  -2  22  317.87   36.90
   1   2 -21   63.89   18.10
  -1   2  21   88.79   19.20
   1   2 -21  103.49   22.00
  -1  -2  21  101.19   21.90
   1  -2 -21   60.59   17.50
   1  -2 -21   69.09   17.80
  -1  -2  21   76.09   19.90
   1   2 -20  121.79   23.10
   1   2 -20  129.39   24.60
  -1   2  20  113.59   20.20
   1  -2 -20   95.39   19.20
  -1  -2  20  109.39   22.80
   1  -2 -20  133.79   21.80
  -1   2  19  148.69   29.70
   1   2 -19   83.59   20.20
   1   2 -19  136.39   23.50
   1  -2 -19  104.49   20.20
  -1  -2  19  123.19   21.80
   1  -2 -19  142.09   22.30
  -1   2  18   44.10   13.60
   1   2 -18   23.20   13.50
   1   2 -18   33.60   15.30
   1  -2 -18   48.80   15.00
  -1  -2  18   49.60   14.10
   1  -2 -18   26.20   12.60
   1   2 -17   15.30   12.50
  -1   2  17   20.70   11.20
   1   2 -17   14.40   11.80
   1  -2 -17   13.80   11.20
  -1  -2  17    6.40   11.50
   1  -2 -17   17.30   11.60
   1   2 -16   -0.90    9.70
  -1   2  16  -11.20    7.70
   1   2 -16    5.80   10.50
  -1  -2  16    0.70    8.90
   1  -2 -16    6.90   12.70
   1  -2 -16   -4.90    9.00
   1   2 -15  174.78   22.70
   1   2 -15  127.49   19.70
  -1   2  15  194.08   22.00
  -1  -2  15  169.68   21.20
   1  -2 -15  248.48   25.10
   1  -2 -15  185.58   21.60
  -1   2  14   35.60   11.00
   1   2 -14   30.60   11.10
   1   2 -14   25.70   10.80
   1  -2 -14   66.99   12.70
  -1  -2  14   42.20   11.60
   1  -2 -14   43.80   11.70
   1   2 -13    6.30    9.20
  -1   2  13    3.50    8.50
   1  -2 -13   17.20    9.30
  -1  -2  13   23.40    9.60
   1  -2 -13   21.00    9.70
  -1   2  12  217.68   21.00
   1   2 -12  183.98   21.10
   1  -2 -12  204.88   20.10
  -1  -2  12  166.28   19.40
   1  -2 -12  174.98   19.60
   1   2 -11    2.20    8.90
  -1   2  11    0.90    7.40
  -1  -2  11    1.30    8.70
   1  -2 -11   12.30    8.50
   1  -2 -11   -5.20    7.90
   1   2 -10  189.18   19.80
  -1   2  10  158.58   16.90
   1  -2 -10  154.08   17.20
  -1  -2  10  159.68   18.10
   1  -2 -10  138.19   16.60
   1   2  -9    3.90    8.40
  -1   2   9   10.40    7.00
   1  -2  -9   -2.60    6.70
  -1  -2   9    9.30    8.30
   1  -2  -9   -8.20    7.30
   1   2  -8 1225.28   65.59
  -1   2   8 1249.18   64.09
   1  -2  -8 1263.97   64.39
  -1  -2   8 1229.08   65.39
   1  -2  -8 1294.37   64.79
   1   2  -7  504.55   30.00
  -1   2   7  520.65   28.40
  -1  -2   7  473.95   29.40
   1  -2  -7  482.55   28.50
   1  -2  -7  491.15   28.70
  -1   2   6 1957.60   95.39
   1   2  -6 2081.89   97.19
   1  -2  -6 1934.21   95.49
   1  -2  -6 1920.41   95.49
  -1  -2   6 1934.41   96.79
   1   2  -5 2609.24  124.89
  -1  -2   5 2583.04  124.79
  -1  -2   5 2565.14  124.79
  -1   2   4   34.60    5.40
   1   2  -4   41.00    7.00
  -1  -2   4   28.00    6.40
  -1  -2   4   34.40    6.60
   1  -2  -4   26.90    5.30
   1  -2  -4   37.60    5.70
  -1   2   3   28.00    4.40
   1   2  -3   31.40    5.90
   1   2  -3   31.50    6.00
  -1  -2   3   32.90    5.90
   1  -2  -3   31.80    4.50
   1  -2  -3   33.70    4.70
  -1  -2   3   41.10    6.30
  -1   2   2  968.40   46.80
   1   2  -2  988.50   48.40
   1   2  -2  996.20   48.40
  -1  -2   2  952.10   48.40
  -1  -2   2 1001.30   48.40
   1  -2  -2  988.50   46.90
   1  -2  -2  995.40   46.80
   1   2  -1  660.83   32.80
   1   2  -1  649.43   32.70
  -1  -2   1  657.93   32.80
  -1  -2   1  685.53   32.80
   1   2   0  320.77   16.60
  -1   2   0  295.87   16.20
  -1  -2   0  333.07   16.70
   1  -2   0  329.77   15.60
  -1  -2   0  324.97   16.70
   1  -2   0  318.47   15.60
   1   2   1 1148.59   56.49
   1  -2   1 1218.68   57.09
   1   2   2   79.29    6.70
   1   2   2   85.89    6.70
  -1   2  -2   58.59    6.40
  -1  -2  -2   76.59    6.80
   1  -2   2   67.09    6.70
  -1  -2  -2   71.19    6.30
  -1   2  -3 1540.45   71.19
   1  -2   3 1373.06   71.89
  -1   2  -4   25.90    6.00
   1   2   4   23.10    5.40
   1   2   4   24.10    5.60
  -1  -2  -4   21.30    5.40
   1  -2   4   30.50    6.10
  -1  -2  -4   31.00    5.70
   1   2   5  391.66   22.00
  -1   2  -5  368.56   22.50
   1   2   5  344.97   21.20
   1  -2   5  347.97   22.20
  -1  -2  -5  370.56   21.90
  -1  -2  -5  391.26   21.90
   1   2   6 1376.66   68.19
   1   2   6 1422.76   68.69
  -1   2  -6 1340.27   69.19
   1  -2   6 1338.27   68.99
  -1  -2  -6 1332.77   68.29
  -1  -2  -6 1389.16   68.29
   1   2   7    5.00    5.60
   1   2   7   -1.50    4.70
  -1   2  -7    3.80    5.50
  -1   2  -7   -4.80    5.10
  -1  -2  -7    4.00    5.20
   1  -2   7    2.30    5.70
  -1  -2  -7    4.30    6.40
  -1   2  -8 4127.49  203.58
  -1   2  -8 4274.67  203.88
   1  -2   8 4282.77  203.38
  -1   2  -9   -4.40    8.40
   1   2   9    6.20    7.60
  -1   2  -9   -2.00    8.30
   1  -2   9    1.80    7.90
  -1  -2  -9    0.30    7.80
  -1  -2  -9   10.80    8.20
  -1   2 -10 1711.63   88.09
   1   2  10 1665.03   86.39
  -1   2 -10 1627.04   87.89
   1  -2  10 1689.93   87.49
  -1  -2 -10 1763.72   87.39
  -1  -2 -10 1654.33   86.39
   1   2  11   18.60    8.60
  -1   2 -11   12.30   10.40
  -1   2 -11    8.20    9.80
  -1  -2 -11   26.60    9.90
   1  -2  11   19.50    9.60
  -1  -2 -11   14.30    8.60
  -1   2 -12   77.99   14.70
   1   2  12   85.89   13.40
  -1  -2 -12   92.89   14.30
   1  -2  12   99.79   15.20
  -1  -2 -12   87.79   14.60
   1   2  13  142.39   18.20
  -1   2 -13  154.58   20.30
  -1   2 -13  146.79   19.00
  -1  -2 -13  159.78   19.40
   1  -2  13  131.59   18.50
  -1  -2 -13  148.89   18.50
   1   2  14    0.80    8.00
  -1   2 -14   18.90   10.40
  -1   2 -14   13.60    9.80
   1  -2  14   -1.00    8.50
  -1  -2 -14   15.60   10.00
  -1  -2 -14   21.10    9.60
  -1   2 -15   -8.10    8.20
   1   2  15   -7.50    7.10
  -1   2 -15   -5.10    8.20
   1  -2  15   14.40    9.70
  -1  -2 -15   -2.00    9.30
  -1  -2 -15  -12.20    7.50
  -1   2 -16    6.80   10.20
  -1   2 -16    0.00   10.00
   1   2  16   10.80    9.60
  -1  -2 -16   12.10   10.70
  -1  -2 -16   -4.50    9.30
   1  -2  16   35.40   13.50
  -1   2 -17   18.10   13.40
  -1   2 -17   19.70   12.70
   1   2  17    1.50    9.50
   1  -2  17   28.30   13.60
  -1  -2 -17   76.49   16.30
  -1  -2 -17    9.70   11.50
   1   2  18   -1.70    9.70
  -1   2 -18    1.30   11.70
  -1   2 -18   -5.20   12.30
  -1  -2 -18   16.60   12.50
  -1  -2 -18  -11.70   10.40
   1  -2  18   -6.80   10.50
  -1   2 -19   61.89   18.30
  -1   2 -19   80.99   20.50
   1   2  19   74.59   17.50
   1  -2  19   75.09   18.00
  -1  -2 -19   41.20   15.50
  -1  -2 -19   29.90   14.40
  -1   2 -20   87.39   37.50
   1   2  20  114.79   20.80
  -1   2 -20   82.79   21.00
   1  -2  20  136.89   24.70
  -1  -2 -20  107.49   20.40
  -1  -2 -20   96.29   20.20
   1   2  21   92.39   22.20
  -1   2 -21   51.69   18.20
  -1   2 -21  118.09   24.00
  -1  -2 -21   72.29   18.80
  -1  -2 -21   97.99   21.20
   1  -2  21   97.09   21.00
  -1   2 -22  362.66   39.80
  -1   2 -22  320.77   37.00
  -1  -2 -22  389.66   40.60
   1  -2  22  371.16   41.70
  -1  -2 -22  278.37   35.00
  -1   2 -23   15.20   14.90
  -1  -2 -23    0.30   12.50
  -1  -2 -23   12.30   18.20
  -1   2 -24  440.56   45.40
  -1  -2 -24  416.96   44.30
  -1  -2 -24  431.06   46.00
  -1   2 -25   17.00   15.50
  -1  -2 -25   21.80   19.20
  -1  -2 -25   -9.00   13.60
   1  -2  26   40.90   18.40
  -1  -2 -26   37.90   17.50
   1   3 -26   50.49   29.90
  -1  -3  26   28.30   18.60
   1  -3 -26   39.80   17.90
   1  -3 -26   33.20   16.20
   1   3 -25   68.49   21.10
   1  -3 -25   75.19   25.80
  -1  -3  25   79.49   21.70
   1  -3 -25   49.40   18.90
   1   3 -24   22.90   17.50
  -1  -3  24   10.10   14.90
   1  -3 -24   14.10   17.10
   1  -3 -24    6.90   12.50
   1   3 -23   61.59   20.00
   1  -3 -23   49.70   17.00
   1  -3 -23   31.80   16.40
  -1  -3  23   75.99   20.80
   1   3 -22    3.10   12.80
   1   3 -22   14.40   15.50
  -1  -3  22   19.00   13.60
   1  -3 -22   20.60   13.70
   1  -3 -22   13.30   13.10
  -1  -3  22   -3.40   12.90
   1   3 -21    7.40   13.40
  -1   3  21  -17.10   13.40
   1   3 -21  -10.80   11.60
  -1  -3  21   -0.10   12.20
   1  -3 -21   -4.20   10.50
  -1  -3  21   15.30   13.40
   1  -3 -21   29.10   14.30
   1   3 -20   11.10   13.10
   1   3 -20   -8.50   13.10
  -1   3  20   -2.00   11.40
   1  -3 -20   18.10   11.90
   1  -3 -20   -6.20   10.40
  -1  -3  20   31.90   14.90
   1   3 -19    5.80   12.10
   1   3 -19  -18.00   10.00
  -1   3  19   -4.40    9.90
  -1  -3  19   12.30   12.00
  -1  -3  19    6.80   17.90
   1  -3 -19   -6.50   10.70
   1  -3 -19   11.80   11.30
   1   3 -18   24.40   13.20
   1   3 -18   29.00   14.50
  -1   3  18   44.00   14.00
  -1  -3  18   56.69   16.90
  -1  -3  18   36.00   14.70
   1  -3 -18   30.20   13.70
   1   3 -17  187.98   24.30
   1   3 -17  161.28   24.20
  -1   3  17  183.78   22.50
  -1  -3  17  173.18   23.90
   1  -3 -17  168.28   23.10
  -1  -3  17  198.58   25.20
  -1   3  16   69.29   14.60
   1   3 -16   96.09   18.80
   1   3 -16   57.09   15.60
   1  -3 -16   56.79   13.50
   1  -3 -16   63.69   14.80
  -1  -3  16   72.29   15.40
   1   3 -15  319.07   28.40
  -1   3  15  285.97   25.10
   1   3 -15  351.86   33.10
   1  -3 -15  268.47   26.30
  -1  -3  15  286.47   28.30
   1  -3 -15  266.97   27.20
  -1   3  14  112.39   15.40
   1   3 -14   70.39   15.00
   1  -3 -14  107.59   15.60
   1  -3 -14  111.09   16.10
  -1  -3  14   81.99   15.30
  -1   3  13  315.57   25.80
   1   3 -13  370.46   28.90
  -1  -3  13  349.77   31.00
   1  -3 -13  343.27   27.00
   1  -3 -13  365.06   26.80
   1   3 -12   45.30   12.30
  -1   3  12   42.80   10.50
  -1  -3  12   33.70   11.40
   1  -3 -12   22.70    9.20
   1  -3 -12   30.20    9.60
   1   3 -11  369.16   27.10
  -1   3  11  271.77   23.20
   1  -3 -11  326.77   24.30
   1  -3 -11  313.47   24.50
  -1  -3  11  319.07   25.60
  -1   3  10  890.51   49.00
   1   3 -10  828.02   50.69
  -1  -3  10  899.51   50.79
   1  -3 -10  923.21   49.00
   1  -3 -10  852.51   49.30
   1   3  -9   45.20   12.10
  -1   3   9   31.40    8.90
   1  -3  -9   55.49   10.70
  -1  -3   9   50.29   11.60
  -1  -3   9   29.50   10.30
   1  -3  -9   28.00    9.20
  -1   3   8    1.10    5.90
   1   3  -8   15.80    8.40
   1  -3  -8   -1.00    5.90
   1  -3  -8   16.00    7.90
  -1  -3   8    4.70    7.30
  -1  -3   8    6.30    7.20
  -1   3   7    6.00    5.30
   1   3  -7    0.40    5.70
  -1  -3   7    5.10    6.00
   1  -3  -7    4.00    5.20
  -1  -3   7   -7.10    5.30
  -1   3   6  133.69   11.30
   1   3  -6  161.98   14.30
   1  -3  -6  142.19   12.00
  -1  -3   6  153.58   13.50
  -1  -3   6  147.69   14.00
   1  -3  -6  136.89   11.40
   1   3  -5  648.44   36.30
  -1   3   5  663.03   34.30
   1  -3  -5  697.83   34.60
  -1  -3   5  657.83   36.30
  -1  -3   5  674.13   36.40
   1  -3  -5  637.04   34.10
   1   3  -4  520.45   30.40
  -1   3   4  560.34   28.70
  -1  -3   4  544.25   30.70
  -1  -3   4  632.04   31.00
   1  -3  -4  546.85   28.80
   1  -3  -4  554.34   28.60
  -1   3   3   70.39    6.10
   1   3  -3   71.89    8.30
   1   3  -3   68.09    8.00
  -1  -3   3   68.09    8.00
  -1  -3   3   67.89    7.70
   1  -3  -3   66.19    5.90
   1  -3  -3   68.89    6.10
   1   3  -2  117.39    9.80
  -1   3   2  118.39    7.30
  -1   3   2  121.99    7.50
   1   3  -2  117.19    9.90
   1  -3  -2  120.09    7.20
  -1  -3   2  109.79    9.80
   1  -3  -2  137.29    7.50
  -1  -3   2  114.29    9.80
   1   3  -1  198.88   12.50
  -1   3   1  188.48   10.10
  -1   3   1  191.68   10.10
   1   3  -1  186.38   12.10
  -1  -3   1  195.08   12.40
  -1  -3   1  203.08   12.30
   1  -3  -1  211.28   10.00
  -1   3   0    5.90    2.60
  -1   3   0    7.80    2.70
   1   3   0   13.80    3.70
   1  -3   0   11.60    2.70
  -1  -3   0   10.20    3.50
  -1  -3   0    9.70    3.60
   1  -3   0   12.00    2.50
   1   3   1 1183.28   57.19
   1  -3   1 1163.78   56.99
  -1  -3  -1 1199.88   57.19
  -1  -3  -1 1215.78   57.19
   1  -3   1 1177.28   56.89
   1   3   2   28.20    4.30
   1   3   2   48.90    5.40
  -1   3  -2   30.80    5.00
  -1  -3  -2   51.89    5.60
   1  -3   2   35.90    5.30
   1  -3   2   29.50    5.10
  -1  -3  -2   42.00    5.10
   1   3   3 4295.67  244.48
  -1   3  -4 1736.03   84.99
   1   3   4 1742.13   83.99
   1   3   4 1692.03   83.69
  -1  -3  -4 1825.72   85.39
   1  -3   4 1693.33   84.69
   1   3   5  606.74   33.10
  -1   3  -5  659.03   34.80
   1   3   5  605.74   33.40
  -1  -3  -5  624.44   33.50
   1  -3   5  633.14   34.50
  -1  -3  -5  652.23   33.40
   1   3   6  322.97   20.60
   1   3   6  323.77   20.20
  -1   3  -6  298.47   21.50
  -1  -3  -6  333.87   20.40
  -1  -3  -6  336.77   20.70
   1  -3   6  339.07   21.70
  -1   3  -7  118.29   13.40
   1   3   7   81.69   10.20
   1   3   7  101.89   11.60
  -1  -3  -7   77.29   10.20
  -1  -3  -7  106.59   11.50
   1  -3   7   56.19   10.30
  -1   3  -8  147.49   16.90
   1   3   8  133.59   14.80
   1   3   8  109.79   13.00
   1  -3   8  124.19   15.00
  -1  -3  -8   93.99   13.00
  -1  -3  -8  121.49   13.60
   1   3   9  679.63   36.80
   1   3   9  575.34   36.40
  -1   3  -9  562.54   40.80
   1  -3   9  617.54   37.80
  -1  -3  -9  596.84   36.00
  -1  -3  -9  590.14   36.70
   1   3  10   17.40    9.30
   1   3  10   24.20    8.80
  -1   3 -10   26.00   10.00
  -1   3 -10   24.50   12.40
  -1  -3 -10   20.10    9.10
   1  -3  10   18.60    9.70
  -1  -3 -10   15.30    9.00
  -1   3 -11  239.68   23.40
   1   3  11  185.48   26.70
  -1   3 -11  214.58   28.20
  -1  -3 -11  214.98   20.80
  -1  -3 -11  184.68   19.50
   1  -3  11  259.87   24.00
  -1   3 -12   18.90   10.10
  -1   3 -12   25.20   10.40
   1   3  12   25.60    9.20
   1  -3  12   17.30    9.10
  -1  -3 -12   27.40    9.70
  -1  -3 -12   16.00    9.10
  -1   3 -13   97.39   16.30
  -1   3 -13   82.79   15.30
   1   3  13  101.39   15.10
  -1  -3 -13  134.89   17.10
  -1  -3 -13   82.59   14.60
  -1   3 -14   17.50   10.50
  -1   3 -14   35.40   12.70
   1   3  14   43.80   11.90
   1  -3  14   37.10   11.50
  -1  -3 -14   18.90   10.10
  -1  -3 -14   60.29   13.20
   1   3  15  636.34   41.60
  -1   3 -15  690.03   44.80
  -1   3 -15  571.64   43.20
   1  -3  15  718.83   44.10
  -1  -3 -15  648.74   42.80
  -1  -3 -15  595.84   41.40
  -1   3 -16    7.30   12.30
  -1   3 -16    6.50   11.30
   1   3  16   20.10   10.50
   1  -3  16   -2.90    9.50
  -1  -3 -16    6.40    9.40
  -1   3 -17   29.70   13.80
   1   3  17   55.19   14.10
  -1   3 -17   47.20   15.20
  -1  -3 -17   24.30   13.10
  -1  -3 -17   57.79   14.50
   1  -3  17   56.79   15.70
   1   3  18   98.59   18.00
  -1   3 -18  104.39   19.60
  -1   3 -18  130.19   22.70
  -1  -3 -18  107.79   20.50
  -1  -3 -18  113.79   20.80
   1  -3  18  148.29   22.80
  -1   3 -19  287.27   32.70
  -1   3 -19  209.68   28.80
   1   3  19  229.18   27.10
  -1  -3 -19  238.08   28.80
   1  -3  19  235.18   29.20
  -1  -3 -19  240.68   29.20
  -1   3 -20    8.10   12.20
  -1   3 -20   13.40   13.50
   1   3  20   26.70   13.80
  -1  -3 -20    3.90   11.90
  -1  -3 -20   19.70   13.70
  -1   3 -21   53.99   16.70
  -1   3 -21   36.30   17.40
  -1  -3 -21   10.80   13.50
   1  -3  21   59.09   17.20
  -1  -3 -21   29.30   14.90
  -1   3 -22   -9.10   12.10
  -1  -3 -22   27.40   15.50
   1  -3  22   -9.80   10.70
  -1  -3 -22   -3.00   11.10
  -1   3 -23   21.10   15.90
  -1  -3 -23   23.60   14.40
  -1  -3 -23    7.80   13.80
  -1   3 -24   10.00   14.60
   1  -3  24   -0.40   12.70
  -1  -3 -24    3.10   13.40
  -1  -3 -24    4.50   13.40
  -1   3 -25   51.39   20.30
   1  -3  25   31.80   17.00
  -1  -3 -25   49.70   19.20
   1  -3  26   92.29   30.40
  -1  -3 -26   39.30   17.80
   1   4 -26   11.90   19.20
  -1  -4  26   -9.50   18.10
   1  -4 -26  -16.00   12.70
   1  -4 -26   15.70   15.20
   1   4 -25    0.10   14.10
   1  -4 -25   -5.30   14.50
  -1  -4  25    8.00   15.50
   1  -4 -25   -7.30   15.80
   1   4 -24   81.59   22.30
   1  -4 -24   39.80   17.40
   1  -4 -24   65.59   18.40
  -1  -4  24   81.69   21.60
   1   4 -23   -3.50   12.80
  -1  -4  23  -10.40   11.70
   1  -4 -23  -19.60   10.40
   1  -4 -23   -4.20   10.30
   1   4 -22  122.89   23.50
  -1  -4  22   75.79   20.30
   1  -4 -22  129.89   22.90
  -1  -4  22   87.89   22.50
   1  -4 -22   85.99   20.20
   1   4 -21   -4.20   11.80
   1   4 -21  -17.70   12.30
   1  -4 -21   -2.90   10.80
  -1  -4  21  -29.40   10.10
   1  -4 -21   -6.90   10.60
  -1  -4  21    6.90   13.60
   1   4 -20  256.27   32.10
  -1   4  20  263.07   29.60
   1   4 -20  242.78   30.90
  -1  -4  20  269.37   33.20
  -1  -4  20  342.47   50.69
   1  -4 -20  263.67   29.70
   1  -4 -20  208.68   27.40
  -1   4  19   67.49   16.70
   1   4 -19   97.09   29.90
   1   4 -19   96.09   20.50
  -1  -4  19   75.39   18.70
  -1  -4  19  114.79   21.90
   1  -4 -19   92.69   18.90
   1  -4 -19   58.29   16.30
  -1   4  18  674.73   48.00
   1   4 -18  834.22   53.79
   1   4 -18  749.33   53.19
   1  -4 -18  765.42   49.80
  -1  -4  18  738.63   50.89
  -1  -4  18  645.24   53.09
   1  -4 -18  736.23   49.50
  -1   4  17    0.70    8.50
   1   4 -17   -3.20   11.60
   1   4 -17   16.80   11.80
  -1  -4  17    0.10   10.80
   1  -4 -17   11.20   10.90
   1  -4 -17   -3.20    8.90
  -1  -4  17    2.40   10.80
   1   4 -16  307.57   30.70
   1   4 -16  253.27   29.30
  -1   4  16  262.97   27.20
   1  -4 -16  228.18   25.80
  -1  -4  16  301.17   31.30
  -1  -4  16  319.27   31.60
   1  -4 -16  220.48   24.80
  -1   4  15   12.90    9.40
   1   4 -15   -3.30    9.60
   1  -4 -15   21.20    9.70
  -1  -4  15    8.50   10.00
  -1  -4  15    3.60   10.00
   1  -4 -15    3.80    8.40
  -1   4  14  112.19   16.00
   1   4 -14  105.69   17.80
   1  -4 -14  139.19   17.60
  -1  -4  14  127.59   19.20
  -1  -4  14  130.49   18.90
   1  -4 -14   91.49   15.80
  -1   4  13   -4.00    6.20
   1   4 -13    5.40    8.70
  -1  -4  13   11.30    9.20
   1  -4 -13   13.80    8.20
   1  -4 -13    7.00    7.30
  -1   4  12  272.87   21.80
   1   4 -12  308.67   25.70
  -1  -4  12  272.37   24.00
  -1  -4  12  279.87   24.80
   1  -4 -12  271.27   22.00
   1  -4 -12  265.47   22.60
   1   4 -11   -5.40    7.90
  -1   4  11   -4.30    7.30
   1  -4 -11   -9.20    6.50
  -1  -4  11   -1.10    7.70
   1  -4 -11   -3.50    6.90
  -1  -4  11    5.30    8.50
  -1   4  10    6.40    7.40
   1   4 -10    1.90   10.50
   1  -4 -10   19.40    8.40
  -1  -4  10   -2.60    7.80
  -1  -4  10   -4.70    8.10
   1  -4 -10    6.20    7.70
  -1   4   9   57.59   10.50
   1   4  -9   82.09   13.80
  -1  -4   9  113.89   15.50
  -1  -4   9   59.39   12.20
   1  -4  -9   80.79   11.50
   1  -4  -9   78.59   11.40
   1   4  -8  108.49   15.00
  -1   4   8   99.29   12.00
  -1  -4   8   96.49   14.30
   1  -4  -8   93.09   11.60
   1  -4  -8   82.39   11.30
  -1  -4   8   76.09   12.80
  -1   4   7   55.09    8.80
   1   4  -7   48.00    9.90
  -1  -4   7   43.10    9.70
  -1  -4   7   39.10    9.60
   1  -4  -7   46.30    8.00
   1  -4  -7   40.60    8.10
  -1   4   6   99.49    9.70
   1   4  -6   94.89   11.80
  -1   4   6   94.79   10.00
  -1  -4   6  108.29   12.30
   1  -4  -6   99.09    9.60
   1  -4  -6   78.69    9.40
  -1  -4   6   84.49   11.20
  -1   4   5    8.20    4.00
   1   4  -5    8.40    5.40
  -1  -4   5    6.50    6.50
   1  -4  -5    4.00    4.00
   1  -4  -5    7.40    4.00
  -1  -4   5   12.00    5.80
   1   4  -4 1939.21   95.29
  -1   4   4 1961.80   92.79
   1   4  -4 1917.21   95.39
  -1  -4   4 1981.30   95.29
  -1  -4   4 1905.11   95.39
   1  -4  -4 1988.70   93.09
   1   4  -3    2.50    4.40
  -1   4   3    2.40    2.50
   1   4  -3    2.90    4.20
  -1  -4   3    1.50    4.20
  -1  -4   3    7.20    4.70
   1  -4  -3    0.50    2.60
   1  -4  -3    2.80    2.40
   1   4  -2 1055.39   53.19
  -1   4   2 1079.59   50.99
  -1   4   2 1072.99   50.99
   1   4  -2 1044.60   53.29
   1  -4  -2 1084.99   50.89
  -1  -4   2 1032.30   53.29
   1  -4  -2 1091.29   50.99
  -1  -4   2 1104.29   53.29
   1   4  -1   76.99    7.60
  -1   4   1   85.59    5.80
   1   4  -1   93.29    8.20
  -1   4   1   86.39    5.90
  -1  -4   1   90.99    8.10
   1  -4  -1   87.69    5.80
  -1  -4   1   94.69    8.00
   1  -4  -1   92.79    5.70
   1   4   0  771.92   38.10
  -1   4   0  729.63   37.10
  -1   4   0  752.02   37.10
   1  -4   0  734.83   37.00
  -1  -4   0  775.52   38.00
  -1  -4   0  764.22   38.10
   1  -4   0  809.02   36.90
   1   4   1  306.87   17.30
  -1  -4  -1  337.17   17.40
  -1  -4  -1  318.97   17.30
   1  -4   1  309.87   17.00
   1  -4   1  293.07   17.00
   1   4   2  525.65   27.20
  -1  -4  -2  532.65   27.10
   1  -4   2  500.35   27.50
   1  -4   2  545.75   27.60
  -1  -4  -2  526.15   27.10
  -1   4  -3  982.90   49.80
   1   4   3  962.00   48.70
   1   4   3  982.80   48.70
   1  -4   3  990.10   49.70
  -1  -4  -3 1046.30   48.80
  -1  -4  -3  969.00   48.60
   1  -4   3  975.00   49.60
  -1   4  -4   66.89    8.90
   1   4   4   78.89    8.00
   1   4   4   86.59    8.40
  -1  -4  -4   84.99    8.20
   1  -4   4   82.29    9.30
   1  -4   4   85.49    9.30
  -1  -4  -4   97.69    9.00
   1   4   5  370.06   21.60
   1   4   5  341.97   20.90
  -1   4  -5  372.86   23.00
  -1  -4  -5  366.26   21.50
   1  -4   5  363.56   22.70
  -1  -4  -5  369.46   22.70
   1   4   6  156.78   13.20
   1   4   6  178.38   14.00
  -1   4  -6  137.29   14.50
   1  -4   6  184.08   15.40
  -1  -4  -6  188.48   14.60
  -1  -4  -6  157.48   13.20
   1   4   7 1039.10   54.19
   1   4   7 1043.60   54.89
  -1   4  -7 1076.89   56.69
  -1  -4  -7 1030.20   54.09
   1  -4   7 1044.30   55.89
  -1   4  -8  184.98   19.00
   1   4   8  195.98   18.10
   1   4   8  183.18   16.80
  -1  -4  -8  177.18   17.00
  -1  -4  -8  194.78   17.00
   1  -4   8  224.08   20.00
   1   4   9  372.66   27.00
   1   4   9  408.06   26.40
  -1   4  -9  383.16   31.40
  -1  -4  -9  375.26   26.20
  -1  -4  -9  418.16   27.20
   1  -4   9  413.96   28.20
   1   4  10  582.84   35.20
   1   4  10  592.44   36.30
  -1   4 -10  579.44   41.40
  -1  -4 -10  550.54   34.90
  -1  -4 -10  575.94   35.90
   1  -4  10  586.04   37.30
   1   4  11  123.39   15.40
  -1   4 -11  136.19   18.20
  -1   4 -11  138.79   18.20
  -1  -4 -11  132.19   15.70
   1  -4  11  132.99   17.80
  -1  -4 -11  121.69   15.80
  -1   4 -12 1313.37   71.49
  -1   4 -12 1255.07   70.79
   1   4  12 1266.87   68.29
  -1  -4 -12 1282.57   69.29
  -1  -4 -12 1280.77   68.49
   1  -4  12 1248.08   70.29
  -1   4 -13  226.28   24.50
   1   4  13  224.08   22.50
  -1   4 -13  266.67   27.30
  -1  -4 -13  270.97   22.20
  -1  -4 -13  248.18   23.70
   1  -4  13  226.38   24.60
  -1   4 -14  769.62   48.00
   1   4  14  661.73   43.50
  -1   4 -14  703.83   47.20
   1  -4  14  743.43   46.60
  -1  -4 -14  735.63   44.80
  -1  -4 -14  717.23   45.50
   1   4  15   33.20   11.90
  -1   4 -15   28.30   12.80
  -1   4 -15   61.09   15.30
  -1  -4 -15   45.10   12.70
   1  -4  15   26.50   11.40
  -1  -4 -15   60.09   13.20
   1   4  16  109.69   18.10
  -1   4 -16  100.39   19.50
  -1   4 -16  111.49   19.40
   1  -4  16  109.89   18.80
  -1  -4 -16   96.29   18.10
  -1  -4 -16  150.38   20.40
   1   4  17   -4.70    8.70
  -1   4 -17    2.50   12.10
  -1   4 -17   27.10   13.40
  -1  -4 -17   11.60   11.60
   1  -4  17   25.00   13.20
  -1  -4 -17   17.00   11.10
  -1   4 -18  394.46   36.00
  -1   4 -18  342.57   36.30
  -1  -4 -18  482.15   35.70
   1  -4  18  381.06   34.50
  -1  -4 -18  368.86   36.50
  -1   4 -19    5.50   13.30
  -1   4 -19   16.60   14.80
   1   4  19    9.30   10.60
  -1  -4 -19   -4.60   10.60
  -1  -4 -19   -2.60   10.70
   1  -4  19   -6.20   10.40
   1   4  20  456.35   38.00
  -1   4 -20  462.55   41.90
  -1   4 -20  589.04   44.10
  -1  -4 -20  442.16   38.40
  -1  -4 -20  441.66   39.00
   1  -4  20  573.84   57.59
  -1   4 -21  130.79   26.50
  -1   4 -21  103.29   23.40
  -1  -4 -21  149.99   23.70
   1  -4  21   81.59   19.20
  -1  -4 -21   72.59   18.70
  -1   4 -22  219.28   30.20
  -1  -4 -22  142.29   24.10
   1  -4  22  232.18   31.00
   1  -4  22  169.68   27.60
  -1  -4 -22  172.38   26.50
  -1   4 -23   -5.10   13.60
   1  -4  23   -4.90   12.00
  -1  -4 -23  -13.30   12.10
  -1  -4 -23    5.80   12.00
  -1   4 -24   -4.20   12.60
   1  -4  24   -2.30   14.00
  -1  -4 -24   16.30   13.70
  -1   4 -25   60.79   20.40
  -1  -4 -25   58.59   19.20
   1  -4  25   38.00   17.20
  -1  -4 -25   48.60   18.80
  -1   4 -26   13.70   22.50
  -1  -4 -26    3.90   15.10
   1  -4  26   18.60   16.10
  -1  -4 -26   29.20   15.80
   1   5 -25  172.18   29.60
   1  -5 -25  137.49   25.80
   1  -5 -25  172.98   28.00
   1   5 -24   -0.20   13.80
  -1  -5  24    3.80   12.90
   1  -5 -24   -9.70   11.50
   1  -5 -24  -13.20    9.80
   1   5 -23   66.19   20.90
  -1  -5  23   46.60   18.90
   1  -5 -23   24.30   14.20
   1  -5 -23   95.69   20.10
   1   5 -22   40.30   17.10
  -1  -5  22    9.20   13.80
   1  -5 -22   36.80   15.90
   1  -5 -22   22.60   14.70
  -1  -5  22   35.30   17.70
   1   5 -21    0.70   12.30
   1  -5 -21    6.80   12.70
  -1  -5  21   -2.40   12.30
   1  -5 -21    8.70   11.40
  -1  -5  21   -5.00   12.40
   1   5 -20   12.40   13.70
   1   5 -20    4.90   13.20
  -1   5  20  -12.80    9.10
  -1  -5  20    2.40   11.90
   1  -5 -20    6.50   11.80
   1  -5 -20    6.40   11.60
  -1  -5  20    8.70   14.10
   1   5 -19   -7.30   12.70
  -1   5  19    8.00   10.30
   1   5 -19  -16.40   10.70
  -1  -5  19   -1.70   11.10
   1  -5 -19   -3.10   11.50
   1  -5 -19   -1.00   10.60
  -1  -5  19  -13.20   10.10
  -1   5  18   52.29   15.60
   1   5 -18   98.69   21.30
   1  -5 -18   47.60   14.40
  -1  -5  18   88.99   19.10
   1  -5 -18   59.59   15.00
  -1  -5  18   64.99   17.00
   1   5 -17  296.47   32.90
  -1   5  17  325.37   27.90
   1   5 -17  316.07   33.50
  -1  -5  17  285.47   32.20
  -1  -5  17  334.67   33.50
   1  -5 -17  327.47   30.70
   1  -5 -17  259.97   28.30
   1   5 -16  173.38   24.70
  -1   5  16  215.68   23.50
   1  -5 -16  210.98   23.80
  -1  -5  16  152.48   22.80
   1  -5 -16  194.18   22.40
  -1  -5  16  182.58   24.20
   1   5 -15  533.75   39.30
  -1   5  15  520.15   35.40
   1  -5 -15  514.95   35.50
  -1  -5  15  486.45   38.40
  -1  -5  15  531.35   38.50
   1  -5 -15  506.15   36.20
   1   5 -14   14.40   10.50
  -1   5  14   17.30    9.00
  -1  -5  14   37.50   12.00
  -1  -5  14   28.60   12.10
   1  -5 -14   27.20   10.50
   1  -5 -14   38.00   11.30
   1   5 -13    8.30    9.60
  -1   5  13    9.60    8.00
   1  -5 -13   10.90    8.30
  -1  -5  13   -0.40    7.90
   1  -5 -13   11.10    8.30
  -1  -5  13    7.30   10.30
  -1   5  12  311.87   23.00
   1   5 -12  294.47   26.30
   1  -5 -12  297.37   23.40
  -1  -5  12  271.37   24.70
   1  -5 -12  304.37   22.90
  -1  -5  12  323.37   26.10
  -1   5  11  567.34   35.00
   1   5 -11  588.94   39.10
   1  -5 -11  633.94   36.50
  -1  -5  11  545.05   37.50
  -1  -5  11  605.64   38.70
   1  -5 -11  572.74   35.10
  -1   5  10    5.80    6.40
   1  -5 -10   -6.10    6.10
  -1  -5  10   -7.00    7.70
  -1  -5  10   -5.10    7.90
   1  -5 -10   -1.50    6.30
   1   5  -9  262.97   26.40
  -1   5   9  248.48   18.40
   1  -5  -9  252.37   19.40
  -1  -5   9  217.08   22.20
   1  -5  -9  228.68   18.30
  -1  -5   9  228.28   22.40
   1   5  -8   13.40    9.20
  -1   5   8    5.10    6.00
   1  -5  -8   11.40    7.10
  -1  -5   8   -1.30    8.00
   1  -5  -8    6.20    6.60
  -1  -5   8    4.60    8.20
   1   5  -7   91.69   13.20
  -1   5   7   63.79   10.40
  -1   5   7  110.19   11.20
  -1  -5   7   74.79   12.50
   1  -5  -7   91.99   12.70
  -1  -5   7   70.39   12.40
   1  -5  -7  123.89   11.60
  -1   5   6  413.36   23.80
   1   5  -6  397.86   26.60
  -1  -5   6  394.06   26.70
  -1  -5   6  442.36   27.10
   1  -5  -6  410.96   23.50
   1   5  -5  626.14   34.80
  -1   5   5  601.34   31.40
  -1  -5   5  647.44   37.30
   1  -5  -5  607.14   31.80
  -1  -5   5  564.04   34.40
   1  -5  -5  593.34   31.30
   1   5  -4   45.40    8.30
  -1   5   4   60.89    6.30
   1   5  -4   46.60    8.00
   1  -5  -4   58.49    5.90
   1  -5  -4   53.19    6.20
  -1  -5   4   37.50    7.90
  -1  -5   4   46.30    8.20
  -1   5   3  154.18   10.00
  -1   5   3  161.78    9.90
   1   5  -3  159.88   12.60
   1   5  -3  158.88   13.20
   1  -5  -3  147.99    9.90
  -1  -5   3  172.58   12.80
   1  -5  -3  160.88    9.60
  -1  -5   3  150.28   13.00
   1   5  -2  144.59   11.20
  -1   5   2  132.39    8.60
   1   5  -2  127.29   11.20
  -1   5   2  129.69    8.70
   1  -5  -2  147.19    8.50
   1  -5  -2  147.29    8.50
  -1  -5   2  144.89   11.50
  -1  -5   2  165.28   11.60
   1   5  -1 1900.11   91.79
   1   5  -1 1832.62   91.49
  -1   5   1 1892.71   89.89
  -1   5   1 1932.01   89.79
   1  -5  -1 1895.91   89.79
  -1  -5   1 1913.81   91.79
  -1  -5   1 1943.21   91.49
   1  -5  -1 1910.21   89.59
  -1   5   0 1323.57   67.19
  -1   5   0 1417.76   67.39
   1   5   0 1441.66   68.49
  -1  -5   0 1390.36   68.39
  -1  -5   0 1421.06   68.29
   1  -5   0 1412.26   67.39
   1  -5   0 1443.96   67.09
  -1   5  -1  500.45   25.90
   1   5   1  486.85   25.90
   1  -5   1  505.35   25.50
   1  -5   1  491.35   25.80
  -1  -5  -1  451.65   25.80
  -1  -5  -1  516.35   26.00
   1   5   2  241.98   14.60
   1  -5   2  246.78   15.10
  -1  -5  -2  231.78   14.40
   1  -5   2  227.08   14.80
  -1  -5  -2  241.58   14.50
  -1   5  -3   90.39    9.50
   1   5   3  100.29    9.00
  -1  -5  -3   97.09    8.90
   1  -5   3  101.89    9.80
   1  -5   3  102.29   10.30
  -1  -5  -3  119.59    9.20
  -1   5  -4  260.17   18.20
   1   5   4  266.17   16.60
   1   5   4  288.07   16.90
   1  -5   4  266.07   18.10
  -1  -5  -4  255.57   16.70
  -1  -5  -4  261.27   16.40
  -1   5  -5 1046.40   56.09
   1   5   5 1125.29   54.29
   1   5   5 1090.29   54.49
  -1  -5  -5 1080.59   56.89
  -1  -5  -5 1119.49   54.09
   1  -5   5 1026.40   55.99
   1  -5   5 1015.90   55.69
   1   5   6 1378.16   69.49
  -1   5  -6 1503.95   72.19
   1   5   6 1344.37   69.79
  -1  -5  -6 1397.16   70.29
   1  -5   6 1373.36   71.69
  -1  -5  -6 1388.56   69.39
   1  -5   6 1388.36   71.59
   1   5   7  646.24   35.00
   1   5   7  618.94   35.50
  -1   5  -7  617.94   37.40
  -1  -5  -7  599.84   35.20
  -1  -5  -7  630.84   34.80
   1  -5   7  656.93   37.70
   1  -5   7  600.84   37.00
   1   5   8   67.59   11.20
  -1   5  -8   55.89   12.10
   1   5   8   84.59   11.10
  -1  -5  -8   81.59   11.00
   1  -5   8   78.19   13.10
  -1  -5  -8   66.39   11.00
   1  -5   8   78.99   12.80
  -1   5  -9   98.09   15.20
   1   5   9  133.99   14.70
   1   5   9  119.59   13.60
  -1  -5  -9  117.09   14.00
   1  -5   9  112.69   15.60
  -1  -5  -9  117.49   13.60
   1   5  10   74.69   12.50
  -1   5 -10   66.29   13.00
   1   5  10   85.79   12.30
  -1  -5 -10   83.29   12.40
   1  -5  10   76.29   13.80
  -1  -5 -10   80.09   11.70
   1   5  11  136.29   16.70
  -1   5 -11  136.99   18.00
   1   5  11  138.79   15.70
   1  -5  11  129.39   17.20
  -1  -5 -11  151.78   16.30
  -1  -5 -11  150.68   16.80
  -1   5 -12  305.57   26.30
   1   5  12  307.57   23.50
  -1   5 -12  295.17   26.10
  -1  -5 -12  323.27   24.00
   1  -5  12  322.37   25.80
  -1  -5 -12  280.17   23.90
  -1   5 -13  353.26   29.80
  -1   5 -13  346.27   28.90
   1   5  13  354.56   26.30
  -1  -5 -13  362.36   26.70
  -1  -5 -13  319.97   26.80
   1  -5  13  355.66   28.30
  -1   5 -14    9.90   10.70
   1   5  14   16.50    9.10
  -1   5 -14   12.00   10.90
   1  -5  14   17.70   10.80
  -1  -5 -14   32.60   10.90
  -1  -5 -14   33.50   10.90
  -1   5 -15  893.91   55.99
   1   5  15  851.91   51.59
  -1   5 -15  880.31   56.19
   1  -5  15  910.51   55.29
  -1  -5 -15  865.01   52.19
  -1  -5 -15  816.92   52.39
   1   5  16  127.49   19.10
  -1   5 -16  129.39   21.70
  -1   5 -16  161.88   23.10
   1  -5  16  197.18   24.80
  -1  -5 -16  162.88   21.40
  -1  -5 -16  199.68   22.70
  -1   5 -17  174.58   24.80
  -1   5 -17  122.29   22.40
   1   5  17  163.58   21.20
  -1  -5 -17  129.69   30.60
   1  -5  17  140.59   22.00
  -1  -5 -17  117.49   19.30
   1   5  18   14.90   10.90
  -1   5 -18    9.60   13.00
  -1   5 -18   -7.10   11.60
   1  -5  18   -5.70   11.50
  -1  -5 -18   22.80   12.70
   1  -5  18    8.50   12.50
  -1  -5 -18   25.60   12.00
  -1   5 -19   18.20   14.20
  -1   5 -19   26.80   15.10
   1   5  19   31.80   13.10
   1  -5  19    6.50   13.00
   1  -5  19    6.30   11.70
  -1  -5 -19   12.00   11.90
  -1  -5 -19    3.70   11.40
  -1   5 -20   42.80   17.10
  -1   5 -20   58.19   18.50
   1  -5  20   58.99   17.90
  -1  -5 -20   64.99   17.70
   1  -5  20   56.09   18.70
  -1  -5 -20   54.89   16.60
  -1   5 -21   93.39   22.30
   1  -5  21   98.99   22.40
   1  -5  21  130.69   23.90
  -1  -5 -21  109.29   20.60
  -1  -5 -21   92.49   19.60
  -1   5 -22   77.29   20.90
   1  -5  22   99.49   22.30
  -1  -5 -22   68.69   18.40
   1  -5  22   93.49   22.00
  -1  -5 -22   70.49   19.70
  -1   5 -23   -1.80   13.60
  -1  -5 -23    1.10   12.10
   1  -5  23   19.80   14.20
  -1  -5 -23   -2.00   12.20
  -1   5 -24    2.50   14.50
  -1  -5 -24    3.60   13.90
   1  -5  24  -12.40   13.50
  -1  -5 -24   14.10   14.40
  -1   5 -25   72.69   22.90
  -1  -5 -25   61.59   20.30
  -1  -5 -25   95.09   22.50
   1  -5  25  151.38   27.10
   1   6 -25   17.50   17.50
   1  -6 -25   31.00   15.50
   1  -6 -25   22.60   15.70
  -1  -6  25   23.00   16.00
   1   6 -24  125.59   26.60
   1  -6 -24  163.48   26.30
  -1  -6  24  160.08   28.60
   1  -6 -24  135.99   30.70
   1   6 -23    6.40   14.00
   1  -6 -23   19.90   13.30
   1  -6 -23  -10.20   11.40
  -1  -6  23   15.10   13.80
   1   6 -22   17.10   15.30
   1  -6 -22   29.50   15.30
   1  -6 -22   26.70   14.00
  -1  -6  22   49.70   17.70
  -1  -6  22    0.70   13.30
   1   6 -21   22.50   15.50
   1  -6 -21   28.90   14.80
  -1  -6  21   44.60   17.60
   1  -6 -21   28.70   14.50
  -1  -6  21    7.80   13.30
   1   6 -20   61.89   19.30
  -1  -6  20   75.99   20.20
  -1  -6  20   74.99   19.70
   1  -6 -20   90.29   17.60
   1  -6 -20   55.79   16.20
   1   6 -19  -15.70   10.60
   1   6 -19    3.70   13.70
  -1   6  19   -2.30   10.00
   1  -6 -19   -2.20   11.40
   1  -6 -19    3.20   11.40
  -1  -6  19   -4.40   11.20
  -1  -6  19   17.20   13.30
  -1   6  18  380.26   32.50
   1   6 -18  448.86   38.40
   1   6 -18  456.75   38.90
   1  -6 -18  406.96   34.40
   1  -6 -18  438.06   34.10
  -1  -6  18  397.26   36.40
  -1  -6  18  385.46   39.50
   1   6 -17   53.29   16.10
  -1   6  17   45.70   13.10
  -1  -6  17   29.20   14.70
  -1  -6  17   74.89   18.00
   1  -6 -17   42.00   16.50
   1  -6 -17   69.39   15.60
   1   6 -16   31.20   14.30
  -1   6  16   69.59   14.30
  -1  -6  16  119.09   19.80
   1  -6 -16   75.59   14.80
  -1  -6  16   96.79   18.50
   1  -6 -16   51.49   14.20
  -1   6  15    5.10    8.60
   1   6 -15   11.60   11.10
   1  -6 -15    0.00    9.00
  -1  -6  15    8.70   10.40
  -1  -6  15   28.20   12.20
   1  -6 -15   12.00    9.50
   1   6 -14    4.40    9.90
  -1   6  14    5.60    7.80
   1  -6 -14   -2.00    8.30
  -1  -6  14    9.20   10.40
  -1  -6  14   30.20   12.10
   1  -6 -14    4.60    8.10
   1   6 -13  114.69   18.30
  -1   6  13  120.89   15.20
   1  -6 -13  111.89   15.30
  -1  -6  13   85.49   16.10
  -1  -6  13  120.19   18.30
   1  -6 -13   98.49   15.20
  -1   6  12    3.60    6.60
   1   6 -12  -10.80    7.70
   1  -6 -12    1.60    6.50
  -1  -6  12   -3.40    7.70
   1  -6 -12   -0.60    6.60
  -1  -6  12    3.90    8.70
  -1   6  11  337.27   22.90
   1   6 -11  348.67   27.30
   1  -6 -11  321.27   22.60
  -1  -6  11  298.67   25.50
  -1  -6  11  324.07   26.20
   1  -6 -11  279.77   22.90
  -1   6  10  239.68   20.70
   1  -6 -10  236.78   19.30
   1  -6 -10  240.98   18.30
  -1  -6  10  236.18   22.80
  -1  -6  10  270.87   22.30
  -1   6   9  104.59   11.80
  -1  -6   9   88.99   13.90
   1  -6  -9  112.39   12.90
   1  -6  -9  104.59   12.00
  -1  -6   9  104.89   15.20
  -1   6   8 2329.47  114.09
   1   6  -8 2307.07  116.99
  -1   6   8 2354.26  113.29
  -1  -6   8 2385.56  117.29
   1  -6  -8 2372.06  113.09
  -1  -6   8 2324.87  116.69
   1  -6  -8 2233.28  113.59
  -1   6   7  686.43   36.50
   1   6  -7  692.83   40.50
  -1   6   7  601.64   36.50
  -1  -6   7  683.23   40.20
   1  -6  -7  712.43   37.20
   1  -6  -7  720.03   36.50
  -1  -6   7  684.33   40.30
  -1   6   6  337.27   20.50
   1   6  -6  328.47   24.20
  -1  -6   6  363.66   24.90
   1  -6  -6  330.27   20.80
  -1  -6   6  325.87   24.30
   1  -6  -6  351.66   20.70
   1   6  -5  860.41   49.60
  -1   6   5  959.60   46.50
  -1  -6   5  940.91   49.90
   1  -6  -5  955.80   46.20
   1  -6  -5  898.31   46.50
  -1  -6   5  929.61   50.39
   1   6  -4  182.68   16.00
  -1   6   4  154.58   11.80
  -1   6   4  175.18   12.20
   1   6  -4  150.58   14.80
   1  -6  -4  188.48   12.20
   1  -6  -4  168.38   11.40
  -1  -6   4  180.88   16.30
  -1  -6   4  177.08   15.60
  -1   6   3   67.39    7.00
  -1   6   3   81.49    7.30
   1   6  -3   85.99   10.30
   1   6  -3   68.69   10.30
   1  -6  -3   78.29    6.70
  -1  -6   3   67.69    9.50
  -1  -6   3   87.79   10.80
   1  -6  -3   93.29    7.50
   1   6  -2  303.67   19.30
  -1   6   2  308.17   16.70
   1   6  -2  343.67   20.10
  -1   6   2  286.27   16.50
   1  -6  -2  294.37   16.30
   1  -6  -2  300.67   16.40
  -1  -6   2  300.67   19.50
  -1  -6   2  320.57   20.00
   1   6  -1  120.19   11.40
  -1   6   1  132.69    9.00
  -1   6   1  114.89    9.20
   1   6  -1  131.59   11.00
   1  -6  -1  133.69    8.90
  -1  -6   1  140.29   11.30
  -1  -6   1  128.19   11.30
   1  -6  -1  115.29    8.90
   1   6   0   46.90    7.40
  -1   6   0   53.39    6.40
  -1   6   0   50.09    6.00
  -1  -6   0   51.49    7.50
   1  -6   0   61.39    6.60
   1  -6   0   50.59    5.80
  -1  -6   0   55.29    7.50
   1   6   1   19.10    5.50
  -1   6  -1   16.40    5.20
  -1  -6  -1   17.10    8.10
   1  -6   1   18.50    5.20
  -1  -6  -1   17.20    5.30
   1  -6   1    8.10    4.60
   1   6   2  107.59   10.20
   1  -6   2  107.49   11.80
   1  -6   2  110.49   10.20
  -1  -6  -2  131.89   10.70
  -1   6  -3   17.00    6.30
   1   6   3   13.50    5.70
  -1  -6  -3    4.50    4.90
  -1  -6  -3   11.10    5.40
   1  -6   3   16.80    6.70
   1  -6   3   21.00    6.60
  -1   6  -4   60.29    9.30
   1   6   4   58.09    8.40
  -1  -6  -4   65.19    8.60
  -1  -6  -4   53.69    8.00
   1  -6   4   66.49    9.90
  -1   6  -5    8.40    7.30
   1   6   5   12.80    6.30
   1   6   5   16.30    6.70
   1  -6   5    7.50    7.40
  -1  -6  -5   12.70    7.20
   1  -6   5    9.70    7.00
  -1  -6  -5    8.60    5.80
   1   6   6 2324.67  108.89
   1   6   6 2280.37  109.19
  -1   6  -6 2268.67  111.29
   1  -6   6 2132.69  110.69
  -1  -6  -6 2198.08  108.79
  -1  -6  -6 2243.08  108.99
   1  -6   6 2220.78  110.89
   1   6   7  334.07   23.20
  -1   6  -7  347.27   25.60
   1   6   7  350.96   22.80
   1  -6   7  380.26   25.40
  -1  -6  -7  347.67   23.30
  -1  -6  -7  380.66   22.70
   1  -6   7  352.56   25.30
   1   6   8 2858.11  140.09
  -1   6  -8 2905.71  142.69
   1   6   8 2940.21  139.49
   1  -6   8 2975.90  142.39
   1  -6   8 2824.42  141.89
  -1  -6  -8 2771.52  139.79
  -1  -6  -8 2861.01  139.19
   1   6   9  114.79   14.00
  -1   6  -9   98.49   15.10
  -1  -6  -9  140.89   14.70
  -1  -6  -9  122.59   13.30
   1  -6   9  117.89   15.60
   1  -6   9  119.69   16.00
   1   6  10  417.46   29.10
   1   6  10  440.96   28.30
  -1   6 -10  445.46   31.50
   1  -6  10  414.16   30.70
  -1  -6 -10  453.45   28.40
  -1  -6 -10  437.66   29.10
   1  -6  10  506.55   32.00
   1   6  11   13.40    8.10
   1   6  11    5.10    6.80
  -1   6 -11    7.00    8.30
  -1  -6 -11    0.00    6.50
   1  -6  11   27.30    9.90
  -1  -6 -11   15.50    8.00
   1  -6  11   14.90    8.90
   1   6  12   37.00    9.50
   1   6  12   11.70    8.20
  -1   6 -12   38.30   12.20
  -1  -6 -12   26.00    9.60
  -1  -6 -12   26.20    9.00
   1  -6  12   24.60   10.10
   1  -6  12    1.70    8.70
  -1   6 -13    4.00    9.50
  -1   6 -13   -5.10    9.10
   1   6  13   -5.60    6.90
  -1  -6 -13   -2.00    7.30
   1  -6  13   -1.80    8.20
  -1  -6 -13    0.80    7.30
   1  -6  13   -7.60    8.30
  -1   6 -14   24.60   12.20
  -1   6 -14    6.20   10.40
   1   6  14   31.10   10.00
  -1  -6 -14   25.90   10.10
  -1  -6 -14   27.60   10.70
   1  -6  14   11.10   11.10
   1  -6  14   24.90   11.60
  -1   6 -15   11.20   11.70
  -1   6 -15   18.30   12.80
   1   6  15   26.00   10.70
  -1  -6 -15   15.20   10.90
  -1  -6 -15   12.20    9.30
   1  -6  15   20.20   11.20
   1  -6  15    5.10   10.40
  -1   6 -16   61.59   16.80
  -1   6 -16   67.29   17.50
   1   6  16   39.40   12.50
  -1  -6 -16   42.10   13.80
  -1  -6 -16   70.89   14.90
   1  -6  16   67.19   16.60
  -1   6 -17   -2.50   11.30
  -1   6 -17   -6.10   11.60
  -1  -6 -17   16.70   11.70
  -1  -6 -17   -2.30    9.40
   1  -6  17   -5.90    9.70
   1  -6  17  -16.20    9.20
   1   6  18    4.80   10.20
  -1   6 -18    2.60   12.60
  -1   6 -18    2.00   13.00
  -1  -6 -18   -5.50   10.00
   1  -6  18  -10.90   10.70
   1  -6  18    4.70   11.80
  -1  -6 -18   -1.50   10.30
  -1   6 -19   40.40   16.30
  -1   6 -19   70.49   19.60
   1   6  19   87.29   17.90
   1  -6  19   78.29   18.50
   1  -6  19   62.79   18.30
  -1  -6 -19   70.69   17.00
  -1  -6 -19   73.79   16.50
  -1   6 -20   68.09   19.10
   1  -6  20   36.90   16.30
  -1  -6 -20   40.20   15.00
   1  -6  20   35.30   15.80
  -1  -6 -20   49.90   16.40
  -1   6 -21    5.70   15.00
  -1  -6 -21   -8.40   10.30
   1  -6  21   25.80   15.80
   1  -6  21    0.20   13.00
  -1  -6 -21   19.00   13.40
  -1   6 -22  143.09   26.60
  -1  -6 -22  214.08   27.00
  -1  -6 -22  157.28   25.30
   1  -6  22   88.19   22.10
   1  -6  22  170.98   28.10
  -1   6 -23    1.20   13.70
  -1  -6 -23   17.10   14.00
  -1  -6 -23   -1.50   11.30
   1  -6  23    8.00   14.20
  -1   6 -24  234.38   34.30
  -1  -6 -24  217.18   31.40
  -1  -6 -24  227.68   31.30
  -1   6 -25   41.20   20.00
  -1  -6 -25    1.10   12.40
  -1  -6 -25   29.20   20.20
   1  -6  25    8.10   15.10
   1   7 -24  -13.20   11.60
   1  -7 -24    3.90   11.80
   1  -7 -24   -4.50   11.70
  -1  -7  24   -8.40   11.80
   1   7 -23   16.80   15.80
   1  -7 -23  -13.70   10.00
   1  -7 -23    5.30   13.20
  -1  -7  23   12.30   14.00
   1   7 -22   11.00   14.90
   1  -7 -22    9.00   12.20
   1  -7 -22   -9.10   11.00
  -1  -7  22  -17.00   12.00
  -1  -7  22   12.80   14.60
   1   7 -21   26.90   16.40
  -1  -7  21   -5.30   12.30
   1  -7 -21    1.50   10.70
   1  -7 -21    0.40   11.00
  -1  -7  21   25.60   14.30
   1   7 -20   91.49   21.00
   1  -7 -20   62.19   16.20
  -1  -7  20   98.59   21.00
  -1  -7  20  121.19   24.00
   1  -7 -20   31.80   16.40
   1   7 -19   70.59   19.80
  -1   7  19   91.29   17.00
  -1  -7  19   77.89   19.00
   1  -7 -19   91.89   18.40
   1  -7 -19   55.69   15.60
  -1  -7  19   81.99   19.80
  -1   7  18    1.10    9.10
   1   7 -18    7.10   13.50
   1   7 -18   -9.40   12.50
  -1  -7  18   26.50   13.10
  -1  -7  18    2.20   12.00
   1  -7 -18   -9.70    8.20
   1  -7 -18   17.30   12.00
   1   7 -17   55.99   16.40
  -1   7  17   54.59   18.40
   1  -7 -17   58.79   14.70
   1  -7 -17   57.89   13.90
  -1  -7  17   38.90   15.80
  -1  -7  17   52.19   15.70
  -1   7  16   28.30   10.80
   1   7 -16   41.40   15.40
  -1  -7  16   19.40   12.40
  -1  -7  16   40.60   14.30
   1  -7 -16   40.50   11.40
   1  -7 -16   19.60   11.40
   1   7 -15  790.52   51.49
  -1   7  15  712.13   45.00
   1  -7 -15  690.03   45.80
   1  -7 -15  748.63   44.90
  -1  -7  15  802.22   54.69
  -1  -7  15  723.53   49.90
   1   7 -14   11.30   11.20
  -1   7  14   15.00    9.10
   1  -7 -14   26.00    9.50
  -1  -7  14   15.80   11.40
  -1  -7  14   11.60   11.30
   1  -7 -14   24.40   10.20
  -1   7  13  221.58   20.90
   1   7 -13  277.07   28.20
   1  -7 -13  255.17   21.20
  -1  -7  13  235.78   26.30
  -1  -7  13  270.27   27.80
   1  -7 -13  298.67   23.40
  -1   7  12  139.99   15.80
   1   7 -12  115.99   18.10
   1  -7 -12  151.08   15.70
  -1  -7  12  127.99   18.50
   1  -7 -12  139.99   16.10
  -1  -7  12  121.79   18.00
  -1   7  11  268.57   20.60
   1   7 -11  282.07   24.80
  -1  -7  11  265.07   23.60
   1  -7 -11  278.97   21.30
  -1  -7  11  286.27   24.30
   1  -7 -11  262.97   20.00
  -1   7  10   11.40    6.50
   1   7 -10   18.80   10.00
   1  -7 -10    1.70    5.50
   1  -7 -10    4.30    6.10
  -1  -7  10   12.00    8.20
  -1  -7  10    9.90    8.10
  -1   7   9  119.99   12.80
  -1  -7   9  117.99   15.80
  -1  -7   9   82.99   13.50
   1  -7  -9  118.19   12.20
   1  -7  -9  108.49   12.60
  -1   7   8  155.58   13.40
  -1   7   8  163.18   14.00
   1   7  -8  130.39   16.50
  -1  -7   8  152.18   17.10
  -1  -7   8  164.98   17.90
   1  -7  -8  144.29   12.60
   1  -7  -8  154.48   13.90
  -1   7   7  126.49   11.30
   1   7  -7  103.39   13.80
   1  -7  -7  107.29   11.50
  -1  -7   7   96.39   13.60
   1  -7  -7   99.59   10.90
  -1  -7   7  105.99   14.20
   1   7  -6   74.29   11.40
  -1   7   6   63.29    8.00
   1  -7  -6   69.19    7.80
  -1  -7   6   70.79   11.60
  -1  -7   6   61.79   10.90
  -1   7   5   59.29    7.20
   1   7  -5   43.30    9.30
  -1   7   5   59.69    7.60
   1  -7  -5   49.60    6.40
   1  -7  -5   58.79    7.30
  -1  -7   5   39.70    9.50
  -1  -7   5   59.99   10.80
   1   7  -4  171.38   16.20
  -1   7   4  161.88   11.40
   1   7  -4  176.28   15.50
  -1   7   4  141.99   11.40
   1  -7  -4  135.09   11.00
  -1  -7   4  146.89   14.60
  -1  -7   4  169.28   15.80
   1  -7  -4  153.48   10.50
  -1   7   3   37.50    5.50
   1   7  -3   27.40    7.50
   1   7  -3   37.20    9.10
  -1   7   3   36.20    5.70
  -1  -7   3   37.50    8.60
   1  -7  -3   32.60    4.90
  -1  -7   3   29.10    7.80
   1  -7  -3   38.00    5.30
  -1   7   2   72.69    7.50
   1   7  -2   82.19   10.00
  -1   7   2   89.29    7.70
   1   7  -2   84.49   11.10
   1  -7  -2   85.99    7.40
   1  -7  -2   84.39    7.60
  -1  -7   2   94.89   10.50
  -1  -7   2   88.59   10.80
   1   7  -1  116.99   11.90
   1   7  -1  122.19   11.30
  -1   7   1  110.19    9.40
  -1   7   1  106.49    9.80
   1  -7  -1  118.99    9.30
  -1  -7   1  114.19   12.70
   1  -7  -1  113.89    9.10
  -1  -7   1  131.89   12.20
   1   7   0   28.00    6.60
  -1   7   0   21.20    5.20
  -1   7   0   24.50    5.90
   1  -7   0   29.10    5.40
   1  -7   0   19.00    5.20
  -1  -7   0   17.80    6.00
  -1  -7   0   16.40    6.10
  -1   7  -1  171.48   12.70
   1   7   1  154.38   12.60
  -1  -7  -1  131.99   12.20
   1  -7   1  143.59   12.00
   1   7   2   11.50    5.60
   1  -7   2   12.20    5.90
  -1  -7  -2   13.80    5.90
  -1  -7  -2   29.80    6.60
   1   7   3  897.41   46.70
  -1   7  -3  869.31   47.40
  -1  -7  -3  925.81   51.39
  -1  -7  -3  972.80   46.70
   1  -7   3  891.51   47.80
   1  -7   3  937.71   47.70
  -1   7  -4  144.99   14.20
   1   7   4  162.68   13.10
   1  -7   4  161.88   14.50
  -1  -7  -4  155.48   14.30
  -1  -7  -4  153.98   14.70
  -1   7  -5  643.64   34.70
   1   7   5  589.04   32.10
   1   7   5  614.44   32.20
  -1  -7  -5  564.34   31.90
  -1  -7  -5  566.94   31.70
   1  -7   5  542.05   33.70
   1  -7   5  579.24   34.00
  -1   7  -6   82.29   12.00
   1   7   6   88.99   10.60
   1   7   6  104.69   10.80
  -1  -7  -6   91.89   10.70
  -1  -7  -6   89.59   10.20
   1  -7   6   85.49   12.00
   1  -7   6   74.59   11.50
   1   7   7  115.09   12.70
  -1   7  -7  123.09   14.80
   1   7   7  117.49   12.10
  -1  -7  -7  114.69   15.70
  -1  -7  -7   92.69   11.90
   1  -7   7  133.59   15.60
   1  -7   7  105.49   13.80
   1   7   8    0.20    5.60
  -1   7  -8   -7.20    6.40
   1   7   8    7.90    6.50
   1  -7   8    3.20    7.20
   1  -7   8   27.00    8.80
  -1  -7  -8   12.10    6.70
  -1  -7  -8   13.10    6.20
   1   7   9   23.50    7.90
  -1   7  -9    6.60    8.30
   1   7   9   12.10    6.80
   1  -7   9   10.20    8.40
   1  -7   9   -1.20    7.30
  -1  -7  -9   15.90    7.30
  -1  -7  -9   16.50    6.50
   1   7  10   66.19   11.10
   1   7  10   77.99   11.70
  -1   7 -10   60.99   12.80
  -1  -7 -10   79.59   11.20
  -1  -7 -10   57.29   11.00
   1  -7  10   61.59   12.40
   1  -7  10   47.50   11.60
   1   7  11   61.19   10.90
  -1   7 -11   40.60   12.60
   1   7  11   35.20   10.20
  -1  -7 -11   37.40    9.10
   1  -7  11   38.00   11.20
   1  -7  11   34.30   11.00
  -1  -7 -11   47.40   10.40
   1   7  12  116.59   16.20
   1   7  12  126.99   15.60
  -1   7 -12  137.19   19.30
  -1  -7 -12  148.89   16.50
   1  -7  12   87.99   16.20
  -1  -7 -12  110.69   15.70
   1  -7  12  114.29   17.60
   1   7  13  518.15   32.40
  -1   7 -13  469.15   35.70
   1  -7  13  431.96   34.20
   1  -7  13  443.26   34.70
  -1  -7 -13  475.05   33.00
  -1  -7 -13  446.26   31.20
  -1   7 -14   22.10   12.80
  -1   7 -14   43.30   14.10
   1   7  14   27.80   10.00
   1  -7  14   40.60   13.30
  -1  -7 -14   18.30   10.40
   1  -7  14   17.80   11.80
  -1  -7 -14   16.60    9.40
  -1   7 -15  366.16   36.30
  -1   7 -15  403.96   34.70
   1   7  15  349.07   28.20
   1  -7  15  398.06   33.30
  -1  -7 -15  377.16   30.40
  -1  -7 -15  336.47   28.40
  -1   7 -16   12.80   13.20
   1   7  16   10.60    9.50
  -1   7 -16   18.80   14.20
   1  -7  16   11.50   12.00
   1  -7  16    8.70   11.40
  -1  -7 -16   14.90   10.30
  -1  -7 -16    0.90   11.50
  -1   7 -17  169.68   26.10
  -1   7 -17  104.69   22.10
   1   7  17   94.09   16.50
  -1  -7 -17  119.89   18.90
   1  -7  17  125.69   21.90
   1  -7  17   71.69   17.60
  -1  -7 -17  112.79   18.80
   1   7  18   -9.80    8.30
  -1   7 -18    9.60   14.40
  -1   7 -18   15.10   13.50
  -1  -7 -18   28.20   12.90
  -1  -7 -18    2.40   11.50
   1  -7  18   15.90   13.10
   1  -7  18    4.60   11.80
  -1   7 -19   33.10   16.20
   1  -7  19    2.80   11.90
  -1  -7 -19   25.70   13.30
   1  -7  19    3.10   11.60
  -1   7 -20  -12.10   11.90
  -1  -7 -20   30.60   12.70
   1  -7  20   32.70   15.60
  -1  -7 -20   22.70   13.10
  -1   7 -21   58.19   19.50
  -1  -7 -21   29.70   14.80
   1  -7  21   10.60   14.10
  -1  -7 -21   16.90   13.10
   1  -7  21   15.80   16.30
  -1   7 -22   -7.80   12.60
  -1  -7 -22   10.70   13.10
   1  -7  22  -21.40   10.70
   1  -7  22   -5.20   12.70
  -1  -7 -22   -6.10   11.10
  -1   7 -23    2.00   15.40
  -1  -7 -23   43.70   17.10
  -1  -7 -23    1.30   12.60
  -1   7 -24    5.60   15.00
   1  -7  24   12.30   15.50
  -1  -7 -24    0.80   10.70
  -1  -7 -24  -18.80   10.90
   1   8 -24   11.00   14.30
   1  -8 -24   17.10   14.90
  -1  -8  24   18.60   15.10
   1  -8 -24    5.90   13.20
   1   8 -23   21.20   16.10
   1  -8 -23    7.80   12.90
   1  -8 -23   33.30   15.40
  -1  -8  23    6.00   15.00
   1   8 -22    8.80   14.80
   1  -8 -22    5.80   11.30
  -1  -8  22   14.60   15.80
   1  -8 -22    2.10   10.50
  -1  -8  22   -8.40   11.20
   1   8 -21  -13.10   12.40
  -1  -8  21   14.90   15.60
  -1  -8  21  -10.90   10.90
   1  -8 -21    9.70   11.60
   1   8 -20   52.99   17.90
   1  -8 -20   75.39   16.20
  -1  -8  20   58.09   18.30
   1  -8 -20   66.09   16.50
  -1  -8  20   43.60   18.30
   1   8 -19   14.70   13.20
   1  -8 -19   -3.30    9.90
  -1  -8  19   16.00   13.60
  -1  -8  19    7.80   11.20
   1  -8 -19   16.80   11.30
   1   8 -18  470.15   39.00
  -1   8  18  384.16   32.00
  -1  -8  18  426.86   38.40
   1  -8 -18  435.86   34.70
   1  -8 -18  379.26   32.30
  -1  -8  18  484.25   39.00
   1   8 -17    9.40   13.00
  -1   8  17   11.80    9.70
  -1  -8  17   -6.60   10.10
  -1  -8  17   11.70   13.30
   1  -8 -17    4.90    9.40
   1  -8 -17    6.10   10.10
   1   8 -16  386.56   33.30
  -1   8  16  346.37   27.50
  -1  -8  16  318.97   33.80
  -1  -8  16  339.57   33.50
   1  -8 -16  246.38   38.80
   1  -8 -16  316.57   27.20
  -1   8  15  169.58   19.90
   1   8 -15  173.38   24.40
   1  -8 -15  204.48   22.40
  -1  -8  15  197.38   24.20
  -1  -8  15  194.78   24.70
   1  -8 -15  163.58   19.30
  -1   8  14   16.80    9.10
   1   8 -14    7.80   10.70
   1  -8 -14   14.80    8.90
  -1  -8  14    6.40   12.00
   1  -8 -14    3.40    8.50
  -1   8  13    4.90    7.30
   1   8 -13    9.10   11.00
   1  -8 -13   -2.70    6.80
  -1  -8  13   -3.60    8.70
  -1  -8  13  -16.10    7.30
   1  -8 -13    1.80    8.80
  -1   8  12   69.59   11.70
   1   8 -12   80.99   16.00
   1  -8 -12   66.29   12.30
   1  -8 -12   84.39   11.70
  -1  -8  12   79.19   15.70
  -1  -8  12   40.80   12.30
   1   8 -11  171.28   21.50
  -1   8  11  188.88   17.10
  -1  -8  11  208.08   22.60
   1  -8 -11  216.08   19.70
  -1  -8  11  221.58   24.10
   1  -8 -11  201.48   17.00
  -1   8  10  547.85   31.70
   1   8 -10  529.05   36.80
   1  -8 -10  514.95   32.30
   1  -8 -10  554.94   31.50
  -1  -8  10  545.05   36.20
  -1  -8  10  525.15   36.30
   1   8  -9  135.29   19.80
  -1   8   9  140.79   13.60
   1  -8  -9  153.48   14.70
  -1  -8   9  119.09   16.30
  -1  -8   9  142.89   17.70
   1  -8  -9  149.49   13.50
  -1   8   8 1140.29   55.89
   1   8  -8 1169.08   60.79
  -1  -8   8 1034.10   59.59
   1  -8  -8 1035.50   55.89
  -1  -8   8 1141.59   60.89
   1  -8  -8 1043.60   55.29
   1   8  -7   12.10    7.50
  -1   8   7    1.10    4.70
  -1  -8   7    5.80    7.10
   1  -8  -7   11.30    5.70
   1  -8  -7   13.80    5.10
  -1  -8   7    8.30    7.10
   1   8  -6   43.70    9.40
  -1   8   6   51.99    7.20
  -1   8   6   47.70    7.50
   1  -8  -6   56.89    7.40
  -1  -8   6   39.40    9.50
  -1  -8   6   47.50   10.00
   1  -8  -6   51.09    6.60
   1   8  -5   19.50    7.50
  -1   8   5   22.80    5.00
  -1   8   5   17.60    5.30
  -1  -8   5   20.50    7.70
  -1  -8   5    6.10    6.90
   1  -8  -5   23.70    4.70
  -1   8   4  142.09   11.10
  -1   8   4  146.79   11.00
   1   8  -4  140.99   15.30
   1   8  -4  163.78   15.10
  -1  -8   4  148.19   15.50
   1  -8  -4  158.48   10.90
  -1  -8   4  179.28   15.70
   1  -8  -4  156.28   10.40
   1   8  -3   20.20    6.90
   1   8  -3   15.20    6.90
  -1   8   3   14.60    4.60
  -1   8   3   17.40    4.70
  -1  -8   3   24.10    6.90
   1  -8  -3   29.90    4.70
  -1  -8   3   31.70    8.60
   1   8  -2   60.49    9.70
  -1   8   2   46.70    6.40
  -1   8   2   67.09    6.60
   1   8  -2   44.00    8.20
  -1  -8   2   52.69    8.90
   1  -8  -2   51.39    7.00
  -1  -8   2   55.39    8.50
   1  -8  -2   55.89    6.20
  -1   8   1   52.29    6.30
   1   8  -1   39.50    7.70
   1   8  -1   36.80    7.00
  -1   8   1   40.20    6.30
  -1  -8   1   34.30    7.20
  -1  -8   1   53.89    8.30
   1  -8  -1   39.50    5.80
  -1   8   0   71.99    8.30
  -1   8   0   71.29    7.60
   1   8   0   73.79    9.40
   1  -8   0   70.29    7.40
  -1  -8   0   72.59   12.90
   1  -8   0   59.69    7.60
  -1  -8   0   65.19    8.80
   1   8   1    3.30    5.00
  -1  -8  -1    5.70    5.30
   1  -8   1    7.20    4.90
  -1  -8  -1   -2.90    4.30
   1   8   2  135.29   12.00
   1  -8   2  134.69   11.90
  -1  -8  -2  139.79   11.60
  -1  -8  -2  128.09   11.10
   1  -8   2  126.79   11.90
  -1   8  -3  274.97   18.00
   1   8   3  289.67   17.60
   1  -8   3  266.57   18.50
  -1  -8  -3  230.98   16.60
  -1  -8  -3  263.37   17.00
   1  -8   3  269.07   17.90
   1   8   4  456.15   25.50
  -1   8  -4  415.86   26.60
  -1  -8  -4  449.16   25.20
   1  -8   4  386.76   26.30
  -1  -8  -4  451.55   25.20
   1  -8   4  488.75   27.70
  -1   8  -5   32.40    8.10
   1   8   5   37.80    7.30
   1  -8   5   37.40    8.40
  -1  -8  -5   37.80    7.20
   1  -8   5   43.30    8.90
   1   8   6  958.20   47.90
  -1   8  -6  898.51   50.09
   1   8   6  892.41   47.70
  -1  -8  -6  876.41   47.60
   1  -8   6  927.91   50.19
  -1  -8  -6  924.51   47.40
   1  -8   6  912.91   50.09
   1   8   7   21.20    6.70
  -1   8  -7    6.60    6.90
   1   8   7    2.30    5.70
   1  -8   7   11.80    7.10
  -1  -8  -7    9.50    6.20
  -1  -8  -7    8.30    5.40
   1  -8   7   23.60    8.10
  -1   8  -8 1333.87   72.19
   1   8   8 1381.26   68.99
   1   8   8 1322.57   69.39
  -1  -8  -8 1306.47   69.19
   1  -8   8 1419.96   72.19
   1  -8   8 1352.46   72.09
   1   8   9   55.69   10.50
  -1   8  -9   60.69   12.40
   1   8   9   50.79    9.60
  -1  -8  -9   54.89   10.50
   1  -8   9   62.19   12.20
  -1  -8  -9   69.79   10.10
   1  -8   9   47.70   11.10
   1   8  10   88.09   11.80
  -1   8 -10   82.69   14.90
   1   8  10   75.49   12.10
  -1  -8 -10   76.89   12.00
   1  -8  10   71.59   13.60
   1  -8  10   91.29   15.00
  -1  -8 -10   83.49   11.40
  -1   8 -11  114.69   18.10
   1   8  11  119.39   15.50
   1   8  11  118.99   14.60
  -1  -8 -11   98.29   14.50
   1  -8  11  128.49   18.20
  -1  -8 -11  145.59   15.50
   1  -8  11  100.29   16.50
   1   8  12  223.28   19.70
   1   8  12  217.88   22.10
  -1   8 -12  228.78   25.00
   1  -8  12  205.98   23.20
  -1  -8 -12  219.38   20.20
   1  -8  12  200.98   23.30
  -1  -8 -12  161.28   19.20
   1   8  13   -4.70    7.20
  -1   8 -13    6.10    9.90
  -1  -8 -13    5.00    8.20
   1  -8  13   -6.80    9.10
  -1  -8 -13    3.00    8.50
   1  -8  13    5.80   10.30
   1   8  14   -1.10    8.00
  -1   8 -14   12.10   12.00
  -1   8 -14  -18.90    9.70
  -1  -8 -14   19.50    9.10
   1  -8  14    7.30   18.00
   1  -8  14    0.70   11.80
  -1  -8 -14    4.90    9.90
  -1   8 -15    7.30   12.70
  -1   8 -15   13.20   13.10
   1   8  15    3.30    8.40
   1  -8  15    2.00   11.30
   1  -8  15  -10.70   10.00
  -1  -8 -15   -4.00    8.30
  -1  -8 -15   15.70   10.70
  -1   8 -16   62.49   17.00
  -1   8 -16   48.60   15.70
   1   8  16   48.00   12.60
   1  -8  16   40.90   14.80
  -1  -8 -16   40.10   13.10
   1  -8  16   46.50   15.10
  -1  -8 -16   40.10   12.60
  -1   8 -17   79.89   19.70
   1   8  17   60.79   13.70
  -1   8 -17   48.80   16.80
   1  -8  17   46.00   15.50
  -1  -8 -17   44.00   14.60
  -1  -8 -17   43.30   12.90
   1  -8  17   26.90   14.10
   1   8  18    4.50    9.10
  -1   8 -18    7.60   13.10
  -1  -8 -18   13.70   10.50
  -1  -8 -18   -9.60   10.10
   1  -8  18   -0.60   12.30
   1  -8  18  -17.80    9.80
  -1   8 -19  112.49   22.10
  -1  -8 -19  101.89   18.00
   1  -8  19  101.89   21.70
   1  -8  19   89.79   20.70
  -1  -8 -19   83.19   18.70
  -1   8 -20   -8.00   12.00
  -1  -8 -20    2.30   10.50
  -1  -8 -20   -0.70   12.10
   1  -8  20   -9.30   11.10
   1  -8  20   16.40   13.30
  -1   8 -21   -6.30   12.80
  -1  -8 -21  -11.00   11.00
   1  -8  21   -3.70   12.30
   1  -8  21   -6.40   11.60
  -1  -8 -21    0.60   11.30
  -1   8 -22  100.29   24.00
  -1  -8 -22  114.59   21.70
   1  -8  22  138.39   30.30
  -1  -8 -22  171.28   24.60
   1  -8  22  115.79   25.70
  -1   8 -23  -11.10   12.70
  -1  -8 -23   -4.30   12.50
   1  -8  23   -2.30   12.30
  -1  -8 -23   -8.10   11.30
   1   9 -23   54.39   20.60
   1  -9 -23   69.59   18.50
  -1  -9  23   36.30   16.00
   1  -9 -23   39.40   15.70
   1   9 -22    4.20   13.60
  -1  -9  22  -19.40   13.00
  -1  -9  22    0.50   11.40
   1  -9 -22   -3.70    9.40
   1   9 -21   -3.40   13.40
   1  -9 -21   15.70   12.00
   1  -9 -21   -7.80    9.40
  -1  -9  21    6.50   12.60
  -1  -9  21    4.60   13.00
   1   9 -20   50.09   19.10
  -1  -9  20   26.50   14.70
   1  -9 -20   41.10   13.70
   1  -9 -20   26.40   13.10
  -1  -9  20   15.30   15.30
   1   9 -19    6.90   14.40
   1  -9 -19    3.90   10.60
   1  -9 -19    4.00   10.80
  -1  -9  19   20.20   13.20
  -1  -9  19   19.60   14.80
   1   9 -18  -10.00   13.00
  -1   9  18    5.80    9.40
   1  -9 -18   35.00   12.00
  -1  -9  18    7.40   12.00
  -1  -9  18   29.60   13.70
   1  -9 -18   22.90   11.70
  -1   9  17   -1.00    8.40
   1   9 -17   21.80   14.00
  -1  -9  17   -9.10   10.40
   1  -9 -17    6.80    9.50
   1  -9 -17   12.90   10.30
  -1  -9  17   13.00   11.50
  -1   9  16   36.50   12.80
   1   9 -16   17.80   13.40
   1  -9 -16   41.40   12.50
  -1  -9  16   29.00   14.20
  -1  -9  16   28.80   13.90
   1  -9 -16   31.90   10.60
  -1   9  15  127.79   17.10
   1   9 -15  179.48   24.50
   1  -9 -15  136.89   18.50
  -1  -9  15  150.78   22.20
  -1  -9  15  168.88   24.40
   1  -9 -15  148.79   17.90
   1   9 -14   -4.10    9.50
  -1   9  14   32.30   10.10
  -1  -9  14    5.20   10.70
   1  -9 -14    6.10    8.90
   1  -9 -14   10.70    8.60
  -1  -9  14   -4.00   10.40
   1   9 -13  212.98   25.50
  -1   9  13  248.18   20.40
   1  -9 -13  224.98   19.80
   1  -9 -13  228.78   22.20
  -1  -9  13  199.38   24.90
  -1  -9  13  190.68   27.30
   1   9 -12  110.29   18.30
  -1   9  12   84.09   12.90
  -1  -9  12   72.99   15.60
   1  -9 -12  113.49   14.30
  -1  -9  12   53.39   14.70
   1  -9 -12   91.59   13.60
  -1   9  11  627.04   36.70
   1   9 -11  676.63   42.90
   1  -9 -11  583.54   35.80
   1  -9 -11  643.04   37.60
  -1  -9  11  618.34   41.80
  -1  -9  11  658.63   42.60
  -1   9  10   11.00    6.80
   1   9 -10   -4.10    8.60
  -1  -9  10   16.60    9.20
  -1  -9  10    8.10    9.80
   1  -9 -10   16.10    7.60
   1  -9 -10    8.80    5.90
   1   9  -9  918.01   56.99
  -1   9   9  995.20   52.09
   1  -9  -9  973.00   52.39
  -1  -9   9 1072.59   57.59
  -1  -9   9 1036.50   57.79
   1  -9  -9  991.00   51.49
   1   9  -8   18.70    9.30
  -1   9   8   18.00    7.30
   1  -9  -8    9.00    5.70
  -1  -9   8    1.80    7.90
  -1  -9   8    9.10    8.10
   1  -9  -8   15.80    5.50
  -1   9   7   24.20    6.20
   1   9  -7    8.30    7.90
  -1   9   7   10.80    5.70
   1  -9  -7   29.00    6.10
   1  -9  -7   14.90    4.80
  -1  -9   7   25.40    8.60
  -1  -9   7   24.50    9.10
  -1   9   6    4.10    4.80
  -1   9   6    9.70    4.80
   1   9  -6   -0.90    6.40
   1  -9  -6   13.00    5.10
   1  -9  -6    2.20    3.50
  -1  -9   6    4.90    7.10
  -1  -9   6    3.60    6.80
   1   9  -5   54.99   10.00
  -1   9   5   66.49    7.40
  -1   9   5   54.19    7.10
   1  -9  -5   46.60    6.60
  -1  -9   5   67.09   10.50
   1  -9  -5   38.70    5.80
  -1  -9   5   61.69   10.60
   1   9  -4    7.40    5.90
  -1   9   4    8.40    4.20
  -1  -9   4   12.40    6.40
  -1  -9   4   13.30    6.20
   1  -9  -4    2.70    3.30
   1   9  -3  379.76   23.20
  -1   9   3  341.17   19.80
  -1   9   3  353.46   23.60
  -1  -9   3  347.37   22.60
   1  -9  -3  358.56   19.20
   1  -9  -3  335.07   19.30
   1   9  -2    7.70    5.20
   1   9  -2    3.70    5.70
  -1   9   2    8.50    4.10
  -1  -9   2    5.20    5.40
   1  -9  -2    8.40    3.80
  -1  -9   2   -2.50    4.90
   1  -9  -2    4.20    3.50
   1   9  -1  438.56   26.40
  -1   9   1  460.55   24.80
  -1   9   1  477.15   25.50
   1   9  -1  453.75   27.40
  -1  -9   1  476.05   27.50
   1  -9  -1  481.25   25.00
  -1  -9   1  441.66   26.50
  -1   9   0   27.70    6.00
  -1   9   0   11.20    4.50
   1   9   0   18.30    6.10
  -1  -9   0   19.30    6.60
   1  -9   0   22.80    5.10
  -1  -9   0   12.70    5.70
   1  -9   0   16.50    4.80
   1   9   1  133.99   12.70
   1  -9   1  148.69   11.80
  -1  -9  -1  134.39   11.80
   1  -9   1  152.48   11.50
  -1  -9  -1  132.89   11.90
   1   9   2  197.08   14.70
  -1  -9  -2  196.48   14.30
   1  -9   2  220.18   14.60
   1  -9   2  174.98   14.40
  -1  -9  -2  207.08   14.40
   1   9   3  169.28   12.80
  -1  -9  -3  140.89   11.90
  -1  -9  -3  160.78   12.40
   1  -9   3  152.98   13.60
   1  -9   3  125.19   12.70
  -1   9  -4  101.09   12.20
   1   9   4  124.49   11.50
   1  -9   4  133.39   12.80
  -1  -9  -4  129.49   11.30
  -1  -9  -4   85.89   10.10
   1  -9   4  137.09   13.50
  -1   9  -5  391.06   25.50
   1   9   5  392.26   23.60
  -1  -9  -5  388.06   23.30
  -1  -9  -5  388.66   23.00
   1  -9   5  386.66   25.40
   1  -9   5  384.56   25.50
  -1   9  -6    1.90    6.30
   1   9   6   -0.80    0.80
  -1  -9  -6   -1.20    5.40
   1  -9   6    2.90    6.30
   1  -9   6   -6.70    5.80
   1   9   7  869.11   44.90
   1   9   7  801.62   44.40
  -1   9  -7  811.12   47.50
   1  -9   7  881.61   47.80
   1  -9   7  789.82   47.20
  -1  -9  -7  827.82   44.70
  -1  -9  -7  829.02   44.10
   1   9   8   32.10    8.80
   1   9   8   44.90    9.00
  -1   9  -8   56.29   11.90
  -1  -9  -8   48.00    8.30
   1  -9   8   38.10   10.50
  -1  -9  -8   46.40    9.20
   1  -9   8   26.60    9.80
  -1   9  -9    2.10    7.90
   1   9   9   -1.20    6.20
   1   9   9    0.30    6.40
  -1  -9  -9   23.20    8.10
   1  -9   9    0.60    7.60
  -1  -9  -9    3.20    7.20
   1  -9   9   -2.80    7.40
   1   9  10   19.80    8.70
   1   9  10   23.80    8.50
   1  -9  10    0.00    8.20
   1  -9  10   20.80    9.80
  -1  -9 -10   19.10    7.30
  -1  -9 -10   19.90    8.40
   1   9  11  396.26   29.00
   1   9  11  406.06   30.40
  -1   9 -11  472.65   41.00
  -1  -9 -11  451.45   30.40
   1  -9  11  513.65   34.10
  -1  -9 -11  461.95   29.30
   1  -9  11  503.75   34.30
   1   9  12   64.99   13.00
  -1   9 -12   42.70   13.00
   1   9  12   73.89   12.20
  -1  -9 -12   53.39   11.90
   1  -9  12   42.90   13.70
  -1  -9 -12   56.69   11.10
   1  -9  12   42.40   12.60
   1   9  13  621.24   40.00
  -1   9 -13  659.13   45.20
  -1  -9 -13  645.84   41.20
   1  -9  13  691.93   45.10
   1  -9  13  583.64   45.00
  -1  -9 -13  697.73   40.20
  -1   9 -14   48.20   16.20
  -1   9 -14   38.70   15.10
   1   9  14   36.70   10.60
  -1  -9 -14   59.39   12.30
   1  -9  14   35.00   13.40
  -1  -9 -14   56.09   13.10
  -1   9 -15  682.73   47.30
  -1   9 -15  679.53   48.20
   1   9  15  615.14   52.09
  -1  -9 -15  644.14   42.70
  -1  -9 -15  636.24   40.80
   1  -9  15  598.84   45.30
   1  -9  15  628.04   45.40
   1   9  16   17.90    9.60
  -1   9 -16   17.30   13.10
  -1   9 -16   23.90   14.70
   1  -9  16    3.20   11.40
  -1  -9 -16   -2.00    8.50
   1  -9  16  -12.90    9.30
  -1  -9 -16    2.90   10.30
  -1   9 -17   58.19   16.80
   1   9  17    9.70    9.80
  -1  -9 -17   29.50   12.20
   1  -9  17   23.30   14.20
   1  -9  17   22.20   14.70
  -1  -9 -17   22.00   10.80
  -1   9 -18   16.30   14.80
  -1  -9 -18   28.20   12.60
  -1  -9 -18   13.10   11.50
   1  -9  18    0.10   11.40
   1  -9  18   12.90   13.30
  -1   9 -19   24.00   15.40
   1  -9  19   40.40   15.50
  -1  -9 -19   64.09   15.00
   1  -9  19   62.59   17.80
  -1  -9 -19   58.99   15.30
  -1   9 -20   -7.50   13.60
  -1  -9 -20   -3.60   10.20
  -1  -9 -20    0.80   10.10
   1  -9  20    0.50   11.00
   1  -9  20    6.20   12.90
  -1   9 -21   29.60   17.20
   1  -9  21   64.69   20.80
   1  -9  21   52.49   19.40
  -1  -9 -21   39.80   14.60
  -1  -9 -21   52.99   15.90
  -1   9 -22  -14.70   12.90
   1  -9  22   -9.40   14.00
  -1  -9 -22  -17.00    9.60
   1  -9  22    1.30   11.80
  -1  -9 -22  -10.10   10.70
  -1  -9 -23  -18.10   10.70
   1  10 -22  107.59   24.20
   1 -10 -22  120.39   20.30
  -1 -10  22   80.49   20.70
  -1 -10  22  146.09   26.80
   1 -10 -22   81.09   20.40
   1  10 -21   79.39   21.00
  -1 -10  21   79.99   20.20
   1 -10 -21   98.99   18.10
  -1 -10  21   83.49   21.20
   1 -10 -21   68.79   16.40
   1  10 -20  112.29   23.90
  -1 -10  20  172.38   29.20
  -1 -10  20  112.39   21.60
   1 -10 -20  127.39   20.60
   1 -10 -20  107.79   18.40
   1  10 -19   49.00   17.70
  -1 -10  19   18.10   13.40
   1 -10 -19   10.80   10.80
  -1 -10  19   25.10   15.10
   1 -10 -19   30.90   11.60
   1  10 -18  255.27   31.80
  -1 -10  18  271.17   32.90
   1 -10 -18  295.27   29.20
  -1 -10  18  269.57   31.90
   1 -10 -18  270.47   26.70
  -1  10  17   31.60   11.00
   1  10 -17   22.70   14.40
   1 -10 -17   57.69   14.10
   1 -10 -17   40.40   12.20
  -1 -10  17   59.89   17.90
  -1 -10  17   23.40   13.60
   1  10 -16  132.99   23.00
  -1  10  16  142.29   18.80
  -1 -10  16  167.48   23.80
   1 -10 -16  132.19   17.10
   1 -10 -16  127.59   17.60
  -1 -10  16  125.79   21.80
  -1  10  15   23.60   10.50
   1  10 -15   17.60   12.50
   1 -10 -15    5.50    7.60
   1 -10 -15    3.10   10.20
  -1 -10  15    5.50   11.30
  -1 -10  15   11.70   12.20
   1  10 -14   25.80   14.20
  -1  10  14   38.90   10.30
  -1 -10  14   24.00   13.20
   1 -10 -14   53.69   10.80
  -1 -10  14   42.90   14.80
   1 -10 -14   36.10   11.20
  -1  10  13   33.40    9.50
   1  10 -13   33.70   13.40
  -1 -10  13   18.10   11.90
  -1 -10  13   33.80   13.00
   1 -10 -13   20.10    9.80
  -1  10  12   37.00    9.50
   1  10 -12   29.90   12.50
  -1 -10  12   29.20   12.30
   1 -10 -12   35.00   10.40
   1 -10 -12   27.50    8.20
  -1 -10  12   13.80   11.10
  -1  10  11    6.70    7.20
   1  10 -11    0.00    9.60
   1 -10 -11   22.60    8.30
  -1 -10  11   19.40   11.00
  -1 -10  11   29.30   12.00
  -1  10  10  105.59   12.50
   1  10 -10  104.39   16.90
  -1 -10  10  114.29   17.80
   1 -10 -10  122.19   12.50
   1 -10 -10  117.59   13.30
  -1 -10  10   86.59   16.30
  -1  10   9   24.50    7.20
   1  10  -9   27.70   10.70
   1 -10  -9   25.20    7.40
  -1 -10   9   10.20    9.70
   1 -10  -9   30.30    6.80
  -1 -10   9   20.30   10.10
   1  10  -8  344.47   26.70
  -1  10   8  319.37   21.20
  -1  10   8  354.46   22.40
  -1 -10   8  323.07   26.30
   1 -10  -8  353.16   20.80
   1 -10  -8  324.27   21.30
  -1 -10   8  326.17   26.70
   1  10  -7   34.30   10.00
  -1  10   7   34.00    7.60
  -1 -10   7   44.30   11.00
  -1 -10   7   29.10   10.50
   1 -10  -7   41.40    6.30
   1 -10  -7   28.90    6.60
  -1  10   6  331.27   19.40
   1  10  -6  331.27   24.10
  -1 -10   6  311.47   23.70
   1 -10  -6  317.87   19.00
   1 -10  -6  302.37   18.30
  -1 -10   6  316.37   24.00
  -1  10   5   12.80    5.20
  -1  10   5   20.60    5.20
   1  10  -5   15.40    7.50
   1 -10  -5   12.50    4.50
  -1 -10   5   12.60    7.60
   1 -10  -5   16.00    4.20
  -1 -10   5   38.50    9.50
  -1  10   4  341.87   20.10
   1  10  -4  369.16   24.10
  -1  10   4  352.36   20.20
   1 -10  -4  354.66   19.30
  -1 -10   4  337.27   24.30
  -1 -10   4  361.16   23.90
   1 -10  -4  338.97   19.30
   1  10  -3   58.79   10.30
   1  10  -3   65.29    9.90
  -1  10   3   67.79    7.40
  -1  10   3   59.49    7.40
   1 -10  -3   61.59    6.50
  -1 -10   3   57.29    9.70
  -1 -10   3   88.89   11.80
   1 -10  -3   67.59    6.80
  -1  10   2  471.15   26.00
   1  10  -2  483.65   28.40
  -1  10   2  461.75   25.50
   1  10  -2  449.95   29.20
   1 -10  -2  492.45   25.00
  -1 -10   2  467.45   29.00
   1 -10  -2  491.95   25.40
  -1 -10   2  476.75   28.30
   1  10  -1  108.19   12.50
  -1  10   1  102.49   10.10
   1 -10  -1   93.59    9.00
   1 -10  -1   93.19    8.60
  -1 -10   1  102.99   11.10
  -1  10   0   44.30    6.70
  -1 -10   0   42.00    7.70
   1 -10   0   49.60    6.80
  -1 -10   0   41.80    7.60
   1 -10   0   39.40    6.10
  -1  10  -1  123.19   11.20
   1  10   1  120.69   12.80
  -1 -10  -1  133.39   12.40
   1 -10   1  129.79   11.40
  -1 -10  -1  138.29   11.80
   1 -10   1  124.49   11.20
   1  10   2  116.59   12.10
  -1 -10  -2  106.69   10.90
  -1 -10  -2   98.49   10.50
   1 -10   2  116.49   11.80
   1 -10   2  119.19   11.30
   1  10   3  196.38   16.20
   1 -10   3  190.48   15.30
   1 -10   3  204.18   21.20
  -1 -10  -3  202.18   14.80
  -1 -10  -3  199.18   14.60
   1  10   4  147.99   19.70
  -1  10  -4  127.09   13.60
   1 -10   4  127.69   13.70
  -1 -10  -4  131.59   11.80
   1 -10   4  141.19   14.00
  -1 -10  -4  140.59   12.10
  -1  10  -5   18.00    7.10
   1  10   5   14.10    6.30
  -1 -10  -5   24.00    6.00
   1 -10   5   17.00    7.20
  -1 -10  -5   12.70    6.00
  -1  10  -6  495.85   31.90
   1  10   6  503.55   29.40
   1 -10   6  518.35   31.80
   1 -10   6  513.55   32.10
  -1 -10  -6  498.25   28.60
  -1 -10  -6  489.75   29.30
   1  10   7  195.08   16.00
  -1  10  -7  163.18   18.20
  -1 -10  -7  196.38   15.10
   1 -10   7  212.68   20.10
  -1 -10  -7  169.98   16.20
   1 -10   7  183.78   19.20
  -1  10  -8 1039.40   57.09
   1  10   8  958.90   52.79
   1 -10   8  981.30   56.49
  -1 -10  -8  996.50   56.09
   1 -10   8  992.80   56.29
  -1 -10  -8 1024.70   53.49
  -1  10  -9  336.27   26.50
   1  10   9  307.17   22.90
   1  10   9  302.57   22.30
   1 -10   9  340.07   26.30
  -1 -10  -9  285.97   22.50
   1 -10   9  332.77   26.10
  -1 -10  -9  291.27   21.40
   1  10  10   47.60   10.70
   1  10  10   64.39   10.90
  -1  10 -10   75.99   16.60
   1 -10  10   57.69   13.70
  -1 -10 -10   39.50    9.50
  -1 -10 -10   51.19   11.30
   1 -10  10   74.09   14.70
   1  10  11   -0.20    8.50
   1  10  11   14.20    8.20
  -1 -10 -11   21.70    9.10
  -1 -10 -11   15.40    8.20
   1 -10  11   17.60   10.30
   1 -10  11   13.40   10.30
   1  10  12   17.90    9.30
  -1  10 -12   23.90   12.40
   1  10  12   14.00    9.10
  -1 -10 -12   16.60    9.00
   1 -10  12    4.60    9.90
   1 -10  12    8.60    9.70
  -1 -10 -12   13.50    8.00
  -1  10 -13   38.30   13.90
   1  10  13   49.50   11.00
  -1 -10 -13   41.30   10.30
  -1 -10 -13   62.89   12.50
   1 -10  13   11.60   11.30
   1 -10  13   29.70   11.80
  -1  10 -14   -6.80   10.50
   1  10  14    2.40    8.60
  -1  10 -14  -20.60    9.40
  -1 -10 -14    3.40    8.10
   1 -10  14   11.90   11.20
   1 -10  14    4.50   11.20
  -1  10 -15   30.40   14.70
   1  10  15   25.60   10.20
  -1  10 -15    8.90   13.00
   1 -10  15   40.70   14.20
  -1 -10 -15   22.20   11.50
  -1 -10 -15   11.60    9.50
   1 -10  15   16.20   13.10
   1  10  16   35.30   11.80
  -1  10 -16   46.30   15.40
   1 -10  16   38.00   14.80
  -1 -10 -16   15.40   11.10
  -1 -10 -16   27.70   10.30
   1 -10  16   -1.20   10.90
  -1  10 -17   -2.30   12.20
   1  10  17   -7.00   11.10
   1 -10  17  -15.90   10.50
  -1 -10 -17    9.40   10.50
  -1 -10 -17   17.10    9.80
   1 -10  17  -18.60    9.80
  -1  10 -18   62.39   18.00
   1 -10  18   39.80   16.60
  -1 -10 -18   31.00   13.10
   1 -10  18   28.10   13.90
  -1 -10 -18   34.10   12.70
  -1  10 -19    4.30   12.90
   1 -10  19   12.80   13.40
   1 -10  19   -6.70   12.30
  -1 -10 -19   17.30   11.20
  -1 -10 -19    8.00   10.50
  -1  10 -20   10.30   15.30
   1 -10  20   28.10   16.50
  -1 -10 -20    8.70   12.90
  -1 -10 -20   -0.30   10.10
   1 -10  20   11.50   14.10
  -1  10 -21    5.30   14.10
  -1 -10 -21  -10.50    9.80
   1 -10  21   39.50   17.90
   1 -10  21   40.10   16.30
  -1 -10 -21  -11.50   10.40
  -1 -10 -22   27.80   14.40
   1  11 -21  -10.70   12.70
   1 -11 -21   -0.90    9.50
  -1 -11  21  -20.20   10.20
   1 -11 -21    5.90   10.30
  -1 -11  21    0.90   13.70
   1  11 -20    0.80   12.50
  -1 -11  20   19.70   16.00
  -1 -11  20   13.90   13.60
   1 -11 -20  -19.70    7.30
   1 -11 -20  -11.20    9.90
   1  11 -19   12.20   14.60
   1 -11 -19   15.30   10.10
  -1 -11  19  -16.90   11.50
  -1 -11  19   20.70   14.20
   1 -11 -19    0.40    9.30
   1  11 -18   -9.70   10.60
   1 -11 -18   12.60   11.70
  -1 -11  18    4.70   12.20
  -1 -11  18   26.30   14.90
   1 -11 -18    0.40    8.20
  -1  11  17   43.20   12.70
   1  11 -17   32.10   14.90
   1 -11 -17   57.29   12.50
   1 -11 -17   72.99   15.20
  -1 -11  17   70.39   17.50
  -1 -11  17   65.29   19.30
   1  11 -16   16.20   13.00
  -1  11  16   -2.00    8.10
   1 -11 -16   22.90    9.40
   1 -11 -16    8.70    9.90
  -1 -11  16    5.00   11.90
  -1 -11  16   12.80   12.00
  -1  11  15  264.97   23.80
   1  11 -15  330.07   33.70
   1 -11 -15  310.57   27.30
  -1 -11  15  328.77   34.40
  -1 -11  15  286.67   31.10
   1 -11 -15  288.57   25.20
  -1  11  14   54.19   12.00
   1  11 -14   79.29   17.70
  -1 -11  14   64.49   16.60
   1 -11 -14   57.19   12.10
  -1 -11  14   71.19   16.40
   1 -11 -14   65.89   11.60
  -1  11  13  111.19   14.40
   1  11 -13  102.09   18.10
   1 -11 -13   92.09   13.90
  -1 -11  13   83.29   17.40
  -1 -11  13   94.69   18.20
   1 -11 -13   91.89   14.80
  -1  11  12    9.50    7.60
   1  11 -12  -10.20    9.10
   1 -11 -12    6.00    6.50
  -1 -11  12   -0.40   10.10
  -1 -11  12   14.30   11.10
   1 -11 -12   12.20    8.30
   1  11 -11   76.69   16.20
  -1  11  11   62.29   10.60
   1 -11 -11   79.49   10.60
  -1 -11  11   81.19   16.60
  -1 -11  11   73.69   15.00
   1 -11 -11   89.69   12.30
   1  11 -10    4.10    9.40
  -1  11  10   22.40    7.30
   1 -11 -10    6.90    5.70
   1 -11 -10    9.10    7.00
  -1 -11  10   18.90   10.80
   1  11  -9   59.69   13.30
  -1  11   9   72.39    9.80
   1 -11  -9   58.19    8.40
   1 -11  -9   61.09    9.70
  -1 -11   9   82.29   15.30
  -1 -11   9   44.80   12.50
   1  11  -8   57.79   12.60
  -1  11   8   54.39    8.20
   1 -11  -8   56.99    8.50
   1 -11  -8   54.29    7.60
  -1 -11   8   49.30   12.30
  -1 -11   8   49.30   12.60
  -1  11   7   29.30    6.70
   1  11  -7   44.70   11.10
  -1  11   7   41.00    7.90
   1 -11  -7   33.00    6.70
  -1 -11   7   49.60   12.20
   1 -11  -7   23.60    5.40
  -1 -11   7   43.70   11.20
  -1  11   6    1.50    5.00
   1  11  -6    8.60    7.90
   1 -11  -6   -3.00    4.20
  -1 -11   6   -6.00    7.00
   1 -11  -6    5.00    3.90
  -1 -11   6    0.80    7.50
  -1  11   5  191.58   13.90
   1  11  -5  207.48   18.20
  -1  11   5  202.18   14.20
  -1 -11   5  178.98   19.00
  -1 -11   5  220.58   18.70
   1  11  -4  187.98   17.70
  -1  11   4  169.38   12.70
  -1  11   4  180.08   12.70
  -1 -11   4  196.28   23.00
  -1 -11   4  144.49   16.20
   1  11  -3   -4.00    5.80
  -1  11   3   -0.40    4.10
  -1  11   3    1.50    4.50
  -1 -11   3   -0.70    6.40
  -1 -11   3    6.10    6.60
   1  11  -2   76.09   11.60
  -1  11   2   80.79    8.30
   1  11  -2   74.09   10.40
  -1  11   2   65.69    8.40
  -1 -11   2   72.09   10.30
  -1 -11   2   83.39   11.60
   1 -11  -2   73.59    7.10
  -1  11   1  673.63   36.40
   1  11  -1  733.33   40.50
   1 -11  -1  677.43   36.20
  -1 -11   1  708.63   38.80
  -1 -11   1  744.63   39.90
   1 -11  -1  711.13   35.80
  -1  11   0   12.40    8.60
   1  11   0   15.30    7.00
  -1 -11   0    6.40    5.60
  -1 -11   0    0.30    5.40
   1 -11   0   10.10    5.00
   1 -11   0   -0.20    4.60
   1  11   1  863.11   46.40
  -1  11  -1  857.11   44.90
   1 -11   1  873.61   44.60
   1 -11   1  878.81   45.30
  -1 -11  -1  811.62   45.60
  -1 -11  -1  914.91   45.50
   1  11   2   99.09   11.70
  -1 -11  -2  117.59   11.60
   1 -11   2   94.49   11.20
   1 -11   2  105.19   11.10
  -1 -11  -2  107.49   11.00
   1  11   3  251.17   18.50
   1  11   3  276.37   19.30
  -1 -11  -3  261.77   17.90
  -1 -11  -3  284.67   18.10
   1 -11   3  274.27   19.40
   1 -11   3  250.97   18.70
   1  11   4   17.50    6.80
  -1  11  -4    9.20    6.40
   1  11   4    5.40    5.80
  -1 -11  -4   13.60    5.90
   1 -11   4   15.90    7.30
  -1 -11  -4    4.20    5.50
   1 -11   4    4.60    6.50
  -1  11  -5  340.97   22.60
   1  11   5  296.07   23.50
   1  11   5  272.67   19.50
  -1 -11  -5  298.97   19.30
  -1 -11  -5  273.67   19.30
   1 -11   5  285.47   21.80
   1 -11   5  265.27   21.50
  -1  11  -6   67.29   12.00
   1  11   6   58.89    9.80
  -1 -11  -6   76.29    9.70
  -1 -11  -6   89.49   10.70
   1 -11   6   76.69   12.00
   1 -11   6   72.39   12.40
   1  11   7   -2.20    5.70
  -1  11  -7   -9.90    6.70
   1 -11   7    5.40    8.00
  -1 -11  -7    2.40    5.20
   1 -11   7   10.20    8.20
  -1 -11  -7   -1.30    5.90
   1  11   8   46.50    9.60
  -1  11  -8   42.10   11.30
  -1 -11  -8   47.50    8.70
   1 -11   8   63.89   12.60
   1 -11   8   68.49   12.90
  -1 -11  -8   53.69    9.90
  -1  11  -9   55.09   12.30
   1  11   9   44.60    9.80
   1 -11   9   57.89   13.40
  -1 -11  -9   50.99   10.80
  -1 -11  -9   68.69   11.00
   1 -11   9   80.59   14.60
  -1  11 -10   49.30   13.10
   1  11  10   48.30   10.00
   1  11  10   39.20   10.80
  -1 -11 -10   38.20   10.00
   1 -11  10   29.00   11.80
  -1 -11 -10   33.60    8.60
   1 -11  10   40.30   12.40
  -1  11 -11    1.70    9.50
   1  11  11   -1.10    7.30
   1  11  11   -7.40    7.20
   1 -11  11   -6.30    8.90
  -1 -11 -11   -5.30    7.00
  -1 -11 -11    0.60    6.10
   1 -11  11   -4.70    9.10
  -1  11 -12   14.40   10.70
   1  11  12   12.70    8.30
   1 -11  12    7.70   10.80
   1 -11  12    0.90   10.30
  -1 -11 -12   19.80    9.50
   1  11  13   -5.00    7.70
  -1  11 -13    7.50   10.80
  -1  11 -13   -7.20   10.80
  -1 -11 -13   -4.80    6.30
   1 -11  13    5.90   10.30
  -1 -11 -13   20.90    9.60
   1 -11  13   18.20   11.20
  -1  11 -14  109.69   20.10
   1  11  14  104.09   15.20
  -1 -11 -14  104.69   14.80
   1 -11  14  103.59   19.40
   1 -11  14  111.49   19.30
  -1 -11 -14   72.59   14.30
  -1  11 -15  259.87   29.50
   1  11  15  194.38   21.60
  -1 -11 -15  251.97   22.20
   1 -11  15  230.38   27.80
  -1 -11 -15  199.58   23.40
   1 -11  15  263.47   29.90
  -1  11 -16   55.49   16.30
   1  11  16   49.20   12.30
   1 -11  16   13.70   13.50
   1 -11  16   34.00   13.80
  -1 -11 -16   47.20   12.70
  -1 -11 -16   47.60   13.90
  -1  11 -17   87.09   20.40
  -1 -11 -17  114.99   18.90
  -1 -11 -17  107.19   16.10
   1 -11  17   63.79   17.70
   1 -11  17   80.09   18.70
  -1  11 -18   24.70   15.00
   1 -11  18   32.50   13.70
  -1 -11 -18   31.60   11.40
  -1 -11 -18   64.89   15.30
   1 -11  18   43.90   17.50
  -1  11 -19  124.39   23.40
  -1 -11 -19   77.49   16.80
  -1 -11 -19   56.89   15.20
   1 -11  19  101.59   21.70
   1 -11  19  116.79   32.80
  -1  11 -20   -7.30   12.30
   1 -11  20   12.40   12.70
  -1 -11 -20    0.90   10.00
   1 -11  20    4.20   13.60
  -1 -11 -20    9.20   11.90
   1  12 -19    4.70   13.10
  -1 -12  19  -15.50    9.50
   1 -12 -19    4.00    8.90
  -1 -12  19    4.00   13.60
   1 -12 -19   -8.30    8.40
   1  12 -18   94.59   20.50
  -1 -12  18   48.20   18.00
   1 -12 -18   71.19   15.00
   1 -12 -18   78.49   14.00
   1  12 -17   39.40   15.80
   1 -12 -17   32.10   11.40
  -1 -12  17   74.79   19.30
   1 -12 -17   46.80   13.00
  -1 -12  17   32.50   14.80
   1  12 -16   49.00   15.90
  -1  12  16   26.50   10.50
   1 -12 -16   29.40   11.10
  -1 -12  16   56.49   16.30
  -1 -12  16   68.79   18.40
   1 -12 -16   23.50    9.20
  -1  12  15   85.79   14.30
   1  12 -15  109.89   20.20
  -1 -12  15   76.39   17.70
  -1 -12  15  101.59   20.20
   1 -12 -15  105.39   16.10
   1 -12 -15  109.29   18.10
   1  12 -14   -5.60   10.00
  -1  12  14    8.50   15.60
   1 -12 -14   -0.60    5.80
  -1 -12  14   -1.50   10.70
  -1  12  13   -6.60    6.70
   1  12 -13    1.30   10.30
   1 -12 -13    4.40    6.40
   1 -12 -13    3.90    8.10
  -1 -12  13   -1.60    9.60
  -1 -12  13    5.30   11.20
   1  12 -12    7.90   10.20
  -1  12  12    9.90    7.40
  -1 -12  12    9.00   10.50
   1 -12 -12    3.70    7.20
   1 -12 -12   13.20    6.90
  -1 -12  12   19.20   11.90
   1  12 -11  113.09   19.10
  -1  12  11  118.69   13.70
   1 -12 -11  112.09   13.30
   1 -12 -11  128.19   12.60
  -1 -12  11  120.29   18.20
  -1 -12  11  118.49   19.50
  -1  12  10  206.58   16.90
   1  12 -10  203.18   23.70
  -1 -12  10  242.68   25.40
   1 -12 -10  202.68   15.40
  -1 -12  10  200.98   23.20
   1 -12 -10  217.98   16.80
  -1  12   9  124.29   12.50
   1  12  -9  107.09   16.70
   1 -12  -9  118.19   11.70
   1 -12  -9  124.19   11.00
  -1 -12   9   85.49   16.00
  -1 -12   9  107.89   16.70
  -1  12   8  519.05   29.90
   1  12  -8  534.15   36.20
   1 -12  -8  523.85   29.10
  -1 -12   8  569.14   36.30
  -1 -12   8  536.35   36.80
   1 -12  -8  531.35   28.60
  -1  12   7   23.00    6.50
  -1  12   7   20.20    5.90
   1  12  -7   16.00    9.20
  -1 -12   7   27.60    9.70
   1 -12  -7   15.20    5.00
  -1 -12   7    9.70    8.90
  -1  12   6  602.34   32.80
  -1  12   6  570.24   32.30
   1  12  -6  620.34   38.10
  -1 -12   6  630.54   38.00
  -1 -12   6  671.03   39.60
  -1  12   5   10.30    5.20
   1  12  -5    5.50    7.30
  -1 -12   5   21.00    9.20
  -1 -12   5    5.00    7.90
  -1  12   4  275.97   17.00
   1  12  -4  259.57   21.00
  -1 -12   4  275.47   21.60
  -1 -12   4  301.97   23.50
  -1  12   3   -2.70    6.50
   1  12  -3    3.00    6.30
  -1  12   3    6.00    4.70
  -1 -12   3    1.70    6.90
  -1 -12   3   -3.50    6.50
  -1  12   2  241.38   16.00
  -1 -12   2  259.97   23.40
  -1 -12   2  255.77   19.20
  -1  12   1   95.09    9.40
   1  12  -1   86.89   12.50
   1 -12  -1   80.79    8.60
   1 -12  -1   98.59    8.60
  -1 -12   1   83.89   11.60
  -1 -12   1   92.59   11.60
   1  12   0   23.50    8.00
  -1  12   0   16.90    5.90
  -1 -12   0   17.00    6.90
  -1 -12   0   11.50    6.70
   1 -12   0   14.40    5.40
   1 -12   0   14.90    5.30
   1  12   1   36.30    8.60
   1  12   1   43.40    9.00
  -1  12  -1   40.20    7.60
   1 -12   1   38.40    7.10
   1 -12   1   35.70    6.90
  -1 -12  -1   43.00    8.00
  -1 -12  -1   36.80    8.00
   1  12   2   15.50    7.30
  -1  12  -2   12.10    6.10
   1  12   2   18.10    6.70
   1 -12   2   10.80    6.00
  -1 -12  -2   18.70    6.60
   1 -12   2   15.60    6.50
  -1 -12  -2    8.20    6.00
   1  12   3    3.80    5.90
   1  12   3   -7.40    5.50
  -1 -12  -3    2.20    5.50
  -1 -12  -3    4.50    5.80
   1 -12   3    3.20    6.30
   1 -12   3   10.20    6.30
   1  12   4   13.00    6.70
   1  12   4    7.70    6.10
   1 -12   4   -8.10    6.40
  -1 -12  -4    6.70    5.50
  -1 -12  -4   10.40    6.20
   1 -12   4   -0.40    6.60
   1  12   5   26.00    7.50
  -1  12  -5   19.00    8.00
   1  12   5   22.50    7.40
   1 -12   5   17.10    8.20
  -1 -12  -5   17.60    6.50
   1 -12   5   22.10    8.70
  -1 -12  -5   22.70    7.30
   1  12   6  340.37   22.60
  -1  12  -6  315.17   24.70
   1  12   6  319.37   22.30
  -1 -12  -6  343.77   22.30
   1 -12   6  367.06   25.50
  -1 -12  -6  336.57   21.40
   1  12   7   71.89   10.90
   1  12   7   57.29    9.80
  -1  12  -7   77.49   13.30
  -1 -12  -7   71.89   10.30
   1 -12   7   55.99   12.10
  -1 -12  -7   61.69    9.00
   1 -12   7   56.29   11.90
   1  12   8  305.37   21.10
  -1  12  -8  277.67   24.10
  -1 -12  -8  275.87   20.90
  -1 -12  -8  277.27   19.70
   1 -12   8  306.47   24.90
   1 -12   8  270.87   23.90
   1  12   9    7.00    6.80
  -1  12  -9   -2.90    8.50
  -1 -12  -9    6.10    5.90
   1 -12   9    5.50    9.40
  -1 -12  -9   -2.40    6.40
   1  12  10  362.86   25.10
  -1  12 -10  320.37   28.40
  -1 -12 -10  310.97   23.40
   1 -12  10  428.46   30.60
  -1 -12 -10  399.36   25.80
   1 -12  10  349.07   29.10
   1  12  11    2.70    4.30
  -1  12 -11   -3.50    9.20
   1  12  11    4.80    7.60
   1 -12  11    2.40    9.20
  -1 -12 -11   10.80    7.80
   1 -12  11    7.30    9.50
  -1 -12 -11    2.30    7.60
  -1  12 -12   59.49   14.40
   1  12  12   22.70    9.10
  -1 -12 -12   20.70    9.00
   1 -12  12    2.40   10.80
   1 -12  12   15.10   11.30
  -1 -12 -12   18.60    8.30
  -1  12 -13   -9.40    9.60
   1  12  13    3.80    8.90
   1 -12  13    0.50   10.10
   1 -12  13    3.20   10.00
  -1 -12 -13    7.60    9.00
  -1 -12 -13  -10.60    6.10
   1  12  14    4.50    7.90
  -1  12 -14    5.40   10.20
  -1 -12 -14    4.30   11.10
   1 -12  14   -3.60   10.70
  -1 -12 -14  -10.20    7.60
   1 -12  14    4.50   10.30
   1  12  15    9.60    8.80
  -1  12 -15    3.30   11.50
   1 -12  15   -3.50   11.30
  -1 -12 -15    0.70    8.50
  -1 -12 -15    6.30    8.20
   1 -12  15    2.50   10.30
  -1  12 -16   29.00   13.40
  -1 -12 -16   52.29   12.50
   1 -12  16   45.20   16.50
   1 -12  16   77.49   17.90
  -1 -12 -16   48.80   13.30
  -1  12 -17   -3.50   11.50
   1 -12  17   14.60   12.40
   1 -12  17   10.80   13.20
  -1 -12 -17   17.00   10.00
  -1 -12 -17   -5.30   10.00
  -1  12 -18    4.30   12.60
   1 -12  18   -7.00   12.30
  -1 -12 -18    3.30    9.60
  -1 -12 -18   23.60   12.30
  -1  12 -19    9.60   13.10
   1 -12  19   22.30   14.20
  -1 -12 -19   18.70   11.10
  -1 -12 -19    9.50   10.80
   1 -12  19    1.60   14.30
   1  13 -18    5.70   12.60
   1 -13 -18   -9.60    8.00
  -1 -13  18   -6.40   12.90
  -1 -13  18    7.50   12.40
   1 -13 -18    8.10    8.20
   1  13 -17   62.99   18.10
   1 -13 -17   97.79   15.50
  -1 -13  17  103.09   26.60
  -1 -13  17  121.79   24.20
   1  13 -16   15.70   12.90
  -1 -13  16   16.90   13.10
  -1 -13  16    7.20   11.80
   1 -13 -16   14.20    9.10
   1 -13 -16   16.10    7.90
   1  13 -15  136.49   23.00
  -1  13  15  122.89   15.70
   1 -13 -15  129.39   14.90
  -1 -13  15  126.79   21.30
   1 -13 -15  109.49   15.20
  -1 -13  15  104.09   21.00
   1  13 -14   20.50   11.90
  -1  13  14   14.20    8.00
   1 -13 -14   33.70    8.60
   1 -13 -14   15.10    8.30
  -1 -13  14   12.30   11.80
  -1 -13  14    3.10   13.90
  -1  13  13   -5.70    6.10
   1  13 -13   -6.50    9.90
   1 -13 -13   10.10    6.30
  -1 -13  13  -19.70    9.10
   1 -13 -13   -8.60    5.90
  -1 -13  13    6.80   11.70
   1  13 -12  101.29   18.40
  -1  13  12   97.69   12.60
  -1 -13  12  111.19   18.40
  -1 -13  12   88.79   17.40
   1 -13 -12   97.59   12.20
   1 -13 -12   82.59   10.50
  -1  13  11   81.49   10.70
   1  13 -11   73.79   18.00
  -1 -13  11   72.59   16.10
   1 -13 -11   80.09    9.40
  -1 -13  11   36.90   13.40
   1 -13 -11   71.59   10.20
   1  13 -10   21.40   14.70
  -1  13  10    9.90    6.50
   1 -13 -10   20.20    6.30
  -1 -13  10   22.70   10.80
  -1 -13  10   -6.00    9.30
   1 -13 -10   16.10    5.30
   1  13  -9   19.60   10.10
  -1  13   9   44.00    7.60
  -1 -13   9   18.30   10.60
  -1 -13   9   30.10   10.90
  -1  13   8   57.39    8.20
   1  13  -8   53.99   12.40
  -1 -13   8   53.89   13.50
  -1 -13   8   73.69   13.60
  -1  13   7    2.50    5.10
   1  13  -7   18.10    9.40
  -1 -13   7    8.10    9.30
   1  13  -6   57.69   11.50
  -1 -13   6   45.40   11.80
  -1 -13   6   56.69   11.50
   1  13  -5   12.10    7.80
  -1 -13   5   -2.00    7.00
   1  13  -4   58.19   10.50
  -1 -13   4   66.39   11.60
  -1 -13   4   55.39   11.40
   1  13  -3   57.09   10.00
  -1 -13   3   76.69   11.50
  -1  13   2   35.40    6.40
  -1 -13   2   18.60    8.00
  -1 -13   2   42.20    9.20
  -1  13   1  324.57   19.70
  -1 -13   1  303.57   22.30
  -1 -13   1  347.27   22.40
  -1  13   0   54.99    8.10
   1  13   0   45.20    9.10
   1  13   0   45.10   10.20
  -1 -13   0   68.39   10.10
   1 -13   0   60.39    7.80
  -1 -13   0   54.49    9.50
   1 -13   0   54.39    7.00
   1  13   1  204.58   17.20
   1  13   1  197.58   18.30
  -1  13  -1  230.18   17.20
  -1 -13  -1  240.48   17.60
  -1 -13  -1  227.18   17.10
   1 -13   1  234.78   16.40
   1 -13   1  261.67   16.30
   1  13   2   57.09    9.80
   1  13   2   47.00    9.60
  -1  13  -2   56.29    9.00
   1 -13   2   69.39    9.60
  -1 -13  -2   41.20    8.30
  -1 -13  -2   68.09    9.50
   1 -13   2   56.39    8.90
  -1  13  -3   87.29   17.40
   1  13   3   87.79   11.40
   1 -13   3   88.49   11.20
  -1 -13  -3   96.19   10.80
   1 -13   3   94.39   11.70
  -1 -13  -3   85.59   10.60
   1  13   4  216.18   17.10
  -1 -13  -4  208.48   16.10
  -1 -13  -4  198.38   15.50
   1 -13   4  200.28   17.50
   1 -13   4  213.28   17.80
  -1  13  -5  454.75   30.00
   1  13   5  487.05   28.70
  -1 -13  -5  493.35   27.90
  -1 -13  -5  466.65   27.40
   1 -13   5  467.05   30.10
   1  13   6  190.98   16.50
  -1  13  -6  226.58   19.40
   1 -13   6  219.88   20.80
  -1 -13  -6  195.58   16.40
   1 -13   6  219.18   19.20
  -1 -13  -6  204.48   15.60
  -1  13  -7   71.19   12.70
   1  13   7   72.59   11.00
   1  13   7   98.69   14.70
  -1 -13  -7   83.79   10.80
   1 -13   7   97.09   14.00
   1 -13   7   91.99   14.40
  -1 -13  -7   62.89    9.50
  -1  13  -8   20.00    9.30
   1  13   8    5.90    7.30
   1  13   8   13.10    7.20
   1 -13   8   24.60   10.00
   1 -13   8    3.80    8.80
  -1 -13  -8   11.10    6.10
  -1 -13  -8   30.90    8.20
  -1  13  -9    6.60    8.70
   1  13   9   28.30    8.60
   1  13   9   16.20    8.30
   1 -13   9   17.50    9.30
  -1 -13  -9    8.40    7.10
   1 -13   9   11.70    9.30
  -1 -13  -9    8.60    6.30
   1  13  10   55.19   10.20
  -1  13 -10   39.70   12.70
  -1 -13 -10   52.19   10.10
   1 -13  10   40.00   12.10
   1 -13  10   32.00   11.70
  -1 -13 -10   53.29    9.10
   1  13  11   38.90   10.20
  -1  13 -11   43.70   15.40
  -1 -13 -11   44.50    9.10
   1 -13  11   48.40   13.40
   1 -13  11   54.99   13.90
  -1 -13 -11   45.30   10.30
  -1  13 -12  163.48   22.50
  -1 -13 -12  117.19   14.20
   1 -13  12  127.19   19.70
   1 -13  12  162.78   22.10
  -1  13 -13   72.69   15.50
   1  13  13   69.79   12.70
  -1 -13 -13   55.09   12.20
  -1 -13 -13   51.49   11.10
   1 -13  13   30.30   13.60
   1 -13  13   75.79   17.00
   1  13  14    8.60    8.60
  -1  13 -14   -0.40   10.10
   1 -13  14  -17.90    9.70
   1 -13  14   -1.90   10.10
  -1 -13 -14    1.60   10.30
  -1 -13 -14   -3.20    7.90
  -1  13 -15   44.20   14.20
   1 -13  15   53.09   18.40
  -1 -13 -15   58.19   11.50
  -1 -13 -15   49.70   13.00
   1 -13  15  103.19   20.10
  -1  13 -16   11.70   11.30
   1 -13  16   14.60   12.30
  -1 -13 -16    2.80    9.20
   1 -13  16   21.40   12.70
  -1  13 -17   29.60   15.20
   1 -13  17   13.10   13.40
   1 -13  17   31.40   17.30
  -1 -13 -17   24.70   10.30
  -1 -13 -17   18.70   11.00
  -1 -13 -18    9.20    8.90
   1  14 -16   43.80   15.20
   1 -14 -16   25.50    9.70
  -1 -14  16   28.00   14.50
   1 -14 -16   27.60    8.60
  -1 -14  16   49.99   15.40
  -1  14  15    1.90    7.20
   1  14 -15   -7.50   10.50
  -1 -14  15    7.30   12.50
   1 -14 -15   -1.60    5.90
  -1 -14  15    2.60   11.10
   1 -14 -15   -1.50    6.90
  -1  14  14   28.30    8.70
   1  14 -14   24.90   12.10
   1 -14 -14   20.30    7.00
  -1 -14  14   33.80   12.70
   1 -14 -14    5.90    7.70
  -1 -14  14   20.90   13.60
   1  14 -13   21.80   12.00
   1 -14 -13   11.40    6.70
  -1 -14  13    1.20   11.00
   1 -14 -13   22.90    6.10
  -1 -14  13   13.10   12.40
   1  14 -12   -6.30    8.70
  -1  14  12    6.80    6.20
  -1 -14  12   -6.00    9.60
   1 -14 -12   -2.10    5.00
  -1 -14  12   20.40   11.40
   1 -14 -12    1.80    4.60
  -1  14  11   22.60    7.20
  -1 -14  11   26.40   11.90
  -1 -14  11   23.50   12.30
  -1  14  10   -0.50    5.20
   1  14 -10    2.80   10.40
  -1 -14  10    7.80    9.60
  -1 -14  10  -13.80    8.10
   1  14  -9   20.70   10.00
  -1  14   9   21.50    5.80
  -1 -14   9   -6.10    9.30
  -1 -14   9   18.00   10.20
   1  14  -8   83.99   14.30
  -1 -14   8   57.59   12.60
  -1 -14   8  121.69   17.50
   1  14  -7  127.39   16.40
  -1 -14   7  117.79   17.00
  -1 -14   7  121.79   16.50
   1  14  -6  399.56   29.10
  -1 -14   6  460.65   31.70
  -1 -14   6  409.86   29.40
   1  14  -5  269.27   21.80
  -1 -14   5  267.97   22.10
  -1 -14   5  255.87   22.40
   1  14  -4  746.93   43.30
  -1 -14   4  762.12   43.50
  -1 -14   3   49.50   10.20
  -1 -14   3   34.50    9.40
  -1 -14   2  844.62   45.80
  -1 -14   2  822.62   46.50
   1  14  -1   -1.40    6.20
  -1  14   1    3.70    5.10
  -1 -14   1   15.10    7.10
  -1 -14   1    0.70    6.00
   1  14   0   30.00    8.10
  -1  14   0   24.40    6.70
  -1 -14   0   18.70    7.00
  -1 -14   0   34.80    8.50
  -1  14  -1   74.99   10.00
   1  14   1   87.69   11.70
  -1 -14  -1   75.79   10.20
   1 -14   1   85.39    9.70
   1 -14   1   75.69    9.00
  -1 -14  -1   91.59   10.60
  -1  14  -2  188.88   17.80
   1  14   2  227.38   18.10
   1  14   2  246.28   17.70
   1 -14   2  200.98   16.10
   1 -14   2  231.28   16.80
  -1 -14  -2  227.88   16.40
  -1 -14  -2  231.88   16.70
   1  14   3   66.59   10.20
   1  14   3   69.59   10.00
  -1  14  -3   53.49    9.70
   1 -14   3   79.09   10.80
   1 -14   3   73.39   10.40
  -1 -14  -3   83.09    9.80
  -1 -14  -3   77.39    9.40
   1  14   4   97.99   11.80
   1  14   4   99.29   11.70
   1 -14   4  120.59   13.30
  -1 -14  -4  110.39   10.90
  -1 -14  -4   99.79   10.60
   1 -14   4  107.99   13.50
   1  14   5   27.00    7.60
   1  14   5   36.40    8.30
  -1 -14  -5   34.00    7.10
  -1 -14  -5   27.70    6.50
   1 -14   5    9.30    8.10
   1 -14   5   17.10    8.20
   1  14   6   61.29    9.60
  -1  14  -6   50.59   10.70
   1  14   6   42.50    9.00
   1 -14   6   52.49   17.30
   1 -14   6   44.00   10.40
  -1 -14  -6   54.59    8.10
  -1 -14  -6   54.99    8.30
  -1  14  -7   11.80    8.50
   1  14   7   33.30    8.10
   1  14   7   23.80    7.90
   1 -14   7   20.60    9.90
  -1 -14  -7   28.90    7.40
  -1 -14  -7   38.90    7.10
   1 -14   7   23.80    9.70
  -1  14  -8   12.00    8.50
   1  14   8   -7.50    5.70
   1  14   8    3.70    5.80
  -1 -14  -8    2.20    6.20
  -1 -14  -8   10.20    5.70
   1 -14   8   -2.10    7.20
   1 -14   8    4.40    8.50
  -1  14  -9  182.98   21.30
   1  14   9  177.98   16.90
   1  14   9  189.28   19.10
   1 -14   9  176.78   21.20
   1 -14   9  225.28   22.60
  -1 -14  -9  197.48   16.40
  -1 -14  -9  176.28   14.80
  -1  14 -10    6.00    9.70
   1  14  10    6.20    7.10
  -1 -14 -10   10.60    6.10
   1 -14  10   -1.30    8.40
   1 -14  10    7.10    9.90
  -1 -14 -10    6.20    7.30
  -1  14 -11  134.19   23.50
   1 -14  11  133.19   20.00
  -1 -14 -11  131.19   14.50
  -1 -14 -11  119.99   13.40
   1 -14  11  118.19   18.60
   1  14  12   61.89   11.30
   1 -14  12   68.09   14.80
  -1 -14 -12   37.20   10.00
   1 -14  12   54.59   14.60
  -1 -14 -12   37.80    8.70
   1  14  13   33.50   10.40
  -1  14 -13   35.70   13.00
  -1 -14 -13   48.80    9.50
   1 -14  13   54.99   15.10
   1 -14  13   44.40   14.80
  -1 -14 -13   30.80   10.00
   1  14  14  135.19   20.90
  -1  14 -14  128.79   21.70
  -1 -14 -14  170.38   16.90
   1 -14  14  118.49   20.90
  -1 -14 -14  158.88   18.30
   1 -14  14  117.59   20.10
  -1  14 -15   34.70   14.10
  -1 -14 -15   18.30    8.10
   1 -14  15   18.40   12.90
  -1 -14 -15   33.20   11.00
   1 -14  15   -5.30   16.40
  -1  14 -16   27.10   13.20
  -1 -14 -16    9.60    9.60
   1 -14  16   31.70   13.70
  -1 -14 -16   15.60    9.70
   1 -14  16    0.20   12.00
   1  15 -14   13.40   10.50
  -1  15  14   11.50    6.80
  -1 -15  14   13.60   13.70
   1  15 -13   22.60   12.70
  -1 -15  13   41.90   13.90
  -1 -15  13   31.00   14.10
  -1  15  12   19.90    6.40
   1  15 -12    3.60   10.10
  -1 -15  12   -3.20    9.40
  -1 -15  12   12.60   10.70
   1  15 -11  -16.10    6.70
  -1 -15  11    8.30    9.90
  -1 -15  11    8.50   10.00
   1  15 -10   -6.10    7.50
  -1 -15  10  -13.00    7.80
  -1 -15  10   -9.80    8.60
   1  15  -9    6.50    7.90
  -1 -15   9   -0.50    8.80
  -1 -15   9    0.90    7.80
   1  15  -8   64.19   12.80
  -1 -15   8   41.20   11.60
  -1 -15   8   67.49   13.80
   1  15  -7   18.80    8.60
  -1 -15   7   10.30    8.50
  -1 -15   7  -10.50    7.50
   1  15  -6   26.80    9.30
  -1 -15   6   27.20    9.90
  -1 -15   6   30.90    9.60
   1  15  -5  173.48   18.60
  -1 -15   5  161.68   17.70
   1  15  -4    2.30    1.20
  -1 -15   4   -1.20    7.10
  -1 -15   3   31.10    9.20
  -1 -15   3   39.20    9.50
   1  15  -2   27.80    8.20
  -1 -15   2   27.90    8.10
  -1 -15   2   33.00    9.20
   1  15  -1  718.63   48.70
  -1 -15   1  771.12   40.70
  -1 -15   1  714.33   40.90
  -1  15   0   52.69    7.70
   1  15   0   47.30   10.20
  -1 -15   0   51.59    8.90
  -1 -15   0   44.10    8.90
  -1  15  -1 1191.88   59.09
   1  15   1 1126.09   59.99
  -1 -15  -1 1142.79   59.29
  -1 -15  -1 1196.48   59.09
  -1  15  -2   11.10    6.30
   1  15   2   18.30    7.10
   1 -15   2    1.80    5.50
  -1 -15  -2   15.70    6.20
  -1 -15  -2    8.80    5.60
   1 -15   2   12.00    6.00
   1  15   3  246.08   18.50
  -1  15  -3  267.57   20.20
   1  15   3  258.47   19.10
   1 -15   3  268.67   18.60
   1 -15   3  253.47   18.60
   1  15   4    9.30    6.60
  -1  15  -4   11.00    6.90
   1  15   4   15.40    7.00
   1 -15   4    4.40    6.50
   1 -15   4   13.20    7.10
   1  15   5    8.60    6.30
   1  15   5   20.60    7.10
   1 -15   5   30.10    9.50
   1 -15   5   23.30    8.60
   1  15   6   47.70    8.70
   1  15   6   65.69    9.30
   1 -15   6   51.49   10.90
   1 -15   6   41.50   10.70
  -1  15  -7   18.10    8.40
   1  15   7    1.20    6.10
   1  15   7   16.60    6.80
   1 -15   7   15.10    8.50
   1 -15   7   10.60   10.10
  -1  15  -8    5.60    7.90
   1  15   8   -5.60    5.70
   1  15   8    5.00    5.90
   1 -15   8   -2.20    7.60
   1  15   9   14.60    6.90
  -1  15  -9    1.70    7.30
   1 -15   9    0.20    8.70
   1 -15   9   -2.40    7.60
  -1 -15  -9    7.90    7.50
   1  15  10   60.39   11.50
  -1  15 -10   79.59   14.40
   1 -15  10   72.89   14.10
  -1 -15 -10   68.49    9.80
   1 -15  10   65.49   14.70
  -1 -15 -10   80.29    9.90
   1  15  11   -1.20    6.10
  -1  15 -11   -1.30    8.80
   1 -15  11    2.60    9.50
  -1 -15 -11   -1.20    7.50
  -1 -15 -11   10.50    5.70
   1 -15  11  -16.90    7.60
   1  15  12   17.50    7.60
  -1  15 -12   48.80   13.00
  -1 -15 -12   22.10    7.10
  -1 -15 -12   20.20    8.00
   1 -15  12   28.80   12.10
   1 -15  12   23.90   12.90
  -1  15 -13   62.19   15.30
   1  15  13   32.40    9.40
  -1 -15 -13   25.20    7.40
  -1 -15 -13   25.90    8.80
   1 -15  13   17.50   11.70
   1 -15  13   28.60   13.20
  -1 -16  11   18.20   10.30
  -1 -16  11   11.80   11.30
   1  16 -10   81.39   15.40
  -1 -16  10   94.29   16.20
  -1 -16  10   77.49   16.20
   1  16  -9   40.30   10.50
  -1 -16   9   11.40   10.00
  -1 -16   9   38.50   11.70
   1  16  -8  260.17   22.80
  -1 -16   8  207.18   23.40
  -1 -16   8  194.08   21.70
   1  16  -7    7.20    7.90
  -1 -16   7    3.80    8.60
  -1 -16   7  -15.20    6.50
   1  16  -6  171.88   18.60
  -1 -16   6  185.78   19.20
   1  16  -5    2.80    1.60
  -1 -16   5    9.90    7.90
  -1 -16   5    1.00    7.40
  -1 -16   4   80.59   13.00
  -1 -16   4   84.09   12.50
   1  16  -3   25.60    8.20
  -1 -16   3   26.60   10.90
  -1 -16   3   34.20    9.00
  -1 -16   2   10.30    6.70
  -1 -16   2   -0.20    6.50
   1  16  -1   44.50    9.00
  -1 -16   1   63.49    9.30
  -1 -16   1   51.19    9.10
   1  16   0   -2.70    5.80
  -1 -16   0    4.90    5.60
  -1 -16   0   14.50    6.40
   1  16   1   -2.10    5.70
  -1  16  -1   -1.30    4.80
  -1  16  -2    3.40    5.40
   1  16   2    4.40    5.60
  -1  16  -3  109.29   12.90
   1  16   3  153.58   13.20
   1 -16   3  149.39   14.50
   1 -16   3  148.89   12.60
   1  16   4   -0.80    5.50
  -1  16  -4    4.20    5.90
   1 -16   4   -0.80    5.80
   1 -16   4    1.90    6.10
  -1  16  -5   28.40    9.80
   1  16   5   19.00    6.30
  -1  16  -5   15.20    7.30
   1 -16   5   22.70    8.10
   1 -16   5    6.90    7.10
  -1  16  -6  119.99   16.90
   1 -16   6  133.19   14.90
   1 -16   6   93.29   13.50
   1  16   7   20.00    6.20
  -1  16  -7   19.20   12.20
   1 -16   7   12.10    8.70
   1 -16   7   16.60    8.60
   1  16   8  285.47   19.20
  -1  16  -8  274.97   23.50
   1 -16   8  295.57   23.90
  -1  16  -9    9.70    7.40
   1  16   9   -0.80    5.20
   1 -16   9    3.50    8.30
  -1  16 -10   75.59   14.50
   1 -16  10   69.99   13.90
   1 -16  10   65.89   14.40
  -1  16 -11   27.60   11.10
   1 -16  11   12.20   10.50
   1  17  -7   16.70    8.10
  -1 -17   6   38.20   10.70
  -1 -17   6    8.70    8.10
  -1 -17   5   12.40    8.10
  -1 -17   5   23.50    9.10
   1  17  -4   78.69   15.00
  -1 -17   4  114.09   14.10
  -1 -17   4  100.49   12.70
   1  17  -3   89.99   12.50
  -1 -17   3   90.89   12.20
  -1 -17   3  130.09   13.50
   1  17  -2    2.20    6.10
  -1 -17   2    8.20    7.30
   1  17  -1  107.89   12.60
   1  17   0   -0.50    5.90
   1  17   1   24.40    7.20
  -1  17  -2    3.50    5.20
  -1  17  -3   34.80    7.70
  -1  17  -3   53.19   15.00
  -1  17  -4   65.79   11.80
  -1  17  -4   53.29    9.40
   1 -17   4   65.19   10.80
  -1  17  -5  166.28   16.90
  -1  17  -5  171.78   19.30
   1 -17   5  207.48   16.30
   1 -17   5  164.48   16.20
  -1  17  -6   23.50    9.30
   1 -17   6    6.40    6.90
   1 -17   6   -2.60    7.10
  -2   0  27    6.90   14.90
   2   0 -27   -5.20   13.30
   2   0 -26  103.19   32.00
  -2   0  26  148.49   27.90
   2   0 -25    6.70   14.30
  -2   0  25   -7.30   12.70
  -2   0  24   52.39   18.20
   2   0 -24   42.60   17.10
   2   0 -24   92.19   23.20
   2   0 -23    3.00   12.80
  -2   0  23   30.00   15.50
   2   0 -23  -18.30    9.90
  -2   0  22   22.10   14.70
   2   0 -22   -7.10   10.90
   2   0 -22  -23.10   10.50
  -2   0  21   11.00   12.10
   2   0 -21   -1.50   11.70
   2   0 -21   11.10   13.60
  -2   0  20   32.40   14.40
   2   0 -20   18.70   14.00
   2   0 -20   33.00   15.10
  -2   0  19    6.40   11.60
   2   0 -19   -1.40   19.80
   2   0 -19   10.80   11.20
  -2   0  18  339.67   31.30
   2   0 -18  372.36   33.50
   2   0 -18  359.66   35.50
  -2   0  17    4.20    9.50
   2   0 -17    0.90    9.80
   2   0 -17   -3.70    9.40
   2   0 -16  285.27   30.00
  -2   0  16  281.27   28.40
   2   0 -16  323.37   28.60
   2   0 -15    6.70    9.10
  -2   0  15   -4.10    8.00
   2   0 -15    0.40    8.60
   2   0 -14  301.47   30.10
  -2   0  14  315.17   26.40
   2   0 -14  363.06   27.90
   2   0 -13    3.70    8.10
   2   0 -13   -3.10    8.10
  -2   0  13    2.70    8.30
  -2   0  12  906.61   52.19
   2   0 -12  866.21   51.79
   2   0 -11    5.50    8.20
  -2   0  11   -5.40    7.80
   2   0 -10  711.43   41.90
  -2   0  10  683.43   41.50
  -2   0   9    9.50    7.40
  -2   0   8    3.40    5.40
   2   0  -7    7.00    5.30
  -2   0   7    1.20    5.10
  -2   0   6  705.13   38.90
   2   0  -6  752.92   39.30
  -2   0   5    7.70    5.00
   2   0  -5    2.20    5.40
  -2   0   4 2929.21  179.68
   2   0  -4 3097.59  181.18
   2   0  -3    4.30    3.20
  -2   0   3    3.00    3.40
  -2   0   3   -0.70    3.20
   2   0  -3    1.70    3.50
   2   0  -2 6423.56  321.67
   2   0   1   -0.70    1.10
  -2   0  -1    1.60    1.60
   2   0   1   -1.20    1.40
   2   0   2  814.22   40.60
  -2   0  -2  820.42   40.60
  -2   0  -2  846.82   40.70
   2   0   2  827.42   40.60
   2   0   3    6.30    4.20
  -2   0  -3    2.40    3.90
   2   0   3    0.80    4.10
  -2   0  -3    7.70    4.30
  -2   0  -4 2106.49  101.59
   2   0   5   -1.10    5.00
  -2   0  -5   -3.10    4.60
  -2   0  -5    9.70    5.90
   2   0   5    3.00    4.90
  -2   0  -6   52.39    8.50
   2   0   6   49.40    8.20
   2   0   6   55.09    9.10
  -2   0  -6   46.30    8.20
  -2   0  -7   -6.40    4.90
   2   0   7   -3.60    4.90
   2   0   7   -2.60    5.20
  -2   0  -7   -0.90    5.90
   2   0   8   78.59   11.10
  -2   0  -8   86.19   12.10
  -2   0  -8  112.69   13.40
  -2   0  -9   -3.20    7.50
  -2   0  -9    5.60    9.30
   2   0   9   -4.50    7.10
   2   0  10  361.36   26.50
  -2   0 -10  327.77   26.30
  -2   0 -10  382.06   27.70
  -2   0 -11   -2.60    8.60
  -2   0 -11   -2.80    8.20
   2   0  11    9.00    8.70
  -2   0 -12  252.27   22.90
  -2   0 -12  242.48   25.20
  -2   0 -13    5.20    8.30
  -2   0 -13   -4.10    8.00
   2   0  13    3.10    8.20
  -2   0 -14  931.71   55.89
   2   0  14  930.01   54.69
  -2   0 -14  897.11   54.99
  -2   0 -15   -5.30    8.40
  -2   0 -15    5.00    9.50
   2   0  15   -1.80    8.60
   2   0  16 1904.11  105.19
  -2   0 -16 1975.50  105.89
  -2   0 -16 2060.49  107.79
  -2   0 -17    1.20   10.80
  -2   0 -17   -4.10   10.20
   2   0  17    7.20   10.50
  -2   0 -18  768.52   52.89
  -2   0 -18  743.63   51.29
   2   0  18  771.42   51.19
   2   0  19   -2.20    9.80
  -2   0 -19   11.40   12.80
  -2   0 -19   13.10   12.20
  -2   0 -20   73.39   18.90
  -2   0 -20   74.19   18.90
   2   0  20   99.29   19.60
  -2   0 -21   -1.90   12.00
   2   0  21    5.70   12.40
  -2   0 -21  -29.80   12.00
  -2   0 -22   29.30   15.50
  -2   0 -22   51.49   18.80
  -2   0 -23   13.90   13.90
  -2   0 -23   -0.30   13.60
  -2   0 -24   16.60   14.50
  -2   0 -25   -6.60   11.10
  -2   0 -26   21.40   16.10
  -2   1  27   54.09   20.90
   2   1 -27   63.79   22.20
   2  -1 -27   53.59   19.80
  -2  -1  27   23.40   17.00
  -2   1  26    7.00   14.90
   2  -1 -26   30.10   16.80
  -2  -1  26   29.90   18.20
   2   1 -25   -8.10   14.00
  -2   1  25    3.90   13.40
   2  -1 -25   11.60   14.80
  -2  -1  25    4.00   13.50
   2  -1 -25   -1.50   13.90
   2   1 -24   -8.00   13.20
   2   1 -24    9.30   18.10
  -2   1  24   36.40   15.70
   2  -1 -24   12.80   14.00
  -2  -1  24   26.40   15.50
   2  -1 -24   -8.50   12.50
   2   1 -23  361.06   39.80
   2   1 -23  239.08   34.20
  -2  -1  23  287.27   35.00
   2  -1 -23  283.37   50.49
   2  -1 -23  288.07   35.40
   2   1 -22   14.40   14.70
   2   1 -22    4.50   12.30
   2  -1 -22   -5.90   11.80
  -2  -1  22   -0.30   12.20
   2  -1 -22   -0.60   12.10
   2   1 -21   50.69   17.10
   2   1 -21   19.60   14.60
  -2   1  21   41.40   15.50
   2  -1 -21   16.80   13.70
   2  -1 -21   43.80   16.50
  -2  -1  21   20.20   14.30
  -2  -1  21   47.80   27.60
   2   1 -20   -4.20   11.30
   2   1 -20   -1.10   11.50
  -2   1  20    9.70   11.90
   2  -1 -20   30.50   14.40
  -2  -1  20   33.00   13.60
   2  -1 -20   15.90   13.30
  -2  -1  20   10.20   13.40
   2   1 -19  356.86   53.79
  -2   1  19  303.07   32.80
   2   1 -19  309.07   33.30
   2  -1 -19  327.57   33.60
  -2  -1  19  289.27   32.70
   2  -1 -19  303.27   32.70
   2   1 -18   48.30   16.10
   2   1 -18   28.20   13.60
  -2   1  18    6.30   11.20
   2  -1 -18   28.60   13.60
   2  -1 -18   52.09   15.10
  -2  -1  18   62.69   16.30
   2   1 -17  198.68   24.70
   2   1 -17  233.38   27.80
  -2   1  17  194.68   24.20
   2  -1 -17  137.69   21.60
   2  -1 -17  190.48   23.50
  -2  -1  17  186.78   23.10
   2   1 -16  197.78   24.00
  -2   1  16  212.38   23.40
   2   1 -16  226.88   25.60
   2  -1 -16  261.17   27.30
  -2  -1  16  190.28   23.10
   2  -1 -16  188.88   24.10
  -2   1  15   12.10    9.10
   2   1 -15    2.20    9.20
   2   1 -15    0.60    8.50
   2  -1 -15   -4.70    7.30
   2  -1 -15   -0.30    8.30
  -2  -1  15   17.20    9.90
  -2   1  14   65.79   13.20
   2   1 -14   56.39   13.90
  -2  -1  14   51.89   12.60
   2  -1 -14   44.70   11.40
   2  -1 -14   67.79   13.50
  -2   1  13   67.29   13.00
   2   1 -13   68.19   13.20
  -2  -1  13   91.89   15.40
   2  -1 -13   52.29   12.00
   2  -1 -13   73.39   13.90
   2   1 -12  239.88   23.50
   2  -1 -12  249.97   22.40
  -2  -1  12  227.58   22.80
   2  -1 -12  260.47   22.90
   2   1 -11  183.78   19.40
  -2   1  11  188.68   19.60
  -2  -1  11  169.88   18.90
   2  -1 -11  145.59   18.40
   2  -1 -11  152.28   18.60
  -2   1  10   14.40    9.10
   2   1 -10   42.80   11.90
  -2  -1  10   34.40   10.70
   2  -1 -10   51.49   10.90
  -2   1   9  140.59   15.00
   2   1  -9  170.78   18.30
  -2  -1   9  139.89   15.70
   2  -1  -9  141.09   15.80
   2   1  -8  135.49   15.80
  -2   1   8  122.99   12.80
  -2  -1   8   92.59   11.90
   2  -1  -8  116.39   12.80
  -2   1   7 1083.79   55.99
   2   1  -7 1098.69   56.89
  -2  -1   7 1107.09   56.89
  -2  -1   7 1042.90   56.59
   2  -1  -7 1104.29   56.29
  -2   1   6  514.45   30.90
   2   1  -6  609.64   32.50
  -2  -1   6  540.35   31.80
   2  -1  -6  594.94   31.50
  -2  -1   6  586.64   32.20
   2   1  -5 4230.18  246.38
  -2  -1   5 3904.51  242.38
   2  -1  -5 4166.28  236.78
   2   1  -4   34.90    6.30
  -2   1   4   25.00    5.20
   2   1  -4   38.30    6.30
  -2  -1   4   41.40    6.90
  -2  -1   4   31.60    6.30
   2  -1  -4   29.80    6.10
   2   1  -3 4216.98  216.58
  -2  -1   3 3510.95  210.88
   2  -1  -3 3696.33  202.78
   2   1  -2   67.89    6.10
  -2   1   2   45.10    4.30
  -2  -1   2   46.70    5.20
  -2  -1   2   54.09    5.50
   2  -1  -2   57.69    4.80
   2  -1  -2   56.89    4.60
   2  -1  -1 2985.50  149.29
  -2  -1   1 2994.30  160.78
   2   1   0  721.23   35.20
   2  -1   0  718.33   34.50
  -2  -1   0  730.13   35.30
  -2   1  -1  167.38   10.60
   2   1   1  209.98   11.30
   2   1   1  200.68   11.20
   2  -1   1  193.28   10.80
  -2  -1  -1  201.38   11.30
   2  -1   1  200.08   10.70
  -2  -1  -1  207.18   11.30
  -2   1  -2  573.14   29.10
   2   1   2  573.14   29.10
  -2   1  -2  540.35   29.00
   2   1   2  597.54   29.30
   2  -1   2  572.74   29.00
   2  -1   2  580.74   29.20
  -2  -1  -2  586.74   29.20
  -2  -1  -2  566.84   29.10
  -2   1  -3  173.28   12.00
   2   1   3  158.28   11.70
   2   1   3  167.98   11.60
  -2   1  -3  159.48   11.90
   2  -1   3  163.78   11.70
   2  -1   3  153.88   11.80
  -2  -1  -3  151.28   11.50
  -2  -1  -3  186.58   12.10
  -2   1  -4 3668.53  208.58
   2   1   4 3452.85  203.88
   2  -1   4 3102.59  203.28
  -2   1  -5   78.19    9.60
  -2   1  -5   58.79    8.70
   2   1   5   83.19    9.50
   2   1   5   61.99    8.30
  -2  -1  -5   66.29    8.60
  -2  -1  -5   62.49    8.10
   2  -1   5   64.09    8.30
   2  -1   5   54.19    8.10
   2   1   6  397.06   23.20
  -2   1  -6  386.46   23.50
   2   1   6  369.16   22.80
  -2   1  -6  372.46   23.20
   2  -1   6  332.57   22.60
  -2  -1  -6  369.56   22.80
  -2  -1  -6  370.36   23.00
   2   1   7 1163.28   59.09
   2   1   7 1148.09   58.59
  -2   1  -7 1123.29   58.99
  -2   1  -7 1101.19   58.89
  -2  -1  -7 1146.59   58.69
  -2  -1  -7 1078.89   58.49
   2  -1   7 1154.98   58.99
  -2   1  -8  870.61   50.39
  -2   1  -8  904.71   51.09
   2   1   8  931.01   50.79
   2   1   8  949.60   50.19
   2  -1   8  930.81   50.49
  -2  -1  -8  975.90   50.69
  -2  -1  -8  941.61   50.19
  -2   1  -9  328.07   24.40
   2   1   9  331.17   23.80
   2   1   9  296.07   23.80
  -2   1  -9  264.67   23.40
   2  -1   9  313.07   23.80
  -2  -1  -9  334.57   24.00
  -2  -1  -9  322.07   24.50
  -2   1 -10  699.23   42.70
  -2   1 -10  698.93   42.40
   2   1  10  668.23   41.40
  -2  -1 -10  697.93   42.50
  -2  -1 -10  682.93   41.70
   2  -1  10  750.02   42.50
   2   1  11  253.07   22.10
  -2   1 -11  276.87   23.60
  -2   1 -11  282.57   24.10
  -2  -1 -11  256.47   24.40
   2  -1  11  243.18   22.50
  -2  -1 -11  252.47   22.80
  -2   1 -12  187.08   21.20
  -2   1 -12  131.29   18.60
   2   1  12  196.98   20.10
   2  -1  12  213.08   22.30
  -2  -1 -12  182.68   20.30
  -2  -1 -12  188.68   21.70
   2   1  13  196.18   21.90
  -2   1 -13  217.28   23.40
  -2   1 -13  200.28   23.60
   2  -1  13  232.28   23.80
  -2  -1 -13  186.78   21.00
  -2  -1 -13  249.58   24.60
   2   1  14  661.83   43.30
  -2   1 -14  700.33   44.60
  -2   1 -14  726.43   45.60
   2  -1  14  669.43   43.70
  -2  -1 -14  688.73   44.50
   2   1  15   10.60    9.40
  -2   1 -15   -0.40   10.00
  -2   1 -15  -21.90    6.60
  -2  -1 -15  -13.50    7.30
   2  -1  15   -4.10    7.60
  -2  -1 -15    3.80   10.20
  -2   1 -16   21.60   12.30
   2   1  16    6.40   10.10
  -2   1 -16   56.69   14.70
  -2  -1 -16   13.40   11.30
  -2  -1 -16   23.60   12.20
   2  -1  16   26.00   12.40
   2   1  17   -9.60    9.00
  -2   1 -17    9.70   10.60
  -2   1 -17   10.80   11.90
  -2  -1 -17    3.90   11.70
   2  -1  17  -11.80    8.80
  -2  -1 -17   -7.60    9.00
   2   1  18   81.29   18.30
  -2   1 -18  125.19   21.70
  -2   1 -18  116.29   21.30
  -2  -1 -18  115.59   19.70
  -2  -1 -18  100.29   19.60
   2  -1  18  123.59   22.00
  -2   1 -19  318.47   33.70
  -2   1 -19  290.17   47.00
  -2  -1 -19  304.37   32.30
   2  -1  19  359.46   34.20
  -2  -1 -19  285.37   32.70
  -2   1 -20   96.29   21.10
  -2   1 -20  108.59   21.70
   2   1  20  103.79   19.90
  -2  -1 -20   92.89   19.90
  -2  -1 -20   97.89   21.60
   2  -1  20  116.49   21.30
  -2   1 -21  223.08   30.70
   2   1  21  188.38   26.90
  -2   1 -21  267.17   33.50
  -2  -1 -21  263.27   32.40
   2  -1  21  224.48   28.40
  -2  -1 -21  158.98   27.00
  -2   1 -22  -15.10   11.10
  -2   1 -22    3.50   13.50
  -2  -1 -22    0.30   12.80
  -2  -1 -22    5.10   16.50
  -2   1 -23  210.68   42.20
  -2   1 -23  175.28   27.90
  -2  -1 -23  187.68   30.10
  -2  -1 -23  254.67   32.90
  -2   1 -24   63.49   19.90
  -2  -1 -24   47.50   18.70
  -2  -1 -24   61.19   20.50
  -2   1 -25    5.50   14.00
  -2  -1 -25   26.40   15.80
  -2   1 -26  110.99   23.60
  -2  -1 -26   89.19   23.60
  -2   2  26  252.27   35.90
   2   2 -26  343.57   59.59
   2  -2 -26  270.97   46.90
  -2  -2  26  304.07   39.20
   2  -2 -26  274.47   37.40
   2   2 -25   -4.30   12.90
  -2   2  25  -12.50   11.70
   2  -2 -25   20.70   16.00
   2  -2 -25  -15.80   10.60
  -2  -2  25   -4.00   13.20
   2   2 -24  135.39   25.80
   2  -2 -24  192.68   32.20
   2  -2 -24  206.28   29.50
  -2  -2  24  140.39   27.00
   2   2 -23   63.69   19.30
   2   2 -23   73.99   20.80
   2  -2 -23   33.90   16.50
  -2  -2  23   48.80   18.30
   2  -2 -23   71.49   19.50
   2   2 -22   -1.00   15.00
   2   2 -22   26.80   15.30
  -2  -2  22   27.40   16.10
   2  -2 -22   32.30   15.20
  -2  -2  22   54.39   18.80
   2  -2 -22   31.10   16.40
  -2   2  21  150.18   23.20
   2   2 -21  139.39   27.30
   2   2 -21  150.88   25.20
  -2  -2  21  184.08   26.40
  -2  -2  21  188.38   27.30
   2  -2 -21  153.58   25.30
   2  -2 -21  138.59   23.40
  -2   2  20    2.60   10.70
   2   2 -20   11.30   12.60
   2   2 -20    4.50   13.40
   2  -2 -20   15.30   12.30
   2  -2 -20   -7.90   10.90
  -2  -2  20   16.20   16.40
  -2  -2  20   18.90   14.30
   2   2 -19    0.60   13.10
   2   2 -19   -3.00   12.40
   2  -2 -19    9.50   12.00
  -2  -2  19   -5.70   11.20
  -2  -2  19    2.00   11.80
   2  -2 -19    1.30   11.60
  -2   2  18  250.27   27.90
   2   2 -18  264.97   31.60
   2   2 -18  320.07   33.60
  -2  -2  18  259.07   30.80
   2  -2 -18  241.68   28.20
   2  -2 -18  304.67   30.50
  -2  -2  18  364.36   35.70
   2   2 -17  266.17   30.10
  -2   2  17  272.67   27.90
   2   2 -17  241.98   28.00
   2  -2 -17  240.18   26.70
  -2  -2  17  230.08   28.10
  -2  -2  17  272.87   29.70
   2  -2 -17  191.68   25.20
   2   2 -16  137.79   21.30
   2   2 -16  166.08   22.10
  -2   2  16  120.09   18.10
  -2  -2  16  143.69   21.50
   2  -2 -16  131.79   19.30
   2  -2 -16  102.09   17.60
  -2  -2  16  165.18   22.60
   2   2 -15   32.80   12.40
  -2   2  15   24.90   10.00
   2  -2 -15   28.40   10.70
  -2  -2  15   41.80   12.30
   2  -2 -15   36.70   11.60
  -2  -2  15   35.50   12.00
   2   2 -14  172.08   21.50
  -2   2  14  233.48   22.80
  -2  -2  14  203.88   22.30
   2  -2 -14  203.08   21.90
   2  -2 -14  166.88   20.60
   2   2 -13   32.60   11.10
  -2   2  13   30.50    9.30
  -2  -2  13   17.60   10.70
   2  -2 -13   28.70   10.20
   2  -2 -13   36.80   10.80
  -2   2  12  323.27   24.60
   2   2 -12  299.37   25.80
   2  -2 -12  314.87   24.50
  -2  -2  12  303.47   25.30
   2  -2 -12  298.67   24.40
   2   2 -11  123.49   17.40
  -2   2  11  115.19   15.10
  -2  -2  11   74.99   14.50
  -2  -2  11   96.89   15.40
   2  -2 -11   66.69   12.90
   2  -2 -11   90.99   14.30
   2   2 -10  468.45   30.90
  -2   2  10  435.36   28.60
  -2  -2  10  412.86   29.60
   2  -2 -10  405.26   28.90
  -2  -2  10  427.36   30.20
   2  -2 -10  396.26   28.70
  -2   2   9  675.23   38.20
   2   2  -9  662.53   39.70
  -2  -2   9  695.93   39.80
   2  -2  -9  598.44   37.70
   2  -2  -9  665.93   38.40
  -2   2   8  709.23   37.20
   2   2  -8  625.64   38.10
   2  -2  -8  634.64   36.60
  -2  -2   8  634.24   38.00
  -2  -2   8  660.33   38.30
   2  -2  -8  664.13   37.10
   2   2  -7  411.06   26.30
  -2   2   7  422.46   24.80
  -2  -2   7  433.56   26.40
  -2  -2   7  399.66   25.90
   2  -2  -7  410.16   24.80
   2  -2  -7  398.36   24.70
  -2   2   6   95.09    9.70
   2   2  -6   91.09   10.90
   2  -2  -6   90.09    9.50
  -2  -2   6   93.09   11.00
  -2  -2   6   75.19    9.80
   2   2  -5  440.16   26.40
  -2   2   5  459.65   25.10
   2  -2  -5  440.26   25.00
  -2  -2   5  433.16   26.40
  -2  -2   5  515.85   27.00
  -2   2   4  885.81   43.90
   2   2  -4  882.41   45.60
   2   2  -4  858.61   45.50
  -2  -2   4  896.41   45.50
  -2  -2   4  873.31   45.70
   2  -2  -4  906.71   44.10
   2   2  -3  240.68   15.20
  -2   2   3  200.88   12.90
   2   2  -3  230.68   14.90
  -2  -2   3  267.07   15.40
  -2  -2   3  222.78   14.90
   2  -2  -3  231.08   13.10
   2   2  -2 2732.03  156.38
  -2   2   2 2582.04  132.99
  -2  -2   2 2563.24  154.78
   2  -2  -2 2498.75  132.39
   2   2  -1  644.44   31.80
   2   2  -1  624.64   31.70
  -2  -2   1  612.34   32.70
  -2  -2   1  630.04   31.70
   2   2   0   61.09    6.00
   2   2   0   74.99    6.60
  -2   2   0   60.39    4.90
   2  -2   0   64.29    4.50
  -2  -2   0   64.99    6.10
  -2  -2   0   56.49    5.90
   2  -2   0   65.59    4.40
   2   2   1  186.58   11.70
  -2   2  -1  177.68   10.70
   2   2   1  187.58   11.50
   2  -2   1  187.58   10.90
  -2  -2  -1  194.28   11.60
  -2  -2  -1  176.38   11.60
  -2   2  -2 1607.74   76.79
  -2   2  -2 1587.64   76.79
   2  -2   2 1610.74   76.79
  -2   2  -3  138.59   11.00
  -2   2  -3  134.59   10.80
   2   2   3  117.79   10.20
   2   2   3  128.29   10.30
  -2  -2  -3  127.89   10.70
   2  -2   3  149.59   11.10
  -2  -2  -3  138.29   10.60
   2   2   4  703.23   36.30
   2   2   4  705.73   36.60
  -2   2  -4  690.83   36.90
  -2   2  -4  659.93   36.80
  -2  -2  -4  687.23   36.30
  -2  -2  -4  725.23   36.60
   2  -2   4  721.63   36.80
   2   2   5  121.79   10.60
  -2   2  -5   91.79   10.30
  -2   2  -5   97.09   10.70
   2   2   5  124.99   10.80
  -2  -2  -5  115.19   10.50
   2  -2   5   94.39   10.40
  -2  -2  -5  120.99   10.80
  -2   2  -6  233.38   17.90
   2   2   6  247.98   16.90
  -2   2  -6  218.48   17.40
   2   2   6  275.57   17.50
   2  -2   6  236.88   17.40
  -2  -2  -6  259.37   17.60
  -2  -2  -6  252.47   17.20
  -2   2  -7  834.02   46.60
   2   2   7  867.01   46.20
   2   2   7  826.82   45.40
  -2   2  -7  870.61   47.00
   2  -2   7  865.91   46.40
  -2  -2  -7  912.31   46.80
  -2  -2  -7  822.22   45.70
  -2   2  -8    1.20    7.30
   2   2   8   14.00    7.50
   2   2   8    9.90    6.80
  -2   2  -8   -1.90    7.10
  -2  -2  -8    2.70    8.10
   2  -2   8    0.70    6.50
  -2  -2  -8    5.70    6.80
  -2   2  -9  143.19   17.30
  -2   2  -9  165.98   18.40
   2   2   9  171.68   18.00
   2   2   9  170.18   17.70
   2  -2   9  232.68   20.60
  -2  -2  -9  163.68   17.20
  -2  -2  -9  184.58   18.40
  -2   2 -10   41.20   11.50
  -2   2 -10   20.80   10.60
   2   2  10   26.20    9.60
  -2  -2 -10   14.90    9.30
   2  -2  10   17.20    9.80
  -2  -2 -10   12.10    8.90
  -2   2 -11   94.99   14.90
  -2   2 -11  130.79   17.90
   2   2  11  108.99   17.70
   2  -2  11  112.79   16.40
  -2  -2 -11  125.49   16.30
  -2  -2 -11   94.89   15.00
  -2   2 -12  164.78   20.20
   2   2  12  209.88   20.60
  -2   2 -12  208.98   22.10
  -2  -2 -12  203.08   20.80
  -2  -2 -12  200.28   20.60
   2  -2  12  186.98   20.50
  -2   2 -13   73.69   14.00
  -2   2 -13   63.19   13.50
   2   2  13   60.79   12.80
  -2  -2 -13   64.29   13.60
   2  -2  13   86.19   14.70
  -2  -2 -13   71.39   13.40
   2   2  14  175.98   19.80
  -2   2 -14  148.89   19.90
  -2   2 -14  143.69   20.00
  -2  -2 -14  173.58   20.80
  -2  -2 -14  161.58   20.70
   2  -2  14  171.98   20.50
   2   2  15   68.19   14.40
  -2   2 -15   90.79   16.50
  -2   2 -15   82.29   16.30
  -2  -2 -15   91.69   15.80
   2  -2  15   91.09   16.20
  -2  -2 -15   85.09   15.60
   2   2  16   13.90    9.70
  -2   2 -16   -5.60   10.80
  -2   2 -16    5.80   11.70
   2  -2  16   11.10   10.70
  -2  -2 -16   26.90   12.00
  -2  -2 -16   -8.20    9.70
  -2   2 -17   -2.50   10.90
  -2   2 -17    7.80   12.20
   2   2  17    9.60   10.00
   2  -2  17   10.00   11.30
  -2  -2 -17    3.60   11.10
  -2  -2 -17    5.80   11.10
  -2   2 -18   12.50   12.80
  -2   2 -18    3.20   12.00
   2   2  18  -14.10    8.50
   2  -2  18   -9.20    9.60
  -2  -2 -18  -20.60    9.70
  -2   2 -19   14.00   15.40
  -2   2 -19   10.40   12.60
   2   2  19  -10.40    9.30
  -2  -2 -19    4.30   10.60
  -2  -2 -19    4.50   12.00
   2  -2  19   -2.90   10.70
  -2   2 -20  344.37   38.40
  -2   2 -20  478.95   46.40
   2   2  20  377.26   34.40
   2  -2  20  371.36   38.40
  -2  -2 -20  314.57   36.00
  -2  -2 -20  451.65   37.90
  -2   2 -21   58.59   18.80
  -2   2 -21   44.50   17.40
  -2  -2 -21   17.30   15.00
   2  -2  21   35.80   16.20
  -2  -2 -21   26.00   14.30
  -2   2 -22  105.59   22.70
  -2   2 -22   66.89   20.20
  -2  -2 -22   81.69   21.30
  -2  -2 -22   76.69   20.40
  -2   2 -23    7.40   16.00
  -2  -2 -23    0.80   14.40
  -2  -2 -23    5.20   14.30
  -2   2 -24   15.40   15.80
  -2  -2 -24   14.90   14.60
  -2  -2 -24   15.90   16.20
  -2   2 -26   53.99   32.20
  -2  -2 -26    6.80   15.00
  -2   3  26  -24.60   12.10
   2   3 -26   -0.90   17.20
  -2  -3  26   12.70   15.70
   2  -3 -26    2.80   14.30
   2  -3 -26    4.20   14.50
   2   3 -25   48.30   19.30
   2  -3 -25   88.19   22.40
   2  -3 -25   78.09   21.60
  -2  -3  25   65.99   20.90
   2   3 -24   28.80   17.00
   2  -3 -24   18.20   14.20
  -2  -3  24   14.30   15.40
   2  -3 -24   90.39   20.30
   2   3 -23   66.69   21.00
   2  -3 -23  109.59   22.30
  -2  -3  23   35.00   17.50
   2  -3 -23   35.60   16.80
   2   3 -22   91.59   20.80
   2   3 -22  113.59   23.20
  -2  -3  22  119.59   23.30
   2  -3 -22   67.49   19.10
   2  -3 -22  100.99   20.80
  -2  -3  22   78.99   20.40
   2   3 -21    0.90   13.10
  -2   3  21    7.90   13.10
   2   3 -21   -5.90   12.30
   2  -3 -21    2.80   12.10
  -2  -3  21   -8.30   12.30
  -2  -3  21   -3.90   13.20
   2  -3 -21  -14.60    9.00
  -2   3  20  112.09   19.60
   2   3 -20   14.70   14.80
   2  -3 -20   47.80   15.20
   2  -3 -20   57.29   16.40
  -2  -3  20   38.30   15.90
   2   3 -19   53.49   17.30
  -2   3  19   53.89   15.50
   2   3 -19   63.59   17.50
   2  -3 -19   25.60   13.70
   2  -3 -19   87.69   19.00
  -2  -3  19   79.79   18.80
  -2  -3  19   72.79   18.50
   2   3 -18  204.08   27.40
   2   3 -18  225.28   28.90
  -2   3  18  207.08   25.90
  -2  -3  18  297.27   32.20
  -2  -3  18  287.67   30.40
   2  -3 -18  246.18   27.70
   2  -3 -18  204.58   31.70
  -2   3  17  265.77   27.10
   2   3 -17  268.37   30.80
   2   3 -17  220.68   28.50
   2  -3 -17  205.48   25.50
  -2  -3  17  258.47   29.10
   2  -3 -17  275.57   28.90
  -2  -3  17  258.57   28.60
  -2   3  16   65.49   14.40
   2   3 -16   82.79   17.10
   2  -3 -16   72.09   15.00
  -2  -3  16   62.69   16.10
  -2  -3  16   81.49   17.00
   2  -3 -16   62.59   14.40
  -2   3  15  182.38   21.00
   2   3 -15  139.79   21.00
  -2  -3  15  193.68   23.40
   2  -3 -15  156.18   19.90
   2  -3 -15  158.68   20.00
  -2  -3  15  158.08   21.10
  -2   3  14   -0.90    7.40
   2   3 -14    2.20    8.70
  -2  -3  14   -4.00    8.30
   2  -3 -14   12.20    8.50
  -2  -3  14   -7.40    7.10
   2  -3 -14    6.10    8.00
   2   3 -13   99.09   16.90
  -2   3  13  150.28   17.50
  -2  -3  13  117.59   17.40
  -2  -3  13  165.98   20.80
   2  -3 -13  129.49   16.90
   2  -3 -13  130.49   17.00
   2   3 -12  426.16   31.60
  -2   3  12  402.86   28.30
  -2  -3  12  398.96   31.10
  -2  -3  12  451.15   31.20
   2  -3 -12  427.86   29.20
   2  -3 -12  411.76   29.30
  -2   3  11  114.69   13.90
   2   3 -11   79.19   14.40
  -2  -3  11   97.79   14.70
   2  -3 -11   77.49   12.90
   2  -3 -11   90.39   13.60
  -2  -3  11   72.99   13.90
   2   3 -10   84.19   14.30
  -2   3  10   82.19   12.10
   2  -3 -10   63.19   11.80
  -2  -3  10   66.29   13.50
  -2  -3  10   77.29   14.10
   2  -3 -10   77.19   12.10
  -2   3   9  983.90   54.39
   2   3  -9 1038.90   57.19
   2  -3  -9 1044.30   54.79
   2  -3  -9 1002.80   54.99
  -2  -3   9 1044.60   56.99
  -2  -3   9 1059.29   57.09
   2   3  -8  181.78   18.60
  -2   3   8  170.78   15.40
  -2  -3   8  213.28   18.20
  -2  -3   8  208.68   18.50
   2  -3  -8  196.58   16.10
   2  -3  -8  181.48   16.20
   2   3  -7 1825.92   92.59
  -2   3   7 1872.11   90.39
  -2  -3   7 1873.41   92.69
   2  -3  -7 1854.21   90.39
   2  -3  -7 1789.42   91.49
  -2  -3   7 1841.32   92.59
  -2   3   6   60.89    7.60
   2   3  -6   62.59    9.20
   2  -3  -6   63.99    7.90
  -2  -3   6   64.19    9.40
  -2  -3   6   54.79    8.90
   2  -3  -6   68.89    8.40
   2   3  -5  467.25   28.50
   2   3  -5  503.15   29.00
  -2   3   5  502.45   26.50
   2  -3  -5  500.85   26.50
   2  -3  -5  527.55   26.90
  -2  -3   5  499.35   28.60
  -2  -3   5  483.75   28.80
   2   3  -4  743.13   37.50
  -2   3   4  699.03   35.00
   2   3  -4  669.73   37.40
   2  -3  -4  686.83   35.00
   2  -3  -4  697.13   35.00
  -2  -3   4  737.13   37.60
  -2  -3   4  678.33   37.30
  -2   3   3 1416.86   68.69
   2   3  -3 1451.35   71.29
   2   3  -3 1541.75   71.49
  -2  -3   3 1405.06   71.19
   2  -3  -3 1431.96   68.59
   2  -3  -3 1460.25   68.79
  -2  -3   3 1443.46   71.19
   2   3  -2   -6.40    3.60
   2   3  -2    0.10    4.20
  -2  -3   2    1.70    4.40
  -2  -3   2    3.40    4.40
   2   3  -1   28.10    5.30
   2   3  -1   36.60    5.60
  -2  -3   1   36.90    5.80
  -2   3   0   21.80    3.00
  -2   3   0   16.00    2.70
   2   3   0   26.00    4.70
   2   3   0   21.30    4.60
  -2  -3   0   26.30    4.80
   2  -3   0   22.50    2.80
   2  -3   0   24.60    2.80
  -2  -3   0   24.40    4.90
   2   3   1 1439.16   70.49
   2   3   1 1442.76   70.49
  -2   3  -1 1464.15   69.69
  -2  -3  -1 1472.75   70.49
  -2  -3  -1 1457.15   70.49
   2  -3   1 1491.55   69.59
   2   3   2  362.56   19.80
  -2   3  -2  339.97   19.70
   2   3   2  326.67   19.60
  -2  -3  -2  352.66   19.80
   2  -3   2  372.26   19.60
  -2  -3  -2  374.36   19.90
   2   3   3  281.67   17.00
  -2   3  -3  267.87   17.30
  -2   3  -3  289.77   17.30
   2   3   3  312.17   17.20
   2  -3   3  264.87   17.00
  -2  -3  -3  303.07   17.10
  -2  -3  -3  270.27   16.90
   2   3   4  244.58   14.90
  -2   3  -4  211.88   15.30
  -2   3  -4  197.58   15.10
   2   3   4  209.38   14.40
  -2  -3  -4  235.58   14.90
  -2  -3  -4  227.58   14.70
   2  -3   4  224.68   15.20
   2   3   5  829.82   43.20
  -2   3  -5  814.12   44.20
   2   3   5  859.51   43.60
  -2   3  -5  818.72   44.10
  -2  -3  -5  837.02   43.50
   2  -3   5  849.52   44.00
  -2  -3  -5  837.62   43.20
  -2   3  -6   60.69    9.90
   2   3   6   83.59    9.80
  -2   3  -6  122.59   12.70
   2   3   6   83.49   10.40
  -2  -3  -6   95.99   10.40
   2  -3   6   75.79   10.10
  -2   3  -7 4470.35  211.78
  -2   3  -7 4351.56  211.58
   2   3   8   32.30    9.50
  -2   3  -8   46.30   10.90
  -2   3  -8   39.00   10.10
   2   3   8   35.90    9.00
   2  -3   8   48.90   10.40
  -2  -3  -8   32.90    9.10
  -2  -3  -8   55.79   10.70
   2   3   9  849.61   47.30
  -2   3  -9  799.02   48.60
  -2   3  -9  887.81   53.19
   2   3   9  842.72   48.10
  -2  -3  -9  852.81   48.00
  -2  -3  -9  853.21   47.40
   2  -3   9  858.41   48.40
   2   3  10  323.57   25.70
  -2   3 -10  311.57   25.60
  -2   3 -10  286.47   29.40
   2   3  10  371.26   25.00
  -2  -3 -10  298.17   23.90
  -2  -3 -10  302.57   24.30
   2  -3  10  345.97   25.80
  -2   3 -11  708.83   45.40
  -2   3 -11  800.22   46.50
   2   3  11  806.62   44.20
   2   3  11  679.93   43.80
  -2  -3 -11  708.73   43.40
   2  -3  11  772.52   44.90
  -2  -3 -11  717.23   44.30
  -2   3 -12    3.90    8.30
  -2   3 -12    6.80    8.30
   2   3  12   15.60    8.30
  -2  -3 -12   12.30    8.40
   2  -3  12    1.60    7.30
  -2  -3 -12   10.70    8.50
   2   3  13  739.13   46.00
  -2   3 -13  772.02   48.30
  -2   3 -13  779.72   48.10
  -2  -3 -13  741.73   46.70
  -2  -3 -13  815.72   46.80
  -2   3 -14    7.90   10.00
  -2   3 -14   10.00   10.50
   2   3  14   24.50    9.80
   2  -3  14   18.80   10.50
  -2  -3 -14   13.60    9.30
  -2  -3 -14   22.80   10.20
  -2   3 -15    0.50   10.40
   2   3  15   17.30   10.10
  -2   3 -15   -6.20    8.80
  -2  -3 -15    5.80    9.00
   2  -3  15   15.20   10.20
  -2  -3 -15  -11.40    7.60
   2   3  16  129.29   18.80
  -2   3 -16  107.89   19.20
  -2   3 -16   92.49   17.80
  -2  -3 -16  133.89   19.70
   2  -3  16  147.99   20.80
  -2  -3 -16  108.19   18.70
   2   3  17   35.00   12.30
  -2   3 -17   43.30   14.30
  -2   3 -17   11.70   13.10
   2  -3  17   25.80   13.50
  -2  -3 -17   31.40   12.80
  -2  -3 -17   15.20   11.60
  -2   3 -18    3.70   12.60
  -2   3 -18   17.70   13.80
   2   3  18   26.20   14.00
  -2  -3 -18   18.60   13.10
   2  -3  18   37.20   15.40
  -2  -3 -18    9.20   11.80
   2   3  19   52.89   15.80
  -2   3 -19   60.69   19.10
  -2  -3 -19   48.80   16.20
  -2  -3 -19   49.20   15.70
   2  -3  19   24.60   14.30
  -2   3 -20   17.60   14.60
   2   3  20  -10.90    9.00
  -2   3 -20   12.70   14.90
   2  -3  20    6.40   20.60
  -2  -3 -20   -1.30   11.70
  -2  -3 -20    5.00   12.20
  -2   3 -21  331.87   37.60
  -2   3 -21  380.16   39.80
   2  -3  21  285.37   33.40
  -2  -3 -21  229.58   31.40
  -2  -3 -21  311.07   33.60
  -2   3 -22  -21.80    9.90
   2  -3  22    0.40   13.40
  -2  -3 -22   13.00   13.60
  -2  -3 -22  -15.50   10.00
  -2   3 -23  124.49   25.10
  -2  -3 -23  132.29   25.10
  -2   3 -24   22.50   16.00
  -2  -3 -24   30.70   16.30
  -2  -3 -24   -6.60   13.10
  -2   3 -25   35.00   19.10
  -2  -3 -25   73.89   20.60
  -2  -3 -25   30.10   17.40
   2  -3  26   32.60   20.00
  -2  -3 -26   -6.30   12.50
  -2   4  26  239.18   34.30
   2   4 -26  244.68   41.90
   2  -4 -26  226.98   32.20
   2  -4 -26  232.88   33.10
   2   4 -25   -5.50   13.80
  -2  -4  25   16.60   15.60
   2  -4 -25    8.40   16.40
   2   4 -24   37.30   16.80
  -2  -4  24   36.10   17.50
   2  -4 -24   34.90   15.30
   2  -4 -24   19.70   16.10
   2   4 -23   11.60   15.70
  -2  -4  23   -9.60   11.50
   2  -4 -23   -2.20   10.60
   2  -4 -23   -3.80   12.90
   2   4 -22   -6.10   11.90
   2  -4 -22   21.00   13.20
   2  -4 -22    0.50   12.40
  -2  -4  22   43.50   16.60
  -2  -4  22    6.50   13.60
   2   4 -21   17.60   14.90
   2   4 -21   26.90   16.20
   2  -4 -21   -5.70   10.20
   2  -4 -21   -2.80   11.10
  -2  -4  21   20.20   14.50
  -2  -4  21   15.40   13.20
   2   4 -20   18.30   14.80
   2   4 -20   21.60   16.30
  -2   4  20   17.80   12.20
   2  -4 -20   49.60   14.80
   2  -4 -20   36.00   14.90
  -2  -4  20   41.50   17.30
  -2   4  19   36.00   13.70
   2   4 -19   12.90   14.00
  -2  -4  19   20.70   13.50
   2  -4 -19   33.40   13.30
   2  -4 -19   17.10   13.20
  -2  -4  19   29.40   14.60
   2   4 -18   45.30   15.20
  -2   4  18   40.70   13.20
   2   4 -18   42.20   16.40
  -2  -4  18   47.10   15.80
   2  -4 -18   45.80   17.90
   2  -4 -18   37.20   14.60
  -2  -4  18   43.40   15.50
  -2   4  17   10.80    9.70
   2   4 -17   -2.40   11.00
  -2  -4  17    1.70   11.10
   2  -4 -17    0.60    9.60
  -2  -4  17   -3.70   10.50
   2  -4 -17   -0.10    9.20
   2   4 -16 1211.98   69.69
  -2   4  16 1074.89   64.69
  -2  -4  16 1194.88   68.99
  -2  -4  16 1121.49   67.99
   2  -4 -16 1193.38   65.89
   2  -4 -16 1083.29   65.89
  -2   4  15   27.70   10.80
   2   4 -15   27.40   13.00
  -2  -4  15   34.60   12.70
  -2  -4  15   43.30   13.00
   2  -4 -15   35.50   11.50
   2  -4 -15   69.59   13.60
  -2   4  14  433.86   29.80
   2   4 -14  423.86   32.70
   2  -4 -14  402.06   29.50
  -2  -4  14  374.26   31.40
   2  -4 -14  382.36   29.70
  -2  -4  14  399.36   31.60
   2   4 -13   63.49   13.60
  -2   4  13   44.50   11.00
  -2  -4  13   50.49   14.50
  -2  -4  13   41.30   11.90
   2  -4 -13   61.39   12.00
   2  -4 -13   32.80   10.20
  -2   4  12  178.78   18.40
   2   4 -12  155.58   19.70
  -2  -4  12  186.38   20.50
   2  -4 -12  182.28   18.80
  -2  -4  12  162.48   20.50
   2  -4 -12  167.48   18.30
   2   4 -11  273.37   24.40
   2  -4 -11  288.37   22.40
  -2  -4  11  246.98   23.40
  -2  -4  11  293.87   24.40
   2  -4 -11  294.17   21.90
  -2   4  10  163.28   16.40
   2   4 -10  165.88   18.50
  -2  -4  10  142.79   17.60
   2  -4 -10  126.29   15.20
  -2  -4  10  153.58   17.90
   2  -4 -10  145.69   15.60
  -2   4   9   12.70    7.40
   2   4  -9    3.30    8.40
  -2  -4   9   10.90    9.30
  -2  -4   9   -9.50    8.40
   2  -4  -9   -6.30    6.70
   2  -4  -9    9.40    7.50
   2   4  -8   36.20   10.40
  -2   4   8   52.39    9.10
  -2  -4   8   29.90   10.50
   2  -4  -8   38.20   10.10
  -2  -4   8   39.90   10.90
   2  -4  -8   44.90    8.70
  -2   4   7  466.55   26.50
   2   4  -7  462.45   29.40
  -2  -4   7  437.06   29.20
   2  -4  -7  466.35   26.60
  -2  -4   7  454.75   29.80
   2  -4  -7  443.56   26.90
   2   4  -6   10.70    6.50
  -2   4   6    3.80    4.30
  -2  -4   6    2.80    5.80
   2  -4  -6   -2.90    4.10
  -2  -4   6    1.70    5.90
   2  -4  -6   -0.20    4.60
   2   4  -5  307.37   20.70
   2   4  -5  323.77   20.60
  -2   4   5  290.87   17.30
  -2  -4   5  325.07   20.90
   2  -4  -5  275.87   17.30
   2  -4  -5  314.77   17.70
  -2   4   4  490.25   25.50
   2   4  -4  489.75   28.80
   2   4  -4  517.15   28.70
   2  -4  -4  466.85   25.60
  -2  -4   4  516.75   29.10
  -2  -4   4  507.65   28.70
   2  -4  -4  534.45   25.50
   2   4  -3  407.96   22.20
  -2   4   3  369.96   18.50
   2   4  -3  360.76   21.90
  -2  -4   3  379.56   22.10
  -2  -4   3  364.66   21.80
   2  -4  -3  347.97   18.60
   2  -4  -3  370.66   18.30
   2   4  -2   28.80    5.30
   2   4  -2   19.80    5.30
  -2  -4   2   23.20    5.30
  -2  -4   2   28.60    5.50
   2   4  -1  215.48   13.50
   2   4  -1  201.18   13.60
  -2  -4   1  201.08   13.50
  -2   4   0 3393.36  158.58
   2   4   1    9.20    3.80
   2   4   1    6.90    3.80
   2  -4   1    5.30    3.20
  -2  -4  -1    9.80    4.30
  -2  -4  -1    2.60    3.50
   2  -4   1    6.90    3.10
   2   4   2 2509.25  118.79
   2  -4   2 2514.45  118.49
   2  -4   2 2451.25  118.49
  -2   4  -3  220.78   14.00
   2   4   3  207.68   13.50
   2   4   3  201.48   13.50
   2  -4   3  209.88   13.80
  -2  -4  -3  174.38   13.10
  -2   4  -4  578.04   32.10
   2   4   4  566.74   31.20
   2   4   4  634.24   31.60
   2  -4   4  555.34   31.70
  -2  -4  -4  593.44   31.30
  -2  -4  -4  586.84   31.20
   2   4   5  408.66   23.70
  -2   4  -5  401.56   25.00
   2   4   5  406.26   24.00
  -2  -4  -5  432.96   25.90
   2  -4   5  407.16   24.80
  -2  -4  -5  395.66   23.50
  -2   4  -6 1113.19   58.69
   2   4   6 1084.29   57.09
   2   4   6 1128.69   57.59
  -2  -4  -6 1125.59   57.19
  -2  -4  -6 1117.19   57.59
   2  -4   6 1155.88   58.59
   2   4   7    7.20    7.30
  -2   4  -7    2.50    8.10
   2   4   7    3.60    6.90
  -2   4  -7   12.50    8.20
   2  -4   7    6.90    7.40
  -2  -4  -7   13.90    7.50
  -2  -4  -7    2.00    6.20
  -2   4  -8  121.09   15.30
   2   4   8  134.99   15.00
   2   4   8  106.29   13.10
  -2   4  -8  125.69   15.80
  -2  -4  -8  116.89   13.80
  -2  -4  -8  136.29   15.60
   2  -4   8  106.39   14.80
  -2   4  -9   39.90   11.10
  -2   4  -9   61.89   14.50
   2   4   9   76.89   11.60
   2   4   9   67.19   12.10
  -2  -4  -9   62.79   11.00
   2  -4   9   72.29   12.70
  -2  -4  -9   63.69   11.50
  -2   4 -10   71.49   15.80
  -2   4 -10   88.29   16.40
   2   4  10   86.39   13.70
  -2  -4 -10   96.39   13.70
   2  -4  10  113.49   15.60
  -2  -4 -10   69.29   12.20
  -2   4 -11   94.39   15.30
   2   4  11  105.29   15.20
  -2   4 -11   81.29   14.50
   2   4  11  117.09   14.80
   2  -4  11   69.19   13.40
  -2  -4 -11  109.69   14.30
  -2  -4 -11  128.29   15.90
   2   4  12    9.70    8.40
   2   4  12   -4.60    6.60
  -2   4 -12    8.40    9.20
  -2   4 -12    7.30    9.00
  -2  -4 -12    3.60    7.90
  -2  -4 -12   12.50    8.00
   2  -4  12    0.20    7.50
  -2   4 -13   70.09   14.20
   2   4  13   57.99   11.90
  -2   4 -13   65.49   13.90
  -2  -4 -13   59.69   12.50
  -2  -4 -13   74.79   14.30
   2  -4  13   91.89   15.10
  -2   4 -14  398.46   32.00
  -2   4 -14  389.66   32.60
   2   4  14  409.86   30.20
   2  -4  14  404.96   31.30
  -2  -4 -14  374.86   30.00
  -2  -4 -14  431.06   31.90
  -2   4 -15   30.80   12.90
  -2   4 -15   43.40   14.10
   2   4  15   55.59   13.30
  -2  -4 -15   25.40   11.70
  -2  -4 -15   50.59   13.50
   2  -4  15   25.50   12.50
  -2   4 -16  741.13   49.99
   2   4  16  769.52   47.80
  -2   4 -16  769.52   51.29
   2  -4  16  731.33   49.20
  -2  -4 -16  750.12   48.90
  -2  -4 -16  699.13   52.19
  -2   4 -17   54.39   15.50
   2   4  17   19.00   11.60
  -2   4 -17   24.70   14.70
  -2  -4 -17   50.79   16.30
  -2  -4 -17    7.70   11.70
   2  -4  17   45.70   14.60
   2   4  18  315.27   31.70
  -2   4 -18  273.67   35.70
  -2   4 -18  329.17   35.20
   2  -4  18  309.67   33.00
  -2  -4 -18  309.97   31.30
  -2  -4 -18  267.67   31.10
  -2   4 -19   62.39   18.30
   2   4  19   86.49   17.40
  -2   4 -19   75.69   19.10
  -2  -4 -19   95.89   19.00
  -2  -4 -19   75.99   18.60
   2  -4  19   72.09   18.20
   2   4  20   -3.00    9.80
  -2   4 -20    5.30   12.80
  -2   4 -20   -8.10   12.90
  -2  -4 -20   15.60   13.30
  -2  -4 -20   24.20   14.70
  -2   4 -21   48.80   18.10
  -2  -4 -21  115.49   21.40
   2  -4  21   93.09   20.20
  -2  -4 -21   46.30   16.90
  -2   4 -22   22.10   17.10
   2  -4  22   21.80   15.60
  -2  -4 -22   15.00   13.90
  -2  -4 -22    3.50   12.00
  -2   4 -23   90.69   22.30
  -2  -4 -23   75.09   20.60
  -2  -4 -23   63.89   20.20
  -2   4 -24   39.40   19.00
   2  -4  24    0.80   14.60
  -2  -4 -24   -1.60   12.00
  -2  -4 -24  -10.40   11.10
  -2   4 -25   11.90   15.00
  -2  -4 -25   31.80   17.40
   2  -4  25   -8.20   16.50
  -2  -4 -25   -5.30   12.70
   2   5 -25   -0.30   15.40
  -2  -5  25   12.40   15.80
   2  -5 -25   -1.20   13.90
   2  -5 -25  -16.80   10.10
   2   5 -24   22.50   16.70
   2  -5 -24    0.70   12.00
   2  -5 -24    1.30   11.50
  -2  -5  24   11.00   14.90
   2   5 -23   70.39   21.30
  -2  -5  23   63.79   19.60
   2  -5 -23   34.40   15.60
   2  -5 -23   78.09   20.00
   2   5 -22   16.00   15.00
  -2  -5  22   20.50   16.40
   2  -5 -22   16.40   13.40
   2  -5 -22   46.00   15.40
  -2  -5  22   -5.90   12.60
   2   5 -21  266.27   32.90
   2  -5 -21  285.07   32.30
   2  -5 -21  256.27   29.90
  -2  -5  21  261.97   32.90
  -2  -5  21  263.17   32.40
   2   5 -20   11.20   14.40
  -2   5  20   40.70   14.00
   2   5 -20   12.80   13.40
   2  -5 -20   26.90   13.90
   2  -5 -20   30.60   13.70
  -2  -5  20   19.50   14.60
   2   5 -19  467.75   45.70
  -2   5  19  505.55   38.10
   2   5 -19  560.24   43.60
   2  -5 -19  459.15   38.10
  -2  -5  19  546.25   41.80
  -2  -5  19  425.66   40.40
   2   5 -18   -4.30   11.90
  -2  -5  18    1.80   11.50
  -2  -5  18    2.90   11.50
   2  -5 -18    3.80   10.90
   2  -5 -18   18.50   11.90
  -2   5  17  242.98   25.60
   2   5 -17  236.68   28.90
   2  -5 -17  214.08   24.50
  -2  -5  17  309.97   32.80
  -2  -5  17  246.38   28.50
   2  -5 -17  214.98   25.20
   2   5 -16   24.70   13.10
  -2   5  16   38.50   12.50
   2  -5 -16   -5.60    9.00
  -2  -5  16   30.10   12.10
   2  -5 -16   30.40   11.50
  -2  -5  16   26.60   13.20
  -2   5  15  -11.70    7.10
   2   5 -15   -5.40   10.20
   2  -5 -15   -3.30    8.30
  -2  -5  15    3.50   10.20
  -2  -5  15   11.50   10.50
   2  -5 -15    5.40    8.20
  -2   5  14  110.49   15.50
   2   5 -14   92.29   17.00
   2  -5 -14  102.99   15.00
  -2  -5  14  134.79   20.00
  -2  -5  14   96.79   16.70
   2  -5 -14  101.89   15.40
  -2   5  13  193.58   19.30
   2   5 -13  153.88   20.50
  -2  -5  13  195.38   23.20
   2  -5 -13  162.68   18.60
   2  -5 -13  163.18   18.20
  -2   5  12   18.60    7.90
   2   5 -12   20.20   10.10
  -2  -5  12   14.10    9.40
  -2  -5  12   16.00    9.40
   2  -5 -12   17.70    7.70
   2  -5 -12   24.70    9.00
   2   5 -11   16.20    9.70
  -2   5  11    9.30    6.40
   2  -5 -11    7.40    6.90
  -2  -5  11   11.90    8.80
  -2  -5  11    5.50    8.30
   2  -5 -11   15.90    7.20
  -2   5  10   87.59   11.50
   2   5 -10   49.70   11.70
   2  -5 -10   56.09   10.40
  -2  -5  10   42.10   11.50
   2  -5 -10   56.29    9.80
  -2  -5  10   57.79   12.50
   2   5  -9  144.79   17.60
  -2   5   9  167.68   15.50
   2  -5  -9  191.88   16.10
  -2  -5   9  147.19   17.60
  -2  -5   9  140.79   17.20
   2  -5  -9  149.79   15.40
   2   5  -8  208.08   20.60
  -2   5   8  211.28   16.50
  -2  -5   8  229.58   21.00
  -2  -5   8  222.68   20.80
   2  -5  -8  209.58   17.50
   2  -5  -8  218.18   17.20
   2   5  -7   80.49   13.20
  -2   5   7   95.49   10.80
   2  -5  -7  107.19   10.60
  -2  -5   7  109.09   14.90
  -2  -5   7   68.89   12.60
   2  -5  -7  104.59   11.50
  -2   5   6    4.40    5.10
   2   5  -6    9.30    7.80
  -2  -5   6    2.40    7.50
   2  -5  -6   -0.60    5.10
  -2  -5   6    1.10    7.80
   2  -5  -6    0.70    5.10
  -2   5   5  308.37   16.70
   2   5  -5  248.48   20.30
   2   5  -5  259.47   20.10
   2  -5  -5  283.07   16.30
  -2  -5   5  275.07   20.70
  -2  -5   5  276.17   22.80
   2  -5  -5  293.37   16.80
   2   5  -4  621.54   34.00
  -2   5   4  592.54   30.00
   2   5  -4  627.84   34.30
   2  -5  -4  590.84   29.70
  -2  -5   4  585.84   34.00
  -2  -5   4  612.54   33.90
   2  -5  -4  597.14   30.10
  -2   5   3 1200.68   57.09
   2   5  -3 1203.98   60.79
   2   5  -3 1164.68   60.39
  -2   5   3 1212.58   56.89
   2  -5  -3 1189.88   56.59
  -2  -5   3 1219.08   60.99
   2   5  -2 2733.23  129.49
   2   5  -2 2682.43  129.69
  -2  -5   2 2738.43  129.79
  -2  -5   2 2648.64  129.29
   2   5  -1   60.59    7.70
   2   5  -1   62.89    8.10
  -2  -5   1   66.19    7.80
  -2   5   0   71.79    6.00
   2   5   0   94.59    8.90
   2   5   0   93.59    8.80
  -2  -5   0   93.09    8.80
   2  -5   0   75.49    6.00
   2  -5   0   76.89    5.80
  -2  -5   0   98.79    8.80
   2   5   1 1192.48   58.59
   2   5   1 1212.38   58.79
   2  -5   1 1184.58   57.49
   2  -5   1 1174.78   57.39
  -2  -5  -1 1209.08   58.69
  -2  -5  -1 1153.98   58.49
   2   5   2  658.83   34.90
   2   5   2  683.63   34.90
  -2  -5  -2  657.63   34.70
   2  -5   2  686.13   34.50
  -2  -5  -2  670.83   35.00
   2   5   3 1174.48   56.99
  -2   5  -3 1050.49   56.99
   2   5   3 1085.09   56.69
   2  -5   3 1229.78   57.49
  -2  -5  -3 1171.98   56.89
  -2  -5  -3 1145.19   56.89
   2  -5   3 1139.49   57.09
   2   5   4 1882.41   92.99
   2   5   4 1943.01   92.99
  -2   5  -4 1842.72   93.69
   2  -5   4 2021.70   96.19
   2  -5   4 1885.61   93.79
   2   5   5   66.29    9.00
  -2   5  -5   48.10    9.50
   2   5   5   58.39    9.30
  -2  -5  -5   72.89    9.70
  -2  -5  -5   60.49    8.70
   2  -5   5   52.59    9.40
  -2   5  -6   32.20    9.60
   2   5   6   40.00    8.40
   2   5   6   50.19    9.40
  -2  -5  -6   45.20    8.20
   2  -5   6   69.19   10.90
  -2  -5  -6   44.30    9.20
  -2   5  -7 1978.90  100.99
   2   5   7 2047.90   99.69
   2   5   7 2030.50   99.09
  -2  -5  -7 2017.80   99.49
   2  -5   7 2011.00  100.79
  -2  -5  -7 1955.20   98.79
   2   5   8   57.59    9.70
  -2   5  -8   34.30   10.80
   2   5   8   52.49   10.20
  -2  -5  -8   48.20    9.30
  -2  -5  -8   40.30    9.40
   2  -5   8   71.09   11.80
   2   5   9 1044.80   56.09
  -2   5  -9 1026.40   57.79
  -2   5  -9 1125.79   62.39
   2   5   9  985.30   54.89
  -2  -5  -9 1075.59   55.29
  -2  -5  -9 1000.30   55.69
   2  -5   9  975.70   56.69
  -2   5 -10  148.79   18.20
   2   5  10  165.78   16.80
  -2   5 -10  133.29   17.60
   2   5  10  169.78   18.20
  -2  -5 -10  141.59   15.80
   2  -5  10  177.18   19.00
  -2  -5 -10  142.29   16.30
  -2   5 -11  837.72   50.69
   2   5  11  886.31   48.30
  -2   5 -11  829.62   50.79
   2   5  11  840.02   49.30
   2  -5  11  900.81   50.79
  -2  -5 -11  806.72   47.60
  -2  -5 -11  843.42   49.00
  -2   5 -12  351.26   27.90
  -2   5 -12  329.87   27.60
   2   5  12  289.27   23.80
  -2  -5 -12  328.67   24.70
   2  -5  12  289.27   25.30
  -2  -5 -12  342.87   25.90
   2   5  13  235.08   22.20
   2   5  13  208.38   22.90
  -2   5 -13  249.58   26.30
  -2   5 -13  170.28   23.20
   2  -5  13  195.48   22.40
  -2  -5 -13  228.98   22.20
  -2  -5 -13  224.78   23.40
  -2   5 -14  439.46   33.90
  -2   5 -14  450.15   34.40
   2   5  14  439.56   30.70
   2  -5  14  345.67   30.80
  -2  -5 -14  370.66   30.80
  -2  -5 -14  432.06   30.80
   2   5  15    4.40    9.30
  -2   5 -15   42.90   15.00
  -2   5 -15   11.20   11.60
  -2  -5 -15   29.30   11.40
  -2  -5 -15   11.00    9.90
   2  -5  15   24.10   11.90
  -2   5 -16   40.80   14.60
  -2   5 -16   17.00   12.60
   2   5  16   41.70   12.70
  -2  -5 -16   30.80   13.10
  -2  -5 -16   19.00   11.10
   2  -5  16   43.30   14.20
  -2   5 -17  102.19   20.30
   2   5  17  112.79   18.80
  -2   5 -17   85.39   18.80
  -2  -5 -17  119.59   20.20
   2  -5  17   91.69   19.10
  -2  -5 -17  118.99   21.50
  -2   5 -18   68.49   19.30
  -2   5 -18   77.59   17.80
   2   5  18   61.69   15.00
   2  -5  18   66.99   18.20
  -2  -5 -18   63.49   15.90
  -2  -5 -18   86.89   17.80
  -2   5 -19   54.79   17.80
   2   5  19   34.60   12.60
  -2   5 -19   67.79   18.00
   2  -5  19   37.70   15.90
  -2  -5 -19   21.80   13.30
  -2  -5 -19   66.39   15.80
  -2   5 -20  127.19   24.80
  -2   5 -20  178.48   34.40
  -2  -5 -20  149.49   24.40
  -2  -5 -20  132.79   23.40
   2  -5  20  154.48   26.50
  -2   5 -21   85.49   22.50
   2  -5  21   32.80   15.90
  -2  -5 -21   57.99   18.00
   2  -5  21   53.89   18.90
  -2  -5 -21   85.89   18.80
  -2   5 -22   16.50   15.50
   2  -5  22   -0.40   12.60
  -2  -5 -22  -13.20   11.10
   2  -5  22    6.00   13.70
  -2  -5 -22    1.20   12.50
  -2   5 -23   58.99   21.50
   2  -5  23   82.89   21.70
  -2  -5 -23   76.49   18.80
  -2  -5 -23   59.39   18.90
  -2   5 -24   17.90   16.70
   2  -5  24    4.20   14.20
  -2  -5 -24   -1.60   15.40
  -2   5 -25    2.10   14.60
  -2  -5 -25   -1.30   12.70
  -2  -5 -25   -7.20   13.00
   2  -5  25    4.90   16.60
   2   6 -25   -6.00   13.30
   2  -6 -25   -1.60   12.80
   2  -6 -25   20.50   14.50
  -2  -6  25  -11.50   12.30
   2   6 -24   21.00   16.50
   2  -6 -24    5.80   14.00
   2  -6 -24   45.00   17.10
  -2  -6  24   77.59   21.30
   2   6 -23   23.20   16.40
   2  -6 -23   35.60   15.40
  -2  -6  23   35.60   17.20
   2  -6 -23   49.10   16.40
   2   6 -22   24.70   16.30
  -2  -6  22   23.90   14.80
   2  -6 -22   12.00   12.50
  -2  -6  22   11.30   15.00
   2  -6 -22   25.50   13.60
   2   6 -21   40.00   17.70
  -2  -6  21   39.50   16.50
  -2  -6  21   29.40   15.70
   2  -6 -21   51.89   15.90
   2  -6 -21   23.70   13.70
   2   6 -20   48.10   17.30
  -2  -6  20   27.20   19.20
   2  -6 -20   12.80   12.20
   2  -6 -20   44.30   16.70
  -2  -6  20   38.30   15.90
   2   6 -19  135.29   23.90
   2   6 -19  127.79   23.80
  -2   6  19  129.69   20.20
   2  -6 -19  138.19   21.60
   2  -6 -19  119.09   19.80
  -2  -6  19  155.38   25.30
  -2  -6  19  167.48   24.90
  -2   6  18   13.50   11.30
   2   6 -18   12.00   13.40
   2  -6 -18   11.80   10.90
  -2  -6  18    3.10   12.10
   2  -6 -18   -8.80    8.70
  -2  -6  18    6.20   12.40
   2   6 -17  -10.20   10.70
  -2   6  17    4.00    9.50
   2  -6 -17   -4.80    9.20
  -2  -6  17   11.10   12.60
  -2  -6  17    1.00   11.00
   2   6 -16  220.28   27.80
  -2   6  16  198.18   22.00
   2  -6 -16  189.58   22.80
  -2  -6  16  189.28   25.00
  -2  -6  16  194.58   25.40
   2  -6 -16  146.49   19.80
  -2   6  15    8.90    9.20
   2   6 -15   11.70   11.30
  -2  -6  15   27.20   12.20
  -2  -6  15    4.80   10.40
   2  -6 -15   34.00   11.10
   2  -6 -15    6.10    8.80
  -2   6  14  285.47   24.00
   2   6 -14  296.17   30.10
   2  -6 -14  302.07   24.70
   2  -6 -14  279.07   23.60
  -2  -6  14  342.67   31.80
  -2  -6  14  298.67   29.90
  -2   6  13   38.00   10.10
   2   6 -13   58.39   14.00
   2  -6 -13   22.10    8.60
  -2  -6  13   38.40   11.70
   2  -6 -13   14.30    8.50
  -2   6  12  540.95   35.40
   2   6 -12  596.74   40.20
  -2  -6  12  607.84   40.20
  -2  -6  12  658.83   40.60
   2  -6 -12  568.14   36.50
   2  -6 -12  632.34   36.30
  -2   6  11   24.60    7.90
   2   6 -11   33.40   10.80
  -2  -6  11   39.40   11.30
   2  -6 -11   32.70    9.20
   2  -6 -11   28.00    8.00
  -2  -6  11   35.90   10.60
   2   6 -10 1966.40   98.49
  -2   6  10 1807.42   95.49
   2  -6 -10 1841.02   93.59
  -2  -6  10 1913.31   97.59
   2  -6 -10 1869.41   92.69
  -2  -6  10 1798.72   96.49
  -2   6   9   22.30    7.10
   2   6  -9   20.50    9.10
  -2  -6   9    7.60    8.20
  -2  -6   9   12.70    8.80
   2  -6  -9   32.00    7.80
   2  -6  -9   15.20    6.60
  -2   6   8   18.30    6.30
   2   6  -8   27.50    9.50
   2  -6  -8   26.10    6.60
  -2  -6   8   30.00    9.90
  -2  -6   8   31.90    9.20
   2  -6  -8   25.70    7.00
   2   6  -7  241.98   20.40
  -2   6   7  255.67   16.70
  -2  -6   7  257.37   21.30
  -2  -6   7  214.98   20.90
   2  -6  -7  231.88   17.70
   2   6  -6  143.99   15.50
  -2   6   6  124.09   11.10
  -2  -6   6  160.58   16.70
  -2  -6   6  128.39   14.80
   2  -6  -6  127.89   10.60
   2   6  -5   45.90    9.80
   2   6  -5   19.10    8.90
  -2   6   5   39.90    5.90
   2  -6  -5   33.80    5.20
   2  -6  -5   33.30    5.80
  -2  -6   5   36.50    9.80
  -2  -6   5   46.00   10.00
  -2   6   4  204.88   13.90
   2   6  -4  232.88   18.80
  -2   6   4  225.58   13.50
   2   6  -4  235.88   18.50
   2  -6  -4  231.68   13.00
  -2  -6   4  253.87   18.60
  -2  -6   4  238.48   18.60
   2  -6  -4  237.98   13.50
  -2   6   3  264.97   14.20
   2   6  -3  247.08   18.90
   2   6  -3  258.97   18.60
  -2   6   3  264.77   15.80
  -2  -6   3  270.67   19.20
   2   6  -2  306.37   20.40
   2   6  -2  312.17   19.80
  -2  -6   2  289.47   19.80
  -2  -6   2  288.37   19.50
   2   6  -1   31.30    7.30
   2   6  -1   32.70    7.10
  -2   6   1   34.70    4.50
  -2  -6   1   23.40   10.50
  -2  -6   1   27.00    6.80
   2   6   0  183.68   14.30
   2   6   0  203.58   14.90
  -2   6   0  193.28   11.90
   2  -6   0  199.68   11.90
  -2  -6   0  220.48   16.80
  -2  -6   0  218.98   14.80
   2  -6   0  191.98   11.60
   2   6   1   16.40    5.90
   2   6   1   18.30    6.00
  -2   6  -1   15.90    5.30
   2  -6   1   13.60    4.60
   2  -6   1   22.30    5.00
  -2  -6  -1   21.80    5.90
   2   6   2  478.25   26.40
   2   6   2  453.85   26.00
   2  -6   2  457.65   25.40
   2  -6   2  454.85   25.60
  -2  -6  -2  480.45   26.10
  -2  -6  -2  451.25   26.30
  -2   6  -3    5.50    5.60
   2   6   3   10.10    6.10
   2   6   3   12.00    5.90
  -2  -6  -3    5.70    5.70
  -2  -6  -3    6.30    5.20
   2  -6   3    4.60    5.60
   2  -6   3    7.60    6.10
   2   6   4 1106.49   55.59
  -2   6  -4 1092.29   56.39
   2   6   4 1093.19   55.49
  -2  -6  -4 1094.39   57.29
  -2  -6  -4 1066.09   55.39
   2   6   5   47.00    8.60
   2   6   5   50.49    8.50
  -2   6  -5   45.00    9.50
   2  -6   5   31.10    8.80
  -2  -6  -5   50.59    8.70
   2  -6   5   54.49    9.40
  -2  -6  -5   45.60    8.20
  -2   6  -6 1168.88   62.09
   2   6   6 1202.78   60.39
   2   6   6 1173.68   60.59
  -2  -6  -6 1158.18   60.49
  -2  -6  -6 1157.18   59.89
   2  -6   6 1234.88   62.19
   2  -6   6 1147.39   61.69
  -2   6  -7  403.06   28.40
   2   6   7  432.66   26.90
   2   6   7  414.66   26.20
   2  -6   7  442.06   28.20
  -2  -6  -7  413.76   26.60
  -2  -6  -7  422.26   26.10
   2  -6   7  426.26   28.10
   2   6   8   22.50    7.90
  -2   6  -8   18.20    8.80
   2   6   8   23.90    7.70
  -2  -6  -8   27.10    8.50
   2  -6   8   32.30    9.40
   2  -6   8   13.60    8.70
  -2  -6  -8   22.10    7.40
   2   6   9  312.57   22.10
   2   6   9  269.77   22.20
  -2   6  -9  306.37   23.90
  -2  -6  -9  271.47   21.80
  -2  -6  -9  309.47   21.60
   2  -6   9  292.27   23.60
   2  -6   9  330.87   24.10
   2   6  10  233.18   20.20
  -2   6 -10  199.28   22.00
  -2   6 -10  238.68   23.30
   2   6  10  243.88   19.20
  -2  -6 -10  226.78   19.90
  -2  -6 -10  222.98   19.00
   2  -6  10  240.08   21.20
   2   6  11   42.10   10.80
  -2   6 -11   44.10   11.70
  -2   6 -11   28.60   10.50
   2   6  11   38.00    9.70
  -2  -6 -11   35.50    9.80
  -2  -6 -11   30.50    9.30
   2  -6  11   25.40    9.60
  -2   6 -12  677.03   46.00
  -2   6 -12  742.63   46.50
   2   6  12  693.93   42.70
   2   6  12  694.33   44.20
  -2  -6 -12  773.52   43.40
  -2  -6 -12  769.62   44.50
   2  -6  12  713.73   45.50
   2   6  13  119.89   16.00
   2   6  13  135.99   18.40
  -2   6 -13  123.19   18.70
  -2   6 -13   96.99   17.90
   2  -6  13  119.29   17.70
  -2  -6 -13  109.99   16.60
  -2  -6 -13  114.39   15.60
   2   6  14  360.66   27.90
  -2   6 -14  364.16   31.60
  -2   6 -14  359.76   31.50
   2  -6  14  333.87   29.10
  -2  -6 -14  338.57   27.30
  -2  -6 -14  338.77   28.30
  -2   6 -15   77.79   18.30
  -2   6 -15   83.49   17.50
   2   6  15   86.69   14.90
   2  -6  15   91.29   17.50
  -2  -6 -15   68.19   14.20
  -2  -6 -15   44.60   13.30
  -2   6 -16    8.90   12.10
  -2   6 -16   17.90   13.10
   2   6  16    9.70   10.10
   2  -6  16   11.60   11.70
  -2  -6 -16   15.60   10.80
   2  -6  16   24.70   13.20
  -2  -6 -16   14.20   13.80
   2   6  17    8.70    9.80
  -2   6 -17  -10.60   11.50
  -2   6 -17    2.50   12.20
   2  -6  17   -8.20   10.60
  -2  -6 -17   -4.90    9.00
   2  -6  17   -6.30   10.40
  -2  -6 -17   -7.30    9.10
  -2   6 -18   86.89   20.30
  -2   6 -18  100.29   21.40
   2   6  18  103.89   17.30
  -2  -6 -18   78.69   16.90
   2  -6  18   76.79   18.10
   2  -6  18  118.29   21.60
  -2  -6 -18   82.69   18.20
  -2   6 -19   16.20   14.10
  -2   6 -19   11.10   15.70
   2   6  19    5.30   11.30
  -2  -6 -19   -7.70   10.60
   2  -6  19    6.20   13.40
  -2  -6 -19   15.30   11.80
   2  -6  19    2.10   11.70
  -2   6 -20  184.68   29.10
   2  -6  20  154.68   25.40
  -2  -6 -20  158.08   24.10
  -2  -6 -20  154.08   24.20
   2  -6  20  148.79   24.80
  -2   6 -21   13.50   15.20
  -2  -6 -21  -20.40    9.60
   2  -6  21   29.90   14.80
  -2  -6 -21  -11.10   10.80
   2  -6  21    9.90   14.00
  -2   6 -22   32.30   17.80
  -2  -6 -22   33.10   15.80
   2  -6  22   40.20   16.70
   2  -6  22   28.10   16.00
  -2  -6 -22   53.99   17.70
  -2   6 -23  -12.90   12.40
  -2  -6 -23   -1.00   10.80
   2  -6  23   31.00   15.60
  -2  -6 -23   14.90   13.90
  -2   6 -24   61.29   21.30
   2  -6  24   32.20   16.50
  -2  -6 -24   46.90   17.40
  -2  -6 -24   36.40   17.80
  -2  -6 -25    1.80   14.80
   2   7 -24   17.70   16.70
   2  -7 -24   -2.40   13.40
  -2  -7  24   20.40   16.30
   2  -7 -24   -1.30   12.30
   2   7 -23    8.30   15.10
   2  -7 -23   -1.70   11.90
   2  -7 -23  -17.10   10.30
  -2  -7  23  -20.50   10.50
   2   7 -22   65.09   20.00
   2  -7 -22   90.29   18.80
  -2  -7  22   89.79   21.40
   2  -7 -22   78.39   19.50
  -2  -7  22   88.59   23.10
   2   7 -21   -2.00   12.90
  -2  -7  21   -3.20   12.30
  -2  -7  21    2.90   12.60
   2  -7 -21   -4.10    9.60
   2  -7 -21   27.90   13.50
   2   7 -20   44.80   16.90
  -2  -7  20   69.39   17.90
   2  -7 -20   37.60   14.00
  -2  -7  20   81.79   32.10
   2  -7 -20   33.50   13.90
  -2   7  19  223.28   25.00
   2   7 -19  221.08   29.70
   2  -7 -19  219.88   25.10
  -2  -7  19  200.18   27.80
   2  -7 -19  184.78   24.70
  -2  -7  19  239.28   30.60
  -2   7  18    3.50    9.40
   2   7 -18   11.70   13.00
  -2  -7  18   29.00   14.10
   2  -7 -18  -11.50    8.90
  -2  -7  18   14.00   12.50
   2  -7 -18    4.50   10.60
   2   7 -17  289.77   33.00
  -2  -7  17  278.67   32.20
  -2  -7  17  403.56   38.00
   2  -7 -17  311.47   28.60
   2  -7 -17  329.17   27.50
   2   7 -16   26.30   13.80
  -2   7  16    3.20    8.50
  -2  -7  16   -9.20    9.70
  -2  -7  16   -1.90   10.70
   2  -7 -16   14.30    9.60
   2  -7 -16   -6.30    8.20
  -2   7  15  109.69   15.80
   2   7 -15   93.39   18.70
  -2  -7  15   44.50   16.20
  -2  -7  15   49.20   15.80
   2  -7 -15   92.89   15.70
   2  -7 -15   80.79   14.30
   2   7 -14   14.60   11.10
  -2   7  14   20.50    8.80
   2  -7 -14   16.30    9.30
  -2  -7  14   23.00   11.60
  -2  -7  14   12.90   10.80
   2  -7 -14   15.00    8.30
  -2   7  13   42.20   10.20
   2   7 -13   16.70   11.50
   2  -7 -13   28.40    9.30
   2  -7 -13   20.00    8.90
  -2  -7  13   62.29   17.00
  -2  -7  13   34.80   12.20
   2   7 -12   -1.00    8.70
  -2   7  12   -4.20    6.20
  -2  -7  12    1.10    8.00
   2  -7 -12   -4.80    5.80
  -2  -7  12   13.00   10.40
   2  -7 -12    3.00    6.70
   2   7 -11   14.50    9.60
  -2   7  11   17.30    7.20
   2  -7 -11   14.90    7.70
  -2  -7  11   -1.20    7.90
   2  -7 -11   13.80    6.60
  -2  -7  11    7.20    9.30
   2   7 -10  150.08   18.70
  -2   7  10  183.98   15.90
  -2  -7  10  183.98   20.50
   2  -7 -10  150.98   14.70
  -2  -7  10  134.39   17.70
   2  -7 -10  160.28   15.80
   2   7  -9  820.42   46.60
  -2   7   9  773.32   41.50
  -2  -7   9  767.42   46.20
   2  -7  -9  758.72   42.10
   2  -7  -9  770.02   41.30
  -2  -7   9  768.62   46.20
  -2   7   8    5.00    4.80
   2   7  -8    0.90    7.10
  -2  -7   8   -3.60    6.80
   2  -7  -8    4.00    4.70
   2  -7  -8   -7.10    4.50
  -2  -7   8    1.60    7.50
   2   7  -7    6.50    6.90
  -2   7   7    6.00    4.70
   2  -7  -7   13.10    5.30
   2  -7  -7   20.90    5.10
  -2  -7   7   20.80    8.40
  -2  -7   7   20.30    8.60
   2   7  -6   -3.00    6.70
  -2   7   6   10.70    4.60
   2  -7  -6   -1.30    3.70
  -2  -7   6   -5.00    6.60
  -2  -7   6   -0.60    7.10
   2  -7  -6    1.90    4.20
   2   7  -5  147.19   15.40
   2   7  -5  138.89   15.40
  -2   7   5  144.39   10.40
  -2   7   5  143.29   11.00
   2  -7  -5  135.69    9.60
  -2  -7   5  140.79   15.00
   2  -7  -5  148.89   10.30
  -2  -7   5  132.39   15.20
   2   7  -4  204.68   17.80
  -2   7   4  186.58   13.90
   2   7  -4  183.58   16.20
  -2   7   4  196.48   11.80
   2  -7  -4  177.08   10.90
  -2  -7   4  197.68   17.20
  -2  -7   4  184.18   16.30
   2  -7  -4  194.08   11.30
   2   7  -3 1021.60   53.79
  -2   7   3  985.10   48.90
   2   7  -3  995.60   53.09
  -2  -7   3 1038.60   53.89
  -2  -7   3 1064.79   53.49
   2   7  -2   24.00    7.80
   2   7  -2    2.80    5.90
  -2  -7   2    8.90    6.50
  -2  -7   2   -1.40    6.50
   2   7  -1  759.72   39.90
   2   7  -1  736.63   39.10
  -2   7   1  717.53   36.20
  -2  -7   1  720.23   41.50
  -2  -7   1  724.93   39.10
   2   7   0  122.29   11.60
  -2   7   0  119.19    9.20
   2   7   0  127.19   12.20
   2  -7   0  129.09    9.20
  -2  -7   0  131.49   12.20
   2  -7   0  113.09    8.90
  -2  -7   0  102.19   11.50
   2   7   1   -1.90    5.60
  -2   7  -1   -2.10    4.40
   2   7   1   -8.70    4.90
   2  -7   1    3.50    4.50
  -2  -7  -1    6.10    6.90
  -2  -7  -1   -0.80    4.90
   2  -7   1    7.70    4.70
   2   7   2  119.99   11.70
   2   7   2  114.79   11.50
   2  -7   2  123.49   10.90
   2  -7   2  118.19   10.90
  -2  -7  -2  118.29   11.90
  -2  -7  -2  103.79   10.90
   2   7   3  106.19   11.00
   2   7   3   98.59   10.50
  -2  -7  -3  100.89   10.40
  -2  -7  -3   76.09   10.10
   2  -7   3   84.49   11.20
   2  -7   3   86.29   10.30
   2   7   4  126.99   12.40
   2   7   4  132.39   12.60
  -2   7  -4  113.79   12.40
  -2  -7  -4  115.29   11.50
   2  -7   4  131.29   12.90
   2  -7   4  121.19   12.80
  -2  -7  -4  116.49   12.20
   2   7   5  427.06   25.00
   2   7   5  425.96   25.20
  -2   7  -5  374.06   25.80
   2  -7   5  430.46   26.00
  -2  -7  -5  397.26   24.70
  -2  -7  -5  400.66   26.00
   2  -7   5  401.56   25.80
   2   7   6   84.09   10.80
   2   7   6   62.19    9.50
  -2   7  -6   60.29   10.60
  -2  -7  -6   77.99    9.80
   2  -7   6   72.59   10.90
  -2  -7  -6   55.49    9.50
   2  -7   6   54.49   10.20
   2   7   7  594.44   34.60
   2   7   7  619.54   34.30
  -2   7  -7  581.34   36.40
   2  -7   7  582.74   36.30
   2  -7   7  605.44   36.30
  -2  -7  -7  606.24   34.00
  -2  -7  -7  592.34   34.60
  -2   7  -8   24.20    9.50
   2   7   8   39.30    9.30
   2   7   8   36.90    8.60
   2  -7   8   41.40   10.20
   2  -7   8   40.20   10.00
  -2  -7  -8   37.30    8.90
  -2  -7  -8   47.00    8.80
   2   7   9  861.71   47.70
   2   7   9  915.21   48.70
  -2   7  -9  916.31   51.29
   2  -7   9  824.62   49.80
   2  -7   9  835.62   49.99
  -2  -7  -9  907.11   48.70
  -2  -7  -9  840.42   47.30
   2   7  10    6.30    7.40
  -2   7 -10   12.10    8.80
   2   7  10    9.50    7.00
  -2  -7 -10   10.30    7.80
   2  -7  10   11.20    8.20
  -2  -7 -10   13.70    7.10
   2  -7  10   13.50    8.70
  -2   7 -11  739.43   49.70
   2   7  11  826.72   47.80
   2   7  11  859.71   47.00
  -2   7 -11  879.91   50.89
   2  -7  11  763.42   49.10
   2  -7  11  797.62   49.20
  -2  -7 -11  801.52   47.40
  -2  -7 -11  852.11   46.70
   2   7  12   63.79   11.80
   2   7  12   59.99   12.70
  -2   7 -12   34.00   11.90
  -2   7 -12   55.89   14.10
  -2  -7 -12   41.00   10.50
   2  -7  12   42.00   12.60
  -2  -7 -12   42.30   11.10
   2  -7  12   81.39   14.90
  -2   7 -13  419.16   36.40
  -2   7 -13  498.85   36.90
   2   7  13  556.94   35.50
   2   7  13  488.55   33.20
  -2  -7 -13  514.25   33.60
   2  -7  13  530.95   36.40
   2  -7  13  462.25   35.40
  -2  -7 -13  473.85   34.10
  -2   7 -14    6.70   11.30
  -2   7 -14    0.00   10.30
   2   7  14   12.30    8.70
  -2  -7 -14   -2.10    8.20
   2  -7  14   -2.40    9.50
   2  -7  14  -10.20    8.80
  -2  -7 -14   -8.40    8.60
   2   7  15   26.80   11.20
  -2   7 -15    4.40   11.20
  -2   7 -15   29.20   13.70
  -2  -7 -15   44.40   12.10
   2  -7  15   39.80   14.10
  -2  -7 -15   10.30   10.90
   2  -7  15   11.70   11.90
  -2   7 -16   21.70   13.90
  -2   7 -16   12.10   11.70
   2  -7  16   -3.50   10.10
   2  -7  16    5.30   10.50
  -2  -7 -16    2.10    9.60
  -2  -7 -16   -6.20    9.40
  -2   7 -17   77.79   19.60
  -2   7 -17   79.29   18.80
   2   7  17   79.89   15.80
   2  -7  17   93.39   18.90
   2  -7  17   81.09   17.60
  -2  -7 -17   81.69   16.90
  -2  -7 -17   62.49   15.20
  -2   7 -18   -1.40   13.00
  -2   7 -18   33.80   16.30
   2   7  18   -3.60    8.80
   2  -7  18    4.20   12.10
  -2  -7 -18  -12.80   10.00
   2  -7  18   23.50   13.90
  -2  -7 -18  -10.90    9.70
  -2   7 -19   -6.70   13.50
   2  -7  19   28.90   15.20
  -2  -7 -19   23.70   13.60
  -2  -7 -19    5.30   12.20
   2  -7  19   29.10   15.10
  -2   7 -20  -17.80   12.30
  -2  -7 -20   10.40   12.30
  -2  -7 -20   -0.40   12.00
   2  -7  20   -6.90   11.70
   2  -7  20  -11.60   11.10
  -2   7 -21  326.27   38.40
  -2  -7 -21  244.28   29.70
   2  -7  21  304.77   35.90
  -2  -7 -21  211.58   29.30
   2  -7  21  328.47   36.20
  -2   7 -22    5.20   14.30
  -2  -7 -22   -3.80   11.80
  -2  -7 -22   -6.50   11.00
   2  -7  22   16.10   13.90
   2  -7  22  -15.50   12.10
  -2   7 -23  158.08   28.50
   2  -7  23  184.08   38.60
  -2  -7 -23  100.79   21.30
  -2   7 -24   99.79   24.40
  -2  -7 -24   34.20   15.80
  -2  -7 -24   35.10   17.00
   2  -7  24   46.40   19.30
   2   8 -24   27.10   18.60
  -2  -8  24   17.10   15.00
   2  -8 -24   14.00   14.60
   2  -8 -24   15.00   13.40
   2   8 -23  -13.50   11.50
   2  -8 -23   -0.60   12.00
  -2  -8  23   24.50   15.70
   2  -8 -23    7.90   12.40
   2   8 -22   27.00   16.70
  -2  -8  22   19.10   14.00
   2  -8 -22   15.10   12.80
   2  -8 -22    8.20   12.80
  -2  -8  22   13.70   15.40
   2   8 -21  -13.30   11.00
  -2  -8  21   -0.30   13.30
  -2  -8  21   -6.70   12.80
   2  -8 -21   -7.50   10.20
   2  -8 -21   10.40   10.60
   2   8 -20  280.97   34.80
   2  -8 -20  230.68   28.10
  -2  -8  20  224.58   30.20
  -2  -8  20  302.57   45.20
   2  -8 -20  264.17   28.30
  -2   8  19   37.20   16.60
   2   8 -19   50.79   16.30
   2  -8 -19   49.50   13.90
  -2  -8  19    8.80   13.30
  -2  -8  19   15.50   14.80
   2  -8 -19   59.19   15.00
   2   8 -18    8.90   12.90
  -2   8  18    2.20    9.70
  -2  -8  18   -1.60   10.60
   2  -8 -18    6.10    9.90
  -2  -8  18   -6.10   10.90
   2  -8 -18   10.50   10.50
  -2   8  17   99.29   16.00
   2   8 -17  113.89   21.00
   2  -8 -17   81.09   15.20
  -2  -8  17   82.29   18.40
  -2  -8  17  104.99   21.20
   2  -8 -17   93.69   16.70
   2   8 -16  261.27   30.30
  -2   8  16  240.38   24.60
  -2  -8  16  245.38   29.50
   2  -8 -16  278.47   24.00
   2  -8 -16  247.28   29.40
  -2  -8  16  215.08   27.10
   2   8 -15   53.69   16.30
  -2   8  15   49.70   11.60
  -2  -8  15   92.39   18.50
   2  -8 -15   49.10   11.90
   2  -8 -15   69.29   13.60
  -2  -8  15   36.40   13.80
   2   8 -14  701.63   46.10
  -2   8  14  652.43   39.90
   2  -8 -14  639.64   40.80
   2  -8 -14  644.04   39.60
  -2  -8  14  620.84   44.80
   2   8 -13   26.30   12.40
  -2   8  13   51.99   11.00
  -2  -8  13   26.80   12.50
   2  -8 -13   38.10   10.20
  -2  -8  13   11.00   11.00
   2  -8 -13   14.10    8.30
   2   8 -12  296.77   28.70
  -2   8  12  256.77   20.50
  -2  -8  12  229.78   25.30
   2  -8 -12  237.38   21.00
  -2  -8  12  289.77   28.00
   2  -8 -12  257.77   20.20
  -2   8  11    6.70    6.60
   2   8 -11    6.70    9.40
   2  -8 -11   11.30    6.60
  -2  -8  11    2.10   10.00
   2  -8 -11   14.70    7.70
  -2  -8  11   11.30    9.50
  -2   8  10  283.37   19.50
   2   8 -10  260.57   28.80
  -2  -8  10  293.37   27.50
   2  -8 -10  255.77   19.50
  -2  -8  10  265.87   23.90
   2  -8 -10  255.37   18.50
   2   8  -9  211.68   22.40
   2  -8  -9  238.88   16.90
  -2  -8   9  233.28   22.40
  -2  -8   9  244.88   23.50
   2  -8  -9  201.48   15.40
   2   8  -8    6.00    7.00
  -2   8   8    3.50    4.80
   2  -8  -8    1.70    4.90
   2  -8  -8    8.70    4.50
  -2  -8   8    4.60    7.40
  -2  -8   8    0.10    6.80
  -2   8   7    7.70    4.80
   2   8  -7    2.90    6.80
   2  -8  -7   15.40    4.50
   2  -8  -7   12.60    4.80
  -2  -8   7   -0.10    6.40
  -2  -8   7    4.50    7.50
  -2   8   6   69.89    7.40
   2   8  -6   67.69   11.10
  -2  -8   6   62.79   11.50
  -2  -8   6   55.19   10.50
   2  -8  -6   54.39    6.40
  -2   8   5   -5.30    3.90
   2   8  -5    3.90    6.20
   2   8  -5    5.10    6.60
  -2   8   5    5.20    3.70
  -2  -8   5   -4.40    6.20
   2  -8  -5    2.30    2.80
  -2  -8   5    9.20    6.70
   2   8  -4  251.67   19.70
  -2   8   4  266.27   14.20
  -2   8   4  239.88   13.80
   2   8  -4  226.48   18.30
  -2  -8   4  233.98   18.60
  -2  -8   4  204.18   18.50
   2   8  -3   34.40    7.80
   2   8  -3   27.00    8.10
  -2  -8   3   24.00    7.30
  -2  -8   3   36.30    8.00
   2   8  -2   -1.30    5.20
   2   8  -2   -0.20    5.10
  -2   8   2   -5.30    2.80
  -2  -8   2   -8.10    4.90
  -2  -8   2   -5.70    4.90
  -2   8   1    3.10    3.40
   2   8  -1    9.50    5.80
   2   8  -1    9.30    6.30
  -2  -8   1    3.60    5.50
  -2  -8   1   -5.70    5.30
   2   8   0  105.39   11.60
   2   8   0  120.99   12.10
  -2   8   0  114.79    9.00
  -2  -8   0  131.09   12.20
   2  -8   0  125.69    9.10
   2  -8   0  107.49    9.00
  -2  -8   0  124.69   11.90
   2   8   1  308.57   20.60
  -2   8  -1  312.87   18.70
   2   8   1  306.77   20.40
   2  -8   1  347.37   19.10
  -2  -8  -1  309.97   20.30
   2  -8   1  339.07   18.70
  -2  -8  -1  336.27   20.60
   2   8   2 1146.39   57.59
   2   8   2 1098.39   57.59
  -2  -8  -2 1138.49   57.49
   2  -8   2 1156.68   56.69
  -2  -8  -2 1146.79   57.59
   2  -8   2 1128.39   56.89
   2   8   3   89.29   10.40
   2   8   3   91.39   10.50
  -2  -8  -3   88.99    9.90
   2  -8   3   99.19   10.30
  -2  -8  -3   85.59   10.10
   2   8   4 1970.10   94.29
  -2   8  -4 1974.80   95.09
   2   8   4 1979.20   94.39
   2  -8   4 1891.01   94.59
  -2  -8  -4 1904.31   93.89
  -2  -8  -4 1896.71   93.99
   2  -8   4 1817.82   94.59
   2   8   5   52.69    8.70
  -2   8  -5   35.20    8.80
   2   8   5   57.49    8.60
   2  -8   5   40.20    8.40
   2  -8   5   42.90    8.80
  -2  -8  -5   35.60    7.10
  -2  -8  -5   44.50    8.10
   2   8   6  830.12   44.40
  -2   8  -6  833.02   46.10
   2   8   6  839.22   44.70
  -2  -8  -6  814.52   45.50
   2  -8   6  789.02   45.40
   2  -8   6  798.52   45.50
  -2  -8  -6  840.52   44.30
  -2   8  -7   49.50   10.10
   2   8   7   31.40    7.90
   2   8   7   53.49    9.20
   2  -8   7   40.40    9.50
   2  -8   7   40.60    9.60
  -2  -8  -7   42.70    8.40
  -2  -8  -7   37.70    8.60
   2   8   8   34.60    8.60
  -2   8  -8   25.00    9.20
   2   8   8    9.10    6.50
  -2  -8  -8   23.40    8.00
   2  -8   8   12.20    8.00
  -2  -8  -8   21.00    7.10
   2  -8   8   28.50    9.20
  -2   8  -9   -7.30    6.70
   2   8   9   -8.00    6.00
   2   8   9    0.70    6.00
  -2  -8  -9   -5.60    5.30
   2  -8   9   -9.40    6.60
  -2  -8  -9   11.20    7.40
   2  -8   9    3.90    7.30
   2   8  10   30.00    9.70
   2   8  10   32.70    9.40
  -2  -8 -10   43.70    9.30
   2  -8  10   36.60   11.60
  -2  -8 -10   22.70    9.00
   2  -8  10   38.60   11.10
   2   8  11   28.70    9.40
   2   8  11   50.69   11.70
  -2   8 -11   26.10   12.00
   2  -8  11   38.60   12.00
  -2  -8 -11   40.40   10.00
   2  -8  11   36.90   12.20
  -2  -8 -11   38.80   10.50
  -2   8 -12   18.10   11.10
  -2   8 -12    7.30   10.20
   2   8  12   24.50    9.90
   2   8  12   22.00    8.80
   2  -8  12   -1.90    9.20
  -2  -8 -12   23.10    9.70
   2  -8  12    9.00   10.20
  -2  -8 -12   20.00    9.00
   2   8  13   34.90   10.90
  -2   8 -13   33.70   12.80
   2   8  13   40.50   11.70
  -2   8 -13   27.40   13.60
  -2  -8 -13   47.30   11.60
  -2  -8 -13   35.40   11.20
   2  -8  13   17.20   11.40
   2  -8  13   48.30   13.10
   2   8  14  139.49   18.10
  -2   8 -14  128.09   21.30
  -2   8 -14  127.09   20.50
  -2  -8 -14  100.59   17.30
   2  -8  14  124.89   19.90
  -2  -8 -14  100.09   15.80
  -2   8 -15   87.89   19.10
   2   8  15   78.79   14.40
  -2   8 -15   81.29   18.30
   2  -8  15   89.59   18.20
  -2  -8 -15   71.59   14.10
   2  -8  15   66.99   16.30
  -2  -8 -15   65.99   20.10
  -2   8 -16   72.39   18.50
  -2   8 -16   48.90   16.20
   2   8  16   33.40   11.80
  -2  -8 -16   69.49   14.30
   2  -8  16   57.29   15.40
   2  -8  16   56.79   16.00
  -2  -8 -16   52.79   14.60
  -2   8 -17  131.59   23.60
  -2   8 -17   75.29   19.50
   2   8  17   95.69   17.10
   2  -8  17  100.79   19.60
   2  -8  17   77.39   18.00
  -2  -8 -17   97.59   18.20
  -2  -8 -17  131.49   19.10
   2   8  18   41.50   17.60
  -2   8 -18   41.70   16.60
  -2  -8 -18   24.10   13.60
   2  -8  18   40.00   16.10
   2  -8  18   62.89   16.70
  -2  -8 -18   55.99   14.50
  -2   8 -19    6.10   13.50
   2  -8  19   -6.70   11.90
  -2  -8 -19  -13.70    9.30
   2  -8  19    1.80   11.40
  -2   8 -20  238.98   33.00
  -2  -8 -20  194.28   25.30
  -2  -8 -20  153.58   24.10
   2  -8  20  200.08   29.00
   2  -8  20  192.68   28.60
  -2   8 -21   28.00   17.90
   2  -8  21    5.50   13.20
   2  -8  21   20.80   15.00
  -2  -8 -21   11.60   12.10
  -2  -8 -21   34.70   14.10
  -2   8 -22   41.30   19.50
  -2  -8 -22   19.80   14.30
  -2  -8 -22   36.00   16.30
   2  -8  22   40.80   17.90
  -2   8 -23    3.60   14.30
  -2  -8 -23    1.40   12.80
  -2  -8 -23    8.60   13.10
   2  -8  23    6.50   14.20
   2   9 -23   49.10   18.70
   2  -9 -23    5.70   18.70
  -2  -9  23   36.90   17.20
   2  -9 -23   72.69   17.30
   2   9 -22   22.50   16.50
   2  -9 -22    3.80   11.70
  -2  -9  22  -17.60   10.80
  -2  -9  22  -15.20   11.90
   2  -9 -22    2.10   11.60
   2   9 -21  169.38   27.80
   2  -9 -21  195.88   25.70
  -2  -9  21  198.88   28.80
  -2  -9  21  191.08   30.50
   2  -9 -21  199.38   24.90
   2   9 -20   13.00   15.10
   2  -9 -20   17.60   12.10
  -2  -9  20   32.20   15.30
   2  -9 -20   17.60   11.30
   2   9 -19  229.98   30.90
   2  -9 -19  214.48   26.00
  -2  -9  19  279.37   33.30
   2  -9 -19  237.78   25.50
  -2  -9  19  235.28   30.60
  -2   9  18    2.20    9.30
   2   9 -18   11.50   12.70
  -2  -9  18   11.80   14.10
   2  -9 -18    0.30    9.80
  -2  -9  18    1.50   12.40
   2  -9 -18   -0.80    8.90
   2   9 -17   99.49   19.60
  -2   9  17   67.69   14.40
  -2  -9  17   81.39   19.80
   2  -9 -17   86.29   15.50
  -2  -9  17  112.09   20.00
   2  -9 -17   80.79   16.00
   2   9 -16  150.68   23.50
  -2  -9  16  112.59   20.60
   2  -9 -16  137.09   17.90
  -2  -9  16  150.88   23.60
   2  -9 -16  127.39   18.00
   2   9 -15   14.40   12.40
  -2   9  15   13.60    9.00
   2  -9 -15    6.50    8.70
  -2  -9  15    1.40   10.40
  -2  -9  15   -1.00   10.70
   2  -9 -15   10.40    7.90
  -2   9  14   29.70   10.10
   2   9 -14   43.20   14.90
  -2  -9  14   48.00   14.70
   2  -9 -14   50.29   11.30
   2  -9 -14   46.50   11.40
  -2  -9  14   49.70   15.10
   2   9 -13  171.28   23.40
  -2   9  13  184.48   18.20
  -2  -9  13  191.58   24.80
   2  -9 -13  166.18   17.80
   2  -9 -13  142.49   17.50
  -2  -9  13  150.48   24.10
  -2   9  12  387.66   26.30
   2   9 -12  415.06   32.70
  -2  -9  12  416.96   32.80
   2  -9 -12  372.76   25.70
   2  -9 -12  396.36   27.10
  -2  -9  12  388.76   32.10
  -2   9  11   15.70    7.10
   2   9 -11   -4.60    9.10
   2  -9 -11    1.60    7.00
   2  -9 -11   10.20    6.80
  -2  -9  11    8.20   10.20
  -2  -9  11    2.60    9.40
  -2   9  10  339.77   23.80
   2   9 -10  382.86   33.70
  -2  -9  10  422.16   30.50
   2  -9 -10  397.26   24.90
  -2  -9  10  385.36   30.20
   2  -9 -10  381.96   23.60
  -2   9   9  589.74   32.30
   2   9  -9  581.14   38.60
   2  -9  -9  553.54   32.30
  -2  -9   9  618.14   38.90
   2  -9  -9  543.35   31.20
  -2  -9   9  578.94   37.70
  -2   9   8   -2.00    4.80
   2   9  -8    9.50    8.30
   2  -9  -8    0.10    3.90
   2  -9  -8    0.70    4.80
  -2  -9   8   -0.90    7.20
  -2  -9   8    5.70    7.80
  -2   9   7  887.91   43.40
   2   9  -7  834.92   48.80
   2  -9  -7  808.42   43.00
   2  -9  -7  842.62   42.50
  -2  -9   7  877.11   49.60
  -2  -9   7  835.22   48.50
   2   9  -6   98.69   13.70
  -2   9   6  108.29    9.10
  -2  -9   6   91.99   13.70
  -2  -9   6   80.09   12.60
   2  -9  -6   86.09    7.50
   2  -9  -6   85.69    8.20
   2   9  -5  563.04   33.90
  -2   9   5  525.65   28.30
  -2   9   5  552.64   28.80
   2   9  -5  583.54   34.80
  -2  -9   5  542.75   34.20
  -2  -9   5  578.54   33.90
   2   9  -4   98.09   12.20
   2   9  -4   76.59   12.40
  -2  -9   4  105.39   12.60
  -2  -9   4   96.89   12.80
  -2   9   3   97.89    7.60
   2   9  -3   83.29   11.80
   2   9  -3  107.19   12.10
  -2  -9   3  122.59   13.50
  -2  -9   3   88.29   11.40
  -2   9   2   35.10    4.60
  -2   9   2   34.40    5.10
   2   9  -2   27.60    6.80
  -2  -9   2   50.99   11.50
  -2  -9   2   35.40    7.90
   2   9  -1   -4.30    5.30
   2   9  -1   -6.20    4.50
  -2   9   1    3.80    3.30
  -2  -9   1    6.90    5.70
  -2  -9   1    5.50    5.40
   2   9   0   11.00    6.20
   2   9   0    6.40    5.20
  -2  -9   0    8.50    5.70
  -2  -9   0    8.10    5.30
   2  -9   0    7.80    3.90
   2  -9   0   11.40    3.80
   2   9   1   13.20    5.60
  -2   9  -1   28.60    5.40
   2   9   1   33.30    7.10
  -2  -9  -1   28.00    6.80
   2  -9   1   22.80    5.40
   2  -9   1   31.50    5.40
  -2  -9  -1   23.70    6.40
   2   9   2    7.30    5.30
   2   9   2   11.40    5.30
  -2  -9  -2    1.20    5.20
   2  -9   2    7.80    4.60
  -2  -9  -2    2.30    4.80
   2  -9   2   11.10    5.00
   2   9   3   89.89   10.40
   2   9   3  100.99   11.20
  -2  -9  -3  120.99   11.60
   2  -9   3  114.59   11.50
  -2  -9  -3   99.89   10.90
   2  -9   3  102.49   10.70
  -2   9  -4   50.49    8.40
   2   9   4   48.30    8.20
   2   9   4   54.39    8.80
  -2  -9  -4   45.30    8.10
   2  -9   4   34.30    7.70
  -2  -9  -4   39.40    7.10
   2  -9   4   54.29    8.70
   2   9   5  106.59   11.60
   2   9   5   97.49   11.50
  -2   9  -5   89.49   12.10
   2  -9   5   93.49   12.10
  -2  -9  -5   96.39   11.00
  -2  -9  -5   92.19   10.60
  -2   9  -6  184.08   17.40
   2   9   6  184.08   15.20
   2   9   6  135.59   14.70
   2  -9   6  177.18   17.30
  -2  -9  -6  159.28   15.10
   2  -9   6  153.78   16.50
  -2  -9  -6  182.28   14.40
  -2   9  -7  510.55   33.80
   2   9   7  557.64   32.50
   2   9   7  538.85   31.80
  -2  -9  -7  578.04   32.40
   2  -9   7  543.45   33.80
   2  -9   7  468.95   33.00
  -2  -9  -7  554.34   31.90
   2   9   8    6.50    6.70
   2   9   8    7.80    6.40
  -2   9  -8   -1.90    7.40
   2  -9   8   10.50    8.20
  -2  -9  -8    8.10    6.20
   2  -9   8   -5.80    6.70
  -2  -9  -8   -6.00    6.00
  -2   9  -9  689.73   42.50
   2   9   9  637.84   39.60
   2   9   9  657.23   39.00
   2  -9   9  687.23   41.80
  -2  -9  -9  737.63   39.40
  -2  -9  -9  662.93   39.60
   2  -9   9  664.13   41.90
   2   9  10  150.88   17.00
   2   9  10  152.98   16.40
  -2   9 -10  142.29   20.30
   2  -9  10  138.79   18.30
  -2  -9 -10  134.59   15.50
  -2  -9 -10  130.49   15.90
   2  -9  10  118.89   17.40
   2   9  11  168.68   19.20
  -2   9 -11  182.38   25.00
  -2   9 -11  176.88   21.80
   2   9  11  178.68   18.70
  -2  -9 -11  151.08   18.30
  -2  -9 -11  176.68   18.20
   2  -9  11  167.98   21.10
   2  -9  11  201.78   22.40
  -2   9 -12   37.10   12.90
   2   9  12    8.40    9.10
   2   9  12   27.40   10.20
  -2   9 -12   16.40   11.50
  -2  -9 -12   17.00    9.30
   2  -9  12   30.50   11.50
   2  -9  12   26.20   12.10
  -2  -9 -12   27.40    9.70
  -2   9 -13  183.78   25.50
   2   9  13  217.08   22.10
   2   9  13  179.58   21.90
  -2   9 -13  278.07   28.90
  -2  -9 -13  224.88   23.20
   2  -9  13  229.98   25.80
  -2  -9 -13  200.18   20.90
   2  -9  13  230.08   26.10
  -2   9 -14   15.70   13.40
  -2   9 -14   19.50   12.30
   2   9  14   14.40    9.70
  -2  -9 -14   17.70   12.10
   2  -9  14    6.90   10.70
  -2  -9 -14   -1.90    8.30
   2  -9  14   15.20   11.00
   2   9  15   19.60   10.10
  -2   9 -15    6.10   12.90
  -2   9 -15   16.90   12.70
  -2  -9 -15   11.00    9.10
  -2  -9 -15   -2.20    8.90
   2  -9  15   11.10   11.80
   2  -9  15    0.70   11.10
   2   9  16    7.20    9.00
  -2   9 -16  -18.60   11.20
  -2   9 -16   -0.70   12.70
  -2  -9 -16    4.80    9.30
   2  -9  16  -23.50    8.30
  -2  -9 -16    1.60    9.50
   2  -9  16   -0.10   10.30
   2   9  17    2.40    9.60
  -2   9 -17    8.80   13.50
   2  -9  17    4.70   11.90
  -2  -9 -17    8.60   10.90
   2  -9  17   40.80   14.70
  -2  -9 -17   15.40   11.30
  -2   9 -18    0.70   12.60
  -2  -9 -18    4.70   11.40
  -2  -9 -18   -1.20    9.50
   2  -9  18   21.10   13.20
   2  -9  18    5.20   12.30
  -2   9 -19   -5.00   11.40
   2  -9  19    3.80   11.80
  -2  -9 -19  -14.30   10.00
   2  -9  19  -14.20   11.20
  -2  -9 -19   18.00   11.90
  -2   9 -20   12.70   15.90
   2  -9  20   -3.90   12.40
  -2  -9 -20    7.00   12.80
   2  -9  20    0.90   11.30
  -2   9 -21  150.48   26.20
   2  -9  21  200.68   29.30
  -2  -9 -21  187.08   25.30
  -2  -9 -21  161.28   25.30
  -2   9 -22   24.10   16.50
   2  -9  22   22.00   16.20
   2  -9  22   -8.10   12.20
  -2  -9 -22   -7.10   10.80
   2  10 -22   23.10   16.10
  -2 -10  22   40.50   17.30
   2 -10 -22    8.60   12.30
   2 -10 -22   28.20   13.00
  -2 -10  22   20.40   20.80
   2  10 -21    4.50   13.60
   2 -10 -21    6.40   10.30
  -2 -10  21   -7.90   12.00
   2 -10 -21    8.70   11.50
  -2 -10  21   21.20   13.80
   2  10 -20   17.00   14.20
  -2 -10  20   15.60   13.70
   2 -10 -20   -1.80    9.70
   2 -10 -20   15.00   11.70
   2  10 -19  110.49   21.50
  -2 -10  19   61.49   19.30
   2 -10 -19   85.89   16.60
  -2 -10  19   45.70   17.20
   2 -10 -19   39.60   12.60
   2  10 -18    6.60   13.00
  -2 -10  18   23.50   13.60
   2 -10 -18   26.70   10.90
   2 -10 -18   13.20   10.30
  -2 -10  18   38.70   16.60
   2  10 -17   -6.00   11.20
  -2  10  17   11.90    9.20
   2 -10 -17   12.30    9.20
   2 -10 -17   -1.10    8.80
  -2 -10  17    7.20   11.60
  -2 -10  17  -22.40   10.50
   2  10 -16  110.19   21.30
  -2  10  16   96.09   15.20
  -2 -10  16   94.89   19.20
   2 -10 -16   69.69   13.20
   2 -10 -16   79.69   14.80
  -2 -10  16  110.59   21.40
   2  10 -15   17.50   12.80
  -2  10  15   25.30    9.90
  -2 -10  15   40.30   14.80
   2 -10 -15   17.60    9.10
  -2 -10  15   39.50   15.00
   2 -10 -15   24.30   10.10
   2  10 -14   56.79   15.40
  -2  10  14   60.39   12.00
  -2 -10  14   62.09   16.40
   2 -10 -14   69.49   12.90
  -2 -10  14   61.29   16.30
  -2  10  13   18.30    9.10
   2  10 -13   51.49   14.50
  -2 -10  13   42.90   14.00
  -2 -10  13   41.40   15.10
   2 -10 -13   21.00    9.20
   2 -10 -13   35.40    9.20
  -2  10  12  218.38   18.90
   2  10 -12  221.78   25.30
  -2 -10  12  286.47   29.00
  -2 -10  12  205.78   24.90
   2 -10 -12  223.78   19.60
   2 -10 -12  242.38   21.80
  -2  10  11   19.30    7.50
   2  10 -11   45.30   12.60
  -2 -10  11    6.40   10.30
  -2 -10  11   -6.00    9.40
   2 -10 -11   11.30    6.50
   2 -10 -11   15.80    7.10
  -2  10  10  278.47   20.10
   2 -10 -10  318.57   20.90
  -2 -10  10  299.07   26.20
  -2 -10  10  371.16   28.70
   2 -10 -10  258.47   19.00
   2  10  -9  145.29   22.10
  -2  10   9  136.49   13.20
   2 -10  -9  153.08   12.30
  -2 -10   9  160.98   19.90
  -2 -10   9  139.79   18.10
   2 -10  -9  150.88   13.20
   2  10  -8  164.58   19.20
   2 -10  -8  192.88   13.70
  -2 -10   8  220.58   22.10
   2 -10  -8  170.08   12.50
  -2 -10   8  172.18   19.60
  -2  10   7   59.19    7.50
   2  10  -7   48.80   11.40
  -2 -10   7   32.40   10.90
   2 -10  -7   43.00    6.40
  -2 -10   7   47.00   10.60
   2 -10  -7   53.79    5.90
  -2  10   6    0.90    3.80
   2  10  -6   -4.30    6.70
  -2 -10   6   -2.80    7.10
  -2 -10   6    0.60    6.90
   2  10  -5   13.70    7.60
  -2  10   5   14.60    4.20
  -2 -10   5   20.00    8.20
  -2 -10   5   12.90    7.70
   2  10  -4    6.60    7.30
   2  10  -4   13.20    7.50
  -2 -10   4   15.70    7.40
  -2 -10   4   13.30    7.80
   2  10  -3    2.20    6.70
   2  10  -3    4.90    6.20
  -2 -10   3   -2.00    6.00
  -2 -10   3    1.50    6.50
   2  10  -2  196.78   17.40
   2  10  -2  196.38   16.00
  -2 -10   2  181.78   16.00
  -2 -10   2  190.78   25.30
   2  10  -1   49.70    8.90
   2  10  -1   48.20    9.40
  -2  10   1   57.49    6.30
  -2 -10   1   46.80    8.80
  -2 -10   1   51.19    8.80
   2  10   0  255.87   18.90
   2  10   0  281.57   20.20
  -2  10   0  284.37   16.60
   2 -10   0  256.27   15.70
  -2 -10   0  300.47   19.50
   2 -10   0  285.07   16.20
  -2 -10   0  285.87   19.60
  -2  10  -1   43.10    6.50
   2  10   1   30.30    6.80
   2  10   1   42.30    8.40
   2 -10   1   45.80    6.50
   2 -10   1   39.90    6.40
  -2 -10  -1   38.60    8.20
  -2 -10  -1   43.30    8.20
   2  10   2   58.49    9.40
  -2  10  -2   56.99    8.00
  -2 -10  -2   42.40    8.10
   2 -10   2   56.09    7.70
   2 -10   2   61.79    8.10
   2  10   3   57.69    9.30
   2 -10   3   70.09    9.00
   2 -10   3   52.39    8.60
  -2 -10  -3   57.09    9.00
   2  10   4  612.54   35.70
   2 -10   4  649.64   36.00
  -2 -10  -4  638.44   35.60
   2 -10   4  669.13   39.10
   2  10   5  430.86   27.70
  -2  10  -5  507.85   29.60
   2 -10   5  460.05   29.00
  -2 -10  -5  468.45   27.90
  -2 -10  -5  423.96   30.10
   2 -10   5  471.65   29.00
   2  10   6 1078.89   57.49
   2  10   6 1061.69   57.49
  -2  10  -6 1133.29   59.59
   2 -10   6 1101.99   59.29
   2 -10   6 1112.79   58.99
  -2 -10  -6 1107.99   57.19
  -2 -10  -6 1107.79   57.59
  -2  10  -7 1255.77   66.39
   2  10   7 1198.08   63.69
   2  10   7 1258.57   64.29
   2 -10   7 1290.57   66.39
  -2 -10  -7 1169.68   63.69
  -2 -10  -7 1200.38   63.19
   2 -10   7 1232.98   65.99
  -2  10  -8  122.09   15.90
   2  10   8  105.19   13.20
   2  10   8  118.39   14.20
   2 -10   8  105.89   15.30
   2 -10   8  100.49   14.90
  -2 -10  -8   98.79   13.20
  -2 -10  -8  110.59   12.90
   2  10   9   15.60    7.90
  -2  10  -9   14.40    9.30
   2  10   9    6.90    7.90
  -2 -10  -9   -8.10    8.40
  -2 -10  -9   16.60    8.60
   2 -10   9   24.30   10.10
   2 -10   9    6.70    8.70
   2  10  10    4.50    7.50
   2  10  10    4.80    7.20
  -2  10 -10   -5.60    8.30
   2 -10  10   -2.60    8.50
   2 -10  10   14.50    9.00
  -2 -10 -10   -2.50    7.70
  -2 -10 -10    0.50    6.50
  -2  10 -11  337.47   31.00
  -2  10 -11  309.37   27.40
   2  10  11  286.67   23.70
   2  10  11  314.87   25.30
   2 -10  11  296.67   26.80
  -2 -10 -11  326.07   25.30
   2 -10  11  298.47   27.10
  -2 -10 -11  308.37   23.50
  -2  10 -12  113.49   19.70
   2  10  12  118.29   16.10
   2  10  12  157.98   19.00
  -2  10 -12  114.99   31.40
  -2 -10 -12  144.49   16.40
  -2 -10 -12  133.09   17.00
   2 -10  12  120.09   18.60
   2 -10  12  124.29   18.60
   2  10  13  122.39   16.80
  -2  10 -13  131.99   21.00
  -2  10 -13  150.18   21.80
   2  10  13  149.19   19.20
  -2 -10 -13  120.99   17.40
   2 -10  13  140.39   20.40
  -2 -10 -13  135.89   17.20
   2 -10  13  126.69   20.00
  -2  10 -14  508.45   40.50
  -2  10 -14  488.55   38.90
   2  10  14  455.95   50.19
   2 -10  14  468.85   37.30
  -2 -10 -14  483.95   33.50
  -2 -10 -14  544.05   36.10
   2 -10  14  436.66   37.00
  -2  10 -15   24.70   18.30
  -2  10 -15    3.50   11.30
   2  10  15    3.20    9.00
   2 -10  15   -4.40   10.30
  -2 -10 -15   18.00   10.00
   2 -10  15    1.80   10.40
  -2 -10 -15   22.20   11.80
  -2  10 -16  422.76   36.30
   2  10  16  334.07   29.30
   2 -10  16  378.96   34.30
  -2 -10 -16  354.36   29.40
  -2 -10 -16  360.86   31.40
   2 -10  16  389.16   34.10
  -2  10 -17   13.20   13.40
   2 -10  17   18.60   13.70
  -2 -10 -17   -4.10    9.30
  -2 -10 -17   13.00   10.70
   2 -10  17   16.70   13.70
  -2  10 -18   53.99   18.10
   2 -10  18   18.50   13.40
  -2 -10 -18   52.69   14.80
   2 -10  18   52.29   17.60
  -2 -10 -18   68.49   14.90
  -2  10 -19   30.40   15.90
  -2 -10 -19   -7.50   10.30
   2 -10  19    3.70   11.30
  -2 -10 -19    5.80    9.80
   2 -10  19    0.10   12.80
  -2  10 -20   43.30   21.00
  -2 -10 -20  131.39   23.10
   2 -10  20  111.09   23.00
  -2 -10 -20   78.39   17.70
  -2  10 -21   34.00   17.00
   2 -10  21    9.60   14.90
  -2 -10 -21   34.50   15.20
   2 -10  21   12.30   13.50
  -2 -10 -21    7.70   14.60
   2  11 -21   -0.20   14.20
  -2 -11  21    5.40   15.00
   2 -11 -21   16.30   12.30
   2 -11 -21   -2.50   10.00
  -2 -11  21   18.10   14.60
   2  11 -20   10.70   14.60
   2 -11 -20   19.10   10.90
  -2 -11  20   13.30   13.10
   2 -11 -20   29.40   12.20
   2  11 -19  189.78   32.10
   2 -11 -19  180.98   21.30
  -2 -11  19  164.38   25.80
   2 -11 -19  200.68   24.30
  -2 -11  19  164.38   27.30
   2  11 -18  132.19   24.10
   2 -11 -18  134.29   19.30
  -2 -11  18  150.58   22.90
  -2 -11  18  153.88   26.30
   2 -11 -18  105.79   16.20
  -2  11  17  472.75   35.30
   2  11 -17  592.34   44.90
   2 -11 -17  518.45   34.90
   2 -11 -17  527.25   36.80
  -2 -11  17  557.44   43.40
  -2 -11  17  558.04   44.20
   2  11 -16   38.50   15.30
  -2  11  16   67.39   13.00
   2 -11 -16   90.79   14.90
  -2 -11  16   59.99   16.80
  -2 -11  16   74.49   18.30
   2  11 -15   60.09   17.50
  -2 -11  15   99.19   19.20
   2 -11 -15   62.39   15.20
   2 -11 -15   65.59   12.10
  -2 -11  15   81.09   19.10
  -2  11  14   -3.50    7.10
   2  11 -14   -6.30   10.10
   2 -11 -14   -5.60    7.10
  -2 -11  14  -12.50   10.80
  -2 -11  14    4.90   11.30
   2  11 -13    6.20   11.40
  -2  11  13    4.90    7.60
   2 -11 -13    3.00    6.30
  -2 -11  13   -0.10   11.00
  -2 -11  13    0.80   10.90
   2 -11 -13   -2.50    7.20
  -2  11  12   30.10    8.50
   2  11 -12   38.10   13.70
  -2 -11  12   35.60   13.70
   2 -11 -12   39.40    9.50
   2 -11 -12   30.10    7.90
  -2 -11  12   52.99   15.30
  -2  11  11   75.69   11.10
   2  11 -11   85.79   16.30
  -2 -11  11  131.69   18.70
   2 -11 -11   97.19   10.90
  -2 -11  11   99.79   17.60
   2 -11 -11   86.89   11.50
  -2  11  10   29.20    7.60
   2 -11 -10   47.50    8.40
   2 -11 -10   34.00    7.00
  -2 -11  10   33.50   12.60
  -2  11   9   88.49   10.00
   2 -11  -9   71.79    8.30
   2 -11  -9   91.19    9.80
  -2 -11   9   69.69   14.30
  -2 -11   9   73.59   15.30
   2  11  -8   -6.90    7.60
  -2  11   8   14.00    5.60
  -2 -11   8   19.90   10.00
  -2 -11   8   11.70    9.60
   2 -11  -8   19.70    5.20
  -2  11   7    1.60    4.30
   2  11  -7    4.10    8.20
  -2 -11   7    4.70    8.60
  -2 -11   7    4.00    7.80
   2  11  -6   -3.00    7.30
  -2  11   6    5.10    4.10
  -2 -11   6   -7.90    7.30
  -2 -11   6    4.20    8.10
   2  11  -5   -4.70    6.30
  -2 -11   5    6.00    7.40
  -2 -11   5   10.60    8.10
   2  11  -4   -3.90    6.10
   2  11  -4    9.40    7.60
  -2 -11   4   -3.80    6.50
  -2 -11   4    5.30    7.50
   2  11  -3  704.13   42.20
   2  11  -3  728.13   41.10
  -2 -11   3  703.43   40.90
  -2 -11   3  735.33   43.00
   2  11  -2    6.80    6.70
   2  11  -2   18.60    8.30
  -2 -11   2   17.10    7.80
  -2 -11   2   16.50    7.30
  -2  11   1  558.04   29.40
   2  11  -1  561.14   34.40
   2  11  -1  591.84   33.50
  -2 -11   1  555.34   33.90
  -2 -11   1  591.44   33.50
   2  11   0    5.10    6.80
  -2  11   0   14.30    4.70
   2  11   0   -0.50    4.90
  -2 -11   0    7.20    7.30
  -2 -11   0   -1.60    6.00
   2 -11   0    9.90    4.00
   2 -11   0    6.60    4.00
   2  11   1   24.60    8.00
  -2 -11  -1   37.10   10.30
   2 -11   1   30.10    6.00
   2 -11   1   39.90    6.50
  -2 -11  -1   17.30    7.30
   2  11   2   84.89   11.20
  -2  11  -2   61.99    8.90
  -2 -11  -2   70.99   10.10
   2 -11   2   76.89    9.00
  -2 -11  -2   79.99   10.30
   2 -11   2   67.99    9.00
   2  11   3   40.80    8.80
  -2 -11  -3   28.50    7.50
   2 -11   3   24.90    7.20
  -2 -11  -3   20.40    7.00
   2 -11   3   32.60    7.10
   2  11   4    5.90    6.50
  -2 -11  -4    5.10    6.00
  -2 -11  -4    6.50    5.80
   2 -11   4    3.50    6.30
   2 -11   4    9.20    6.20
   2  11   5  112.69   12.60
  -2  11  -5   60.69   10.90
   2 -11   5   96.19   12.60
  -2 -11  -5  103.99   12.00
  -2 -11  -5   73.09   10.20
   2 -11   5   91.29   12.30
  -2  11  -6    7.30    7.40
   2  11   6   -0.30    6.30
   2 -11   6    6.40    7.90
  -2 -11  -6   16.50    6.70
  -2 -11  -6    8.50    6.90
  -2  11  -7  109.69   15.20
   2  11   7   97.69   12.90
   2 -11   7  108.19   15.30
  -2 -11  -7  118.79   14.00
   2 -11   7  111.89   15.10
   2  11   8   90.39   12.40
   2  11   8   75.29   11.90
  -2  11  -8   76.99   13.80
   2 -11   8  114.09   15.20
  -2 -11  -8   77.69   11.10
   2 -11   8   69.69   13.70
  -2 -11  -8  100.19   13.00
  -2  11  -9   20.60   10.10
   2  11   9   22.50    8.60
   2  11   9   10.00    7.50
   2 -11   9   -1.80    8.20
   2 -11   9   32.70   11.30
  -2 -11  -9   15.40    8.70
  -2 -11  -9    7.00    6.70
  -2  11 -10  156.28   21.10
   2  11  10  167.38   17.70
   2  11  10  166.08   18.20
  -2  11 -10  138.79   19.50
  -2 -11 -10  165.38   21.30
   2 -11  10  181.58   21.00
  -2 -11 -10  171.98   18.20
   2 -11  10  168.08   20.80
  -2  11 -11  133.59   19.10
   2  11  11  106.49   14.90
  -2  11 -11   93.59   24.10
   2  11  11  108.09   15.90
   2 -11  11   81.29   15.80
  -2 -11 -11  105.19   15.40
  -2 -11 -11  105.39   14.20
   2 -11  11   90.79   16.30
  -2  11 -12   -9.60   11.00
   2  11  12   30.20   10.70
   2  11  12   32.90   10.20
  -2  11 -12   45.70   14.00
  -2 -11 -12   35.40   10.00
   2 -11  12   40.80   13.40
  -2 -11 -12   39.30   11.40
   2 -11  12   48.60   14.20
  -2  11 -13  380.66   35.70
  -2  11 -13  348.07   33.10
   2  11  13  341.37   27.40
  -2 -11 -13  288.67   24.80
   2 -11  13  325.77   29.60
  -2 -11 -13  293.17   26.40
   2 -11  13  348.07   30.40
  -2  11 -14    1.00   11.30
   2  11  14    4.20    8.00
  -2 -11 -14    4.50    9.90
  -2 -11 -14   10.10    8.70
   2 -11  14    5.90   10.80
   2 -11  14    8.90   12.20
  -2  11 -15  102.79   19.90
   2  11  15  104.79   16.50
  -2 -11 -15  103.29   16.00
   2 -11  15  110.79   19.60
   2 -11  15  109.09   19.50
  -2 -11 -15  120.49   18.50
  -2  11 -16   16.50   13.00
   2 -11  16   12.40   12.90
   2 -11  16    0.40   10.80
  -2 -11 -16   -2.70    9.00
  -2 -11 -16    9.00   10.20
  -2  11 -17    8.70   13.10
   2 -11  17   12.70   12.40
  -2 -11 -17    9.20   10.00
   2 -11  17   -2.70   11.80
  -2 -11 -17   -2.70   10.00
  -2  11 -18   30.40   16.30
   2 -11  18   26.80   14.00
  -2 -11 -18   27.80   11.80
   2 -11  18   38.50   17.20
  -2 -11 -18   26.60   13.20
  -2  11 -19  138.19   25.00
  -2 -11 -19   88.59   16.70
  -2 -11 -19   76.09   18.00
   2 -11  19   86.69   21.00
  -2  11 -20    3.60   13.40
   2 -11  20   18.30   13.70
  -2 -11 -20   18.90   10.90
   2 -11  20   -5.90   13.70
  -2 -11 -20   -1.40   12.10
  -2 -12  19   -3.40   12.70
   2 -12 -19    1.50    8.50
   2 -12 -19   13.10   10.10
  -2 -12  19   17.10   12.50
   2  12 -18   25.20   15.80
  -2 -12  18    0.20   13.90
   2 -12 -18   -9.00    7.70
   2  12 -17   15.00   13.00
  -2 -12  17   -2.50   12.30
   2 -12 -17   -6.40    7.50
   2 -12 -17   13.10    7.90
  -2 -12  17    2.90   11.60
   2  12 -16  140.69   23.20
  -2  12  16  124.29   16.30
   2 -12 -16  107.39   15.60
  -2 -12  16   90.39   19.40
  -2 -12  16  120.09   22.60
   2  12 -15  172.68   24.60
  -2  12  15  107.09   15.40
   2 -12 -15  130.19   16.90
   2 -12 -15  140.39   15.50
  -2 -12  15  115.89   20.10
  -2 -12  15  103.99   20.50
  -2  12  14   22.50    8.70
   2  12 -14   24.30   13.70
   2 -12 -14   12.80    7.20
  -2 -12  14    9.90   11.70
  -2 -12  14   14.30   12.80
   2 -12 -14   17.40    8.40
   2  12 -13   26.30   14.20
  -2  12  13   69.89   11.10
  -2 -12  13   73.99   16.70
  -2 -12  13   91.39   18.40
   2 -12 -13   39.20    9.40
   2 -12 -13   66.79   10.00
  -2  12  12  369.66   24.40
   2  12 -12  393.96   32.80
  -2 -12  12  311.47   32.00
   2 -12 -12  368.16   23.00
   2 -12 -12  373.56   24.30
  -2 -12  12  352.86   31.90
  -2  12  11   31.70    8.00
   2  12 -11   48.90   13.70
   2 -12 -11   45.10    7.20
  -2 -12  11   60.99   14.70
   2 -12 -11   22.80    7.50
  -2 -12  11   58.99   14.80
   2  12 -10  470.95   49.20
  -2  12  10  437.16   26.20
   2 -12 -10  454.35   25.50
  -2 -12  10  391.96   32.70
  -2 -12  10  439.06   34.10
   2 -12 -10  454.85   24.70
  -2  12   9  326.37   20.00
  -2 -12   9  342.07   28.90
  -2 -12   9  296.27   27.10
  -2  12   8  116.69   10.50
   2  12  -8  105.09   16.50
  -2 -12   8  140.99   19.20
  -2 -12   8  126.09   20.00
   2  12  -7   -4.70    7.80
  -2 -12   7   10.20    9.30
  -2 -12   7   22.60    9.90
   2  12  -6   -3.10    6.90
  -2 -12   6    4.20    8.40
  -2 -12   6   -7.10    7.70
   2  12  -5   10.30    8.20
  -2 -12   5    9.40    8.40
  -2 -12   5    4.30    8.10
   2  12  -4   -2.50    6.20
  -2 -12   4   -4.10    7.20
  -2 -12   4    4.80    7.20
   2  12  -3   85.99   13.50
   2  12  -3   90.29   12.30
  -2 -12   3   64.99   11.20
  -2 -12   3   76.09   19.30
   2  12  -2  241.38   20.80
   2  12  -2  236.28   19.20
  -2 -12   2  228.68   19.40
  -2 -12   2  255.47   20.40
  -2  12   1    4.10    4.20
   2  12  -1    7.80    6.50
   2  12  -1   -7.20    6.60
  -2 -12   1   -6.80    6.50
  -2 -12   1   -1.30    6.60
   2  12   0   31.10    8.80
  -2  12   0   46.80    6.70
  -2 -12   0   52.49   10.40
  -2 -12   0   33.10    8.80
   2  12   1  183.38   17.10
  -2  12  -1  187.28   13.60
  -2 -12  -1  179.58   16.60
   2 -12   1  172.98   12.80
  -2 -12  -1  179.38   16.20
   2 -12   1  165.38   12.50
  -2  12  -2   -0.60    5.20
   2  12   2    5.80    6.60
  -2 -12  -2  -10.60    5.50
   2 -12   2   10.60    5.50
   2 -12   2    2.90    5.10
  -2 -12  -2    3.90    6.00
   2  12   3  479.85   29.50
  -2  12  -3  486.65   28.40
   2 -12   3  485.95   27.90
   2 -12   3  462.05   28.30
  -2 -12  -3  493.95   28.90
  -2 -12  -3  456.25   28.60
   2  12   4  712.83   41.40
   2 -12   4  749.13   41.40
   2 -12   4  759.02   41.00
  -2 -12  -4  722.13   40.80
  -2 -12  -4  779.62   41.00
  -2  12  -5    7.00    6.50
   2  12   5   15.90    7.20
  -2 -12  -5    4.50    6.90
  -2 -12  -5   14.30    6.30
   2 -12   5   -1.20    6.60
   2  12   6  423.76   28.00
  -2  12  -6  422.76   29.30
  -2 -12  -6  461.75   28.20
   2 -12   6  505.85   30.10
   2 -12   6  433.66   29.30
  -2 -12  -6  428.86   27.20
  -2  12  -7   47.70   11.50
   2  12   7   87.19   12.00
  -2 -12  -7   66.99   10.20
   2 -12   7   77.49   13.00
   2 -12   7   79.09   12.90
  -2 -12  -7   74.59   11.40
   2  12   8   -6.50    6.60
   2  12   8    0.80    1.90
  -2  12  -8   -0.90    7.70
   2 -12   8  -11.40    8.00
  -2 -12  -8    2.30    5.80
   2 -12   8  -11.50    7.00
  -2 -12  -8    0.00    7.30
  -2  12  -9  122.29   17.10
   2  12   9   77.39   12.50
   2  12   9  159.68   16.50
  -2  12  -9  148.39   18.80
   2 -12   9  109.69   15.90
  -2 -12  -9   96.79   13.60
  -2  12 -10  215.68   24.20
  -2  12 -10  180.88   21.70
   2  12  10  148.39   17.90
   2  12  10  150.68   17.00
   2 -12  10  168.28   20.80
  -2 -12 -10  211.68   19.70
  -2 -12 -10  173.68   17.30
   2 -12  10  149.09   19.90
   2  12  11   72.79   13.00
  -2  12 -11   80.29   20.70
  -2  12 -11  106.19   18.50
   2  12  11   96.99   14.70
  -2 -12 -11   74.19   13.20
  -2 -12 -11   74.59   12.10
   2 -12  11   71.99   15.00
   2 -12  11   82.19   15.90
   2  12  12  154.78   18.30
  -2  12 -12  145.49   22.60
   2  12  12  154.98   28.00
  -2  12 -12  140.69   21.00
   2 -12  12  145.49   20.00
   2 -12  12  113.79   18.90
  -2 -12 -12  117.49   19.20
  -2  12 -13   44.10   14.10
   2  12  13   51.49   12.30
  -2 -12 -13   45.20   11.60
   2 -12  13   53.49   14.90
  -2 -12 -13   58.99   11.90
   2 -12  13   40.50   14.00
   2  12  14  156.48   19.30
  -2  12 -14  189.98   25.60
  -2 -12 -14  189.98   21.70
   2 -12  14  203.48   25.40
  -2 -12 -14  157.18   18.80
   2 -12  14  233.28   26.90
  -2  12 -15   20.90   12.90
   2  12  15   38.30   14.80
  -2 -12 -15   30.70   11.20
   2 -12  15   14.80   13.90
   2 -12  15   17.90   13.10
  -2 -12 -15   32.20   10.20
  -2  12 -16   65.79   17.80
  -2 -12 -16   63.09   14.40
   2 -12  16   40.10   15.10
  -2 -12 -16   82.49   14.20
   2 -12  16   57.89   17.10
  -2  12 -17   17.10   13.60
  -2 -12 -17   15.40   11.40
  -2 -12 -17   20.90   10.20
   2 -12  17   27.90   13.30
   2 -12  17   -0.20   12.30
  -2  12 -18   60.09   17.60
  -2 -12 -18   55.49   13.50
   2 -12  18   79.79   20.80
  -2 -12 -18   70.19   16.70
   2 -12  18   29.40   19.20
  -2  12 -19    9.50   13.30
  -2 -12 -19   24.30   12.50
  -2 -12 -19  -13.90    8.00
   2 -12  19   14.00   13.90
   2 -12  19  -16.10   11.80
   2  13 -18   -7.40   11.40
  -2 -13  18    0.80   11.10
   2 -13 -18    2.60    7.50
  -2 -13  18    8.10   14.00
   2 -13 -18   19.90   10.50
   2  13 -17  143.99   23.90
   2 -13 -17  131.89   16.80
  -2 -13  17   93.89   22.00
  -2 -13  17   72.39   21.90
   2 -13 -17  108.69   14.50
   2  13 -16   77.29   18.70
  -2  13  16   86.29   13.30
  -2 -13  16   42.20   15.70
  -2 -13  16   55.89   17.40
   2 -13 -16   59.59   10.80
   2 -13 -16   75.89   13.00
   2  13 -15   12.80   12.40
  -2  13  15   12.50    8.60
   2 -13 -15   11.80    6.90
  -2 -13  15   24.60   13.30
   2 -13 -15   15.80    8.10
  -2 -13  15    1.10   11.50
   2  13 -14  126.79   21.40
  -2 -13  14  145.69   22.80
   2 -13 -14  110.19   13.70
  -2 -13  14  118.19   20.60
   2 -13 -14  131.29   13.40
   2  13 -13   57.89   15.60
  -2  13  13   57.49   10.00
  -2 -13  13   46.70   15.90
  -2 -13  13   70.79   16.60
   2 -13 -13   55.99    9.60
   2 -13 -13   57.29    8.50
   2  13 -12   10.50   11.20
  -2  13  12   12.20    6.70
   2 -13 -12   -1.30    4.40
   2 -13 -12    4.60    5.80
  -2 -13  12    0.30   10.40
  -2 -13  12    6.30   10.50
  -2  13  11   10.80    6.30
   2  13 -11   19.00   11.20
  -2 -13  11   -5.30    9.10
  -2 -13  11   20.80   12.00
  -2  13  10   69.59    8.70
   2  13 -10   54.39   14.00
  -2 -13  10   49.70   14.90
  -2 -13  10   63.99   14.50
   2  13  -9   10.50    9.90
  -2 -13   9   31.90   12.70
  -2 -13   9   24.90   11.20
   2  13  -8   29.50    9.90
  -2 -13   8   27.10   11.20
  -2 -13   8   24.80   10.40
   2  13  -7  216.38   23.10
  -2 -13   7  291.27   24.90
  -2 -13   7  270.27   23.30
   2  13  -6    5.30    7.70
  -2 -13   6    6.30    9.40
  -2 -13   6   -6.10    7.70
   2  13  -5  293.97   23.50
  -2 -13   5  289.47   24.20
  -2 -13   5  292.57   23.60
   2  13  -4   70.59   12.30
  -2 -13   4   97.19   13.80
   2  13  -3  260.27   20.70
  -2 -13   3  240.88   20.60
  -2 -13   3  262.67   21.30
   2  13  -2  159.58   16.50
   2  13  -2  155.68   17.60
  -2 -13   2  149.39   16.10
  -2 -13   2  163.38   20.00
   2  13  -1   18.40    9.20
  -2 -13   1   23.90    8.90
  -2 -13   1   15.90    7.90
  -2  13   0   89.09    8.80
   2  13   0   72.49   12.00
  -2 -13   0   80.39   11.40
  -2 -13   0   85.19   11.90
   2  13   1   -0.80    7.10
  -2  13  -1    3.10    4.90
  -2 -13  -1    4.90    6.60
  -2 -13  -1    6.20    6.60
   2  13   2  280.77   22.10
  -2  13  -2  293.97   19.70
  -2 -13  -2  316.67   21.50
   2 -13   2  303.37   19.10
  -2 -13  -2  313.17   21.40
   2 -13   2  306.97   19.30
  -2  13  -3   88.79   11.00
   2  13   3  108.59   16.20
   2  13   3   97.79   12.80
  -2 -13  -3  115.69   12.50
  -2 -13  -3  103.19   12.10
   2 -13   3   81.99   10.80
   2 -13   3   93.59   11.00
   2  13   4   78.69   11.30
   2  13   4   71.99   11.50
  -2 -13  -4   85.49   11.00
   2 -13   4   66.99   10.50
   2 -13   4   73.49   10.70
  -2 -13  -4   77.29   10.60
   2  13   5   28.70    8.50
   2  13   5   32.60    8.80
   2 -13   5   12.00    7.50
   2 -13   5   21.10    7.80
  -2 -13  -5   33.50    8.50
  -2 -13  -5   30.50    7.50
   2  13   6    5.10    7.10
  -2  13  -6    8.10    7.50
   2  13   6    3.20   11.60
   2 -13   6    5.90    7.40
  -2 -13  -6   -7.50    5.10
  -2 -13  -6    3.00    7.20
   2 -13   6   -1.30    6.70
   2  13   7  439.16   29.30
  -2  13  -7  505.35   32.40
   2 -13   7  385.36   41.80
  -2 -13  -7  531.85   30.20
  -2 -13  -7  441.96   28.40
   2 -13   7  470.05   31.50
  -2  13  -8   72.59   17.00
   2  13   8   63.99   11.20
  -2  13  -8   98.19   14.60
  -2 -13  -8   62.09   11.00
   2 -13   8   47.40   12.00
  -2 -13  -8   59.29   10.00
   2 -13   8   56.69   14.30
   2  13   9  485.15   32.20
  -2  13  -9  506.25   35.60
  -2  13  -9  494.85   37.50
   2 -13   9  551.14   35.90
  -2 -13  -9  483.75   31.20
  -2 -13  -9  526.15   32.90
   2 -13   9  612.14   36.90
  -2  13 -10   81.59   16.50
   2  13  10   81.69   12.90
  -2  13 -10   72.29   15.00
  -2 -13 -10   95.29   12.40
  -2 -13 -10   82.79   13.30
   2 -13  10   95.09   16.30
   2 -13  10   83.59   15.30
  -2  13 -11  280.47   29.30
  -2  13 -11  292.57   30.90
   2  13  11  311.77   38.10
   2 -13  11  306.67   26.90
   2 -13  11  262.77   27.00
  -2 -13 -11  262.67   23.00
   2  13  12   11.40    8.60
   2  13  12   21.40    9.50
   2 -13  12   10.90   10.60
  -2 -13 -12    5.90    8.40
   2 -13  12    6.10   10.50
  -2 -13 -12    5.80    8.90
   2  13  13  127.09   16.70
  -2  13 -13  145.79   22.00
   2 -13  13  135.39   21.10
  -2 -13 -13  140.09   16.50
   2 -13  13  177.78   22.60
  -2 -13 -13  139.39   18.10
   2  13  14   54.19   12.40
  -2  13 -14   44.50   15.10
  -2 -13 -14   48.60   12.70
   2 -13  14   51.09   15.00
   2 -13  14   51.59   14.60
  -2  13 -15   18.20   12.20
  -2 -13 -15  -18.70    5.50
   2 -13  15   -4.80   10.10
   2 -13  15  -17.40   13.30
  -2 -13 -15   16.60   10.10
  -2  13 -16   -7.90   10.40
  -2 -13 -16   11.80    8.60
   2 -13  16   -4.10   10.90
  -2 -13 -16   -9.20    8.80
   2 -13  16    2.10   10.60
  -2  13 -17   -4.00   10.50
  -2 -13 -17    3.00    8.80
  -2 -13 -17   -1.60    9.40
   2 -13  17   -4.50   11.70
   2 -13  17  -11.10    9.50
   2  14 -16  145.09   23.90
  -2  14  16  130.79   17.20
  -2 -14  16  138.99   24.60
  -2 -14  16   70.39   19.40
   2 -14 -16  125.19   14.70
   2 -14 -16  130.29   14.00
  -2  14  15    4.80    7.10
   2  14 -15    9.10   12.50
   2 -14 -15    3.70    5.30
  -2 -14  15    6.80   12.50
   2 -14 -15    5.70    7.10
  -2 -14  15    9.10   12.00
   2  14 -14   69.09   16.90
   2 -14 -14   65.89    9.40
  -2 -14  14   71.19   24.80
   2 -14 -14   58.59   10.20
  -2 -14  14   72.89   17.10
  -2  14  13   32.40    7.60
   2  14 -13   31.10   12.50
  -2 -14  13   19.30   12.60
  -2 -14  13   12.00   12.20
  -2  14  12   39.70    7.50
   2  14 -12   40.70   14.50
  -2 -14  12   39.40   14.10
  -2 -14  12   57.79   15.30
   2  14 -11   78.69   15.80
  -2 -14  11   36.70   13.70
  -2 -14  11   71.89   16.70
   2  14 -10  119.79   18.60
  -2 -14  10   93.39   16.40
  -2 -14  10   97.39   17.60
   2  14  -9   47.20   12.70
  -2 -14   9   52.39   13.10
  -2 -14   9   79.69   15.80
   2  14  -8  207.38   22.30
  -2 -14   8  174.78   20.50
  -2 -14   8  169.98   21.70
   2  14  -7  114.99   16.80
  -2 -14   7  130.59   16.60
  -2 -14   7   93.09   16.40
   2  14  -6   99.09   14.80
  -2 -14   6  109.99   15.20
  -2 -14   6   98.19   15.60
   2  14  -5   21.30    8.70
  -2 -14   5    9.60    8.70
  -2 -14   5   34.10   11.70
   2  14  -4    7.20    6.70
  -2 -14   4    8.50    8.20
  -2 -14   4    1.30    7.60
   2  14  -3    7.30    7.00
  -2 -14   3   -5.00    8.10
  -2 -14   3   10.00    7.90
  -2 -14   2  470.05   29.80
  -2 -14   2  449.36   30.10
   2  14  -1   21.30    9.20
  -2 -14   1    5.60    7.00
  -2 -14   1    6.70    7.60
   2  14   0  350.76   25.90
  -2 -14   0  368.56   24.40
  -2 -14   0  362.36   24.90
   2  14   1   23.20    8.40
   2  14   1   18.80    8.40
  -2  14  -1   29.00    6.50
  -2 -14  -1   26.80    8.00
  -2 -14  -1   39.70    9.00
   2  14   2  195.48   18.30
   2  14   2  188.18   16.60
  -2  14  -2  190.58   14.90
   2 -14   2  201.48   13.90
  -2 -14  -2  190.48   16.40
   2 -14   2  168.78   13.40
  -2 -14  -2  205.98   16.70
   2  14   3   20.00    8.10
   2  14   3   11.80    7.30
  -2  14  -3   10.40    6.50
  -2 -14  -3   13.20    6.90
   2 -14   3   22.80    6.70
   2 -14   3   16.80    6.30
  -2 -14  -3   23.20    7.70
  -2  14  -4  155.18   15.20
   2  14   4  144.79   15.70
   2  14   4  156.68   16.10
   2 -14   4  160.58   14.90
   2 -14   4  172.68   15.20
  -2 -14  -4  174.48   15.20
  -2 -14  -4  178.78   15.00
   2  14   5    7.10    7.70
   2  14   5   23.00    7.90
  -2 -14  -5   29.60    7.40
   2 -14   5    6.90    6.90
   2 -14   5   13.70    7.50
  -2 -14  -5   22.00    7.60
   2  14   6   -5.10    6.20
  -2  14  -6    0.40    1.40
   2  14   6    0.30    6.90
  -2  14  -6    4.30    8.90
  -2 -14  -6    0.30    6.40
   2 -14   6    3.90    7.20
  -2 -14  -6    2.50    5.50
   2 -14   6   -1.80    6.40
   2  14   7   55.09   10.50
   2  14   7   48.70   10.10
  -2  14  -7   45.00   10.30
   2 -14   7   35.20   10.50
  -2 -14  -7   53.49    9.10
   2 -14   7   63.69   12.10
  -2 -14  -7   45.20    9.50
  -2  14  -8   31.10    9.90
   2  14   8   20.20    8.30
   2  14   8   32.00    8.80
  -2  14  -8   26.10   12.10
  -2 -14  -8   33.10    8.80
  -2 -14  -8   25.60    7.30
   2 -14   8   22.00    9.60
  -2  14  -9   42.70   12.00
   2  14   9   17.30    8.70
   2  14   9   58.99   10.90
  -2  14  -9   18.70   12.20
  -2 -14  -9   30.10    9.20
  -2 -14  -9   44.30    9.00
   2 -14   9   33.80   11.80
   2 -14   9   41.90   11.20
  -2  14 -10   87.69   15.70
   2 -14  10   62.19   14.00
   2 -14  10   68.99   14.60
  -2 -14 -10   67.99   18.40
  -2 -14 -10   53.59    9.70
  -2  14 -11   65.49   14.20
   2  14  11   72.69   12.30
  -2 -14 -11   65.09   12.10
  -2 -14 -11   80.29   11.80
   2 -14  11   65.29   14.90
   2 -14  11   70.19   14.30
   2  14  12   17.60    8.80
  -2  14 -12   26.70   13.00
  -2 -14 -12   24.90    9.40
  -2 -14 -12   27.40    8.30
   2 -14  12   22.20   11.60
   2 -14  12   34.20   11.80
   2  14  13    3.30    7.70
  -2  14 -13    3.00   10.20
   2 -14  13   -7.80    9.40
  -2 -14 -13    0.70    6.30
   2 -14  13   -4.70    9.20
  -2 -14 -13    0.70    8.30
  -2  14 -14  331.37   33.40
  -2 -14 -14  307.27   25.90
   2 -14  14  294.57   30.90
   2 -14  14  284.77   32.00
  -2  14 -15   -3.90    9.90
  -2 -14 -15    7.40    9.50
   2 -14  15    3.80   11.30
  -2 -14 -15   27.80   11.40
   2 -14  15   -7.90   10.70
  -2  15  14   54.09    8.90
   2  15 -14   50.69   15.00
  -2 -15  14   58.79   19.50
  -2 -15  14   36.90   21.00
   2  15 -13   27.50   11.80
  -2 -15  13  -13.80    8.80
  -2 -15  13   -0.50   10.00
   2  15 -12   92.39   17.10
  -2 -15  12   46.20   14.90
  -2 -15  12   93.59   17.30
   2  15 -11    5.00    9.20
  -2 -15  11   -7.40    8.50
  -2 -15  11   13.70   11.20
   2  15 -10   -2.40   10.10
  -2 -15  10    4.10    9.60
  -2 -15  10   17.20   10.50
   2  15  -9   -2.40    7.80
  -2 -15   9   17.00   10.70
  -2 -15   9    3.30    8.30
   2  15  -8    2.60    7.80
  -2 -15   8    3.00    8.30
  -2 -15   8    9.50    9.60
   2  15  -7    2.10    8.20
  -2 -15   7   20.20   10.30
  -2 -15   7   13.30    8.70
   2  15  -6   63.49   12.60
  -2 -15   6   30.90   10.70
  -2 -15   6   54.69   12.70
   2  15  -5  132.19   16.90
  -2 -15   5  156.58   18.40
  -2 -15   5  168.18   18.20
   2  15  -4   64.89   11.50
  -2 -15   4   54.59   11.20
  -2 -15   2   31.90    9.40
  -2 -15   2   30.50    9.20
  -2 -15   1   86.89   12.30
  -2 -15   1  113.09   14.20
   2  15   0    0.40    6.20
  -2 -15   0    3.50    6.90
  -2 -15   0  -12.20    5.80
   2  15   1    5.20    7.50
   2  15   1   -2.10    7.60
  -2 -15  -1   14.20    6.90
  -2 -15  -1   14.70    7.00
  -2  15  -2  117.69   11.60
  -2  15  -2  131.09   12.90
   2  15   2  105.99   13.80
  -2 -15  -2  123.29   13.20
  -2 -15  -2  118.89   12.90
   2  15   3   30.50    8.90
  -2  15  -3   52.79    8.70
  -2  15  -3   53.19   10.20
   2  15   3   33.70    9.70
   2 -15   3   45.50    7.60
   2 -15   3   43.90    7.40
  -2 -15  -3   61.69    9.50
  -2 -15  -3   57.89    9.50
  -2  15  -4   82.49   13.20
   2  15   4   78.79   11.80
   2  15   4   90.19   11.80
  -2  15  -4   93.49   13.00
   2 -15   4   95.29   11.00
  -2 -15  -4   98.89   11.30
   2 -15   4   66.29   10.20
  -2 -15  -4   86.59   10.60
  -2  15  -5  136.59   16.70
   2  15   5  140.09   14.60
   2  15   5  134.59   14.60
  -2  15  -5  133.09   14.60
   2 -15   5  115.49   13.40
  -2 -15  -5  127.49   12.60
  -2 -15  -5  136.19   13.10
   2 -15   5  110.49   13.50
  -2  15  -6    6.30   10.00
   2  15   6   32.30    8.60
   2  15   6    6.00    7.00
  -2 -15  -6   34.30    7.30
   2 -15   6   20.30   11.90
   2 -15   6   17.80    8.10
  -2 -15  -6   27.70    7.50
   2  15   7   73.29   11.00
  -2  15  -7   59.29   13.60
   2  15   7   54.99    9.90
  -2 -15  -7   44.70    9.00
   2 -15   7   56.89   11.20
  -2 -15  -7   49.30    8.50
   2 -15   7   44.10   10.40
   2  15   8    4.10    7.50
   2  15   8    2.90    6.70
  -2  15  -8   -3.10   10.10
  -2  15  -8   12.80    7.70
  -2 -15  -8   14.90    7.20
   2 -15   8    5.30    8.00
   2 -15   8   11.10    8.80
  -2 -15  -8    2.80    5.20
  -2  15  -9    1.10    7.60
   2  15   9    7.20    8.30
  -2 -15  -9    0.00    6.20
   2 -15   9   -6.50    6.90
  -2 -15  -9    7.80    6.20
   2 -15   9   -9.50    8.60
   2  15  10    6.10    7.40
  -2  15 -10    7.20    8.80
   2 -15  10    5.40    8.80
   2 -15  10    5.70    9.00
  -2 -15 -10    9.00    8.70
  -2 -15 -10   -1.40    5.50
   2  15  11   34.90    9.30
  -2  15 -11    3.50    8.90
  -2 -15 -11   21.10    7.40
   2 -15  11   -0.60    9.00
   2 -15  11   28.00   11.20
  -2 -15 -11   27.30    9.20
   2  15  12   -0.80    7.40
  -2 -15 -12    2.20    6.10
  -2 -15 -12   -7.10    6.90
   2 -15  12   -4.70    9.00
   2 -15  12    2.20    9.20
  -2  15 -13  564.14   42.60
  -2 -15 -13  484.35   32.50
   2 -15  13  490.25   38.60
   2 -15  13  505.65   39.60
  -2 -15 -13  592.24   35.20
   2  16 -11   31.20   16.30
  -2 -16  11   16.20   12.30
  -2 -16  11   13.30   10.20
   2  16 -10  176.88   23.40
  -2 -16  10  156.88   22.20
  -2 -16  10  194.38   23.00
   2  16  -9   19.00    9.30
  -2 -16   9    9.00    9.50
  -2 -16   9   -4.50    8.70
   2  16  -8   48.40   11.40
  -2 -16   8   42.40   13.10
  -2 -16   8   31.90   11.10
   2  16  -7   11.20    8.60
  -2 -16   7   23.40   10.30
  -2 -16   7   10.80    9.20
   2  16  -6   10.00    8.10
  -2 -16   6   12.20    8.80
  -2 -16   6    2.20    8.60
   2  16  -5   36.00    9.40
  -2 -16   5   46.20   10.90
  -2 -16   4   63.69   11.80
  -2 -16   4   58.59   12.20
  -2 -16   3   36.30   10.30
  -2 -16   3   26.90    9.30
   2  16  -2   71.69   14.10
  -2 -16   2   80.69   11.80
  -2 -16   2   80.99   12.40
   2  16  -1    6.70    6.80
  -2 -16   1   12.10    7.60
  -2 -16   0   51.29    9.70
  -2 -16   0   46.90    9.10
   2  16   1  226.08   18.30
  -2 -16  -1  216.48   17.00
  -2 -16  -1  209.38   17.00
   2  16   2    2.60    6.70
  -2 -16  -2   -1.40    5.40
  -2 -16  -2   -1.10    5.60
   2  16   3   25.20    8.50
  -2  16  -3   25.60    6.80
   2  16   3   14.80    7.40
  -2  16  -3   14.60    7.30
  -2 -16  -3   20.90    6.60
  -2 -16  -3   30.60    8.10
  -2  16  -4   71.99   12.00
  -2  16  -4  101.79   11.70
   2  16   4   86.19   11.30
   2  16   4   89.29   12.00
   2 -16   4   80.39   11.20
   2 -16   4   81.19    9.60
   2  16   5   23.30    8.20
  -2  16  -5   24.10    7.70
   2  16   5   35.60    8.30
  -2  16  -5   30.60   10.40
   2 -16   5   32.10    8.00
   2 -16   5   18.10    8.90
   2  16   6  132.09   14.00
  -2  16  -6   99.09   13.30
   2  16   6  117.79   13.10
  -2  16  -6  124.89   16.60
   2 -16   6  120.19   14.40
   2 -16   6  133.59   14.10
   2  16   7   -3.70    6.40
  -2  16  -7    9.10    9.80
   2  16   7    1.30    8.00
   2 -16   7   -6.70    6.90
   2 -16   7  -11.70    6.10
  -2  16  -8   -2.90    4.40
   2  16   8    3.20    6.90
   2  16   8   12.30   11.90
   2 -16   8   13.50    8.40
   2 -16   8   18.60    9.00
  -2  16  -9   15.70    8.60
   2  16   9    5.70    6.50
   2 -16   9    3.30    7.70
   2 -16   9   16.60   10.00
  -2 -16  -9   10.70    7.50
  -2  16 -10   46.40   11.80
   2  16  10   49.60    9.70
   2 -16  10   29.40   10.60
   2 -16  10   57.69   19.70
   2  17  -7  202.78   21.40
   2  17  -6  139.79   17.10
  -2 -17   6  142.49   17.40
  -2 -17   6  140.19   19.50
  -2 -17   5  259.17   23.40
  -2 -17   5  321.17   24.10
  -2 -17   4    0.50    7.50
  -2 -17   4   17.80    8.70
   2  17  -3  116.89   14.90
  -2 -17   3  144.29   16.40
  -2 -17   3  152.58   16.00
  -2 -17   2   17.80    7.70
  -2 -17   2   40.80    9.10
   2  17  -1  -11.40    5.60
  -2 -17   1    5.70    6.40
  -2 -17   1   -4.00    6.30
   2  17   0   29.80    8.50
   2  17   1    9.10    6.90
   2  17   2   25.50    8.00
   2  17   3    7.00    6.20
  -2  17  -4   10.40    5.90
   2  17   4   -9.10    5.20
   2  17   5   -0.20    6.00
   2  17   5   17.70    9.60
  -2  17  -5   24.00    9.10
  -2  17  -5   11.70    6.30
   2  17   6    2.40    6.30
  -2  17  -6  -25.70    7.40
  -2  17  -6    2.10    4.50
   2 -17   6   -5.90    5.60
   2 -17   6   -7.10    5.90
  -3   0  27    0.10   13.80
   3   0 -27  -12.70   12.50
   3   0 -26   46.00   25.40
  -3   0  26   68.49   21.30
  -3   0  25   -4.90   12.70
   3   0 -25   15.60   14.90
   3   0 -24   77.59   21.10
   3   0 -24   71.29   20.90
  -3   0  24   54.39   19.40
   3   0 -23   -5.20   12.50
  -3   0  23   -2.70   12.30
   3   0 -23  -12.80   11.00
  -3   0  22   71.89   31.40
   3   0 -22   68.49   19.80
   3   0 -22   92.89   19.80
   3   0 -21   25.90   14.00
   3   0 -21   11.90   13.40
  -3   0  21   -2.70   11.00
  -3   0  21    0.70   12.30
   3   0 -20  557.04   43.50
  -3   0  20  531.25   43.00
   3   0 -20  616.84   45.40
  -3   0  20  487.45   41.10
   3   0 -19   27.60   14.30
   3   0 -19  -11.20   10.50
  -3   0  19    8.70   12.10
  -3   0  19   -4.30   10.40
   3   0 -18  761.82   53.49
  -3   0  18  788.32   52.89
  -3   0  18  831.72   53.99
   3   0 -18  858.21   54.39
   3   0 -17  -12.60    9.20
   3   0 -17    5.10   10.10
  -3   0  17    6.80   10.40
   3   0 -16 1538.25   85.39
   3   0 -16 1550.84   85.79
  -3   0  16 1524.45   84.79
   3   0 -15   -3.30    8.10
  -3   0  15  -13.10    6.40
   3   0 -14  349.07   28.70
  -3   0  14  367.06   28.40
  -3   0  13   -7.30    6.70
   3   0 -13  -10.30    7.40
   3   0 -12  320.27   26.50
  -3   0  12  392.66   41.10
   3   0 -11   -8.00    7.80
  -3   0  11   -4.30    8.20
  -3   0  10  284.07   23.20
   3   0 -10  276.57   23.00
  -3   0   9   -8.50    6.40
   3   0  -9    8.80    8.70
  -3   0   9   -9.50    6.10
   3   0  -8   20.60    7.30
  -3   0   8   -0.70    6.10
  -3   0   8   14.70    6.90
  -3   0   7   -4.90    4.80
  -3   0   7   -1.40    5.30
   3   0  -7    0.20    4.80
  -3   0   6 6429.86  362.06
   3   0  -6 6544.75  362.56
  -3   0   5   -1.70    4.30
   3   0  -5    3.70    4.50
  -3   0   5    3.20    5.10
   3   0  -4  385.16   23.00
  -3   0   4  432.96   23.30
   3   0  -4  406.06   23.00
  -3   0   4  410.56   23.30
   3   0  -3   -1.70    3.90
  -3   0   3    4.40    4.00
   3   0  -3    3.10    3.70
  -3   0   3    1.40    4.00
   3   0  -2 1366.06   89.49
   3   0  -1   -0.20    2.00
  -3   0   1    0.40    2.00
   3   0  -1   -1.10    2.00
  -3   0   1   -0.70    2.10
   3   0   0   39.30    4.10
  -3   0   0   33.30    3.90
   3   0   0   49.60    4.70
  -3   0   0   37.90    4.10
  -3   0  -1   -1.90    2.40
   3   0   1    1.80    2.60
   3   0   1    1.90    2.70
  -3   0  -1    2.50    2.60
  -3   0  -2  662.93   34.30
   3   0   2  691.93   34.40
  -3   0  -2  677.73   34.40
   3   0   2  676.43   34.30
   3   0   3    2.30    4.30
   3   0   3    6.50    4.60
  -3   0  -3   -5.40    3.80
  -3   0  -3   -2.00    4.80
   3   0   4 1773.22   87.49
  -3   0  -4 1814.82   87.79
   3   0   4 1813.52   87.79
   3   0   5    6.80    5.20
   3   0   5    5.90    4.70
  -3   0  -5    7.30    5.00
  -3   0  -5    3.60    5.10
  -3   0  -6 2899.61  141.19
  -3   0  -6 2943.51  141.39
   3   0   6 2999.10  141.59
   3   0   6 2854.61  140.99
  -3   0  -7   -9.50    5.00
   3   0   7    0.40    5.70
   3   0   7   -2.40    5.70
  -3   0  -7    6.30    6.10
   3   0   8  366.36   28.20
  -3   0  -8  368.16   24.80
  -3   0  -8  356.66   25.00
   3   0   8  338.97   24.20
  -3   0  -9   -2.50    8.20
   3   0   9    3.00    9.80
   3   0   9   -1.60    8.30
  -3   0  -9    6.90    8.90
   3   0  10  179.38   19.40
  -3   0 -10  137.49   17.80
  -3   0 -10  125.69   16.60
  -3   0 -11    8.80    9.00
   3   0  11   -4.10    8.00
  -3   0 -11    3.30    8.90
  -3   0 -12 1536.35   81.69
  -3   0 -12 1540.75   82.39
   3   0  12 1500.35   83.89
   3   0  13   -3.60    7.40
  -3   0 -13   -7.20    8.40
  -3   0 -13   13.60    9.80
  -3   0 -14 3807.92  195.58
  -3   0 -14 3942.51  195.08
   3   0  14 4066.69  195.18
  -3   0 -15   10.40   10.00
   3   0  15    1.80    8.30
  -3   0 -15  -16.50    9.10
  -3   0 -16  480.45   38.10
   3   0  16  555.34   38.60
  -3   0 -16  536.35   40.20
  -3   0 -17  -14.20   10.40
   3   0  17   -2.30    9.70
  -3   0 -17  -16.60    9.30
  -3   0 -18   65.59   17.10
  -3   0 -18   43.10   15.70
   3   0  18   36.50   14.90
   3   0  19    3.10   19.90
  -3   0 -19    4.30   13.30
  -3   0 -19    1.60   12.60
  -3   0 -20  720.03   52.69
  -3   0 -20  784.72   52.99
   3   0  20  652.43   50.09
  -3   0 -21   -4.40   12.40
  -3   0 -21    2.60   13.80
   3   0  21   16.00   13.70
  -3   0 -22  111.79   23.50
  -3   0 -22   93.09   22.10
  -3   0 -23   -8.60   12.80
  -3   0 -23  -28.20   11.70
  -3   0 -24    8.90   13.60
  -3   0 -25   -1.00   14.60
  -3   0 -26   -9.00   12.70
  -3   1  27  125.39   26.00
   3   1 -27  103.49   24.20
   3  -1 -27  142.19   26.00
  -3  -1  27  112.49   25.50
  -3   1  26   -4.80   13.40
  -3  -1  26   14.00   16.00
   3  -1 -26  -12.10   12.30
  -3   1  25  145.09   27.50
   3   1 -25  116.59   24.70
   3  -1 -25  107.69   23.90
   3  -1 -25   72.39   20.90
  -3  -1  25   91.79   22.90
   3   1 -24  -16.80   12.90
  -3   1  24   11.30   14.00
   3   1 -24   -0.10   13.00
   3  -1 -24   -3.80   13.40
  -3  -1  24   10.60   14.70
   3  -1 -24    0.60   13.10
   3   1 -23   78.19   20.00
  -3   1  23   59.39   19.20
   3   1 -23   44.70   17.70
  -3  -1  23  100.99   22.10
   3  -1 -23   72.79   19.70
   3  -1 -23  147.09   25.80
   3   1 -22   -5.30   12.40
  -3   1  22   22.10   15.10
   3   1 -22   -7.80   12.30
   3  -1 -22   18.00   14.40
  -3  -1  22    7.90   14.30
   3  -1 -22   -5.70   11.80
  -3   1  21  149.88   24.80
   3   1 -21   78.19   19.50
   3   1 -21   77.89   19.70
  -3   1  21  124.99   21.60
  -3  -1  21  179.58   39.30
  -3  -1  21  125.79   22.10
   3  -1 -21  130.69   23.20
   3  -1 -21  102.89   20.80
  -3   1  20   66.19   17.80
   3   1 -20  104.69   20.80
   3   1 -20   74.29   19.10
   3  -1 -20   89.19   18.90
  -3  -1  20   68.39   18.10
   3  -1 -20   92.79   18.50
  -3  -1  20   68.09   18.80
   3   1 -19   17.90   14.60
  -3   1  19   36.00   14.40
  -3  -1  19   12.30   12.90
   3  -1 -19    6.40   12.40
  -3  -1  19   37.00   14.20
   3  -1 -19   18.10   13.30
   3   1 -18  178.38   25.10
  -3   1  18  227.28   25.80
   3   1 -18  171.38   24.20
  -3  -1  18  210.58   25.10
   3  -1 -18  185.98   24.40
  -3  -1  18  172.98   24.10
   3  -1 -18  196.78   25.60
  -3   1  17  149.29   21.40
   3   1 -17  174.78   23.30
   3   1 -17  129.19   20.80
   3  -1 -17   87.69   18.00
   3  -1 -17  152.88   21.20
  -3  -1  17  131.09   21.20
  -3  -1  17  133.49   20.60
   3   1 -16   18.60   11.80
  -3   1  16   16.30    9.70
  -3  -1  16   22.90   12.10
   3  -1 -16   20.60   12.50
   3  -1 -16   14.40   10.30
  -3  -1  16   10.70   10.00
   3   1 -15   26.10   11.10
  -3   1  15   23.70    9.90
   3  -1 -15   14.50   10.20
  -3  -1  15   23.70   10.90
  -3  -1  15   57.19   13.50
   3  -1 -15   26.90   11.80
  -3   1  14   -3.30    7.40
   3   1 -14    3.90    8.40
   3  -1 -14   -3.20    8.00
   3  -1 -14    6.50    8.50
  -3  -1  14    4.60    7.80
  -3  -1  14  -14.40    6.80
   3   1 -13   18.70    9.90
  -3   1  13   30.30   10.30
  -3  -1  13   16.40    9.90
   3  -1 -13   12.50    9.20
  -3  -1  13   39.00   11.10
   3   1 -12    1.40    9.20
  -3   1  12   -5.90    8.10
   3  -1 -12   -7.70    7.20
  -3  -1  12    0.70    8.80
  -3  -1  12   -6.00    8.00
  -3   1  11 1102.79   60.79
   3   1 -11 1052.89   61.59
  -3  -1  11 1118.29   61.99
  -3  -1  11 1125.39   61.59
   3  -1 -11 1162.18   61.39
  -3   1  10   -0.60    7.90
   3   1 -10   15.40    9.40
   3  -1 -10    5.80    8.30
  -3  -1  10    2.10    8.40
  -3  -1  10   -2.10    9.50
  -3   1   9  368.76   25.40
   3  -1  -9  441.06   26.70
  -3  -1   9  360.36   29.40
  -3  -1   9  362.86   26.30
  -3   1   8   91.59   11.20
   3   1  -8   97.49   14.30
  -3  -1   8   63.89   10.40
  -3  -1   8  115.99   13.10
   3  -1  -8   94.39   12.00
   3   1  -7 1379.96   70.39
  -3   1   7 1342.37   69.29
  -3  -1   7 1344.27   70.19
   3  -1  -7 1379.06   69.49
  -3  -1   7 1441.86   70.59
  -3   1   6  956.70   50.09
   3   1  -6  999.20   51.09
  -3   1   6  963.70   50.09
  -3  -1   6 1016.00   51.09
   3  -1  -6  999.50   50.29
  -3  -1   6  927.51   50.69
  -3   1   5  330.47   20.60
   3   1  -5  378.96   21.60
   3   1  -5  323.07   21.20
  -3   1   5  362.56   20.80
  -3  -1   5  362.06   21.50
   3  -1  -5  346.37   20.40
  -3  -1   5  319.57   21.30
   3   1  -4  539.45   30.50
  -3   1   4  573.04   29.90
  -3   1   4  569.04   29.80
   3   1  -4  585.04   31.00
   3  -1  -4  569.14   29.80
  -3  -1   4  552.94   30.70
  -3  -1   4  575.64   31.00
   3   1  -3  213.48   14.50
  -3   1   3  223.58   13.50
   3   1  -3  233.78   14.50
  -3   1   3  230.48   13.60
   3  -1  -3  208.88   13.20
  -3  -1   3  212.28   14.40
   3  -1  -3  214.28   13.40
  -3  -1   3  238.48   14.70
  -3   1   2  843.82   40.90
  -3   1   1  362.66   18.20
   3   1  -1  339.97   19.00
   3   1  -1  353.26   19.20
  -3  -1   1  333.87   19.10
   3  -1  -1  350.46   18.10
   3  -1  -1  382.46   18.20
  -3  -1   1  360.06   19.20
   3   1   0    9.50    3.40
  -3   1   0   13.90    2.80
  -3   1   0    6.10    2.20
   3   1   0   15.30    3.70
   3  -1   0   20.10    3.30
  -3  -1   0   15.00    3.60
   3  -1   0   13.40    2.80
  -3  -1   0   15.30    3.60
   3   1   1  344.27   18.80
   3   1   1  340.07   18.70
  -3   1  -1  344.07   18.10
  -3   1  -1  351.66   18.20
   3  -1   1  349.17   18.20
  -3  -1  -1  313.87   18.60
   3  -1   1  330.67   18.10
  -3  -1  -1  354.56   18.80
  -3   1  -2  460.75   25.40
   3   1   2  478.45   25.80
   3   1   2  482.05   25.90
  -3   1  -2  494.35   25.70
   3  -1   2  502.45   25.70
  -3  -1  -2  505.75   25.90
   3  -1   2  454.55   26.40
  -3  -1  -2  515.75   26.10
   3   1   3  154.58   11.80
  -3   1  -3  138.49   11.50
  -3   1  -3  156.68   11.90
   3   1   3  149.88   11.60
   3  -1   3  135.69   11.30
   3  -1   3  160.28   11.70
  -3  -1  -3  160.38   11.90
  -3   1  -4  515.15   27.80
   3   1   4  494.55   27.50
  -3   1  -4  490.75   27.50
   3   1   4  477.05   27.20
  -3  -1  -4  506.65   27.60
   3  -1   4  468.65   27.40
   3  -1   4  503.35   27.50
  -3  -1  -4  491.55   27.40
   3   1   5 1071.99   53.19
   3   1   5  973.80   52.59
  -3   1  -5 1079.89   53.39
  -3   1  -5  978.10   52.79
   3  -1   5 1013.10   52.89
  -3  -1  -5 1106.89   53.29
   3  -1   5 1022.70   53.19
  -3   1  -6 1644.84   83.89
   3   1   6 1739.93   83.69
   3   1   6 1650.53   83.79
  -3   1  -6 1643.34   83.89
  -3  -1  -6 1737.13   83.89
   3  -1   6 1729.03   84.39
   3  -1   6 1646.64   83.79
   3   1   7   32.10    7.60
  -3   1  -7   45.60    8.80
  -3   1  -7   25.50    7.50
   3   1   7   58.29    9.30
   3  -1   7   33.40    9.70
   3  -1   7   32.50    7.60
  -3  -1  -7   38.40    8.20
   3   1   8  203.68   17.00
   3   1   8  159.88   16.50
  -3   1  -8  154.18   16.50
  -3  -1  -8  179.38   19.40
  -3  -1  -8  177.38   17.80
   3  -1   8  198.38   18.50
   3   1   9   25.30    9.50
   3   1   9    6.40    8.70
  -3   1  -9   15.60    9.50
  -3   1  -9   32.60   14.90
   3  -1   9   13.70    9.00
  -3  -1  -9   15.90    8.90
  -3  -1  -9   26.90   10.00
   3   1  10  202.68   20.30
  -3   1 -10  160.18   18.70
   3   1  10  203.18   24.60
  -3   1 -10  174.78   19.10
  -3  -1 -10  199.68   21.00
   3  -1  10  174.18   19.50
  -3  -1 -10  237.78   21.60
  -3   1 -11  710.83   43.00
   3   1  11  670.73   42.20
  -3   1 -11  641.14   41.90
   3   1  11  698.53   41.60
   3  -1  11  693.23   41.90
  -3  -1 -11  655.83   41.60
  -3  -1 -11  678.23   42.30
  -3   1 -12  717.33   44.20
   3   1  12  675.63   42.40
   3  -1  12  719.63   43.90
  -3  -1 -12  736.33   43.40
  -3  -1 -12  632.54   43.00
   3   1  13  201.38   22.10
  -3   1 -13  196.38   21.70
  -3   1 -13  153.68   19.80
  -3  -1 -13  253.17   25.30
  -3  -1 -13  197.38   22.00
   3  -1  13  190.68   21.20
  -3   1 -14   19.80   10.60
  -3   1 -14   39.50   12.10
   3   1  14   51.19   12.40
  -3  -1 -14   28.90   10.90
  -3  -1 -14   28.40   11.00
   3  -1  14   27.10   11.10
  -3   1 -15  245.98   26.30
  -3   1 -15  216.38   25.40
   3   1  15  269.47   26.20
   3  -1  15  261.57   27.20
  -3  -1 -15  291.17   29.10
  -3  -1 -15  248.48   25.60
  -3   1 -16   94.79   18.80
  -3   1 -16   71.99   15.80
   3   1  16   76.99   15.90
  -3  -1 -16   91.39   17.90
  -3  -1 -16   56.29   15.10
   3  -1  16  109.59   18.70
   3   1  17  740.63   47.20
  -3   1 -17  798.52   50.39
  -3   1 -17  680.03   47.30
  -3  -1 -17  652.83   46.50
  -3  -1 -17  595.04   46.40
   3  -1  17  668.73   46.70
  -3   1 -18  262.57   30.40
  -3   1 -18  319.07   32.10
   3   1  18  287.27   30.40
   3  -1  18  282.37   30.00
  -3  -1 -18  297.67   35.70
  -3  -1 -18  273.87   29.90
  -3   1 -19  264.17   32.60
  -3   1 -19  290.87   34.80
   3   1  19  342.07   33.90
  -3  -1 -19  298.97   33.10
  -3  -1 -19  326.17   33.60
   3  -1  19  314.77   33.50
  -3   1 -20  -26.70   17.50
  -3   1 -20   -4.10   12.60
   3   1  20   18.80   12.80
  -3  -1 -20    7.00   12.70
   3  -1  20   12.30   13.10
  -3  -1 -20   13.60   14.00
  -3   1 -21  100.79   23.10
  -3   1 -21  112.49   23.40
   3   1  21   97.39   21.00
   3  -1  21  101.69   20.40
  -3  -1 -21   71.59   19.70
  -3  -1 -21  116.59   22.70
  -3   1 -22   71.69   19.40
  -3   1 -22   76.69   21.40
  -3  -1 -22   56.19   18.00
  -3  -1 -22   75.99   20.10
  -3   1 -23   20.40   16.60
  -3  -1 -23    8.30   13.60
  -3  -1 -23   13.90   16.20
  -3   1 -24   26.90   16.60
  -3  -1 -24   15.60   15.20
  -3   1 -25  -28.70   11.40
  -3  -1 -25    8.20   18.90
  -3   1 -26   51.19   21.20
  -3  -1 -26   11.40   15.40
  -3   2  26   45.70   18.20
  -3  -2  26   33.60   18.70
   3  -2 -26   51.39   19.10
   3  -2 -26   10.70   16.50
   3   2 -25   65.89   20.60
  -3   2  25  113.09   24.10
   3  -2 -25   84.29   21.00
   3  -2 -25   61.69   19.70
  -3  -2  25   76.19   20.70
  -3   2  24   23.20   15.20
   3   2 -24   -6.10   12.70
   3  -2 -24   55.59   32.90
  -3  -2  24   14.00   15.20
   3  -2 -24    9.60   13.20
   3   2 -23   35.60   17.50
   3   2 -23   49.30   18.00
  -3   2  23    6.70   13.60
   3  -2 -23   41.80   15.80
   3  -2 -23    2.70   12.30
  -3  -2  23   10.40   14.80
  -3   2  22   -0.20   12.90
   3   2 -22   12.90   14.40
   3   2 -22   21.60   16.40
  -3  -2  22   29.30   15.90
   3  -2 -22    3.50   12.70
  -3  -2  22   38.20   18.50
   3  -2 -22   18.40   13.80
  -3   2  21    7.00   11.30
   3   2 -21    8.20   12.90
  -3  -2  21    4.70   13.30
   3  -2 -21   -8.90   10.90
   3  -2 -21   15.10   13.30
  -3  -2  21   10.10   12.90
   3   2 -20  315.27   36.10
  -3   2  20  274.77   30.70
   3   2 -20  316.87   35.50
  -3  -2  20  272.27   32.10
   3  -2 -20  273.47   31.40
  -3  -2  20  281.37   31.50
   3  -2 -20  244.48   29.80
   3   2 -19   94.69   20.90
   3   2 -19   69.89   20.40
  -3  -2  19   55.69   15.70
   3  -2 -19  126.49   22.10
  -3  -2  19  105.19   21.00
   3  -2 -19   89.09   18.30
   3   2 -18  364.66   36.60
  -3   2  18  304.27   32.10
   3   2 -18  408.26   35.90
  -3  -2  18  378.56   34.10
   3  -2 -18  371.46   33.00
   3  -2 -18  359.16   31.80
  -3  -2  18  385.06   34.00
   3   2 -17    1.70   11.60
  -3   2  17    3.60    9.60
  -3  -2  17   20.20   12.40
   3  -2 -17   25.80   11.30
  -3  -2  17    3.10   10.90
   3  -2 -17   23.90   11.60
   3   2 -16    1.10    9.90
  -3   2  16    6.50    8.30
   3  -2 -16    2.10    8.70
  -3  -2  16  -12.10    8.10
   3  -2 -16   -9.80    7.70
  -3  -2  16  -14.70    8.30
   3   2 -15  138.59   20.00
  -3   2  15  138.19   18.90
  -3  -2  15  174.48   21.60
   3  -2 -15  138.29   18.90
   3  -2 -15  149.19   19.30
  -3  -2  15  167.78   21.60
  -3   2  14  168.88   18.90
   3   2 -14  165.28   20.50
   3  -2 -14  119.99   17.10
   3  -2 -14  195.28   21.60
  -3  -2  14  128.79   18.30
  -3  -2  14  121.39   17.50
   3   2 -13   45.50   12.40
  -3   2  13   19.50    8.70
   3  -2 -13   31.00   10.20
  -3  -2  13   16.90   10.10
   3  -2 -13   29.50    9.90
  -3  -2  13   38.90   11.20
   3   2 -12  489.15   35.90
  -3   2  12  559.44   35.00
   3  -2 -12  534.75   35.10
  -3  -2  12  581.74   36.50
   3  -2 -12  561.64   35.70
  -3  -2  12  515.05   36.10
   3   2 -11  237.08   23.80
  -3   2  11  202.38   20.00
  -3  -2  11  241.68   23.50
  -3  -2  11  219.08   21.90
   3  -2 -11  195.78   20.50
   3  -2 -11  237.88   21.10
   3   2 -10   54.79   12.40
  -3   2  10   27.70   10.00
  -3  -2  10   30.00   11.00
  -3  -2  10   30.30   11.60
   3  -2 -10   30.80   10.10
  -3   2   9  109.79   13.10
   3   2  -9  127.59   18.20
   3  -2  -9   77.69   12.00
  -3  -2   9   92.29   13.60
  -3   2   8 1469.35   75.09
  -3  -2   8 1480.95   76.69
   3  -2  -8 1475.85   75.19
  -3  -2   8 1531.25   77.09
   3   2  -7   96.79   12.20
  -3   2   7  108.09   11.50
   3  -2  -7  115.89   11.70
  -3  -2   7   95.79   11.70
  -3  -2   7  118.19   13.20
   3   2  -6 2039.20   97.79
   3   2  -6 1971.30   97.69
  -3   2   6 1969.90   95.99
   3  -2  -6 1990.50   96.09
  -3  -2   6 1893.31   97.49
  -3  -2   6 1991.30   97.49
   3   2  -5  188.28   13.80
   3   2  -5  144.09   12.70
  -3   2   5  135.59   11.30
  -3   2   5  157.68   11.50
  -3  -2   5  168.48   13.40
  -3  -2   5  170.38   13.30
   3  -2  -5  146.89   11.40
   3   2  -4  136.79   12.20
   3   2  -4  145.99   12.20
  -3   2   4  150.68   10.60
  -3   2   4  122.59    9.80
  -3  -2   4  175.08   12.80
   3  -2  -4  138.89   10.30
  -3  -2   4  172.68   12.70
   3   2  -3  857.01   46.30
  -3   2   3  857.41   44.40
   3   2  -3  937.01   46.60
   3  -2  -3  938.81   44.40
  -3  -2   3  965.60   46.60
  -3  -2   3  927.71   46.50
   3   2  -2  449.95   23.50
   3   2  -2  408.56   23.50
  -3   2   2  400.06   21.20
  -3  -2   2  404.76   23.30
   3  -2  -2  440.16   21.10
   3  -2  -2  452.45   21.30
  -3  -2   2  402.36   23.30
   3   2  -1  262.87   15.30
  -3   2   1  256.17   13.10
   3   2  -1  257.87   15.40
   3  -2  -1  258.77   13.10
   3  -2  -1  253.87   13.10
  -3  -2   1  232.98   15.20
  -3  -2   1  254.67   15.50
  -3   2   0 1500.05   71.89
   3   2   0 1493.75   73.49
   3  -2   0 1552.54   71.99
  -3  -2   0 1542.75   73.49
   3   2   1 1176.48   56.79
  -3   2  -1 1145.49   55.59
   3   2   1 1181.78   56.69
   3  -2   1 1171.88   55.69
  -3  -2  -1 1169.98   56.69
  -3  -2  -1 1103.59   56.59
   3  -2   1 1151.68   55.49
   3   2   2  703.63   35.80
  -3   2  -2  678.23   35.30
  -3   2  -2  696.83   35.30
   3   2   2  704.53   35.90
  -3  -2  -2  692.63   35.90
  -3  -2  -2  692.73   35.70
   3  -2   2  722.03   35.60
   3  -2   2  694.73   35.30
  -3   2  -3  700.33   34.50
   3   2   3  666.63   34.50
  -3   2  -3  622.74   34.10
   3   2   3  674.83   34.40
   3  -2   3  618.24   34.00
  -3  -2  -3  671.13   34.30
   3  -2   3  644.34   34.30
  -3  -2  -3  655.83   34.30
   3   2   4  485.45   26.70
  -3   2  -4  468.65   26.80
  -3   2  -4  477.25   26.80
   3   2   4  450.75   26.20
  -3  -2  -4  469.15   26.60
   3  -2   4  481.55   26.70
  -3  -2  -4  465.65   26.40
   3  -2   4  511.75   27.10
  -3   2  -5  116.59   11.40
   3   2   5  128.59   11.90
   3   2   5   96.29   10.30
  -3   2  -5  120.99   11.50
   3  -2   5   84.99   10.10
  -3  -2  -5   93.59   10.40
  -3  -2  -5   94.39   10.30
   3  -2   5   96.99   10.40
  -3   2  -6  602.24   33.80
  -3   2  -6  569.94   33.50
   3   2   6  585.94   32.80
   3   2   6  593.84   33.20
  -3  -2  -6  610.94   33.20
   3  -2   6  580.44   33.30
  -3  -2  -6  587.84   33.30
  -3   2  -7   19.00    7.30
   3   2   7   33.10    7.70
   3   2   7   30.70    7.80
  -3   2  -7   39.80    8.80
  -3  -2  -7   28.30    8.00
   3  -2   7   24.90    7.70
  -3  -2  -7   31.00    8.10
  -3   2  -8  861.71   47.70
   3   2   8  837.32   47.00
  -3   2  -8  834.72   47.70
   3   2   8  834.12   46.70
   3  -2   8  863.81   47.30
  -3  -2  -8  909.01   47.50
  -3  -2  -8  782.12   46.50
   3   2   9  287.17   23.50
   3   2   9  277.57   22.40
  -3   2  -9  303.77   24.90
  -3   2  -9  261.07   23.30
  -3  -2  -9  303.07   23.30
  -3  -2  -9  309.77   23.60
   3  -2   9  292.27   23.20
   3   2  10 2180.88  110.89
  -3   2 -10 2142.09  110.89
   3   2  10 2230.08  109.99
  -3   2 -10 2107.89  111.09
  -3  -2 -10 2237.88  110.79
  -3  -2 -10 2186.18  110.09
   3  -2  10 2201.98  110.89
   3   2  11   -1.50    8.30
  -3   2 -11   14.90    9.70
   3   2  11    8.80    9.40
  -3   2 -11   -4.50    8.20
   3  -2  11    5.00    8.40
  -3  -2 -11   20.90    9.60
  -3  -2 -11    7.20    8.70
  -3   2 -12  804.12   48.50
  -3   2 -12  787.32   48.80
   3   2  12  873.91   49.20
   3   2  12  803.92   47.30
   3  -2  12  842.92   48.50
  -3  -2 -12  748.13   47.90
  -3  -2 -12  745.13   47.10
  -3   2 -13   13.30   10.00
   3   2  13    5.70    8.00
  -3   2 -13   10.60    8.60
   3  -2  13   11.50    8.40
  -3  -2 -13   29.30   10.70
  -3  -2 -13   31.80   10.80
  -3   2 -14  105.59   17.50
  -3   2 -14  157.68   19.70
   3   2  14  166.08   19.80
   3  -2  14  143.09   19.10
  -3  -2 -14  139.09   19.20
  -3  -2 -14  110.69   17.20
   3   2  15   23.00   10.70
  -3   2 -15   43.60   13.80
  -3   2 -15   30.40   12.30
   3  -2  15    7.60   10.10
  -3  -2 -15   34.10   11.80
  -3  -2 -15   13.00   10.10
   3   2  16   11.60    9.90
  -3   2 -16    9.80   11.60
  -3   2 -16   15.70   11.80
  -3  -2 -16   10.40   10.70
  -3  -2 -16    7.90   10.90
   3  -2  16   11.40   11.10
  -3   2 -17  220.68   28.20
   3   2  17  246.28   26.30
  -3   2 -17  223.68   26.40
  -3  -2 -17  239.68   27.20
   3  -2  17  186.38   26.00
  -3  -2 -17  169.08   23.80
  -3   2 -18   48.30   16.10
   3   2  18   13.10   11.70
  -3   2 -18   14.90   13.50
  -3  -2 -18   25.60   14.50
   3  -2  18   20.80   12.60
  -3  -2 -18   40.30   14.40
  -3   2 -19   10.60   13.90
   3   2  19    2.70   10.60
  -3  -2 -19   21.60   14.20
   3  -2  19   28.00   14.20
  -3  -2 -19   13.20   12.80
  -3   2 -20    2.80   13.80
   3   2  20  -10.50   10.70
  -3   2 -20    8.20   13.00
  -3  -2 -20   13.60   14.20
   3  -2  20   13.30   12.00
  -3  -2 -20   14.30   12.70
  -3   2 -21   -5.90   12.90
  -3   2 -21    8.20   13.50
  -3  -2 -21  -25.50   10.30
   3  -2  21   -1.10   12.40
  -3  -2 -21   -3.20   12.60
  -3   2 -22   45.50   17.90
  -3  -2 -22  108.69   23.10
  -3   2 -23   -7.50   12.10
  -3  -2 -23   12.30   13.70
  -3  -2 -23   22.60   17.10
  -3   2 -24   87.09   23.30
  -3  -2 -24   91.09   22.00
  -3  -2 -24   70.99   20.90
  -3   2 -25  -33.70    8.70
  -3  -2 -25    2.60   19.10
  -3   2 -26  123.79   27.90
  -3  -2 -26  148.79   29.00
  -3   3  26   26.20   16.40
  -3  -3  26   42.00   17.50
   3  -3 -26    9.90   14.50
   3  -3 -26   23.40   16.10
  -3   3  25  126.59   26.40
   3   3 -25  137.39   25.80
  -3  -3  25  118.69   26.20
   3  -3 -25  131.89   26.60
   3  -3 -25  102.29   23.50
   3   3 -24   19.80   14.80
   3  -3 -24   42.70   16.90
   3  -3 -24   -2.70   11.80
  -3  -3  24   47.00   17.90
  -3   3  23   55.29   18.10
   3   3 -23   68.79   20.60
   3  -3 -23   91.69   21.10
   3  -3 -23   54.99   17.80
  -3  -3  23   63.19   20.20
   3   3 -22  -19.20   11.70
   3   3 -22   14.00   13.40
   3  -3 -22    2.00   12.10
  -3  -3  22    1.20   11.50
  -3  -3  22  -30.70   10.60
   3  -3 -22  -24.30    9.90
   3   3 -21   37.80   16.20
   3   3 -21   50.59   18.20
  -3   3  21   52.89   16.70
   3  -3 -21   59.89   16.50
  -3  -3  21   29.20   16.30
   3  -3 -21   42.70   16.70
  -3  -3  21   45.80   16.40
   3   3 -20  382.96   57.19
   3   3 -20  364.46   37.30
  -3   3  20  308.37   33.90
   3  -3 -20  321.07   33.80
  -3  -3  20  357.66   37.40
   3  -3 -20  370.16   37.30
  -3  -3  20  412.16   45.50
   3   3 -19  111.49   22.40
   3   3 -19   92.49   20.40
  -3   3  19   93.69   18.20
  -3  -3  19  106.19   20.30
   3  -3 -19   88.29   18.80
   3  -3 -19   78.09   17.80
  -3  -3  19  119.49   22.10
   3   3 -18    9.80   14.20
  -3   3  18   28.70   12.20
  -3  -3  18   39.40   14.40
  -3  -3  18   33.40   14.20
   3  -3 -18   40.50   15.50
   3  -3 -18   30.30   13.30
   3   3 -17    1.30   11.60
  -3   3  17   -0.70    9.50
   3  -3 -17   19.00   11.10
  -3  -3  17    5.40   10.60
  -3  -3  17    5.00   11.90
   3  -3 -17   20.80   11.80
   3   3 -16   12.10   11.20
  -3   3  16   50.19   12.90
   3  -3 -16   25.50   11.10
   3  -3 -16   32.90   11.50
  -3  -3  16   36.30   13.30
  -3  -3  16   43.40   14.10
   3   3 -15    1.00    8.90
  -3   3  15   14.70    8.40
  -3  -3  15    1.10    9.00
   3  -3 -15    3.80    9.30
   3  -3 -15    9.60    8.50
  -3  -3  15    3.30    9.40
  -3   3  14  229.48   22.90
   3   3 -14  269.57   27.40
   3  -3 -14  232.28   23.40
  -3  -3  14  185.58   22.40
  -3  -3  14  209.18   23.80
   3  -3 -14  205.78   22.40
  -3   3  13  621.14   39.90
   3   3 -13  737.33   43.80
  -3  -3  13  678.13   42.70
   3  -3 -13  650.63   40.40
   3  -3 -13  633.44   40.60
  -3  -3  13  622.04   42.30
  -3   3  12   15.40    8.20
   3   3 -12   24.00   10.60
  -3  -3  12   31.60   11.00
   3  -3 -12   14.10    8.30
   3  -3 -12   15.10    8.40
  -3  -3  12   28.50   10.40
  -3   3  11 1368.46   71.99
   3   3 -11 1368.06   74.39
  -3  -3  11 1334.47   73.99
   3  -3 -11 1395.36   72.19
  -3  -3  11 1359.66   74.29
   3  -3 -11 1387.96   72.59
  -3   3  10  611.04   37.70
   3   3 -10  648.14   40.40
   3  -3 -10  627.24   38.20
  -3  -3  10  624.74   40.30
   3  -3 -10  678.43   38.70
  -3  -3  10  688.93   40.60
   3   3  -9 1186.08   65.89
  -3   3   9 1131.79   62.89
  -3  -3   9 1309.17   66.19
  -3  -3   9 1184.48   65.59
   3  -3  -9 1253.57   63.69
   3  -3  -9 1231.08   63.69
  -3   3   8 1558.44   80.39
   3  -3  -8 1658.23   80.69
   3  -3  -8 1599.54   80.99
  -3  -3   8 1614.34   82.89
  -3  -3   8 1610.34   82.79
  -3   3   7  962.20   48.60
   3   3  -7  935.41   50.69
  -3  -3   7  988.00   50.79
   3  -3  -7  910.71   48.40
   3  -3  -7  862.91   49.99
  -3  -3   7  954.70   51.09
  -3   3   6  201.78   13.80
   3   3  -6  167.18   15.40
   3   3  -6  221.18   16.50
  -3  -3   6  177.48   16.10
   3  -3  -6  175.48   13.60
  -3  -3   6  225.28   20.40
   3   3  -5   94.39   11.30
   3   3  -5  127.79   12.60
  -3   3   5   98.39    8.80
  -3  -3   5  111.49   11.50
  -3  -3   5   98.39   11.10
   3  -3  -5  101.09    8.90
   3   3  -4  928.51   47.20
   3   3  -4  872.21   47.10
  -3   3   4  899.71   44.60
  -3  -3   4  910.41   47.30
   3  -3  -4  921.61   44.60
  -3  -3   4  916.31   47.10
   3   3  -3  507.75   27.60
   3   3  -3  520.75   27.90
  -3   3   3  463.95   24.60
  -3   3   3  486.85   24.70
  -3  -3   3  548.85   27.80
  -3  -3   3  488.15   27.50
   3  -3  -3  477.95   24.40
   3   3  -2 4199.58  230.98
  -3   3   2 3851.41  194.38
   3  -3  -2 4095.19  193.98
  -3  -3   2 3799.32  229.18
   3   3  -1   79.09    8.00
   3   3  -1   67.39    7.40
  -3  -3   1   67.19    7.70
  -3  -3   1   67.29    7.70
  -3   3   0  388.46   20.10
   3   3   0  425.66   22.50
  -3   3   0  407.46   20.10
   3   3   0  407.66   22.40
  -3  -3   0  409.96   22.60
   3  -3   0  413.26   19.90
  -3  -3   0  382.96   22.10
   3  -3   0  392.26   20.10
  -3   3  -1 2982.90  140.29
  -3   3  -2   11.20    3.80
   3   3   2   19.30    5.00
   3   3   2   17.80    5.10
  -3   3  -2   13.70    4.30
  -3  -3  -2   16.00    5.10
   3  -3   2   19.70    4.30
  -3  -3  -2   12.70    4.60
  -3   3  -3 2193.58  106.89
  -3   3  -3 2195.18  106.79
   3   3   3 2195.08  106.89
  -3  -3  -3 2225.28  106.89
   3  -3   3 2411.26  108.49
  -3  -3  -3 2135.89  106.69
  -3   3  -4  101.39   10.50
   3   3   4  105.49   10.00
  -3   3  -4  115.09   11.00
   3   3   4  102.79   10.10
  -3  -3  -4  101.49    9.90
   3  -3   4  110.89   10.40
  -3  -3  -4  115.89   10.80
  -3   3  -5 5437.86  257.47
  -3   3  -6    7.00    6.00
  -3   3  -6    5.00    6.10
   3   3   6   -1.40    5.40
   3   3   6    1.70    4.90
  -3  -3  -6    7.20    5.80
   3  -3   6   21.70    6.60
  -3  -3  -6    4.80    5.40
  -3   3  -7   -2.30    7.10
   3   3   7   -7.00    5.70
   3   3   7    4.00    6.80
  -3   3  -7   -9.60    6.30
  -3  -3  -7    5.60    6.40
   3  -3   7  -12.40    6.00
  -3  -3  -7    5.20    6.60
  -3   3  -8   28.10   10.20
   3   3   8   31.10    9.80
  -3   3  -8   32.00   10.40
   3   3   8   53.79   10.00
  -3  -3  -8   35.50    9.40
   3  -3   8   30.00    9.60
  -3  -3  -8   33.00    9.70
  -3   3  -9  295.27   24.50
  -3   3  -9  285.77   24.30
   3   3   9  291.27   22.40
   3   3   9  305.17   23.50
   3  -3   9  314.97   24.20
  -3  -3  -9  272.47   22.80
  -3  -3  -9  313.97   23.80
  -3   3 -10    8.60    8.90
  -3   3 -10   22.50   10.60
   3   3  10   12.60    8.20
  -3  -3 -10   29.30    9.90
   3  -3  10   20.60    9.70
  -3  -3 -10   22.00    9.20
  -3   3 -11  112.79   16.60
  -3   3 -11  110.49   16.50
   3   3  11  161.38   17.50
   3   3  11  146.09   20.60
  -3  -3 -11  153.08   17.90
   3  -3  11  146.89   17.70
  -3  -3 -11  138.39   16.80
  -3   3 -12   -9.30    7.30
   3   3  12  -18.00    6.50
   3   3  12    0.20    7.10
  -3   3 -12   -4.10    7.60
  -3  -3 -12   -4.60    7.60
  -3  -3 -12   -0.40    7.10
   3  -3  12    6.90    8.10
   3   3  13   12.60    9.80
  -3   3 -13   -0.70    7.50
   3   3  13   10.70    7.80
  -3   3 -13    1.10    9.10
   3  -3  13   15.60   10.40
  -3  -3 -13    5.80    7.80
  -3  -3 -13    3.80    7.60
  -3   3 -14   27.20   13.10
  -3   3 -14    9.40   10.50
   3   3  14   -5.40    7.80
  -3  -3 -14   18.20    9.80
   3  -3  14   22.90   10.70
  -3  -3 -14   18.90    9.90
  -3   3 -15  212.68   24.90
  -3   3 -15  243.48   27.30
   3   3  15  217.18   24.10
   3  -3  15  232.18   25.60
  -3  -3 -15  226.28   25.90
  -3   3 -16   64.19   15.90
   3   3  16   39.10   13.00
  -3   3 -16   51.79   14.80
  -3  -3 -16   50.59   14.70
   3  -3  16   21.20   12.40
  -3  -3 -16   45.30   14.10
  -3   3 -17  293.67   32.50
   3   3  17  321.57   29.20
  -3   3 -17  292.27   31.60
   3  -3  17  356.06   34.60
  -3  -3 -17  386.26   31.80
  -3  -3 -17  368.66   31.90
   3   3  18   24.40   21.00
  -3   3 -18   12.30   13.10
  -3   3 -18   20.80   14.60
  -3  -3 -18    5.00   11.30
   3  -3  18   16.10   11.80
  -3  -3 -18    5.60   11.50
  -3   3 -19 1078.79   69.29
  -3   3 -19 1111.69   70.19
   3   3  19  994.70   65.09
  -3  -3 -19 1114.09   66.79
  -3  -3 -19 1075.49   67.69
   3  -3  19 1071.19   67.39
  -3   3 -20  134.29   23.40
  -3   3 -20  118.39   22.90
   3   3  20  149.49   22.00
  -3  -3 -20  122.49   22.80
  -3  -3 -20   94.09   20.40
   3  -3  20  150.38   27.60
  -3   3 -21   67.39   20.80
  -3   3 -21   80.49   20.40
  -3  -3 -21   82.79   20.00
  -3  -3 -21  109.99   21.50
   3  -3  21   52.59   18.10
  -3   3 -22   24.30   15.30
  -3  -3 -22   15.70   16.20
   3  -3  22   56.69   20.70
  -3  -3 -22    7.90   13.90
  -3   3 -23   37.70   18.70
  -3  -3 -23   51.69   18.60
  -3  -3 -23   35.40   16.70
  -3   3 -24    5.10   13.00
  -3  -3 -24    3.80   14.00
[truncated: 2,067,516 more chars]
