# Supplementary material for: Switchable Reactivities of Metalated Phosphasilenes Regulated by Reversible 1,2‐Metal Migration
Source: Angew Chem Int Ed Engl. 2025 Dec 16;65(5):e18102. doi: 10.1002/anie.202518102 (PMC12851009; doi:10.1002/anie.202518102)
Supplement: Supplementary file 2 — Supporting Information [file ANIE-65-e18102-s001.zip › 12.cif]

data_zhuhu146_0ma
_audit_creation_date               2025-04-04
_audit_creation_method
;
Olex2 1.3
(compiled Nov 21 2019 18:26:39 for OlexSys, GUI svn.r6003)
;
_shelx_SHELXL_version_number       '2018/3'
_audit_contact_author_address      ?
_audit_contact_author_email        ?
_audit_contact_author_name         ''
_audit_contact_author_phone        ?
_publ_contact_author_id_orcid      ?
_publ_section_references
;
Dolomanov, O.V., Bourhis, L.J., Gildea, R.J, Howard, J.A.K. & Puschmann, H.
 (2009), J. Appl. Cryst. 42, 339-341.

Sheldrick, G.M. (2015). Acta Cryst. C71, 3-8.
;
_chemical_name_common              ?
_chemical_name_systematic          ?
_chemical_formula_moiety           'C68 H106 Ag N6 P Si2'
_chemical_formula_sum              'C68 H106 Ag N6 P Si2'
_chemical_formula_weight           1202.60
_chemical_melting_point            ?
loop_
  _atom_type_symbol
  _atom_type_description
  _atom_type_scat_dispersion_real
  _atom_type_scat_dispersion_imag
  _atom_type_scat_source
 'C' 'C' 0.0033 0.0016 'International Tables Vol C Tables 4.2.6.8 and 6.1.1.4'
 'H' 'H' 0.0000 0.0000 'International Tables Vol C Tables 4.2.6.8 and 6.1.1.4'
 'Ag' 'Ag' -0.8971 1.1015
 'International Tables Vol C Tables 4.2.6.8 and 6.1.1.4'
 'N' 'N' 0.0061 0.0033 'International Tables Vol C Tables 4.2.6.8 and 6.1.1.4'
 'P' 'P' 0.1023 0.0942 'International Tables Vol C Tables 4.2.6.8 and 6.1.1.4'
 'Si' 'Si' 0.0817 0.0704 'International Tables Vol C Tables 4.2.6.8 and 6.1.1.4'

_shelx_space_group_comment
;
The symmetry employed for this shelxl refinement is uniquely defined
by the following loop, which should always be used as a source of
symmetry information in preference to the above space-group names.
They are only intended as comments.
;
_space_group_crystal_system        'monoclinic'
_space_group_IT_number             14
_space_group_name_H-M_alt          'P 1 21/c 1'
_space_group_name_Hall             '-P 2ybc'
loop_
  _space_group_symop_operation_xyz
 'x, y, z'
 '-x, y+1/2, -z+1/2'
 '-x, -y, -z'
 'x, -y-1/2, z-1/2'

_cell_length_a                     20.6511(18)
_cell_length_b                     17.6665(13)
_cell_length_c                     20.6247(18)
_cell_angle_alpha                  90
_cell_angle_beta                   108.065(3)
_cell_angle_gamma                  90
_cell_volume                       7153.6(10)
_cell_formula_units_Z              4
_cell_measurement_reflns_used      9110
_cell_measurement_temperature      100.0
_cell_measurement_theta_max        25.50
_cell_measurement_theta_min        2.44
_shelx_estimated_absorpt_T_max     ?
_shelx_estimated_absorpt_T_min     ?
_exptl_absorpt_coefficient_mu      0.378
_exptl_absorpt_correction_T_max    0.7453
_exptl_absorpt_correction_T_min    0.6813
_exptl_absorpt_correction_type     multi-scan
_exptl_absorpt_process_details     ?
_exptl_absorpt_special_details     ?
_exptl_crystal_colour              colourless
_exptl_crystal_colour_primary      colourless
_exptl_crystal_density_diffrn      1.117
_exptl_crystal_density_meas        ?
_exptl_crystal_density_method      ?
_exptl_crystal_description         block
_exptl_crystal_F_000               2584
_exptl_crystal_size_max            0.296
_exptl_crystal_size_mid            0.237
_exptl_crystal_size_min            0.156
_exptl_transmission_factor_max     ?
_exptl_transmission_factor_min     ?
_diffrn_reflns_av_R_equivalents    0.0985
_diffrn_reflns_av_unetI/netI       0.0331
_diffrn_reflns_Laue_measured_fraction_full  0.999
_diffrn_reflns_Laue_measured_fraction_max  0.996
_diffrn_reflns_limit_h_max         25
_diffrn_reflns_limit_h_min         -25
_diffrn_reflns_limit_k_max         21
_diffrn_reflns_limit_k_min         -21
_diffrn_reflns_limit_l_max         25
_diffrn_reflns_limit_l_min         -25
_diffrn_reflns_number              304024
_diffrn_reflns_point_group_measured_fraction_full  0.999
_diffrn_reflns_point_group_measured_fraction_max  0.996
_diffrn_reflns_theta_full          25.242
_diffrn_reflns_theta_max           25.739
_diffrn_reflns_theta_min           2.077
_diffrn_ambient_temperature        100.0
_diffrn_detector_area_resol_mean   ?
_diffrn_measured_fraction_theta_full  0.999
_diffrn_measured_fraction_theta_max  0.996
_diffrn_measurement_device_type    'Bruker APEX-II CCD'
_diffrn_measurement_method         ?
_diffrn_radiation_type             MoK\a
_diffrn_radiation_wavelength       0.71073
_diffrn_source                     ?
_reflns_Friedel_coverage           0.000
_reflns_Friedel_fraction_full      .
_reflns_Friedel_fraction_max       .
_reflns_number_gt                  11207
_reflns_number_total               13611
_reflns_special_details
;
 Reflections were merged by SHELXL according to the crystal
 class for the calculation of statistics and refinement.
 
 Structure factors included contributions from the .fab file.
 
 _reflns_Friedel_fraction is defined as the number of unique
 Friedel pairs measured divided by the number that would be
 possible theoretically, ignoring centric projections and
 systematic absences.
;
_reflns_threshold_expression       'I > 2\s(I)'
_computing_cell_refinement         ?
_computing_data_collection         ?
_computing_data_reduction          ?
_computing_molecular_graphics      'Olex2 1.3 (Dolomanov et al., 2009)'
_computing_publication_material    'Olex2 1.3 (Dolomanov et al., 2009)'
_computing_structure_refinement    'SHELXL 2018/3 (Sheldrick, 2015)'
_computing_structure_solution      'SHELXT 2018/2 (Sheldrick, 2018)'
_refine_diff_density_max           3.242
_refine_diff_density_min           -0.742
_refine_diff_density_rms           0.107
_refine_ls_extinction_coef         .
_refine_ls_extinction_method       none
_refine_ls_goodness_of_fit_ref     1.120
_refine_ls_hydrogen_treatment      mixed
_refine_ls_matrix_type             full
_refine_ls_number_parameters       740
_refine_ls_number_reflns           13611
_refine_ls_number_restraints       2
_refine_ls_R_factor_all            0.0719
_refine_ls_R_factor_gt             0.0546
_refine_ls_restrained_S_all        1.121
_refine_ls_shift/su_max            0.001
_refine_ls_shift/su_mean           0.000
_refine_ls_structure_factor_coef   Fsqd
_refine_ls_weighting_details      
 'w=1/[\s^2^(Fo^2^)+(0.0786P)^2^+16.6774P] where P=(Fo^2^+2Fc^2^)/3'
_refine_ls_weighting_scheme        calc
_refine_ls_wR_factor_gt            0.1482
_refine_ls_wR_factor_ref           0.1667
_refine_special_details            ?
_olex2_refinement_description
;
1. Fixed Uiso
 At 1.2 times of:
  All H(H,H) groups, All C(H) groups
 At 1.5 times of:
  All C(H,H,H) groups
2. Restrained distances
 N2-H2A
 0.91 with sigma of 0.02
 N2-H2B \\sim N2-H2A
 with sigma of 0.02
3.a Ternary CH refined with riding coordinates:
 C19(H19), C26(H26), C36(H36), C39(H39), C47(H47), C54(H54), C59(H59), C66(H66)
3.b Aromatic/amide H refined with riding coordinates:
 C22(H22), C23(H23), C24(H24), C32(H32), C33(H33), C34(H34), C43(H43),
 C44(H44), C50(H50), C51(H51), C52(H52), C62(H62), C63(H63), C64(H64)
3.c Idealised Me refined as rotating group:
 C13(H13A,H13B,H13C), C3(H3A,H3B,H3C), C4(H4A,H4B,H4C), C6(H6A,H6B,H6C),
 C7(H7A,H7B,H7C), C8(H8A,H8B,H8C), C10(H10A,H10B,H10C), C11(H11A,H11B,H11C),
 C12(H12A,H12B,H12C), C16(H16A,H16B,H16C), C20(H20A,H20B,H20C), C21(H21A,H21B,
 H21C), C27(H27A,H27B,H27C), C28(H28A,H28B,H28C), C29(H29A,H29B,H29C), C37(H37A,
 H37B,H37C), C38(H38A,H38B,H38C), C40(H40A,H40B,H40C), C41(H41A,H41B,H41C),
 C48(H48A,H48B,H48C), C49(H49A,H49B,H49C), C55(H55A,H55B,H55C), C56(H56A,H56B,
 H56C), C60(H60A,H60B,H60C), C61(H61A,H61B,H61C), C67(H67A,H67B,H67C), C68(H68A,
 H68B,H68C)
;
_atom_sites_solution_hydrogens     mixed
_atom_sites_solution_primary       ?
_atom_sites_solution_secondary     ?
loop_
  _atom_site_label
  _atom_site_type_symbol
  _atom_site_fract_x
  _atom_site_fract_y
  _atom_site_fract_z
  _atom_site_U_iso_or_equiv
  _atom_site_adp_type
  _atom_site_occupancy
  _atom_site_site_symmetry_order
  _atom_site_calc_flag
  _atom_site_refinement_flags_posn
  _atom_site_refinement_flags_adp
  _atom_site_refinement_flags_occupancy
  _atom_site_disorder_assembly
  _atom_site_disorder_group
 Ag1 Ag 0.73650(2) 0.61156(2) 0.56141(2) 0.02746(10) Uani 1 1 d . . . . .
 P1 P 0.82377(5) 0.55191(5) 0.65045(5) 0.0308(2) Uani 1 1 d . . . . .
 Si1 Si 0.77981(5) 0.44654(5) 0.68302(4) 0.0208(2) Uani 1 1 d . . . . .
 Si2 Si 0.72679(5) 0.46888(5) 0.77100(5) 0.0233(2) Uani 1 1 d . . . . .
 N2 N 0.71443(16) 0.40780(18) 0.61457(15) 0.0278(6) Uani 1 1 d D . . . .
 N1 N 0.84462(15) 0.38303(15) 0.71077(14) 0.0221(6) Uani 1 1 d . . . . .
 N3 N 0.95154(14) 0.31912(15) 0.74022(14) 0.0210(6) Uani 1 1 d . . . . .
 N4 N 0.88554(15) 0.30167(16) 0.63600(14) 0.0225(6) Uani 1 1 d . . . . .
 N5 N 0.63311(15) 0.73455(17) 0.48019(16) 0.0278(6) Uani 1 1 d . . . . .
 N6 N 0.67317(15) 0.67539(17) 0.41091(16) 0.0285(7) Uani 1 1 d . . . . .
 C42 C 0.6692(2) 0.3821(2) 0.77524(19) 0.0297(8) Uani 1 1 d . . . . .
 C13 C 0.7091(2) 0.3089(2) 0.7736(2) 0.0387(9) Uani 1 1 d . . . . .
 H13A H 0.678301 0.265339 0.767324 0.058 Uiso 1 1 calc R U . . .
 H13B H 0.745964 0.303426 0.816754 0.058 Uiso 1 1 calc R U . . .
 H13C H 0.728305 0.311189 0.735813 0.058 Uiso 1 1 calc R U . . .
 C3 C 0.6041(2) 0.3789(2) 0.7138(2) 0.0372(9) Uani 1 1 d . . . . .
 H3A H 0.616230 0.380397 0.671481 0.056 Uiso 1 1 calc R U . . .
 H3B H 0.575070 0.422398 0.715192 0.056 Uiso 1 1 calc R U . . .
 H3C H 0.579415 0.331950 0.715460 0.056 Uiso 1 1 calc R U . . .
 C4 C 0.6475(2) 0.3799(2) 0.8406(2) 0.0383(9) Uani 1 1 d . . . . .
 H4A H 0.622157 0.426119 0.843299 0.057 Uiso 1 1 calc R U . . .
 H4B H 0.688052 0.376585 0.880664 0.057 Uiso 1 1 calc R U . . .
 H4C H 0.618398 0.335700 0.839090 0.057 Uiso 1 1 calc R U . . .
 C5 C 0.7991(2) 0.4822(2) 0.85736(18) 0.0307(8) Uani 1 1 d . . . . .
 C6 C 0.7768(2) 0.5211(3) 0.91370(19) 0.0386(9) Uani 1 1 d . . . . .
 H6A H 0.739665 0.492206 0.922037 0.058 Uiso 1 1 calc R U . . .
 H6B H 0.761053 0.572573 0.899229 0.058 Uiso 1 1 calc R U . . .
 H6C H 0.815442 0.523415 0.955703 0.058 Uiso 1 1 calc R U . . .
 C7 C 0.8564(2) 0.5294(2) 0.84469(19) 0.0337(8) Uani 1 1 d . . . . .
 H7A H 0.893035 0.536491 0.887780 0.051 Uiso 1 1 calc R U . . .
 H7B H 0.838461 0.578927 0.826108 0.051 Uiso 1 1 calc R U . . .
 H7C H 0.874339 0.503079 0.812084 0.051 Uiso 1 1 calc R U . . .
 C8 C 0.8318(2) 0.4055(2) 0.88612(19) 0.0353(9) Uani 1 1 d . . . . .
 H8A H 0.845165 0.378369 0.850829 0.053 Uiso 1 1 calc R U . . .
 H8B H 0.798820 0.375068 0.900209 0.053 Uiso 1 1 calc R U . . .
 H8C H 0.872144 0.414524 0.925554 0.053 Uiso 1 1 calc R U . . .
 C9 C 0.66994(19) 0.5599(2) 0.74879(18) 0.0279(8) Uani 1 1 d . . . . .
 C10 C 0.6187(2) 0.5660(2) 0.78987(19) 0.0336(8) Uani 1 1 d . . . . .
 H10A H 0.643605 0.566446 0.838773 0.050 Uiso 1 1 calc R U . . .
 H10B H 0.587735 0.522473 0.779314 0.050 Uiso 1 1 calc R U . . .
 H10C H 0.592338 0.612833 0.777465 0.050 Uiso 1 1 calc R U . . .
 C11 C 0.62858(19) 0.5606(2) 0.67219(18) 0.0296(8) Uani 1 1 d . . . . .
 H11A H 0.604249 0.512507 0.659939 0.044 Uiso 1 1 calc R U . . .
 H11B H 0.659573 0.567491 0.645038 0.044 Uiso 1 1 calc R U . . .
 H11C H 0.595687 0.602341 0.663033 0.044 Uiso 1 1 calc R U . . .
 C12 C 0.7119(2) 0.6335(2) 0.7618(2) 0.0335(8) Uani 1 1 d . . . . .
 H12A H 0.681472 0.676873 0.746466 0.050 Uiso 1 1 calc R U . . .
 H12B H 0.745038 0.631997 0.736511 0.050 Uiso 1 1 calc R U . . .
 H12C H 0.736084 0.638387 0.810660 0.050 Uiso 1 1 calc R U . . .
 C2 C 0.88770(17) 0.34027(18) 0.69572(16) 0.0208(7) Uani 1 1 d . . . . .
 C14 C 0.98458(18) 0.26709(19) 0.70964(18) 0.0238(7) Uani 1 1 d . . . . .
 C15 C 0.94448(18) 0.25682(19) 0.64569(18) 0.0249(7) Uani 1 1 d . . . . .
 C16 C 0.9537(2) 0.2097(2) 0.58892(19) 0.0313(8) Uani 1 1 d . . . . .
 H16A H 0.998587 0.185391 0.603965 0.047 Uiso 1 1 calc R U . . .
 H16B H 0.950440 0.242007 0.549415 0.047 Uiso 1 1 calc R U . . .
 H16C H 0.918200 0.170757 0.576201 0.047 Uiso 1 1 calc R U . . .
 C17 C 0.83248(19) 0.3040(2) 0.57218(17) 0.0274(8) Uani 1 1 d . . . . .
 C18 C 0.7862(2) 0.2442(2) 0.5561(2) 0.0321(8) Uani 1 1 d . . . . .
 C19 C 0.7870(2) 0.1818(2) 0.6064(2) 0.0427(10) Uani 1 1 d . . . . .
 H19 H 0.830047 0.186759 0.645382 0.051 Uiso 1 1 calc R U . . .
 C20 C 0.7276(4) 0.1897(3) 0.6345(3) 0.082(2) Uani 1 1 d . . . . .
 H20A H 0.726821 0.241255 0.651894 0.124 Uiso 1 1 calc R U . . .
 H20B H 0.732763 0.153366 0.671658 0.124 Uiso 1 1 calc R U . . .
 H20C H 0.684928 0.179766 0.598189 0.124 Uiso 1 1 calc R U . . .
 C21 C 0.7859(3) 0.1028(3) 0.5764(3) 0.0643(15) Uani 1 1 d . . . . .
 H21A H 0.741226 0.093583 0.542785 0.096 Uiso 1 1 calc R U . . .
 H21B H 0.794257 0.065127 0.612899 0.096 Uiso 1 1 calc R U . . .
 H21C H 0.821339 0.099025 0.554129 0.096 Uiso 1 1 calc R U . . .
 C22 C 0.7371(2) 0.2447(2) 0.4917(2) 0.0409(10) Uani 1 1 d . . . . .
 H22 H 0.704082 0.205449 0.479841 0.049 Uiso 1 1 calc R U . . .
 C23 C 0.7359(2) 0.3006(3) 0.4458(2) 0.0429(11) Uani 1 1 d . . . . .
 H23 H 0.702571 0.299434 0.402032 0.051 Uiso 1 1 calc R U . . .
 C24 C 0.7833(2) 0.3594(3) 0.4626(2) 0.0402(10) Uani 1 1 d . . . . .
 H24 H 0.781729 0.397905 0.429987 0.048 Uiso 1 1 calc R U . . .
 C25 C 0.8330(2) 0.3626(2) 0.52627(18) 0.0312(8) Uani 1 1 d . . . . .
 C26 C 0.8836(2) 0.4276(2) 0.5460(2) 0.0351(9) Uani 1 1 d . . . . .
 H26 H 0.883750 0.445685 0.591956 0.042 Uiso 1 1 calc R U . . .
 C27 C 0.9573(2) 0.4047(3) 0.5522(2) 0.0462(11) Uani 1 1 d . . . . .
 H27A H 0.973432 0.367332 0.588755 0.069 Uiso 1 1 calc R U . . .
 H27B H 0.986633 0.449528 0.562758 0.069 Uiso 1 1 calc R U . . .
 H27C H 0.958551 0.382701 0.508990 0.069 Uiso 1 1 calc R U . . .
 C28 C 0.8639(3) 0.4953(3) 0.4974(2) 0.0486(11) Uani 1 1 d . . . . .
 H28A H 0.867558 0.481069 0.452729 0.073 Uiso 1 1 calc R U . . .
 H28B H 0.894685 0.537687 0.515941 0.073 Uiso 1 1 calc R U . . .
 H28C H 0.816987 0.510312 0.492487 0.073 Uiso 1 1 calc R U . . .
 C29 C 1.05357(18) 0.2362(2) 0.74620(18) 0.0272(7) Uani 1 1 d . . . . .
 H29A H 1.067124 0.200337 0.716519 0.041 Uiso 1 1 calc R U . . .
 H29B H 1.052325 0.210175 0.787761 0.041 Uiso 1 1 calc R U . . .
 H29C H 1.086546 0.277778 0.758308 0.041 Uiso 1 1 calc R U . . .
 C30 C 0.97689(17) 0.3403(2) 0.81045(17) 0.0236(7) Uani 1 1 d . . . . .
 C31 C 1.00428(18) 0.4131(2) 0.82753(19) 0.0276(7) Uani 1 1 d . . . . .
 C32 C 1.0299(2) 0.4312(2) 0.8970(2) 0.0376(9) Uani 1 1 d . . . . .
 H32 H 1.048625 0.480012 0.910393 0.045 Uiso 1 1 calc R U . . .
 C33 C 1.0282(2) 0.3793(3) 0.9456(2) 0.0407(10) Uani 1 1 d . . . . .
 H33 H 1.045563 0.392826 0.992409 0.049 Uiso 1 1 calc R U . . .
 C34 C 1.0018(2) 0.3078(2) 0.92837(19) 0.0355(9) Uani 1 1 d . . . . .
 H34 H 1.001679 0.272700 0.963243 0.043 Uiso 1 1 calc R U . . .
 C35 C 0.97527(19) 0.2863(2) 0.85977(18) 0.0264(7) Uani 1 1 d . . . . .
 C36 C 0.9457(2) 0.2075(2) 0.84136(19) 0.0317(8) Uani 1 1 d . . . . .
 H36 H 0.940593 0.198805 0.792114 0.038 Uiso 1 1 calc R U . . .
 C37 C 0.9934(3) 0.1457(3) 0.8828(2) 0.0464(11) Uani 1 1 d . . . . .
 H37A H 1.037724 0.149138 0.874879 0.070 Uiso 1 1 calc R U . . .
 H37B H 0.973401 0.095760 0.868363 0.070 Uiso 1 1 calc R U . . .
 H37C H 0.999428 0.152777 0.931414 0.070 Uiso 1 1 calc R U . . .
 C38 C 0.8753(2) 0.2033(3) 0.8495(3) 0.0493(11) Uani 1 1 d . . . . .
 H38A H 0.877461 0.220777 0.895242 0.074 Uiso 1 1 calc R U . . .
 H38B H 0.859070 0.150923 0.843337 0.074 Uiso 1 1 calc R U . . .
 H38C H 0.844000 0.235651 0.815255 0.074 Uiso 1 1 calc R U . . .
 C39 C 1.00726(19) 0.4686(2) 0.7725(2) 0.0298(8) Uani 1 1 d . . . . .
 H39 H 0.962996 0.465086 0.734912 0.036 Uiso 1 1 calc R U . . .
 C40 C 1.0641(2) 0.4472(2) 0.7422(2) 0.0393(9) Uani 1 1 d . . . . .
 H40A H 1.064854 0.483702 0.706585 0.059 Uiso 1 1 calc R U . . .
 H40B H 1.055649 0.396370 0.722381 0.059 Uiso 1 1 calc R U . . .
 H40C H 1.108154 0.448030 0.778237 0.059 Uiso 1 1 calc R U . . .
 C41 C 1.0165(2) 0.5507(2) 0.7960(2) 0.0416(10) Uani 1 1 d . . . . .
 H41A H 0.982091 0.563788 0.817818 0.062 Uiso 1 1 calc R U . . .
 H41B H 1.011375 0.583820 0.756561 0.062 Uiso 1 1 calc R U . . .
 H41C H 1.062070 0.557429 0.828701 0.062 Uiso 1 1 calc R U . . .
 C1 C 0.67313(18) 0.6751(2) 0.47721(19) 0.0276(7) Uani 1 1 d . . . . .
 C43 C 0.60893(19) 0.7719(2) 0.4177(2) 0.0327(8) Uani 1 1 d . . . . .
 H43 H 0.580375 0.815315 0.407914 0.039 Uiso 1 1 calc R U . . .
 C44 C 0.63395(19) 0.7345(2) 0.3745(2) 0.0327(8) Uani 1 1 d . . . . .
 H44 H 0.626378 0.746038 0.327731 0.039 Uiso 1 1 calc R U . . .
 C45 C 0.70871(18) 0.6225(2) 0.37974(19) 0.0291(8) Uani 1 1 d . . . . .
 C46 C 0.7712(2) 0.6449(2) 0.37284(19) 0.0323(8) Uani 1 1 d . . . . .
 C47 C 0.8053(2) 0.7186(2) 0.4040(2) 0.0352(9) Uani 1 1 d . . . . .
 H47 H 0.768583 0.756269 0.401767 0.042 Uiso 1 1 calc R U . . .
 C48 C 0.8514(2) 0.7518(3) 0.3656(2) 0.0439(10) Uani 1 1 d . . . . .
 H48A H 0.892275 0.720409 0.373856 0.066 Uiso 1 1 calc R U . . .
 H48B H 0.864546 0.803408 0.381665 0.066 Uiso 1 1 calc R U . . .
 H48C H 0.826740 0.752750 0.316610 0.066 Uiso 1 1 calc R U . . .
 C49 C 0.8464(2) 0.7078(3) 0.4790(2) 0.0447(11) Uani 1 1 d . . . . .
 H49A H 0.817827 0.683384 0.502958 0.067 Uiso 1 1 calc R U . . .
 H49B H 0.861539 0.757280 0.499717 0.067 Uiso 1 1 calc R U . . .
 H49C H 0.886171 0.676010 0.482367 0.067 Uiso 1 1 calc R U . . .
 C50 C 0.8018(2) 0.5960(3) 0.3381(2) 0.0376(9) Uani 1 1 d . . . . .
 H50 H 0.843884 0.609677 0.331715 0.045 Uiso 1 1 calc R U . . .
 C51 C 0.7715(2) 0.5277(3) 0.3126(2) 0.0404(10) Uani 1 1 d . . . . .
 H51 H 0.793274 0.494721 0.289388 0.048 Uiso 1 1 calc R U . . .
 C52 C 0.7099(2) 0.5071(3) 0.3207(2) 0.0405(9) Uani 1 1 d . . . . .
 H52 H 0.689766 0.460173 0.302849 0.049 Uiso 1 1 calc R U . . .
 C53 C 0.6769(2) 0.5543(2) 0.3546(2) 0.0344(8) Uani 1 1 d . . . . .
 C54 C 0.6104(2) 0.5307(2) 0.3662(3) 0.0434(10) Uani 1 1 d . . . . .
 H54 H 0.587298 0.577387 0.375328 0.052 Uiso 1 1 calc R U . . .
 C55 C 0.5623(3) 0.4911(4) 0.3044(3) 0.0742(18) Uani 1 1 d . . . . .
 H55A H 0.554890 0.523309 0.264028 0.111 Uiso 1 1 calc R U . . .
 H55B H 0.518596 0.481689 0.312391 0.111 Uiso 1 1 calc R U . . .
 H55C H 0.582252 0.442866 0.296902 0.111 Uiso 1 1 calc R U . . .
 C56 C 0.6262(2) 0.4793(3) 0.4300(3) 0.0498(12) Uani 1 1 d . . . . .
 H56A H 0.646061 0.431547 0.420942 0.075 Uiso 1 1 calc R U . . .
 H56B H 0.584013 0.468773 0.440603 0.075 Uiso 1 1 calc R U . . .
 H56C H 0.658580 0.504888 0.468785 0.075 Uiso 1 1 calc R U . . .
 C57 C 0.61812(19) 0.7587(2) 0.5409(2) 0.0298(8) Uani 1 1 d . . . . .
 C58 C 0.5542(2) 0.7402(2) 0.5477(2) 0.0330(8) Uani 1 1 d . . . . .
 C59 C 0.5018(2) 0.6948(2) 0.4927(2) 0.0345(8) Uani 1 1 d . . . . .
 H59 H 0.505751 0.710560 0.447502 0.041 Uiso 1 1 calc R U . . .
 C60 C 0.5176(2) 0.6103(2) 0.5013(2) 0.0372(9) Uani 1 1 d . . . . .
 H60A H 0.511325 0.592611 0.544003 0.056 Uiso 1 1 calc R U . . .
 H60B H 0.564806 0.601460 0.502545 0.056 Uiso 1 1 calc R U . . .
 H60C H 0.486749 0.582569 0.462892 0.056 Uiso 1 1 calc R U . . .
 C61 C 0.4288(2) 0.7099(3) 0.4916(3) 0.0505(11) Uani 1 1 d . . . . .
 H61A H 0.421993 0.689754 0.533328 0.076 Uiso 1 1 calc R U . . .
 H61B H 0.397134 0.685119 0.451820 0.076 Uiso 1 1 calc R U . . .
 H61C H 0.420228 0.764577 0.489074 0.076 Uiso 1 1 calc R U . . .
 C62 C 0.5407(2) 0.7649(2) 0.6066(2) 0.0403(9) Uani 1 1 d . . . . .
 H62 H 0.498051 0.753769 0.612893 0.048 Uiso 1 1 calc R U . . .
 C63 C 0.5894(2) 0.8058(2) 0.6560(2) 0.0420(10) Uani 1 1 d . . . . .
 H63 H 0.579898 0.821505 0.696211 0.050 Uiso 1 1 calc R U . . .
 C64 C 0.6513(2) 0.8238(2) 0.6474(2) 0.0401(10) Uani 1 1 d . . . . .
 H64 H 0.683613 0.852365 0.681498 0.048 Uiso 1 1 calc R U . . .
 C65 C 0.6671(2) 0.8007(2) 0.5893(2) 0.0337(8) Uani 1 1 d . . . . .
 C66 C 0.7338(2) 0.8254(2) 0.5790(2) 0.0379(9) Uani 1 1 d . . . . .
 H66 H 0.737137 0.800348 0.536689 0.046 Uiso 1 1 calc R U . . .
 C67 C 0.7959(2) 0.8023(3) 0.6375(3) 0.0485(11) Uani 1 1 d . . . . .
 H67A H 0.793418 0.825159 0.679906 0.073 Uiso 1 1 calc R U . . .
 H67B H 0.837222 0.819715 0.628236 0.073 Uiso 1 1 calc R U . . .
 H67C H 0.797082 0.747029 0.641932 0.073 Uiso 1 1 calc R U . . .
 C68 C 0.7337(3) 0.9116(3) 0.5679(3) 0.0553(13) Uani 1 1 d . . . . .
 H68A H 0.695475 0.925251 0.527763 0.083 Uiso 1 1 calc R U . . .
 H68B H 0.776577 0.926747 0.560613 0.083 Uiso 1 1 calc R U . . .
 H68C H 0.728953 0.937615 0.608107 0.083 Uiso 1 1 calc R U . . .
 H1 H 0.822(2) 0.586(3) 0.695(2) 0.040(12) Uiso 1 1 d . . . . .
 H2A H 0.727(2) 0.381(2) 0.585(2) 0.048 Uiso 1 1 d D U . . .
 H2B H 0.693(2) 0.443(2) 0.589(2) 0.048 Uiso 1 1 d D U . . .

loop_
  _atom_site_aniso_label
  _atom_site_aniso_U_11
  _atom_site_aniso_U_22
  _atom_site_aniso_U_33
  _atom_site_aniso_U_23
  _atom_site_aniso_U_13
  _atom_site_aniso_U_12
 Ag1 0.02979(16) 0.02351(16) 0.02867(16) 0.00629(10) 0.00848(11) -0.00070(10)
 P1 0.0324(5) 0.0250(5) 0.0328(5) 0.0061(4) 0.0069(4) -0.0024(4)
 Si1 0.0260(5) 0.0188(4) 0.0174(4) -0.0011(3) 0.0067(4) 0.0016(3)
 Si2 0.0279(5) 0.0233(5) 0.0191(4) -0.0025(3) 0.0079(4) 0.0031(4)
 N2 0.0336(17) 0.0280(16) 0.0210(15) -0.0048(12) 0.0073(13) 0.0008(13)
 N1 0.0284(15) 0.0201(14) 0.0186(13) -0.0010(10) 0.0087(11) 0.0021(11)
 N3 0.0263(14) 0.0196(13) 0.0182(13) -0.0004(11) 0.0083(11) 0.0031(11)
 N4 0.0283(15) 0.0200(14) 0.0199(14) -0.0022(11) 0.0083(12) 0.0038(11)
 N5 0.0264(15) 0.0243(15) 0.0317(16) 0.0082(12) 0.0075(13) -0.0030(12)
 N6 0.0245(15) 0.0285(16) 0.0319(16) 0.0081(13) 0.0078(12) -0.0021(12)
 C42 0.034(2) 0.0290(19) 0.0295(19) 0.0027(15) 0.0151(16) 0.0002(15)
 C13 0.053(3) 0.0257(19) 0.045(2) 0.0033(17) 0.026(2) 0.0001(18)
 C3 0.039(2) 0.038(2) 0.035(2) 0.0003(17) 0.0121(18) -0.0075(17)
 C4 0.041(2) 0.044(2) 0.035(2) 0.0095(17) 0.0192(18) 0.0034(18)
 C5 0.034(2) 0.034(2) 0.0228(17) -0.0036(15) 0.0079(15) 0.0102(16)
 C6 0.045(2) 0.045(2) 0.0221(18) -0.0076(16) 0.0053(17) 0.0113(19)
 C7 0.035(2) 0.035(2) 0.0276(19) -0.0099(16) 0.0046(16) 0.0019(16)
 C8 0.037(2) 0.043(2) 0.0246(18) 0.0017(16) 0.0071(16) 0.0121(18)
 C9 0.0307(19) 0.0288(18) 0.0231(17) -0.0033(14) 0.0067(15) 0.0051(15)
 C10 0.036(2) 0.038(2) 0.0285(19) -0.0035(16) 0.0111(16) 0.0093(17)
 C11 0.0308(19) 0.0304(19) 0.0258(18) 0.0005(15) 0.0060(15) 0.0033(15)
 C12 0.035(2) 0.0268(19) 0.037(2) -0.0057(16) 0.0095(17) 0.0045(16)
 C2 0.0294(17) 0.0157(15) 0.0179(15) 0.0012(12) 0.0080(13) -0.0021(13)
 C14 0.0298(18) 0.0190(16) 0.0265(17) -0.0003(13) 0.0146(14) -0.0012(13)
 C15 0.0290(18) 0.0219(17) 0.0260(17) -0.0004(13) 0.0117(14) 0.0023(14)
 C16 0.038(2) 0.0294(19) 0.0288(19) -0.0046(15) 0.0139(16) 0.0058(16)
 C17 0.0354(19) 0.0286(18) 0.0184(16) -0.0044(14) 0.0087(14) 0.0096(15)
 C18 0.034(2) 0.0260(18) 0.033(2) -0.0090(15) 0.0050(16) 0.0050(15)
 C19 0.047(2) 0.026(2) 0.045(2) -0.0028(17) -0.0011(19) -0.0053(18)
 C20 0.151(7) 0.045(3) 0.076(4) 0.011(3) 0.072(5) 0.021(4)
 C21 0.078(4) 0.031(2) 0.090(4) -0.005(2) 0.034(3) 0.001(2)
 C22 0.043(2) 0.037(2) 0.036(2) -0.0162(18) 0.0031(18) 0.0058(18)
 C23 0.047(2) 0.051(3) 0.0237(19) -0.0114(18) 0.0023(17) 0.019(2)
 C24 0.051(3) 0.047(2) 0.0235(19) 0.0011(17) 0.0126(18) 0.021(2)
 C25 0.045(2) 0.033(2) 0.0199(17) 0.0003(14) 0.0157(16) 0.0125(17)
 C26 0.049(2) 0.035(2) 0.0262(19) 0.0054(16) 0.0191(17) 0.0055(18)
 C27 0.050(3) 0.048(3) 0.050(3) 0.003(2) 0.029(2) 0.000(2)
 C28 0.068(3) 0.041(2) 0.043(2) 0.016(2) 0.026(2) 0.007(2)
 C29 0.0315(19) 0.0239(17) 0.0289(18) 0.0006(14) 0.0135(15) 0.0025(14)
 C30 0.0258(17) 0.0252(17) 0.0198(16) -0.0021(13) 0.0071(13) 0.0038(14)
 C31 0.0256(17) 0.0264(18) 0.0292(18) -0.0033(14) 0.0060(14) 0.0025(14)
 C32 0.037(2) 0.035(2) 0.034(2) -0.0125(17) 0.0004(17) 0.0042(17)
 C33 0.044(2) 0.050(3) 0.0216(19) -0.0084(17) 0.0005(17) 0.0179(19)
 C34 0.042(2) 0.042(2) 0.0228(18) 0.0056(16) 0.0094(16) 0.0153(18)
 C35 0.0315(18) 0.0245(17) 0.0243(17) 0.0018(14) 0.0105(14) 0.0064(14)
 C36 0.043(2) 0.0264(18) 0.0302(19) 0.0044(15) 0.0185(17) 0.0038(16)
 C37 0.067(3) 0.034(2) 0.041(2) 0.0090(18) 0.020(2) 0.009(2)
 C38 0.050(3) 0.037(2) 0.072(3) -0.002(2) 0.036(2) -0.004(2)
 C39 0.0295(19) 0.0181(17) 0.041(2) -0.0022(15) 0.0095(16) -0.0007(14)
 C40 0.043(2) 0.0262(19) 0.056(3) 0.0046(18) 0.026(2) 0.0033(17)
 C41 0.043(2) 0.0233(19) 0.060(3) -0.0074(18) 0.017(2) -0.0046(17)
 C1 0.0261(18) 0.0255(18) 0.0324(19) 0.0080(14) 0.0108(15) -0.0040(14)
 C43 0.0299(19) 0.0310(19) 0.036(2) 0.0101(16) 0.0079(16) -0.0010(15)
 C44 0.0302(19) 0.034(2) 0.0304(19) 0.0123(16) 0.0052(15) 0.0008(16)
 C45 0.0256(18) 0.035(2) 0.0266(18) 0.0093(15) 0.0073(14) 0.0027(15)
 C46 0.034(2) 0.032(2) 0.0309(19) 0.0134(16) 0.0113(16) 0.0006(16)
 C47 0.034(2) 0.033(2) 0.042(2) 0.0124(17) 0.0152(17) -0.0023(16)
 C48 0.037(2) 0.040(2) 0.060(3) 0.022(2) 0.022(2) 0.0027(18)
 C49 0.038(2) 0.043(2) 0.050(3) 0.009(2) 0.009(2) -0.0157(19)
 C50 0.033(2) 0.047(2) 0.039(2) 0.0101(18) 0.0218(18) -0.0002(18)
 C51 0.043(2) 0.048(2) 0.031(2) 0.0052(18) 0.0143(18) 0.0083(19)
 C52 0.041(2) 0.040(2) 0.036(2) -0.0009(18) 0.0056(18) 0.0013(18)
 C53 0.031(2) 0.034(2) 0.035(2) 0.0052(16) 0.0049(16) 0.0015(16)
 C54 0.032(2) 0.034(2) 0.063(3) -0.008(2) 0.012(2) -0.0029(17)
 C55 0.040(3) 0.080(4) 0.092(5) -0.028(4) 0.005(3) -0.007(3)
 C56 0.042(2) 0.040(2) 0.075(3) 0.010(2) 0.030(2) -0.002(2)
 C57 0.0318(19) 0.0200(17) 0.037(2) 0.0080(15) 0.0094(16) 0.0021(14)
 C58 0.033(2) 0.0267(19) 0.038(2) 0.0072(16) 0.0100(17) 0.0005(15)
 C59 0.0302(19) 0.034(2) 0.039(2) 0.0041(17) 0.0101(16) -0.0040(16)
 C60 0.035(2) 0.035(2) 0.044(2) -0.0007(17) 0.0149(18) -0.0050(16)
 C61 0.036(2) 0.046(3) 0.068(3) -0.003(2) 0.014(2) -0.006(2)
 C62 0.042(2) 0.037(2) 0.046(2) 0.0072(18) 0.0198(19) 0.0033(18)
 C63 0.057(3) 0.031(2) 0.041(2) 0.0021(17) 0.020(2) 0.0048(19)
 C64 0.052(3) 0.026(2) 0.039(2) 0.0033(17) 0.0097(19) 0.0015(18)
 C65 0.036(2) 0.0231(18) 0.038(2) 0.0062(15) 0.0071(17) -0.0017(15)
 C66 0.038(2) 0.030(2) 0.042(2) 0.0010(17) 0.0070(18) -0.0066(17)
 C67 0.041(2) 0.043(3) 0.054(3) 0.007(2) 0.005(2) -0.007(2)
 C68 0.061(3) 0.035(2) 0.072(3) 0.012(2) 0.024(3) -0.010(2)

_geom_special_details
;
 All esds (except the esd in the dihedral angle between two l.s. planes)
 are estimated using the full covariance matrix.  The cell esds are taken
 into account individually in the estimation of esds in distances, angles
 and torsion angles; correlations between esds in cell parameters are only
 used when they are defined by crystal symmetry.  An approximate (isotropic)
 treatment of cell esds is used for estimating esds involving l.s. planes.
;
loop_
  _geom_bond_atom_site_label_1
  _geom_bond_atom_site_label_2
  _geom_bond_distance
  _geom_bond_site_symmetry_2
  _geom_bond_publ_flag
 Ag1 P1 2.3830(10) . ?
 Ag1 C1 2.140(4) . ?
 P1 Si1 2.2625(13) . ?
 P1 H1 1.11(5) . ?
 Si1 Si2 2.4247(13) . ?
 Si1 N2 1.761(3) . ?
 Si1 N1 1.704(3) . ?
 Si2 C42 1.959(4) . ?
 Si2 C5 1.952(4) . ?
 Si2 C9 1.960(4) . ?
 N2 H2A 0.866(18) . ?
 N2 H2B 0.85(2) . ?
 N1 C2 1.277(4) . ?
 N3 C2 1.404(4) . ?
 N3 C14 1.405(4) . ?
 N3 C30 1.429(4) . ?
 N4 C2 1.396(4) . ?
 N4 C15 1.414(4) . ?
 N4 C17 1.428(4) . ?
 N5 C1 1.349(5) . ?
 N5 C43 1.395(5) . ?
 N5 C57 1.445(5) . ?
 N6 C1 1.368(5) . ?
 N6 C44 1.390(5) . ?
 N6 C45 1.455(5) . ?
 C42 C13 1.540(5) . ?
 C42 C3 1.537(6) . ?
 C42 C4 1.547(5) . ?
 C13 H13A 0.9800 . ?
 C13 H13B 0.9800 . ?
 C13 H13C 0.9800 . ?
 C3 H3A 0.9800 . ?
 C3 H3B 0.9800 . ?
 C3 H3C 0.9800 . ?
 C4 H4A 0.9800 . ?
 C4 H4B 0.9800 . ?
 C4 H4C 0.9800 . ?
 C5 C6 1.539(5) . ?
 C5 C7 1.535(6) . ?
 C5 C8 1.548(5) . ?
 C6 H6A 0.9800 . ?
 C6 H6B 0.9800 . ?
 C6 H6C 0.9800 . ?
 C7 H7A 0.9800 . ?
 C7 H7B 0.9800 . ?
 C7 H7C 0.9800 . ?
 C8 H8A 0.9800 . ?
 C8 H8B 0.9800 . ?
 C8 H8C 0.9800 . ?
 C9 C10 1.551(5) . ?
 C9 C11 1.546(5) . ?
 C9 C12 1.539(5) . ?
 C10 H10A 0.9800 . ?
 C10 H10B 0.9800 . ?
 C10 H10C 0.9800 . ?
 C11 H11A 0.9800 . ?
 C11 H11B 0.9800 . ?
 C11 H11C 0.9800 . ?
 C12 H12A 0.9800 . ?
 C12 H12B 0.9800 . ?
 C12 H12C 0.9800 . ?
 C14 C15 1.335(5) . ?
 C14 C29 1.493(5) . ?
 C15 C16 1.497(5) . ?
 C16 H16A 0.9800 . ?
 C16 H16B 0.9800 . ?
 C16 H16C 0.9800 . ?
 C17 C18 1.393(5) . ?
 C17 C25 1.406(5) . ?
 C18 C19 1.510(6) . ?
 C18 C22 1.398(5) . ?
 C19 H19 1.0000 . ?
 C19 C20 1.518(8) . ?
 C19 C21 1.523(6) . ?
 C20 H20A 0.9800 . ?
 C20 H20B 0.9800 . ?
 C20 H20C 0.9800 . ?
 C21 H21A 0.9800 . ?
 C21 H21B 0.9800 . ?
 C21 H21C 0.9800 . ?
 C22 H22 0.9500 . ?
 C22 C23 1.363(7) . ?
 C23 H23 0.9500 . ?
 C23 C24 1.395(7) . ?
 C24 H24 0.9500 . ?
 C24 C25 1.395(6) . ?
 C25 C26 1.522(6) . ?
 C26 H26 1.0000 . ?
 C26 C27 1.539(6) . ?
 C26 C28 1.531(5) . ?
 C27 H27A 0.9800 . ?
 C27 H27B 0.9800 . ?
 C27 H27C 0.9800 . ?
 C28 H28A 0.9800 . ?
 C28 H28B 0.9800 . ?
 C28 H28C 0.9800 . ?
 C29 H29A 0.9800 . ?
 C29 H29B 0.9800 . ?
 C29 H29C 0.9800 . ?
 C30 C31 1.406(5) . ?
 C30 C35 1.402(5) . ?
 C31 C32 1.401(5) . ?
 C31 C39 1.516(5) . ?
 C32 H32 0.9500 . ?
 C32 C33 1.369(6) . ?
 C33 H33 0.9500 . ?
 C33 C34 1.378(6) . ?
 C34 H34 0.9500 . ?
 C34 C35 1.402(5) . ?
 C35 C36 1.521(5) . ?
 C36 H36 1.0000 . ?
 C36 C37 1.540(6) . ?
 C36 C38 1.516(6) . ?
 C37 H37A 0.9800 . ?
 C37 H37B 0.9800 . ?
 C37 H37C 0.9800 . ?
 C38 H38A 0.9800 . ?
 C38 H38B 0.9800 . ?
 C38 H38C 0.9800 . ?
 C39 H39 1.0000 . ?
 C39 C40 1.539(5) . ?
 C39 C41 1.523(5) . ?
 C40 H40A 0.9800 . ?
 C40 H40B 0.9800 . ?
 C40 H40C 0.9800 . ?
 C41 H41A 0.9800 . ?
 C41 H41B 0.9800 . ?
 C41 H41C 0.9800 . ?
 C43 H43 0.9500 . ?
 C43 C44 1.337(6) . ?
 C44 H44 0.9500 . ?
 C45 C46 1.399(5) . ?
 C45 C53 1.393(6) . ?
 C46 C47 1.524(6) . ?
 C46 C50 1.392(6) . ?
 C47 H47 1.0000 . ?
 C47 C48 1.531(5) . ?
 C47 C49 1.527(6) . ?
 C48 H48A 0.9800 . ?
 C48 H48B 0.9800 . ?
 C48 H48C 0.9800 . ?
 C49 H49A 0.9800 . ?
 C49 H49B 0.9800 . ?
 C49 H49C 0.9800 . ?
 C50 H50 0.9500 . ?
 C50 C51 1.386(6) . ?
 C51 H51 0.9500 . ?
 C51 C52 1.381(6) . ?
 C52 H52 0.9500 . ?
 C52 C53 1.394(6) . ?
 C53 C54 1.523(6) . ?
 C54 H54 1.0000 . ?
 C54 C55 1.522(7) . ?
 C54 C56 1.549(7) . ?
 C55 H55A 0.9800 . ?
 C55 H55B 0.9800 . ?
 C55 H55C 0.9800 . ?
 C56 H56A 0.9800 . ?
 C56 H56B 0.9800 . ?
 C56 H56C 0.9800 . ?
 C57 C58 1.409(5) . ?
 C57 C65 1.394(5) . ?
 C58 C59 1.528(6) . ?
 C58 C62 1.397(6) . ?
 C59 H59 1.0000 . ?
 C59 C60 1.527(6) . ?
 C59 C61 1.526(6) . ?
 C60 H60A 0.9800 . ?
 C60 H60B 0.9800 . ?
 C60 H60C 0.9800 . ?
 C61 H61A 0.9800 . ?
 C61 H61B 0.9800 . ?
 C61 H61C 0.9800 . ?
 C62 H62 0.9500 . ?
 C62 C63 1.391(6) . ?
 C63 H63 0.9500 . ?
 C63 C64 1.382(6) . ?
 C64 H64 0.9500 . ?
 C64 C65 1.398(6) . ?
 C65 C66 1.522(6) . ?
 C66 H66 1.0000 . ?
 C66 C67 1.518(6) . ?
 C66 C68 1.540(6) . ?
 C67 H67A 0.9800 . ?
 C67 H67B 0.9800 . ?
 C67 H67C 0.9800 . ?
 C68 H68A 0.9800 . ?
 C68 H68B 0.9800 . ?
 C68 H68C 0.9800 . ?

loop_
  _geom_angle_atom_site_label_1
  _geom_angle_atom_site_label_2
  _geom_angle_atom_site_label_3
  _geom_angle
  _geom_angle_site_symmetry_1
  _geom_angle_site_symmetry_3
  _geom_angle_publ_flag
 C1 Ag1 P1 169.56(9) . . ?
 Ag1 P1 H1 101(2) . . ?
 Si1 P1 Ag1 108.39(5) . . ?
 Si1 P1 H1 94(2) . . ?
 P1 Si1 Si2 113.84(5) . . ?
 N2 Si1 P1 111.11(12) . . ?
 N2 Si1 Si2 104.55(11) . . ?
 N1 Si1 P1 107.21(11) . . ?
 N1 Si1 Si2 110.23(10) . . ?
 N1 Si1 N2 109.89(15) . . ?
 C42 Si2 Si1 109.12(12) . . ?
 C42 Si2 C9 108.94(16) . . ?
 C5 Si2 Si1 107.89(12) . . ?
 C5 Si2 C42 110.92(17) . . ?
 C5 Si2 C9 110.35(16) . . ?
 C9 Si2 Si1 109.60(12) . . ?
 Si1 N2 H2A 117(3) . . ?
 Si1 N2 H2B 109(3) . . ?
 H2A N2 H2B 101(5) . . ?
 C2 N1 Si1 147.4(3) . . ?
 C2 N3 C14 111.7(3) . . ?
 C2 N3 C30 124.6(3) . . ?
 C14 N3 C30 123.4(3) . . ?
 C2 N4 C15 111.0(3) . . ?
 C2 N4 C17 127.2(3) . . ?
 C15 N4 C17 121.8(3) . . ?
 C1 N5 C43 112.0(3) . . ?
 C1 N5 C57 124.6(3) . . ?
 C43 N5 C57 123.3(3) . . ?
 C1 N6 C44 111.2(3) . . ?
 C1 N6 C45 126.6(3) . . ?
 C44 N6 C45 122.2(3) . . ?
 C13 C42 Si2 108.7(3) . . ?
 C13 C42 C4 107.4(3) . . ?
 C3 C42 Si2 112.3(3) . . ?
 C3 C42 C13 106.8(3) . . ?
 C3 C42 C4 107.6(3) . . ?
 C4 C42 Si2 113.7(3) . . ?
 C42 C13 H13A 109.5 . . ?
 C42 C13 H13B 109.5 . . ?
 C42 C13 H13C 109.5 . . ?
 H13A C13 H13B 109.5 . . ?
 H13A C13 H13C 109.5 . . ?
 H13B C13 H13C 109.5 . . ?
 C42 C3 H3A 109.5 . . ?
 C42 C3 H3B 109.5 . . ?
 C42 C3 H3C 109.5 . . ?
 H3A C3 H3B 109.5 . . ?
 H3A C3 H3C 109.5 . . ?
 H3B C3 H3C 109.5 . . ?
 C42 C4 H4A 109.5 . . ?
 C42 C4 H4B 109.5 . . ?
 C42 C4 H4C 109.5 . . ?
 H4A C4 H4B 109.5 . . ?
 H4A C4 H4C 109.5 . . ?
 H4B C4 H4C 109.5 . . ?
 C6 C5 Si2 114.8(3) . . ?
 C6 C5 C8 107.4(3) . . ?
 C7 C5 Si2 108.8(2) . . ?
 C7 C5 C6 108.2(3) . . ?
 C7 C5 C8 105.9(3) . . ?
 C8 C5 Si2 111.3(3) . . ?
 C5 C6 H6A 109.5 . . ?
 C5 C6 H6B 109.5 . . ?
 C5 C6 H6C 109.5 . . ?
 H6A C6 H6B 109.5 . . ?
 H6A C6 H6C 109.5 . . ?
 H6B C6 H6C 109.5 . . ?
 C5 C7 H7A 109.5 . . ?
 C5 C7 H7B 109.5 . . ?
 C5 C7 H7C 109.5 . . ?
 H7A C7 H7B 109.5 . . ?
 H7A C7 H7C 109.5 . . ?
 H7B C7 H7C 109.5 . . ?
 C5 C8 H8A 109.5 . . ?
 C5 C8 H8B 109.5 . . ?
 C5 C8 H8C 109.5 . . ?
 H8A C8 H8B 109.5 . . ?
 H8A C8 H8C 109.5 . . ?
 H8B C8 H8C 109.5 . . ?
 C10 C9 Si2 112.9(3) . . ?
 C11 C9 Si2 110.3(2) . . ?
 C11 C9 C10 107.7(3) . . ?
 C12 C9 Si2 112.8(3) . . ?
 C12 C9 C10 106.9(3) . . ?
 C12 C9 C11 105.9(3) . . ?
 C9 C10 H10A 109.5 . . ?
 C9 C10 H10B 109.5 . . ?
 C9 C10 H10C 109.5 . . ?
 H10A C10 H10B 109.5 . . ?
 H10A C10 H10C 109.5 . . ?
 H10B C10 H10C 109.5 . . ?
 C9 C11 H11A 109.5 . . ?
 C9 C11 H11B 109.5 . . ?
 C9 C11 H11C 109.5 . . ?
 H11A C11 H11B 109.5 . . ?
 H11A C11 H11C 109.5 . . ?
 H11B C11 H11C 109.5 . . ?
 C9 C12 H12A 109.5 . . ?
 C9 C12 H12B 109.5 . . ?
 C9 C12 H12C 109.5 . . ?
 H12A C12 H12B 109.5 . . ?
 H12A C12 H12C 109.5 . . ?
 H12B C12 H12C 109.5 . . ?
 N1 C2 N3 125.6(3) . . ?
 N1 C2 N4 132.0(3) . . ?
 N4 C2 N3 102.3(3) . . ?
 N3 C14 C29 122.2(3) . . ?
 C15 C14 N3 107.1(3) . . ?
 C15 C14 C29 130.7(3) . . ?
 N4 C15 C16 121.0(3) . . ?
 C14 C15 N4 107.9(3) . . ?
 C14 C15 C16 131.2(3) . . ?
 C15 C16 H16A 109.5 . . ?
 C15 C16 H16B 109.5 . . ?
 C15 C16 H16C 109.5 . . ?
 H16A C16 H16B 109.5 . . ?
 H16A C16 H16C 109.5 . . ?
 H16B C16 H16C 109.5 . . ?
 C18 C17 N4 118.1(3) . . ?
 C18 C17 C25 123.1(3) . . ?
 C25 C17 N4 118.5(3) . . ?
 C17 C18 C19 121.9(3) . . ?
 C17 C18 C22 117.6(4) . . ?
 C22 C18 C19 120.5(4) . . ?
 C18 C19 H19 107.8 . . ?
 C18 C19 C20 110.8(4) . . ?
 C18 C19 C21 113.2(4) . . ?
 C20 C19 H19 107.8 . . ?
 C20 C19 C21 109.1(4) . . ?
 C21 C19 H19 107.8 . . ?
 C19 C20 H20A 109.5 . . ?
 C19 C20 H20B 109.5 . . ?
 C19 C20 H20C 109.5 . . ?
 H20A C20 H20B 109.5 . . ?
 H20A C20 H20C 109.5 . . ?
 H20B C20 H20C 109.5 . . ?
 C19 C21 H21A 109.5 . . ?
 C19 C21 H21B 109.5 . . ?
 C19 C21 H21C 109.5 . . ?
 H21A C21 H21B 109.5 . . ?
 H21A C21 H21C 109.5 . . ?
 H21B C21 H21C 109.5 . . ?
 C18 C22 H22 119.4 . . ?
 C23 C22 C18 121.1(4) . . ?
 C23 C22 H22 119.4 . . ?
 C22 C23 H23 119.8 . . ?
 C22 C23 C24 120.4(4) . . ?
 C24 C23 H23 119.8 . . ?
 C23 C24 H24 119.4 . . ?
 C25 C24 C23 121.2(4) . . ?
 C25 C24 H24 119.4 . . ?
 C17 C25 C26 121.6(3) . . ?
 C24 C25 C17 116.6(4) . . ?
 C24 C25 C26 121.7(4) . . ?
 C25 C26 H26 107.1 . . ?
 C25 C26 C27 113.8(3) . . ?
 C25 C26 C28 113.2(4) . . ?
 C27 C26 H26 107.1 . . ?
 C28 C26 H26 107.1 . . ?
 C28 C26 C27 108.3(4) . . ?
 C26 C27 H27A 109.5 . . ?
 C26 C27 H27B 109.5 . . ?
 C26 C27 H27C 109.5 . . ?
 H27A C27 H27B 109.5 . . ?
 H27A C27 H27C 109.5 . . ?
 H27B C27 H27C 109.5 . . ?
 C26 C28 H28A 109.5 . . ?
 C26 C28 H28B 109.5 . . ?
 C26 C28 H28C 109.5 . . ?
 H28A C28 H28B 109.5 . . ?
 H28A C28 H28C 109.5 . . ?
 H28B C28 H28C 109.5 . . ?
 C14 C29 H29A 109.5 . . ?
 C14 C29 H29B 109.5 . . ?
 C14 C29 H29C 109.5 . . ?
 H29A C29 H29B 109.5 . . ?
 H29A C29 H29C 109.5 . . ?
 H29B C29 H29C 109.5 . . ?
 C31 C30 N3 119.1(3) . . ?
 C35 C30 N3 118.3(3) . . ?
 C35 C30 C31 122.6(3) . . ?
 C30 C31 C39 120.7(3) . . ?
 C32 C31 C30 117.4(3) . . ?
 C32 C31 C39 121.9(3) . . ?
 C31 C32 H32 119.7 . . ?
 C33 C32 C31 120.6(4) . . ?
 C33 C32 H32 119.7 . . ?
 C32 C33 H33 119.2 . . ?
 C32 C33 C34 121.6(4) . . ?
 C34 C33 H33 119.2 . . ?
 C33 C34 H34 119.7 . . ?
 C33 C34 C35 120.5(4) . . ?
 C35 C34 H34 119.7 . . ?
 C30 C35 C34 117.3(3) . . ?
 C30 C35 C36 122.6(3) . . ?
 C34 C35 C36 120.0(3) . . ?
 C35 C36 H36 107.6 . . ?
 C35 C36 C37 111.9(3) . . ?
 C37 C36 H36 107.6 . . ?
 C38 C36 C35 110.0(3) . . ?
 C38 C36 H36 107.6 . . ?
 C38 C36 C37 112.0(4) . . ?
 C36 C37 H37A 109.5 . . ?
 C36 C37 H37B 109.5 . . ?
 C36 C37 H37C 109.5 . . ?
 H37A C37 H37B 109.5 . . ?
 H37A C37 H37C 109.5 . . ?
 H37B C37 H37C 109.5 . . ?
 C36 C38 H38A 109.5 . . ?
 C36 C38 H38B 109.5 . . ?
 C36 C38 H38C 109.5 . . ?
 H38A C38 H38B 109.5 . . ?
 H38A C38 H38C 109.5 . . ?
 H38B C38 H38C 109.5 . . ?
 C31 C39 H39 107.5 . . ?
 C31 C39 C40 111.0(3) . . ?
 C31 C39 C41 114.0(3) . . ?
 C40 C39 H39 107.5 . . ?
 C41 C39 H39 107.5 . . ?
 C41 C39 C40 109.1(3) . . ?
 C39 C40 H40A 109.5 . . ?
 C39 C40 H40B 109.5 . . ?
 C39 C40 H40C 109.5 . . ?
 H40A C40 H40B 109.5 . . ?
 H40A C40 H40C 109.5 . . ?
 H40B C40 H40C 109.5 . . ?
 C39 C41 H41A 109.5 . . ?
 C39 C41 H41B 109.5 . . ?
 C39 C41 H41C 109.5 . . ?
 H41A C41 H41B 109.5 . . ?
 H41A C41 H41C 109.5 . . ?
 H41B C41 H41C 109.5 . . ?
 N5 C1 Ag1 126.9(3) . . ?
 N5 C1 N6 103.5(3) . . ?
 N6 C1 Ag1 128.5(3) . . ?
 N5 C43 H43 126.9 . . ?
 C44 C43 N5 106.3(3) . . ?
 C44 C43 H43 126.9 . . ?
 N6 C44 H44 126.5 . . ?
 C43 C44 N6 107.0(3) . . ?
 C43 C44 H44 126.5 . . ?
 C46 C45 N6 118.2(3) . . ?
 C53 C45 N6 118.4(3) . . ?
 C53 C45 C46 123.3(4) . . ?
 C45 C46 C47 121.2(4) . . ?
 C50 C46 C45 117.2(4) . . ?
 C50 C46 C47 121.5(4) . . ?
 C46 C47 H47 107.7 . . ?
 C46 C47 C48 112.9(4) . . ?
 C46 C47 C49 111.1(3) . . ?
 C48 C47 H47 107.7 . . ?
 C49 C47 H47 107.7 . . ?
 C49 C47 C48 109.4(3) . . ?
 C47 C48 H48A 109.5 . . ?
 C47 C48 H48B 109.5 . . ?
 C47 C48 H48C 109.5 . . ?
 H48A C48 H48B 109.5 . . ?
 H48A C48 H48C 109.5 . . ?
 H48B C48 H48C 109.5 . . ?
 C47 C49 H49A 109.5 . . ?
 C47 C49 H49B 109.5 . . ?
 C47 C49 H49C 109.5 . . ?
 H49A C49 H49B 109.5 . . ?
 H49A C49 H49C 109.5 . . ?
 H49B C49 H49C 109.5 . . ?
 C46 C50 H50 119.6 . . ?
 C51 C50 C46 120.8(4) . . ?
 C51 C50 H50 119.6 . . ?
 C50 C51 H51 119.8 . . ?
 C52 C51 C50 120.4(4) . . ?
 C52 C51 H51 119.8 . . ?
 C51 C52 H52 119.5 . . ?
 C51 C52 C53 121.0(4) . . ?
 C53 C52 H52 119.5 . . ?
 C45 C53 C52 117.2(4) . . ?
 C45 C53 C54 121.5(4) . . ?
 C52 C53 C54 121.3(4) . . ?
 C53 C54 H54 108.1 . . ?
 C53 C54 C56 109.3(4) . . ?
 C55 C54 C53 112.4(4) . . ?
 C55 C54 H54 108.1 . . ?
 C55 C54 C56 110.7(4) . . ?
 C56 C54 H54 108.1 . . ?
 C54 C55 H55A 109.5 . . ?
 C54 C55 H55B 109.5 . . ?
 C54 C55 H55C 109.5 . . ?
 H55A C55 H55B 109.5 . . ?
 H55A C55 H55C 109.5 . . ?
 H55B C55 H55C 109.5 . . ?
 C54 C56 H56A 109.5 . . ?
 C54 C56 H56B 109.5 . . ?
 C54 C56 H56C 109.5 . . ?
 H56A C56 H56B 109.5 . . ?
 H56A C56 H56C 109.5 . . ?
 H56B C56 H56C 109.5 . . ?
 C58 C57 N5 118.5(3) . . ?
 C65 C57 N5 118.3(3) . . ?
 C65 C57 C58 123.2(4) . . ?
 C57 C58 C59 121.1(4) . . ?
 C62 C58 C57 117.3(4) . . ?
 C62 C58 C59 121.6(4) . . ?
 C58 C59 H59 107.7 . . ?
 C60 C59 C58 110.5(3) . . ?
 C60 C59 H59 107.7 . . ?
 C61 C59 C58 112.8(4) . . ?
 C61 C59 H59 107.7 . . ?
 C61 C59 C60 110.3(3) . . ?
 C59 C60 H60A 109.5 . . ?
 C59 C60 H60B 109.5 . . ?
 C59 C60 H60C 109.5 . . ?
 H60A C60 H60B 109.5 . . ?
 H60A C60 H60C 109.5 . . ?
 H60B C60 H60C 109.5 . . ?
 C59 C61 H61A 109.5 . . ?
 C59 C61 H61B 109.5 . . ?
 C59 C61 H61C 109.5 . . ?
 H61A C61 H61B 109.5 . . ?
 H61A C61 H61C 109.5 . . ?
 H61B C61 H61C 109.5 . . ?
 C58 C62 H62 119.8 . . ?
 C63 C62 C58 120.4(4) . . ?
 C63 C62 H62 119.8 . . ?
 C62 C63 H63 119.6 . . ?
 C64 C63 C62 120.8(4) . . ?
 C64 C63 H63 119.6 . . ?
 C63 C64 H64 119.5 . . ?
 C63 C64 C65 120.9(4) . . ?
 C65 C64 H64 119.5 . . ?
 C57 C65 C64 117.3(4) . . ?
 C57 C65 C66 122.7(4) . . ?
 C64 C65 C66 119.8(4) . . ?
 C65 C66 H66 107.7 . . ?
 C65 C66 C68 110.2(4) . . ?
 C67 C66 C65 113.0(4) . . ?
 C67 C66 H66 107.7 . . ?
 C67 C66 C68 110.3(4) . . ?
 C68 C66 H66 107.7 . . ?
 C66 C67 H67A 109.5 . . ?
 C66 C67 H67B 109.5 . . ?
 C66 C67 H67C 109.5 . . ?
 H67A C67 H67B 109.5 . . ?
 H67A C67 H67C 109.5 . . ?
 H67B C67 H67C 109.5 . . ?
 C66 C68 H68A 109.5 . . ?
 C66 C68 H68B 109.5 . . ?
 C66 C68 H68C 109.5 . . ?
 H68A C68 H68B 109.5 . . ?
 H68A C68 H68C 109.5 . . ?
 H68B C68 H68C 109.5 . . ?

loop_
  _geom_torsion_atom_site_label_1
  _geom_torsion_atom_site_label_2
  _geom_torsion_atom_site_label_3
  _geom_torsion_atom_site_label_4
  _geom_torsion
  _geom_torsion_site_symmetry_1
  _geom_torsion_site_symmetry_2
  _geom_torsion_site_symmetry_3
  _geom_torsion_site_symmetry_4
  _geom_torsion_publ_flag
 P1 Si1 N1 C2 -66.1(5) . . . . ?
 Si1 N1 C2 N3 151.5(4) . . . . ?
 Si1 N1 C2 N4 -30.5(7) . . . . ?
 Si2 Si1 N1 C2 169.5(4) . . . . ?
 N2 Si1 N1 C2 54.8(5) . . . . ?
 N3 C14 C15 N4 -0.7(4) . . . . ?
 N3 C14 C15 C16 178.3(4) . . . . ?
 N3 C30 C31 C32 -178.7(3) . . . . ?
 N3 C30 C31 C39 -0.2(5) . . . . ?
 N3 C30 C35 C34 178.6(3) . . . . ?
 N3 C30 C35 C36 -2.0(5) . . . . ?
 N4 C17 C18 C19 5.4(5) . . . . ?
 N4 C17 C18 C22 -176.0(3) . . . . ?
 N4 C17 C25 C24 175.2(3) . . . . ?
 N4 C17 C25 C26 -6.8(5) . . . . ?
 N5 C43 C44 N6 -0.4(4) . . . . ?
 N5 C57 C58 C59 0.7(5) . . . . ?
 N5 C57 C58 C62 -179.3(3) . . . . ?
 N5 C57 C65 C64 179.6(3) . . . . ?
 N5 C57 C65 C66 3.2(5) . . . . ?
 N6 C45 C46 C47 6.7(5) . . . . ?
 N6 C45 C46 C50 -175.0(3) . . . . ?
 N6 C45 C53 C52 175.5(3) . . . . ?
 N6 C45 C53 C54 -6.9(5) . . . . ?
 C2 N3 C14 C15 2.4(4) . . . . ?
 C2 N3 C14 C29 179.5(3) . . . . ?
 C2 N3 C30 C31 -79.4(4) . . . . ?
 C2 N3 C30 C35 102.5(4) . . . . ?
 C2 N4 C15 C14 -1.2(4) . . . . ?
 C2 N4 C15 C16 179.6(3) . . . . ?
 C2 N4 C17 C18 -100.4(4) . . . . ?
 C2 N4 C17 C25 85.1(4) . . . . ?
 C14 N3 C2 N1 175.5(3) . . . . ?
 C14 N3 C2 N4 -3.0(3) . . . . ?
 C14 N3 C30 C31 108.4(4) . . . . ?
 C14 N3 C30 C35 -69.7(4) . . . . ?
 C15 N4 C2 N1 -175.9(3) . . . . ?
 C15 N4 C2 N3 2.5(3) . . . . ?
 C15 N4 C17 C18 79.1(4) . . . . ?
 C15 N4 C17 C25 -95.4(4) . . . . ?
 C17 N4 C2 N1 3.6(6) . . . . ?
 C17 N4 C2 N3 -178.0(3) . . . . ?
 C17 N4 C15 C14 179.3(3) . . . . ?
 C17 N4 C15 C16 0.1(5) . . . . ?
 C17 C18 C19 C20 106.7(5) . . . . ?
 C17 C18 C19 C21 -130.3(4) . . . . ?
 C17 C18 C22 C23 1.7(6) . . . . ?
 C17 C25 C26 C27 71.5(4) . . . . ?
 C17 C25 C26 C28 -164.3(4) . . . . ?
 C18 C17 C25 C24 1.0(5) . . . . ?
 C18 C17 C25 C26 179.0(3) . . . . ?
 C18 C22 C23 C24 -1.0(6) . . . . ?
 C19 C18 C22 C23 -179.7(4) . . . . ?
 C22 C18 C19 C20 -71.8(5) . . . . ?
 C22 C18 C19 C21 51.2(6) . . . . ?
 C22 C23 C24 C25 0.1(6) . . . . ?
 C23 C24 C25 C17 -0.1(5) . . . . ?
 C23 C24 C25 C26 -178.1(4) . . . . ?
 C24 C25 C26 C27 -110.6(4) . . . . ?
 C24 C25 C26 C28 13.6(5) . . . . ?
 C25 C17 C18 C19 179.7(4) . . . . ?
 C25 C17 C18 C22 -1.8(5) . . . . ?
 C29 C14 C15 N4 -177.5(3) . . . . ?
 C29 C14 C15 C16 1.6(7) . . . . ?
 C30 N3 C2 N1 2.5(5) . . . . ?
 C30 N3 C2 N4 -176.0(3) . . . . ?
 C30 N3 C14 C15 175.5(3) . . . . ?
 C30 N3 C14 C29 -7.4(5) . . . . ?
 C30 C31 C32 C33 0.2(6) . . . . ?
 C30 C31 C39 C40 -74.7(4) . . . . ?
 C30 C31 C39 C41 161.5(3) . . . . ?
 C30 C35 C36 C37 132.6(4) . . . . ?
 C30 C35 C36 C38 -102.3(4) . . . . ?
 C31 C30 C35 C34 0.6(5) . . . . ?
 C31 C30 C35 C36 -180.0(3) . . . . ?
 C31 C32 C33 C34 0.4(6) . . . . ?
 C32 C31 C39 C40 103.7(4) . . . . ?
 C32 C31 C39 C41 -20.0(5) . . . . ?
 C32 C33 C34 C35 -0.6(6) . . . . ?
 C33 C34 C35 C30 0.1(6) . . . . ?
 C33 C34 C35 C36 -179.4(4) . . . . ?
 C34 C35 C36 C37 -48.0(5) . . . . ?
 C34 C35 C36 C38 77.1(5) . . . . ?
 C35 C30 C31 C32 -0.7(5) . . . . ?
 C35 C30 C31 C39 177.8(3) . . . . ?
 C39 C31 C32 C33 -178.2(4) . . . . ?
 C1 N5 C43 C44 0.6(4) . . . . ?
 C1 N5 C57 C58 -102.7(4) . . . . ?
 C1 N5 C57 C65 78.7(4) . . . . ?
 C1 N6 C44 C43 0.0(4) . . . . ?
 C1 N6 C45 C46 -98.8(4) . . . . ?
 C1 N6 C45 C53 85.0(5) . . . . ?
 C43 N5 C1 Ag1 168.4(3) . . . . ?
 C43 N5 C1 N6 -0.6(4) . . . . ?
 C43 N5 C57 C58 79.1(4) . . . . ?
 C43 N5 C57 C65 -99.4(4) . . . . ?
 C44 N6 C1 Ag1 -168.4(3) . . . . ?
 C44 N6 C1 N5 0.3(4) . . . . ?
 C44 N6 C45 C46 81.0(4) . . . . ?
 C44 N6 C45 C53 -95.2(4) . . . . ?
 C45 N6 C1 Ag1 11.4(5) . . . . ?
 C45 N6 C1 N5 -179.9(3) . . . . ?
 C45 N6 C44 C43 -179.8(3) . . . . ?
 C45 C46 C47 C48 -152.7(4) . . . . ?
 C45 C46 C47 C49 83.9(5) . . . . ?
 C45 C46 C50 C51 -1.0(6) . . . . ?
 C45 C53 C54 C55 141.8(4) . . . . ?
 C45 C53 C54 C56 -94.9(5) . . . . ?
 C46 C45 C53 C52 -0.5(6) . . . . ?
 C46 C45 C53 C54 177.2(4) . . . . ?
 C46 C50 C51 C52 0.7(6) . . . . ?
 C47 C46 C50 C51 177.2(4) . . . . ?
 C50 C46 C47 C48 29.2(5) . . . . ?
 C50 C46 C47 C49 -94.2(4) . . . . ?
 C50 C51 C52 C53 -0.1(6) . . . . ?
 C51 C52 C53 C45 0.0(6) . . . . ?
 C51 C52 C53 C54 -177.6(4) . . . . ?
 C52 C53 C54 C55 -40.7(6) . . . . ?
 C52 C53 C54 C56 82.7(5) . . . . ?
 C53 C45 C46 C47 -177.3(3) . . . . ?
 C53 C45 C46 C50 1.0(6) . . . . ?
 C57 N5 C1 Ag1 -9.9(5) . . . . ?
 C57 N5 C1 N6 -178.9(3) . . . . ?
 C57 N5 C43 C44 179.0(3) . . . . ?
 C57 C58 C59 C60 81.8(4) . . . . ?
 C57 C58 C59 C61 -154.3(4) . . . . ?
 C57 C58 C62 C63 -0.3(6) . . . . ?
 C57 C65 C66 C67 -126.5(4) . . . . ?
 C57 C65 C66 C68 109.7(4) . . . . ?
 C58 C57 C65 C64 1.1(5) . . . . ?
 C58 C57 C65 C66 -175.3(3) . . . . ?
 C58 C62 C63 C64 1.1(6) . . . . ?
 C59 C58 C62 C63 179.7(4) . . . . ?
 C62 C58 C59 C60 -98.3(4) . . . . ?
 C62 C58 C59 C61 25.7(5) . . . . ?
 C62 C63 C64 C65 -0.8(6) . . . . ?
 C63 C64 C65 C57 -0.3(6) . . . . ?
 C63 C64 C65 C66 176.2(4) . . . . ?
 C64 C65 C66 C67 57.2(5) . . . . ?
 C64 C65 C66 C68 -66.6(5) . . . . ?
 C65 C57 C58 C59 179.1(3) . . . . ?
 C65 C57 C58 C62 -0.8(6) . . . . ?

_smtbx_masks_special_details       ?
loop_
  _smtbx_masks_void_nr
  _smtbx_masks_void_average_x
  _smtbx_masks_void_average_y
  _smtbx_masks_void_average_z
  _smtbx_masks_void_volume
  _smtbx_masks_void_count_electrons
  _smtbx_masks_void_content
 1 0.500 0.500 0.000 229.0 42.2 '1 C5H12'
 2 0.500 1.000 0.500 229.0 42.2 '1 C5H12'

_smtbx_masks_void_probe_radius     1.5
_smtbx_masks_void_truncation_radius  1.0
_shelx_res_file
;
TITL ZhuHu146_0ma_a.res in P2(1)/c
    zhuhu146_0ma.res
    created by SHELXL-2018/3 at 16:16:02 on 04-Apr-2025
CELL 0.71073 20.6511 17.6665 20.6247 90 108.065 90
ZERR 4 0.0018 0.0013 0.0018 0 0.003 0
LATT 1
SYMM -X,0.5+Y,0.5-Z
SFAC C H Ag N P Si
UNIT 272 424 4 24 4 8
DFIX 0.91 N2 H2a
SADI N2 H2b N2 H2a

L.S. 4
PLAN  5 0 0
TEMP -173.15
CONF
FREE H2b H2a
HTAB
BOND $H
MORE -1
ABIN
fmap 2
acta
OMIT 2 0 0
OMIT -1 0 2
OMIT -3 3 1
OMIT 1 1 1
OMIT 1 2 0
OMIT 0 2 0
OMIT 1 0 2
REM <olex2.extras>
REM <HklSrc "%ZhuHu146_0ma.hkl">
REM </olex2.extras>

WGHT    0.078600   16.677401
FVAR       0.21480
AG1   3    0.736499    0.611562    0.561410    11.00000    0.02979    0.02351 =
         0.02867    0.00629    0.00848   -0.00070
P1    5    0.823772    0.551913    0.650453    11.00000    0.03235    0.02495 =
         0.03282    0.00609    0.00686   -0.00236
SI1   6    0.779815    0.446543    0.683024    11.00000    0.02602    0.01880 =
         0.01744   -0.00115    0.00671    0.00158
SI2   6    0.726792    0.468879    0.771000    11.00000    0.02795    0.02325 =
         0.01910   -0.00251    0.00788    0.00313
N2    4    0.714430    0.407795    0.614574    11.00000    0.03361    0.02796 =
         0.02097   -0.00480    0.00730    0.00076
N1    4    0.844618    0.383025    0.710766    11.00000    0.02840    0.02008 =
         0.01865   -0.00103    0.00872    0.00213
N3    4    0.951544    0.319116    0.740218    11.00000    0.02627    0.01956 =
         0.01815   -0.00037    0.00835    0.00314
N4    4    0.885537    0.301666    0.636004    11.00000    0.02825    0.02002 =
         0.01994   -0.00217    0.00830    0.00383
N5    4    0.633105    0.734546    0.480188    11.00000    0.02640    0.02428 =
         0.03169    0.00823    0.00747   -0.00302
N6    4    0.673175    0.675387    0.410906    11.00000    0.02447    0.02849 =
         0.03187    0.00814    0.00776   -0.00211
C42   1    0.669192    0.382118    0.775243    11.00000    0.03436    0.02895 =
         0.02947    0.00266    0.01514    0.00016
C13   1    0.709065    0.308859    0.773638    11.00000    0.05305    0.02570 =
         0.04459    0.00333    0.02577    0.00011
AFIX 137
H13A  2    0.678301    0.265339    0.767324    11.00000   -1.50000
H13B  2    0.745964    0.303426    0.816754    11.00000   -1.50000
H13C  2    0.728305    0.311189    0.735813    11.00000   -1.50000
AFIX   0
C3    1    0.604080    0.378927    0.713778    11.00000    0.03925    0.03765 =
         0.03515    0.00028    0.01206   -0.00746
AFIX 137
H3A   2    0.616230    0.380397    0.671481    11.00000   -1.50000
H3B   2    0.575070    0.422398    0.715192    11.00000   -1.50000
H3C   2    0.579415    0.331950    0.715460    11.00000   -1.50000
AFIX   0
C4    1    0.647459    0.379930    0.840557    11.00000    0.04061    0.04446 =
         0.03491    0.00955    0.01925    0.00339
AFIX 137
H4A   2    0.622157    0.426119    0.843299    11.00000   -1.50000
H4B   2    0.688052    0.376585    0.880664    11.00000   -1.50000
H4C   2    0.618398    0.335700    0.839090    11.00000   -1.50000
AFIX   0
C5    1    0.799119    0.482196    0.857358    11.00000    0.03423    0.03425 =
         0.02284   -0.00360    0.00791    0.01018
C6    1    0.776793    0.521133    0.913697    11.00000    0.04536    0.04486 =
         0.02213   -0.00758    0.00532    0.01132
AFIX 137
H6A   2    0.739665    0.492206    0.922037    11.00000   -1.50000
H6B   2    0.761053    0.572573    0.899229    11.00000   -1.50000
H6C   2    0.815442    0.523415    0.955703    11.00000   -1.50000
AFIX   0
C7    1    0.856420    0.529446    0.844687    11.00000    0.03505    0.03497 =
         0.02765   -0.00990    0.00461    0.00192
AFIX 137
H7A   2    0.893035    0.536491    0.887780    11.00000   -1.50000
H7B   2    0.838461    0.578927    0.826108    11.00000   -1.50000
H7C   2    0.874339    0.503079    0.812084    11.00000   -1.50000
AFIX   0
C8    1    0.831809    0.405508    0.886125    11.00000    0.03651    0.04318 =
         0.02459    0.00174    0.00712    0.01208
AFIX 137
H8A   2    0.845165    0.378369    0.850829    11.00000   -1.50000
H8B   2    0.798820    0.375068    0.900209    11.00000   -1.50000
H8C   2    0.872144    0.414524    0.925554    11.00000   -1.50000
AFIX   0
C9    1    0.669936    0.559936    0.748794    11.00000    0.03069    0.02878 =
         0.02315   -0.00327    0.00667    0.00506
C10   1    0.618688    0.565978    0.789866    11.00000    0.03568    0.03753 =
         0.02853   -0.00353    0.01115    0.00933
AFIX 137
H10A  2    0.643605    0.566446    0.838773    11.00000   -1.50000
H10B  2    0.587735    0.522473    0.779314    11.00000   -1.50000
H10C  2    0.592338    0.612833    0.777465    11.00000   -1.50000
AFIX   0
C11   1    0.628578    0.560632    0.672194    11.00000    0.03083    0.03040 =
         0.02577    0.00053    0.00599    0.00325
AFIX 137
H11A  2    0.604249    0.512507    0.659939    11.00000   -1.50000
H11B  2    0.659573    0.567491    0.645038    11.00000   -1.50000
H11C  2    0.595687    0.602341    0.663033    11.00000   -1.50000
AFIX   0
C12   1    0.711947    0.633475    0.761787    11.00000    0.03525    0.02680 =
         0.03726   -0.00570    0.00953    0.00448
AFIX 137
H12A  2    0.681472    0.676873    0.746466    11.00000   -1.50000
H12B  2    0.745038    0.631997    0.736511    11.00000   -1.50000
H12C  2    0.736084    0.638387    0.810660    11.00000   -1.50000
AFIX   0
C2    1    0.887699    0.340272    0.695718    11.00000    0.02939    0.01568 =
         0.01793    0.00120    0.00800   -0.00211
C14   1    0.984583    0.267087    0.709638    11.00000    0.02978    0.01904 =
         0.02649   -0.00027    0.01463   -0.00116
C15   1    0.944479    0.256819    0.645686    11.00000    0.02902    0.02188 =
         0.02603   -0.00037    0.01168    0.00228
C16   1    0.953724    0.209676    0.588919    11.00000    0.03802    0.02940 =
         0.02876   -0.00459    0.01389    0.00576
AFIX 137
H16A  2    0.998587    0.185391    0.603965    11.00000   -1.50000
H16B  2    0.950440    0.242007    0.549415    11.00000   -1.50000
H16C  2    0.918200    0.170757    0.576201    11.00000   -1.50000
AFIX   0
C17   1    0.832478    0.303950    0.572180    11.00000    0.03541    0.02856 =
         0.01842   -0.00440    0.00867    0.00963
C18   1    0.786174    0.244219    0.556133    11.00000    0.03375    0.02603 =
         0.03285   -0.00904    0.00496    0.00495
C19   1    0.787048    0.181763    0.606397    11.00000    0.04678    0.02595 =
         0.04492   -0.00283   -0.00115   -0.00527
AFIX  13
H19   2    0.830047    0.186759    0.645382    11.00000   -1.20000
AFIX   0
C20   1    0.727626    0.189745    0.634526    11.00000    0.15108    0.04531 =
         0.07572    0.01051    0.07151    0.02118
AFIX 137
H20A  2    0.726821    0.241255    0.651894    11.00000   -1.50000
H20B  2    0.732763    0.153366    0.671658    11.00000   -1.50000
H20C  2    0.684928    0.179766    0.598189    11.00000   -1.50000
AFIX   0
C21   1    0.785862    0.102843    0.576378    11.00000    0.07766    0.03087 =
         0.08956   -0.00520    0.03366    0.00105
AFIX 137
H21A  2    0.741226    0.093583    0.542785    11.00000   -1.50000
H21B  2    0.794257    0.065127    0.612899    11.00000   -1.50000
H21C  2    0.821339    0.099025    0.554129    11.00000   -1.50000
AFIX   0
C22   1    0.737113    0.244698    0.491742    11.00000    0.04332    0.03694 =
         0.03605   -0.01616    0.00310    0.00581
AFIX  43
H22   2    0.704082    0.205449    0.479841    11.00000   -1.20000
AFIX   0
C23   1    0.735895    0.300551    0.445762    11.00000    0.04748    0.05141 =
         0.02371   -0.01138    0.00226    0.01924
AFIX  43
H23   2    0.702571    0.299434    0.402032    11.00000   -1.20000
AFIX   0
C24   1    0.783308    0.359351    0.462552    11.00000    0.05132    0.04655 =
         0.02348    0.00106    0.01264    0.02077
AFIX  43
H24   2    0.781729    0.397905    0.429987    11.00000   -1.20000
AFIX   0
C25   1    0.832991    0.362579    0.526272    11.00000    0.04462    0.03301 =
         0.01993    0.00033    0.01567    0.01249
C26   1    0.883646    0.427620    0.545974    11.00000    0.04924    0.03506 =
         0.02618    0.00537    0.01912    0.00548
AFIX  13
H26   2    0.883750    0.445685    0.591956    11.00000   -1.20000
AFIX   0
C27   1    0.957253    0.404714    0.552183    11.00000    0.05047    0.04760 =
         0.04985    0.00310    0.02899   -0.00006
AFIX 137
H27A  2    0.973432    0.367332    0.588755    11.00000   -1.50000
H27B  2    0.986633    0.449528    0.562758    11.00000   -1.50000
H27C  2    0.958551    0.382701    0.508990    11.00000   -1.50000
AFIX   0
C28   1    0.863947    0.495257    0.497414    11.00000    0.06759    0.04119 =
         0.04320    0.01554    0.02635    0.00651
AFIX 137
H28A  2    0.867558    0.481069    0.452729    11.00000   -1.50000
H28B  2    0.894685    0.537687    0.515941    11.00000   -1.50000
H28C  2    0.816987    0.510312    0.492487    11.00000   -1.50000
AFIX   0
C29   1    1.053574    0.236189    0.746199    11.00000    0.03146    0.02390 =
         0.02893    0.00065    0.01345    0.00246
AFIX 137
H29A  2    1.067124    0.200337    0.716519    11.00000   -1.50000
H29B  2    1.052325    0.210175    0.787761    11.00000   -1.50000
H29C  2    1.086546    0.277778    0.758308    11.00000   -1.50000
AFIX   0
C30   1    0.976890    0.340271    0.810449    11.00000    0.02576    0.02520 =
         0.01980   -0.00211    0.00709    0.00379
C31   1    1.004275    0.413111    0.827532    11.00000    0.02558    0.02639 =
         0.02920   -0.00332    0.00599    0.00252
C32   1    1.029897    0.431230    0.896971    11.00000    0.03703    0.03460 =
         0.03403   -0.01247    0.00041    0.00419
AFIX  43
H32   2    1.048625    0.480012    0.910393    11.00000   -1.20000
AFIX   0
C33   1    1.028179    0.379269    0.945624    11.00000    0.04413    0.04986 =
         0.02162   -0.00838    0.00052    0.01789
AFIX  43
H33   2    1.045563    0.392826    0.992409    11.00000   -1.20000
AFIX   0
C34   1    1.001838    0.307763    0.928369    11.00000    0.04163    0.04156 =
         0.02281    0.00560    0.00940    0.01526
AFIX  43
H34   2    1.001679    0.272700    0.963243    11.00000   -1.20000
AFIX   0
C35   1    0.975274    0.286342    0.859771    11.00000    0.03152    0.02455 =
         0.02431    0.00177    0.01047    0.00644
C36   1    0.945714    0.207510    0.841364    11.00000    0.04329    0.02643 =
         0.03018    0.00438    0.01850    0.00383
AFIX  13
H36   2    0.940593    0.198805    0.792114    11.00000   -1.20000
AFIX   0
C37   1    0.993401    0.145677    0.882768    11.00000    0.06664    0.03385 =
         0.04080    0.00898    0.01965    0.00880
AFIX 137
H37A  2    1.037724    0.149138    0.874879    11.00000   -1.50000
H37B  2    0.973401    0.095760    0.868363    11.00000   -1.50000
H37C  2    0.999428    0.152777    0.931414    11.00000   -1.50000
AFIX   0
C38   1    0.875344    0.203347    0.849520    11.00000    0.05041    0.03683 =
         0.07193   -0.00209    0.03554   -0.00390
AFIX 137
H38A  2    0.877461    0.220777    0.895242    11.00000   -1.50000
H38B  2    0.859070    0.150923    0.843337    11.00000   -1.50000
H38C  2    0.844000    0.235651    0.815255    11.00000   -1.50000
AFIX   0
C39   1    1.007262    0.468599    0.772451    11.00000    0.02952    0.01813 =
         0.04085   -0.00216    0.00954   -0.00070
AFIX  13
H39   2    0.962996    0.465086    0.734912    11.00000   -1.20000
AFIX   0
C40   1    1.064143    0.447236    0.742164    11.00000    0.04285    0.02625 =
         0.05573    0.00457    0.02551    0.00335
AFIX 137
H40A  2    1.064854    0.483702    0.706585    11.00000   -1.50000
H40B  2    1.055649    0.396370    0.722381    11.00000   -1.50000
H40C  2    1.108154    0.448030    0.778237    11.00000   -1.50000
AFIX   0
C41   1    1.016525    0.550730    0.795980    11.00000    0.04273    0.02328 =
         0.05973   -0.00741    0.01743   -0.00457
AFIX 137
H41A  2    0.982091    0.563788    0.817818    11.00000   -1.50000
H41B  2    1.011375    0.583820    0.756561    11.00000   -1.50000
H41C  2    1.062070    0.557429    0.828701    11.00000   -1.50000
AFIX   0
C1    1    0.673129    0.675137    0.477207    11.00000    0.02605    0.02549 =
         0.03238    0.00800    0.01084   -0.00402
C43   1    0.608928    0.771916    0.417743    11.00000    0.02990    0.03098 =
         0.03566    0.01013    0.00792   -0.00097
AFIX  43
H43   2    0.580375    0.815315    0.407914    11.00000   -1.20000
AFIX   0
C44   1    0.633955    0.734471    0.374485    11.00000    0.03020    0.03450 =
         0.03042    0.01234    0.00517    0.00082
AFIX  43
H44   2    0.626378    0.746038    0.327731    11.00000   -1.20000
AFIX   0
C45   1    0.708715    0.622538    0.379739    11.00000    0.02556    0.03452 =
         0.02655    0.00931    0.00732    0.00267
C46   1    0.771227    0.644869    0.372841    11.00000    0.03420    0.03246 =
         0.03093    0.01335    0.01127    0.00060
C47   1    0.805329    0.718557    0.404019    11.00000    0.03362    0.03258 =
         0.04188    0.01244    0.01515   -0.00232
AFIX  13
H47   2    0.768583    0.756269    0.401767    11.00000   -1.20000
AFIX   0
C48   1    0.851365    0.751770    0.365579    11.00000    0.03711    0.04007 =
         0.05955    0.02150    0.02233    0.00270
AFIX 137
H48A  2    0.892275    0.720409    0.373856    11.00000   -1.50000
H48B  2    0.864546    0.803408    0.381665    11.00000   -1.50000
H48C  2    0.826740    0.752750    0.316610    11.00000   -1.50000
AFIX   0
C49   1    0.846394    0.707849    0.478979    11.00000    0.03775    0.04254 =
         0.05026    0.00940    0.00866   -0.01568
AFIX 137
H49A  2    0.817827    0.683384    0.502958    11.00000   -1.50000
H49B  2    0.861539    0.757280    0.499717    11.00000   -1.50000
H49C  2    0.886171    0.676010    0.482367    11.00000   -1.50000
AFIX   0
C50   1    0.801769    0.595999    0.338059    11.00000    0.03346    0.04738 =
         0.03927    0.01011    0.02184   -0.00016
AFIX  43
H50   2    0.843884    0.609677    0.331715    11.00000   -1.20000
AFIX   0
C51   1    0.771523    0.527667    0.312578    11.00000    0.04328    0.04841 =
         0.03123    0.00520    0.01428    0.00825
AFIX  43
H51   2    0.793274    0.494721    0.289388    11.00000   -1.20000
AFIX   0
C52   1    0.709947    0.507145    0.320680    11.00000    0.04133    0.03987 =
         0.03592   -0.00086    0.00560    0.00130
AFIX  43
H52   2    0.689766    0.460173    0.302849    11.00000   -1.20000
AFIX   0
C53   1    0.676949    0.554300    0.354622    11.00000    0.03085    0.03380 =
         0.03481    0.00522    0.00489    0.00155
C54   1    0.610429    0.530704    0.366171    11.00000    0.03190    0.03392 =
         0.06251   -0.00759    0.01202   -0.00295
AFIX  13
H54   2    0.587298    0.577387    0.375328    11.00000   -1.20000
AFIX   0
C55   1    0.562251    0.491117    0.304369    11.00000    0.04012    0.08006 =
         0.09154   -0.02759    0.00457   -0.00727
AFIX 137
H55A  2    0.554890    0.523309    0.264028    11.00000   -1.50000
H55B  2    0.518596    0.481689    0.312391    11.00000   -1.50000
H55C  2    0.582252    0.442866    0.296902    11.00000   -1.50000
AFIX   0
C56   1    0.626221    0.479255    0.429984    11.00000    0.04230    0.04041 =
         0.07480    0.00966    0.03002   -0.00181
AFIX 137
H56A  2    0.646061    0.431547    0.420942    11.00000   -1.50000
H56B  2    0.584013    0.468773    0.440603    11.00000   -1.50000
H56C  2    0.658580    0.504888    0.468785    11.00000   -1.50000
AFIX   0
C57   1    0.618116    0.758661    0.540929    11.00000    0.03176    0.02002 =
         0.03685    0.00799    0.00943    0.00214
C58   1    0.554153    0.740158    0.547720    11.00000    0.03320    0.02667 =
         0.03835    0.00721    0.00997    0.00048
C59   1    0.501828    0.694846    0.492714    11.00000    0.03020    0.03434 =
         0.03869    0.00412    0.01015   -0.00400
AFIX  13
H59   2    0.505751    0.710560    0.447502    11.00000   -1.20000
AFIX   0
C60   1    0.517589    0.610297    0.501308    11.00000    0.03517    0.03455 =
         0.04365   -0.00065    0.01493   -0.00503
AFIX 137
H60A  2    0.511325    0.592611    0.544003    11.00000   -1.50000
H60B  2    0.564806    0.601460    0.502545    11.00000   -1.50000
H60C  2    0.486749    0.582569    0.462892    11.00000   -1.50000
AFIX   0
C61   1    0.428764    0.709922    0.491638    11.00000    0.03602    0.04601 =
         0.06812   -0.00329    0.01436   -0.00629
AFIX 137
H61A  2    0.421993    0.689754    0.533328    11.00000   -1.50000
H61B  2    0.397134    0.685119    0.451820    11.00000   -1.50000
H61C  2    0.420228    0.764577    0.489074    11.00000   -1.50000
AFIX   0
C62   1    0.540700    0.764915    0.606584    11.00000    0.04236    0.03665 =
         0.04597    0.00721    0.01976    0.00334
AFIX  43
H62   2    0.498051    0.753769    0.612893    11.00000   -1.20000
AFIX   0
C63   1    0.589364    0.805794    0.656031    11.00000    0.05730    0.03149 =
         0.04052    0.00209    0.01989    0.00483
AFIX  43
H63   2    0.579898    0.821505    0.696211    11.00000   -1.20000
AFIX   0
C64   1    0.651307    0.823826    0.647418    11.00000    0.05189    0.02643 =
         0.03908    0.00330    0.00966    0.00147
AFIX  43
H64   2    0.683613    0.852365    0.681498    11.00000   -1.20000
AFIX   0
C65   1    0.667099    0.800672    0.589282    11.00000    0.03641    0.02311 =
         0.03848    0.00617    0.00710   -0.00168
C66   1    0.733821    0.825399    0.579024    11.00000    0.03756    0.03020 =
         0.04229    0.00101    0.00695   -0.00658
AFIX  13
H66   2    0.737137    0.800348    0.536689    11.00000   -1.20000
AFIX   0
C67   1    0.795884    0.802278    0.637450    11.00000    0.04146    0.04343 =
         0.05387    0.00704    0.00482   -0.00745
AFIX 137
H67A  2    0.793418    0.825159    0.679906    11.00000   -1.50000
H67B  2    0.837222    0.819715    0.628236    11.00000   -1.50000
H67C  2    0.797082    0.747029    0.641932    11.00000   -1.50000
AFIX   0
C68   1    0.733695    0.911587    0.567862    11.00000    0.06109    0.03505 =
         0.07220    0.01152    0.02434   -0.00996
AFIX 137
H68A  2    0.695475    0.925251    0.527763    11.00000   -1.50000
H68B  2    0.776577    0.926747    0.560613    11.00000   -1.50000
H68C  2    0.728953    0.937615    0.608107    11.00000   -1.50000
AFIX   0
H1    2    0.821591    0.585826    0.695278    11.00000    0.04027
H2A   2    0.726653    0.380867    0.585258    11.00000   -1.20000
H2B   2    0.693004    0.443212    0.589261    11.00000   -1.20000
HKLF 4


REM  ZhuHu146_0ma_a.res in P2(1)/c
REM wR2 = 0.1667, GooF = S = 1.120, Restrained GooF = 1.121 for all data
REM R1 = 0.0546 for 11207 Fo > 4sig(Fo) and 0.0719 for all 13611 data
REM 740 parameters refined using 2 restraints

END

WGHT      0.0785     16.6806

REM No hydrogen bonds found for HTAB generation

REM Highest difference peak  3.242,  deepest hole -0.742,  1-sigma level  0.107
Q1    1   0.6891  0.5628  0.5233  11.00000  0.05    3.24
Q2    1   0.6661  0.6135  0.5210  11.00000  0.05    1.21
Q3    1   0.8058  0.6137  0.6103  11.00000  0.05    1.05
Q4    1   0.7089  0.6456  0.5812  11.00000  0.05    0.77
Q5    1   0.9519  0.1403  0.8872  11.00000  0.05    0.62
;
_shelx_res_checksum                97584
_shelx_hkl_file
;
   0   2   0   93.69    6.80
   0   2   0  111.39    7.00
   0   2   0   97.39    6.80
   0   2   0  113.09    7.50
   0   2   0   93.89    7.40
   0  -2   0   85.99    6.90
   0   3   0    1.30    1.30
   0   3   0   -0.50    0.70
   0   3   0   -1.00    2.60
   0   3   0    0.70    1.70
   0   3   0    1.90    1.60
   0  -3   0    1.30    0.70
   0  -3   0    1.00    2.50
   0  -3   0   -0.70    1.40
   0  -3   0   -1.40    1.40
   0  -3   0   -2.30    1.70
   0   4   0  161.08   10.50
   0   4   0  167.98   11.80
   0   4   0  153.98   11.60
   0   4   0  145.89   11.30
   0   4   0  138.79   12.40
   0   4   0  137.19   12.90
   0   4   0  146.09   11.30
   0   4   0  185.98   11.20
   0  -4   0  160.18   11.80
   0  -4   0  150.58   10.50
   0  -4   0  151.98   10.50
   0  -4   0  151.38   11.30
   0  -4   0  146.59   11.60
   0  -4   0  170.08   11.10
   0  -4   0  155.48   11.30
   0  -4   0  183.68   11.20
   0  -4   0  171.38   12.80
   0   5   0   -0.70    1.60
   0   5   0   -1.60    2.10
   0   5   0    1.20    0.80
   0   5   0   -0.40    0.80
   0   5   0    0.00    1.80
   0   5   0    0.90    2.30
   0   5   0   -1.50    3.20
   0   5   0    0.20    1.90
   0   5   0    1.20    2.80
   0  -5   0   -0.60    1.90
   0  -5   0    1.00    1.80
   0  -5   0   -0.10    2.50
   0  -5   0    2.90    3.30
   0  -5   0   -0.50    1.80
   0  -5   0    0.90    0.80
   0  -5   0   -0.40    1.80
   0  -5   0   -0.40    2.30
   0   6   0 1143.79   78.99
   0   6   0 1138.59   77.29
   0   6   0 1243.18   77.89
   0   6   0 1110.79   77.39
   0  -6   0 1306.97   77.19
   0  -6   0 1147.19   77.39
   0  -6   0 1191.78   77.89
   0  -6   0 1202.68   77.79
   0  -6   0 1117.29   78.99
   0  -6   0 1211.88   77.09
   0  -6   0 1157.08   77.39
   0  -6   0 1162.88   79.09
   0  -6   0 1161.88   76.59
   0  -6   0 1157.68   76.59
   0   7   0   -5.80    4.30
   0   7   0    4.80    3.20
   0   7   0    2.10    2.30
   0   7   0    1.30    3.70
   0   7   0    2.90    2.70
   0   7   0    2.20    2.50
   0   7   0   -3.50    3.80
   0  -7   0    2.70    2.30
   0  -7   0    3.30    2.50
   0  -7   0    0.60    1.10
   0  -7   0   -0.10    2.00
   0  -7   0    2.40    4.00
   0  -7   0   -3.90    4.00
   0  -7   0    2.00    3.40
   0   8   0   -2.40    3.20
   0   8   0    6.80    5.40
   0   8   0    0.90    3.00
   0   8   0    2.60    3.70
   0   8   0   -2.00    5.20
   0   8   0   -1.10    4.60
   0   8   0    7.50    3.20
   0  -8   0   -1.30    5.20
   0  -8   0   -2.70    5.70
   0  -8   0   -2.60    2.90
   0  -8   0    7.30    3.80
   0  -8   0    0.80    4.80
   0   9   0   -4.80    3.50
   0   9   0   -0.70    3.10
   0   9   0   -0.90    3.60
   0   9   0   -0.40    3.10
   0   9   0   -2.50    5.00
   0   9   0  -10.10    4.20
   0   9   0    1.10    4.20
   0  -9   0    8.70    5.40
   0  -9   0   -4.80    4.00
   0  -9   0   -2.20    4.70
   0  -9   0    2.30    3.20
   0  10   0  265.27   18.60
   0  10   0  215.28   18.10
   0  10   0  208.68   19.90
   0  10   0  217.78   17.00
   0  10   0  232.68   20.40
   0  10   0  244.28   21.00
   0  10   0  229.08   17.20
   0 -10   0  230.38   17.20
   0 -10   0  221.88   18.50
   0 -10   0  221.58   17.30
   0 -10   0  250.27   21.20
   0  11   0    2.60    3.80
   0  11   0   -6.80    4.40
   0  11   0   -2.80    3.30
   0  11   0   -8.50    4.10
   0  11   0    0.20    3.00
   0  11   0   -2.10    2.70
   0  11   0    0.90    4.70
   0 -11   0   -0.20    2.80
   0 -11   0   -7.40    4.60
   0 -11   0    0.40    2.70
   0 -11   0    0.70    4.00
   0 -11   0   -0.40    5.50
   0  12   0  571.94   44.80
   0  12   0  595.84   41.40
   0  12   0  584.84   44.70
   0  12   0  644.54   42.70
   0  12   0  601.04   41.30
   0  12   0  605.24   41.00
   0  12   0  546.45   47.40
   0  12   0  634.24   44.70
   0 -12   0  613.54   41.50
   0 -12   0  574.04   41.50
   0 -12   0  622.04   45.40
   0 -12   0  600.64   45.20
   0 -12   0  616.04   42.70
   0  13   0    4.50    4.60
   0  13   0   -0.60    3.40
   0  13   0    3.80    6.00
   0  13   0    4.20    4.40
   0  13   0    0.20    3.30
   0  13   0    0.20    5.20
   0  13   0   -3.00    5.20
   0  13   0   -3.70    2.90
   0 -13   0   -3.00    3.20
   0 -13   0   -2.80    3.80
   0 -13   0   -2.20    4.70
   0 -13   0   -0.80    5.80
   0 -13   0  -10.30    5.10
   0  14   0  921.91   63.69
   0  14   0  854.11   59.59
   0  14   0  830.92   58.99
   0  14   0  843.72   63.49
   0  14   0  939.01   61.19
   0  14   0  897.81   59.59
   0 -14   0  889.11   64.39
   0 -14   0  867.41   61.09
   0 -14   0  894.51   59.89
   0 -14   0  854.31   59.69
   0 -14   0  884.81   64.59
   0  15   0   -5.10    4.60
   0  15   0   -2.20    3.80
   0  15   0    8.30    6.50
   0  15   0   -0.10    3.40
   0  15   0    0.70    4.10
   0 -15   0    5.10    6.10
   0 -15   0    2.30    4.20
   0 -15   0   -7.80    6.60
   0 -15   0    0.10    4.10
   0  16   0  213.78   17.90
   0  16   0  197.68   17.80
   0  16   0  202.18   20.00
   0  16   0  228.28   17.20
   0  16   0  216.68   22.30
   0 -16   0  211.58   18.20
   0 -16   0  224.28   21.40
   0 -16   0  201.78   18.40
   0 -16   0  248.48   24.90
   0  17   0   -4.20    4.50
   0  17   0   -3.90    3.60
   0  17   0   -0.10    5.50
   0  17   0    1.50    6.00
   0  17   0   -3.30    4.50
   0 -17   0   -7.90    3.90
   0 -17   0   -9.60    7.50
   0 -17   0   -1.60    6.40
   0  18   0   84.89   12.50
   0  18   0  115.29   10.50
   0  18   0  110.39   15.70
   0 -18   0   85.39   11.60
   0 -18   0   77.19   14.80
   0 -18   0  109.89   14.50
   0  19   0   -0.10    4.00
   0  19   0    5.10    7.40
   0  19   0   -1.20    5.50
   0 -19   0    5.80    6.40
   0 -19   0    4.40    5.00
   0 -19   0   12.80    9.80
   0  20   0   50.09   13.60
   0  20   0   48.20    9.50
   0  20   0   58.09    7.90
   0 -20   0   63.39   12.80
   0 -20   0   67.59   15.50
   0  21   0    3.90    7.90
   0  21   0   -5.90    5.30
   0  21   0   -3.60    4.50
   0 -21   0   -7.70    9.30
   0 -21   0   -6.40    6.70
   0 -21   1  -11.70    7.00
   0 -21   1   10.50    9.70
   0  21  -1    5.50    7.70
   0  21  -1   -6.00    4.10
   0  21  -1   -6.70    5.60
   0 -20   1   55.19    9.60
   0 -20   1   56.59   11.60
   0 -20   1   59.19   13.60
   0  20  -1   60.09   12.20
   0  20  -1   42.30    9.70
   0 -19   1  224.08   22.10
   0 -19   1  168.58   17.20
   0 -19   1  207.78   25.60
   0  19  -1  166.68   18.50
   0  19  -1  169.98   15.50
   0  19  -1  176.18   21.20
   0 -18   1    5.80    7.00
   0 -18   1  -11.50    4.60
   0 -18   1    2.00    8.50
   0  18  -1    0.10    4.00
   0  18  -1    3.00   11.50
   0  18  -1   -6.30    6.60
   0 -17   1  130.99   19.50
   0 -17   1  141.09   14.40
   0 -17   1  169.18   17.40
   0 -17   1  135.79   13.80
   0  17  -1  136.29   13.80
   0  17  -1  136.39   12.70
   0  17  -1  113.59   12.50
   0  17  -1  120.39   14.20
   0  17  -1  140.49   17.50
   0 -16   1   -4.20    5.20
   0 -16   1   -4.00    4.60
   0 -16   1   11.40    8.80
   0 -16   1   -2.70    5.30
   0  16  -1   -5.40    4.60
   0  16  -1   -4.60    4.10
   0  16  -1   -4.70    4.30
   0  16  -1    3.10    6.70
   0  16  -1    1.20    5.60
   0 -15   1   -1.70    4.60
   0 -15   1   -8.20    4.90
   0 -15   1   -7.70    6.70
   0 -15   1   -4.10    4.50
   0  15  -1    0.90    4.10
   0  15  -1    5.30    4.30
   0  15  -1   -1.10    4.90
   0  15  -1   -5.70    6.00
   0  15  -1    3.30    3.70
   0 -14   1   38.60    7.70
   0 -14   1   56.79    8.30
   0 -14   1   50.29    7.40
   0 -14   1   39.10   10.10
   0  14  -1   54.89   16.70
   0  14  -1   52.89    7.20
   0  14  -1   48.00   10.60
   0  14  -1   48.10    7.60
   0  14  -1   57.89    7.20
   0  14  -1   50.19   12.10
   0  14  -1   47.00    6.30
   0 -13   1  245.58   18.90
   0 -13   1  260.07   20.60
   0 -13   1  245.38   19.10
   0 -13   1  212.48   23.20
   0 -13   1  269.07   23.80
   0  13  -1  235.98   18.70
   0  13  -1  242.68   19.90
   0  13  -1  268.17   18.40
   0  13  -1  236.68   22.10
   0  13  -1  230.18   22.30
   0  13  -1  210.18   19.70
   0  13  -1  230.38   18.60
   0  13  -1  227.38   23.00
   0 -12   1  102.39   10.60
   0 -12   1  112.09   10.80
   0 -12   1  115.99   12.60
   0 -12   1   84.69   12.60
   0  12  -1  113.39   12.00
   0  12  -1   88.29   12.30
   0  12  -1  101.79   14.00
   0  12  -1  115.09   10.70
   0  12  -1  139.79   10.40
   0  12  -1  113.69   13.10
   0  12  -1   77.69   16.60
   0  12  -1  113.59   10.60
   0 -11   1   65.19    8.00
   0 -11   1   40.20    6.10
   0 -11   1   54.99   10.90
   0 -11   1   45.30    5.90
   0 -11   1   42.70    8.90
   0  11  -1   49.90    6.60
   0  11  -1   58.99    6.50
   0  11  -1   56.39    6.40
   0  11  -1   57.99   10.20
   0  11  -1   60.49    6.40
   0  11  -1   51.89    8.60
   0  11  -1   81.09    9.10
   0  11  -1   47.70    9.20
   0 -10   1    1.70    4.70
   0 -10   1    0.30    3.00
   0 -10   1    9.10    4.50
   0 -10   1   13.80    6.30
   0 -10   1    5.00    3.20
   0  10  -1    8.40    3.30
   0  10  -1   10.30    5.10
   0  10  -1    9.90    5.40
   0  10  -1    2.30    2.90
   0  10  -1    1.50    5.50
   0  10  -1    8.30    3.20
   0  -9   1  527.35   35.80
   0  -9   1  524.95   35.90
   0  -9   1  523.75   38.40
   0  -9   1  528.65   39.10
   0  -9   1  522.65   36.60
   0   9  -1  488.75   38.60
   0   9  -1  510.35   35.80
   0   9  -1  518.55   38.10
   0   9  -1  541.25   36.40
   0   9  -1  506.35   35.70
   0   9  -1  532.45   36.40
   0   9  -1  531.75   38.20
   0  -8   1   52.49    6.50
   0  -8   1   35.10    8.00
   0  -8   1   40.80    5.30
   0  -8   1   35.20    6.40
   0  -8   1   38.60    5.20
   0   8  -1   51.49    9.30
   0   8  -1   49.50    5.80
   0   8  -1   64.09   10.10
   0   8  -1   51.19    5.70
   0   8  -1   58.29    6.40
   0   8  -1   41.30    5.30
   0   8  -1   48.50    7.40
   0  -7   1   43.80    7.00
   0  -7   1   32.60    6.20
   0  -7   1   33.90    4.30
   0  -7   1   38.20    4.40
   0  -7   1   55.59    5.90
   0  -7   1   31.20    4.50
   0   7  -1   34.50    4.20
   0   7  -1   35.60    6.00
   0   7  -1   32.70    4.20
   0   7  -1   34.00    6.40
   0   7  -1   38.60    4.80
   0   7  -1   32.80    6.50
   0  -6   1  221.08   16.20
   0  -6   1  244.38   18.10
   0  -6   1  223.68   18.30
   0  -6   1  240.98   16.50
   0  -6   1  200.98   18.40
   0  -6   1  230.08   16.70
   0   6  -1  219.88   17.80
   0   6  -1  225.68   16.10
   0   6  -1  212.28   16.10
   0   6  -1  246.08   16.50
   0   6  -1  217.08   20.70
   0   6  -1  221.58   17.70
   0   6  -1  233.48   17.60
   0  -5   1  679.83   46.10
   0  -5   1  753.72   47.50
   0  -5   1  693.03   46.40
   0  -5   1  660.93   47.40
   0  -5   1  692.13   47.80
   0  -5   1  698.83   46.20
   0   5  -1  701.23   46.40
   0   5  -1  736.53   46.30
   0   5  -1  660.73   46.10
   0   5  -1  699.53   47.30
   0   5  -1  666.73   47.70
   0   5  -1  664.93   46.00
   0   5  -1  731.93   47.40
   0  -4   1  331.47   22.40
   0  -4   1  336.07   22.10
   0  -4   1  328.47   23.20
   0  -4   1  326.97   22.10
   0  -4   1  329.87   23.20
   0  -4   1  318.47   22.10
   0  -4   1  320.57   23.70
   0   4  -1  307.47   21.70
   0   4  -1  322.87   23.00
   0   4  -1  327.27   23.10
   0   4  -1  363.66   22.20
   0   4  -1  297.27   23.50
   0   4  -1  317.47   22.00
   0   4  -1  344.47   22.40
   0   4  -1  309.57   22.10
   0   4  -1  316.37   21.70
   0  -3   1  868.31   55.89
   0  -3   1  774.62   55.39
   0  -3   1  819.22   55.69
   0  -3   1  758.42   55.39
   0  -3   1  844.62   55.99
   0  -3   1  926.51   56.69
   0  -3   1  842.12   57.19
   0  -3   1  804.32   55.79
   0  -3   1  900.51   55.89
   0  -3   1  889.11   56.99
   0   3  -1  876.61   56.09
   0   3  -1  947.11   55.89
   0   3  -1  879.61   56.59
   0   3  -1  838.52   55.69
   0   3  -1  825.32   55.89
   0   3  -1  848.82   56.89
   0   3  -1  864.71   55.89
   0  -2   1 2227.08  142.89
   0   2  -1 2050.29  142.39
   0  -2  -1   -0.10    0.10
   0   3   1  976.80   58.79
   0   3   1  889.11   59.09
   0   3   1  868.81   58.29
   0  -3  -1  899.41   58.29
   0  -3  -1  847.32   58.09
   0  -3  -1  946.21   59.29
   0  -3  -1  877.11   58.19
   0  -3  -1  891.91   58.29
   0  -3  -1  834.32   58.99
   0   4   1  325.97   22.10
   0   4   1  340.47   22.10
   0   4   1  332.87   23.90
   0   4   1  337.67   23.90
   0   4   1  328.17   22.90
   0   4   1  373.26   23.10
   0   4   1  358.36   23.20
   0   4   1  318.17   22.40
   0   4   1  326.97   22.50
   0  -4  -1  313.97   23.80
   0  -4  -1  375.76   23.10
   0  -4  -1  333.27   22.50
   0  -4  -1  313.47   22.10
   0  -4  -1  339.67   22.50
   0  -4  -1  318.57   23.80
   0  -4  -1  331.67   22.10
   0   5   1  705.63   48.00
   0   5   1  770.62   48.70
   0   5   1  715.13   47.50
   0   5   1  746.63   48.50
   0   5   1  679.53   49.40
   0   5   1  713.73   47.50
   0   5   1  679.13   48.00
   0   5   1  707.13   49.50
   0   5   1  830.92   48.50
   0  -5  -1  723.63   48.10
   0  -5  -1  822.52   48.50
   0  -5  -1  681.83   47.50
   0  -5  -1  726.73   49.60
   0  -5  -1  735.73   48.00
   0  -5  -1  675.73   49.40
   0  -5  -1  726.03   48.50
   0   6   1  259.77   18.10
   0   6   1  222.08   16.60
   0   6   1  254.17   17.10
   0   6   1  220.68   16.70
   0   6   1  235.48   15.90
   0   6   1  240.58   17.50
   0   6   1  219.88   18.50
   0   6   1  233.88   18.90
   0   6   1  245.88   15.90
   0   6   1  255.27   17.20
   0  -6  -1  263.37   17.10
   0  -6  -1  240.38   18.90
   0  -6  -1  242.88   17.10
   0  -6  -1  225.18   15.90
   0  -6  -1  229.58   16.70
   0  -6  -1  235.08   18.70
   0  -6  -1  243.08   17.40
   0   7   1   40.10    5.10
   0   7   1   44.70    4.60
   0   7   1   45.80    7.30
   0   7   1   48.50    7.40
   0   7   1   38.10    3.70
   0   7   1   41.90    4.50
   0   7   1   38.40    4.80
   0   7   1   40.80    5.50
   0   7   1   38.00    5.20
   0   7   1   39.50    3.60
   0  -7  -1   37.70    6.80
   0  -7  -1   44.70    5.70
   0  -7  -1   46.00    4.90
   0  -7  -1   52.79    5.60
   0  -7  -1   35.30    4.70
   0  -7  -1   37.80    3.60
   0  -7  -1   30.30    6.20
   0   8   1   53.19    5.60
   0   8   1   69.59    8.90
   0   8   1   40.60    5.80
   0   8   1   54.89    5.70
   0   8   1   53.09    6.00
   0   8   1   46.10    4.30
   0   8   1   49.80    5.40
   0   8   1   41.80    4.20
   0   8   1   54.79    8.50
   0   8   1   56.79    6.60
   0  -8  -1   36.70    5.60
   0  -8  -1   43.90    4.20
   0  -8  -1   49.20    5.60
   0  -8  -1   40.10    6.00
   0  -8  -1   43.00    5.10
   0  -8  -1   58.79    9.00
   0  -8  -1   55.99    5.60
   0  -8  -1   34.10    7.20
   0  -8  -1   42.20    4.20
   0   9   1  554.74   39.30
   0   9   1  580.84   36.30
   0   9   1  536.65   37.50
   0   9   1  561.54   36.40
   0   9   1  563.14   39.50
   0   9   1  496.55   36.20
   0   9   1  520.65   35.10
   0   9   1  512.75   36.30
   0   9   1  528.45   37.20
   0   9   1  539.85   35.10
   0  -9  -1  550.04   37.50
   0  -9  -1  524.35   36.40
   0  -9  -1  534.45   39.40
   0  -9  -1  536.85   35.20
   0  -9  -1  544.65   35.20
   0  -9  -1  547.15   36.30
   0  -9  -1  531.85   36.20
   0  -9  -1  479.35   39.00
   0  -9  -1  509.85   36.40
   0  10   1    4.80    3.10
   0  10   1    4.20    3.20
   0  10   1    9.20    4.20
   0  10   1    5.80    5.00
   0  10   1   11.00    3.90
   0  10   1    2.40    3.10
   0  10   1    7.90    5.90
   0 -10  -1    2.70    4.20
   0 -10  -1    0.00    3.00
   0 -10  -1   12.80    6.10
   0 -10  -1   -8.70    2.80
   0 -10  -1    6.80    1.70
   0 -10  -1    2.20    3.20
   0 -10  -1    0.50    2.90
   0 -10  -1   -0.80    4.90
   0  11   1   77.79    8.40
   0  11   1   95.39    8.70
   0  11   1  101.09   11.10
   0  11   1   63.89   10.70
   0  11   1   73.59   11.10
   0  11   1   87.79   11.10
   0 -11  -1   95.89    9.10
   0 -11  -1   74.79    9.40
   0 -11  -1   61.19   10.90
   0  12   1  101.79   13.30
   0  12   1  111.09   10.10
   0  12   1  110.99   12.10
   0  12   1   98.89   11.50
   0  12   1  145.99   16.40
   0  12   1  105.79   13.30
   0  12   1  104.59   10.10
   0 -12  -1  114.49   12.40
   0 -12  -1  101.89   13.00
   0 -12  -1   98.39   13.40
   0 -12  -1  108.09   10.30
   0 -12  -1  114.39   10.50
   0  13   1  230.98   17.30
   0  13   1  224.08   17.40
   0  13   1  258.17   19.60
   0  13   1  208.78   16.90
   0  13   1  203.58   21.40
   0  13   1  195.68   18.40
   0  13   1  205.98   21.00
   0 -13  -1  220.78   19.30
   0 -13  -1  240.38   17.60
   0 -13  -1  208.88   21.80
   0 -13  -1  219.48   22.20
   0 -13  -1  224.58   17.40
   0  14   1   42.20    9.70
   0  14   1   49.40    6.30
   0  14   1   46.50    6.80
   0  14   1   58.79    8.70
   0  14   1   56.69    6.90
   0 -14  -1   36.80    6.20
   0 -14  -1   41.20    7.80
   0 -14  -1   49.00    6.30
   0 -14  -1   35.70    9.80
   0 -14  -1   48.30   10.00
   0  15   1   -4.10    5.50
   0  15   1    3.10    3.60
   0  15   1    2.80    4.20
   0  15   1    0.20    4.20
   0  15   1   -4.40    4.70
   0 -15  -1   -1.10    7.60
   0 -15  -1    0.70    8.00
   0 -15  -1    4.30    4.20
   0 -15  -1   -5.10    5.70
   0  16   1    3.20    4.40
   0  16   1   14.90    6.00
   0  16   1   10.40    6.90
   0  16   1    8.10    5.00
   0  16   1    2.60    4.20
   0 -16  -1   10.00    7.10
   0 -16  -1    7.80    5.00
   0 -16  -1    9.50    9.90
   0  17   1  133.79   17.90
   0  17   1  112.99   18.70
   0  17   1  128.99   13.00
   0  17   1  136.09   12.90
   0  17   1  138.09   12.00
   0 -17  -1  150.58   20.70
   0 -17  -1  122.79   15.10
   0 -17  -1  120.79   13.00
   0  18   1    1.00    5.90
   0  18   1    4.10    6.00
   0  18   1    2.10    3.90
   0 -18  -1    8.30   10.40
   0 -18  -1   -2.20    6.70
   0 -18  -1    3.80    4.40
   0  19   1  195.38   24.30
   0  19   1  207.98   16.50
   0  19   1  192.28   20.50
   0 -19  -1  202.58   22.00
   0 -19  -1  209.08   26.00
   0  20   1   58.89   12.60
   0  20   1   62.09    7.80
   0  20   1   49.10    9.70
   0 -20  -1   78.69   15.40
   0 -20  -1   54.39   11.20
   0  21   1    5.00    8.90
   0  21   1    5.30    4.40
   0  21   1    3.50    6.10
   0 -21  -1    6.80    8.90
   0 -21  -1    1.60    6.90
   0 -21   2   35.10   14.20
   0 -21   2   48.80    9.10
   0 -21   2   54.09   11.90
   0  21  -2   39.50   11.50
   0  21  -2   41.60    9.30
   0  21  -2   44.30    7.40
   0 -20   2    1.60    7.50
   0 -20   2   23.40   12.40
   0 -20   2    0.50    5.10
   0  20  -2   10.30    6.70
   0  20  -2   -0.90    4.50
   0  20  -2    1.20    7.60
   0 -19   2   29.00    6.90
   0 -19   2   17.40    8.80
   0 -19   2   27.50   11.60
   0  19  -2   16.50    6.20
   0  19  -2   15.80    7.00
   0  19  -2   15.90    7.90
   0 -18   2   28.30    9.40
   0 -18   2    3.20    5.20
   0 -18   2   21.60   10.10
   0  18  -2    1.90    5.50
   0  18  -2   10.90    8.10
   0  18  -2    3.70    4.60
   0 -17   2    5.30    9.60
   0 -17   2   10.30    5.00
   0 -17   2    1.20    8.20
   0 -17   2   21.30   11.00
   0  17  -2    5.20    4.90
   0  17  -2   13.10    5.60
   0  17  -2    2.40    4.90
   0  17  -2   26.50   10.10
   0  17  -2    8.10    4.60
   0 -16   2    1.00    7.00
   0 -16   2   -3.70    4.30
   0 -16   2    8.70    8.10
   0 -16   2    6.30    5.00
   0  16  -2    4.90    4.50
   0  16  -2    2.70    5.10
   0  16  -2   -2.50    7.60
   0  16  -2   -0.70    4.60
   0  16  -2   -4.70    4.80
   0 -15   2   31.80    6.20
   0 -15   2   48.80   11.00
   0 -15   2   18.50    5.80
   0 -15   2   18.00    6.80
   0  15  -2   32.90    5.50
   0  15  -2   39.70    7.10
   0  15  -2   33.50    6.20
   0  15  -2   12.50    8.50
   0  15  -2   25.50    5.60
   0 -14   2   55.59   11.50
   0 -14   2   53.89    7.40
   0 -14   2   62.59    9.10
   0 -14   2   44.10    6.80
   0  14  -2   45.70    6.10
   0  14  -2   35.10    6.20
   0  14  -2   54.39   11.00
   0  14  -2   22.70    8.10
   0  14  -2   46.20    6.90
   0  14  -2   45.60   11.00
   0  14  -2   32.70    6.10
   0 -13   2   -0.90    3.60
   0 -13   2    5.80    7.30
   0 -13   2    6.30    5.70
   0 -13   2    3.40    3.80
   0  13  -2   -1.40    3.90
   0  13  -2   -7.80    4.70
   0  13  -2   -0.60    4.50
   0  13  -2    4.40    3.70
   0  13  -2   -1.90    5.90
   0  13  -2    1.90    3.80
   0  13  -2    2.20    3.20
   0  13  -2    6.00    4.00
   0 -12   2   42.60    9.30
   0 -12   2   33.10    5.70
   0 -12   2   46.80    6.30
   0 -12   2   62.89    8.30
   0 -12   2   55.29   10.70
   0  12  -2   55.99    6.50
   0  12  -2   44.60    6.70
   0  12  -2   44.70    8.70
   0  12  -2   34.60    8.10
   0  12  -2   44.80    6.10
   0  12  -2   44.60    7.40
   0  12  -2   45.20    6.10
   0 -11   2  376.96   26.80
   0 -11   2  338.37   25.90
   0 -11   2  340.17   25.90
   0 -11   2  362.66   29.90
   0  11  -2  342.57   26.50
   0  11  -2  348.47   25.50
   0  11  -2  375.06   25.80
   0  11  -2  359.66   28.60
   0  11  -2  365.46   25.70
   0  11  -2  345.07   29.50
   0  11  -2  378.66   26.40
   0  11  -2  385.56   28.70
   0 -10   2 1052.29   69.09
   0 -10   2 1044.70   69.79
   0 -10   2  977.70   66.19
   0 -10   2 1017.30   66.29
   0 -10   2  983.00   66.79
   0  10  -2  978.60   65.79
   0  10  -2  942.11   66.69
   0  10  -2  923.61   66.79
   0  10  -2  993.90   69.29
   0  10  -2  987.50   68.39
   0  10  -2  982.80   68.39
   0  10  -2  970.10   65.99
   0  10  -2 1021.30   66.49
   0  -9   2   75.89    7.40
   0  -9   2   53.09    7.30
   0  -9   2   72.69   10.40
   0  -9   2   88.49   11.60
   0  -9   2   63.09    7.20
   0   9  -2   91.09    9.10
   0   9  -2   80.89    8.30
   0   9  -2   67.09    7.00
   0   9  -2   57.09    8.60
   0   9  -2   69.59    7.30
   0   9  -2   76.59    7.90
   0   9  -2   88.89   12.00
   0   9  -2   74.69    9.70
   0  -8   2  795.02   54.29
   0  -8   2  851.41   57.29
   0  -8   2  814.72   54.79
   0  -8   2  814.72   54.39
   0  -8   2  834.62   56.59
   0   8  -2  835.72   54.49
   0   8  -2  808.12   57.09
   0   8  -2  769.32   54.49
   0   8  -2  801.32   54.19
   0   8  -2  798.02   56.09
   0   8  -2  822.12   54.29
   0   8  -2  785.22   54.69
   0  -7   2   97.29    9.90
   0  -7   2  102.29    8.10
   0  -7   2   90.59    9.10
   0  -7   2   94.89   10.90
   0  -7   2  109.59   11.50
   0  -7   2   93.89    9.20
   0   7  -2  112.19    9.30
   0   7  -2   95.99    9.60
   0   7  -2  127.99    9.40
   0   7  -2  104.49   10.80
   0   7  -2  115.09    9.40
   0   7  -2  126.09   12.70
   0  -6   2  419.36   29.00
   0  -6   2  433.66   30.10
   0  -6   2  416.26   29.00
   0  -6   2  437.36   30.30
   0  -6   2  482.05   30.20
   0  -6   2  453.95   32.30
   0  -6   2  453.75   30.10
   0  -6   2  479.75   31.60
   0  -6   2  437.46   29.70
   0  -6   2  440.86   31.70
   0  -6   2  399.36   29.70
   0   6  -2  452.45   32.20
   0   6  -2  434.86   29.00
   0   6  -2  444.86   30.40
   0   6  -2  460.35   30.00
   0   6  -2  463.85   29.70
   0   6  -2  443.36   31.30
   0   6  -2  436.66   30.00
   0   6  -2  419.16   30.00
   0   6  -2  438.56   29.60
   0   6  -2  444.76   31.40
   0   6  -2  474.35   30.10
   0  -5   2  646.24   44.10
   0  -5   2  601.74   42.70
   0  -5   2  593.34   42.10
   0  -5   2  650.63   42.70
   0  -5   2  603.14   42.00
   0  -5   2  616.14   44.50
   0  -5   2  664.13   43.90
   0  -5   2  673.73   42.80
   0  -5   2  679.83   42.90
   0  -5   2  635.64   43.00
   0  -5   2  592.44   42.60
   0   5  -2  613.04   42.60
   0   5  -2  703.53   42.80
   0   5  -2  629.24   42.80
   0   5  -2  615.94   42.70
   0   5  -2  602.74   41.90
   0   5  -2  703.93   44.00
   0   5  -2  669.33   44.70
   0   5  -2  623.34   42.00
   0   5  -2  709.33   42.80
   0   5  -2  672.03   43.90
   0   5  -2  643.04   43.00
   0   5  -2  680.43   42.80
   0  -4   2  262.57   20.30
   0  -4   2  280.77   18.60
   0  -4   2  292.07   19.70
   0  -4   2  285.57   18.70
   0  -4   2  280.37   18.50
   0  -4   2  231.58   17.70
   0  -4   2  291.47   18.40
   0   4  -2  269.67   18.70
   0   4  -2  246.48   20.10
   0   4  -2  267.37   18.40
   0   4  -2  253.37   19.20
   0   4  -2  248.28   18.50
   0   4  -2  261.77   17.70
   0   4  -2  251.67   17.70
   0   4  -2  263.07   18.60
   0   4  -2  268.67   18.50
   0   4  -2  257.27   18.40
   0   4  -2  298.97   18.30
   0   4  -2  277.37   19.40
   0  -3   2  318.47   24.30
   0  -3   2  328.97   25.00
   0  -3   2  321.27   23.10
   0   3  -2  406.56   24.30
   0   3  -2  363.96   23.60
   0   3  -2  334.67   23.70
   0   3  -2  394.86   24.10
   0   3  -2  342.77   23.10
   0   3  -2  359.76   25.00
   0   3  -2  343.87   24.30
   0   3  -2  325.17   23.80
   0   3  -2  330.77   23.10
   0   3  -2  408.36   23.70
   0   2  -2 3663.63  246.08
   0  -1   2    1.70    1.00
   0  -1   2    1.20    0.80
   0  -1   2    1.70    1.20
   0  -1   2    0.70    0.80
   0  -1   2    2.00    1.10
   0  -1   2    1.30    0.80
   0  -1   2    2.70    1.40
   0  -1   2   -0.30    1.40
   0   1  -2    0.70    0.70
   0   1  -2   -0.20    0.80
   0   1  -2    2.30    0.90
   0   1  -2    0.20    0.80
   0   1  -2    0.60    1.10
   0   1  -2    0.60    0.70
   0   1  -2   -0.80    1.60
   0   1  -2    3.60    1.40
   0   0   2  191.78   12.40
   0   0   2  182.88   12.40
   0   1   2   -1.00    0.90
   0   1   2    0.60    0.90
   0   1   2    1.10    1.70
   0   1   2    2.00    1.50
   0   1   2    0.20    0.90
   0   1   2    1.00    0.80
   0  -1  -2    0.70    0.70
   0  -1  -2    0.70    0.80
   0  -1  -2    1.20    0.60
   0  -1  -2    1.30    1.90
   0  -1  -2   -0.20    1.40
   0  -1  -2    1.10    1.00
   0  -1  -2    0.90    1.10
   0   3   2  367.66   23.50
   0   3   2  350.56   23.60
   0   3   2  348.67   23.50
   0   3   2  355.06   23.60
   0   3   2  358.46   25.50
   0   3   2  364.56   24.40
   0   3   2  346.07   23.30
   0   3   2  334.47   24.70
   0   3   2  379.16   24.90
   0  -3  -2  352.16   24.90
   0  -3  -2  365.16   23.50
   0  -3  -2  340.97   24.60
   0  -3  -2  345.17   23.60
   0  -3  -2  357.66   23.50
   0  -3  -2  381.56   24.90
   0   4   2  305.47   20.10
   0   4   2  285.07   20.10
   0   4   2  279.57   18.60
   0   4   2  272.77   18.70
   0   4   2  281.77   18.60
   0   4   2  295.77   19.80
   0   4   2  281.07   20.40
   0   4   2  269.87   18.60
   0  -4  -2  262.27   18.60
   0  -4  -2  257.07   19.70
   0  -4  -2  282.87   20.40
   0  -4  -2  261.67   18.50
   0  -4  -2  265.77   18.60
   0  -4  -2  269.67   20.00
   0  -4  -2  287.07   19.40
   0  -4  -2  296.67   18.70
   0   5   2  668.13   44.50
   0   5   2  655.33   44.70
   0   5   2  699.33   45.70
   0   5   2  667.53   44.70
   0   5   2  668.53   45.30
   0   5   2  668.53   46.50
   0   5   2  775.52   45.90
   0   5   2  746.13   45.80
   0   5   2  665.53   44.50
   0  -5  -2  684.73   44.50
   0  -5  -2  678.23   44.70
   0  -5  -2  646.94   46.00
   0  -5  -2  638.74   44.50
   0  -5  -2  674.03   44.70
   0  -5  -2  662.33   46.50
   0  -5  -2  690.03   45.40
   0  -5  -2  651.83   45.50
   0   6   2  450.55   33.40
   0   6   2  528.55   32.50
   0   6   2  457.65   31.00
   0   6   2  456.45   31.40
   0   6   2  537.15   32.70
   0   6   2  453.55   31.30
   0   6   2  445.66   32.90
   0   6   2  471.25   32.00
   0  -6  -2  482.95   32.20
   0  -6  -2  478.55   31.50
   0  -6  -2  454.05   33.50
   0  -6  -2  457.25   31.40
   0  -6  -2  457.05   31.00
   0  -6  -2  482.45   32.20
   0  -6  -2  432.56   33.00
   0  -6  -2  471.15   31.00
   0   7   2  120.89   10.00
   0   7   2  111.79   10.70
   0   7   2  113.29    9.00
   0   7   2  119.99    8.10
   0   7   2  106.59    9.00
   0   7   2  114.79   11.80
   0   7   2  120.39   10.50
   0  -7  -2  112.79    8.90
   0  -7  -2  102.69    8.90
   0  -7  -2  100.39    8.10
   0  -7  -2  126.09   10.40
   0  -7  -2   98.79    9.70
   0  -7  -2  102.19    8.10
   0  -7  -2  115.09   12.10
   0  -7  -2  111.69   11.90
   0   8   2  865.11   58.49
   0   8   2  863.51   58.29
   0   8   2  926.21   56.99
   0   8   2  840.12   55.39
   0   8   2  826.82   55.39
   0   8   2  809.72   56.09
   0   8   2  852.31   56.99
   0   8   2  842.72   57.39
   0   8   2  795.72   58.59
   0   8   2  818.82   55.99
   0  -8  -2  833.82   56.09
   0  -8  -2  887.21   58.69
   0  -8  -2  863.41   57.19
   0  -8  -2  839.52   56.69
   0  -8  -2  837.42   56.19
   0  -8  -2  860.01   59.09
   0  -8  -2  812.72   55.39
   0  -8  -2  860.71   55.49
   0   9   2   86.39    6.30
   0   9   2   99.59    9.10
   0   9   2   71.59    8.40
   0   9   2   79.79    7.90
   0   9   2   73.39    6.40
   0   9   2   91.69    8.80
   0   9   2  100.59   11.60
   0   9   2   60.69    9.80
   0   9   2   64.89    8.30
   0   9   2   85.19    8.00
   0  -9  -2   67.59    8.60
   0  -9  -2   92.29   11.60
   0  -9  -2   55.69    9.30
   0  -9  -2   92.79    8.50
   0  -9  -2   78.99    6.30
   0  -9  -2   91.39    8.90
   0  -9  -2   76.69    8.10
   0  -9  -2   73.89    6.20
   0  -9  -2   74.29    7.90
   0  10   2 1018.80   72.19
   0  10   2 1055.49   68.09
   0  10   2 1020.10   69.99
   0  10   2 1090.59   70.69
   0  10   2 1015.80   69.09
   0  10   2 1025.50   68.99
   0  10   2 1122.79   69.59
   0  10   2  976.50   71.49
   0  10   2 1020.30   68.09
   0 -10  -2 1003.20   68.09
   0 -10  -2 1076.19   72.69
   0 -10  -2 1065.79   70.39
   0 -10  -2 1025.50   69.09
   0 -10  -2 1076.09   68.19
   0 -10  -2 1090.19   71.99
   0 -10  -2 1035.70   71.99
   0 -10  -2 1101.59   69.49
   0 -10  -2  886.81   71.49
   0  11   2  400.06   27.30
   0  11   2  419.06   29.10
   0  11   2  403.46   25.70
   0  11   2  325.87   29.80
   0  11   2  362.96   26.90
   0  11   2  383.86   27.50
   0  11   2  371.86   28.10
   0  11   2  374.96   26.80
   0 -11  -2  392.26   27.10
   0 -11  -2  376.96   30.90
   0 -11  -2  413.16   27.20
   0 -11  -2  380.76   25.70
   0 -11  -2  399.06   27.50
   0 -11  -2  384.26   25.70
   0 -11  -2  370.26   30.60
   0 -11  -2  376.26   28.40
   0 -11  -2  372.56   27.00
   0  12   2   38.00    6.90
   0  12   2   50.69    7.50
   0  12   2   54.59    6.10
   0  12   2   40.20    8.40
   0  12   2   55.59    5.20
   0  12   2   49.20    7.00
   0  12   2   51.79    6.20
   0  12   2   48.50    6.00
   0  12   2   57.19    4.50
   0 -12  -2   60.29   14.90
   0 -12  -2   53.19   10.90
   0 -12  -2   41.10    5.80
   0 -12  -2   47.70    6.20
   0 -12  -2   51.59    6.10
   0 -12  -2   49.99    4.60
   0 -12  -2   46.90    5.90
   0 -12  -2   61.89    8.90
   0  13   2    3.60    4.30
   0  13   2   -4.90    4.10
   0  13   2    3.20    5.30
   0  13   2    3.70    3.30
   0  13   2    5.10    3.30
   0 -13  -2    0.00    4.90
   0 -13  -2    3.70    3.30
   0 -13  -2    3.10    3.60
   0 -13  -2    1.70    1.60
   0 -13  -2    6.40    6.30
   0 -13  -2   -1.20    3.50
   0 -13  -2   -2.70    3.10
   0 -13  -2    3.60    1.70
   0  14   2   40.00   10.50
   0  14   2   30.40    5.40
   0  14   2   31.10    7.30
   0  14   2   33.30    5.40
   0  14   2   32.00    5.60
   0 -14  -2   34.00    5.60
   0 -14  -2   28.20    9.50
   0 -14  -2   32.80    8.90
   0 -14  -2   30.30    7.50
   0  15   2   30.70    5.60
   0  15   2   35.10    7.30
   0  15   2   29.90    5.40
   0  15   2   34.60    5.40
   0  15   2   42.40   10.80
   0 -15  -2   29.80    6.00
   0 -15  -2   27.70   10.50
   0 -15  -2   20.10    7.30
   0 -15  -2   44.90   12.00
   0  16   2    6.40    5.70
   0  16   2   20.00    8.80
   0  16   2   -0.90    4.00
   0  16   2    6.30    4.40
   0  16   2    4.50    3.90
   0 -16  -2    1.30    8.80
   0 -16  -2    3.00    8.50
   0 -16  -2    5.70    4.40
   0 -16  -2    7.90    7.30
   0  17   2   11.10    6.70
   0  17   2   15.80    4.40
   0 -17  -2   15.10    5.00
   0 -17  -2    8.20    7.40
   0 -17  -2   10.90    9.60
   0  18   2    9.90    6.20
   0  18   2   16.10    4.60
   0  18   2   13.50    8.30
   0 -18  -2   12.90    7.80
   0 -18  -2    6.80    8.60
   0  19   2    8.50    8.10
   0  19   2   18.00    5.00
   0  19   2   15.30    7.10
   0 -19  -2    6.10    9.40
   0 -19  -2    6.20    7.70
   0  20   2    9.20    7.30
   0  20   2    5.40    7.70
   0  20   2    7.40    4.20
   0 -20  -2   -5.90    7.20
   0 -20  -2   10.70    9.00
   0  21   2   34.70   11.80
   0  21   2   29.40    5.80
   0  21   2   36.00    9.20
   0 -21  -2   27.30   17.20
   0 -21  -2   33.80   10.10
   0 -21   3   51.09    9.60
   0 -21   3   45.30   13.80
   0 -21   3   63.09   12.80
   0  21  -3   36.00    8.50
   0  21  -3   60.39    8.40
   0  21  -3   15.20    9.30
   0 -20   3   84.59   11.70
   0 -20   3   79.99   13.40
   0 -20   3   91.59   18.20
   0  20  -3  101.59   10.30
   0  20  -3   72.29   14.50
   0  20  -3   70.89   11.10
   0 -19   3   22.20    7.00
   0 -19   3   27.20    8.50
   0 -19   3   37.30   12.70
   0  19  -3   37.50    6.80
   0  19  -3   29.50    9.50
   0 -18   3    8.50    7.90
   0 -18   3    0.40    4.90
   0 -18   3    6.30    5.50
   0 -18   3    5.70    8.70
   0  18  -3   -8.90    4.90
   0  18  -3   -7.20    6.00
   0  18  -3    8.10    5.60
   0 -17   3    3.80    6.90
   0 -17   3   22.80    6.10
   0 -17   3   14.20    9.70
   0 -17   3    6.80    5.10
   0  17  -3   15.40    5.70
   0  17  -3   21.90    6.00
   0  17  -3   11.00    5.40
   0  17  -3   -1.10    6.70
   0  17  -3   14.20    5.40
   0 -16   3  321.27   30.50
   0 -16   3  288.67   24.50
   0 -16   3  337.97   27.00
   0 -16   3  310.27   24.80
   0  16  -3  292.57   24.20
   0  16  -3  336.77   29.00
   0  16  -3  321.57   23.60
   0  16  -3  261.97   26.10
   0  16  -3  343.57   25.30
   0 -15   3   15.00    7.50
   0 -15   3   17.70    9.80
   0 -15   3   17.00    5.20
   0 -15   3    9.90    4.90
   0  15  -3   10.30    5.10
   0  15  -3    9.00    7.20
   0  15  -3   14.60    5.10
   0  15  -3   16.30    5.20
   0  15  -3    7.50    4.70
   0 -14   3   11.60    5.10
   0 -14   3   31.40    5.90
   0 -14   3   33.60   10.50
   0 -14   3   25.70    7.70
   0  14  -3    8.00    6.30
   0  14  -3   21.70    5.10
   0  14  -3   24.70    8.20
   0  14  -3   12.00    4.50
   0  14  -3   27.00    5.90
   0  14  -3   20.40    5.10
   0 -13   3   62.69    8.20
   0 -13   3   71.09    8.50
   0 -13   3   84.29   10.80
   0 -13   3   74.89   12.80
   0  13  -3   77.19    9.90
   0  13  -3   71.99    8.60
   0  13  -3   84.59    8.80
   0  13  -3   83.99   12.70
   0  13  -3   84.69   12.80
   0  13  -3   72.19    8.60
   0  13  -3   77.29    8.50
   0  13  -3   61.99   10.20
   0 -12   3  565.74   43.30
   0 -12   3  542.35   39.20
   0 -12   3  533.15   39.90
   0 -12   3  566.74   39.10
   0  12  -3  548.35   39.00
   0  12  -3  561.14   41.70
   0  12  -3  542.35   38.60
   0  12  -3  586.74   39.30
   0  12  -3  542.85   41.70
   0  12  -3  565.04   39.80
   0  12  -3  587.74   43.10
   0  12  -3  597.44   39.20
   0 -11   3  353.76   26.60
   0 -11   3  330.37   25.70
   0 -11   3  371.96   29.70
   0 -11   3  347.37   25.70
   0  11  -3  336.57   27.80
   0  11  -3  363.26   25.60
   0  11  -3  349.17   25.60
   0  11  -3  331.37   26.10
   0  11  -3  377.96   28.40
   0  11  -3  387.46   25.90
   0  11  -3  369.86   25.30
   0  11  -3  330.67   29.00
   0 -10   3  917.11   61.59
   0 -10   3  923.71   61.69
   0 -10   3  966.30   65.29
   0 -10   3  887.31   62.09
   0  10  -3  939.21   61.39
   0  10  -3  938.11   62.49
   0  10  -3  882.21   63.49
   0  10  -3  860.11   61.99
   0  10  -3  900.31   63.59
   0  10  -3  942.01   61.49
   0  10  -3  901.61   61.29
   0  10  -3  932.01   64.79
   0  -9   3  230.78   18.00
   0  -9   3  248.28   22.00
   0  -9   3  242.38   18.70
   0  -9   3  239.68   18.10
   0  -9   3  225.58   17.80
   0   9  -3  237.28   18.90
   0   9  -3  259.37   20.20
   0   9  -3  227.98   17.80
   0   9  -3  225.28   21.70
   0   9  -3  235.28   17.80
   0   9  -3  235.68   19.90
   0   9  -3  239.98   17.90
   0   9  -3  240.88   18.50
   0  -8   3  157.18   12.60
   0  -8   3  139.49   10.20
   0  -8   3  175.78   15.10
   0  -8   3  164.88   12.40
   0  -8   3  148.09   12.60
   0  -8   3  130.89   11.30
   0  -8   3  132.69   12.00
   0  -8   3  148.39   15.00
   0  -8   3  129.89   10.20
   0  -8   3  159.38   16.50
   0  -8   3  154.28   13.30
   0   8  -3  137.99   10.10
   0   8  -3  169.58   14.60
   0   8  -3  145.39   12.20
   0   8  -3  174.28   14.50
   0   8  -3  157.08   11.60
   0   8  -3  149.29   13.10
   0   8  -3  141.49   12.50
   0   8  -3  160.58   16.50
   0   8  -3  162.18   12.30
   0   8  -3  159.68   12.50
   0  -7   3   22.90    2.50
   0  -7   3   23.90    3.70
   0  -7   3   23.00    4.30
   0  -7   3   33.10    6.50
   0  -7   3   18.70    4.20
   0  -7   3   18.90    4.20
   0  -7   3   27.60    2.50
   0  -7   3   29.00    6.60
   0  -7   3   28.60    4.20
   0  -7   3   27.10    6.40
   0   7  -3   31.60    5.30
   0   7  -3   23.00    3.70
   0   7  -3   19.20    2.30
   0   7  -3   28.30    4.10
   0   7  -3   23.40    4.10
   0   7  -3   25.20    4.10
   0   7  -3   36.60    6.90
   0   7  -3   21.10    5.00
   0   7  -3   24.70    2.40
   0   7  -3   15.00    3.60
   0   7  -3   20.30    3.90
   0   7  -3   16.50    4.80
   0  -6   3  283.87   18.80
   0  -6   3  273.77   19.40
   0  -6   3  253.27   19.00
   0  -6   3  278.37   19.20
   0  -6   3  245.98   17.90
   0  -6   3  260.77   18.00
   0  -6   3  267.87   20.80
   0  -6   3  278.97   19.10
   0  -6   3  276.47   19.40
   0  -6   3  279.77   21.60
   0   6  -3  262.27   21.50
   0   6  -3  273.57   20.20
   0   6  -3  251.37   17.90
   0   6  -3  262.67   20.40
   0   6  -3  297.57   18.80
   0   6  -3  234.48   19.00
   0   6  -3  274.67   19.00
   0   6  -3  289.47   19.30
   0   6  -3  273.47   19.40
   0   6  -3  279.97   19.20
   0  -5   3   38.30    4.40
   0  -5   3   37.90    3.20
   0  -5   3   45.20    4.70
   0  -5   3   29.20    3.00
   0  -5   3   36.70    5.40
   0  -5   3   38.70    7.00
   0  -5   3   32.90    5.00
   0   5  -3   36.60    3.40
   0   5  -3   32.90    3.50
   0   5  -3   42.20    4.70
   0   5  -3   30.50    5.20
   0   5  -3   29.00    4.00
   0   5  -3   26.40    4.40
   0   5  -3   35.10    3.40
   0   5  -3   34.00    6.10
   0   5  -3   40.90    4.40
   0   5  -3   39.10    4.50
   0   5  -3   40.00    5.00
   0   5  -3   26.00    4.40
   0  -4   3  410.26   28.60
   0  -4   3  451.25   28.10
   0  -4   3  406.46   26.80
   0  -4   3  362.96   26.10
   0  -4   3  361.26   26.30
   0  -4   3  374.56   27.40
   0  -4   3  375.66   26.10
   0   4  -3  366.86   27.30
   0   4  -3  405.26   26.80
   0   4  -3  385.66   26.70
   0   4  -3  409.76   26.40
   0   4  -3  398.26   26.10
   0   4  -3  465.85   27.70
   0   4  -3  374.46   27.20
   0   4  -3  391.46   26.10
   0   4  -3  434.46   28.60
   0  -3   3 2111.89  138.89
   0   3  -3 2121.49  138.89
   0  -2   3  480.85   29.80
   0  -2   3  404.66   28.30
   0  -2   3  412.26   29.40
   0  -2   3  460.35   28.60
   0  -2   3  417.46   28.50
   0  -2   3  412.46   28.50
   0  -2   3  419.16   29.30
   0  -2   3  399.76   29.60
   0  -2   3  448.56   28.30
   0   2  -3  500.05   29.80
   0   2  -3  462.35   28.40
   0   2  -3  411.96   28.10
   0   2  -3  456.95   29.60
   0   2  -3  443.76   29.20
   0   2  -3  403.76   28.50
   0   2  -3  395.76   28.50
   0   2  -3  387.96   29.50
   0   2  -3  417.76   28.30
   0  -1   3   97.29    7.30
   0  -1   3  102.29    7.20
   0  -1   3   94.39    8.70
   0  -1   3   83.29    9.10
   0  -1   3   94.99    7.20
   0  -1   3  110.19    8.20
   0  -1   3   98.79    7.20
   0  -1   3  105.19    7.40
   0   1  -3   93.79    8.20
   0   1  -3   92.29    9.30
   0   1  -3  119.19    8.20
   0   1  -3  100.49    8.90
   0   1  -3   93.79    7.20
   0   1  -3   93.49    7.20
   0   1  -3  101.09    7.30
   0   1  -3   97.69    7.30
   0   1  -3  100.49    7.30
   0   0   3    1.00    1.30
   0   0   3   -0.70    1.70
   0   0   3   -0.70    2.30
   0   0   3   -0.90    3.10
   0   0   3    0.50    0.90
   0   0   3   -0.90    1.10
   0   0   3   -0.50    1.30
   0   0   3   -0.80    0.90
   0   0  -3   -1.10    1.30
   0   0  -3    0.80    1.40
   0   0  -3   -1.10    1.00
   0   0  -3   -3.60    2.60
   0   0  -3   -0.70    2.40
   0   0  -3    0.40    1.80
   0   1   3  107.99    8.20
   0   1   3   82.19    8.80
   0   1   3  102.89    7.40
   0   1   3  102.89    7.40
   0   1   3   98.89    7.70
   0   1   3   99.89    9.40
   0   1   3   97.99    7.10
   0  -1  -3  105.49    7.80
   0  -1  -3  108.29    9.20
   0  -1  -3  101.69    7.40
   0  -1  -3  102.49    7.10
   0  -1  -3  103.99    8.20
   0  -1  -3  100.19    9.60
   0   2   3  404.06   28.80
   0   2   3  390.86   29.00
   0   2   3  422.76   29.70
   0   2   3  438.86   28.80
   0   2   3  442.66   29.60
   0   2   3  456.25   28.20
   0   2   3  418.36   27.80
   0  -2  -3  445.86   28.90
   0  -2  -3  383.06   29.20
   0  -2  -3  423.96   27.80
   0  -2  -3  424.66   28.10
   0  -2  -3  422.16   28.10
   0  -2  -3  435.16   29.80
   0   4   3  366.96   24.40
   0   4   3  379.56   24.80
   0   4   3  387.06   25.90
   0   4   3  383.66   26.70
   0   4   3  413.86   26.80
   0   4   3  375.86   26.40
   0   4   3  366.96   24.80
   0   4   3  355.06   24.60
   0  -4  -3  345.97   25.70
   0  -4  -3  375.56   26.60
   0  -4  -3  366.96   26.40
   0  -4  -3  359.46   24.80
   0  -4  -3  377.96   26.30
   0   5   3   42.00    5.90
   0   5   3   42.20    5.90
   0   5   3   36.80    3.70
   0   5   3   36.80    3.90
   0   5   3   40.30    6.30
   0   5   3   40.70    3.70
   0   5   3   28.90    4.50
   0   5   3   41.70    3.30
   0   5   3   43.90    3.90
   0  -5  -3   35.50    6.10
   0  -5  -3   38.80    5.80
   0  -5  -3   33.30    3.60
   0  -5  -3   29.50    3.30
   0  -5  -3   44.90    6.10
   0  -5  -3   30.40    5.10
   0  -5  -3   35.10    3.50
   0   6   3  321.27   21.30
   0   6   3  284.87   19.10
   0   6   3  289.07   20.70
   0   6   3  271.17   18.70
   0   6   3  293.37   19.00
   0   6   3  278.17   19.10
   0   6   3  268.17   21.30
   0   6   3  271.27   18.90
   0  -6  -3  275.67   20.80
   0  -6  -3  271.07   21.50
   0  -6  -3  283.37   19.10
   0  -6  -3  276.17   19.00
   0  -6  -3  280.37   20.60
   0  -6  -3  279.37   19.10
   0  -6  -3  282.17   20.10
   0  -6  -3  281.67   21.00
   0  -6  -3  266.47   18.90
   0   7   3   32.80    3.70
   0   7   3   21.80    4.40
   0   7   3   19.50    5.90
   0   7   3   26.90    3.20
   0   7   3   30.90    3.60
   0   7   3   31.10    5.90
   0  -7  -3   23.30    5.40
   0  -7  -3   18.90    4.20
   0  -7  -3   29.10    3.30
   0  -7  -3   23.10    3.50
   0  -7  -3   28.90    3.50
   0  -7  -3   26.00    3.20
   0   8   3  196.28   14.30
   0  -8  -3  204.08   16.60
   0  -8  -3  240.08   15.10
   0  -8  -3  179.98   14.70
   0   9   3  300.77   21.10
   0   9   3  296.37   23.00
   0   9   3  337.27   20.40
   0   9   3  323.17   22.70
   0   9   3  269.57   24.10
   0   9   3  258.27   22.90
   0   9   3  315.97   21.10
   0   9   3  254.57   20.30
   0  -9  -3  261.87   24.00
   0  -9  -3  333.27   22.50
   0  -9  -3  273.07   21.00
   0  -9  -3  334.27   20.50
   0  -9  -3  299.87   21.10
   0  -9  -3  301.97   22.60
   0  10   3 1025.80   63.79
   0  10   3  948.41   61.59
   0  10   3 1028.20   63.59
   0  10   3  916.81   65.49
   0  10   3  958.90   64.09
   0  10   3  912.11   62.19
   0  10   3  923.51   62.29
   0  10   3  860.91   61.49
   0 -10  -3  962.60   66.39
   0 -10  -3  927.51   62.29
   0 -10  -3  957.90   63.29
   0 -10  -3  884.21   61.59
   0 -10  -3  938.91   65.19
   0 -10  -3  948.81   61.59
   0 -10  -3  938.81   63.69
   0 -10  -3  910.31   62.39
   0  11   3  355.06   25.80
   0  11   3  357.86   24.90
   0  11   3  401.76   27.20
   0  11   3  378.66   29.60
   0  11   3  426.16   27.60
   0  11   3  382.06   28.10
   0  11   3  370.06   24.90
   0  11   3  357.56   25.90
   0 -11  -3  384.16   27.20
   0 -11  -3  335.77   29.20
   0 -11  -3  384.66   26.80
   0 -11  -3  358.16   26.00
   0 -11  -3  360.96   27.70
   0 -11  -3  379.46   25.00
   0 -11  -3  358.26   24.90
   0  12   3  602.84   42.00
   0  12   3  570.94   38.90
   0  12   3  556.44   39.60
   0  12   3  663.13   41.00
   0  12   3  570.54   39.70
   0  12   3  629.44   40.60
   0  12   3  550.94   43.40
   0  12   3  590.94   38.60
   0 -12  -3  580.64   38.60
   0 -12  -3  560.44   39.80
   0 -12  -3  583.84   41.40
   0 -12  -3  573.24   44.10
   0 -12  -3  489.45   42.70
   0 -12  -3  616.34   40.50
   0 -12  -3  556.84   43.40
   0 -12  -3  589.74   38.60
   0  13   3   65.59    8.00
   0  13   3   72.19   11.20
   0  13   3   94.99   10.80
   0  13   3   72.09    5.90
   0  13   3   67.59    8.30
   0  13   3   73.69    7.50
   0  13   3   65.19    5.90
   0  13   3   74.29    7.70
   0 -13  -3   66.59    7.60
   0 -13  -3   52.59   10.20
   0 -13  -3   69.49    9.60
   0 -13  -3   70.79    8.20
   0 -13  -3   62.09    6.00
   0 -13  -3   48.60   11.20
   0 -13  -3   82.19    8.40
   0 -13  -3   65.69    5.90
   0  14   3   16.30    5.00
   0  14   3   19.30    2.70
   0  14   3   20.50    4.80
   0  14   3   22.10    4.90
   0  14   3   17.50    2.70
   0  14   3   20.90    6.30
   0 -14  -3   20.50    6.60
   0 -14  -3   25.20    3.00
   0 -14  -3   24.80    8.20
   0 -14  -3   19.00    2.90
   0 -14  -3    6.40    5.90
   0 -14  -3   27.80    4.90
   0 -14  -3   20.20    4.90
   0 -14  -3    7.60    7.40
   0  15   3   10.70    4.40
   0  15   3   16.30    4.10
   0  15   3   17.90    6.50
   0  15   3   11.30    7.50
   0  15   3   14.70    4.40
   0 -15  -3    9.70    4.60
   0 -15  -3   15.80    7.00
   0 -15  -3   10.10    8.60
   0 -15  -3   11.70    4.30
   0 -15  -3   18.10    2.60
   0 -15  -3   17.90    4.50
   0 -15  -3   10.30    7.80
   0  16   3  309.67   23.90
   0  16   3  316.07   28.90
   0  16   3  335.57   24.10
   0  16   3  308.27   23.20
   0  16   3  324.57   29.70
   0 -16  -3  332.87   27.20
   0 -16  -3  318.57   30.30
   0 -16  -3  352.96   31.60
   0  17   3   14.30    6.20
   0  17   3   21.30   10.20
   0  17   3   21.50    4.50
   0 -17  -3   10.20    7.20
   0 -17  -3    6.40    9.60
   0 -17  -3   -1.00    9.00
   0  18   3   -5.20    5.60
   0  18   3   -9.40    6.40
   0  18   3   -0.80    3.40
   0 -18  -3    5.00    9.50
   0 -18  -3   -7.30    7.00
   0  19   3   28.70   10.20
   0  19   3   21.40    7.50
   0  19   3   28.50    4.60
   0  19   3   38.10    5.50
   0 -19  -3   31.80   11.20
   0 -19  -3   31.90   10.70
   0  20   3  115.89    9.70
   0  20   3  100.99   10.30
   0  20   3   91.79   13.30
   0  20   3   97.99   16.60
   0 -20  -3   83.59   15.70
   0 -20  -3   88.99   14.00
   0  21   3   40.80   11.90
   0  21   3   49.50    6.80
   0  21   3   45.70   10.80
   0  21   3   46.90    6.10
   0 -21  -3   59.09   16.30
   0 -21  -3   56.79   12.80
   0 -21   4   86.69   17.70
   0 -21   4   87.89   11.60
   0  21  -4  103.59   11.30
   0  21  -4  103.99   13.20
   0  21  -4  112.99   16.40
   0 -20   4    6.10    6.00
   0 -20   4   18.00   12.40
   0  20  -4   22.60    9.20
   0  20  -4   18.70    7.10
   0  20  -4   19.90    6.30
   0 -19   4   56.89    9.00
   0 -19   4   56.69    9.50
   0 -19   4   73.89   16.00
   0  19  -4   70.09   13.20
   0  19  -4   56.29    9.40
   0  19  -4   72.39    9.40
   0 -18   4   -7.70    4.30
   0 -18   4   11.70    9.20
   0 -18   4   -5.30    5.10
   0  18  -4   -5.90    4.40
   0  18  -4   -6.00    4.00
   0  18  -4   -7.30    5.50
   0 -17   4   24.00    6.50
   0 -17   4   29.10    7.50
   0 -17   4   27.00    8.40
   0 -17   4   38.00   11.60
   0  17  -4   22.70    6.50
   0  17  -4   39.80   15.80
   0  17  -4   37.30    7.30
   0 -16   4    2.30    7.30
   0 -16   4   -3.00    4.40
   0 -16   4    0.30   10.20
   0 -16   4  -15.10    5.60
   0  16  -4   -2.40    4.40
   0  16  -4   -2.30    6.50
   0  16  -4   -5.10    4.30
   0  16  -4   -2.20    4.50
   0  16  -4   -3.70    4.00
   0 -15   4  414.76   34.90
   0 -15   4  391.56   30.30
   0 -15   4  400.86   29.40
   0 -15   4  384.66   29.10
   0  15  -4  409.96   29.20
   0  15  -4  373.36   28.30
   0  15  -4  340.87   28.50
   0  15  -4  368.16   28.70
   0  15  -4  424.16   32.50
   0 -14   4   25.30    6.00
   0 -14   4   43.10   11.70
   0 -14   4   36.20    6.80
   0 -14   4   42.20    7.30
   0  14  -4   19.20    5.10
   0  14  -4   36.20    9.40
   0  14  -4   27.40    5.70
   0  14  -4   35.00    5.80
   0  14  -4   34.10    7.90
   0  14  -4   16.90    5.20
   0 -13   4    8.20    4.70
   0 -13   4    6.10    7.40
   0 -13   4    7.70    4.30
   0 -13   4    5.70    5.00
   0  13  -4    5.20    5.80
   0  13  -4    8.90    4.10
   0  13  -4    8.20    4.00
   0  13  -4   11.90    4.10
   0  13  -4    9.40    7.30
   0  13  -4   16.60    7.20
   0  13  -4   11.10    5.40
   0  13  -4   10.60    4.20
   0 -12   4    0.60    6.30
   0 -12   4   -2.20    3.40
   0 -12   4   -3.30    3.80
   0 -12   4    8.30    4.30
   0  12  -4    6.10    5.20
   0  12  -4   -2.50    4.20
   0  12  -4    0.70    3.30
   0  12  -4    1.10    4.00
   0  12  -4   -0.90    6.00
   0  12  -4    2.90    3.20
   0  12  -4   -4.90    3.40
   0  12  -4   -3.00    3.40
   0 -11   4  155.78   13.20
   0 -11   4  148.39   13.20
   0 -11   4  191.48   22.00
   0  11  -4  162.68   12.80
   0  11  -4  121.59   15.50
   0  11  -4  140.29   12.40
   0  11  -4  147.59   13.50
   0  11  -4  147.09   15.30
   0  11  -4  145.79   12.90
   0  11  -4  146.79   12.90
   0  11  -4  131.79   14.70
   0 -10   4   31.60    5.30
   0 -10   4   25.50    4.80
   0 -10   4   30.60    2.90
   0 -10   4   29.00    6.50
   0 -10   4   39.00    3.30
   0 -10   4   18.00    5.10
   0 -10   4   28.70    5.40
   0  10  -4   20.20    4.50
   0  10  -4   43.30    7.60
   0  10  -4   23.50    8.50
   0  10  -4   26.60    4.60
   0  10  -4   21.60    7.10
   0  10  -4   31.90    5.00
   0  10  -4   31.40    6.00
   0  10  -4   34.00    5.20
   0  -9   4  152.48   13.30
   0  -9   4  156.08   12.30
   0  -9   4  156.08   10.90
   0  -9   4  170.48   12.70
   0  -9   4  140.89   13.20
   0  -9   4  156.28   16.30
   0  -9   4  153.08   12.90
   0  -9   4  148.79   10.80
   0  -9   4  178.88   17.40
   0   9  -4  172.28   15.10
   0   9  -4  152.98   12.20
   0   9  -4  171.18   12.80
   0   9  -4  157.58   14.10
   0   9  -4  151.38   13.80
   0   9  -4  158.98   13.10
   0   9  -4  182.48   18.60
   0   9  -4  145.39   10.70
   0   9  -4  151.88   12.90
   0   9  -4  151.78   14.20
   0   9  -4  149.59   10.70
   0   9  -4  164.58   15.30
   0  -8   4  358.16   24.20
   0  -8   4  321.17   25.10
   0  -8   4  351.56   27.20
   0  -8   4  313.87   27.90
   0  -8   4  327.97   25.20
   0  -8   4  331.97   23.00
   0  -8   4  316.67   23.00
   0  -8   4  367.66   24.90
   0  -8   4  357.36   24.80
   0   8  -4  335.87   24.70
   0   8  -4  329.67   24.60
   0   8  -4  336.07   24.50
   0   8  -4  379.66   26.80
   0   8  -4  350.16   28.00
   0   8  -4  370.16   24.30
   0   8  -4  341.27   23.00
   0   8  -4  390.06   26.20
   0   8  -4  354.76   24.70
   0   8  -4  358.96   26.40
   0   8  -4  336.37   23.00
   0   8  -4  346.67   25.20
   0  -7   4 1424.86   96.19
   0  -7   4 1381.36   95.09
   0  -7   4 1439.86   95.09
   0  -7   4 1453.45   95.79
   0  -7   4 1467.45   97.99
   0  -7   4 1453.65   98.89
   0  -7   4 1430.96   96.59
   0   7  -4 1492.85   96.19
   0   7  -4 1435.16   97.79
   0   7  -4 1519.55   98.89
   0   7  -4 1363.66   96.39
   0   7  -4 1507.75   95.79
   0   7  -4 1459.85   97.39
   0   7  -4 1447.46   96.09
   0   7  -4 1511.55   95.09
   0   7  -4 1338.07   95.09
   0   7  -4 1457.45   96.09
   0   7  -4 1641.74   96.69
   0   7  -4 1489.25   96.39
   0  -6   4   19.00    5.60
   0  -6   4   10.70    4.30
   0  -6   4   12.80    2.20
   0  -6   4   11.50    2.90
   0  -6   4    7.60    2.40
   0  -6   4    7.60    2.20
   0  -6   4    9.30    3.90
   0   6  -4    9.40    4.10
   0   6  -4   11.80    2.00
   0   6  -4   18.50    2.80
   0   6  -4   11.20    3.70
   0   6  -4    3.60    2.80
   0   6  -4    2.70    3.50
   0   6  -4    9.00    3.30
   0   6  -4   15.00    3.40
   0   6  -4   10.90    2.20
   0   6  -4   16.90    5.50
   0   6  -4   11.00    3.20
   0  -5   4   41.80    4.30
   0  -5   4   30.40    4.00
   0  -5   4   30.60    6.50
   0  -5   4   27.10    3.10
   0  -5   4   40.60    5.70
   0  -5   4   28.70    3.10
   0  -5   4   28.50    4.50
   0  -5   4   33.60    5.70
   0   5  -4   31.10    4.00
   0   5  -4   37.40    5.10
   0   5  -4   37.90    3.50
   0   5  -4   32.00    3.20
   0   5  -4   36.00    5.20
   0   5  -4   27.20    5.20
   0   5  -4   28.50    5.50
   0   5  -4   40.40    4.80
   0   5  -4   23.50    3.50
   0   5  -4   37.80    5.50
   0  -4   4    6.90    3.80
   0  -3   4 1802.82  114.49
   0  -3   4 1785.12  115.29
   0  -3   4 1760.92  114.09
   0  -3   4 1696.33  115.49
   0   3  -4 1678.83  114.59
   0   3  -4 1680.13  115.49
   0   3  -4 1758.12  115.39
   0   3  -4 1815.12  114.09
   0  -2   4  163.48   11.30
   0  -2   4  173.08   11.90
   0  -2   4  165.98   13.10
   0  -2   4  158.68   12.00
   0  -2   4  154.48   13.80
   0  -2   4  179.78   13.60
   0  -2   4  163.18   11.80
   0  -2   4  155.08   11.60
   0  -2   4  151.58   13.80
   0   2  -4  171.28   14.10
   0   2  -4  166.68   11.70
   0   2  -4  184.28   13.00
   0   2  -4  157.98   13.40
   0   2  -4  167.38   11.90
   0   2  -4  164.48   11.70
   0   2  -4  170.68   11.90
   0   2  -4  170.68   13.30
   0  -1   4  223.28   15.20
   0  -1   4  203.08   17.20
   0  -1   4  235.98   15.30
   0  -1   4  231.08   15.10
   0  -1   4  191.98   15.20
   0  -1   4  220.98   16.20
   0  -1   4  200.68   16.70
   0  -1   4  212.78   15.30
   0   1  -4  216.18   17.80
   0   1  -4  216.28   15.10
   0   1  -4  231.18   15.30
   0   1  -4  227.48   15.20
   0   1  -4  208.28   17.50
   0   1  -4  232.08   15.30
   0   1  -4  252.57   16.40
   0   1  -4  235.38   16.20
   0   1  -4  214.78   15.10
   0   0   4  856.81   58.19
   0   0   4  825.72   59.79
   0   0   4  858.31   58.09
   0   0   4  872.91   57.99
   0   0   4  942.11   59.79
   0   0   4  962.50   58.29
   0   0   4  901.01   57.99
   0   0   4  907.31   58.99
   0   0  -4  878.71   58.29
   0   0  -4  918.71   58.19
   0   0  -4  841.72   59.79
   0   0  -4  899.01   59.69
   0   0  -4  862.31   58.29
   0   1   4  205.68   18.10
   0   1   4  236.38   15.50
   0   1   4  227.68   16.10
   0   1   4  235.28   16.90
   0   1   4  235.48   15.50
   0   1   4  242.98   16.20
   0   1   4  246.48   16.10
   0   1   4  232.28   17.90
   0  -1  -4  231.48   16.10
   0  -1  -4  230.88   15.80
   0  -1  -4  237.58   16.20
   0  -1  -4  241.58   17.00
   0  -1  -4  233.88   18.50
   0  -1  -4  236.78   18.10
   0  -1  -4  226.78   16.30
   0   2   4  166.68   12.40
   0   2   4  167.18   12.30
   0   2   4  179.08   15.00
   0   2   4  161.58   14.30
   0   2   4  188.58   13.10
   0   2   4  168.98   13.30
   0   2   4  184.48   11.90
   0  -2  -4  176.88   14.80
   0  -2  -4  174.08   11.80
   0  -2  -4  173.08   14.30
   0  -2  -4  171.08   12.30
   0  -2  -4  183.38   13.20
   0  -2  -4  180.28   13.50
   0  -2  -4  167.08   12.30
   0   3   4 1815.42  116.59
   0   3   4 1818.52  116.59
   0  -3  -4 1651.43  116.29
   0  -3  -4 1741.53  116.19
   0   4   4    4.50    2.60
   0   4   4    4.00    2.10
   0   4   4   -3.10    4.20
   0   4   4    0.70    2.70
   0   4   4    4.40    1.30
   0   4   4    6.60    1.20
   0  -4  -4    5.80    3.50
   0  -4  -4    1.80    3.20
   0  -4  -4    2.30    4.00
   0  -4  -4    7.00    2.00
   0  -4  -4    6.60    1.20
   0   5   4   33.60    3.70
   0   5   4   45.20    6.20
   0   5   4   25.10    5.60
   0   5   4   37.40    3.60
   0   5   4   35.90    3.30
   0   5   4   33.40    4.60
   0   5   4   30.90    6.00
   0   5   4   38.10    3.80
   0   5   4   40.50    3.60
   0  -5  -4   33.40    6.30
   0  -5  -4   39.80    6.00
   0  -5  -4   33.30    3.70
   0  -5  -4   26.00    5.30
   0   6   4   17.20    2.90
   0   6   4   18.30    5.30
   0   6   4    8.20    3.30
   0   6   4   14.90    2.30
   0   6   4    9.80    5.20
   0   6   4   10.20    4.10
   0   6   4   21.30    2.90
   0   6   4   11.40    2.30
   0  -6  -4   15.40    3.80
   0  -6  -4    7.00    4.60
   0  -6  -4   15.70    2.60
   0  -6  -4   14.80    4.30
   0  -6  -4   10.60    4.60
   0  -6  -4   11.00    4.10
   0  -6  -4   13.70    2.60
   0   7   4 1436.46   99.69
   0   7   4 1474.05   97.09
   0   7   4 1455.25   97.19
   0   7   4 1448.16   96.79
   0   7   4 1536.65   98.89
   0   7   4 1483.75   97.19
   0   7   4 1559.44   99.39
   0   7   4 1469.45   97.09
   0  -7  -4 1534.15   97.19
   0  -7  -4 1356.36   97.19
   0  -7  -4 1488.95   98.29
   0  -7  -4 1431.36   98.89
   0  -7  -4 1490.25   97.19
   0  -7  -4 1515.05   99.49
   0  -7  -4 1595.24   99.19
   0  -7  -4 1497.95   99.99
   0   8   4  437.76   37.10
   0   8   4  555.44   34.50
   0   8   4  461.75   34.30
   0   8   4  438.36   36.80
   0   8   4  555.34   34.30
   0   8   4  494.55   36.40
   0   8   4  551.54   34.50
   0   8   4  564.54   37.20
   0  -8  -4  489.05   34.50
   0  -8  -4  544.05   38.10
   0  -8  -4  479.05   34.30
   0  -8  -4  516.85   37.00
   0  -8  -4  584.04   37.40
   0   9   4  190.78   18.40
   0   9   4  215.58   18.20
   0   9   4  185.88   18.10
   0   9   4  217.38   17.60
   0   9   4  198.98   14.90
   0   9   4  194.18   14.10
   0   9   4  211.48   14.90
   0   9   4  205.38   14.50
   0   9   4  190.58   14.60
   0  -9  -4  188.08   18.00
   0  -9  -4  213.98   15.50
   0  -9  -4  210.28   15.00
   0  -9  -4  205.28   17.20
   0  -9  -4  199.08   16.80
   0  -9  -4  222.48   14.70
   0  -9  -4  190.88   17.40
   0  -9  -4  224.38   19.40
   0  10   4   38.90    3.80
   0  10   4   42.90    4.80
   0  10   4   34.40    4.00
   0  10   4   34.70    4.10
   0  10   4   35.80    7.30
   0  10   4   36.90    7.00
   0  10   4   40.70    8.30
   0  10   4   36.00    4.50
   0  10   4   36.10    6.20
   0 -10  -4   40.20    6.60
   0 -10  -4   36.70    4.10
   0 -10  -4   26.40    7.80
   0 -10  -4   54.29    4.90
   0 -10  -4   26.00    4.70
   0  11   4  167.78   11.50
   0  11   4  144.59   12.10
   0  11   4  193.38   15.00
   0  11   4  166.28   11.40
   0  11   4  178.78   15.40
   0  11   4  143.19   16.70
   0  11   4  141.19   11.20
   0  11   4  147.09   12.10
   0  11   4  155.18   14.90
   0 -11  -4  152.38   13.20
   0 -11  -4  183.78   19.90
   0 -11  -4  163.68   14.00
   0 -11  -4  146.59   16.00
   0 -11  -4  160.48   15.80
   0 -11  -4  145.89   11.40
   0 -11  -4  148.79   11.40
   0  12   4   -2.20    2.00
   0  12   4   -5.00    4.00
   0  12   4    1.40    4.40
   0  12   4   -2.60    2.60
   0  12   4    3.00    4.10
   0  12   4    0.40    4.70
   0  12   4   -4.20    2.50
   0  12   4    0.80    1.90
   0  12   4    0.40    2.20
   0 -12  -4   -2.00    2.70
   0 -12  -4   -5.20    5.50
   0 -12  -4   -2.00    2.00
   0 -12  -4   -3.90    3.90
   0 -12  -4   -3.50    5.90
   0 -12  -4   -6.40    1.90
   0 -12  -4    5.80    4.30
   0  13   4    9.00    6.30
   0  13   4   13.90    2.80
   0  13   4    7.60    4.80
   0  13   4   12.40    6.00
   0  13   4    6.00    3.30
   0  13   4   15.00    5.50
   0  13   4   15.30    2.80
   0  13   4   11.40    4.30
   0  13   4   13.30    2.60
   0 -13  -4   13.70    2.80
   0 -13  -4   11.10    6.00
   0 -13  -4   12.50    8.40
   0 -13  -4   13.50    7.70
   0 -13  -4   11.30    2.60
   0 -13  -4   12.20    5.10
   0 -13  -4   12.30    4.90
   0  14   4   28.50    4.10
   0  14   4   24.00    4.90
   0  14   4   25.40    6.80
   0  14   4   51.09    7.50
   0  14   4   33.60    3.70
   0  14   4   43.00    6.90
   0  14   4   29.80    3.70
   0  14   4   31.00    5.10
   0 -14  -4   33.90    3.80
   0 -14  -4   13.50    8.90
   0 -14  -4   41.00    6.80
   0 -14  -4   33.40    6.80
   0 -14  -4   26.40    3.60
   0 -14  -4   23.10    7.00
   0 -14  -4   23.90    9.90
   0  15   4  385.36   26.10
   0  15   4  390.36   26.00
   0  15   4  417.06   28.80
   0  15   4  371.06   26.50
   0  15   4  397.86   27.80
   0  15   4  364.16   27.80
   0  15   4  399.86   31.10
   0  15   4  359.86   27.00
   0  15   4  390.06   28.30
   0 -15  -4  390.56   33.10
   0 -15  -4  401.26   30.80
   0 -15  -4  399.36   34.10
   0 -15  -4  377.76   28.70
   0 -15  -4  388.56   26.10
   0 -15  -4  393.16   26.20
   0  16   4    9.00    5.80
   0  16   4   -0.30    3.30
   0  16   4   -0.60    2.40
   0  16   4   -2.00    4.00
   0 -16  -4    1.90    8.60
   0 -16  -4    0.40    3.60
   0 -16  -4   -4.80    1.90
   0 -16  -4   -6.20    6.40
   0 -16  -4    0.90    2.10
   0 -16  -4   -0.50    6.60
   0 -16  -4    5.00    3.90
   0  17   4   38.10    4.70
   0  17   4   18.30    8.50
   0  17   4   24.10    7.70
   0  17   4   41.60    5.40
   0 -17  -4   34.20    9.30
   0 -17  -4   27.50   10.10
   0 -17  -4   22.70    9.30
   0  18   4   -1.60    6.40
   0  18   4   -0.90    6.20
   0  18   4   -3.20    2.60
   0  18   4    4.10    3.50
   0 -18  -4    0.00    6.90
   0 -18  -4    7.30    9.80
   0  19   4   57.49   10.50
   0  19   4   67.69    7.30
   0  19   4   64.69    7.80
   0  19   4   60.79   13.50
   0 -19  -4   46.10   16.60
   0 -19  -4   62.79   13.40
   0  20   4   20.80    4.10
   0  20   4   23.90    9.40
   0  20   4   20.90    4.60
   0  20   4   20.30    8.70
   0 -20  -4   16.90    9.30
   0 -20  -4   18.60   10.20
   0  21   4  109.89   14.50
   0  21   4  113.19   10.10
   0  21   4  120.19   10.90
   0  21   4   98.39   18.30
   0 -21  -4   97.39   14.60
   0 -21  -4  129.19   19.90
   0 -21   5   -0.60   10.80
   0 -21   5   19.60    7.40
   0  21  -5   10.30    5.50
   0  21  -5   15.90    9.30
   0  21  -5   -4.50    5.50
   0 -20   5  131.29   21.20
   0 -20   5  131.29   15.20
   0  20  -5  112.79   18.10
   0  20  -5  124.29   13.10
   0  20  -5  106.89   18.40
   0 -19   5    8.10    6.10
   0 -19   5    4.70    5.80
   0 -19   5   -1.80   11.70
   0  19  -5    1.40    5.70
   0  19  -5    9.50    7.10
   0  19  -5    5.00    4.80
   0 -18   5    6.20    5.40
   0 -18   5    7.70    5.40
   0 -18   5   14.20   10.20
   0  18  -5    6.90    7.40
   0  18  -5   -2.20    5.00
   0  18  -5    4.30    5.60
   0 -17   5   34.60    7.30
   0 -17   5   20.60   11.20
   0 -17   5   25.30    7.40
   0  17  -5   25.00    6.60
   0  17  -5   23.10    5.80
   0  17  -5   27.60    9.70
   0 -16   5  115.99   12.30
   0 -16   5   57.19   14.00
   0 -16   5  110.49   12.50
   0  16  -5  100.49   14.90
   0  16  -5   98.59   11.10
   0  16  -5  112.29   11.50
   0  16  -5   92.19   10.80
   0  16  -5  114.19   13.00
   0 -15   5   35.20    7.00
   0 -15   5   25.40    9.90
   0 -15   5   41.60    8.00
   0  15  -5   37.90   10.80
   0  15  -5   39.80    6.80
   0  15  -5   31.00    8.50
   0  15  -5   34.10    6.10
   0  15  -5   39.60    7.10
   0 -14   5   22.40    9.60
   0 -14   5   15.50    6.00
   0 -14   5   11.10    5.40
   0  14  -5    8.70    4.90
   0  14  -5   12.50    6.60
   0  14  -5   19.00    7.20
   0  14  -5   12.40    4.80
   0  14  -5   25.10    5.30
   0  14  -5    8.00    4.70
   0 -13   5   64.69    8.70
   0 -13   5   90.39   13.10
   0 -13   5   60.39    8.30
   0  13  -5   44.40   15.50
   0  13  -5   50.79    7.60
   0  13  -5   56.99    8.50
   0  13  -5   47.40    7.20
   0  13  -5   59.89    7.20
   0  13  -5   67.59    7.50
   0  13  -5   59.89   10.00
   0  13  -5   71.39   11.90
   0 -12   5   85.89    9.40
   0 -12   5   94.29   10.20
   0 -12   5   79.09   12.50
   0  12  -5   86.29   12.80
   0  12  -5   86.59    9.70
   0  12  -5   97.09   11.00
   0  12  -5   75.79   11.20
   0  12  -5   82.79    9.20
   0  12  -5   73.19    8.70
   0  12  -5   88.69   12.20
   0  12  -5   94.69    9.60
   0 -11   5   19.10    5.10
   0 -11   5   15.90    4.70
   0 -11   5   20.50    2.40
   0 -11   5   31.70    8.10
   0 -11   5   16.90    4.50
   0 -11   5   16.80    7.10
   0  11  -5   16.30    5.60
   0  11  -5   25.10    5.10
   0  11  -5   14.70    4.10
   0  11  -5   18.30    3.90
   0  11  -5   13.60    5.70
   0  11  -5   18.10    3.80
   0  11  -5   19.50    4.80
   0  11  -5   14.30    7.70
   0 -10   5  362.96   30.90
   0 -10   5  345.97   29.80
   0 -10   5  367.76   26.70
   0 -10   5  397.56   27.50
   0 -10   5  367.26   27.20
   0 -10   5  374.96   25.30
   0 -10   5  390.96   27.40
   0 -10   5  386.56   26.60
   0 -10   5  370.66   25.30
   0  10  -5  392.86   27.30
   0  10  -5  437.86   27.10
   0  10  -5  391.06   26.70
   0  10  -5  366.76   25.60
   0  10  -5  361.16   29.00
   0  10  -5  367.76   29.30
   0  10  -5  365.76   27.00
   0  10  -5  387.66   30.90
   0  10  -5  371.96   27.10
   0  10  -5  381.46   25.20
   0  10  -5  379.86   27.90
   0  -9   5    7.20    2.20
   0  -9   5   13.40    5.80
   0  -9   5    6.60    3.00
   0  -9   5   10.10    4.60
   0  -9   5    7.10    5.90
   0  -9   5    6.80    4.20
   0  -9   5    6.50    2.00
   0  -9   5   14.50    3.70
   0  -9   5   10.10    4.00
   0   9  -5    2.90    4.00
   0   9  -5    3.90    3.90
   0   9  -5    4.20    4.50
   0   9  -5    1.10    6.40
   0   9  -5    4.40    3.60
   0   9  -5   12.50    4.40
   0   9  -5    5.30    4.70
   0   9  -5    4.70    3.80
   0   9  -5    3.70    2.00
   0   9  -5    4.80    1.90
   0   9  -5    3.90    3.00
   0   9  -5    2.30    3.40
   0  -8   5  480.85   34.00
   0  -8   5  463.55   31.80
   0  -8   5  458.25   31.80
   0  -8   5  473.45   33.30
   0  -8   5  500.85   32.60
   0  -8   5  520.25   35.80
   0  -8   5  452.85   33.30
   0  -8   5  514.25   36.90
   0   8  -5  471.55   33.20
   0   8  -5  492.85   33.30
   0   8  -5  474.15   35.00
   0   8  -5  492.25   36.70
   0   8  -5  481.45   33.10
   0   8  -5  472.65   31.80
   0   8  -5  464.55   34.50
   0   8  -5  461.35   33.60
   0   8  -5  534.35   35.80
   0   8  -5  475.65   31.80
   0   8  -5  459.25   33.70
   0   8  -5  483.35   32.60
   0  -7   5  231.48   19.40
   0  -7   5  244.68   18.10
   0  -7   5  227.28   21.20
   0  -7   5  245.78   16.70
   0  -7   5  229.58   16.60
   0  -7   5  245.18   17.20
   0  -7   5  226.98   18.10
   0  -7   5  227.58   20.30
   0   7  -5  229.28   20.00
   0   7  -5  254.27   21.60
   0   7  -5  246.28   17.20
   0   7  -5  243.18   18.00
   0   7  -5  241.18   19.10
   0   7  -5  270.97   19.40
   0   7  -5  245.68   16.60
   0   7  -5  246.68   18.00
   0   7  -5  234.28   16.50
   0   7  -5  209.08   18.50
   0   7  -5  230.38   18.60
   0   7  -5  261.07   18.10
   0  -6   5 1329.97   85.69
   0  -6   5 1256.37   84.99
   0  -6   5 1341.97   88.29
   0  -6   5 1334.47   87.29
   0  -6   5 1323.47   85.79
   0  -6   5 1244.38   84.79
   0  -6   5 1179.58   84.79
   0  -6   5 1309.37   86.89
   0   6  -5 1290.07   88.09
   0   6  -5 1252.67   84.79
   0   6  -5 1299.87   86.49
   0   6  -5 1257.17   85.59
   0   6  -5 1342.47   84.89
   0   6  -5 1295.37   85.89
   0   6  -5 1283.87   86.49
   0   6  -5 1366.16   86.99
   0   6  -5 1346.57   86.79
   0   6  -5 1306.07   85.59
   0   6  -5 1301.27   85.59
   0   6  -5 1303.87   84.89
   0  -5   5  790.92   51.69
   0  -5   5  804.02   53.19
   0  -5   5  799.72   53.89
   0  -5   5  763.02   52.69
   0  -5   5  802.12   53.19
   0  -5   5  768.52   50.99
   0  -5   5  765.72   51.09
   0  -5   5  812.82   51.79
   0  -5   5  843.72   52.49
   0   5  -5  748.73   52.19
   0   5  -5  726.03   50.99
   0   5  -5  802.62   56.79
   0   5  -5  691.63   53.69
   0   5  -5  759.12   53.79
   0   5  -5  775.82   51.59
   0   5  -5  803.42   50.89
   0   5  -5  746.03   51.59
   0   5  -5  764.82   52.19
   0   5  -5  821.42   51.09
   0   5  -5  703.63   52.59
   0  -4   5   97.79   10.60
   0  -4   5  106.39    8.60
   0  -4   5   93.29    7.70
   0  -4   5  100.39    8.70
   0  -4   5   90.39   10.00
   0  -4   5   96.99   10.40
   0  -4   5   95.49    9.90
   0   4  -5   94.59    8.80
   0   4  -5   91.39   10.00
   0   4  -5   94.69    8.60
   0   4  -5  108.79    8.40
   0   4  -5  102.69    7.80
   0   4  -5  100.09    8.10
   0   4  -5  109.19   10.80
   0   4  -5  101.59    8.40
   0   4  -5  106.89    7.30
   0   4  -5  102.89   10.80
   0   4  -5  108.89   10.00
   0  -3   5    8.60    3.30
   0  -3   5    5.70    2.40
   0  -3   5    2.90    3.40
   0  -3   5    7.30    3.70
   0  -3   5    5.50    2.20
   0  -3   5    3.10    3.80
   0  -3   5    6.20    2.00
   0  -3   5    6.30    2.40
   0   3  -5    4.50    2.00
   0   3  -5    3.30    3.90
   0   3  -5    3.40    2.30
   0   3  -5    4.40    2.10
   0   3  -5    4.90    2.00
   0   3  -5    0.40    3.80
   0   3  -5    0.80    4.40
   0   3  -5    4.00    2.00
   0  -2   5  661.33   43.80
   0  -2   5  663.73   43.60
   0  -2   5  697.63   43.70
   0  -2   5  676.33   43.70
   0  -2   5  693.53   45.00
   0  -2   5  660.93   45.40
   0  -2   5  682.63   44.80
   0  -2   5  665.43   43.60
   0  -2   5  646.24   45.70
   0  -2   5  609.24   43.20
   0   2  -5  711.13   44.70
   0   2  -5  630.74   45.30
   0   2  -5  658.63   43.80
   0   2  -5  616.94   43.60
   0   2  -5  647.44   45.70
   0   2  -5  623.34   43.50
   0   2  -5  678.33   43.60
   0   2  -5  633.24   43.60
   0   2  -5  690.63   45.00
   0  -1   5  576.44   38.30
   0  -1   5  571.04   38.20
   0  -1   5  589.84   39.30
   0  -1   5  577.84   38.20
   0  -1   5  577.44   38.40
   0  -1   5  521.25   40.30
   0  -1   5  571.94   38.30
   0  -1   5  580.94   40.10
   0   1  -5  562.04   38.10
   0   1  -5  590.64   38.30
   0   1  -5  589.94   40.30
   0   1  -5  562.34   38.30
   0   1  -5  601.74   39.30
   0   1  -5  592.44   39.30
   0   1  -5  613.94   38.40
   0   1  -5  552.44   38.10
   0   1  -5  580.64   40.60
   0   0   5    1.40    1.90
   0   0   5    1.10    1.40
   0   0   5   -2.40    4.00
   0   0   5    1.10    1.40
   0   0   5   -3.20    2.40
   0   0   5    1.00    2.10
   0   0   5   -0.60    3.30
   0   0   5   -2.80    1.60
   0   0  -5    3.80    2.60
   0   0  -5    0.20    1.60
   0   0  -5   -2.50    2.00
   0   0  -5    1.70    2.00
   0   0  -5   -5.60    3.00
   0   0  -5   -2.40    4.00
   0   1   5  568.54   39.90
   0   1   5  564.34   38.60
   0   1   5  579.44   38.90
   0   1   5  582.44   38.60
   0   1   5  577.04   39.20
   0   1   5  577.14   41.40
   0   1   5  622.54   41.20
   0   1   5  599.24   39.20
   0  -1  -5  617.94   39.30
   0  -1  -5  585.14   38.90
   0  -1  -5  609.14   41.60
   0  -1  -5  608.84   40.10
   0  -1  -5  614.04   39.20
   0  -1  -5  559.94   41.10
   0   2   5  674.63   45.70
   0   2   5  697.63   46.10
   0   2   5  714.13   48.20
   0   2   5  733.73   46.70
   0   2   5  688.13   47.00
   0   2   5  689.53   48.40
   0  -2  -5  669.23   46.10
   0  -2  -5  677.43   48.00
   0  -2  -5  706.93   46.70
   0  -2  -5  696.33   45.70
   0  -2  -5  696.23   46.10
   0  -2  -5  676.63   47.10
   0  -2  -5  752.82   48.60
   0   3   5    2.60    2.10
   0   3   5    4.70    4.50
   0   3   5    5.60    2.20
   0   3   5    7.20    1.60
   0   3   5    5.60    2.90
   0   3   5    4.90    3.00
   0  -3  -5   -4.70    3.60
   0  -3  -5    8.50    1.60
   0  -3  -5    1.00    2.20
   0  -3  -5    1.80    4.30
   0  -3  -5    4.40    2.30
   0  -3  -5    2.90    3.00
   0   4   5   86.39   11.80
   0   4   5   83.09    9.10
   0   4   5   97.39    9.30
   0   4   5   99.39    7.80
   0   4   5   79.09   10.20
   0   4   5  102.99   10.20
   0  -4  -5   96.39    7.70
   0  -4  -5   98.09    9.50
   0  -4  -5   93.49   10.40
   0  -4  -5   92.69    7.70
   0  -4  -5  100.29    6.80
   0  -4  -5  104.89   10.40
   0   5   5  845.72   55.99
   0   5   5  808.52   55.79
   0   5   5  815.52   52.69
   0   5   5  858.01   52.89
   0   5   5  790.42   53.19
   0   5   5  745.23   52.79
   0  -5  -5  830.82   55.89
   0  -5  -5  778.62   53.19
   0  -5  -5  819.02   55.09
   0  -5  -5  778.52   55.29
   0   6   5 1339.27   92.29
   0   6   5 1332.97   94.19
   0   6   5 1323.37   94.59
   0   6   5 1445.06   93.69
   0   6   5 1408.46   91.79
   0   6   5 1441.26   92.29
   0   6   5 1551.04   95.09
   0   6   5 1406.76   91.89
   0  -6  -5 1411.36   92.29
   0  -6  -5 1445.56   94.39
   0  -6  -5 1350.96   93.29
   0  -6  -5 1429.66   94.59
   0  -6  -5 1409.26   94.89
   0   7   5  252.07   17.60
   0   7   5  250.17   21.40
   0   7   5  264.17   17.60
   0   7   5  258.47   19.90
   0   7   5  245.28   17.20
   0   7   5  212.38   20.20
   0   7   5  244.48   17.20
   0  -7  -5  274.77   20.70
   0  -7  -5  267.17   21.20
   0  -7  -5  237.98   19.70
   0  -7  -5  232.48   21.10
   0  -7  -5  270.97   17.70
   0  -7  -5  235.48   19.10
   0  -7  -5  235.98   17.60
   0   8   5  507.35   33.70
   0   8   5  526.35   37.20
   0   8   5  495.25   33.80
   0   8   5  498.75   33.70
   0   8   5  520.25   34.00
   0   8   5  473.65   36.80
   0   8   5  537.25   36.20
   0   8   5  558.44   37.10
   0  -8  -5  505.05   36.20
   0  -8  -5  522.65   37.10
   0  -8  -5  483.15   37.20
   0  -8  -5  504.55   36.40
   0  -8  -5  476.65   35.20
   0  -8  -5  459.25   34.30
   0  -8  -5  503.15   33.90
   0   9   5    1.00    4.40
   0   9   5    9.90    2.60
   0   9   5   11.20    2.60
   0   9   5    8.50    5.80
   0   9   5   12.60    4.40
   0   9   5   23.40    6.80
   0  -9  -5    4.60    5.10
   0  -9  -5    4.90    5.00
   0  -9  -5    8.90    5.50
   0  -9  -5   11.30    4.60
   0  -9  -5    9.40    4.10
   0  10   5  403.26   29.30
   0  10   5  438.26   29.80
   0  10   5  355.16   30.20
   0  10   5  382.66   26.60
   0  10   5  366.46   29.60
   0  10   5  391.66   26.50
   0  10   5  391.06   26.60
   0  10   5  403.46   26.50
   0  10   5  386.46   26.00
   0 -10  -5  409.76   29.10
   0 -10  -5  378.26   28.50
   0 -10  -5  402.76   27.10
   0 -10  -5  393.26   28.10
   0 -10  -5  372.56   29.80
   0 -10  -5  363.56   30.80
   0 -10  -5  357.86   29.40
   0  11   5   14.50    3.40
   0  11   5   23.30    5.50
   0  11   5   26.40    3.70
   0  11   5   19.50    2.80
   0  11   5   19.70    6.70
   0  11   5   22.70    3.60
   0  11   5   22.40    3.30
   0 -11  -5   21.90    3.40
   0 -11  -5   15.00    5.60
   0 -11  -5   21.60    3.40
   0 -11  -5    5.90    5.90
   0 -11  -5   26.20    7.30
   0 -11  -5   13.60    5.80
   0 -11  -5   19.00    5.20
   0  12   5   79.99    7.00
   0  12   5  103.39    7.60
   0  12   5   81.49   12.30
   0  12   5  104.89   11.70
   0  12   5   88.79    7.70
   0  12   5   90.19    8.30
   0  12   5   99.69   11.40
   0  12   5   96.49   10.90
   0  12   5   83.89    8.30
   0 -12  -5   68.09   11.40
   0 -12  -5   61.69    9.10
   0 -12  -5   87.59   10.30
   0 -12  -5   95.49    7.60
   0 -12  -5   67.89   10.60
   0 -12  -5   75.59    7.40
   0  13   5   61.59    6.60
   0  13   5   63.39    6.00
   0  13   5   45.70    7.90
   0  13   5   56.39    5.80
   0  13   5   73.69    9.80
   0  13   5   72.99    6.40
   0  13   5   71.79    9.20
   0  13   5   45.30    6.00
   0 -13  -5   52.89    5.50
   0 -13  -5   59.89   10.90
   0 -13  -5   50.69    5.40
   0 -13  -5   42.70    7.50
   0 -13  -5   70.69    9.00
   0 -13  -5   47.30   12.40
   0  14   5    1.90    3.40
   0  14   5   -4.40    5.70
   0  14   5    6.20    3.60
   0  14   5    5.40    5.50
   0  14   5    6.10    4.10
   0  14   5    3.00    2.60
   0  14   5    9.70    3.20
   0  14   5    3.30    5.80
   0 -14  -5    4.60    2.80
   0 -14  -5    6.10    6.50
   0 -14  -5    0.80    2.80
   0 -14  -5    7.20    5.70
   0 -14  -5    1.90    8.00
   0 -14  -5    1.50    5.10
   0  15   5   42.70    4.60
   0  15   5   25.60    5.20
   0  15   5   30.00    5.50
   0  15   5   40.10    8.40
   0  15   5   44.60    7.70
   0  15   5   42.00    8.20
   0  15   5   37.70    4.50
   0  15   5   42.10    4.60
   0 -15  -5   42.00    7.40
   0 -15  -5   45.60    4.70
   0 -15  -5   40.70    4.60
   0 -15  -5   35.30   10.50
   0 -15  -5   31.10    8.70
   0 -15  -5   45.90    9.30
   0  16   5   90.19    7.90
   0  16   5  117.39   11.80
   0  16   5   95.49    8.30
   0  16   5  117.09   11.60
   0  16   5   92.09    9.10
   0  16   5  101.99    8.10
   0  16   5   94.59   13.00
   0 -16  -5   93.99    8.10
   0 -16  -5   96.49   11.40
   0 -16  -5   93.19    8.10
   0 -16  -5   70.89   11.40
   0 -16  -5   58.59   12.20
   0 -16  -5  119.29   11.60
   0 -16  -5   97.39   15.70
   0  17   5   36.40    5.10
   0  17   5   44.00    6.90
   0  17   5   31.10    4.20
   0  17   5   26.00    3.50
   0  17   5   35.30    3.80
   0  17   5   48.60    7.00
   0  17   5   34.40    8.10
   0 -17  -5   27.10    6.20
   0 -17  -5   31.50    6.30
   0 -17  -5   19.10    7.50
   0 -17  -5    3.60    8.10
   0 -17  -5   36.20    4.00
   0 -17  -5   31.70    3.90
   0 -17  -5   35.30   10.70
   0  18   5    4.10    8.10
   0  18   5    5.20    3.40
   0  18   5    5.70    2.90
   0  18   5   12.00    7.20
   0 -18  -5  -11.00    5.80
   0 -18  -5    4.10    8.00
   0 -18  -5    6.20    9.30
   0  19   5    7.60    6.90
   0  19   5    8.40    3.10
   0  19   5    2.20    7.40
   0 -19  -5   16.20    9.30
   0 -19  -5   12.40    7.70
   0  20   5  102.99   18.00
   0  20   5  107.49   10.20
   0  20   5  104.99   14.10
   0 -20  -5  110.99   14.60
   0 -20  -5  108.69   18.10
   0  21   5   15.90    9.10
   0  21   5   11.80    9.00
   0 -21  -5    2.50    8.20
   0 -21  -5    7.50    8.80
   0 -20   6   92.59   12.50
   0 -20   6   66.59   16.10
   0  20  -6   73.19    9.70
   0  20  -6   75.99   13.70
   0  20  -6   67.39    9.90
   0 -19   6    6.50    7.30
   0 -19   6   -2.40    9.20
   0 -19   6   -2.40    5.50
   0  19  -6   -6.50    4.10
   0  19  -6    6.50    7.50
   0  19  -6   -5.30    4.80
   0 -18   6  -12.30    7.40
   0 -18   6    2.50    5.60
   0 -18   6   -3.10    4.70
   0  18  -6   -0.40    6.20
   0  18  -6   11.70    5.50
   0  18  -6    0.60    4.70
   0 -17   6    1.30    4.90
   0 -17   6    0.80    5.50
   0 -17   6   -5.00    7.60
   0  17  -6   -5.10    5.60
   0  17  -6    1.90    4.50
   0  17  -6    5.90    4.40
   0 -16   6   12.20    5.40
   0 -16   6    2.80    8.70
   0 -16   6  -10.70    4.50
   0  16  -6    6.60    5.80
   0  16  -6    1.90    4.40
   0  16  -6   -0.70    6.60
   0  16  -6    1.50    4.50
   0 -15   6   45.00    7.40
   0 -15   6   41.10   10.00
   0 -15   6   34.60   10.60
   0  15  -6   49.60   10.70
   0  15  -6   44.30    7.20
   0  15  -6   37.90    6.60
   0  15  -6   39.30    7.10
   0  15  -6   45.50    6.90
   0 -14   6  245.58   19.90
   0 -14   6  290.77   26.50
   0 -14   6  233.28   19.70
   0  14  -6  237.68   19.60
   0  14  -6  228.58   19.10
   0  14  -6  246.08   22.50
   0  14  -6  233.88   22.30
   0  14  -6  233.18   19.60
   0  14  -6  223.48   18.90
   0 -13   6  264.77   21.10
   0 -13   6  286.87   26.50
   0 -13   6  254.77   21.10
   0  13  -6  292.77   21.10
   0  13  -6  252.37   20.80
   0  13  -6  274.27   20.40
   0  13  -6  233.38   23.10
   0  13  -6  256.17   23.80
   0  13  -6  258.47   20.50
   0 -12   6   17.90    5.20
   0 -12   6   16.20    6.80
   0 -12   6   15.30    4.90
   0 -12   6   28.00    8.90
   0 -12   6   22.50    5.20
   0 -12   6   21.10    2.70
   0  12  -6   15.80    4.40
   0  12  -6   19.80    4.30
   0  12  -6   20.00    7.80
   0  12  -6   24.60    7.60
   0  12  -6   24.20    4.90
   0  12  -6   19.70    5.70
   0  12  -6   19.80    2.50
   0  12  -6   19.50    4.70
   0  12  -6   10.90    7.50
   0 -11   6  408.36   29.90
   0 -11   6  397.66   29.60
   0 -11   6  430.56   34.10
   0 -11   6  403.56   27.50
   0 -11   6  420.86   29.90
   0 -11   6  411.66   33.00
   0  11  -6  415.46   31.60
   0  11  -6  388.96   29.00
   0  11  -6  426.06   27.40
   0  11  -6  394.56   33.50
   0  11  -6  408.06   29.50
   0  11  -6  427.16   28.80
   0  11  -6  398.96   30.20
   0  11  -6  436.86   32.20
   0  11  -6  429.36   29.70
   0  11  -6  416.46   29.30
   0  11  -6  390.26   27.40
   0 -10   6  277.47   20.20
   0 -10   6  259.07   18.30
   0 -10   6  266.67   19.30
   0 -10   6  248.98   20.20
   0 -10   6  267.07   18.30
   0 -10   6  263.67   20.40
   0 -10   6  254.87   20.90
   0 -10   6  292.47   23.50
   0  10  -6  272.97   20.10
   0  10  -6  264.47   20.20
   0  10  -6  250.87   20.80
   0  10  -6  238.18   23.50
   0  10  -6  271.87   18.20
   0  10  -6  240.38   22.20
   0  10  -6  272.17   22.00
   0  10  -6  268.77   18.20
   0  10  -6  267.47   19.30
   0  10  -6  283.97   20.30
   0  10  -6  306.67   20.70
   0  10  -6  265.27   20.30
   0  -9   6   47.40    5.40
   0  -9   6   57.69    5.40
   0  -9   6   64.09    6.80
   0  -9   6   46.10    6.30
   0  -9   6   36.20   10.00
   0  -9   6   59.99    5.30
   0  -9   6   56.49    8.10
   0  -9   6   41.80    8.10
   0   9  -6   56.29    6.70
   0   9  -6   45.50    7.50
   0   9  -6   69.59    8.30
   0   9  -6   61.59    7.90
   0   9  -6   54.09    9.20
   0   9  -6   50.89    5.20
   0   9  -6   53.69    5.20
   0   9  -6   52.49    6.70
   0   9  -6   47.40    8.20
   0   9  -6   59.99    6.80
   0   9  -6   62.09    5.90
   0   9  -6   58.69    7.60
   0  -8   6  142.39   14.40
   0  -8   6  137.09   15.10
   0  -8   6  152.58   12.60
   0  -8   6  167.28   17.40
   0  -8   6  138.89   11.20
   0  -8   6  136.49   10.70
   0  -8   6  158.68   12.90
   0  -8   6  137.49   10.80
   0   8  -6  152.08   13.80
   0   8  -6  143.59   12.60
   0   8  -6  145.99   12.50
   0   8  -6  138.89   10.70
   0   8  -6  130.89   14.40
   0   8  -6  121.49   13.10
   0   8  -6  168.78   17.40
   0   8  -6  145.69   13.20
   0   8  -6  137.39   10.70
   0   8  -6  135.79   13.80
   0   8  -6  157.48   11.40
   0   8  -6  168.78   12.70
   0  -7   6  316.27   26.10
   0  -7   6  346.67   26.60
   0  -7   6  368.26   24.50
   0  -7   6  346.37   24.60
   0  -7   6  315.47   23.20
   0  -7   6  323.77   25.40
   0  -7   6  329.97   27.70
   0  -7   6  339.67   23.20
   0  -7   6  342.87   23.40
   0   7  -6  331.47   24.40
   0   7  -6  330.77   23.20
   0   7  -6  332.07   25.30
   0   7  -6  350.76   23.30
   0   7  -6  347.27   24.90
   0   7  -6  346.27   26.40
   0   7  -6  364.56   28.10
   0   7  -6  337.07   26.00
   0   7  -6  364.56   24.50
   0   7  -6  339.67   24.30
   0   7  -6  342.67   23.20
   0  -6   6   25.00    4.50
   0  -6   6   24.70    5.90
   0  -6   6   17.70    4.30
   0  -6   6   23.30    3.60
   0  -6   6   31.30    3.80
   0  -6   6   27.00    3.70
   0  -6   6   12.40    6.60
   0  -6   6   27.10    6.20
   0  -6   6   28.60    7.20
   0   6  -6   19.10    3.80
   0   6  -6   19.70    4.00
   0   6  -6   29.20    3.70
   0   6  -6   27.80    4.90
   0   6  -6   35.00    6.70
   0   6  -6   20.40    6.00
   0   6  -6   32.70    5.50
   0   6  -6   32.20    3.40
   0   6  -6   26.20    3.70
   0   6  -6   32.70    5.20
   0   6  -6   34.60    7.60
   0   6  -6   25.10    6.80
   0  -5   6   89.89   10.10
   0  -5   6   85.29    7.20
   0  -5   6   95.89    8.60
   0  -5   6   81.99    9.50
   0  -5   6   72.09    9.10
   0  -5   6   76.09   10.00
   0  -5   6   86.89    8.20
   0  -5   6   73.89    7.00
   0   5  -6   91.39    8.30
   0   5  -6   81.99    9.60
   0   5  -6   80.09    7.10
   0   5  -6   98.49    8.40
   0   5  -6   77.69    8.10
   0   5  -6   72.69   11.00
   0   5  -6   71.29    7.10
   0   5  -6   77.59    9.20
   0   5  -6   84.29   10.00
   0   5  -6   83.29    8.40
   0  -4   6  709.63   50.89
   0  -4   6  706.23   53.49
   0  -4   6  874.91   51.89
   0  -4   6  811.42   53.79
   0  -4   6  732.53   53.19
   0  -4   6  711.13   51.19
   0  -4   6  703.63   52.99
   0  -4   6  857.81   51.79
   0   4  -6  773.42   53.59
   0   4  -6  726.63   51.79
   0   4  -6  815.12   51.39
   0   4  -6  818.82   51.69
   0   4  -6  750.92   52.79
   0   4  -6  742.33   53.59
   0   4  -6  843.22   53.89
   0   4  -6  826.22   51.59
   0  -3   6   15.60    3.10
   0  -3   6   25.40    3.20
   0  -3   6   22.70    3.20
   0  -3   6   24.00    2.60
   0  -3   6   21.60    5.00
   0  -3   6   29.80    4.60
   0  -3   6   20.70    3.10
   0  -3   6   22.20    3.20
   0  -3   6   21.20    5.70
   0  -3   6   16.90    4.70
   0   3  -6   29.60    6.00
   0   3  -6   18.20    6.00
   0   3  -6   28.20    3.50
   0   3  -6   28.30    3.50
   0   3  -6   19.70    3.40
   0   3  -6   27.00    4.60
   0   3  -6   27.40    5.10
   0   3  -6   23.80    3.20
   0  -2   6   36.90    7.20
   0  -2   6   65.39    7.30
   0  -2   6   45.70    6.90
   0  -2   6   51.19    5.40
   0  -2   6   50.09    5.20
   0  -2   6   64.19    5.40
   0  -2   6   57.69    5.70
   0  -2   6   56.99    5.40
   0   2  -6   48.00    5.10
   0   2  -6   61.09    5.30
   0   2  -6   49.20    7.80
   0   2  -6   51.49    7.10
   0   2  -6   45.90    6.20
   0   2  -6   58.79    6.70
   0   2  -6   54.29    5.40
   0   2  -6   55.89    5.60
   0   2  -6   53.89    5.40
   0  -1   6  146.19   11.60
   0  -1   6  178.48   11.40
   0  -1   6  163.58   11.30
   0  -1   6  162.88   11.60
   0  -1   6  141.79   13.80
   0  -1   6  159.78   11.60
   0  -1   6  139.29   14.50
   0  -1   6  148.89   12.90
   0   1  -6  152.28   11.50
   0   1  -6  166.58   12.70
   0   1  -6  153.68   14.30
   0   1  -6  158.38   11.60
   0   1  -6  155.18   11.70
   0   1  -6  156.58   12.80
   0   1  -6  162.38   15.00
   0   0   6  194.48   13.10
   0   0   6  173.88   12.50
   0   0   6  177.18   14.20
   0   0   6  192.98   13.10
   0   0   6  165.38   12.80
   0   0   6  205.48   12.50
   0   0   6  168.38   15.40
   0   0   6  165.98   16.00
   0   0  -6  187.38   14.20
   0   0  -6  176.48   12.80
   0   0  -6  158.98   15.50
   0   0  -6  172.58   15.90
   0   0  -6  173.78   13.10
   0   0  -6  182.88   13.10
   0   1   6  170.78   12.40
   0   1   6  171.28   14.80
   0   1   6  187.18   11.50
   0   1   6  149.29   11.80
   0   1   6  158.18   11.40
   0   1   6  150.38   15.40
   0   1   6  169.18   13.40
   0   1   6  185.88   12.30
   0  -1  -6  142.99   14.50
   0  -1  -6  164.98   11.90
   0  -1  -6  156.08   15.30
   0  -1  -6  165.68   12.30
   0  -1  -6  159.68   13.40
   0  -1  -6  180.08   12.30
   0  -1  -6  169.18   12.30
   0   2   6   57.79    5.90
   0   2   6   65.39    9.20
   0   2   6   58.99    4.90
   0   2   6   57.59    8.20
   0   2   6   58.49    5.60
   0   2   6   48.00    6.20
   0   2   6   62.49    5.60
   0  -2  -6   50.89    5.20
   0  -2  -6   54.59    6.20
   0  -2  -6   55.19    4.90
   0  -2  -6   54.09    7.60
   0  -2  -6   56.09    5.90
   0  -2  -6   32.30    7.30
   0  -2  -6   51.19    5.30
   0   3   6   26.30    2.90
   0   3   6   25.80    3.80
   0   3   6   24.10    4.60
   0   3   6   13.30    6.10
   0   3   6   25.50    3.50
   0   3   6   32.10    4.70
   0  -3  -6   26.50    2.70
   0  -3  -6   24.80    5.90
   0  -3  -6   18.90    3.40
   0  -3  -6   30.40    7.10
   0  -3  -6   34.60    4.00
   0  -3  -6   26.00    4.80
   0   4   6  711.13   48.50
   0   4   6  735.53   47.90
   0   4   6  702.93   49.80
   0   4   6  769.02   48.60
   0   4   6  780.22   51.49
   0   4   6  740.63   49.80
   0  -4  -6  715.43   50.89
   0  -4  -6  686.13   47.80
   0  -4  -6  746.83   48.60
   0  -4  -6  761.82   49.99
   0  -4  -6  731.43   51.39
   0  -4  -6  705.23   48.50
   0   5   6   99.89   10.50
   0   5   6   93.79   11.80
   0   5   6   88.89   11.50
   0   5   6  109.39    8.40
   0   5   6   84.09    9.60
   0   5   6   91.49    7.20
   0   5   6  100.99    8.50
   0   5   6   93.39   10.20
   0  -5  -6   96.39   11.70
   0  -5  -6   92.69    7.10
   0  -5  -6  101.69    8.50
   0  -5  -6  126.59   11.80
   0  -5  -6   95.29   11.00
   0   6   6   22.00    4.90
   0   6   6   30.90    6.20
   0   6   6   32.20    4.40
   0   6   6   29.20    7.60
   0  -6  -6   25.60    7.40
   0  -6  -6   25.00    5.30
   0  -6  -6   31.60    6.70
   0  -6  -6   25.00    2.80
   0   7   6  355.86   25.20
   0   7   6  362.66   24.50
   0   7   6  327.97   28.40
   0   7   6  367.16   29.20
   0   7   6  372.26   28.00
   0   7   6  373.26   24.50
   0   7   6  381.36   27.40
   0   7   6  350.36   25.10
   0  -7  -6  380.66   28.40
   0  -7  -6  341.57   28.60
   0  -7  -6  384.76   26.90
   0  -7  -6  378.56   25.30
   0  -7  -6  363.96   28.20
   0   8   6  184.18   13.10
   0   8   6  199.78   13.90
   0   8   6  167.38   16.90
   0   8   6  206.98   13.80
   0   8   6  166.68   13.20
   0   8   6  172.78   18.00
   0   8   6  190.78   16.50
   0   8   6  205.08   18.20
   0  -8  -6  192.48   18.30
   0  -8  -6  154.88   17.10
   0  -8  -6  185.58   13.80
   0  -8  -6  165.38   16.00
   0  -8  -6  189.58   17.10
   0  -8  -6  177.98   15.50
   0  -8  -6  213.68   15.30
   0   9   6   61.79    9.80
   0   9   6   59.19    5.80
   0   9   6   67.39   10.20
   0   9   6   63.49    6.10
   0   9   6   57.59    5.70
   0   9   6   58.89    8.00
   0   9   6   59.79    9.90
   0   9   6   64.79    5.90
   0  -9  -6   56.49    8.60
   0  -9  -6   51.49    8.40
   0  -9  -6   49.40    9.40
   0  -9  -6   54.39    8.60
   0  -9  -6   47.30    8.50
   0  -9  -6   68.59    9.00
   0  -9  -6   53.59    6.20
   0  10   6  281.77   19.30
   0  10   6  269.37   19.40
   0  10   6  268.67   19.10
   0  10   6  273.27   22.20
   0  10   6  269.57   19.10
   0  10   6  275.47   26.70
   0  10   6  266.37   23.10
   0  10   6  299.87   23.60
   0 -10  -6  268.27   19.30
   0 -10  -6  213.08   25.30
   0 -10  -6  298.07   22.60
   0 -10  -6  297.77   23.30
   0 -10  -6  280.97   19.40
   0 -10  -6  295.17   24.20
   0 -10  -6  257.07   22.20
   0  11   6  465.85   33.40
   0  11   6  446.16   34.20
   0  11   6  417.36   33.30
   0  11   6  428.96   29.60
   0  11   6  439.26   29.80
   0  11   6  453.95   29.80
   0  11   6  469.55   32.90
   0  11   6  422.86   29.60
   0 -11  -6  405.06   29.60
   0 -11  -6  481.35   35.10
   0 -11  -6  473.75   33.50
   0 -11  -6  401.86   30.10
   0 -11  -6  430.86   31.90
   0 -11  -6  410.46   33.00
   0  12   6   16.70    3.40
   0  12   6   15.30    6.60
   0  12   6   20.50    7.50
   0  12   6   28.60    4.20
   0  12   6   19.00    6.40
   0  12   6   19.40    6.90
   0  12   6   17.10    3.60
   0  12   6   24.20    3.90
   0 -12  -6   19.30    3.60
   0 -12  -6   13.00    6.20
   0 -12  -6   10.50    6.30
   0 -12  -6   23.90    3.80
   0 -12  -6   15.30    5.90
   0 -12  -6    9.70    6.50
   0 -12  -6   37.20    7.30
   0  13   6  266.47   19.00
   0  13   6  247.48   18.40
   0  13   6  255.17   23.00
   0  13   6  260.57   19.00
   0  13   6  275.47   23.20
   0  13   6  257.67   18.70
   0  13   6  284.17   25.90
   0 -13  -6  271.47   22.10
   0 -13  -6  273.77   22.70
   0 -13  -6  250.67   22.00
   0 -13  -6  240.38   25.30
   0 -13  -6  291.67   25.60
   0 -13  -6  258.87   18.60
   0 -13  -6  253.27   18.60
   0  14   6  225.18   19.20
   0  14   6  245.38   17.70
   0  14   6  227.68   17.10
   0  14   6  222.88   20.70
   0  14   6  266.27   23.10
   0  14   6  259.37   22.10
   0 -14  -6  229.78   17.00
   0 -14  -6  203.18   20.50
   0 -14  -6  263.37   21.10
   0 -14  -6  248.18   24.80
   0 -14  -6  226.38   17.00
   0  15   6   25.30    7.70
   0  15   6   53.49    9.60
   0  15   6   51.49    5.90
   0  15   6   37.90    8.40
   0  15   6   44.50    5.20
   0 -15  -6   24.80    9.40
   0 -15  -6   45.20    5.10
   0 -15  -6   64.49    9.20
   0 -15  -6   40.80    4.90
   0 -15  -6   30.60    7.60
   0 -15  -6   28.90    8.80
   0  16   6    5.20    6.70
   0  16   6    7.80    3.00
   0  16   6    2.70    6.10
   0  16   6    7.80    5.90
   0  16   6    5.00    2.90
   0 -16  -6    7.70    6.90
   0 -16  -6   -3.70    4.80
   0 -16  -6    4.00    6.80
   0 -16  -6    4.90    2.80
   0 -16  -6    4.50    2.90
   0 -16  -6    2.40    6.70
   0 -16  -6    5.70    7.70
   0  17   6    5.70    6.60
   0  17   6   -5.00    5.70
   0  17   6   -4.30    4.90
   0  17   6   -0.90    2.70
   0  17   6   -0.50    2.50
   0 -17  -6    1.40    4.50
   0 -17  -6    6.80    2.80
   0 -17  -6   -6.20    4.30
   0 -17  -6  -12.00    6.80
   0 -17  -6  -13.10    6.30
   0 -17  -6    3.50    6.30
   0 -17  -6    1.40    2.70
   0  18   6   -2.00    2.40
   0  18   6    5.80    5.20
   0  18   6   -3.90    2.20
   0  18   6    3.10    6.50
   0  18   6    0.10    5.30
   0 -18  -6   -1.00    4.60
   0 -18  -6   -0.50    4.60
   0 -18  -6   -3.70    8.10
   0 -18  -6   -6.30    7.90
   0 -18  -6    2.00    2.60
   0 -18  -6   -6.60    6.20
   0  19   6    0.60    7.90
   0  19   6   -5.00    6.30
   0 -19  -6    4.80    2.40
   0 -19  -6  -11.30    7.70
   0 -19  -6   -5.00    4.10
   0 -19  -6    4.00    4.40
   0 -19  -6    0.80    7.40
   0 -19  -6   -1.00    2.20
   0  20   6   70.99   12.30
   0  20   6   75.09   15.20
   0 -20  -6   86.59   15.90
   0 -20  -6   95.49   14.30
   0 -20   7   14.00    6.20
   0 -20   7   25.00    7.40
   0 -20   7    5.00   10.10
   0  20  -7    1.70    5.50
   0  20  -7   -0.90    5.10
   0  20  -7   -1.40    7.20
   0 -19   7   17.00    6.20
   0 -19   7   19.50    6.90
   0 -19   7    3.40   10.50
   0  19  -7   19.20    9.10
   0  19  -7   21.30    6.40
   0  19  -7   14.70    5.60
   0 -18   7   -6.70   10.20
   0 -18   7    2.40    5.40
   0 -18   7    1.30    5.00
   0  18  -7   -3.70    4.60
   0  18  -7    3.10    6.90
   0  18  -7   -4.20    4.80
   0 -17   7   84.99   16.40
   0 -17   7  111.89   12.90
   0 -17   7  103.89   12.10
   0  17  -7  125.89   13.00
   0  17  -7  140.99   17.60
   0  17  -7  134.49   13.40
   0 -16   7   11.80    5.00
   0 -16   7    9.90    5.00
   0 -16   7    4.20    9.80
   0  16  -7   19.00    5.90
   0  16  -7   17.50    8.60
   0  16  -7   11.60    5.10
   0 -15   7   10.40    4.60
   0 -15   7   13.00    4.80
   0 -15   7   36.60   10.60
   0  15  -7   14.30    7.90
   0  15  -7   23.60    6.10
   0  15  -7   23.70    5.80
   0  15  -7   16.70    5.20
   0 -14   7    7.00    4.50
   0 -14   7   -1.50    6.90
   0 -14   7    8.40    4.60
   0  14  -7    4.00    4.50
   0  14  -7    6.80    4.10
   0  14  -7   11.70    6.70
   0  14  -7    2.50    4.70
   0  14  -7    9.10    6.70
   0 -13   7   92.39   11.10
   0 -13   7   86.99   10.40
   0 -13   7   92.59    7.40
   0 -13   7   82.39   13.00
   0 -13   7   88.89   10.10
   0 -13   7  105.19   10.90
   0 -13   7   75.09   13.50
   0 -13   7   90.39    7.40
   0  13  -7   83.89   12.20
   0  13  -7  113.49   11.10
   0  13  -7   90.19    7.10
   0  13  -7   83.99    7.00
   0  13  -7   91.39   10.30
   0  13  -7   99.79   13.40
   0  13  -7  107.59   10.70
   0  13  -7   97.69   10.40
   0 -12   7  164.98   15.10
   0 -12   7  160.28   11.80
   0 -12   7  151.78   15.10
   0 -12   7  201.18   20.50
   0 -12   7  148.59   15.40
   0 -12   7  153.28   14.90
   0 -12   7  159.98   18.60
   0  12  -7  162.98   14.50
   0  12  -7  171.48   13.90
   0  12  -7  179.38   14.80
   0  12  -7  181.08   14.80
   0  12  -7  159.08   11.70
   0  12  -7  156.28   11.70
   0  12  -7  150.28   19.10
   0  12  -7  173.48   17.50
   0  12  -7  154.88   14.50
   0  12  -7  165.08   15.90
   0  12  -7  165.48   16.90
   0  12  -7  161.68   14.20
   0 -11   7  156.38   18.40
   0 -11   7  147.09   16.20
   0 -11   7  190.68   19.10
   0 -11   7  175.28   15.50
   0 -11   7  179.58   12.90
   0 -11   7  181.18   15.30
   0  11  -7  169.48   15.10
   0  11  -7  163.38   18.40
   0  11  -7  183.88   16.90
   0  11  -7  174.98   15.80
   0  11  -7  187.28   12.80
   0  11  -7  184.18   16.20
   0  11  -7  170.38   15.10
   0  11  -7  186.88   14.90
   0  11  -7  174.08   15.30
   0  11  -7  186.08   14.80
   0  11  -7  181.98   17.80
   0 -10   7   60.39   10.70
   0 -10   7   74.89   10.30
   0 -10   7   75.79    7.30
   0 -10   7   71.79    6.40
   0 -10   7   63.99    7.90
   0 -10   7   74.29   11.00
   0 -10   7   61.99    6.50
   0 -10   7   62.89    7.60
   0  10  -7   71.79   10.20
   0  10  -7   81.69    9.50
   0  10  -7   86.99    7.60
   0  10  -7   59.09    7.20
   0  10  -7   64.49    7.80
   0  10  -7   61.69    7.50
   0  10  -7   58.89    8.90
   0  10  -7   76.39    9.10
   0  10  -7   80.19   10.90
   0  10  -7   59.69    6.30
   0  10  -7   89.89    6.60
   0  -9   7  412.16   28.70
   0  -9   7  427.36   29.90
   0  -9   7  435.66   32.50
   0  -9   7  401.56   31.30
   0  -9   7  378.76   28.10
   0  -9   7  406.26   28.50
   0  -9   7  426.96   29.70
   0  -9   7  404.86   33.30
   0   9  -7  429.66   31.70
   0   9  -7  409.06   28.10
   0   9  -7  419.76   28.40
   0   9  -7  412.76   30.90
   0   9  -7  415.26   30.20
   0   9  -7  482.25   31.30
   0   9  -7  430.76   29.60
   0   9  -7  439.46   33.50
   0   9  -7  416.86   28.10
   0   9  -7  394.46   30.60
   0   9  -7  430.46   29.60
   0   9  -7  406.96   29.50
   0  -8   7   22.80    4.50
   0  -8   7   26.20    5.60
   0  -8   7   27.10    3.60
   0  -8   7   26.70    3.70
   0  -8   7   27.00    6.80
   0  -8   7   23.80    4.70
   0  -8   7   24.20    5.90
   0  -8   7   42.80    9.30
   0   8  -7   33.10    6.70
   0   8  -7   34.50    7.10
   0   8  -7   34.50    6.30
   0   8  -7   31.50    5.30
   0   8  -7   36.70    4.00
   0   8  -7   29.30    5.00
   0   8  -7   22.30    4.40
   0   8  -7   28.30    8.10
   0   8  -7   31.70    6.40
   0   8  -7   31.60    3.80
   0   8  -7   31.30    5.40
   0   8  -7   30.60    3.80
   0  -7   7  234.38   21.60
   0  -7   7  273.17   18.70
   0  -7   7  231.28   17.30
   0  -7   7  247.88   17.10
   0  -7   7  252.17   18.70
   0  -7   7  235.18   20.90
   0  -7   7  251.27   17.40
   0  -7   7  264.17   20.10
   0  -7   7  238.58   21.00
   0   7  -7  244.48   22.10
   0   7  -7  230.58   19.00
   0   7  -7  248.28   20.50
   0   7  -7  219.68   20.00
   0   7  -7  247.98   18.50
   0   7  -7  263.27   18.50
   0   7  -7  234.78   17.30
   0   7  -7  245.98   17.10
   0   7  -7  247.48   17.30
   0   7  -7  252.97   20.80
   0   7  -7  237.18   18.40
   0   7  -7  251.67   19.30
   0  -6   7   -2.20    5.60
   0  -6   7   -0.60    3.30
   0  -6   7    4.50    3.30
   0  -6   7    2.40    3.20
   0  -6   7    2.00    2.70
   0  -6   7    7.10    5.60
   0  -6   7    6.00    2.90
   0  -6   7    8.20    5.50
   0  -6   7    6.40    4.80
   0   6  -7    2.90    2.70
   0   6  -7    4.70    5.90
   0   6  -7    0.00    2.60
   0   6  -7    8.30    2.30
   0   6  -7    8.10    3.60
   0   6  -7   -4.40    4.30
   0   6  -7   -0.40    5.10
   0   6  -7    9.60    5.90
   0   6  -7    6.10    3.60
   0   6  -7   -1.00    3.80
   0   6  -7    5.60    3.50
   0  -5   7  643.34   43.70
   0  -5   7  584.44   40.40
   0  -5   7  627.64   43.20
   0  -5   7  575.44   42.90
   0  -5   7  615.44   41.10
   0  -5   7  643.04   41.20
   0  -5   7  582.94   43.50
   0   5  -7  613.74   41.00
   0   5  -7  625.34   43.70
   0   5  -7  578.34   41.20
   0   5  -7  586.64   40.40
   0   5  -7  634.54   40.50
   0   5  -7  610.74   40.90
   0   5  -7  588.24   43.50
   0   5  -7  601.54   42.50
   0   5  -7  580.04   43.00
   0   5  -7  585.04   41.00
   0  -4   7  112.09   14.00
   0  -4   7  137.69   13.60
   0  -4   7  141.89   11.40
   0  -4   7  146.09   11.30
   0  -4   7  146.09   13.80
   0  -4   7  143.29   14.00
   0  -4   7  151.78   11.80
   0  -4   7  132.49   10.80
   0   4  -7  145.79   11.20
   0   4  -7  137.19   13.80
   0   4  -7  141.09   11.20
   0   4  -7  130.79   13.80
   0   4  -7  143.29   13.20
   0   4  -7  130.49   10.80
   0   4  -7  136.69   11.40
   0   4  -7  139.79   10.90
   0   4  -7  141.19   11.20
   0   4  -7  111.59   13.90
   0  -3   7  222.88   16.30
   0  -3   7  219.48   16.70
   0  -3   7  217.58   18.90
   0  -3   7  221.78   15.70
   0  -3   7  233.58   18.30
   0  -3   7  225.78   16.50
   0  -3   7  199.48   19.60
   0  -3   7  236.38   16.40
   0  -3   7  242.58   16.50
   0  -3   7  231.48   18.40
   0   3  -7  234.68   20.00
   0   3  -7  233.58   16.40
   0   3  -7  244.68   16.70
   0   3  -7  227.28   18.10
   0   3  -7  207.98   19.40
   0   3  -7  218.08   16.40
   0   3  -7  240.78   16.40
   0   3  -7  206.18   19.00
   0   3  -7  250.97   16.50
   0  -2   7   41.00    4.60
   0  -2   7   19.80    6.50
   0  -2   7   21.20    5.40
   0  -2   7   32.90    4.00
   0  -2   7   28.40    3.70
   0  -2   7   36.60    3.90
   0  -2   7   38.40    6.10
   0  -2   7   28.70    3.90
   0   2  -7   41.80    4.30
   0   2  -7   38.60    5.70
   0   2  -7   36.10    4.40
   0   2  -7   32.70    5.00
   0   2  -7   30.60    6.20
   0   2  -7   38.30    7.70
   0   2  -7   33.60    3.80
   0   2  -7   35.70    5.80
   0  -1   7   58.19    5.50
   0  -1   7   48.70    7.60
   0  -1   7   54.79    5.40
   0  -1   7   55.19    6.60
   0  -1   7   54.79    5.20
   0  -1   7   54.99    5.70
   0  -1   7   42.90    8.00
   0  -1   7   44.80    5.10
   0   1  -7   50.99    5.40
   0   1  -7   48.20    6.20
   0   1  -7   54.79    6.70
   0   1  -7   63.89    5.70
   0   1  -7   34.60    7.30
   0   1  -7   58.39    9.10
   0   1  -7   56.59    5.50
   0   0   7    3.30    3.30
   0   0   7    2.70    2.10
   0   0   7    0.70    1.50
   0   0   7    0.90    1.60
   0   0   7   -3.70    2.30
   0   0   7   -2.80    2.00
   0   0   7    0.50    5.10
   0   0   7    2.50    4.10
   0   0  -7   -1.20    2.30
   0   0  -7    0.90    2.40
   0   0  -7    0.70    2.20
   0   0  -7   -0.40    2.40
   0   0  -7   -5.40    4.60
   0   0  -7   -1.00    2.40
   0   0  -7    0.10    1.90
   0   0  -7    5.30    4.60
   0   1   7   47.70    5.10
   0   1   7   54.09    9.80
   0   1   7   52.49    4.60
   0   1   7   56.29    5.50
   0   1   7   47.40    4.90
   0   1   7   53.29    9.30
   0   1   7   60.99    4.60
   0   1   7   52.69    6.80
   0  -1  -7   55.69    5.60
   0  -1  -7   47.50    5.20
   0  -1  -7   47.90    5.40
   0  -1  -7   44.80   10.20
   0  -1  -7   43.20    7.90
   0  -1  -7   49.70    6.00
   0  -1  -7   70.19    6.10
   0   2   7   38.00    5.40
   0   2   7   48.10    5.00
   0   2   7   44.30    3.60
   0   2   7   40.00    4.10
   0   2   7   43.70    4.80
   0   2   7   34.50    6.90
   0   2   7   38.20    3.50
   0   2   7   25.20    7.40
   0  -2  -7   32.30    7.30
   0  -2  -7   46.30    4.50
   0  -2  -7   49.50    7.20
   0  -2  -7   32.50    6.60
   0  -2  -7   47.80    4.90
   0  -2  -7   31.80    4.40
   0   3   7  235.18   17.00
   0   3   7  227.98   20.80
   0   3   7  235.48   17.70
   0   3   7  236.68   18.50
   0   3   7  225.78   16.30
   0   3   7  254.37   17.10
   0  -3  -7  249.08   17.00
   0  -3  -7  242.18   16.20
   0  -3  -7  229.28   17.00
   0  -3  -7  253.97   20.40
   0  -3  -7  234.68   18.70
   0  -3  -7  202.68   20.50
   0  -3  -7  227.28   17.90
   0   4   7  137.69   13.30
   0   4   7  154.88   12.90
   0   4   7  149.59   15.80
   0   4   7  156.08   15.80
   0   4   7  140.09   11.40
   0   4   7  150.78   10.60
   0  -4  -7  140.59   11.40
   0  -4  -7  144.19   13.10
   0  -4  -7  140.79   15.10
   0  -4  -7  138.59   10.40
   0  -4  -7  162.08   16.00
   0  -4  -7  146.59   11.60
   0   5   7  683.23   43.10
   0   5   7  638.64   46.70
   0   5   7  626.94   46.30
   0   5   7  618.34   44.20
   0   5   7  663.63   44.70
   0   5   7  656.43   42.20
   0   5   7  659.03   44.80
   0   5   7  618.54   42.90
   0  -5  -7  644.84   46.00
   0  -5  -7  628.74   44.80
   0  -5  -7  655.03   46.70
   0  -5  -7  648.94   43.10
   0  -5  -7  599.74   42.10
   0  -5  -7  632.04   42.90
   0   6   7    5.90    6.70
   0   6   7    2.30    3.10
   0   6   7    4.00    4.30
   0   6   7    2.80    5.90
   0   6   7    4.60    3.80
   0   6   7    0.60    3.00
   0   6   7   -0.90    4.00
   0   6   7    1.30    1.90
   0  -6  -7   -0.80    4.40
   0  -6  -7   -0.60    6.30
   0  -6  -7    1.40    3.10
   0  -6  -7    1.30    5.10
   0  -6  -7    3.60    1.80
   0  -6  -7   -1.20    2.70
   0   7   7  252.27   18.70
   0   7   7  265.67   23.60
   0   7   7  277.97   21.40
   0   7   7  260.27   23.30
   0   7   7  254.57   21.30
   0   7   7  270.17   18.80
   0   7   7  275.37   17.70
   0   7   7  251.07   20.80
   0  -7  -7  258.67   22.30
   0  -7  -7  271.77   22.00
   0  -7  -7  251.37   20.00
   0  -7  -7  275.07   23.30
   0  -7  -7  246.38   18.60
   0  -7  -7  250.57   18.70
   0   8   7   20.80    6.00
   0   8   7   29.50    3.10
   0   8   7   21.50    7.60
   0   8   7   20.50    4.90
   0   8   7   29.20    4.10
   0   8   7   31.00    8.30
   0   8   7   22.90    4.00
   0  -8  -7   36.10    5.90
   0  -8  -7   33.80    8.10
   0  -8  -7   30.70    4.20
   0  -8  -7   29.30    6.80
   0  -8  -7   27.10    5.80
   0  -8  -7   32.20    7.50
   0   9   7  438.16   29.40
   0   9   7  440.06   30.10
   0   9   7  420.16   29.90
   0   9   7  446.66   32.50
   0   9   7  471.25   34.30
   0   9   7  439.26   33.80
   0   9   7  455.95   33.40
   0   9   7  441.46   29.30
   0  -9  -7  436.16   30.00
   0  -9  -7  443.66   34.10
   0  -9  -7  444.76   33.30
   0  -9  -7  414.36   33.50
   0  -9  -7  430.26   32.10
   0  -9  -7  428.46   31.60
   0  10   7   75.49   11.00
   0  10   7   77.69    9.70
   0  10   7   70.49    7.00
   0  10   7   91.89   12.30
   0  10   7   67.99    6.70
   0  10   7   78.39   11.30
   0  10   7   68.49    6.60
   0  10   7   92.19    7.80
   0 -10  -7   84.89   11.70
   0 -10  -7   75.19    9.80
   0 -10  -7   76.99    9.20
   0 -10  -7   69.69    7.00
   0 -10  -7   76.79   10.70
   0 -10  -7   66.19   11.90
   0  11   7  186.08   13.80
   0  11   7  209.98   19.50
   0  11   7  200.78   14.40
   0  11   7  191.68   14.10
   0  11   7  193.98   18.60
   0  11   7  201.28   17.90
   0  11   7  181.68   13.80
   0  11   7  185.38   18.50
   0 -11  -7  205.48   18.20
   0 -11  -7  176.58   14.10
   0 -11  -7  178.88   16.60
   0 -11  -7  191.08   17.80
   0 -11  -7  189.88   18.60
   0 -11  -7  181.28   19.30
   0 -11  -7  181.08   14.20
   0  12   7  198.98   19.50
   0  12   7  190.48   13.90
   0  12   7  190.58   14.10
   0  12   7  176.68   13.70
   0  12   7  209.08   18.50
   0  12   7  179.68   13.70
   0  12   7  190.18   19.00
   0 -12  -7  221.08   19.30
   0 -12  -7  162.28   19.30
   0 -12  -7  189.88   17.20
   0 -12  -7  181.78   14.00
   0 -12  -7  194.18   18.20
   0 -12  -7  165.48   13.90
   0 -12  -7  139.89   17.10
   0  13   7   96.29    8.90
   0  13   7  112.39    9.10
   0  13   7  101.99   14.00
   0  13   7   86.99    8.60
   0  13   7   95.19   13.00
   0  13   7   97.39   12.70
   0  13   7  100.19    8.70
   0 -13  -7   91.39   11.10
   0 -13  -7   82.29   12.30
   0 -13  -7   93.79   12.80
   0 -13  -7   99.99   12.50
   0 -13  -7  109.49   16.00
   0 -13  -7   88.59    8.70
   0 -13  -7   83.59    8.70
   0  14   7    6.50    3.20
   0  14   7    5.40    6.40
   0  14   7   11.20    4.70
   0  14   7   14.90    6.20
   0  14   7   10.60    7.20
   0 -14  -7   11.70    7.40
   0 -14  -7    7.80    6.10
   0 -14  -7    6.60    3.20
   0 -14  -7    7.20    6.50
   0 -14  -7   -1.90    6.00
   0 -14  -7   -0.70    3.00
   0 -14  -7   11.40    8.60
   0  15   7   26.40    4.40
   0  15   7   22.20    4.30
   0  15   7   22.20    7.80
   0  15   7   38.10    9.40
   0  15   7   23.40    7.50
   0 -15  -7   18.80    7.10
   0 -15  -7   25.30   10.30
   0 -15  -7   19.50    4.20
   0 -15  -7   28.20    7.20
   0 -15  -7   32.70    4.40
   0 -15  -7   18.70    8.30
   0 -15  -7   21.00    7.70
   0  16   7    6.50    3.30
   0  16   7    2.90    6.70
   0  16   7    5.70    6.50
   0  16   7   10.30    3.60
   0  16   7    2.40    5.90
   0 -16  -7   14.90    3.50
   0 -16  -7   14.70    9.50
   0 -16  -7   12.40    6.20
   0 -16  -7   11.40    4.40
   0 -16  -7    8.20    8.10
   0 -16  -7   11.80    7.40
   0  17   7  128.09   10.30
   0  17   7  139.89   10.80
   0  17   7  118.59   14.50
   0  17   7   96.79   13.80
   0  17   7  163.28   16.40
   0 -17  -7  129.19   18.40
   0 -17  -7  135.49   16.10
   0 -17  -7  124.39   10.50
   0 -17  -7  125.99   15.70
   0 -17  -7  133.49   19.70
   0 -17  -7  144.79   15.30
   0 -17  -7  119.29   10.50
   0  18   7    7.90    6.60
   0  18   7   -1.40    2.80
   0  18   7   -3.60    6.00
   0  18   7   13.20    8.40
   0  18   7   -2.40    2.90
   0 -18  -7    6.80    5.80
   0 -18  -7   -2.90    7.90
   0 -18  -7   -3.40    2.60
   0 -18  -7    4.20    7.40
   0 -18  -7   -3.10    5.20
   0 -18  -7  -11.00    7.20
   0 -18  -7    1.50    2.90
   0  19   7   15.50    6.40
   0  19   7   32.70    7.20
   0  19   7   20.20    3.50
   0  19   7   13.50    8.00
   0  19   7   10.80    2.90
   0 -19  -7    5.70    5.50
   0 -19  -7   22.20    6.70
   0 -19  -7   22.20    3.50
   0 -19  -7   12.00    7.60
   0 -19  -7   22.10   10.50
   0  20   7    6.10    8.60
   0 -20  -7    5.40    2.60
   0 -20  -7   10.20    5.20
   0 -20  -7   10.90    5.50
   0 -20  -7    1.30    8.70
   0 -20  -7    3.80    7.60
   0 -20   8   -3.30    9.10
   0 -20   8    5.20    5.30
   0 -20   8   12.50    6.30
   0  20  -8   -4.80    7.00
   0  20  -8   -4.40    4.60
   0  20  -8   -2.70    5.30
   0 -19   8   35.30   14.50
   0 -19   8   39.10    8.00
   0 -19   8   41.00    8.00
   0  19  -8   28.60    6.70
   0  19  -8   22.50    9.80
   0  19  -8   25.40    6.40
   0 -18   8  257.87   22.80
   0 -18   8  307.87   30.90
   0 -18   8  249.48   23.00
   0  18  -8  265.27   21.70
   0  18  -8  254.27   20.90
   0  18  -8  264.77   25.90
   0 -17   8   13.50    6.00
   0 -17   8   -3.10   10.00
   0 -17   8    8.60    6.50
   0  17  -8    3.80    4.60
   0  17  -8   10.90    5.70
   0  17  -8   20.50    8.90
   0 -16   8    2.60    4.90
   0 -16   8    2.10    9.20
   0 -16   8   10.00    6.00
   0  16  -8    3.80    4.90
   0  16  -8    6.50    4.20
   0  16  -8    3.40    7.20
   0 -15   8   34.00   10.70
   0 -15   8   37.10    7.50
   0 -15   8   18.10    5.60
   0  15  -8   32.20    8.60
   0  15  -8   12.10    4.90
   0  15  -8   23.70    5.70
   0 -14   8   69.89    9.30
   0 -14   8   91.69    7.70
   0 -14   8   95.09   14.80
   0 -14   8  117.19   11.10
   0 -14   8  131.69   17.90
   0 -14   8   94.09    7.70
   0 -14   8  114.99   17.30
   0  14  -8   90.49   10.30
   0  14  -8   96.19   10.20
   0  14  -8   82.79   12.00
   0  14  -8   75.09    9.90
   0  14  -8  104.99   13.90
   0  14  -8  118.99   10.60
   0  14  -8  100.49    7.40
   0  14  -8   99.69   13.40
   0 -13   8   59.59    8.80
   0 -13   8   59.09    8.40
   0 -13   8   65.49   12.90
   0 -13   8   58.59    5.60
   0 -13   8   51.69    7.70
   0 -13   8   61.49    5.70
   0 -13   8   44.40   11.90
   0  13  -8   62.49    9.00
   0  13  -8   69.79    8.60
   0  13  -8   65.39   11.50
   0  13  -8   46.30    9.70
   0  13  -8   60.69   10.00
   0  13  -8   54.29    8.00
   0  13  -8   59.69    6.00
   0  13  -8   52.89    8.20
   0  13  -8   86.69    9.60
   0  13  -8   60.29    5.80
   0 -12   8   10.20    5.00
   0 -12   8   11.80    3.00
   0 -12   8   18.60    5.40
   0 -12   8   11.80    6.80
   0 -12   8   13.10    5.70
   0 -12   8    0.80    6.20
   0 -12   8   14.90    9.30
   0  12  -8   15.70    7.00
   0  12  -8    5.80    5.20
   0  12  -8   15.10    4.80
   0  12  -8    7.60    4.30
   0  12  -8   10.70    4.80
   0  12  -8   14.00    3.30
   0  12  -8    8.70    5.20
   0  12  -8    7.10    5.70
   0  12  -8   16.50    3.10
   0  12  -8   13.60    5.90
   0 -11   8    2.00    3.50
   0 -11   8    3.60    4.20
   0 -11   8    8.60    5.90
   0 -11   8   -1.20    2.60
   0 -11   8   -2.70    5.90
   0 -11   8   -6.70    5.00
   0  11  -8   -4.20    4.40
   0  11  -8    3.00    4.40
   0  11  -8   -0.20    3.80
   0  11  -8   -0.90    2.40
   0  11  -8  -10.00    4.70
   0  11  -8    4.20    3.20
   0  11  -8    2.30    2.40
   0  11  -8    6.70    7.40
   0  11  -8    2.20    3.70
   0  11  -8    6.80    5.60
   0  11  -8    1.90    5.00
   0  11  -8    5.00    4.10
   0 -10   8  148.69   11.80
   0 -10   8  135.89   15.40
   0 -10   8  163.58   12.00
   0 -10   8  150.88   18.30
   0 -10   8  161.78   11.80
   0 -10   8  156.08   13.70
   0 -10   8  140.49   13.80
   0  10  -8  156.78   12.10
   0  10  -8  176.08   16.50
   0  10  -8  145.29   14.50
   0  10  -8  151.28   11.70
   0  10  -8  153.18   13.70
   0  10  -8  170.88   13.80
   0  10  -8  174.68   19.10
   0  10  -8  137.29   14.70
   0  10  -8  163.38   11.80
   0  10  -8  145.89   14.80
   0  10  -8  171.78   15.60
   0  10  -8  149.19   13.60
   0  -9   8   50.99    8.70
   0  -9   8   35.60    4.30
   0  -9   8   31.60    4.00
   0  -9   8   35.70    6.80
   0  -9   8   44.20    8.00
   0  -9   8   28.20    5.30
   0  -9   8   44.40    4.60
   0  -9   8   38.20    5.60
   0   9  -8   41.00    6.80
   0   9  -8   47.60    7.90
   0   9  -8   35.30    4.30
   0   9  -8   20.00    6.30
   0   9  -8   42.00    4.20
   0   9  -8   39.30    7.30
   0   9  -8   37.30    6.70
   0   9  -8   45.30    9.80
   0   9  -8   39.50    4.30
   0   9  -8   28.90    4.90
   0   9  -8   27.90    5.00
   0   9  -8   48.80    6.50
   0  -8   8  173.28   14.20
   0  -8   8  160.78   12.30
   0  -8   8  161.18   15.40
   0  -8   8  183.98   16.90
   0  -8   8  155.78   19.40
   0  -8   8  144.89   16.30
   0  -8   8  181.28   14.00
   0  -8   8  145.19   14.80
   0   8  -8  154.88   15.50
   0   8  -8  165.08   12.00
   0   8  -8  175.88   16.40
   0   8  -8  161.78   13.70
   0   8  -8  154.28   14.40
   0   8  -8  169.08   14.60
   0   8  -8  177.58   13.90
   0   8  -8  181.28   12.50
   0   8  -8  146.99   17.50
   0   8  -8  151.38   12.30
   0   8  -8  185.48   16.20
   0   8  -8  167.08   13.80
   0  -7   8    9.90    6.50
   0  -7   8   20.20    6.90
   0  -7   8   13.10    6.60
   0  -7   8   12.20    4.10
   0  -7   8   15.60    5.50
   0  -7   8   12.90    3.30
   0  -7   8   12.00    4.00
   0   7  -8    7.70    6.20
   0   7  -8   15.10    3.20
   0   7  -8   13.50    6.20
   0   7  -8   11.80    5.80
   0   7  -8   15.80    3.90
   0   7  -8   10.40    4.80
   0   7  -8   14.60    4.10
   0   7  -8   19.90    6.60
   0   7  -8   20.20    3.40
   0   7  -8   19.90    4.10
   0  -6   8  153.68   12.70
   0  -6   8  153.68   15.70
   0  -6   8  167.58   15.20
   0  -6   8  147.69   12.80
   0  -6   8  148.99   15.90
   0  -6   8  153.78   15.30
   0  -6   8  142.49   11.70
   0   6  -8  141.79   16.30
   0   6  -8  131.09   14.70
   0   6  -8  162.58   12.90
   0   6  -8  143.49   11.60
   0   6  -8  158.68   11.60
   0   6  -8  150.68   12.50
   0   6  -8  141.29   15.50
   0   6  -8  139.79   15.20
   0   6  -8  137.59   12.60
   0   6  -8  154.98   12.50
   0  -5   8   15.60    5.90
   0  -5   8    9.60    5.80
   0  -5   8   21.30    7.10
   0  -5   8    9.30    3.20
   0  -5   8   22.10    4.30
   0  -5   8   15.10    3.80
   0  -5   8   10.60    5.60
   0   5  -8   10.90    3.50
   0   5  -8   19.30    6.10
   0   5  -8   19.50    3.70
   0   5  -8   15.80    3.70
   0   5  -8    6.10    6.30
   0   5  -8   13.30    3.60
   0   5  -8   15.40    3.40
   0   5  -8   14.80    3.80
   0   5  -8   10.80    5.40
   0   5  -8    9.70    5.90
   0  -4   8  979.50   66.89
   0  -4   8  955.70   63.99
   0  -4   8  926.11   63.99
   0  -4   8  983.10   66.59
   0  -4   8  985.90   64.39
   0  -4   8  963.40   64.49
   0  -4   8  979.50   64.29
   0  -4   8  985.60   64.19
   0  -4   8  951.00   66.19
   0  -4   8  899.01   67.09
   0   4  -8  965.80   64.19
   0   4  -8  972.40   64.39
   0   4  -8  967.60   63.99
   0   4  -8  893.81   66.99
   0   4  -8  955.20   65.69
   0   4  -8  954.40   66.79
   0   4  -8 1029.70   66.79
   0   4  -8  994.20   64.09
   0   4  -8  979.90   64.09
   0  -3   8   -4.10    2.80
   0  -3   8    2.30    2.90
   0  -3   8    1.60    2.20
   0  -3   8   -1.40    3.00
   0  -3   8   -2.40    4.20
   0  -3   8   -5.30    4.60
   0  -3   8   -0.40    2.70
   0  -3   8   14.50    3.40
   0  -3   8   -2.20    5.70
   0   3  -8    6.00    3.00
   0   3  -8    4.80    4.80
   0   3  -8   -1.30    5.90
   0   3  -8   -0.20    2.80
   0   3  -8   -0.20    4.50
   0   3  -8    7.30    3.20
   0   3  -8    1.40    3.10
   0   3  -8    3.50    2.80
   0   3  -8   -1.60    4.90
   0  -2   8  576.14   42.90
   0  -2   8  628.54   39.40
   0  -2   8  622.64   41.30
   0  -2   8  578.04   42.20
   0  -2   8  590.74   39.60
   0  -2   8  572.44   39.50
   0  -2   8  580.64   39.20
   0  -2   8  570.14   39.30
   0   2  -8  548.85   39.20
   0   2  -8  594.64   39.40
   0   2  -8  555.14   42.10
   0   2  -8  565.54   39.30
   0   2  -8  547.45   42.50
   0   2  -8  606.44   41.10
   0   2  -8  607.54   41.00
   0  -1   8  392.26   26.20
   0  -1   8  414.06   28.50
   0  -1   8  399.26   26.60
   0  -1   8  365.96   26.50
   0  -1   8  390.66   26.60
   0  -1   8  383.26   30.60
   0  -1   8  379.16   26.60
   0  -1   8  359.46   29.80
   0   1  -8  375.76   26.70
   0   1  -8  390.46   26.50
   0   1  -8  376.06   26.60
   0   1  -8  384.06   28.10
   0   1  -8  387.26   30.70
   0   1  -8  374.06   29.90
   0   1  -8  404.76   27.80
   0   0   8  175.88   13.50
   0   0   8  184.88   13.70
   0   0   8  179.68   17.00
   0   0   8  180.78   12.90
   0   0   8  174.98   15.50
   0   0   8  176.68   13.70
   0   0   8  176.18   18.00
   0   0   8  179.88   13.00
   0   0  -8  177.58   13.70
   0   0  -8  182.18   13.30
   0   0  -8  191.28   17.60
   0   0  -8  195.28   18.50
   0   0  -8  174.88   15.50
   0   0  -8  196.38   14.60
   0   0  -8  188.58   13.50
   0   1   8  387.36   26.60
   0   1   8  405.96   29.00
   0   1   8  410.66   27.50
   0   1   8  426.86   32.00
   0   1   8  404.76   26.60
   0   1   8  391.16   27.60
   0   1   8  387.16   27.10
   0  -1  -8  409.16   27.50
   0  -1  -8  415.56   31.00
   0  -1  -8  403.66   27.50
   0  -1  -8  359.26   28.80
   0  -1  -8  402.96   27.60
   0  -1  -8  398.06   27.00
   0   2   8  625.74   45.00
   0   2   8  593.94   44.00
   0   2   8  605.84   42.20
   0   2   8  613.04   40.90
   0   2   8  591.44   40.80
   0   2   8  572.04   40.30
   0   2   8  608.84   39.80
   0   2   8  615.64   39.80
   0  -2  -8  598.44   40.80
   0  -2  -8  611.64   40.80
   0  -2  -8  644.34   45.20
   0  -2  -8  629.34   44.10
   0  -2  -8  635.14   41.40
   0  -2  -8  585.54   40.20
   0  -2  -8  584.04   42.30
   0   3   8    1.80    3.20
   0   3   8   -3.00    6.40
   0   3   8   -1.50    4.00
   0   3   8    4.30    3.20
   0   3   8    0.60    2.30
   0  -3  -8    6.20    4.50
   0  -3  -8    3.80    6.80
   0  -3  -8   -1.60    3.70
   0  -3  -8   -0.10    2.20
   0  -3  -8    0.60    3.10
   0  -3  -8    1.20    3.40
   0  -3  -8    2.70    5.50
   0   4   8 1042.90   68.89
   0   4   8 1038.80   72.69
   0   4   8 1016.40   70.49
   0   4   8 1061.79   70.19
   0   4   8 1030.00   68.29
   0   4   8 1139.09   73.29
   0  -4  -8 1017.60   68.99
   0  -4  -8  986.80   68.09
   0  -4  -8 1032.40   70.19
   0  -4  -8 1059.49   74.79
   0  -4  -8 1040.00   72.19
   0  -4  -8 1059.79   68.99
   0   5   8   12.50    4.20
   0   5   8   25.10    4.20
   0   5   8   19.80    7.60
   0   5   8    9.90    3.80
   0   5   8   23.00    3.10
   0   5   8   19.40    5.60
   0   5   8   14.50    4.80
   0   5   8   15.00    7.60
   0  -5  -8   16.70    4.00
   0  -5  -8   15.00    3.80
   0  -5  -8    9.00    5.40
   0  -5  -8   22.60    6.90
   0  -5  -8   14.90    2.60
   0  -5  -8   11.10    7.40
   0   6   8  165.68   14.70
   0   6   8  154.48   11.10
   0   6   8  149.69   14.70
   0   6   8  156.48   17.20
   0   6   8  167.88   12.40
   0   6   8  144.99   12.30
   0   6   8  148.99   16.80
   0   6   8  151.48   14.50
   0  -6  -8  145.59   14.90
   0  -6  -8  180.88   18.00
   0  -6  -8  148.39   10.90
   0  -6  -8  163.08   12.50
   0  -6  -8  143.89   12.40
   0  -6  -8  154.58   16.30
   0   7   8   18.20    3.90
   0   7   8   20.20    3.70
   0   7   8   17.20    7.40
   0   7   8    8.90    6.90
   0   7   8   19.10    5.70
   0   7   8   16.80    5.00
   0   7   8   10.10    4.60
   0  -7  -8   19.00    4.70
   0  -7  -8   14.80    2.40
   0  -7  -8   22.00    3.90
   0  -7  -8   16.10    3.70
   0  -7  -8   15.40    7.60
   0  -7  -8   19.20    6.50
   0  -7  -8   13.50    5.50
   0   8   8  177.48   17.80
   0   8   8  169.88   15.60
   0   8   8  153.38   15.60
   0   8   8  157.28   15.70
   0   8   8  158.38   14.40
   0   8   8  193.38   13.50
   0   8   8  172.58   18.40
   0   8   8  164.38   11.90
   0  -8  -8  173.18   13.20
   0  -8  -8  164.48   14.70
   0  -8  -8  177.88   13.20
   0  -8  -8  170.68   18.20
   0  -8  -8  173.48   17.30
   0  -8  -8  165.78   16.50
   0   9   8   35.40    6.10
   0   9   8   35.70    3.60
   0   9   8   46.60    5.30
   0   9   8   35.90    7.10
   0   9   8   44.20    9.80
   0   9   8   35.30    4.80
   0   9   8   36.00    7.10
   0   9   8   34.10    3.60
   0   9   8   52.69    9.30
   0  -9  -8   37.80    4.90
   0  -9  -8   31.50    7.70
   0  -9  -8   17.30    7.80
   0  -9  -8   43.80    7.20
   0  -9  -8   43.00    8.00
   0  10   8  149.88   11.30
   0  10   8  140.19   15.60
   0  10   8  160.48   12.50
   0  10   8  177.08   18.00
   0  10   8  161.48   15.90
   0  10   8  160.38   12.20
   0  10   8  198.38   18.00
   0  10   8  158.98   11.40
   0 -10  -8  153.98   15.10
   0 -10  -8  147.09   16.50
   0 -10  -8  153.98   12.30
   0 -10  -8  127.49   18.10
   0 -10  -8  158.58   14.70
   0 -10  -8  145.19   17.20
   0  11   8    4.20    4.50
   0  11   8   16.00    6.80
   0  11   8    5.10    3.00
   0  11   8    2.50    3.20
   0  11   8    3.20    4.90
   0 -11  -8   -0.20    6.50
   0 -11  -8   12.90    7.10
   0 -11  -8   10.10    5.60
   0 -11  -8    7.20    5.80
   0 -11  -8    1.30    2.90
   0 -11  -8   -2.30    5.10
   0  12   8    9.90    6.40
   0  12   8    7.70    3.50
   0  12   8    4.20    6.90
   0  12   8    9.80    5.90
   0  12   8    7.80    3.60
   0  12   8    0.10    7.20
   0 -12  -8    8.20    7.10
   0 -12  -8   10.00    6.00
   0 -12  -8    8.90    5.70
   0 -12  -8    8.50    3.50
   0 -12  -8    4.10    6.80
   0 -12  -8   14.70    3.90
   0 -12  -8   10.40    6.30
   0  13   8   47.50   15.00
   0  13   8   51.99    6.10
   0  13   8   70.29   12.30
   0  13   8   65.89   11.20
   0  13   8   58.59    7.50
   0 -13  -8   54.19   11.00
   0 -13  -8   54.49   10.00
   0 -13  -8   61.19    6.50
   0 -13  -8   47.50    8.60
   0 -13  -8   56.79    6.40
   0 -13  -8   43.10   10.50
   0 -13  -8   61.79   10.50
   0  14   8  103.19   13.70
   0  14   8  107.59    9.90
   0  14   8   95.99    9.40
   0  14   8  113.99   15.20
   0 -14  -8  109.69   13.90
   0 -14  -8  110.39   14.40
   0 -14  -8  126.89   14.50
   0 -14  -8  102.89    9.60
   0 -14  -8   92.79   14.30
   0 -14  -8  102.69    9.70
   0 -14  -8  120.49   14.10
   0  15   8   17.40    8.10
   0  15   8   28.00    8.20
   0  15   8   16.60    4.00
   0  15   8   19.90    4.50
   0  15   8   13.70    6.90
   0 -15  -8   11.00    6.60
   0 -15  -8   22.90    4.10
   0 -15  -8   24.00    8.50
   0 -15  -8   22.70    7.60
   0 -15  -8   11.80    7.30
   0 -15  -8   16.30    4.40
   0 -15  -8    8.00    7.10
   0  16   8    6.30    6.80
   0  16   8   11.70    8.50
   0  16   8    2.70    3.50
   0  16   8    5.30    7.30
   0 -16  -8    8.10    6.60
   0 -16  -8    3.80    6.10
   0 -16  -8    8.10    3.30
   0 -16  -8    4.00    6.10
   0 -16  -8   13.30    8.80
   0 -16  -8    3.50    3.20
   0 -16  -8   18.60    8.30
   0  17   8    7.50    3.60
   0  17   8   12.10    7.40
   0  17   8    5.10    3.70
   0  17   8    4.50    6.70
   0  17   8   19.10    9.50
   0 -17  -8   14.80    9.50
   0 -17  -8    1.40    7.80
   0 -17  -8    0.60    1.40
   0 -17  -8    8.80    6.80
   0 -17  -8   11.10    3.70
   0 -17  -8    2.70    6.60
   0 -17  -8    4.90    3.40
   0  18   8  290.07   20.50
   0  18   8  340.47   26.20
   0  18   8  311.17   27.30
   0  18   8  268.57   20.20
   0  18   8  281.47   24.90
   0 -18  -8  257.67   28.60
   0 -18  -8  269.27   20.30
   0 -18  -8  279.37   28.00
   0 -18  -8  268.57   41.60
   0 -18  -8  289.57   25.10
   0  19   8   35.90    9.00
   0  19   8   25.60    4.10
   0  19   8   34.60    4.70
   0  19   8   22.40    9.30
   0  19   8   40.50    9.10
   0 -19  -8   16.80    8.10
   0 -19  -8   15.80    7.10
   0 -19  -8   34.10    8.50
   0 -19  -8   37.90   11.10
   0  20   8   10.60    2.90
   0  20   8    3.80    2.70
   0  20   8    9.50    7.80
   0  20   8    6.10    6.10
   0  20   8   -1.10    7.20
   0 -20  -8    1.20    4.10
   0 -20  -8   10.00    8.60
   0 -20  -8    7.10    3.00
   0 -20  -8   10.20    8.40
   0 -19   9   43.30    8.10
   0 -19   9   56.59    9.20
   0 -19   9   80.29   16.90
   0  19  -9   49.60    7.80
   0  19  -9   54.19   12.20
   0  19  -9   53.09    8.50
   0 -18   9    5.00    5.20
   0 -18   9   -7.10    8.50
   0 -18   9   12.50    6.10
   0  18  -9   12.50    5.30
   0  18  -9    6.80    8.30
   0  18  -9    7.80    4.90
   0 -17   9   32.60    8.20
   0 -17   9   57.89   15.70
   0 -17   9   60.99    9.50
   0  17  -9   47.40   11.80
   0  17  -9   53.19    8.20
   0  17  -9   53.99    7.20
   0 -16   9    1.20    4.90
   0 -16   9    4.50    5.90
   0 -16   9   -9.30    8.10
   0  16  -9   -3.60    6.00
   0  16  -9   -6.20    3.90
   0  16  -9    0.50    5.00
   0 -15   9   29.30   10.80
   0 -15   9   17.70    5.90
   0 -15   9   24.60    3.30
   0 -15   9   24.90    3.40
   0 -15   9   24.70   10.30
   0 -15   9   21.60    6.30
   0 -15   9   30.50    6.20
   0 -15   9   16.10    6.10
   0  15  -9   26.30    5.50
   0  15  -9   19.50    5.70
   0  15  -9   22.50   10.90
   0  15  -9   19.40    5.00
   0 -14   9    7.00    4.30
   0 -14   9   13.80    5.10
   0 -14   9    9.50    2.90
   0 -14   9   10.40    5.50
   0 -14   9   10.30    6.00
   0 -14   9    7.20    7.10
   0 -14   9    3.50    8.50
   0 -14   9   12.80    3.00
   0  14  -9    5.30    5.20
   0  14  -9   11.40    6.70
   0  14  -9    8.70    7.50
   0  14  -9    6.70    4.80
   0  14  -9   20.40    5.90
   0  14  -9    4.70    4.90
   0  14  -9   11.50    2.80
   0  14  -9    6.00    2.50
   0 -13   9  321.67   25.40
   0 -13   9  301.87   27.90
   0 -13   9  322.07   22.40
   0 -13   9  314.47   26.30
   0 -13   9  367.26   31.40
   0 -13   9  316.47   25.10
   0 -13   9  308.07   29.60
   0 -13   9  298.77   22.30
   0  13  -9  318.07   22.30
   0  13  -9  356.46   28.70
   0  13  -9  326.77   25.80
   0  13  -9  320.57   22.20
   0  13  -9  339.67   28.50
   0  13  -9  339.37   23.40
   0  13  -9  301.57   26.50
   0  13  -9  316.17   25.10
   0  13  -9  324.27   25.10
   0  13  -9  357.56   26.70
   0 -12   9  166.98   14.90
   0 -12   9  128.69   11.30
   0 -12   9  122.49   16.40
   0 -12   9  137.99   14.20
   0 -12   9  136.29   17.50
   0 -12   9  154.38   16.30
   0  12  -9  149.19   12.10
   0  12  -9  148.49   16.90
   0  12  -9  149.99   14.40
   0  12  -9  144.69   13.90
   0  12  -9  143.29   11.30
   0  12  -9  143.89   15.20
   0  12  -9  162.28   14.50
   0  12  -9  136.99   16.00
   0  12  -9  151.58   14.90
   0 -11   9   22.10    8.90
   0 -11   9   13.80    5.00
   0 -11   9   19.00    3.70
   0 -11   9   23.70    8.10
   0 -11   9   27.70    8.20
   0 -11   9   25.70    8.30
   0  11  -9   23.40    5.40
   0  11  -9   20.70    7.20
   0  11  -9   19.60    4.90
   0  11  -9   16.60    5.90
   0  11  -9   23.20    6.40
   0  11  -9   28.10   10.10
   0  11  -9   19.60    3.70
   0  11  -9   15.70    6.20
   0  11  -9   21.10    3.90
   0  11  -9   11.30    4.80
   0  11  -9   24.20    7.20
   0  11  -9   20.70    3.60
   0 -10   9  197.28   14.20
   0 -10   9  193.48   14.30
   0 -10   9  193.88   16.40
   0 -10   9  170.78   18.50
   0 -10   9  201.58   19.70
   0 -10   9  187.78   17.50
   0 -10   9  206.18   16.30
   0 -10   9  191.58   21.90
   0  10  -9  180.08   14.20
   0  10  -9  192.68   16.10
   0  10  -9  207.18   16.10
   0  10  -9  182.68   14.00
   0  10  -9  186.08   20.10
   0  10  -9  179.68   17.30
   0  10  -9  206.68   18.90
   0  10  -9  201.18   16.10
   0  10  -9  191.58   17.10
   0  10  -9  190.08   14.20
   0  10  -9  187.48   17.90
   0  10  -9  207.18   18.50
   0  -9   9   13.20    4.50
   0  -9   9   16.80    3.40
   0  -9   9   27.70    8.80
   0  -9   9   18.70    3.80
   0  -9   9    8.80    5.40
   0  -9   9   23.00    8.20
   0  -9   9   15.90    4.20
   0  -9   9    9.50    6.50
   0   9  -9   16.20    3.30
   0   9  -9   13.60    4.90
   0   9  -9   12.80    3.20
   0   9  -9   19.10    6.40
   0   9  -9   20.90    6.00
   0   9  -9   10.80    4.80
   0   9  -9   16.40    4.50
   0   9  -9   20.40    5.00
   0   9  -9   14.90    6.20
   0   9  -9   21.80    4.70
   0  -8   9  128.49   14.60
   0  -8   9  110.49   14.10
   0  -8   9  113.79    9.40
   0  -8   9  100.09   12.70
   0  -8   9  134.19   11.10
   0  -8   9   92.59   12.20
   0  -8   9  109.39    9.30
   0  -8   9  114.69   11.10
   0   8  -9  116.89   10.90
   0   8  -9  110.39   11.70
   0   8  -9  110.59   13.20
   0   8  -9   99.69   12.70
   0   8  -9  127.19   15.40
   0   8  -9   97.89   10.80
   0   8  -9  104.49   11.20
   0   8  -9  117.49   13.00
   0   8  -9  110.19    9.30
   0   8  -9  119.79   10.80
   0   8  -9  105.29    9.30
   0  -7   9  130.99   10.70
   0  -7   9  130.79   12.00
   0  -7   9  143.89   15.20
   0  -7   9  115.89   13.50
   0  -7   9  144.99   15.40
   0  -7   9  145.59   11.00
   0  -7   9  153.48   14.50
   0  -7   9  111.39   11.60
   0   7  -9  136.89   11.70
   0   7  -9  128.79   10.60
   0   7  -9  136.69   11.80
   0   7  -9  117.89   14.60
   0   7  -9  130.79   11.80
   0   7  -9  139.09   10.60
   0   7  -9  135.39   14.10
   0   7  -9  120.89   14.60
   0   7  -9  124.89   14.20
   0  -6   9    3.10    3.30
   0  -6   9   -5.10    2.80
   0  -6   9   -3.80    5.60
   0  -6   9   -4.00    3.10
   0  -6   9   -0.10    0.30
   0  -6   9   -3.50    5.00
   0  -6   9   -3.20    4.50
   0  -6   9   -6.10    5.70
   0   6  -9    3.10    3.90
   0   6  -9   -3.20    2.80
   0   6  -9  -13.50    5.30
   0   6  -9   -4.20    4.40
   0   6  -9   -5.40    2.60
   0   6  -9    0.30    3.20
   0   6  -9    0.70    3.10
   0   6  -9    2.40    4.90
   0   6  -9    0.00    5.20
   0   6  -9    1.40    3.10
   0  -5   9  220.28   16.30
   0  -5   9  207.08   19.60
   0  -5   9  218.58   16.90
   0  -5   9  227.08   19.80
   0  -5   9  240.78   20.40
   0  -5   9  229.58   16.40
   0  -5   9  225.28   20.80
   0  -5   9  238.98   17.20
   0   5  -9  196.08   16.70
   0   5  -9  241.18   17.30
   0   5  -9  229.08   20.20
   0   5  -9  220.58   18.90
   0   5  -9  230.48   16.50
   0   5  -9  219.38   16.80
   0   5  -9  236.98   21.30
   0   5  -9  204.08   19.80
   0   5  -9  217.88   16.70
   0   5  -9  215.38   17.00
   0  -4   9   25.40    4.90
   0  -4   9   20.90    4.10
   0  -4   9   27.70    4.40
   0  -4   9   24.80    7.80
   0  -4   9   14.90    3.90
   0  -4   9   22.10    5.80
   0  -4   9   15.40    4.30
   0  -4   9   33.20    7.60
   0  -4   9   23.40    3.30
   0   4  -9   19.70    5.70
   0   4  -9   28.00    8.70
   0   4  -9   16.80    4.30
   0   4  -9   27.30    4.60
   0   4  -9   22.10    7.30
   0   4  -9   41.30    7.70
   0   4  -9   31.60    4.60
   0  -3   9  182.58   13.10
   0  -3   9  150.38   12.80
   0  -3   9  175.98   18.00
   0  -3   9  152.28   12.70
   0  -3   9  156.58   12.10
   0  -3   9  150.18   15.30
   0  -3   9  174.78   13.40
   0  -3   9  169.38   15.90
   0  -3   9  178.38   17.20
   0   3  -9  163.18   12.90
   0   3  -9  141.29   16.80
   0   3  -9  165.88   15.40
   0   3  -9  166.68   15.50
   0   3  -9  166.48   13.00
   0   3  -9  134.99   16.20
   0   3  -9  165.78   13.20
   0  -2   9   54.49    5.80
   0  -2   9   64.19   10.30
   0  -2   9   57.69    5.90
   0  -2   9   57.29    8.30
   0  -2   9   50.99   10.20
   0  -2   9   53.49    6.20
   0  -2   9   68.59    6.70
   0  -2   9   70.29    6.90
   0   2  -9   65.09    6.60
   0   2  -9   52.99    6.30
   0   2  -9   66.59    9.30
   0   2  -9   66.19   10.20
   0   2  -9   71.29    7.10
   0   2  -9   49.60    7.60
   0   2  -9   58.69   10.80
   0  -1   9 1026.60   67.89
   0  -1   9  999.70   67.89
   0  -1   9  961.90   71.89
   0  -1   9 1078.99   72.29
   0  -1   9 1014.00   68.39
   0  -1   9 1030.70   68.29
   0  -1   9 1044.60   68.29
   0  -1   9 1049.59   69.99
   0   1  -9 1005.00   72.09
   0   1  -9 1048.40   68.39
   0   1  -9 1035.80   68.19
   0   1  -9 1051.09   71.79
   0   1  -9 1060.09   69.99
   0   1  -9 1049.89   69.59
   0   1  -9  984.80   68.29
   0   0   9    2.70    2.20
   0   0   9    1.90    2.30
   0   0   9   -8.50    4.40
   0   0   9   -0.30    3.20
   0   0   9    2.60    6.10
   0   0   9   -0.10    3.10
   0   0   9   -4.60    6.70
   0   0   9   -0.50    3.20
   0   0  -9   -2.50    3.70
   0   0  -9    1.00    2.60
   0   0  -9    6.00    6.00
   0   0  -9  -10.70    6.30
   0   0  -9    3.00    5.40
   0   0  -9   -2.40    3.20
   0   0  -9    2.40    3.70
   0   0  -9    4.20    4.60
   0   1   9 1111.49   72.69
   0   1   9 1074.29   70.69
   0   1   9 1005.00   74.79
   0   1   9 1109.19   71.99
   0   1   9 1030.90   74.39
   0   1   9 1060.49   71.09
   0   1   9 1050.09   70.19
   0   1   9 1057.89   70.19
   0  -1  -9 1086.49   74.49
   0  -1  -9 1089.69   72.69
   0  -1  -9 1061.69   71.09
   0  -1  -9 1072.19   71.29
   0  -1  -9 1071.19   71.09
   0  -1  -9 1118.69   75.29
   0  -1  -9 1061.79   70.59
   0   2   9   74.49    7.20
   0   2   9   57.79    5.50
   0   2   9   67.39    5.60
   0   2   9   84.89   12.80
   0   2   9   59.09    8.60
   0   2   9   68.69   11.10
   0   2   9   77.99    6.60
   0  -2  -9   67.79    7.40
   0  -2  -9   74.39   10.10
   0  -2  -9   63.29   11.30
   0  -2  -9   64.09    6.90
   0  -2  -9   64.29    6.90
   0  -2  -9   36.30    9.00
   0   3   9  169.08   12.70
   0   3   9  164.48   13.50
   0   3   9  163.18   15.60
   0   3   9  174.28   18.90
   0  -3  -9  168.18   12.60
   0  -3  -9  168.58   13.50
   0  -3  -9  188.18   16.20
   0  -3  -9  184.48   19.20
   0  -3  -9  173.38   18.30
   0  -3  -9  178.78   14.60
   0  -3  -9  169.58   13.60
   0   4   9   20.20    6.20
   0   4   9   36.00    9.40
   0   4   9   32.70    6.60
   0   4   9   28.70    4.80
   0   4   9   28.00    5.00
   0   4   9   28.70    9.20
   0   4   9   30.00    3.70
   0  -4  -9   27.60    6.00
   0  -4  -9   26.60    3.50
   0  -4  -9   35.40    8.20
   0  -4  -9   24.50    4.70
   0  -4  -9   27.60    4.80
   0  -4  -9   29.20    9.00
   0   5   9  252.87   22.60
   0   5   9  222.08   16.20
   0   5   9  245.08   17.40
   0   5   9  243.78   22.80
   0   5   9  246.68   18.90
   0   5   9  262.57   17.40
   0   5   9  220.48   19.40
   0   5   9  214.98   18.40
   0  -5  -9  220.58   17.20
   0  -5  -9  242.08   19.20
   0  -5  -9  225.98   17.10
   0  -5  -9  225.58   21.20
   0  -5  -9  214.58   16.00
   0  -5  -9  249.18   24.50
   0   6   9    6.80    4.70
   0   6   9    1.20    6.60
   0   6   9   -0.40    3.10
   0   6   9    2.20    2.10
   0   6   9   -0.90    3.50
   0   6   9   -2.20    3.20
   0   6   9    0.80    4.00
   0   6   9   -2.90    6.10
   0  -6  -9   -0.10    1.90
   0  -6  -9   -0.90    6.50
   0  -6  -9    2.80    4.80
   0  -6  -9   -6.10    4.90
   0  -6  -9    1.30    3.40
   0  -6  -9    3.70    3.20
   0   7   9  131.09    9.80
   0   7   9  105.89   15.30
   0   7   9  141.69   11.30
   0   7   9  155.08   13.70
   0   7   9  137.79   13.60
   0   7   9  135.99   13.90
   0   7   9  175.58   17.90
   0   7   9  135.09   14.80
   0  -7  -9  139.19   14.30
   0  -7  -9  136.69   11.20
   0  -7  -9   91.79   14.60
   0  -7  -9  119.29    9.60
   0   8   9   87.49   13.90
   0   8   9  114.59   10.30
   0   8   9  128.59   14.00
   0   8   9  109.79   12.80
   0   8   9  132.79   15.80
   0   8   9  152.08   15.00
   0   8   9  127.49   10.20
   0  -8  -9   99.39   11.00
   0  -8  -9   92.89   13.00
   0  -8  -9  124.59   10.40
   0  -8  -9  122.69   10.20
   0  -8  -9  115.39   13.00
   0   9   9   14.40    5.40
   0   9   9   26.40    8.20
   0   9   9   23.60    8.10
   0   9   9   15.20    4.00
   0   9   9   17.40    6.00
   0   9   9    9.70    5.30
   0  -9  -9   12.90    3.60
   0  -9  -9   38.10    8.40
   0  -9  -9    2.50    6.70
   0  -9  -9   11.00    6.20
   0  -9  -9   15.00    5.00
   0  -9  -9   13.00    3.80
   0  10   9  190.28   20.70
   0  10   9  204.68   18.70
   0  10   9  191.08   15.40
   0  10   9  207.98   21.30
   0  10   9  196.18   18.70
   0  10   9  212.28   15.60
   0 -10  -9  209.08   17.90
   0 -10  -9  195.18   17.60
   0 -10  -9  213.28   22.10
   0 -10  -9  212.78   19.80
   0 -10  -9  197.28   19.80
   0 -10  -9  199.88   15.40
   0  11   9   16.70    7.00
   0  11   9   25.80    9.00
   0  11   9   23.10    7.40
   0  11   9   23.60    6.90
   0  11   9   23.80    4.70
   0  11   9   18.60    4.40
   0  11   9   20.90    8.60
   0 -11  -9   11.80    8.20
   0 -11  -9   17.50    4.30
   0 -11  -9   32.30    7.20
   0 -11  -9   26.70    8.10
   0 -11  -9   24.90    9.00
   0 -11  -9   27.20    6.50
   0  12   9  147.99   17.80
   0  12   9  143.69   18.60
   0  12   9  147.09   16.60
   0  12   9  149.79   12.60
   0  12   9  140.69   12.10
   0  12   9  159.58   18.60
   0 -12  -9  146.59   15.60
   0 -12  -9  136.29   16.70
   0 -12  -9  146.29   15.50
   0 -12  -9  153.88   18.20
   0 -12  -9  137.09   12.20
   0 -12  -9  176.48   20.60
   0  13   9  354.36   28.70
   0  13   9  321.97   23.80
   0  13   9  382.86   29.60
   0  13   9  342.27   29.80
   0  13   9  318.57   24.00
   0 -13  -9  368.56   28.90
   0 -13  -9  317.07   27.30
   0 -13  -9  305.07   24.00
   0 -13  -9  315.47   29.30
   0 -13  -9  338.47   27.00
   0 -13  -9  341.17   23.90
   0 -13  -9  365.06   30.90
   0  14   9   13.30    4.20
   0  14   9    3.60    8.00
   0  14   9    5.30    6.50
   0  14   9   13.00    7.90
   0  14   9    5.60    3.60
   0 -14  -9   -0.40    7.10
   0 -14  -9   14.40    8.30
   0 -14  -9    9.60    3.80
   0 -14  -9    7.20    7.30
   0 -14  -9    4.10    3.60
   0 -14  -9   14.40    7.60
   0 -14  -9    7.40    6.10
   0  15   9   14.00    7.10
   0  15   9   27.50    4.90
   0  15   9   26.40   10.70
   0  15   9   21.30    4.50
   0  15   9   28.90    9.30
   0 -15  -9   20.90    8.40
   0 -15  -9   23.70    8.40
   0 -15  -9   17.40    8.20
   0 -15  -9   33.40   10.60
   0 -15  -9   26.30    4.80
   0 -15  -9   33.40    9.20
   0 -15  -9   24.20    4.40
   0  16   9   -2.40    6.50
   0  16   9   -1.40    3.40
   0  16   9    2.80    6.70
   0  16   9   -1.60    7.30
   0 -16  -9   -5.20    6.00
   0 -16  -9   -2.30    6.40
   0 -16  -9    3.30    3.30
   0 -16  -9    1.80    3.20
   0 -16  -9   12.40    7.20
   0 -16  -9   -5.50    6.20
   0 -16  -9   -5.80    7.70
   0  17   9   52.29    6.50
   0  17   9   46.40    6.00
   0  17   9   49.80   10.60
   0  17   9   44.30   10.80
   0 -17  -9   38.30    9.80
   0 -17  -9   57.09   15.40
   0 -17  -9   42.70    9.90
   0 -17  -9   52.79    6.20
   0 -17  -9   36.80   10.70
   0 -17  -9   45.50   10.40
   0  18   9    3.50    7.60
   0  18   9   10.70    7.10
   0  18   9    1.10    7.00
   0  18   9   14.00    4.20
   0  18   9    5.70    3.50
   0 -18  -9    6.60   11.70
   0 -18  -9    4.70    6.80
   0 -18  -9   19.40    9.00
   0 -18  -9   19.50    9.10
   0 -18  -9    3.00    3.40
   0 -18  -9   -0.10    1.60
   0  19   9   66.09    7.10
   0  19   9   68.19   12.10
   0  19   9   48.20   15.40
   0  19   9   58.09   11.90
   0  19   9   69.89    7.10
   0 -19  -9   81.49    8.00
   0 -19  -9   71.19   13.80
   0 -19  -9   80.89   12.60
   0 -19  -9   82.09   12.40
   0 -19  10   27.50    7.30
   0 -19  10   38.40    8.30
   0 -19  10   51.09   13.70
   0  19 -10   43.60    8.40
   0  19 -10   44.90    6.90
   0  19 -10   37.40   10.60
   0 -18  10    8.80    9.70
   0 -18  10    1.00    5.40
   0 -18  10    1.30    5.00
   0  18 -10   12.90    8.10
   0  18 -10   -8.20    4.00
   0  18 -10    2.20    5.30
   0 -17  10    3.20    5.30
   0 -17  10   -5.30    5.00
   0 -17  10   10.60   12.50
   0  17 -10    2.80    7.60
   0  17 -10   -2.10    3.90
   0  17 -10   -0.20    5.30
   0 -16  10   20.60    3.40
   0 -16  10   18.70    6.20
   0 -16  10   28.20   12.90
   0 -16  10   12.70    6.00
   0 -16  10   25.50    7.20
   0 -16  10   27.50    7.70
   0 -16  10   33.80   10.00
   0  16 -10   29.10    6.50
   0  16 -10   31.70    9.80
   0  16 -10   18.00    4.90
   0 -15  10   77.29   10.60
   0 -15  10   62.99    9.30
   0 -15  10   61.79    8.80
   0 -15  10  118.29   18.10
   0 -15  10   69.79    7.20
   0 -15  10   76.39    6.80
   0 -15  10   65.49   14.90
   0  15 -10   74.99    6.90
   0  15 -10   81.89   10.10
   0  15 -10   73.69    7.10
   0  15 -10   67.99   12.70
   0  15 -10   77.19    9.70
   0  15 -10   73.19   10.50
   0  15 -10   90.09   10.30
   0 -14  10  216.38   24.70
   0 -14  10  197.78   18.10
   0 -14  10  209.18   17.90
   0 -14  10  188.98   14.40
   0 -14  10  187.88   14.50
   0 -14  10  174.78   22.40
   0 -14  10  179.38   18.90
   0  14 -10  200.78   14.40
   0  14 -10  187.98   17.70
   0  14 -10  187.98   14.20
   0  14 -10  216.98   17.80
   0  14 -10  196.08   15.90
   0  14 -10  191.68   20.60
   0  14 -10  237.58   19.10
   0  14 -10  178.78   19.50
   0 -13  10   -1.40    8.40
   0 -13  10    3.10    3.10
   0 -13  10   -3.60    5.90
   0 -13  10    4.00    3.00
   0 -13  10    5.80    4.90
   0 -13  10   -0.40    7.90
   0  13 -10    0.80    3.30
   0  13 -10   -0.10    4.80
   0  13 -10   -2.00    3.40
   0  13 -10    1.40    6.20
   0  13 -10    2.60    6.80
   0  13 -10   -3.00    4.90
   0 -12  10   97.99   11.00
   0 -12  10  129.49   12.80
   0 -12  10  114.69    9.80
   0 -12  10   75.79   11.60
   0 -12  10  107.19   15.00
   0 -12  10  112.29   14.30
   0 -12  10   74.49   14.40
   0 -12  10  106.39    9.50
   0  12 -10   89.79   13.00
   0  12 -10  120.29    9.60
   0  12 -10  118.19   14.10
   0  12 -10  109.49   13.20
   0  12 -10  108.99    9.60
   0  12 -10  119.49    9.50
   0  12 -10  122.19   12.30
   0  12 -10  115.09   14.10
   0 -11  10   22.00    8.70
   0 -11  10   39.20    9.20
   0 -11  10   46.20    7.50
   0 -11  10   50.29    7.10
   0 -11  10   40.00    9.80
   0 -11  10   46.10    5.40
   0  11 -10   38.10    5.20
   0  11 -10   38.30    5.10
   0  11 -10   40.60    7.00
   0  11 -10   35.40    7.90
   0  11 -10   36.80    6.90
   0  11 -10   52.89    7.40
   0  11 -10   49.70    9.60
   0  11 -10   44.20    8.60
   0  11 -10   43.80    8.90
   0 -10  10   45.20    5.20
   0 -10  10   43.40    9.50
   0 -10  10   32.80    8.90
   0 -10  10   44.60    5.10
   0 -10  10   35.90    9.50
   0 -10  10   32.70    6.10
   0 -10  10   36.60    6.10
   0  10 -10   35.40    9.30
   0  10 -10   36.30    5.10
   0  10 -10   38.40    6.00
   0  10 -10   45.70    8.80
   0  10 -10   43.40    5.10
   0  10 -10   59.29    8.70
   0  10 -10   36.90    8.50
   0  10 -10   40.20    7.60
   0  10 -10   33.30    5.90
   0  10 -10   32.10    7.80
   0  10 -10   42.50    6.70
   0  -9  10   94.99   12.90
   0  -9  10  101.69   13.30
   0  -9  10  113.59   14.20
   0  -9  10   93.39   12.40
   0  -9  10   92.49    8.50
   0  -9  10   88.39    8.40
   0  -9  10   80.89    9.30
   0  -9  10  107.09   10.50
   0   9 -10   82.39   12.80
   0   9 -10   95.79    8.50
   0   9 -10  105.29   10.10
   0   9 -10  102.39   13.10
   0   9 -10   93.49    8.40
   0   9 -10   76.39   10.20
   0   9 -10   73.19    8.60
   0   9 -10   95.99   12.30
   0   9 -10   78.39   10.00
   0   9 -10  101.89   10.50
   0   9 -10   89.99   11.80
   0  -8  10   45.00    5.20
   0  -8  10   34.10    4.70
   0  -8  10   28.50    7.80
   0  -8  10   41.40    5.90
   0  -8  10   34.10    8.00
   0  -8  10   41.50    5.70
   0  -8  10   49.40    9.30
   0   8 -10   45.10    5.20
   0   8 -10   23.30    7.80
   0   8 -10   23.50    8.20
   0   8 -10   37.80    6.20
   0   8 -10   26.20    6.90
   0   8 -10   38.20    4.90
   0   8 -10   31.90    5.40
   0   8 -10   48.10    6.90
   0   8 -10   39.30    8.40
   0  -7  10  497.25   37.20
   0  -7  10  515.95   34.20
   0  -7  10  492.15   33.30
   0  -7  10  454.35   36.60
   0  -7  10  501.15   34.30
   0  -7  10  465.35   38.00
   0   7 -10  498.25   38.40
   0   7 -10  486.85   33.30
   0   7 -10  473.75   34.10
   0   7 -10  473.55   37.40
   0   7 -10  469.95   36.80
   0   7 -10  497.95   34.10
   0   7 -10  470.65   37.30
   0   7 -10  470.45   33.30
   0   7 -10  512.75   34.00
   0   7 -10  480.55   36.10
   0  -6  10  238.48   17.70
   0  -6  10  225.18   16.80
   0  -6  10  246.38   20.90
   0  -6  10  208.58   21.80
   0  -6  10  208.68   20.40
   0  -6  10  232.08   17.00
   0  -6  10  235.48   20.90
   0  -6  10  244.28   17.90
   0   6 -10  231.68   17.80
   0   6 -10  231.18   17.50
   0   6 -10  204.38   21.70
   0   6 -10  230.98   19.90
   0   6 -10  236.68   17.00
   0   6 -10  237.78   17.50
   0   6 -10  225.38   17.60
   0   6 -10  234.28   17.00
   0   6 -10  197.18   20.30
   0   6 -10  234.48   21.00
   0  -5  10  446.36   35.30
   0  -5  10  458.75   31.30
   0  -5  10  450.35   30.90
   0  -5  10  434.56   34.50
   0  -5  10  437.86   33.90
   0  -5  10  434.56   31.30
   0  -5  10  446.26   30.90
   0   5 -10  459.85   31.00
   0   5 -10  453.35   34.40
   0   5 -10  459.05   33.40
   0   5 -10  455.85   31.00
   0   5 -10  423.06   35.00
   0   5 -10  463.35   34.80
   0   5 -10  434.66   31.10
   0   5 -10  454.95   31.40
   0  -4  10   98.09    8.20
   0  -4  10  109.09    9.70
   0  -4  10  114.59   14.10
   0  -4  10  113.79   13.30
   0  -4  10  100.99   10.00
   0  -4  10  100.39    8.90
   0  -4  10   95.09    9.30
   0  -4  10  111.69    9.30
   0   4 -10   96.29   12.90
   0   4 -10  107.89   10.00
   0   4 -10   92.79   11.60
   0   4 -10   65.29   12.00
   0   4 -10   73.09    8.70
   0   4 -10  101.19    9.20
   0   4 -10   84.99   10.90
   0  -3  10   80.19    7.80
   0  -3  10   68.19    7.80
   0  -3  10   83.39    8.50
   0  -3  10   64.59   10.70
   0  -3  10   65.69    9.60
   0  -3  10   87.99    8.50
   0  -3  10   70.49   12.10
   0  -3  10   73.69    7.30
   0  -3  10   80.69    8.10
   0   3 -10   70.29    7.50
   0   3 -10   80.09   11.90
   0   3 -10   83.09    7.90
   0   3 -10   63.79    9.10
   0   3 -10   66.19   11.50
   0   3 -10  102.49   11.20
   0   3 -10   87.09    8.50
   0  -2  10    2.20    3.50
   0  -2  10    0.80    6.60
   0  -2  10    4.60    3.50
   0  -2  10    1.50    2.80
   0  -2  10    3.60    3.00
   0  -2  10    5.40    5.30
   0  -2  10    3.60    6.00
   0  -2  10    3.50    3.40
   0   2 -10    2.30    4.70
   0   2 -10    0.30    2.80
   0   2 -10    7.00    4.80
   0   2 -10   -7.90    5.80
   0   2 -10   -4.70    3.10
   0   2 -10    1.10    3.20
   0   2 -10    6.40    6.00
   0  -1  10  588.84   42.70
   0  -1  10  630.44   47.10
   0  -1  10  650.43   42.80
   0  -1  10  635.34   42.70
   0  -1  10  606.94   46.40
   0  -1  10  632.44   44.70
   0  -1  10  637.64   42.30
   0   1 -10  617.74   42.80
   0   1 -10  596.24   47.10
   0   1 -10  650.33   45.70
   0   1 -10  622.64   46.50
   0   1 -10  649.64   42.80
   0   1 -10  613.74   44.50
   0   1 -10  664.53   42.70
   0   0  10  913.11   60.39
   0   0  10  828.42   65.09
   0   0  10  903.71   60.79
   0   0  10  916.01   61.89
   0   0  10  880.41   64.79
   0   0  10  915.61   62.89
   0   0  10  954.10   61.19
   0   0 -10  956.10   60.69
   0   0 -10  959.30   62.09
   0   0 -10  897.91   61.09
   0   0 -10  927.51   60.79
   0   0 -10  850.31   62.69
   0   0 -10  880.61   64.69
   0   0 -10  923.51   61.09
   0   0 -10  936.91   65.59
   0   1  10  676.43   46.10
   0   1  10  663.93   48.30
   0   1  10  658.23   43.20
   0   1  10  644.34   48.90
   0   1  10  637.64   44.30
   0   1  10  660.53   43.20
   0   1  10  653.13   43.80
   0   1  10  670.63   44.20
   0  -1 -10  659.93   46.20
   0  -1 -10  613.64   48.70
   0  -1 -10  651.73   48.10
   0  -1 -10  636.44   44.20
   0  -1 -10  633.54   44.80
   0  -1 -10  620.24   43.60
   0  -1 -10  680.23   45.20
   0   2  10   -2.10    3.30
   0   2  10   -2.70    3.10
   0   2  10   -1.20    4.30
   0   2  10    1.10    1.80
   0   2  10    2.80    1.90
   0   2  10    1.70    2.90
   0   2  10   10.00    7.60
   0  -2 -10   -0.10    3.30
   0  -2 -10    4.40    4.60
   0  -2 -10    1.20    3.10
   0  -2 -10    1.80    3.60
   0  -2 -10    7.40    7.10
   0  -2 -10    3.60    3.50
   0  -2 -10    1.60    5.70
   0   3  10   93.29   11.30
   0   3  10   84.09    8.20
   0   3  10   85.79   13.30
   0   3  10   84.49   13.50
   0   3  10   71.09    7.70
   0  -3 -10   93.49    7.70
   0  -3 -10   92.99    8.60
   0  -3 -10   88.89    9.40
   0  -3 -10   63.59   11.90
   0  -3 -10   79.69   10.40
   0  -3 -10   85.59    8.40
   0  -3 -10   78.79   12.10
   0   4  10  112.79   10.00
   0   4  10  100.79   12.20
   0   4  10  115.79   15.70
   0   4  10   97.29   10.20
   0   4  10  100.19    9.00
   0   4  10  103.29   14.60
   0  -4 -10  110.49   10.00
   0  -4 -10  116.89   14.40
   0  -4 -10  106.29    9.60
   0  -4 -10  141.29   16.40
   0  -4 -10  116.79   10.40
   0  -4 -10  113.39   11.50
   0   5  10  451.55   31.10
   0   5  10  478.45   33.40
   0   5  10  426.26   36.50
   0   5  10  475.45   32.00
   0   5  10  481.55   33.30
   0   5  10  435.36   31.90
   0   5  10  465.45   34.20
   0   5  10  427.46   36.40
   0  -5 -10  455.55   37.00
   0  -5 -10  454.65   32.10
   0  -5 -10  485.35   32.10
   0  -5 -10  458.45   33.60
   0  -5 -10  492.45   36.50
   0  -5 -10  458.05   30.90
   0   6  10  264.07   18.60
   0   6  10  237.48   20.10
   0   6  10  220.48   23.50
   0   6  10  269.07   20.50
   0   6  10  269.87   23.20
   0   6  10  240.68   17.40
   0   6  10  259.77   24.20
   0   6  10  256.57   18.60
   0  -6 -10  267.07   18.80
   0  -6 -10  242.78   18.70
   0  -6 -10  286.17   24.70
   0  -6 -10  248.38   23.00
   0  -6 -10  234.78   17.10
   0  -6 -10  231.38   20.50
   0   7  10  522.15   37.00
   0   7  10  489.55   36.30
   0   7  10  522.75   34.50
   0   7  10  403.96   38.50
   0   7  10  484.45   36.50
   0   7  10  551.04   40.00
   0   7  10  497.55   33.40
   0   7  10  513.55   34.50
   0  -7 -10  499.25   39.80
   0  -7 -10  492.45   34.50
   0  -7 -10  493.05   38.60
   0  -7 -10  481.65   33.20
   0  -7 -10  508.95   37.10
   0  -7 -10  529.45   34.60
   0   8  10   42.70    4.20
   0   8  10   38.70   10.10
   0   8  10   40.00    9.00
   0   8  10   46.20    7.90
   0   8  10   35.10    7.00
   0   8  10   57.49    9.10
   0   8  10   37.90    5.60
   0   8  10   50.99   10.30
   0  -8 -10   43.60    9.20
   0  -8 -10   43.00    6.40
   0  -8 -10   44.90    4.10
   0  -8 -10   33.00   11.20
   0  -8 -10   35.90    8.20
   0  -8 -10   45.20    5.80
   0  -8 -10   32.20    5.40
   0   9  10   96.49   12.30
   0   9  10   97.19    9.30
   0   9  10   77.19   11.00
   0   9  10   83.19   10.60
   0   9  10   82.59    8.90
   0   9  10  124.69   15.80
   0   9  10   87.69   13.70
   0  -9 -10   94.59   14.30
   0  -9 -10   87.89    9.00
   0  -9 -10   80.99   12.70
   0  -9 -10  102.79   10.50
   0  -9 -10  103.99    9.30
   0  -9 -10   88.59   11.90
   0  10  10   38.30    9.00
   0  10  10   33.30    7.70
   0  10  10   38.90    7.80
   0  10  10   40.70    5.80
   0  10  10   40.90   10.20
   0  10  10   42.20   11.30
   0 -10 -10   48.10   10.10
   0 -10 -10   27.60    9.00
   0 -10 -10   45.20    7.70
   0 -10 -10   44.10   11.00
   0 -10 -10   47.20    8.20
   0 -10 -10   47.70    6.00
   0 -10 -10   43.70    5.90
   0  11  10   41.20    6.00
   0  11  10   72.39   11.20
   0  11  10   42.30    8.30
   0  11  10   35.80    7.20
   0  11  10   32.80    5.50
   0  11  10   43.80   10.50
   0  11  10   32.50    9.90
   0 -11 -10   47.70   13.30
   0 -11 -10   40.00    5.80
   0 -11 -10   47.60    8.10
   0 -11 -10   48.60   10.00
   0 -11 -10   46.20   11.00
   0 -11 -10   40.80    7.80
   0  12  10  100.99   13.40
   0  12  10  154.48   18.50
   0  12  10  132.89   17.20
   0  12  10  127.19   14.60
   0  12  10  123.89   11.30
   0  12  10  124.29   11.10
   0 -12 -10  154.08   18.30
   0 -12 -10  108.59   13.50
   0 -12 -10  116.29   11.00
   0 -12 -10  125.19   14.00
   0 -12 -10  110.29   16.40
   0 -12 -10  124.49   16.10
   0  13  10    4.80    7.90
   0  13  10    0.90    6.00
   0  13  10    6.60    4.10
   0  13  10   -4.90    7.50
   0  13  10   -1.10    5.40
   0  13  10   -0.70    3.30
   0 -13 -10   -4.40    3.80
   0 -13 -10   -2.10    3.40
   0 -13 -10    5.90    6.80
   0 -13 -10    2.90    7.60
   0 -13 -10   -2.20    5.70
   0 -13 -10   -2.60    5.20
   0 -13 -10   11.60    8.20
   0  14  10  214.58   23.50
   0  14  10  220.48   24.10
   0  14  10  201.28   21.20
   0  14  10  196.08   21.70
   0  14  10  231.78   16.80
   0  14  10  200.58   16.10
   0 -14 -10  206.18   20.00
   0 -14 -10  193.68   21.10
   0 -14 -10  215.18   23.60
   0 -14 -10  197.38   16.20
   0 -14 -10  239.48   24.10
   0 -14 -10  207.48   16.50
   0 -14 -10  226.48   22.10
   0  15  10   63.39   13.10
   0  15  10   82.59   13.60
   0  15  10   59.89   11.10
   0  15  10   61.49    7.30
   0  15  10   74.69    7.90
   0 -15 -10   63.79    7.50
   0 -15 -10   72.69    7.80
   0 -15 -10   77.99   13.70
   0 -15 -10   75.79   11.80
   0 -15 -10   60.99   12.10
   0 -15 -10   81.89   15.00
   0  16  10   31.80   10.00
   0  16  10   33.50    9.70
   0  16  10   11.90    8.20
   0  16  10   14.60    9.40
   0  16  10   21.60    4.80
   0  16  10   26.20    5.30
   0 -16 -10   17.60    4.50
   0 -16 -10   24.90    5.30
   0 -16 -10   26.30    8.30
   0 -16 -10   32.00   11.70
   0 -16 -10   16.30    9.10
   0 -16 -10   12.80    7.80
   0  17  10    0.00    6.60
   0  17  10    4.10    3.90
   0  17  10    2.60    6.60
   0  17  10    6.00    8.20
   0  17  10    1.90    4.50
   0 -17 -10    4.00    7.30
   0 -17 -10    0.00    7.00
   0 -17 -10    5.20    3.60
   0 -17 -10   -0.50    9.20
   0 -17 -10   -8.80    7.10
   0  18  10   -1.60    8.00
   0  18  10    0.50    6.70
   0  18  10    5.50    3.40
   0  18  10    9.10   12.20
   0  18  10   -6.70    3.30
   0 -18 -10   -1.80    3.20
   0 -18 -10   -1.80    6.20
   0 -18 -10    8.20    7.60
   0 -18 -10   -5.50    9.70
   0 -18 -10    4.40    7.40
   0 -18 -10  -12.20    5.90
   0  19  10   48.50    6.30
   0  19  10   42.20   10.80
   0  19  10   46.50    6.00
   0  19  10   39.90   10.70
   0  19  10   40.50   10.50
   0 -19 -10   52.79   11.90
   0 -19 -10   47.70   12.10
   0 -19 -10   41.60   10.70
   0 -19 -10   39.90    5.90
   0 -19  11   10.80   11.00
   0 -19  11   -5.70    9.70
   0  19 -11   11.50    9.20
   0  19 -11    4.70    8.10
   0 -18  11   -1.70    5.60
   0 -18  11    2.00    5.50
   0 -18  11   17.80   11.80
   0  18 -11   -7.70    5.10
   0  18 -11   -8.20    5.90
   0 -17  11   20.00   11.90
   0 -17  11   -5.90    4.40
   0 -17  11    7.80    6.80
   0  17 -11    7.90    8.20
   0  17 -11    9.90    5.30
   0 -16  11  172.18   16.90
   0 -16  11  179.68   17.40
   0 -16  11  135.39   30.70
   0 -16  11  170.18   12.80
   0 -16  11  143.69   16.20
   0 -16  11  169.98   23.00
   0  16 -11  159.68   15.40
   0  16 -11  192.18   16.50
   0  16 -11  180.68   16.70
   0  16 -11  168.48   12.50
   0  16 -11  192.28   21.20
   0 -15  11    0.90    2.80
   0 -15  11    3.30    4.90
   0 -15  11    3.70    7.60
   0 -15  11    0.80    5.00
   0 -15  11    3.10    7.50
   0 -15  11   -4.70    5.90
   0 -15  11  -13.40    4.60
   0 -15  11    3.00    3.00
   0  15 -11   -1.60    2.60
   0  15 -11    2.60    5.20
   0  15 -11   -5.50    5.30
   0  15 -11    5.40    3.10
   0  15 -11    2.80    5.40
   0  15 -11   -0.90    6.50
   0 -14  11   15.00    4.10
   0 -14  11    6.70    6.90
   0 -14  11    7.70    5.10
   0 -14  11   11.70    9.50
   0 -14  11    6.70    3.10
   0 -14  11    3.00    7.30
   0 -14  11    9.20    6.00
   0  14 -11    5.80    5.90
   0  14 -11    6.30    6.40
   0  14 -11    5.20    3.00
   0  14 -11   -0.10    5.20
   0  14 -11    2.90    5.60
   0  14 -11    0.60    3.00
   0  14 -11    8.50    7.10
   0 -13  11    3.10    3.20
   0 -13  11    1.70    2.80
   0 -13  11    1.00    4.10
   0 -13  11   -0.10    6.10
   0 -13  11    1.60    3.00
   0 -13  11   10.00    7.40
   0 -13  11   -9.40    7.40
   0 -13  11   -2.70    4.40
   0  13 -11    4.20    5.60
   0  13 -11   -1.90    6.40
   0  13 -11    6.20    3.30
   0  13 -11    5.30    3.20
   0  13 -11    2.20    5.40
   0  13 -11    5.20    6.90
   0 -12  11   -0.80    4.70
   0 -12  11    2.50    4.90
   0 -12  11   -4.20    6.50
   0 -12  11    1.30    2.90
   0 -12  11    3.60    3.40
   0 -12  11   -2.40    5.90
   0 -12  11   -2.80    6.60
   0 -12  11   -1.90    8.30
   0  12 -11  -15.00    5.70
   0  12 -11   -7.40    5.00
   0  12 -11   -2.50    2.90
   0  12 -11    0.10    3.20
   0  12 -11   -4.40    4.30
   0  12 -11   -2.30    5.00
   0  12 -11   -3.30    6.10
   0 -11  11   13.60    5.30
   0 -11  11    3.70    7.70
   0 -11  11   18.80    4.00
   0 -11  11   18.00    8.30
   0 -11  11    7.30    7.00
   0 -11  11   10.10    7.80
   0 -11  11   17.80    5.50
   0  11 -11    9.60    3.50
   0  11 -11    5.60    5.40
   0  11 -11    6.30    8.40
   0  11 -11   11.30    7.40
   0  11 -11   12.00    3.90
   0  11 -11   19.00    7.40
   0  11 -11   11.30    5.50
   0 -10  11  515.95   39.70
   0 -10  11  466.05   38.50
   0 -10  11  460.15   38.00
   0 -10  11  488.95   33.40
   0 -10  11  507.55   36.90
   0 -10  11  495.45   35.10
   0  10 -11  486.15   37.20
   0  10 -11  469.45   33.30
   0  10 -11  474.35   39.50
   0  10 -11  513.85   34.90
   0  10 -11  497.15   33.40
   0  10 -11  468.75   35.50
   0  10 -11  465.65   37.50
   0  10 -11  454.05   37.20
   0  -9  11   57.49    6.60
   0  -9  11   41.90   10.00
   0  -9  11   56.89   11.60
   0  -9  11   66.69    7.90
   0  -9  11   57.89    6.60
   0  -9  11   54.29    7.90
   0  -9  11   72.39   11.80
   0   9 -11   47.80   10.20
   0   9 -11   55.19    8.30
   0   9 -11   64.99    8.50
   0   9 -11   58.99   10.40
   0   9 -11   62.29    6.60
   0   9 -11   59.29    6.60
   0   9 -11   70.19   12.10
   0   9 -11   75.19   11.20
   0   9 -11   67.79    9.20
   0  -8  11  195.18   16.30
   0  -8  11  184.78   20.10
   0  -8  11  199.78   20.20
   0  -8  11  205.78   19.70
   0  -8  11  214.48   16.70
   0  -8  11  193.68   19.80
   0  -8  11  198.48   15.10
   0   8 -11  201.38   15.20
   0   8 -11  186.18   14.90
   0   8 -11  192.48   16.40
   0   8 -11  174.68   19.30
   0   8 -11  227.48   22.80
   0   8 -11  216.88   20.60
   0   8 -11  217.38   19.10
   0   8 -11  184.88   16.30
   0  -7  11   22.30    8.10
   0  -7  11   15.00    3.90
   0  -7  11   27.10    8.00
   0  -7  11   24.90    4.90
   0  -7  11   16.60    6.40
   0  -7  11   19.90    4.50
   0  -7  11   20.00    7.00
   0   7 -11   29.10    8.10
   0   7 -11   14.50    7.50
   0   7 -11   10.70    6.10
   0   7 -11   10.60    7.10
   0   7 -11   19.20    4.70
   0   7 -11   17.70    4.00
   0   7 -11   16.90    4.60
   0   7 -11   17.80    4.00
   0  -6  11  165.78   17.50
   0  -6  11  158.38   13.10
   0  -6  11  179.28   14.20
   0  -6  11  177.78   13.20
   0  -6  11  201.48   20.30
   0  -6  11  161.48   13.80
   0  -6  11  162.88   17.40
   0   6 -11  165.58   16.20
   0   6 -11  151.78   13.50
   0   6 -11  172.68   17.60
   0   6 -11  162.58   17.30
   0   6 -11  150.38   13.90
   0   6 -11  171.88   13.20
   0   6 -11  142.39   17.90
   0   6 -11  178.08   13.30
   0  -5  11  257.47   26.60
   0  -5  11  337.27   27.50
   0  -5  11  330.37   22.50
   0  -5  11  283.97   21.10
   0  -5  11  336.57   22.30
   0  -5  11  307.07   26.20
   0  -5  11  317.87   22.70
   0  -5  11  321.97   22.20
   0   5 -11  307.47   22.70
   0   5 -11  307.57   22.30
   0   5 -11  310.97   24.70
   0   5 -11  284.57   26.30
   0   5 -11  319.77   25.80
   0   5 -11  312.97   22.20
   0   5 -11  270.87   26.70
   0   5 -11  297.87   22.00
   0  -4  11   68.39    7.40
   0  -4  11   93.19   15.10
   0  -4  11   69.09    7.30
   0  -4  11   75.49    7.50
   0  -4  11   72.19    6.90
   0  -4  11   61.19    9.80
   0  -4  11   70.49    8.90
   0  -4  11   74.99    7.90
   0   4 -11   77.89   10.30
   0   4 -11   85.19    8.60
   0   4 -11   45.70   10.70
   0   4 -11   62.39    7.30
   0   4 -11   74.79    7.60
   0   4 -11   82.19   12.00
   0   4 -11   66.89   10.50
   0  -3  11  371.56   26.20
   0  -3  11  381.36   30.60
   0  -3  11  389.66   27.40
   0  -3  11  385.46   29.30
   0  -3  11  363.26   26.70
   0  -3  11  350.26   26.30
   0  -3  11  376.56   25.60
   0  -3  11  339.97   31.30
   0  -3  11  380.96   26.40
   0   3 -11  374.06   28.90
   0   3 -11  400.56   26.70
   0   3 -11  317.57   30.60
   0   3 -11  361.86   30.80
   0   3 -11  382.36   26.50
   0   3 -11  398.36   26.50
   0   3 -11  371.36   28.70
   0  -2  11  879.91   59.79
   0  -2  11  881.21   59.79
   0  -2  11  921.91   59.39
   0  -2  11  845.32   64.09
   0  -2  11  833.12   63.49
   0  -2  11  941.41   62.19
   0  -2  11  923.61   59.79
   0  -2  11  902.21   60.29
   0   2 -11  865.21   61.69
   0   2 -11  888.01   59.79
   0   2 -11  858.81   59.69
   0   2 -11  846.82   64.19
   0   2 -11  913.71   64.09
   0   2 -11  929.01   59.89
   0   2 -11  901.51   61.69
   0  -1  11    0.10    3.50
   0  -1  11   -9.30    5.90
   0  -1  11    1.50    2.50
   0  -1  11   -0.90    4.50
   0  -1  11    2.20    3.20
   0  -1  11    5.00    3.60
   0  -1  11    2.20    6.00
   0  -1  11    1.90    2.70
   0   1 -11   -1.10    6.40
   0   1 -11   -0.30    4.30
   0   1 -11    3.10    3.50
   0   1 -11    0.60    6.00
   0   1 -11    1.10    3.20
   0   1 -11   -0.50    3.50
   0   1 -11   -1.20    4.30
   0   0  11   -6.10    4.40
   0   0  11   -1.70    3.50
   0   0  11    0.80    2.30
   0   0  11    1.30    3.30
   0   0  11    0.40    3.40
   0   0  11    0.90    2.50
   0   0  11   -1.20    5.60
   0   0  11    9.50    7.20
   0   0 -11   -0.90    3.40
   0   0 -11    7.90    8.10
   0   0 -11    0.40    2.90
   0   0 -11    0.80    2.80
   0   0 -11   -7.90    3.80
   0   0 -11   -6.00    3.20
   0   0 -11   -5.50    4.50
   0   0 -11   -1.70    6.30
   0   1  11    1.10    4.60
   0   1  11    3.10    7.10
   0   1  11    6.10    3.00
   0   1  11    1.60    3.30
   0   1  11   -0.70    2.10
   0   1  11    4.70    2.40
   0   1  11   -1.20    3.40
   0  -1 -11    2.40    3.10
   0  -1 -11    6.30    6.70
   0  -1 -11    7.20    7.50
   0  -1 -11    1.60    4.00
   0  -1 -11   -2.10    3.40
   0  -1 -11    1.30    3.90
   0  -1 -11   -3.50    3.30
   0  -1 -11    1.20    2.80
   0   2  11  915.01   62.59
   0   2  11  972.50   64.49
   0   2  11  965.30   61.29
   0   2  11  938.71   61.39
   0   2  11  970.80   62.09
   0   2  11  900.71   62.49
   0   2  11  954.30   67.59
   0  -2 -11  943.11   62.59
   0  -2 -11  934.31   62.89
   0  -2 -11  926.91   66.69
   0  -2 -11  968.60   64.79
   0  -2 -11  890.41   67.19
   0  -2 -11  894.51   62.59
   0  -2 -11  888.91   61.79
   0   3  11  390.46   27.00
   0   3  11  380.16   32.90
   0   3  11  413.16   33.30
   0   3  11  407.46   27.70
   0   3  11  407.56   30.20
   0  -3 -11  376.16   26.80
   0  -3 -11  408.96   27.80
   0  -3 -11  349.07   31.80
   0  -3 -11  398.96   30.10
   0  -3 -11  411.76   27.90
   0  -3 -11  334.37   32.20
   0  -3 -11  392.76   28.40
   0   4  11   62.09    7.30
   0   4  11   76.89    7.60
   0   4  11   60.99    7.70
   0   4  11   68.89   12.40
   0   4  11   72.49   11.10
   0   4  11   67.39    7.00
   0   4  11   71.09   13.10
   0  -4 -11   77.19    9.00
   0  -4 -11   63.19    7.30
   0  -4 -11   66.79    6.20
   0  -4 -11   68.69   12.60
   0   5  11  334.97   29.90
   0   5  11  332.47   25.60
   0   5  11  324.47   26.30
   0   5  11  342.87   23.20
   0   5  11  349.27   24.30
   0   5  11  352.06   24.20
   0   5  11  340.27   29.90
   0  -5 -11  342.47   28.60
   0  -5 -11  343.87   25.80
   0  -5 -11  365.16   30.00
   0  -5 -11  316.47   22.90
   0  -5 -11  305.67   24.00
   0  -5 -11  339.77   24.20
   0   6  11  200.08   21.30
   0   6  11  191.18   16.50
   0   6  11  179.58   14.70
   0   6  11  179.18   16.00
   0   6  11  206.98   20.60
   0   6  11  175.48   17.00
   0   6  11  172.28   13.20
   0   6  11  185.38   14.30
   0  -6 -11  185.68   14.60
   0  -6 -11  165.08   14.40
   0  -6 -11  178.28   14.50
   0  -6 -11  155.98   18.90
   0  -6 -11  191.98   21.30
   0  -6 -11  196.68   16.80
   0   7  11   14.60    4.20
   0   7  11   28.70    9.00
   0   7  11   15.00    4.20
   0   7  11   14.60    3.20
   0   7  11   21.40    8.40
   0   7  11   24.20    6.10
   0   7  11   15.50    5.90
   0   7  11   18.80    6.10
   0  -7 -11   13.40    2.70
   0  -7 -11   22.10    6.90
   0  -7 -11   12.90    4.10
   0  -7 -11   10.60    7.10
   0  -7 -11   29.90    5.10
   0  -7 -11    8.60    8.40
   0   8  11  212.38   16.10
   0   8  11  196.08   16.40
   0   8  11  197.38   18.60
   0   8  11  212.68   19.10
   0   8  11  221.38   23.50
   0   8  11  221.38   22.80
   0   8  11  214.08   14.80
   0   8  11  219.08   19.20
   0  -8 -11  205.58   14.60
   0  -8 -11  198.88   16.30
   0  -8 -11  209.48   16.50
   0  -8 -11  203.48   19.60
   0  -8 -11  208.18   16.90
   0  -8 -11  233.08   21.70
   0  -8 -11  195.28   22.50
   0   9  11   55.99    9.70
   0   9  11   49.50    9.10
   0   9  11   65.99   10.40
   0   9  11   61.89    7.40
   0   9  11   47.10   12.30
   0   9  11   55.49   12.20
   0   9  11   63.89    7.50
   0  -9 -11   54.39   12.40
   0  -9 -11   73.39    7.80
   0  -9 -11   61.19    7.90
   0  -9 -11   69.29   12.10
   0  -9 -11   56.29    7.40
   0  -9 -11   60.49   13.60
   0  10  11  491.85   37.50
   0  10  11  480.25   34.00
   0  10  11  485.85   37.20
   0  10  11  426.16   39.20
   0  10  11  443.06   39.70
   0  10  11  465.15   37.40
   0  10  11  500.65   34.30
   0 -10 -11  494.15   34.20
   0 -10 -11  492.15   40.50
   0 -10 -11  521.45   39.60
   0 -10 -11  524.05   38.70
   0 -10 -11  506.15   34.40
   0 -10 -11  495.95   35.40
   0  11  11    0.60    6.10
   0  11  11   10.60    6.90
   0  11  11   13.80    5.80
   0  11  11   -6.60    8.30
   0  11  11    9.30    8.60
   0  11  11    6.30    8.30
   0 -11 -11   12.80    4.10
   0 -11 -11    6.20    8.20
   0 -11 -11   17.50    6.10
   0 -11 -11    8.20    7.20
   0 -11 -11   15.60    4.60
   0 -11 -11   19.90    6.50
   0 -11 -11    9.30    6.90
   0  12  11   -5.40    3.30
   0  12  11   -1.50    5.00
   0  12  11    5.00    5.70
   0  12  11    1.60    7.40
   0  12  11    0.70    4.00
   0 -12 -11   -0.30    0.60
   0 -12 -11   -8.80    4.70
   0 -12 -11   -3.70    6.00
   0 -12 -11   -9.30    5.40
   0 -12 -11   -8.10    5.60
   0 -12 -11    4.80    3.80
   0  13  11    0.80    3.40
   0  13  11    3.30    6.00
   0  13  11   -0.50    3.90
   0  13  11    6.70    7.80
   0  13  11   -8.10    7.80
   0  13  11    7.70    6.20
   0 -13 -11   -0.30    7.80
   0 -13 -11   -7.10    6.50
   0 -13 -11    6.30    6.10
   0 -13 -11    0.50    6.00
   0 -13 -11    3.60    6.00
   0 -13 -11   -7.30    6.10
   0  14  11    0.50    8.70
   0  14  11    0.90    4.00
   0  14  11    0.90    6.70
   0  14  11    2.50    3.60
   0  14  11   17.00    8.60
   0  14  11   11.10    6.80
   0 -14 -11   -1.30    5.50
   0 -14 -11    5.50    4.00
   0 -14 -11    4.70    4.00
   0 -14 -11    7.20    7.40
   0 -14 -11   -1.90    6.50
   0 -14 -11    8.30    6.30
   0 -14 -11   14.20   17.20
   0  15  11   -1.60    8.30
   0  15  11   -4.80    5.70
   0  15  11    0.30    7.70
   0  15  11   10.70    4.10
   0  15  11    3.00    6.60
   0  15  11    4.30    4.30
   0 -15 -11   -4.60    6.30
   0 -15 -11    4.20    8.00
   0 -15 -11    2.50    6.50
   0 -15 -11   -3.90    3.50
   0 -15 -11   -5.10    6.90
   0 -15 -11   -7.90    6.90
   0  16  11  194.28   21.60
   0  16  11  195.08   14.80
   0  16  11  158.18   21.00
   0  16  11  142.29   18.60
   0  16  11  175.28   14.80
   0  16  11  217.68   23.40
   0 -16 -11  152.28   14.30
   0 -16 -11  161.28   21.00
   0 -16 -11  173.78   18.90
   0 -16 -11  186.98   21.10
   0 -16 -11  181.68   19.70
   0 -16 -11  185.68   21.70
   0  17  11    1.90    8.80
   0  17  11   11.50    4.40
   0  17  11   -8.80    6.80
   0  17  11    6.90    5.10
   0  17  11   -1.30    6.80
   0 -17 -11    8.40   11.70
   0 -17 -11    1.90    7.50
   0 -17 -11    7.20    7.80
   0 -17 -11   12.20    8.20
   0 -17 -11    5.00    4.00
   0 -17 -11    2.00    7.40
   0  18  11    4.00   10.20
   0  18  11    0.80    3.80
   0  18  11    5.00    8.20
   0  18  11   -0.10    3.50
   0 -18 -11    6.30    6.90
   0 -18 -11  -10.10    9.70
   0 -18 -11    5.80    7.50
   0 -18 -11  -10.80    6.70
   0 -18 -11  -15.40    6.50
   0 -18 -11   -6.50    3.00
   0  19  11    7.60    4.10
   0  19  11    5.70    7.60
   0  19  11    1.50    4.10
   0  19  11    6.50   12.60
   0  19  11    2.70    8.50
   0 -19 -11    2.50    3.60
   0 -19 -11   -2.70    4.60
   0 -19 -11   22.60    8.80
   0 -19 -11   -0.20    7.30
   0 -18  12   13.00   11.80
   0 -18  12   -3.20    6.10
   0 -18  12    1.70    5.70
   0  18 -12   -2.70    7.60
   0  18 -12    5.60    5.60
   0 -17  12   80.59   11.20
   0 -17  12  117.79    9.10
   0 -17  12  107.09   17.20
   0 -17  12   91.49   12.10
   0 -17  12  122.89   13.50
   0 -17  12  110.19   12.70
   0 -17  12   95.39   19.00
   0  17 -12  109.09   16.00
   0  17 -12  104.49   13.00
   0 -16  12    9.30    6.10
   0 -16  12   -2.30    7.00
   0 -16  12    5.20    8.70
   0 -16  12    0.10    3.00
   0 -16  12    7.80    3.60
   0 -16  12   24.40   18.50
   0 -16  12    1.20    6.50
   0 -16  12   -9.40    7.50
   0  16 -12    9.40    3.00
   0  16 -12    8.90    6.30
   0  16 -12    1.00    7.90
   0  16 -12    4.40    5.30
   0  16 -12    0.20    5.20
   0  16 -12    5.30    3.10
   0 -15  12  161.88   13.40
   0 -15  12  170.38   13.40
   0 -15  12  197.88   32.40
   0 -15  12  192.88   17.80
   0 -15  12  213.08   26.50
   0 -15  12  146.59   20.20
   0 -15  12  167.48   18.90
   0 -15  12  172.58   17.00
   0  15 -12  200.58   18.50
   0  15 -12  168.18   13.40
   0  15 -12  172.58   13.20
   0  15 -12  143.49   19.20
   0  15 -12  172.58   17.70
   0  15 -12  172.28   16.70
   0 -14  12   -2.00    4.70
   0 -14  12    2.20    3.30
   0 -14  12    2.80    7.30
   0 -14  12   -6.80    7.80
   0 -14  12   -3.30    2.80
   0 -14  12    0.30    1.00
   0 -14  12    3.10    7.00
   0 -14  12   -3.30    4.80
   0  14 -12    3.20    6.50
   0  14 -12   -3.10    6.20
   0  14 -12    1.50    3.10
   0  14 -12    3.80    3.30
   0  14 -12    0.60    6.00
   0  14 -12    3.00    4.80
   0  14 -12    3.60    6.00
   0 -13  12   -7.40    7.30
   0 -13  12    3.70    4.70
   0 -13  12   15.00    9.40
   0 -13  12    4.50    6.40
   0 -13  12   -4.10    4.30
   0 -13  12    4.40    7.20
   0 -13  12   -0.70    3.30
   0 -13  12    2.60    4.70
   0  13 -12   -4.30    6.00
   0  13 -12    8.70    6.90
   0  13 -12    3.60    5.90
   0  13 -12    0.00    3.20
   0  13 -12   -6.40    5.00
   0  13 -12   14.40    7.40
   0 -12  12   -1.50    6.90
   0 -12  12    5.20    7.00
   0 -12  12   16.40    5.70
   0 -12  12    3.90    5.20
   0 -12  12    8.30    3.50
   0 -12  12    2.00    8.40
   0 -12  12    7.60    3.60
   0 -12  12    2.50    6.50
   0  12 -12    6.40    3.70
   0  12 -12    1.00    5.30
   0  12 -12   12.60    7.50
   0  12 -12    1.30    4.80
   0  12 -12    9.10    7.50
   0  12 -12    4.70    3.60
   0  12 -12    6.10    7.20
   0 -11  12  725.13   51.59
   0 -11  12  628.64   45.80
   0 -11  12  654.13   44.20
   0 -11  12  660.03   50.19
   0 -11  12  701.63   46.40
   0 -11  12  594.54   48.80
   0 -11  12  590.34   49.00
   0  11 -12  610.24   48.30
   0  11 -12  663.83   48.40
   0  11 -12  662.53   45.90
   0  11 -12  667.63   44.20
   0  11 -12  676.03   49.30
   0  11 -12  636.04   44.10
   0  11 -12  628.94   46.60
   0 -10  12    7.70    7.30
   0 -10  12   19.80    5.60
   0 -10  12   23.20   10.10
   0 -10  12    6.60    8.00
   0 -10  12   14.20    4.40
   0 -10  12    5.70    4.80
   0  10 -12   21.50   10.90
   0  10 -12   11.90    4.10
   0  10 -12   15.70    7.80
   0  10 -12   21.00    8.10
   0  10 -12   13.40    5.70
   0  10 -12   15.60    7.40
   0  10 -12   14.10    4.90
   0  -9  12   12.50    3.90
   0  -9  12    2.90    6.30
   0  -9  12    0.80    4.40
   0  -9  12    9.20    7.30
   0  -9  12    1.10    7.40
   0  -9  12    3.30    4.70
   0  -9  12    1.80    3.50
   0   9 -12    8.70    3.80
   0   9 -12   15.20    7.80
   0   9 -12   12.10    3.90
   0   9 -12   12.00    7.00
   0   9 -12   12.00    4.80
   0   9 -12    8.60    8.00
   0   9 -12    8.40    4.60
   0   9 -12    4.20    7.20
   0  -8  12  196.88   20.20
   0  -8  12  184.98   14.80
   0  -8  12  197.28   21.40
   0  -8  12  177.28   16.30
   0  -8  12  201.78   16.30
   0   8 -12  197.68   21.30
   0   8 -12  190.58   16.20
   0   8 -12  158.48   19.40
   0   8 -12  186.18   18.70
   0   8 -12  190.98   21.10
   0   8 -12  189.38   14.80
   0   8 -12  187.38   14.90
   0   8 -12  192.88   16.00
   0  -7  12   17.10    6.70
   0  -7  12   17.00    4.80
   0  -7  12   11.10    7.60
   0  -7  12   12.50    7.20
   0  -7  12   13.20    4.30
   0  -7  12   13.50    4.00
   0  -7  12   12.90    3.70
   0   7 -12    6.20    5.60
   0   7 -12   14.10    7.30
   0   7 -12   10.90    3.90
   0   7 -12   15.00    7.80
   0   7 -12    4.70    6.70
   0   7 -12   10.10    3.90
   0   7 -12    8.00    4.50
   0  -6  12   42.50   10.00
   0  -6  12   49.30    5.90
   0  -6  12   30.10    5.40
   0  -6  12   40.00    5.40
   0  -6  12   37.10    5.90
   0  -6  12   38.80    9.90
   0  -6  12   46.60    9.20
   0   6 -12   48.90   10.50
   0   6 -12   49.99    6.80
   0   6 -12   49.10    5.90
   0   6 -12   35.10    5.60
   0   6 -12   41.00    9.10
   0   6 -12   37.40    9.90
   0   6 -12   37.20    5.60
   0   6 -12   32.10    7.70
   0  -5  12    7.40    7.20
   0  -5  12   -2.90    4.80
   0  -5  12   -4.50    3.10
   0  -5  12    0.60    3.10
   0  -5  12   -3.40    5.30
   0  -5  12   -3.80    3.10
   0  -5  12   -1.00    2.20
   0  -5  12   -0.60    3.00
   0   5 -12   -5.30    5.20
   0   5 -12  -11.10    5.80
   0   5 -12   -1.40    3.20
   0   5 -12    1.70    3.20
   0   5 -12   -7.00    3.90
   0   5 -12    0.20    5.50
   0   5 -12   -1.90    2.40
   0   5 -12   -2.20    3.30
   0  -4  12  101.69    9.80
   0  -4  12   96.79   13.80
   0  -4  12  101.99   12.90
   0  -4  12  113.79   10.00
   0  -4  12  109.39    8.80
   0  -4  12  104.69   15.20
   0  -4  12  102.29    9.90
   0  -4  12  113.09   10.20
   0   4 -12   99.59   10.20
   0   4 -12   96.69   10.10
   0   4 -12  118.69   13.60
   0   4 -12   97.69    9.90
   0   4 -12   88.79   12.00
   0   4 -12   88.39   14.40
   0   4 -12  109.29   14.80
   0  -3  12  592.44   48.80
   0  -3  12  642.54   44.40
   0  -3  12  657.03   45.70
   0  -3  12  672.83   44.30
   0  -3  12  622.24   47.30
   0  -3  12  652.23   49.00
   0  -3  12  644.74   44.10
   0  -3  12  694.83   47.40
   0  -3  12  628.84   43.50
   0   3 -12  654.23   44.40
   0   3 -12  655.23   49.60
   0   3 -12  650.03   49.00
   0   3 -12  653.83   44.50
   0   3 -12  675.23   46.80
   0   3 -12  638.24   44.40
   0   3 -12  680.03   47.00
   0  -2  12    7.00    5.60
   0  -2  12   18.10    4.80
   0  -2  12   20.30    4.00
   0  -2  12   17.10    4.50
   0  -2  12   13.40    3.50
   0  -2  12   13.50    4.20
   0  -2  12   15.70    8.20
   0  -2  12   13.80    7.50
   0   2 -12   16.70    6.00
   0   2 -12   -3.10    7.30
   0   2 -12   16.40    4.30
   0   2 -12   23.80    8.10
   0   2 -12   12.70    5.40
   0   2 -12    7.80    3.60
   0   2 -12   25.70    4.60
   0  -1  12  696.83   54.09
   0  -1  12  716.63   48.80
   0  -1  12  665.53   53.09
   0  -1  12  713.33   49.00
   0  -1  12  726.23   48.20
   0  -1  12  782.12   51.79
   0  -1  12  738.03   48.90
   0  -1  12  709.53   48.30
   0   1 -12  677.63   53.69
   0   1 -12  758.32   50.59
   0   1 -12  705.03   48.60
   0   1 -12  682.93   52.99
   0   1 -12  759.32   49.00
   0   1 -12  722.83   50.99
   0   1 -12  706.63   48.90
   0   0  12   26.10    3.80
   0   0  12   28.50    4.90
   0   0  12   26.00   11.30
   0   0  12   24.70    4.80
   0   0  12   24.70    4.60
   0   0  12   30.80    4.40
   0   0  12   22.40    6.90
   0   0 -12   34.70    5.40
   0   0 -12   30.20    4.40
   0   0 -12   30.70    5.20
   0   0 -12   17.10    8.70
   0   0 -12   26.10    4.60
   0   0 -12   26.20    6.10
   0   0 -12   22.30    7.10
   0   0 -12   29.10    8.80
   0   1  12  722.13   51.69
   0   1  12  724.43   48.40
   0   1  12  739.43   49.50
   0   1  12  730.93   49.20
   0   1  12  734.33   49.70
   0   1  12  741.13   54.69
   0   1  12  712.03   49.80
   0  -1 -12  725.13   49.30
   0  -1 -12  715.43   49.00
   0  -1 -12  730.53   51.79
   0  -1 -12  753.72   54.99
   0  -1 -12  691.43   49.50
   0  -1 -12  726.83   53.89
   0  -1 -12  748.93   49.60
   0  -1 -12  766.42   50.39
   0   2  12    7.50    5.20
   0   2  12   17.50    2.70
   0   2  12   15.50    8.20
   0   2  12   13.20    3.90
   0   2  12   14.80    4.30
   0   2  12   21.60    9.40
   0   2  12   19.80    2.70
   0  -2 -12   14.70    4.60
   0  -2 -12    8.50    5.10
   0  -2 -12    7.30    7.80
   0  -2 -12   21.40    4.80
   0  -2 -12   17.80    4.40
   0  -2 -12   11.30    7.60
   0  -2 -12   14.60    4.30
   0  -2 -12   12.40    3.60
   0   3  12  647.24   47.80
   0   3  12  602.04   50.79
   0   3  12  655.03   45.10
   0   3  12  688.23   45.90
   0   3  12  729.63   46.00
   0   3  12  655.93   51.39
   0  -3 -12  678.63   50.49
   0  -3 -12  660.53   44.90
   0  -3 -12  657.33   46.30
   0  -3 -12  701.43   45.90
   0  -3 -12  676.13   51.19
   0  -3 -12  683.83   48.30
   0  -3 -12  654.03   45.80
   0   4  12  116.69   16.70
   0   4  12  118.49   12.00
   0   4  12  114.29   16.30
   0   4  12  122.69   10.60
   0   4  12  101.49    9.30
   0   4  12   86.99   11.90
   0   4  12  109.99   10.30
   0  -4 -12  110.49   15.00
   0  -4 -12  127.99   16.20
   0  -4 -12  109.09   11.50
   0  -4 -12   92.39   15.70
   0  -4 -12  105.39   10.40
   0  -4 -12   99.49    9.10
   0   5  12   -5.40    3.80
   0   5  12   -1.10    7.40
   0   5  12    4.60    3.70
   0   5  12   -3.80    3.80
   0   5  12   -1.60    6.90
   0   5  12    2.10    3.70
   0   5  12   -5.80    2.60
   0  -5 -12   -2.50    2.40
   0  -5 -12   -6.20    3.90
   0  -5 -12    1.00    3.70
   0  -5 -12  -10.00    6.00
   0  -5 -12   -8.60    6.70
   0  -5 -12    0.60    3.40
   0   6  12   51.29    5.10
   0   6  12   33.90    6.70
   0   6  12   49.50   11.30
   0   6  12   56.99   11.80
   0   6  12   51.79    8.40
   0   6  12   41.70    6.10
   0   6  12   57.69    6.90
   0  -6 -12   44.90    4.80
   0  -6 -12   42.90    6.40
   0  -6 -12   36.20    7.40
   0  -6 -12   49.70    6.60
   0  -6 -12   30.20   10.50
   0  -6 -12   46.30   10.10
   0   7  12   10.10    2.90
   0   7  12   16.20    8.60
   0   7  12   13.10    8.10
   0   7  12   17.30    5.80
   0   7  12   15.10    6.00
   0   7  12    9.50    4.10
   0   7  12   18.10    4.60
   0   7  12   21.00    5.90
   0  -7 -12    9.30    4.20
   0  -7 -12   13.50    2.80
   0  -7 -12   14.00    7.50
   0  -7 -12   16.30    6.10
   0  -7 -12    8.10    4.40
   0  -7 -12   19.40    9.20
   0   8  12  219.58   16.60
   0   8  12  193.98   16.10
   0   8  12  201.38   14.60
   0   8  12  255.67   24.00
   0   8  12  221.18   24.20
   0   8  12  205.08   19.00
   0   8  12  197.38   19.10
   0   8  12  183.78   18.30
   0  -8 -12  190.18   22.10
   0  -8 -12  206.98   23.80
   0  -8 -12  205.88   16.40
   0  -8 -12  185.48   16.00
   0  -8 -12  186.58   16.30
   0  -8 -12  243.38   29.40
   0   9  12   -0.10    3.80
   0   9  12   24.20    7.40
   0   9  12   19.20    7.30
   0   9  12    9.40    4.50
   0   9  12    9.40    8.30
   0   9  12   11.80    6.00
   0   9  12   22.80    9.90
   0  -9 -12   10.90    7.40
   0  -9 -12   -2.50    8.30
   0  -9 -12    1.40    4.20
   0  -9 -12    0.20    4.60
   0  -9 -12    5.70    4.30
   0  -9 -12    4.80    7.30
   0  10  12   21.80    5.00
   0  10  12   16.60    7.70
   0  10  12   21.60    8.20
   0  10  12   16.90    9.70
   0  10  12    7.70    6.30
   0  10  12   16.40   10.00
   0  10  12   25.10    7.40
   0 -10 -12   19.10    5.00
   0 -10 -12   16.10    5.60
   0 -10 -12   18.60    5.00
   0 -10 -12    6.60    8.20
   0 -10 -12   10.60    7.40
   0 -10 -12    0.50    9.40
   0  11  12  632.54   44.70
   0  11  12  622.54   48.30
   0  11  12  616.04   48.10
   0  11  12  660.03   51.39
   0  11  12  626.24   44.80
   0  11  12  628.74   50.99
   0  11  12  697.63   48.20
   0 -11 -12  668.73   51.69
   0 -11 -12  634.54   45.80
   0 -11 -12  697.13   49.90
   0 -11 -12  682.83   47.10
   0 -11 -12  620.74   44.70
   0 -11 -12  654.43   44.90
   0 -11 -12  688.03   50.69
   0  12  12   14.20    6.60
   0  12  12   13.60    6.30
   0  12  12   20.20    9.70
   0  12  12   -0.90    9.30
   0  12  12   11.40    4.60
   0 -12 -12   -1.10    6.00
   0 -12 -12    4.30    5.40
   0 -12 -12   18.60    9.80
   0 -12 -12    9.40    4.40
   0 -12 -12    3.70    4.40
   0 -12 -12    5.80    7.50
   0 -12 -12    2.60    7.30
   0  13  12    3.20    6.30
   0  13  12   -2.10    8.50
   0  13  12    1.10    3.80
   0  13  12   -7.20    7.60
   0  13  12   -3.20    5.90
   0  13  12   -0.20    3.80
   0 -13 -12   -7.30    5.00
   0 -13 -12    6.10    6.60
   0 -13 -12    0.00    1.20
   0 -13 -12    3.50    7.90
   0 -13 -12    0.50    8.40
   0 -13 -12   -3.20    6.90
   0 -13 -12   -3.10    3.70
   0  14  12    2.00    3.50
   0  14  12    3.60    4.10
   0  14  12    4.60    7.90
   0  14  12    0.10    6.20
   0  14  12   -2.80    8.20
   0  14  12    9.60    7.90
   0 -14 -12   18.00    9.30
   0 -14 -12    1.70    3.70
   0 -14 -12   -3.90    4.10
   0 -14 -12  -16.10    6.80
   0 -14 -12    6.80    6.10
   0 -14 -12    2.00    7.20
   0 -14 -12   -5.00    6.60
   0  15  12  180.98   15.30
   0  15  12  169.78   19.80
   0  15  12  154.88   21.80
   0  15  12  183.58   14.90
   0  15  12  166.68   20.90
   0  15  12  190.78   23.20
   0 -15 -12  165.38   19.00
   0 -15 -12  191.68   22.20
   0 -15 -12  166.38   14.80
   0 -15 -12  185.38   19.70
   0 -15 -12  181.48   25.80
   0 -15 -12  201.18   24.80
   0  16  12   -2.80    8.20
   0  16  12    3.90    4.50
   0  16  12    3.80    7.10
   0  16  12    3.70    4.10
   0  16  12    1.90    8.80
   0 -16 -12    4.20    8.00
   0 -16 -12    2.60    9.00
   0 -16 -12    6.30    4.20
   0 -16 -12   -1.40    9.70
   0 -16 -12   11.30    7.00
   0 -16 -12    1.20    8.50
   0  17  12  107.89   17.40
   0  17  12  138.49   11.50
   0  17  12  133.29   16.20
   0  17  12  110.09   17.90
   0  17  12  110.99   11.30
   0 -17 -12  115.39   11.30
   0 -17 -12  101.09   14.40
   0 -17 -12  115.09   15.20
   0 -17 -12   93.29   18.40
   0 -17 -12  107.69   17.30
   0  18  12    1.60    8.80
   0  18  12    8.70    7.80
   0  18  12    4.90    5.30
   0  18  12    8.90    4.50
   0  18  12    8.50    9.20
   0 -18 -12   21.60    8.30
   0 -18 -12    2.10    7.50
   0 -18 -12    1.00    3.60
   0 -18 -12    1.00    8.70
   0 -18 -12   -4.60    7.10
   0 -18  13   -5.50    5.10
   0 -18  13   -2.00    5.70
   0 -18  13    5.70   11.10
   0 -18  13   -0.10    3.00
   0  18 -13   -6.30    6.20
   0  18 -13    7.00    6.70
   0 -17  13   80.79    7.70
   0 -17  13   80.19   12.50
   0 -17  13   80.39   11.90
   0 -17  13   83.79   11.50
   0 -17  13   69.99   16.30
   0 -17  13   83.89   11.50
   0  17 -13   78.59    7.50
   0  17 -13   89.69   11.10
   0  17 -13   75.69    7.70
   0  17 -13   78.09   13.90
   0  17 -13  100.89   12.50
   0  17 -13   59.59   10.10
   0 -16  13  114.09   10.60
   0 -16  13   93.59   12.40
   0 -16  13  110.69   13.20
   0 -16  13  127.89   16.50
   0 -16  13  135.39   20.00
   0 -16  13  113.19   18.60
   0  16 -13  146.19   10.80
   0  16 -13  108.39   12.90
   0  16 -13  138.59   10.60
   0  16 -13  144.99   15.40
   0  16 -13  108.99   16.50
   0  16 -13  150.68   15.90
   0 -15  13   13.30    3.90
   0 -15  13    9.60    6.10
   0 -15  13   14.10    7.30
   0 -15  13   20.40    9.30
   0 -15  13   23.40   10.40
   0 -15  13   15.50    9.50
   0  15 -13   23.00    8.90
   0  15 -13   20.20    9.10
   0  15 -13   12.90    7.40
   0  15 -13   13.40    4.00
   0  15 -13   13.60    3.90
   0  15 -13   10.80    5.70
   0  15 -13   25.40    8.00
   0 -14  13   30.80   12.10
   0 -14  13   23.60    8.00
   0 -14  13   22.10    4.80
   0 -14  13   16.70    8.80
   0 -14  13   24.10    6.60
   0 -14  13   25.80    6.90
   0 -14  13   34.20   11.40
   0 -14  13   28.30    4.80
   0  14 -13   22.50    9.20
   0  14 -13   34.40    5.70
   0  14 -13   15.70    6.10
   0  14 -13   29.20    4.80
   0  14 -13   34.00    8.40
   0  14 -13   28.20    8.70
   0 -13  13   -2.00    7.10
   0 -13  13    3.90    5.00
   0 -13  13    9.40    3.80
   0 -13  13    8.40    5.60
   0 -13  13    5.40    8.20
   0 -13  13   11.20    8.60
   0 -13  13   16.50    8.20
   0 -13  13    9.30    3.90
   0  13 -13    6.10    6.90
   0  13 -13    8.80    6.30
   0  13 -13    6.80    6.30
   0  13 -13   13.40    8.40
   0  13 -13    6.80    7.60
   0  13 -13    9.10    3.80
   0  13 -13    7.80    3.80
   0 -12  13   60.29    9.30
   0 -12  13   65.49    7.50
   0 -12  13   57.29   11.70
   0 -12  13   76.69    7.50
   0 -12  13   69.09   14.60
   0 -12  13   84.69   14.40
   0 -12  13   73.79   13.10
   0 -12  13   60.79    9.70
   0  12 -13   52.89    9.20
   0  12 -13   69.59   11.80
   0  12 -13   76.79    7.80
   0  12 -13   75.49    7.80
   0  12 -13   62.09   11.60
   0  12 -13   76.69   10.90
   0 -11  13   11.70    4.30
   0 -11  13    7.40    7.70
   0 -11  13    7.50    3.90
   0 -11  13    4.10    7.70
   0 -11  13   14.10    9.90
   0 -11  13   -0.80    7.90
   0 -11  13    8.10    6.00
   0 -11  13    8.70    5.30
   0  11 -13   11.20    7.00
   0  11 -13   10.10    5.60
   0  11 -13    9.20    4.30
   0  11 -13   11.80    8.30
   0  11 -13   28.80    9.10
   0  11 -13   11.60    4.10
   0  11 -13    7.70    5.20
   0 -10  13  -15.90    6.20
   0 -10  13    0.80    3.70
   0 -10  13    0.00    7.40
   0 -10  13  -10.80    7.10
   0 -10  13   -1.90    4.10
   0 -10  13   -2.60    4.40
   0  10 -13   -0.60    5.10
   0  10 -13    8.10    5.10
   0  10 -13    0.60    3.60
   0  10 -13   -0.50    3.50
   0  10 -13   11.30    7.90
   0  10 -13    0.70    7.60
   0  10 -13   -2.30    6.30
   0  -9  13    3.20    4.70
   0  -9  13   -6.00    7.00
   0  -9  13    1.50    7.20
   0  -9  13    0.80    3.60
   0  -9  13   -4.60    4.00
   0   9 -13   -2.80    4.00
   0   9 -13    1.40    7.10
   0   9 -13    1.00    3.50
   0   9 -13   -6.10    6.70
   0   9 -13   -4.50    5.70
   0  -8  13   62.29    7.80
   0  -8  13   37.20   11.20
   0  -8  13   40.60   10.60
   0  -8  13   52.19    6.60
   0  -8  13   51.19    7.70
   0   8 -13   46.10   10.90
   0   8 -13   53.09    6.70
   0   8 -13   45.60    7.70
   0   8 -13   39.00   11.20
   0   8 -13   46.50    6.40
   0   8 -13   56.59   10.20
   0   8 -13   51.39    7.50
   0   8 -13   60.79   11.70
   0  -7  13   26.00    9.80
   0  -7  13   35.50    9.20
   0  -7  13   40.40    6.80
   0  -7  13   26.00    5.10
   0  -7  13   24.90    5.40
   0  -7  13   45.20    5.80
   0   7 -13   33.40   10.00
   0   7 -13   28.90    5.40
   0   7 -13   24.50    7.60
   0   7 -13   19.30    8.10
   0   7 -13   41.20    5.90
   0   7 -13   31.50    5.60
   0   7 -13   33.00   10.30
   0   7 -13   30.40    5.50
   0  -6  13   65.49    8.00
   0  -6  13   81.29    8.20
   0  -6  13   83.29    8.20
   0  -6  13   72.29   11.90
   0  -6  13   57.29   11.40
   0  -6  13   60.19    7.60
   0  -6  13   54.09   12.20
   0   6 -13   63.69   11.90
   0   6 -13   81.29   11.60
   0   6 -13   81.39    8.30
   0   6 -13   73.99    7.70
   0   6 -13   66.39    7.90
   0   6 -13   74.49   10.60
   0   6 -13   80.29   13.30
   0   6 -13   71.69    7.80
   0  -5  13   61.19    6.60
   0  -5  13   82.59   13.90
   0  -5  13   74.19   11.00
   0  -5  13   67.89    7.60
   0  -5  13   57.49    7.10
   0  -5  13   64.89    7.60
   0  -5  13   62.39    7.30
   0  -5  13   81.39   13.30
   0   5 -13   36.50   10.40
   0   5 -13   48.40   11.70
   0   5 -13   56.29    9.30
   0   5 -13   58.89    7.80
   0   5 -13   56.99    6.40
   0   5 -13   64.49    7.30
   0   5 -13   55.69    7.30
   0   5 -13   74.79   11.40
   0  -4  13   37.40    4.20
   0  -4  13   39.00   10.90
   0  -4  13   32.00    5.50
   0  -4  13   32.90    5.50
   0  -4  13   56.09   11.00
   0  -4  13   30.10    5.40
   0  -4  13   30.40    7.60
   0  -4  13   33.20    5.20
   0   4 -13   42.40    8.20
   0   4 -13   34.80    6.20
   0   4 -13   37.00   10.10
   0   4 -13   50.59    6.50
   0   4 -13   22.90    9.40
   0   4 -13   40.80    8.50
   0   4 -13   39.50    5.80
   0  -3  13    8.30    6.10
   0  -3  13   -2.70    7.00
   0  -3  13   11.20    3.80
   0  -3  13    5.30    3.60
   0  -3  13   15.70    4.50
   0  -3  13   20.70    8.00
   0  -3  13   12.20    3.00
   0  -3  13   17.60    4.40
   0  -3  13   12.40    4.10
   0   3 -13   19.10    5.80
   0   3 -13    7.70    5.70
   0   3 -13    8.80    4.20
   0   3 -13    6.30    7.90
   0   3 -13    4.00    4.00
   0   3 -13   14.10    7.70
   0   3 -13    9.20    4.60
   0  -2  13  271.77   20.80
   0  -2  13  268.07   20.70
   0  -2  13  269.77   20.10
   0  -2  13  254.17   26.40
   0  -2  13  297.57   20.30
   0  -2  13  291.07   20.80
   0  -2  13  255.47   25.60
   0  -2  13  282.67   23.80
   0   2 -13  267.07   20.50
   0   2 -13  308.87   23.20
   0   2 -13  269.47   20.60
   0   2 -13  229.58   25.70
   0   2 -13  289.37   20.80
   0   2 -13  269.27   23.20
   0   2 -13  287.47   26.30
   0  -1  13  114.99   13.80
   0  -1  13  113.59   10.90
   0  -1  13  109.49    9.60
   0  -1  13  112.79   10.60
   0  -1  13  134.89   17.30
   0  -1  13  107.49    9.50
   0  -1  13   97.19   10.40
   0   1 -13  125.39   10.80
   0   1 -13   97.09   15.60
   0   1 -13  113.89   10.50
   0   1 -13  107.39   10.50
   0   1 -13  109.69   12.20
   0   1 -13   95.19   14.60
   0   1 -13   83.99   11.30
   0   0  13    2.30    6.50
   0   0  13   -2.50    2.30
   0   0  13   -2.40    3.20
   0   0  13    0.70    3.60
   0   0  13   -2.00    3.60
   0   0  13   -8.50    4.50
   0   0  13    0.20    2.60
   0   0 -13    0.10    4.90
   0   0 -13    6.80    4.00
   0   0 -13   -0.70    3.20
   0   0 -13   -5.60    3.80
   0   0 -13    4.00    7.20
   0   0 -13   11.40    7.10
   0   0 -13    0.30    2.80
   0   0 -13    5.60    3.70
   0   1  13  120.29   13.10
   0   1  13  110.99   16.40
   0   1  13  124.89   10.40
   0   1  13  122.59    9.10
   0   1  13   96.29    8.90
   0   1  13  102.59   10.70
   0  -1 -13   84.49   11.50
   0  -1 -13  118.99   10.20
   0  -1 -13  122.59   16.40
   0  -1 -13  108.89   10.70
   0  -1 -13  108.59   10.20
   0  -1 -13  122.29   11.00
   0  -1 -13  108.99   12.60
   0  -1 -13   95.29   15.90
   0   2  13  277.07   23.40
   0   2  13  254.77   26.80
   0   2  13  284.07   21.00
   0   2  13  224.48   25.90
   0   2  13  268.97   20.30
   0   2  13  282.17   19.30
   0   2  13  285.07   19.30
   0  -2 -13  315.77   26.90
   0  -2 -13  312.17   21.30
   0  -2 -13  272.07   20.90
   0  -2 -13  261.67   20.10
   0  -2 -13  283.37   23.70
   0  -2 -13  295.77   21.30
   0  -2 -13  241.08   27.50
   0  -2 -13  294.17   21.50
   0   3  13   14.60    4.60
   0   3  13   12.60    4.50
   0   3  13    6.40    3.40
   0   3  13   18.70    4.90
   0   3  13   -0.50    8.20
   0   3  13   -5.40    7.30
   0   3  13    9.70    5.80
   0  -3 -13    5.80    3.30
   0  -3 -13    5.30    5.70
   0  -3 -13    6.00    4.30
   0  -3 -13   -4.60    6.20
   0  -3 -13    5.10    4.00
   0  -3 -13    6.20    4.30
   0  -3 -13    1.90    8.10
   0   4  13   32.30    6.40
   0   4  13   36.20    8.20
   0   4  13   39.20    5.40
   0   4  13   50.89   11.70
   0   4  13   39.90   12.70
   0   4  13   39.30    6.20
   0   4  13   37.60    6.20
   0  -4 -13   39.40    6.20
   0  -4 -13   38.60   11.10
   0  -4 -13   35.70    9.90
   0  -4 -13   36.60    4.90
   0  -4 -13   43.00    7.40
   0  -4 -13   45.90    6.40
   0   5  13   65.59    7.80
   0   5  13   50.69    7.30
   0   5  13   65.19   10.50
   0   5  13   54.09   13.10
   0   5  13   71.49   13.60
   0   5  13   43.50    7.70
   0   5  13   63.89    6.60
   0  -5 -13   73.89   13.10
   0  -5 -13   60.39    7.80
   0  -5 -13   63.19    7.60
   0  -5 -13   63.59    6.20
   0  -5 -13   48.70    8.60
   0  -5 -13   46.20   11.90
   0   6  13   74.59    9.60
   0   6  13   72.09   10.30
   0   6  13   74.69    8.50
   0   6  13   88.39   14.40
   0   6  13   71.59    7.60
   0   6  13   74.29   14.00
   0   6  13   71.99    8.40
   0  -6 -13   77.69   14.00
   0  -6 -13   78.89    8.70
   0  -6 -13   78.99    8.70
   0  -6 -13   67.49   14.20
   0  -6 -13   78.19    7.20
   0  -6 -13   93.29   11.10
   0   7  13   37.30    4.70
   0   7  13   35.80    7.10
   0   7  13   31.40   10.80
   0   7  13   31.70    7.70
   0   7  13   21.80    5.50
   0   7  13   36.50    6.10
   0   7  13   30.40   10.70
   0  -7 -13   38.30    8.20
   0  -7 -13   44.00    5.40
   0  -7 -13   34.00    6.00
   0  -7 -13   28.90    9.60
   0  -7 -13   52.49   13.50
   0  -7 -13   37.90    6.60
   0   8  13   66.09    7.70
   0   8  13   61.19   10.20
   0   8  13   46.70   12.90
   0   8  13   43.10    7.00
   0   8  13   43.70   12.30
   0   8  13   50.99    8.80
   0   8  13   57.29    5.70
   0  -8 -13   66.69    7.70
   0  -8 -13   54.99    5.90
   0  -8 -13   51.49    7.40
   0  -8 -13   76.09   15.00
   0  -8 -13   52.09   10.10
   0  -8 -13   48.70   11.70
   0   9  13   -4.70    3.90
   0   9  13   -2.50    5.40
   0   9  13   -5.70    5.30
   0   9  13    6.60    4.60
   0   9  13   -2.50    2.40
   0   9  13    3.10    8.70
   0  -9 -13   -2.60    4.20
   0  -9 -13  -12.90    7.20
   0  -9 -13   -3.00    5.70
   0  -9 -13   -8.80    7.10
   0  -9 -13   -2.20    4.20
   0  10  13   -3.20    5.40
   0  10  13   -0.20    5.40
   0  10  13   -7.30    3.80
   0  10  13   -2.60    5.90
   0  10  13   -2.10    8.80
   0  10  13    3.00    4.40
   0  10  13   -3.00    8.10
   0 -10 -13   -5.70    4.10
   0 -10 -13   12.20    8.00
   0 -10 -13   -3.50    5.70
   0 -10 -13   -1.20    4.00
   0 -10 -13   13.30    9.90
   0  11  13   -2.60    5.80
   0  11  13   14.70    6.70
   0  11  13    4.20    4.00
   0  11  13   20.10    5.30
   0  11  13   15.90    9.80
   0  11  13   27.10   11.20
   0 -11 -13   13.90    5.50
   0 -11 -13    5.20    4.70
   0 -11 -13   14.00   10.00
   0 -11 -13   16.40    8.90
   0 -11 -13    2.70    7.10
   0 -11 -13   12.50    4.50
   0  12  13   90.19   15.80
   0  12  13   71.39   12.00
   0  12  13   67.79   13.30
   0  12  13   78.19    8.60
   0  12  13   84.29    9.20
   0  12  13   54.19   13.70
   0 -12 -13   70.79    9.90
   0 -12 -13   60.29   14.30
   0 -12 -13   78.59   11.40
   0 -12 -13   76.19   12.90
   0 -12 -13   70.29    8.50
   0 -12 -13   87.19    9.40
   0  13  13    6.50    7.10
   0  13  13    3.80    9.00
   0  13  13    4.30    8.70
   0  13  13   13.00    7.70
   0  13  13   11.50    4.90
   0  13  13    8.70    5.40
   0 -13 -13    9.20    4.50
   0 -13 -13   13.40    9.90
   0 -13 -13   16.10    7.60
   0 -13 -13   18.10    6.60
   0 -13 -13   14.70    8.60
   0 -13 -13    8.50    8.30
   0 -13 -13    7.80    4.30
   0  14  13   25.80    8.90
   0  14  13   27.30   11.30
   0  14  13   19.20    7.80
   0  14  13   22.90    5.70
   0  14  13   26.80    5.50
   0  14  13   31.90   11.70
   0 -14 -13   26.40   10.70
   0 -14 -13   22.40    7.20
   0 -14 -13   28.30    8.80
   0 -14 -13   15.50   10.50
   0 -14 -13   41.40   11.90
   0  15  13   19.80   10.30
   0  15  13   15.60    4.70
   0  15  13    7.90    4.80
   0  15  13    7.90    8.90
   0  15  13    9.90    7.80
   0  15  13   13.70   10.40
   0 -15 -13   31.90   10.80
   0 -15 -13   12.70    7.90
   0 -15 -13   17.90   10.80
   0 -15 -13   22.50   10.60
   0 -15 -13   14.10    7.60
   0 -15 -13   20.50    5.20
   0  16  13  132.79   12.50
   0  16  13  120.89   12.60
   0  16  13  130.79   17.20
   0  16  13  134.49   19.70
   0  16  13  121.09   19.30
   0 -16 -13  132.59   19.40
   0 -16 -13  121.99   20.90
   0 -16 -13  117.49   18.10
   0 -16 -13  122.09   15.50
   0 -16 -13  149.19   12.60
   0  17  13   83.99    9.00
   0  17  13   91.49   11.10
   0  17  13   89.29   16.40
   0  17  13   72.39   13.10
   0  17  13   94.19   16.80
   0 -17 -13   70.29    8.80
   0 -17 -13   54.89   13.90
   0 -17 -13  108.29   14.00
   0 -17 -13   79.09   12.70
   0  18  13    3.30    9.20
   0  18  13    3.20    4.60
   0  18  13   12.30    7.50
   0  18  13   -4.50    9.30
   0  18  13    3.20    7.90
   0 -18 -13    0.50    2.20
   0 -18 -13    1.10    6.20
   0 -18 -13    6.20   10.60
   0 -18 -13    3.00    8.30
   0 -17  14   34.10    8.70
   0 -17  14   23.40    8.70
   0 -17  14   30.80    8.70
   0 -17  14   36.80    9.80
   0 -17  14   25.30    4.60
   0  17 -14   25.90    7.60
   0  17 -14   36.30    8.30
   0  17 -14   24.70    9.60
   0  17 -14   26.20    8.60
   0  17 -14   27.60    4.60
   0  17 -14   25.80    4.40
   0 -16  14    2.40    7.40
   0 -16  14    6.90    3.60
   0 -16  14   11.90   10.90
   0 -16  14   10.70    6.00
   0 -16  14   14.70    5.70
   0  16 -14    3.00    3.50
   0  16 -14    9.90    3.80
   0  16 -14    8.90    6.70
   0  16 -14    2.80    6.70
   0  16 -14   -0.20    7.00
   0  16 -14   11.70    7.60
   0 -15  14    0.20    3.30
   0 -15  14    1.10    6.60
   0 -15  14    1.00    6.40
   0 -15  14   13.50    8.40
   0 -15  14    9.20    8.80
   0 -15  14    5.90    6.60
   0  15 -14    1.90    3.70
   0  15 -14    3.60    3.70
   0  15 -14    1.80    6.40
   0  15 -14   -2.60    6.10
   0  15 -14    9.00    7.70
   0  15 -14   -4.60    7.00
   0  15 -14   -0.60    5.90
   0 -14  14  140.29   11.90
   0 -14  14  151.68   18.40
   0 -14  14  114.99   17.90
   0 -14  14  126.69   14.50
   0 -14  14  155.58   15.40
   0  14 -14  148.59   17.90
   0  14 -14  108.89   13.10
   0  14 -14  124.89   17.60
   0  14 -14  137.69   16.40
   0  14 -14  143.69   15.50
   0  14 -14  140.59   16.70
   0  14 -14  120.89   11.70
   0 -13  14    7.90    8.60
   0 -13  14   15.30    5.40
   0 -13  14   12.80    5.50
   0 -13  14   22.50    4.50
   0 -13  14    8.60   13.80
   0 -13  14   18.60    4.50
   0 -13  14   19.90    8.60
   0  13 -14   14.80    8.00
   0  13 -14    9.80    8.10
   0  13 -14   18.10    7.10
   0  13 -14   18.70    4.60
   0  13 -14   17.50    6.80
   0  13 -14   21.00    4.60
   0  13 -14   17.10    9.30
   0 -12  14  166.68   14.10
   0 -12  14  166.38   22.10
   0 -12  14  196.28   22.00
   0 -12  14  161.78   20.60
   0 -12  14  184.68   16.50
   0 -12  14  172.58   17.00
   0 -12  14  171.58   13.80
   0  12 -14  164.88   20.00
   0  12 -14  144.59   16.10
   0  12 -14  162.28   16.50
   0  12 -14  158.88   19.00
   0  12 -14  152.38   13.70
   0  12 -14  186.48   20.20
   0  12 -14  165.28   14.00
   0 -11  14   96.39    9.60
   0 -11  14   86.89   10.90
   0 -11  14   95.29   15.80
   0 -11  14   82.49   10.20
   0 -11  14   97.89    9.80
   0 -11  14  104.59   16.50
   0 -11  14   86.29   14.60
   0  11 -14  108.79   10.20
   0  11 -14   89.59   14.30
   0  11 -14   85.99   13.60
   0  11 -14  101.59   11.90
   0  11 -14  115.69   16.50
   0  11 -14  113.99   12.50
   0  11 -14   96.89    9.70
   0 -10  14  243.98   29.20
   0 -10  14  252.27   27.00
   0 -10  14  241.68   19.80
   0 -10  14  283.07   22.20
   0 -10  14  292.07   22.00
   0 -10  14  250.47   20.00
   0 -10  14  249.28   26.20
   0  10 -14  259.57   20.00
   0  10 -14  269.47   21.50
   0  10 -14  271.87   27.00
   0  10 -14  290.07   21.90
   0  10 -14  245.38   25.80
   0  10 -14  259.17   20.10
   0  -9  14   26.10    9.50
   0  -9  14   17.10    9.00
   0  -9  14   14.00   13.00
   0  -9  14    8.40    4.90
   0  -9  14    4.30    4.10
   0  -9  14    4.20    5.00
   0   9 -14   26.20    9.20
   0   9 -14   10.10    5.60
   0   9 -14    4.60    4.30
   0   9 -14   13.70    4.40
   0   9 -14    8.70   16.10
   0   9 -14    7.60    4.20
   0   9 -14    1.50    6.60
   0  -8  14   67.39   13.30
   0  -8  14   69.59   14.20
   0  -8  14   88.89   10.10
   0  -8  14   97.09    9.50
   0   8 -14   80.69   13.60
   0   8 -14   96.99   13.10
   0   8 -14   93.89    9.40
   0   8 -14   83.09    9.90
   0   8 -14   97.59   15.40
   0   8 -14   97.69   11.10
   0   8 -14   81.59    9.10
   0   8 -14   64.89   14.10
   0  -7  14  299.47   29.90
   0  -7  14  333.57   24.30
   0  -7  14  315.77   24.40
   0  -7  14  366.76   29.90
   0  -7  14  302.27   23.50
   0   7 -14  323.37   23.50
   0   7 -14  331.47   23.70
   0   7 -14  309.87   23.70
   0   7 -14  295.67   29.30
   0   7 -14  318.87   27.20
   0   7 -14  290.57   29.10
   0   7 -14  329.67   24.50
   0   7 -14  304.17   28.30
   0  -6  14   -6.00    3.80
   0  -6  14   -4.00    3.60
   0  -6  14   -4.00    3.70
   0  -6  14    2.50    8.50
   0  -6  14   -3.20    3.70
   0  -6  14    0.00    6.60
   0   6 -14   -4.90    4.00
   0   6 -14   -3.60    3.80
   0   6 -14    1.70    4.10
   0   6 -14   -4.30    6.70
   0   6 -14    2.20    5.70
   0   6 -14    5.50    7.90
   0   6 -14    8.80    3.50
   0  -5  14  231.08   18.40
   0  -5  14  247.68   26.30
   0  -5  14  208.48   16.90
   0  -5  14  233.68   18.40
   0  -5  14  262.47   18.60
   0  -5  14  227.08   18.60
   0  -5  14  257.77   23.00
   0   5 -14  255.37   18.60
   0   5 -14  228.68   24.10
   0   5 -14  233.38   21.60
   0   5 -14  248.68   19.00
   0   5 -14  242.18   22.20
   0   5 -14  217.88   18.40
   0   5 -14  258.27   27.00
   0  -4  14   12.40    8.70
   0  -4  14   11.10    3.20
   0  -4  14    8.10    3.80
   0  -4  14   17.60    4.60
   0  -4  14   16.80    4.40
   0  -4  14   15.10    7.50
   0  -4  14   11.80    4.40
   0   4 -14   14.30    8.60
   0   4 -14    9.00    6.40
   0   4 -14   11.50    8.80
   0   4 -14    4.10    4.20
   0   4 -14   10.00    6.90
   0   4 -14    9.60    4.10
   0   4 -14    8.30    4.60
   0  -3  14   -0.70    2.70
   0  -3  14    1.20    7.50
   0  -3  14   -3.60    3.30
   0  -3  14    6.80    6.50
   0  -3  14   -3.40    4.30
   0  -3  14   -3.20    3.10
   0  -3  14   11.40    4.30
   0  -3  14   -0.10    4.40
   0   3 -14    2.00    3.80
   0   3 -14    4.30    5.30
   0   3 -14  -11.10    6.90
   0   3 -14   -1.50    3.80
   0   3 -14   -9.20    6.60
   0   3 -14    1.80    3.70
   0   3 -14    2.50    5.10
   0  -2  14    9.00    6.30
   0  -2  14   16.90    4.50
   0  -2  14    8.10    3.70
   0  -2  14   15.00    4.50
   0  -2  14   11.10    8.60
   0  -2  14   16.40    3.80
   0   2 -14    8.30    4.50
   0   2 -14    2.60    7.30
   0   2 -14   23.50    9.70
   0   2 -14    8.20    6.30
   0   2 -14    2.80    4.30
   0   2 -14   10.10    4.40
   0   2 -14    6.00    5.60
   0  -1  14   46.50   11.90
   0  -1  14   61.99    6.50
   0  -1  14   69.59    8.00
   0  -1  14   60.29    6.60
   0  -1  14   69.39    7.80
   0  -1  14   56.49    9.80
   0   1 -14   55.49    9.70
   0   1 -14   85.59   19.50
   0   1 -14   55.99    7.50
   0   1 -14   65.89    9.60
   0   1 -14   71.09    7.70
   0   1 -14   65.99    7.70
   0   1 -14   45.70   11.80
   0   0  14  391.16   35.40
   0   0  14  404.36   29.00
   0   0  14  388.86   27.90
   0   0  14  426.26   27.90
   0   0  14  407.96   32.00
   0   0  14  407.26   35.40
   0   0  14  371.76   32.80
   0   0 -14  386.06   35.60
   0   0 -14  429.16   29.40
   0   0 -14  388.76   30.20
   0   0 -14  362.96   31.20
   0   0 -14  448.66   35.50
   0   0 -14  425.66   28.70
   0   0 -14  400.86   29.20
   0   1  14   53.89    5.90
   0   1  14   74.69   14.20
   0   1  14   64.59   11.00
   0   1  14   64.09    7.20
   0   1  14   53.99    7.40
   0   1  14   64.69    7.70
   0   1  14   60.99   13.50
   0  -1 -14   68.59   11.00
   0  -1 -14   71.59    8.00
   0  -1 -14   45.20   12.30
   0  -1 -14   65.79   12.40
   0  -1 -14   65.49    7.80
   0  -1 -14   71.89    7.50
   0  -1 -14   73.59    9.10
   0  -1 -14   65.09    7.40
   0   2  14    8.50    8.90
   0   2  14   12.50    4.70
   0   2  14   11.20    3.00
   0   2  14   12.60    4.00
   0   2  14   14.40    4.90
   0   2  14   14.70    2.90
   0   2  14   11.90   10.20
   0   2  14   17.30    6.90
   0  -2 -14   10.20    5.50
   0  -2 -14   15.00    5.00
   0  -2 -14   10.70    3.70
   0  -2 -14   17.10    8.40
   0  -2 -14   22.00    4.80
   0  -2 -14   13.40    8.70
   0  -2 -14   17.50    5.00
   0   3  14   -1.00    3.30
   0   3  14   -1.50    3.90
   0   3  14    3.30    7.90
   0   3  14    2.70    4.10
   0   3  14    2.60    8.10
   0   3  14   10.60    5.60
   0   3  14   -2.40    3.70
   0  -3 -14    3.80    8.90
   0  -3 -14    4.20    4.00
   0  -3 -14   -3.60    6.10
   0  -3 -14    1.00    3.80
   0  -3 -14   -5.50    2.80
   0  -3 -14   -0.60    4.30
   0  -3 -14    1.50    5.10
   0  -3 -14   -5.30    4.50
   0   4  14   11.60    4.90
   0   4  14    6.20    9.20
   0   4  14   -0.60    3.50
   0   4  14    4.70    5.00
   0   4  14   16.40    6.90
   0   4  14    6.30    4.40
   0   4  14   15.70    9.10
   0  -4 -14    3.40    7.90
   0  -4 -14    2.30    4.30
   0  -4 -14    7.80    4.90
   0  -4 -14   11.40    9.90
   0  -4 -14    6.00    3.50
   0  -4 -14   10.10    5.00
   0   5  14  229.48   19.00
   0   5  14  248.68   18.70
   0   5  14  206.78   17.50
   0   5  14  225.18   26.20
   0   5  14  234.78   26.00
   0   5  14  265.77   20.90
   0   5  14  255.37   22.10
   0  -5 -14  205.28   25.70
   0  -5 -14  254.47   20.20
   0  -5 -14  254.27   18.80
   0  -5 -14  219.08   17.00
   0  -5 -14  186.88   23.60
   0  -5 -14  250.67   19.20
   0   6  14   -0.20    4.90
   0   6  14   -0.10    4.20
   0   6  14   -3.90    2.90
   0   6  14   -1.60    5.20
   0   6  14  -12.40    7.40
   0   6  14   -1.20    8.10
   0   6  14   -0.40    4.20
   0  -6 -14    8.40    5.30
   0  -6 -14    0.80    2.70
   0  -6 -14   -3.20    9.30
   0  -6 -14   -2.40    4.50
   0  -6 -14    7.80    7.80
   0  -6 -14   -0.40    4.00
   0   7  14  293.87   24.80
   0   7  14  355.26   33.20
   0   7  14  358.16   28.30
   0   7  14  332.57   32.40
   0   7  14  361.66   27.60
   0   7  14  324.17   23.40
   0   7  14  354.66   25.30
   0  -7 -14  363.96   27.60
   0  -7 -14  342.27   25.00
   0  -7 -14  335.77   25.60
   0  -7 -14  312.27   23.10
   0  -7 -14  332.27   30.70
   0  -7 -14  317.37   32.20
   0   8  14   88.69   16.30
   0   8  14   85.99    8.50
   0   8  14   84.59    9.80
   0   8  14  112.29   13.80
   0   8  14   82.79   11.50
   0   8  14   79.29    9.80
   0  -8 -14   83.19   11.20
   0  -8 -14   88.19   14.80
   0  -8 -14  104.59   13.70
   0  -8 -14   70.69   16.20
   0  -8 -14  101.29   10.20
   0  -8 -14   96.69    8.10
   0   9  14   20.90   10.70
   0   9  14    5.30    6.40
   0   9  14    9.30    5.10
   0   9  14   10.00    6.30
   0   9  14   19.90   11.10
   0   9  14   18.50    5.20
   0  -9 -14    6.70    4.40
   0  -9 -14   19.90    5.20
   0  -9 -14   19.40   11.70
   0  -9 -14    5.40    5.10
   0  -9 -14   13.50    8.00
   0  -9 -14    2.30    8.00
   0  10  14  298.27   22.40
   0  10  14  297.57   30.20
   0  10  14  343.67   31.60
   0  10  14  309.07   25.90
   0  10  14  272.97   26.10
   0  10  14  293.77   25.70
   0  10  14  265.57   21.80
   0 -10 -14  222.58   27.90
   0 -10 -14  290.17   22.40
   0 -10 -14  268.67   30.60
   0 -10 -14  290.57   22.20
   0 -10 -14  289.47   26.30
   0  11  14   91.59   16.80
   0  11  14  100.59   10.50
   0  11  14   93.19   17.90
   0  11  14   90.79   21.80
   0  11  14   96.49   10.70
   0  11  14   85.79   11.70
   0 -11 -14  117.79   18.80
   0 -11 -14  136.79   12.10
   0 -11 -14  104.69   10.70
   0 -11 -14  128.79   18.10
   0 -11 -14   81.39   13.70
   0  12  14  177.38   20.80
   0  12  14  211.58   24.60
   0  12  14  222.98   21.10
   0  12  14  178.18   16.20
   0  12  14  193.08   15.90
   0  12  14  146.59   22.20
   0 -12 -14  214.48   20.20
   0 -12 -14  178.08   23.10
   0 -12 -14  170.38   15.90
   0 -12 -14  157.68   19.80
   0 -12 -14  156.68   23.50
   0 -12 -14  180.98   16.00
   0  13  14   20.80    5.70
   0  13  14   15.60    5.00
   0  13  14   27.00    9.50
   0  13  14   16.50   10.80
   0  13  14   15.80    7.30
   0  13  14   18.30   11.20
   0 -13 -14   16.10    7.80
   0 -13 -14    7.70    8.60
   0 -13 -14   13.20   10.20
   0 -13 -14   12.80    8.20
   0 -13 -14   12.10    6.40
   0 -13 -14   26.10    5.60
   0  14  14  135.19   16.60
   0  14  14  122.29   13.10
   0  14  14  150.38   13.60
   0  14  14  113.29   19.60
   0  14  14  129.89   20.60
   0  14  14  141.29   19.50
   0 -14 -14  144.99   15.00
   0 -14 -14  189.18   23.00
   0 -14 -14  145.59   13.20
   0 -14 -14  172.58   23.50
   0 -14 -14  139.99   16.50
   0  15  14    0.60    8.70
   0  15  14    1.60    3.90
   0  15  14   -2.50    4.20
   0  15  14    9.20    7.60
   0  15  14   -9.80    8.90
   0 -15 -14   -2.40    5.80
   0 -15 -14   14.90   10.60
   0 -15 -14    3.10    7.70
   0 -15 -14   -3.50    8.10
   0  16  14    5.40    4.20
   0  16  14   -3.90    8.60
   0  16  14    0.00    9.20
   0  16  14   -1.00   11.50
   0 -16 -14    7.60    9.30
   0 -16 -14    2.80    5.90
   0 -16 -14    8.30    7.40
   0 -16 -14    7.20    9.90
   0  17  14   40.10   12.70
   0  17  14   24.80    6.10
   0  17  14   25.60    6.00
   0  17  14   51.29   14.30
   0  17  14   28.30    9.90
   0 -17 -14   35.10    8.40
   0 -17 -14   34.60   10.50
   0 -17 -14   39.50   12.60
   0 -17 -14   46.40   13.30
   0 -16  15    7.50    5.60
   0 -16  15   11.70    9.00
   0 -16  15   18.20    4.30
   0 -16  15   15.10    6.80
   0  16 -15   18.60    4.20
   0  16 -15    7.70    6.00
   0  16 -15   -2.30    7.30
   0  16 -15   12.00    4.40
   0  16 -15   12.20    7.40
   0  16 -15    4.50    7.70
   0 -15  15   48.60   18.90
   0 -15  15   42.50   10.30
   0 -15  15   48.40    9.40
   0 -15  15   36.90    5.70
   0 -15  15   30.90    7.70
   0 -15  15   29.30   10.60
   0  15 -15   41.40   10.40
   0  15 -15   30.80    9.20
   0  15 -15   21.50    7.60
   0  15 -15   42.50   11.30
   0  15 -15   36.10    5.70
   0  15 -15   31.60    8.90
   0  15 -15   35.60    5.70
   0 -14  15   -3.40    5.70
   0 -14  15    5.30    5.80
   0 -14  15    2.70    3.70
   0 -14  15    8.40    9.20
   0 -14  15    2.80    8.10
   0 -14  15   -7.30    6.90
   0  14 -15   -8.20    4.90
   0  14 -15  -12.50    6.60
   0  14 -15   -3.80    3.50
   0  14 -15    4.50    7.70
   0  14 -15    6.40    5.20
   0  14 -15   -0.70    6.80
   0  14 -15   -6.30    5.10
   0 -13  15  230.58   20.90
   0 -13  15  210.28   25.20
   0 -13  15  223.98   27.30
   0 -13  15  240.28   25.20
   0 -13  15  213.48   18.10
   0 -13  15  235.78   21.40
   0  13 -15  249.58   18.50
   0  13 -15  259.37   24.90
   0  13 -15  260.17   21.60
   0  13 -15  232.38   18.40
   0  13 -15  230.08   21.00
   0  13 -15  251.57   24.50
   0  13 -15  271.17   25.70
   0 -12  15  132.19   13.80
   0 -12  15  139.79   18.90
   0 -12  15  113.69   21.70
   0 -12  15  112.39   13.50
   0 -12  15  119.59   18.40
   0 -12  15  130.29   11.90
   0  12 -15  137.89   11.90
   0  12 -15  142.09   15.10
   0  12 -15   98.39   15.40
   0  12 -15  143.89   14.70
   0  12 -15  138.59   18.40
   0  12 -15  120.29   12.00
   0  12 -15  119.59   17.50
   0 -11  15   -4.60    4.40
   0 -11  15   -9.30    6.90
   0 -11  15    6.00    5.40
   0 -11  15    7.60    4.20
   0 -11  15    4.20    8.30
   0 -11  15   -2.30   13.00
   0 -11  15    3.20    5.00
   0  11 -15   -3.50    3.90
   0  11 -15    7.70    5.80
   0  11 -15    4.80    5.40
   0  11 -15    8.20    9.00
   0  11 -15    1.00    4.00
   0  11 -15    1.10    7.10
   0  11 -15   12.90    8.40
   0 -10  15   35.00    9.00
   0 -10  15   32.50   11.70
   0 -10  15   46.20   12.50
   0 -10  15   47.70    8.10
   0 -10  15   50.69    6.90
   0 -10  15   36.60   10.90
   0  10 -15   31.00    6.10
   0  10 -15   45.00    7.50
   0  10 -15   47.20    6.80
   0  10 -15   44.30   11.90
   0  10 -15   40.00    7.10
   0  10 -15   41.40   10.40
   0  10 -15   47.10   11.50
   0  -9  15  270.77   28.70
   0  -9  15  305.57   29.20
   0  -9  15  252.57   27.00
   0  -9  15  274.57   22.50
   0  -9  15  273.07   20.80
   0  -9  15  286.37   22.80
   0   9 -15  261.37   20.90
   0   9 -15  275.57   22.40
   0   9 -15  277.77   21.10
   0   9 -15  294.27   28.10
   0   9 -15  298.17   26.40
   0   9 -15  290.37   21.80
   0   9 -15  238.28   28.10
   0  -8  15   47.70    7.10
   0  -8  15   58.49   13.30
   0  -8  15   55.09    8.00
   0  -8  15   45.30   12.50
   0  -8  15   41.90    7.60
   0  -8  15   37.00   10.70
   0   8 -15   60.89    7.50
   0   8 -15   50.29    7.50
   0   8 -15   70.29   18.60
   0   8 -15   57.49    8.40
   0   8 -15   47.20    7.10
   0   8 -15   74.49   13.90
   0   8 -15   74.39   14.20
   0  -7  15   25.30   10.90
   0  -7  15   34.90   10.80
   0  -7  15   37.40    6.50
   0  -7  15   58.59    7.10
   0  -7  15   32.80   11.80
   0  -7  15   46.50    7.30
   0   7 -15   36.10    7.10
   0   7 -15   45.80    6.90
   0   7 -15   44.40    6.70
   0   7 -15   23.50   10.90
   0   7 -15   43.10   11.00
   0   7 -15   35.10    9.10
   0   7 -15   41.30   11.70
   0  -6  15   83.69   15.40
   0  -6  15   81.99    9.00
   0  -6  15   66.49    8.50
   0  -6  15   69.69    9.20
   0  -6  15   76.49   13.60
   0   6 -15   70.69    8.80
   0   6 -15   69.49   12.20
   0   6 -15   85.29   14.40
   0   6 -15   81.09    9.70
   0   6 -15   83.69   13.00
   0   6 -15   61.69    8.90
   0   6 -15   63.79   23.80
   0  -5  15   76.99   13.00
   0  -5  15   81.59   15.10
   0  -5  15   67.49    6.60
   0  -5  15   76.49    8.50
   0  -5  15   56.29    7.90
   0  -5  15   87.09    9.10
   0   5 -15   77.09   13.60
   0   5 -15   79.89   12.40
   0   5 -15   89.29   14.80
   0   5 -15   69.79    8.30
   0   5 -15   62.39   10.60
   0   5 -15   67.99    8.60
   0   5 -15   64.59    8.50
   0  -4  15  306.07   21.50
   0  -4  15  289.87   21.80
   0  -4  15  262.37   20.20
   0  -4  15  250.27   29.50
   0  -4  15  281.17   26.20
   0  -4  15  278.87   21.50
   0   4 -15  261.47   28.40
   0   4 -15  296.07   22.10
   0   4 -15  281.87   25.10
   0   4 -15  283.27   21.80
   0   4 -15  284.97   28.00
   0   4 -15  280.67   25.10
   0   4 -15  294.17   21.80
   0  -3  15   21.90    8.30
   0  -3  15   12.60    4.80
   0  -3  15   14.80    3.70
   0  -3  15    9.70    4.20
   0  -3  15    8.40    4.30
   0  -3  15    2.40    8.90
   0   3 -15    8.10    4.50
   0   3 -15    5.10    8.90
   0   3 -15   19.00    5.20
   0   3 -15   13.70    5.30
   0   3 -15    9.70    6.60
   0   3 -15    8.40    7.10
   0  -2  15   49.10   12.60
   0  -2  15   48.90   13.00
   0  -2  15   54.59    7.20
   0  -2  15   54.59    6.20
   0  -2  15   45.50    6.20
   0  -2  15   33.50    8.70
   0  -2  15   46.50    7.10
   0   2 -15   60.89    9.80
   0   2 -15   38.90   11.50
   0   2 -15   56.09    7.50
   0   2 -15   55.29   13.10
   0   2 -15   50.59    7.40
   0   2 -15   52.19    9.20
   0   2 -15   48.20    7.10
   0  -1  15  404.66   28.10
   0  -1  15  410.96   28.20
   0  -1  15  336.57   34.70
   0  -1  15  343.77   31.80
   0  -1  15  414.36   29.20
   0  -1  15  426.56   36.60
   0  -1  15  403.46   29.20
   0   1 -15  375.26   34.70
   0   1 -15  367.46   36.00
   0   1 -15  386.76   29.20
   0   1 -15  404.46   29.00
   0   1 -15  448.56   31.40
   0   1 -15  424.46   29.60
   0   1 -15  419.76   32.30
   0   0  15   -4.60    5.60
   0   0  15  -10.50    7.10
   0   0  15   -4.70    2.60
   0   0  15   -7.60    3.70
   0   0  15    3.90    9.10
   0   0  15   -4.50    2.70
   0   0  15   -3.70    3.70
   0   0 -15   -8.90    3.80
   0   0 -15    2.00    5.30
   0   0 -15   -6.80    4.70
   0   0 -15   -8.80    6.80
   0   0 -15    1.10    7.90
   0   0 -15    4.20    4.10
   0   0 -15    5.40    4.60
   0   1  15  398.16   32.80
   0   1  15  423.06   29.50
   0   1  15  416.76   30.10
   0   1  15  364.56   36.40
   0   1  15  413.76   28.40
   0   1  15  433.76   30.30
   0   1  15  391.96   29.70
   0   1  15  416.76   28.20
   0   1  15  356.46   36.90
   0  -1 -15  422.76   36.10
   0  -1 -15  396.46   29.00
   0  -1 -15  453.15   31.00
   0  -1 -15  420.56   30.00
   0  -1 -15  415.96   29.90
   0  -1 -15  381.86   32.50
   0  -1 -15  393.16   36.80
   0  -1 -15  420.86   29.10
   0   2  15   60.29   10.60
   0   2  15   53.69    5.30
   0   2  15   49.40   13.20
   0   2  15   57.49    5.80
   0   2  15   43.30    7.10
   0   2  15   37.20    6.80
   0   2  15   53.19   13.30
   0   2  15   63.39    7.70
   0  -2 -15   40.30    9.20
   0  -2 -15   55.29    7.00
   0  -2 -15   44.00    6.40
   0  -2 -15   51.19   12.30
   0  -2 -15   56.19   13.60
   0  -2 -15   43.80    7.20
   0  -2 -15   53.39    7.80
   0   3  15   13.90    5.40
   0   3  15   36.40   11.60
   0   3  15    9.60    4.00
   0   3  15    6.10    4.80
   0   3  15   16.00    9.80
   0   3  15    9.70    6.30
   0   3  15   18.90    5.10
   0  -3 -15    6.50    8.00
   0  -3 -15   12.90    5.40
   0  -3 -15    3.80    4.40
   0  -3 -15    9.80    4.80
   0  -3 -15   10.80    3.70
   0  -3 -15   21.80    7.70
   0  -3 -15   24.50   10.20
   0  -3 -15   11.10    5.00
   0   4  15  325.37   30.80
   0   4  15  317.67   25.90
   0   4  15  263.87   21.50
   0   4  15  274.87   23.90
   0   4  15  285.87   29.80
   0   4  15  283.57   22.40
   0   4  15  304.97   22.70
   0  -4 -15  297.97   22.10
   0  -4 -15  277.17   30.80
   0  -4 -15  294.47   29.20
   0  -4 -15  290.37   22.90
   0  -4 -15  310.87   23.30
   0  -4 -15  286.47   21.00
   0  -4 -15  299.77   22.80
   0   5  15   74.69    7.80
   0   5  15   55.69   10.50
   0   5  15  108.19   17.50
   0   5  15   84.69    9.50
   0   5  15   74.29   15.30
   0   5  15   68.69    8.90
   0   5  15   65.39   10.00
   0  -5 -15   76.89   10.40
   0  -5 -15   81.69    9.40
   0  -5 -15   74.19    9.20
   0  -5 -15   75.59    7.50
   0  -5 -15   74.89   16.40
   0  -5 -15   77.19   14.60
   0   6  15   72.79   10.30
   0   6  15   91.39   12.50
   0   6  15   74.39   15.80
   0   6  15   92.89    9.90
   0   6  15   85.09    8.80
   0   6  15   69.49    9.40
   0  -6 -15   89.29    9.90
   0  -6 -15   89.09   10.00
   0  -6 -15   79.29    8.10
   0  -6 -15   82.99   15.20
   0  -6 -15   78.59   11.00
   0  -6 -15   86.59   17.00
   0   7  15   27.30   12.00
   0   7  15   42.60    5.50
   0   7  15   35.00    7.20
   0   7  15   34.20    8.20
   0   7  15   59.79   13.80
   0   7  15   47.00    9.90
   0   7  15   36.10    7.00
   0  -7 -15   44.80    5.20
   0  -7 -15   50.49    7.70
   0  -7 -15   40.90   12.00
   0  -7 -15   40.30    7.30
   0  -7 -15   37.70   10.70
   0  -7 -15   56.89   14.50
   0   8  15   51.19   10.50
   0   8  15   52.09    7.80
   0   8  15   51.39   13.90
   0   8  15   56.79    8.30
   0   8  15   52.39   11.00
   0   8  15   63.69    6.40
   0   8  15   45.80   13.30
   0  -8 -15   69.69   14.20
   0  -8 -15   46.40   13.70
   0  -8 -15   60.49   13.10
   0  -8 -15   68.49    8.50
   0  -8 -15   63.29    9.90
   0  -8 -15   54.29    5.80
   0   9  15  310.87   24.00
   0   9  15  328.77   28.10
   0   9  15  321.87   27.10
   0   9  15  363.86   33.70
   0   9  15  293.67   31.50
   0   9  15  291.17   23.40
   0  -9 -15  298.37   27.20
   0  -9 -15  290.87   23.60
   0  -9 -15  297.17   31.70
   0  -9 -15  309.77   23.90
   0  -9 -15  318.07   21.60
   0  -9 -15  304.07   44.50
   0  10  15   56.69    9.40
   0  10  15   69.99   14.90
   0  10  15   52.79    7.70
   0  10  15   56.69    8.00
   0  10  15   69.49   11.50
   0  10  15   45.60   13.90
   0 -10 -15   58.99   13.60
   0 -10 -15   52.29    8.10
   0 -10 -15   46.50   13.90
   0 -10 -15   53.29   10.90
   0 -10 -15   61.19    8.20
   0  11  15    9.80    4.80
   0  11  15    1.00    9.80
   0  11  15   -0.10    9.60
   0  11  15   -5.70    6.50
   0  11  15    1.80    6.40
   0  11  15    1.80    4.90
   0 -11 -15    1.20    6.40
   0 -11 -15    4.30    4.90
   0 -11 -15    0.30    4.30
   0 -11 -15    1.90    8.10
   0 -11 -15  -13.10    9.50
   0  12  15  128.69   12.60
   0  12  15   85.89   17.90
   0  12  15  152.28   18.60
   0  12  15  115.49   12.00
   0  12  15  116.89   30.70
   0  12  15  111.99   15.90
   0 -12 -15  112.09   12.20
   0 -12 -15  134.19   19.50
   0 -12 -15  141.79   21.20
   0 -12 -15  142.89   19.30
   0 -12 -15  111.89   12.10
   0  13  15  251.37   29.50
   0  13  15  255.27   20.90
   0  13  15  263.47   25.90
   0  13  15  252.47   20.50
   0  13  15  273.67   31.60
   0 -13 -15  259.77   20.80
   0 -13 -15  227.48   28.70
   0 -13 -15  269.97   24.80
   0 -13 -15  259.97   26.80
   0  14  15   -2.00    9.20
   0  14  15    8.20   10.20
   0  14  15   -0.30    4.50
   0  14  15   -2.90    4.00
   0  14  15   -0.10    6.70
   0 -14 -15   -4.50    4.00
   0 -14 -15   -1.30    7.70
   0 -14 -15    2.90    7.40
   0 -14 -15   -8.60    8.40
   0  15  15   12.50   10.50
   0  15  15   33.50    7.40
   0  15  15   31.30    6.10
   0  15  15   31.10    9.50
   0  15  15   44.60   13.40
   0 -15 -15   38.00   13.00
   0 -15 -15   17.00    8.80
   0 -15 -15   38.00   12.90
   0  16  15    4.30    4.80
   0  16  15   -3.00    6.90
   0  16  15   20.10   12.00
   0  16  15   12.10    5.00
   0  16  15    9.00   10.20
   0 -16 -15   13.50    8.20
   0 -16 -15   10.20    9.90
   0 -16 -15   25.40    7.20
   0 -16 -15    0.80    8.90
   0  16 -16    5.70    8.60
   0 -15  16   -0.40    5.10
   0 -15  16    7.20    5.90
   0 -15  16    9.80    8.10
   0 -15  16    0.80    3.50
   0  15 -16    2.40    6.00
   0  15 -16   -1.70    7.30
   0  15 -16    7.10    8.40
   0  15 -16   -3.10    5.20
   0  15 -16    2.50    3.70
   0 -14  16   48.10    6.60
   0 -14  16   41.00   12.90
   0 -14  16   52.09    9.10
   0 -14  16   42.20    8.00
   0 -14  16   47.50   11.70
   0  14 -16   51.99   11.00
   0  14 -16   42.30   11.20
   0  14 -16   43.60   12.30
   0  14 -16   49.80    6.70
   0  14 -16   44.40    9.10
   0  14 -16   55.29   10.60
   0  14 -16   47.50   12.00
   0 -13  16    5.90    3.90
   0 -13  16   -3.80    7.30
   0 -13  16    0.70    4.70
   0 -13  16  -10.10    7.20
   0 -13  16    1.40    5.40
   0 -13  16    3.40    8.40
   0  13 -16   -5.50    7.00
   0  13 -16    1.60    4.20
   0  13 -16   -0.80    5.50
   0  13 -16    8.90    4.50
   0  13 -16    1.70    5.30
   0  13 -16   -2.90    7.10
   0  13 -16    4.00    8.30
   0 -12  16  -14.60    6.40
   0 -12  16    1.50    4.90
   0 -12  16   -0.70    5.00
   0 -12  16   -8.20    8.10
   0 -12  16   25.10   10.00
   0 -12  16   -0.80    3.70
   0  12 -16   -6.40    6.70
   0  12 -16   -3.60    5.20
   0  12 -16   -1.30    4.10
   0  12 -16    3.80    8.10
   0  12 -16   -5.50    4.40
   0  12 -16   -2.90    8.10
   0  12 -16   -1.80    3.90
   0 -11  16    5.70    5.40
   0 -11  16   27.70    8.10
   0 -11  16   17.40    9.30
   0 -11  16   17.20   10.10
   0 -11  16   12.50    4.60
   0 -11  16   14.10   10.40
   0 -11  16   12.70    5.60
   0  11 -16    7.00    7.70
   0  11 -16   17.00    5.70
   0  11 -16   16.60    6.40
   0  11 -16   17.30    5.30
   0  11 -16   10.10   10.10
   0  11 -16   14.00    9.60
   0  11 -16   19.30    5.30
   0 -10  16   58.59    7.60
   0 -10  16   46.60    8.60
   0 -10  16   49.90   12.80
   0 -10  16   60.19   13.50
   0 -10  16   18.10   12.70
   0 -10  16   59.19    8.80
   0  10 -16   48.60    8.30
   0  10 -16   42.70   12.30
   0  10 -16   55.09   12.50
   0  10 -16   62.29    7.80
   0  10 -16   60.29    8.30
   0  10 -16   47.00    7.00
   0  10 -16   40.70   10.70
   0  -9  16   11.60   10.80
   0  -9  16   18.10   11.20
   0  -9  16   24.70    5.70
   0  -9  16   33.20    5.70
   0  -9  16   17.50    5.80
   0  -9  16   14.20    6.30
   0  -9  16   19.60    9.50
   0   9 -16   26.80    8.70
   0   9 -16   18.40    5.70
   0   9 -16   22.00   10.20
   0   9 -16   25.60    6.00
   0   9 -16   27.90    5.90
   0   9 -16   11.50   10.60
   0   9 -16   21.90    5.50
   0  -8  16  166.08   14.70
   0  -8  16  124.99   20.40
   0  -8  16  133.69   20.30
   0  -8  16  157.58   15.30
   0  -8  16  132.29   18.70
   0  -8  16  138.59   14.50
   0  -8  16  158.28   13.60
   0   8 -16  151.38   17.80
   0   8 -16  159.48   21.10
   0   8 -16  149.19   15.10
   0   8 -16  143.89   13.60
   0   8 -16  112.89   19.20
   0  -7  16   24.10   10.50
   0  -7  16   22.10    5.40
   0  -7  16   36.90    6.60
   0  -7  16   28.70    6.10
   0  -7  16   13.40    9.30
   0  -7  16    4.60   10.10
   0  -7  16    6.30    5.30
   0   7 -16   15.90   10.40
   0   7 -16   14.50    5.70
   0   7 -16   22.30   10.70
   0   7 -16   16.70   10.10
   0   7 -16   23.70    6.00
   0   7 -16   28.70    6.10
   0   7 -16   32.50    9.40
   0  -6  16   33.10   12.20
   0  -6  16   58.29   11.80
   0  -6  16   43.90    7.10
   0  -6  16   41.80    6.80
   0  -6  16   55.49    7.50
   0  -6  16   21.60   11.30
   0   6 -16   40.20    7.30
   0   6 -16   52.99   13.90
   0   6 -16   31.30    6.60
   0   6 -16   50.09    7.30
   0   6 -16   39.90   10.80
   0   6 -16   35.90    9.30
   0   6 -16   54.59   12.80
   0  -5  16   16.10    8.80
   0  -5  16   12.90    5.00
   0  -5  16  -11.30    9.20
   0  -5  16    6.20    3.30
   0  -5  16    7.50    4.80
   0  -5  16    6.00    9.50
   0  -5  16   14.50    5.50
   0   5 -16   10.00    7.50
   0   5 -16   16.20   11.50
   0   5 -16   18.40    5.70
   0   5 -16   18.50    7.40
   0   5 -16   22.20   10.70
   0  -4  16  189.58   16.00
   0  -4  16  207.78   25.90
   0  -4  16  166.58   20.90
   0  -4  16  176.78   24.10
   0  -4  16  212.38   17.60
   0  -4  16  216.58   17.50
   0  -4  16  239.68   17.90
   0   4 -16  225.48   21.90
   0   4 -16  240.48   25.90
   0   4 -16  172.68   23.60
   0   4 -16  204.08   17.60
   0   4 -16  232.88   18.20
   0   4 -16  226.78   21.40
   0   4 -16  248.58   18.40
   0  -3  16    9.90    8.00
   0  -3  16   -2.80    3.80
   0  -3  16   -1.20    3.80
   0  -3  16   -4.10    8.70
   0  -3  16    5.10    8.60
   0  -3  16    7.60    5.00
   0  -3  16    4.00    3.40
   0   3 -16    3.40    6.00
   0   3 -16   18.20   10.00
   0   3 -16   -5.70    5.90
   0   3 -16   -2.60    4.00
   0   3 -16    2.10    5.20
   0   3 -16    6.40    5.00
   0  -2  16    0.80    9.30
   0  -2  16   15.10    9.80
   0  -2  16   -0.40    3.60
   0  -2  16    4.80    4.70
   0  -2  16    2.90    3.80
   0  -2  16    8.40    7.00
   0  -2  16    5.10    4.80
   0   2 -16   -1.20    5.00
   0   2 -16   12.70    6.70
   0   2 -16    8.30    4.80
   0   2 -16   11.50    6.60
   0   2 -16   -6.70    8.30
   0   2 -16    5.70    5.10
   0   2 -16    2.30    8.40
   0  -1  16  116.89   15.30
   0  -1  16  126.79   12.10
   0  -1  16   96.39   10.50
   0  -1  16  130.99   12.30
   0  -1  16  134.79   20.20
   0  -1  16  121.29   11.80
   0  -1  16   93.09   17.80
   0  -1  16  113.09   10.80
   0   1 -16  129.19   14.10
   0   1 -16  124.69   12.30
   0   1 -16   80.09   12.70
   0   1 -16  113.19   18.70
   0   1 -16  110.69   11.90
   0   1 -16  125.39   12.10
   0   1 -16   93.39   16.20
   0   0  16  207.88   17.70
   0   0  16  214.98   21.20
   0   0  16  211.98   17.60
   0   0  16  177.38   23.90
   0   0  16  217.88   17.50
   0   0  16  215.58   16.20
   0   0  16  175.28   24.60
   0   0  16  207.68   15.90
   0   0  16  189.88   17.30
   0   0 -16  210.38   17.00
   0   0 -16  171.28   23.00
   0   0 -16  213.98   18.00
   0   0 -16  230.98   17.90
   0   0 -16  214.98   20.80
   0   0 -16  225.38   26.50
   0   0 -16  223.58   19.30
   0   1  16  111.09   10.90
   0   1  16  116.49    9.70
   0   1  16   98.59   11.20
   0   1  16   92.69   17.20
   0   1  16  120.29   19.70
   0   1  16  112.19   14.90
   0   1  16  114.39   12.70
   0   1  16  115.79    9.50
   0   1  16  100.79   11.20
   0  -1 -16  139.09   19.60
   0  -1 -16  120.69   13.70
   0  -1 -16   84.99   12.80
   0  -1 -16  100.59   11.30
   0  -1 -16  106.69   11.30
   0  -1 -16   97.49   18.30
   0  -1 -16  118.59   12.70
   0   2  16    7.80    4.90
   0   2  16    5.50    6.20
   0   2  16    7.00    3.10
   0   2  16    5.20    4.70
   0   2  16    5.30    9.10
   0   2  16   -1.20    9.50
   0   2  16    8.30    4.40
   0   2  16    3.50    2.70
   0   2  16    1.40    4.50
   0  -2 -16   15.70   10.50
   0  -2 -16    0.70    8.50
   0  -2 -16    6.90    4.00
   0  -2 -16   15.20    4.80
   0  -2 -16    5.20    6.90
   0  -2 -16   13.80    5.40
   0  -2 -16    9.90    5.20
   0  -2 -16    8.70    5.20
   0   3  16   -6.30    4.30
   0   3  16    2.50    4.30
   0   3  16   -0.90    4.50
   0   3  16   15.90   10.50
   0   3  16    1.10    9.90
   0   3  16    5.30    6.60
   0  -3 -16    6.20    4.50
   0  -3 -16   -2.60    7.80
   0  -3 -16    3.90    3.70
   0  -3 -16    5.10    4.70
   0  -3 -16    4.90    5.10
   0  -3 -16  -12.30    8.30
   0   4  16  192.08   18.00
   0   4  16  205.28   21.20
   0   4  16  220.48   19.70
   0   4  16  225.28   30.30
   0   4  16  193.48   17.80
   0   4  16  207.78   18.00
   0   4  16  236.68   27.40
   0  -4 -16  216.98   18.30
   0  -4 -16  196.98   24.90
   0  -4 -16  198.58   17.90
   0  -4 -16  227.38   18.00
   0  -4 -16  202.48   25.80
   0  -4 -16  208.68   16.20
   0   5  16   15.40    5.70
   0   5  16   11.40    7.30
   0   5  16   11.00    4.20
   0   5  16    9.50    6.30
   0   5  16    8.40   10.90
   0   5  16   -0.30   10.40
   0   5  16    4.70    5.20
   0  -5 -16    0.40    5.40
   0  -5 -16    4.70    3.80
   0  -5 -16   -2.80    4.90
   0  -5 -16   14.90   11.30
   0  -5 -16    6.00    5.70
   0  -5 -16    7.50    9.20
   0   6  16   38.00    7.50
   0   6  16   34.00    7.20
   0   6  16   22.30   12.50
   0   6  16   43.30    9.70
   0   6  16   25.10   13.80
   0   6  16   43.30    6.00
   0   6  16   35.70    8.10
   0  -6 -16   39.50    7.80
   0  -6 -16   39.90   12.70
   0  -6 -16   35.60   14.10
   0  -6 -16   43.90    5.40
   0  -6 -16   41.10    8.70
   0  -6 -16   38.00    7.60
   0   7  16   17.60   11.90
   0   7  16   14.30   12.60
   0   7  16   20.80    6.20
   0   7  16   13.50    7.60
   0   7  16   18.50   11.60
   0   7  16   14.60    5.70
   0   7  16   32.50    5.00
   0  -7 -16   15.40    6.20
   0  -7 -16   10.90    9.50
   0  -7 -16   22.80   12.60
   0  -7 -16   31.30    4.40
   0  -7 -16   30.80    6.80
   0  -7 -16   13.80    7.20
   0   8  16  157.38   14.50
   0   8  16  173.68   23.30
   0   8  16  131.29   21.10
   0   8  16  103.19   13.90
   0   8  16  135.49   11.60
   0   8  16  139.99   21.70
   0   8  16  148.09   13.60
   0  -8 -16  110.89   19.50
   0  -8 -16  148.59   20.80
   0  -8 -16  129.89   11.10
   0  -8 -16  135.59   16.10
   0  -8 -16  167.08   14.70
   0  -8 -16  142.79   14.10
   0   9  16   38.20   13.30
   0   9  16   28.90    4.70
   0   9  16   48.00   14.20
   0   9  16   24.50    6.60
   0   9  16   33.50    9.60
   0   9  16   33.40    8.60
   0   9  16   27.30    6.30
   0  -9 -16   25.30    6.50
   0  -9 -16   18.00    8.00
   0  -9 -16   12.20   11.10
   0  -9 -16   37.40    8.20
   0  -9 -16   35.20   12.30
   0  10  16   73.19   12.70
   0  10  16   57.89    8.20
   0  10  16   42.20    9.00
   0  10  16   57.59    8.40
   0  10  16   48.60   13.90
   0  10  16   48.20   14.40
   0 -10 -16   63.59    8.60
   0 -10 -16   55.49   11.70
   0 -10 -16   48.90   15.40
   0 -10 -16   61.39   14.90
   0 -10 -16   66.29    8.60
   0  11  16   18.20    6.10
   0  11  16   19.40    8.20
   0  11  16   24.60    6.00
   0  11  16    4.90    6.70
   0  11  16   19.20   12.10
   0  11  16   24.40   12.00
   0 -11 -16   29.20   13.50
   0 -11 -16   19.60    8.70
   0 -11 -16   14.30    5.90
   0 -11 -16   24.20   11.40
   0 -11 -16   22.60    6.00
   0  12  16    0.60    4.50
   0  12  16    0.50    9.60
   0  12  16   -5.80   10.00
   0  12  16    5.40    4.80
   0  12  16   -2.10    6.50
   0 -12 -16   -2.50    7.00
   0 -12 -16    5.10   10.70
   0 -12 -16    0.70    4.80
   0  13  16    2.90    5.00
   0  13  16   10.70    5.10
   0  13  16   -2.40    6.90
   0  13  16   -2.20    9.90
   0  13  16   23.90   12.00
   0 -13 -16    3.70   10.40
   0 -13 -16    6.50    7.90
   0 -13 -16   -6.80    4.00
   0 -13 -16  -12.70    6.60
   0  14  16   53.89   14.50
   0  14  16   49.00    7.90
   0  14  16   52.69   14.70
   0  14  16   51.09    9.60
   0  14  16   32.50    9.50
   0 -14 -16   62.59    8.60
   0 -14 -16   56.79   11.40
   0 -14 -16   66.79   16.10
   0 -14 -16   48.50   12.80
   0  15  16    2.10    6.90
   0  15  16    0.20   10.10
   0  15  16   15.30   12.20
   0  15  16   -6.70    3.90
   0  15  16   -8.60    4.20
   0 -15 -16   -0.10    8.20
   0 -15 -16   -2.90    7.40
   0 -15 -16   12.80   10.70
   0 -15 -16    1.80    4.50
   0  16  16   15.80    9.20
   0  16  16   17.90   13.20
   0 -16 -16   -6.30    7.90
   0 -15  17   13.10    7.70
   0 -15  17   -8.20    7.20
   0 -15  17   -4.90    2.90
   0 -15  17   -2.80    5.80
   0  15 -17   -5.40    8.30
   0  15 -17   -4.00    4.00
   0  15 -17   -0.30    5.40
   0  15 -17    2.60    7.00
   0  15 -17    4.60    7.90
   0  15 -17    5.20    4.40
   0  15 -17    3.70    6.10
   0 -14  17    9.40    4.30
   0 -14  17    0.70    6.20
   0 -14  17    4.10    8.40
   0 -14  17   11.80    6.40
   0  14 -17   -1.20    5.50
   0  14 -17    0.30    4.70
   0  14 -17    3.40    4.20
   0  14 -17    5.90    6.80
   0  14 -17    1.10    7.60
   0  14 -17   -5.20    7.00
   0  14 -17   16.00    9.70
   0 -13  17   48.00    7.10
   0 -13  17   72.29   11.00
   0 -13  17   48.90   15.40
   0  13 -17   23.70   11.60
   0  13 -17   57.19   13.30
   0  13 -17   51.49    7.50
   0  13 -17   58.69    9.90
   0  13 -17   65.29    9.80
   0  13 -17   59.89    7.70
   0  13 -17   42.40   11.30
   0 -12  17    7.90    9.80
   0 -12  17   17.30    6.80
   0 -12  17   19.20    5.00
   0 -12  17   10.30    6.70
   0 -12  17   21.60   10.70
   0  12 -17   17.80   10.70
   0  12 -17   28.60    6.80
   0  12 -17   15.00    5.20
   0  12 -17   16.20    6.90
   0  12 -17   14.70    5.40
   0  12 -17   18.70    8.40
   0  12 -17   18.50   10.30
   0 -11  17   75.39   15.10
   0 -11  17   86.99   16.20
   0 -11  17   50.09    8.60
   0 -11  17   58.29    9.00
   0 -11  17   73.39   15.40
   0  11 -17   69.69    8.50
   0  11 -17   71.09    9.10
   0  11 -17   73.29   14.60
   0  11 -17   52.89    9.40
   0  11 -17   66.59   14.80
   0  11 -17   57.09   12.10
   0  11 -17   60.89    8.00
   0 -10  17   60.79   14.10
   0 -10  17   70.89   15.70
   0 -10  17   66.49    9.80
   0 -10  17   69.89   15.40
   0 -10  17   52.39    7.80
   0 -10  17   75.29   10.50
   0  10 -17   63.79    8.50
   0  10 -17   69.79   15.20
   0  10 -17   70.29   10.00
   0  10 -17   70.99    8.80
   0  10 -17   58.79    8.20
   0  10 -17   58.59   11.40
   0  10 -17   69.89   14.10
   0  -9  17   92.09   10.50
   0  -9  17  117.59   11.30
   0  -9  17   95.09   11.00
   0  -9  17  117.59   17.70
   0  -9  17   85.39   16.70
   0  -9  17  119.69   18.80
   0  -9  17   92.79   11.10
   0   9 -17  107.69   12.20
   0   9 -17   94.69   10.60
   0   9 -17   86.99   17.10
   0   9 -17  120.39   11.30
   0   9 -17  106.69   17.30
   0   9 -17   96.09   14.50
   0  -8  17   30.70   17.90
   0  -8  17   39.70    7.60
   0  -8  17   33.00    6.80
   0  -8  17   33.20    6.20
   0  -8  17   20.50   11.20
   0  -8  17   33.40   12.00
   0  -8  17   31.90    6.20
   0   8 -17   26.70    7.40
   0   8 -17   14.20   10.60
   0   8 -17   27.30    6.40
   0   8 -17   35.20    6.70
   0   8 -17   33.70   12.60
   0   8 -17   21.40    8.30
   0  -7  17   -5.90    8.70
   0  -7  17    5.90    4.70
   0  -7  17    3.20    4.90
   0  -7  17   -0.30    4.80
   0  -7  17   -2.60    9.20
   0  -7  17   -1.90    4.20
   0  -7  17    1.30    7.30
   0   7 -17   -3.50    4.60
   0   7 -17    3.90    5.00
   0   7 -17  -13.80    7.80
   0   7 -17   -2.40    4.60
   0   7 -17    0.60    8.90
   0   7 -17    4.00    6.70
   0  -6  17  215.78   17.70
   0  -6  17  213.18   17.10
   0  -6  17  187.38   24.70
   0  -6  17  145.89   26.20
   0  -6  17  202.28   17.70
   0  -6  17  128.89   19.70
   0   6 -17  188.58   21.50
   0   6 -17  193.68   17.60
   0   6 -17  196.78   17.10
   0   6 -17  161.08   22.90
   0   6 -17  213.88   21.50
   0   6 -17  210.48   17.30
   0   6 -17  176.88   23.60
   0  -5  17   48.60    5.70
   0  -5  17   43.50   11.90
   0  -5  17   57.09    7.80
   0  -5  17   56.99    8.20
   0  -5  17   27.40   12.20
   0  -5  17   61.49    8.10
   0  -5  17   49.10    7.70
   0  -5  17   52.29   14.70
   0   5 -17   26.80   12.40
   0   5 -17   71.79    8.80
   0   5 -17   60.09   11.00
   0   5 -17   69.49   12.30
   0   5 -17   59.89    8.30
   0   5 -17   57.29    8.10
   0   5 -17   46.50   13.60
   0  -4  17  102.29   11.30
   0  -4  17   85.89    9.90
   0  -4  17   97.29   15.70
   0  -4  17  102.19   10.60
   0  -4  17  106.39   10.80
   0  -4  17   96.29   10.30
   0  -4  17  110.09   18.90
   0  -4  17   76.79   17.00
   0  -4  17  126.19   11.90
   0   4 -17  157.88   21.10
   0   4 -17  112.59   11.70
   0   4 -17   93.39   11.00
   0   4 -17  128.39   12.60
   0   4 -17  124.59   19.30
   0   4 -17  105.79   14.10
   0  -3  17   14.50    4.50
   0  -3  17   25.40   11.60
   0  -3  17   24.20    4.60
   0  -3  17   21.00    5.40
   0  -3  17    5.90    5.30
   0  -3  17   17.10   11.50
   0  -3  17   11.90    9.00
   0  -3  17   24.10    6.10
   0  -3  17   19.00    5.40
   0   3 -17   25.40    6.50
   0   3 -17   17.30    6.20
   0   3 -17   10.90   10.60
   0   3 -17   32.50    8.80
   0   3 -17   17.60    8.30
   0   3 -17   16.20    6.30
   0   3 -17   30.90   11.10
   0  -2  17   -0.90    3.90
   0  -2  17   -7.30    8.50
   0  -2  17   -5.70    3.80
   0  -2  17   -1.40    5.10
   0  -2  17    9.00    8.50
   0  -2  17    8.70   11.20
   0  -2  17   14.90    5.60
   0  -2  17   -2.60    3.70
   0   2 -17    3.70    6.30
   0   2 -17   -2.80    8.40
   0   2 -17   -3.90    4.70
   0   2 -17   -0.60    6.00
   0   2 -17   -1.20    5.20
   0   2 -17   -3.50    5.40
   0   2 -17    6.30    9.80
   0  -1  17  115.69   12.00
   0  -1  17   90.19   14.20
   0  -1  17  134.09   12.50
   0  -1  17  141.89   20.70
   0  -1  17  136.99   11.40
   0  -1  17   74.79   17.20
   0  -1  17  106.39   11.80
   0  -1  17  120.39   12.50
   0  -1  17  116.29   10.90
   0   1 -17  103.09   18.20
   0   1 -17  126.79   12.90
   0   1 -17   95.59   15.30
   0   1 -17  103.59   13.50
   0   1 -17  127.49   12.50
   0   1 -17   70.69   16.20
   0   1 -17  115.49   12.10
   0   0  17   -5.50    8.90
   0   0  17   -1.30    3.00
   0   0  17    9.00    7.20
   0   0  17   -6.30    4.20
   0   0  17   -2.30    4.60
   0   0  17   -3.30    4.80
   0   0  17   15.00   10.50
   0   0  17    0.00    3.10
   0   0  17   -2.00    4.10
   0   0 -17   -1.40    4.10
   0   0 -17    2.10    5.10
   0   0 -17    3.10    6.60
   0   0 -17    5.70    8.50
   0   0 -17    5.30    5.50
   0   0 -17   -4.20    5.30
   0   0 -17   -8.30    8.50
   0   1  17   99.29   14.70
   0   1  17  124.99   13.30
   0   1  17   86.89   17.90
   0   1  17  109.29   19.60
   0   1  17  108.09   10.00
   0   1  17  110.49   11.70
   0   1  17  114.09   12.00
   0   1  17  103.09   11.10
   0  -1 -17  119.79   15.80
   0  -1 -17  128.99   12.60
   0  -1 -17  115.39   11.50
   0  -1 -17   85.59   16.70
   0  -1 -17  126.49   12.70
   0  -1 -17  133.89   13.60
   0   2  17    0.80    4.90
   0   2  17    2.30   10.20
   0   2  17   -5.20    4.50
   0   2  17    5.90    5.00
   0   2  17    2.90    6.50
   0   2  17   -2.30    2.80
   0   2  17   -1.20    4.30
   0   2  17   -6.10    9.80
   0  -2 -17   -0.20    3.90
   0  -2 -17    7.50    6.70
   0  -2 -17    0.30    4.70
   0  -2 -17    2.80    3.90
   0  -2 -17   -0.70    5.00
   0  -2 -17    5.90    5.30
   0  -2 -17   12.70   10.80
   0  -2 -17   -2.30    8.40
   0   3  17   36.80   13.20
   0   3  17   15.10    6.30
   0   3  17   19.30    6.40
   0   3  17   24.80    8.20
   0   3  17   23.40    5.60
   0   3  17   32.90   12.80
   0   3  17   17.30    6.30
   0  -3 -17   29.00   12.50
   0  -3 -17    9.50    5.90
   0  -3 -17   18.80    8.10
   0  -3 -17   23.10    4.80
   0  -3 -17   26.10    6.90
   0  -3 -17   12.30    5.50
   0  -3 -17   26.00   12.60
   0   4  17   99.39   11.70
   0   4  17  126.79   14.70
   0   4  17  117.29   11.80
   0   4  17  111.19   12.40
   0   4  17   99.79   18.60
   0   4  17  127.69   20.70
   0   4  17  125.69   16.40
   0  -4 -17  122.89   12.60
   0  -4 -17  112.39   11.00
   0  -4 -17  130.69   20.00
   0  -4 -17  108.19   20.40
   0  -4 -17  127.39   12.90
   0  -4 -17  116.79   12.80
   0   5  17   48.10    8.50
   0   5  17   50.79    8.50
   0   5  17   50.99    9.20
   0   5  17   39.50   13.50
   0   5  17   54.49    7.40
   0   5  17  101.09   14.20
   0   5  17   56.49   16.20
   0  -5 -17   68.19    7.00
   0  -5 -17   42.20   14.10
   0  -5 -17   65.19    9.00
   0  -5 -17   66.79    9.90
   0  -5 -17   53.39   14.30
   0  -5 -17   65.39    9.30
   0   6  17  145.39   19.10
   0   6  17  204.48   17.90
   0   6  17  193.28   25.40
   0   6  17  179.38   15.20
   0   6  17  170.58   24.10
   0   6  17  191.78   16.60
   0   6  17  200.78   22.50
   0  -6 -17  187.68   26.90
   0  -6 -17  185.98   16.90
   0  -6 -17  170.48   14.30
   0  -6 -17  181.88   18.00
   0  -6 -17  197.68   17.40
   0   7  17    1.70    5.50
   0   7  17  -10.70   10.20
   0   7  17    1.80    3.60
   0   7  17    2.60    5.90
   0   7  17  -10.50   10.10
   0   7  17    3.40    6.60
   0   7  17    0.70    5.20
   0  -7 -17   -2.00    3.10
   0  -7 -17   -1.00    5.60
   0  -7 -17  -12.50    7.90
   0  -7 -17   -2.50    6.00
   0  -7 -17   -6.60   10.00
   0  -7 -17   -7.10    5.20
   0   8  17   33.30    6.90
   0   8  17   29.50    5.10
   0   8  17   34.00    7.10
   0   8  17   24.30    8.10
   0   8  17   42.00   13.50
   0   8  17   14.50   11.90
   0   8  17   14.40    8.20
   0  -8 -17   26.30    6.80
   0  -8 -17   42.80   11.90
   0  -8 -17   28.20   12.70
   0  -8 -17   24.20    9.90
   0  -8 -17   30.10    4.50
   0  -8 -17   27.20    8.50
   0   9  17   99.99   15.00
   0   9  17   94.59   12.60
   0   9  17  139.49   21.00
   0   9  17  107.99    9.90
   0   9  17  110.69   11.70
   0   9  17  103.79   11.40
   0   9  17  117.69   20.70
   0  -9 -17   80.69   16.40
   0  -9 -17  100.49   14.60
   0  -9 -17   93.99    9.10
   0  -9 -17  105.39   11.80
   0  -9 -17  130.99   12.60
   0  -9 -17   92.29   19.20
   0  10  17   62.09    9.00
   0  10  17   53.09   11.60
   0  10  17   72.09    9.30
   0  10  17   60.39   11.50
   0  10  17   94.89   17.90
   0  10  17   89.09   17.20
   0 -10 -17   64.89    9.40
   0 -10 -17   58.29    9.20
   0 -10 -17   44.70   15.10
   0 -10 -17   62.19   12.70
   0  11  17   73.49    9.20
   0  11  17   43.20    9.60
   0  11  17   70.49    9.40
   0  11  17   88.59   19.00
   0  11  17   59.29   16.00
   0 -11 -17   81.99   13.50
   0 -11 -17   72.39   17.30
   0 -11 -17   60.99   14.50
   0  12  17   22.40    9.10
   0  12  17   13.50    6.00
   0  12  17   12.30   11.50
   0  12  17   22.50    6.10
   0  12  17   22.00   12.40
   0 -12 -17   43.50   11.30
   0 -12 -17   63.29   16.40
   0  13  17   63.19   11.30
   0  13  17   46.80    8.00
   0  13  17   49.20    8.20
   0  13  17   86.79   17.50
   0  13  17   46.20   15.60
   0 -13 -17   51.49    8.50
   0 -13 -17   52.99   11.10
   0 -13 -17   59.99   16.40
   0 -13 -17   69.59   13.90
   0  14  17   -3.50    6.80
   0  14  17   -4.30   10.20
   0  14  17   -5.80    4.30
   0  14  17   -0.60    4.40
   0 -14 -17   11.80    8.20
   0 -14 -17  -10.10    9.40
   0 -14 -17    1.70    8.70
   0 -14 -17   11.40    5.30
   0  15  17    7.10    8.00
   0  15  17    1.70   10.60
   0  15  17   -3.60    9.90
   0  15  17    1.70    5.40
   0 -15 -17   -1.40    7.50
   0 -15 -17    7.20   11.90
   0 -15 -17    1.20    4.40
   0 -15 -17   -2.50    8.80
   0 -14  18   95.29   11.90
   0 -14  18   87.59   21.90
   0 -14  18   90.29   12.20
   0  14 -18   91.69   12.20
   0  14 -18   84.09    9.60
   0  14 -18  104.39   13.20
   0  14 -18   66.39   14.20
   0  14 -18   70.39   15.10
   0  14 -18   95.69   10.20
   0  14 -18   74.29   15.30
   0 -13  18   65.59   10.00
   0 -13  18   58.59   14.90
   0 -13  18   76.79   11.10
   0  13 -18   61.29   14.50
   0  13 -18   51.29    7.60
   0  13 -18   65.29   12.90
   0  13 -18   43.10   12.90
   0  13 -18   50.59    7.90
   0  13 -18   34.20    8.70
   0  13 -18   66.89    9.80
   0 -12  18   13.50    6.90
   0 -12  18   -1.10    9.30
   0 -12  18    2.40    4.30
   0 -12  18   16.70    8.00
   0  12 -18    8.30    5.40
   0  12 -18   19.30   11.20
   0  12 -18    5.20    9.30
   0  12 -18    3.70    4.50
   0  12 -18    3.60    4.70
   0  12 -18   -1.60    7.00
   0  12 -18   25.50    8.50
   0 -11  18   67.69    9.70
   0 -11  18   88.49   16.30
   0 -11  18   71.39    9.70
   0  11 -18   65.89    8.60
   0  11 -18   79.39   13.80
   0  11 -18   86.89   16.00
   0  11 -18   78.19    9.30
   0  11 -18   67.79    9.70
   0  11 -18   66.99   14.50
   0  11 -18   75.29    9.50
   0 -10  18  142.89   21.90
   0 -10  18  147.59   16.20
   0 -10  18  154.48   14.30
   0 -10  18  124.19   21.20
   0 -10  18  150.98   15.90
   0  10 -18  172.48   17.30
   0  10 -18  119.79   20.00
   0  10 -18  146.19   14.20
   0  10 -18  192.78   21.40
   0  10 -18  153.58   22.00
   0  10 -18  159.18   14.60
   0  -9  18   -3.80    8.00
   0  -9  18    9.10    5.50
   0  -9  18   12.90    5.60
   0  -9  18    7.40    4.70
   0  -9  18   30.40   16.70
   0   9 -18   31.50   11.10
   0   9 -18   20.60    5.60
   0   9 -18   13.30    5.80
   0   9 -18   19.20    7.10
   0   9 -18    6.00    7.80
   0   9 -18   13.20    9.80
   0  -8  18  168.58   17.80
   0  -8  18  146.79   14.90
   0  -8  18  162.68   23.10
   0  -8  18  153.38   22.70
   0  -8  18  131.29   20.10
   0  -8  18  176.38   16.00
   0  -8  18  156.38   14.60
   0   8 -18  189.78   24.20
   0   8 -18  147.09   19.30
   0   8 -18  172.08   15.20
   0   8 -18  123.99   21.10
   0   8 -18  155.38   15.00
   0   8 -18  175.58   16.50
   0  -7  18   89.39   10.80
   0  -7  18  102.39   10.90
   0  -7  18   99.39   10.70
   0  -7  18   89.69   10.50
   0  -7  18   51.19   16.00
   0  -7  18   87.39   15.00
   0  -7  18   85.99   16.90
   0   7 -18   82.09   10.30
   0   7 -18   95.99   14.50
   0   7 -18   88.69   16.90
   0   7 -18  103.69   10.90
   0   7 -18   86.49   11.40
   0   7 -18   73.09   17.60
   0  -6  18  123.59   18.40
   0  -6  18  142.59   21.50
   0  -6  18  155.18   22.90
   0  -6  18  151.58   14.70
   0  -6  18  179.18   15.70
   0  -6  18  182.88   15.30
   0  -6  18  171.68   15.40
   0   6 -18  147.59   19.10
   0   6 -18  157.08   15.10
   0   6 -18  154.58   14.90
   0   6 -18  111.59   20.90
   0   6 -18  162.28   22.40
   0   6 -18  147.29   15.70
   0  -5  18   31.20    6.60
   0  -5  18   19.90    8.40
   0  -5  18   18.40    4.20
   0  -5  18   22.30   10.50
   0  -5  18   27.60    4.60
   0  -5  18   -5.40   10.00
   0  -5  18   22.30   12.00
   0  -5  18   25.60    6.20
   0  -5  18   23.40    6.00
   0   5 -18   28.90    9.40
   0   5 -18   29.90    7.10
   0   5 -18   29.80    6.90
   0   5 -18   25.70    9.40
   0   5 -18   16.30   11.30
   0   5 -18   23.10    6.20
   0   5 -18   54.49   13.50
   0  -4  18  206.08   19.30
   0  -4  18  243.48   18.90
   0  -4  18  210.58   17.30
   0  -4  18  216.08   28.50
   0  -4  18  199.38   27.00
   0  -4  18  234.08   18.00
   0  -4  18  214.38   19.60
   0  -4  18  256.77   19.50
   0   4 -18  256.57   19.70
   0   4 -18  234.08   19.40
   0   4 -18  227.68   22.90
   0   4 -18  223.18   27.10
   0   4 -18  213.38   23.30
   0   4 -18  162.18   25.90
   0   4 -18  273.47   20.00
   0  -3  18   74.69    9.00
   0  -3  18   78.79    9.30
   0  -3  18   94.79   17.70
   0  -3  18   75.89   10.30
   0  -3  18  104.79   10.10
   0  -3  18   97.49    9.90
   0  -3  18  106.59   19.90
   0  -3  18   92.89   10.60
   0  -3  18   75.19   17.00
   0   3 -18  113.39   18.20
   0   3 -18   98.59   11.20
   0   3 -18   93.39   13.90
   0   3 -18   94.59   11.00
   0   3 -18   88.69   10.70
   0   3 -18   65.49   16.60
   0   3 -18  123.39   16.70
   0  -2  18   74.19    9.20
   0  -2  18   65.99    7.30
   0  -2  18   70.89    7.90
   0  -2  18   72.29    9.20
   0  -2  18   69.09    7.80
   0  -2  18   66.09   12.70
   0  -2  18   65.69   16.60
   0  -2  18   59.19    7.80
   0   2 -18   54.59   14.00
   0   2 -18   54.69   15.10
   0   2 -18   64.59   11.20
   0   2 -18   49.90    9.70
   0   2 -18   61.09    9.50
   0   2 -18   52.09   11.40
   0   2 -18   68.19    9.70
   0  -1  18   -0.20    6.90
   0  -1  18    6.10    4.50
   0  -1  18    3.00    3.80
   0  -1  18    8.00    5.50
   0  -1  18    7.70   10.90
   0  -1  18   -4.30    9.90
   0  -1  18   -1.90    3.50
   0  -1  18    4.00    5.20
   0   1 -18  -10.50    8.70
   0   1 -18    2.30    4.60
   0   1 -18    0.60    5.60
   0   1 -18    7.20    5.60
   0   1 -18    8.30    6.50
   0   1 -18   23.60   11.10
   0   1 -18    3.20    5.50
   0   0  18   72.89    9.00
   0   0  18   79.79   15.00
   0   0  18   83.29    9.80
   0   0  18   53.79   16.50
   0   0  18   77.89   16.50
   0   0  18   75.19    8.10
   0   0  18   58.69    9.10
   0   0  18   78.49    7.90
   0   0 -18   80.19   11.00
   0   0 -18   76.39    8.90
   0   0 -18   36.40   13.50
   0   0 -18   74.99   16.10
   0   0 -18   79.89   10.20
   0   0 -18   83.79   10.70
   0   0 -18   72.29   13.00
   0   1  18   -6.20    4.40
   0   1  18    2.20    3.50
   0   1  18   -3.70    9.30
   0   1  18  -11.20    8.10
   0   1  18  -10.10    4.80
   0   1  18  -32.00    8.00
   0   1  18    2.10    4.80
   0   1  18    1.10    5.40
   0   1  18   -1.10    3.20
   0  -1 -18   -0.30   10.00
   0  -1 -18   -3.10    6.40
   0  -1 -18   -2.60    8.70
   0  -1 -18   -5.30    5.10
   0  -1 -18    4.60    4.50
   0  -1 -18   -5.40    5.40
   0  -1 -18    2.30    5.10
   0   2  18   63.39    9.20
   0   2  18   70.29    9.20
   0   2  18   67.89    9.30
   0   2  18   64.79    8.40
   0   2  18   60.09   15.90
   0   2  18   54.29   17.20
   0   2  18   61.09    6.50
   0   2  18   68.29   16.40
   0  -2 -18   82.89   16.40
   0  -2 -18   55.59    8.90
   0  -2 -18   66.59   16.20
   0  -2 -18   66.89   12.60
   0  -2 -18   55.59    7.90
   0  -2 -18   79.39    9.80
   0  -2 -18   62.49    7.50
   0  -2 -18   69.89    9.80
   0   3  18   90.39   11.70
   0   3  18   99.79   10.70
   0   3  18   79.39   10.90
   0   3  18  101.89   14.50
   0   3  18   69.79   18.00
   0   3  18   95.79   18.80
   0   3  18   99.09   11.40
   0  -3 -18  111.49   12.20
   0  -3 -18  106.39   10.00
   0  -3 -18   94.29   17.80
   0  -3 -18   82.59   13.90
   0  -3 -18  100.19   11.70
   0  -3 -18  100.79   10.90
   0  -3 -18   98.69   19.80
   0   4  18  238.88   23.80
   0   4  18  243.18   21.40
   0   4  18  213.88   29.60
   0   4  18  215.08   19.70
   0   4  18  247.58   20.10
   0   4  18  163.38   26.20
   0   4  18  232.28   18.80
   0  -4 -18  252.47   20.00
   0  -4 -18  251.57   20.30
   0  -4 -18  233.98   17.90
   0  -4 -18  196.68   19.60
   0  -4 -18  258.27   42.70
   0  -4 -18  197.08   28.40
   0   5  18   19.90    7.70
   0   5  18   34.10    5.90
   0   5  18   22.60   13.60
   0   5  18   11.20   13.20
   0   5  18   25.80    9.30
   0   5  18   16.90    6.90
   0   5  18   17.40    6.90
   0  -5 -18   30.60   13.10
   0  -5 -18   22.60    7.00
   0  -5 -18   23.80    7.20
   0  -5 -18   23.80    7.30
   0  -5 -18   27.10    5.10
   0  -5 -18    5.50   12.50
   0   6  18  181.28   17.60
   0   6  18  177.28   24.50
   0   6  18  152.68   13.80
   0   6  18  150.58   15.50
   0   6  18  163.68   24.10
   0   6  18  135.09   18.00
   0   6  18  172.18   18.40
   0  -6 -18  178.58   37.60
   0  -6 -18  171.38   16.70
   0  -6 -18  158.28   16.10
   0  -6 -18  144.79   22.50
   0  -6 -18  157.88   15.70
   0  -6 -18  149.49   12.90
   0   7  18   80.09   11.60
   0   7  18   92.79   14.00
   0   7  18   74.19   17.80
   0   7  18   88.19   11.00
   0   7  18   88.89   10.60
   0   7  18  101.99   20.10
   0  -7 -18  133.89   36.20
   0  -7 -18   66.69   15.90
   0  -7 -18   87.79    8.90
   0  -7 -18   84.19   10.90
   0  -7 -18   94.79   14.00
   0   8  18  158.18   24.80
   0   8  18  181.88   26.10
   0   8  18  191.28   21.60
   0   8  18  195.28   16.50
   0   8  18  161.28   13.90
   0   8  18  173.48   16.40
   0   8  18  173.38   19.20
   0  -8 -18  158.08   18.50
   0  -8 -18  201.48   17.10
   0  -8 -18  183.88   27.40
   0  -8 -18  180.38   26.30
   0  -8 -18  148.59   15.90
   0  -8 -18  154.18   13.30
   0   9  18    8.30    5.60
   0   9  18   10.50   11.10
   0   9  18    5.10    7.20
   0   9  18    5.60    3.60
   0   9  18    0.10    4.90
   0   9  18   -1.10   10.10
   0  -9 -18   -1.10    5.20
   0  -9 -18    1.60    6.70
   0  -9 -18   -2.30    5.00
   0  -9 -18    4.90    3.10
   0  -9 -18   19.30   11.70
   0  10  18  132.29   14.30
   0  10  18  151.78   23.90
   0  10  18  137.39   22.80
   0  10  18  159.18   14.40
   0  10  18  118.99   15.90
   0 -10 -18  137.89   18.00
   0 -10 -18  174.18   25.50
   0 -10 -18  156.98   14.90
   0  11  18   62.89    9.70
   0  11  18   96.69   19.60
   0  11  18   59.49   11.50
   0  11  18   76.29   18.30
   0  11  18   79.69    9.80
   0 -11 -18   86.69   19.30
   0 -11 -18   77.29   10.30
   0 -11 -18   92.09   15.00
   0  12  18   11.90   13.20
   0  12  18   -3.00    5.30
   0  12  18   18.30   12.80
   0  12  18    2.80    5.40
   0  12  18    4.70    7.70
   0 -12 -18    1.00    8.40
   0 -12 -18    3.40   11.90
   0 -12 -18   11.30    7.10
   0  13  18   49.80   13.90
   0  13  18   43.50   15.50
   0  13  18   69.39    9.80
   0  13  18   53.49    8.60
   0  13  18   57.49   17.30
   0 -13 -18   90.19   14.70
   0 -13 -18   59.29   12.30
   0 -13 -18   36.40    8.90
   0 -13 -18   58.19   16.70
   0  14  18  102.09   20.20
   0  14  18   84.99   10.90
   0  14  18   81.29   13.80
   0  14  18   99.59   21.50
   0  14  18   97.09   11.00
   0 -14 -18   89.79   11.10
   0 -14 -18   76.49   13.80
   0 -14 -18  108.89   17.40
   0 -14 -18   60.49   16.70
   0 -13  19   22.60    8.10
   0 -13  19   18.50    7.50
   0 -13  19    1.90   10.60
   0  13 -19   14.10    8.90
   0  13 -19   30.70   13.60
   0  13 -19    2.50    5.10
   0  13 -19   17.00    6.20
   0  13 -19   11.30    6.60
   0  13 -19   -2.40    9.60
   0 -12  19   15.30   10.70
   0 -12  19   14.40    6.50
   0 -12  19   14.00    7.30
   0  12 -19   10.30    6.90
   0  12 -19   24.80   11.60
   0  12 -19   28.70   11.20
   0  12 -19    6.90    8.10
   0  12 -19   14.80    5.40
   0  12 -19    5.40    4.90
   0 -11  19   10.10    4.40
   0 -11  19    6.50   10.50
   0 -11  19   18.10    7.00
   0 -11  19   13.10    6.10
   0  11 -19    5.80    7.80
   0  11 -19   12.20    9.60
   0  11 -19    8.30   11.00
   0  11 -19   16.50    5.60
   0 -10  19    6.00   10.40
   0 -10  19    2.80    4.40
   0 -10  19    9.10    5.70
   0 -10  19   -5.80    4.60
   0  10 -19    7.70    6.30
   0  10 -19    2.50    9.60
   0  10 -19   -1.20    6.80
   0  10 -19    5.00    4.70
   0  10 -19   -3.70    4.20
   0  -9  19  139.49   22.80
   0  -9  19  181.48   17.30
   0  -9  19  174.88   15.40
   0  -9  19  182.88   16.90
   0   9 -19  164.98   15.50
   0   9 -19  160.38   15.30
   0   9 -19  150.18   19.20
   0   9 -19  174.08   24.10
   0   9 -19  120.49   21.60
   0   9 -19  167.78   16.90
   0  -8  19   19.40    6.40
   0  -8  19   15.00    9.90
   0  -8  19   31.70   12.80
   0  -8  19   25.20    6.20
   0  -8  19   21.90    6.10
   0   8 -19   26.30    6.70
   0   8 -19   19.50    6.10
   0   8 -19   34.20   10.50
   0   8 -19   17.90   11.80
   0   8 -19   20.20    6.10
   0   8 -19   -1.10   10.00
   0  -7  19    0.40    5.20
   0  -7  19    5.70   10.30
   0  -7  19    4.80    4.70
   0  -7  19  -11.30    6.30
   0   7 -19   10.80    5.50
   0   7 -19    0.30    4.70
   0   7 -19    1.90    9.50
   0   7 -19   -3.20    6.80
   0   7 -19   -4.80    5.10
   0   7 -19    0.90   10.20
   0  -6  19  171.38   24.50
   0  -6  19   89.69   17.40
   0  -6  19  142.79   31.40
   0  -6  19  136.89   14.10
   0  -6  19  171.08   15.00
   0  -6  19  163.18   14.50
   0  -6  19  131.49   15.20
   0   6 -19  136.19   14.10
   0   6 -19  114.39   13.40
   0   6 -19  127.69   17.60
   0   6 -19  126.39   21.80
   0   6 -19  128.99   21.30
   0   6 -19  152.38   14.40
   0  -5  19   30.40    6.80
   0  -5  19   13.90    4.00
   0  -5  19   21.60   12.80
   0  -5  19   15.10    6.00
   0  -5  19   29.50    6.60
   0  -5  19   15.50   12.30
   0  -5  19   25.10   10.60
   0  -5  19   20.90    6.80
   0   5 -19   24.80    7.10
   0   5 -19   13.10    6.10
   0   5 -19   30.20   13.00
   0   5 -19   15.70   11.00
   0   5 -19   18.60   11.90
   0   5 -19   15.50    6.40
   0   5 -19   35.10   10.50
   0  -4  19    9.90    4.10
   0  -4  19   29.50   13.40
   0  -4  19   29.00   12.20
   0  -4  19   18.30    9.00
   0  -4  19   19.90    5.70
   0  -4  19    9.50    3.90
   0  -4  19    6.20    5.20
   0  -4  19    2.10    5.50
   0  -4  19   15.90    5.30
   0   4 -19   22.30    6.40
   0   4 -19   -5.80   10.00
   0   4 -19    8.70    5.70
   0   4 -19   17.90    8.40
   0   4 -19   13.10    8.70
   0   4 -19   13.20    5.60
   0   4 -19   12.90   10.70
   0  -3  19    9.90    7.70
   0  -3  19    9.90    4.10
   0  -3  19   14.70    4.30
   0  -3  19    6.70    5.10
   0  -3  19    0.60    8.40
   0  -3  19   32.50   13.80
   0  -3  19    7.50    5.90
   0  -3  19   13.00   12.30
   0  -3  19    8.90    5.10
   0   3 -19   -0.80    6.70
   0   3 -19   10.80    5.70
   0   3 -19   14.30   11.80
   0   3 -19   21.20    6.70
   0   3 -19   15.10    6.40
   0   3 -19   14.80    8.60
   0   3 -19    6.40   10.50
   0  -2  19   19.40    5.20
   0  -2  19   19.20   13.50
   0  -2  19   21.00    6.80
   0  -2  19   18.40    5.50
   0  -2  19   -5.60   10.00
   0  -2  19   14.00    9.80
   0  -2  19   20.00    5.40
   0  -2  19   16.10    4.70
   0  -2  19   26.90    6.90
   0   2 -19   21.30    6.40
   0   2 -19   22.60    7.20
   0   2 -19   26.90    9.70
   0   2 -19    9.70    6.20
   0   2 -19   28.60    8.60
   0   2 -19   12.90   11.90
   0   2 -19   22.20   11.70
   0  -1  19    6.70    6.10
   0  -1  19    1.00    7.80
   0  -1  19   13.00    4.50
   0  -1  19   20.20    5.20
   0  -1  19    8.10    4.90
   0  -1  19    9.90   11.20
   0  -1  19  -12.60    9.80
   0  -1  19   10.00    6.00
   0   1 -19   15.00    6.70
   0   1 -19   17.50   11.90
   0   1 -19    9.60    6.30
   0   1 -19   11.50    5.20
   0   1 -19    4.80   10.90
   0   1 -19   12.40    8.60
   0   1 -19    6.60    6.50
   0   0  19   -0.20    7.00
   0   0  19    2.00    5.50
   0   0  19   -0.30    5.10
   0   0  19    3.00    4.50
   0   0  19   -8.90    9.80
   0   0  19   -3.40   10.60
   0   0  19    3.70    3.90
   0   0  19   -3.60    3.90
   0   0 -19   -1.00    5.40
   0   0 -19    1.00   10.00
   0   0 -19   -0.80    5.80
   0   0 -19   11.40    9.00
   0   0 -19    7.60    6.40
   0   0 -19  -12.00    9.20
   0   1  19   -6.80   10.90
   0   1  19   11.90    4.80
   0   1  19    1.60    5.70
   0   1  19    9.10    5.80
   0   1  19   15.00   12.30
   0   1  19   15.30    5.40
   0   1  19    3.40    7.60
   0  -1 -19   13.60    8.30
   0  -1 -19   15.70    7.00
   0  -1 -19   27.90   12.60
   0  -1 -19   13.00    4.80
   0  -1 -19   14.20    6.60
   0  -1 -19    8.00    5.80
   0  -1 -19   23.10   12.50
   0   2  19   24.90    6.20
   0   2  19   25.50    6.20
   0   2  19   14.20    6.10
   0   2  19   11.90    6.00
   0   2  19    8.30   12.40
   0   2  19   21.60    8.10
   0  -2 -19   14.00    6.70
   0  -2 -19   28.10    7.20
   0  -2 -19   20.10    8.70
   0  -2 -19    5.50   11.80
   0  -2 -19   18.20   12.90
   0  -2 -19   16.70    5.10
   0   3  19   15.90    5.70
   0   3  19   16.80    6.70
   0   3  19   10.70    5.90
   0   3  19    7.50   14.50
   0   3  19    6.00    7.00
   0   3  19    7.00    5.90
   0   3  19   27.90   13.60
   0  -3 -19    2.60    9.90
   0  -3 -19    8.60    6.40
   0  -3 -19    1.90    7.10
   0  -3 -19    6.40    4.80
   0  -3 -19   15.70   12.90
   0  -3 -19    3.40    4.60
   0  -3 -19   12.50    6.80
   0   4  19    8.80    7.70
   0   4  19   17.70    6.70
   0   4  19   24.20    7.20
   0   4  19   12.20    5.40
   0   4  19   18.10   12.70
   0   4  19   22.80   12.90
   0   4  19   10.40    6.50
   0  -4 -19   19.50   14.50
   0  -4 -19   10.50    4.40
   0  -4 -19    7.60    6.60
   0  -4 -19   10.30    6.40
   0  -4 -19    4.30    5.40
   0  -4 -19   17.70   11.40
   0   5  19   20.20    5.50
   0   5  19   12.30   11.90
   0   5  19   13.00    6.50
   0   5  19   27.70    9.90
   0   5  19   27.20    7.60
   0   5  19   17.30    6.90
   0   5  19   34.00   14.40
   0  -5 -19   23.40   13.60
   0  -5 -19   21.60    6.90
   0  -5 -19   14.50    6.40
   0  -5 -19   19.10    5.00
   0  -5 -19   25.90    6.60
   0  -5 -19   11.80   10.60
   0   6  19  139.39   12.80
   0   6  19  145.09   14.20
   0   6  19  155.58   25.00
   0   6  19  132.39   22.50
   0   6  19  129.79   14.00
   0   6  19  121.79   14.50
   0   6  19  175.98   28.60
   0  -6 -19  140.19   21.00
   0  -6 -19  198.18   27.00
   0  -6 -19  128.79   11.80
   0  -6 -19  127.69   15.30
   0  -6 -19  128.39   14.30
   0   7  19    0.80    3.90
   0   7  19  -14.90    9.00
   0   7  19  -11.20    9.50
   0   7  19    3.70    6.20
   0   7  19   -5.00    5.00
   0   7  19   -3.60    5.30
   0  -7 -19    2.40    3.20
   0  -7 -19    8.90   11.60
   0  -7 -19  -12.80    4.80
   0  -7 -19    3.20    5.70
   0   8  19   22.00    7.70
   0   8  19   15.90    4.40
   0   8  19    0.50   10.40
   0   8  19   18.60    6.50
   0   8  19   24.30    7.50
   0   8  19   20.00   12.70
   0  -8 -19   26.30    7.20
   0  -8 -19   20.10    6.90
   0  -8 -19   22.70   12.70
   0  -8 -19   34.90    9.30
   0  -8 -19   26.70    4.30
   0   9  19  142.59   23.80
   0   9  19  160.18   25.00
   0   9  19  127.99   16.40
   0   9  19  180.98   16.40
   0   9  19  145.89   15.30
   0  -9 -19  149.99   12.60
   0  -9 -19  166.78   25.80
   0  -9 -19  188.48   16.30
   0  -9 -19  184.28   20.10
   0  10  19   -6.50    5.80
   0  10  19   -3.10   10.70
   0  10  19    2.60    5.50
   0  10  19    9.50    5.20
   0  10  19   10.10   12.20
   0 -10 -19   -1.60   11.70
   0 -10 -19    0.40    7.20
   0 -10 -19    0.60    5.10
   0  11  19   23.50    6.70
   0  11  19   21.50    8.60
   0  11  19   16.40    6.60
   0  11  19    1.70   11.80
   0 -11 -19   10.10    8.20
   0 -11 -19   15.50   14.00
   0 -11 -19   18.20    6.50
   0  12  19    6.00   12.50
   0  12  19   10.70    6.20
   0  12  19  -11.90    9.60
   0  12  19    8.60    6.00
   0  12  19    9.30   12.90
   0 -12 -19   -3.50   11.00
   0 -12 -19    6.70    5.70
   0 -12 -19   26.80   10.80
   0  13  19    3.30    5.60
   0  13  19   15.80    6.60
   0  13  19   14.00    9.10
   0  13  19   15.10   13.60
   0  13  19    7.50   13.00
   0 -13 -19   10.00    6.10
   0 -13 -19   23.50   11.00
   0 -13 -19    4.40   11.80
   0 -11  20   34.50    6.80
   0 -11  20   33.60   13.20
   0 -11  20   40.00    8.70
   0 -11  20   39.30    9.50
   0  11 -20   28.40   12.90
   0  11 -20   24.80    9.90
   0  11 -20   40.30   17.00
   0  11 -20   26.50    6.50
   0  11 -20   36.00    7.40
   0  11 -20   14.00    7.10
   0 -10  20   -3.80    6.00
   0 -10  20    1.70    4.40
   0 -10  20    3.20    5.60
   0 -10  20    4.10    9.70
   0  10 -20   -7.80    5.50
   0  10 -20    5.40   10.50
   0  10 -20   11.20   10.50
   0  10 -20   -3.10    4.60
   0  10 -20   -4.70    7.50
   0  10 -20    1.30    4.90
   0  -9  20    5.90    6.20
   0  -9  20    1.30    4.70
   0  -9  20   -2.80    5.30
   0  -9  20   -6.20    9.30
   0   9 -20   -5.60    9.40
   0   9 -20    5.60   10.20
   0   9 -20    7.00    6.00
   0   9 -20    3.30    8.30
   0   9 -20    7.40    5.20
   0   9 -20    7.00    5.10
   0  -8  20   -2.60    9.80
   0  -8  20   12.90    5.20
   0   8 -20    5.30   10.10
   0   8 -20   12.70    5.40
   0   8 -20   21.50    9.80
   0   8 -20    5.10    9.80
   0   8 -20    7.30    5.20
   0  -7  20   34.60    7.20
   0  -7  20   46.90    8.40
   0  -7  20   36.20    9.40
   0  -7  20   63.19   16.00
   0   7 -20   41.90    7.80
   0   7 -20   37.30   13.40
   0   7 -20   36.70    7.60
   0   7 -20   41.40    8.00
   0   7 -20   61.89   16.00
   0   7 -20   35.70   11.00
   0  -6  20   32.90   13.80
   0  -6  20   41.10    7.70
   0  -6  20   27.50    6.40
   0  -6  20   25.50    6.70
   0   6 -20   19.30   12.20
   0   6 -20   19.00    6.70
   0   6 -20   21.60    8.70
   0   6 -20   39.10    7.80
   0   6 -20   13.30   11.80
   0   6 -20   27.90    6.90
   0  -5  20   -6.90    5.00
   0  -5  20  -17.30    9.30
   0  -5  20    8.60    5.30
   0  -5  20   -4.10    4.70
   0  -5  20    8.70    5.80
   0   5 -20  -14.50    7.80
   0   5 -20   18.70   11.00
   0   5 -20    0.70    5.80
   0   5 -20   -3.20    5.00
   0   5 -20    2.40    6.90
   0   5 -20    7.70    5.80
   0  -4  20   -1.70    2.90
   0  -4  20    8.30    5.50
   0  -4  20   11.80    6.00
   0  -4  20    6.00    3.70
   0  -4  20    8.30    8.80
   0  -4  20   -3.20    5.20
   0  -4  20    6.80    5.60
   0  -4  20  -19.90   18.00
   0   4 -20   -4.00    6.20
   0   4 -20   -3.70    6.50
   0   4 -20  -11.40    8.50
   0   4 -20    1.30   10.70
   0   4 -20    7.20    6.20
   0   4 -20   -2.60    5.40
   0   4 -20   -2.30    5.10
   0  -3  20   99.19   11.40
   0  -3  20  122.39   12.50
   0  -3  20  113.69   12.60
   0  -3  20   87.99   19.50
   0  -3  20  105.89   12.00
   0  -3  20  138.69   13.40
   0  -3  20  110.09   17.70
   0  -3  20  110.39   12.60
   0   3 -20  109.69   12.10
   0   3 -20  101.89   20.60
   0   3 -20  113.59   15.40
   0   3 -20   95.29   19.30
   0   3 -20  115.59   17.10
   0   3 -20  149.79   13.90
   0   3 -20   89.09   11.80
   0  -2  20   11.20    4.70
   0  -2  20   17.00    5.60
   0  -2  20   11.90    4.40
   0  -2  20   27.40    5.40
   0  -2  20   18.30    6.60
   0  -2  20   11.70    6.40
   0  -2  20   14.30    9.50
   0  -2  20   10.10   11.90
   0  -2  20   34.70   15.30
   0   2 -20   21.40    6.80
   0   2 -20    6.30    6.20
   0   2 -20    2.20    6.70
   0   2 -20    6.80   12.10
   0   2 -20    5.80   10.70
   0   2 -20    5.30    5.60
   0  -1  20   70.99    9.30
   0  -1  20   92.89    9.30
   0  -1  20   77.59    8.50
   0  -1  20   71.29   17.90
   0  -1  20   95.19   11.30
   0  -1  20   76.29   15.30
   0  -1  20   77.19   10.80
   0  -1  20   62.69   17.00
   0   1 -20   76.99   16.70
   0   1 -20   69.89   18.60
   0   1 -20   66.49   11.40
   0   1 -20   85.49   11.00
   0   1 -20   78.69   10.80
   0   1 -20   59.59   12.00
   0   1 -20   81.69    9.40
   0   0  20   16.90    4.60
   0   0  20   20.40   13.20
   0   0  20   10.60   12.40
   0   0  20   12.30    6.70
   0   0  20    3.40    6.60
   0   0  20   11.80    4.10
   0   0  20    2.80    4.90
   0   0  20   25.00    7.00
   0   0 -20    8.40    6.30
   0   0 -20   11.60    7.40
   0   0 -20   18.20   12.80
   0   0 -20   14.70    6.80
   0   0 -20   10.70    5.10
   0   0 -20    5.80   17.10
   0   0 -20   13.80    6.90
   0   1  20   77.19   10.30
   0   1  20   87.89   11.20
   0   1  20   93.19   10.10
   0   1  20  102.79   11.90
   0   1  20   52.39   12.60
   0   1  20   66.69   18.20
   0   1  20   73.69   18.00
   0  -1 -20   90.29   19.00
   0  -1 -20   82.29   18.00
   0  -1 -20   92.29   11.70
   0  -1 -20   68.29   10.30
   0  -1 -20   72.69   13.70
   0  -1 -20   74.29    8.80
   0  -1 -20   70.89   11.00
   0   2  20    8.00    6.40
   0   2  20    3.80    6.10
   0   2  20    5.00   12.00
   0   2  20    4.90    5.60
   0   2  20    7.10   11.70
   0   2  20    2.60   10.40
   0  -2 -20    8.90   11.20
   0  -2 -20   10.40    5.20
   0  -2 -20   19.00    7.00
   0  -2 -20   15.20   13.00
   0  -2 -20   11.40    8.30
   0  -2 -20   12.90   11.60
   0   3  20  103.99   12.90
   0   3  20  136.79   14.40
   0   3  20  105.39   21.10
   0   3  20  130.69   23.20
   0   3  20  127.69   13.80
   0  -3 -20  111.69   13.60
   0  -3 -20  115.99   13.80
   0  -3 -20  115.19   11.90
   0  -3 -20  161.08   25.50
   0  -3 -20  106.29   20.80
   0   4  20   -9.10   10.20
   0   4  20   17.30   13.30
   0   4  20    2.30    6.00
   0   4  20   -2.40    5.90
   0   4  20    8.10    6.50
   0  -4 -20   -3.90    6.10
   0  -4 -20   -1.30    4.50
   0  -4 -20   -0.80    6.00
   0  -4 -20   -6.50    9.00
   0  -4 -20  -17.90   10.40
   0  -4 -20   -0.60    4.20
   0   5  20   -7.30    5.40
   0   5  20  -18.20    9.60
   0   5  20    2.40    5.60
   0   5  20    2.30   10.70
   0   5  20    0.60    5.80
   0  -5 -20    0.50    4.90
   0  -5 -20   -2.60    6.10
   0  -5 -20    0.70    3.90
   0  -5 -20  -10.90   11.20
   0   6  20   35.50    7.80
   0   6  20   21.90    7.10
   0   6  20   25.10   13.90
   0   6  20   19.70    8.20
   0   6  20   30.50   14.60
   0  -6 -20   44.20   13.70
   0  -6 -20   17.40   13.10
   0  -6 -20   33.00    5.30
   0  -6 -20   30.10    8.10
   0  -6 -20   29.00    7.70
   0   7  20   43.10   15.50
   0   7  20   44.70    9.00
   0   7  20   44.40    8.60
   0   7  20   34.20   15.60
   0   7  20   47.70    8.80
   0  -7 -20   41.90    5.80
   0  -7 -20   32.30    8.80
   0  -7 -20   44.20   15.70
   0  -7 -20   52.69    9.00
   0  -7 -20   52.69    9.10
   0   8  20   -4.00    5.10
   0   8  20   -4.40    5.20
   0   8  20    4.00   12.30
   0   8  20   -7.60    5.20
   0   8  20    0.90   10.60
   0  -8 -20   -6.70    6.20
   0  -8 -20    1.60    3.20
   0  -8 -20   -1.10   12.20
   0  -8 -20    3.70    6.30
   0   9  20    2.50    5.60
   0   9  20   -3.20    6.00
   0   9  20   -7.80   20.00
   0   9  20    1.80   11.80
   0   9  20   -2.80    5.60
   0  -9 -20   14.00   13.40
   0  -9 -20    5.30    7.40
   0  -9 -20    2.30    3.20
   0  -9 -20   -1.40    5.70
   0  10  20   -2.50    6.10
   0  10  20    4.70    5.50
   0  10  20   -4.00    4.90
   0  10  20   -2.40   10.20
   0 -10 -20   -3.60    6.40
   0 -10 -20    5.30   12.80
   0 -10 -20   -1.00    5.80
   0  11  20   55.59   19.70
   0  11  20   37.50    8.10
   0  11  20   42.80   15.70
   0  11  20   34.50   11.90
   0  11  20   33.60    8.30
   0 -11 -20   47.40   12.10
   0 -11 -20   38.60    8.40
   0 -11 -20   51.89   17.90
   0 -10  21   44.40   15.30
   0 -10  21   46.70    8.20
   0 -10  21   72.79   10.60
   0  10 -21   27.20   14.80
   0  10 -21   58.69    9.70
   0  10 -21   58.49   16.20
   0  10 -21   59.59    8.60
   0  10 -21   41.10    8.10
   0  10 -21   52.39   14.50
   0  -9  21   60.89   10.10
   0  -9  21   96.09   11.80
   0  -9  21   64.59   17.50
   0  -9  21   76.69   10.10
   0   9 -21   75.69   14.80
   0   9 -21   67.69   10.10
   0   9 -21   64.49    9.60
   0   9 -21   80.99   17.60
   0   9 -21   45.30   15.20
   0   9 -21   87.99   10.60
   0  -8  21   11.90    6.30
   0  -8  21   10.30    6.70
   0  -8  21   12.40    5.60
   0  -8  21   16.60   13.00
   0   8 -21   10.80    6.90
   0   8 -21   -3.00    5.20
   0   8 -21   11.30    9.90
   0   8 -21   -0.80    8.40
   0  -7  21   29.40   14.30
   0  -7  21   56.79    8.90
   0   7 -21   50.49   11.20
   0   7 -21   49.00   14.90
   0   7 -21   49.30   15.20
   0   7 -21   53.39    8.40
   0   7 -21   54.99    8.80
   0   7 -21   70.09    9.80
   0  -6  21   18.50    6.10
   0  -6  21   15.70    6.40
   0  -6  21   22.20    7.20
   0   6 -21    5.70    8.20
   0   6 -21    9.20    6.00
   0   6 -21   13.80    6.70
   0   6 -21   14.60    6.20
   0   6 -21   -0.90   10.60
   0   6 -21   11.10   11.80
   0  -5  21    1.10    4.90
   0  -5  21    8.80    5.90
   0  -5  21    2.30    5.40
   0  -5  21   21.00   12.20
   0   5 -21   12.50   10.70
   0   5 -21   14.90   11.70
   0   5 -21   17.00    6.60
   0   5 -21    7.50    6.10
   0   5 -21   -6.90    6.60
   0   5 -21   28.40    7.00
   0  -4  21  134.49   13.00
   0  -4  21  143.09   13.80
   0  -4  21   91.79   11.80
   0  -4  21   85.09   20.50
   0  -4  21  110.89   11.00
   0  -4  21   79.09    9.80
   0   4 -21  103.99   16.30
   0   4 -21   62.19   17.30
   0   4 -21   92.69   11.80
   0   4 -21   79.19   18.10
   0   4 -21   89.19   11.90
   0   4 -21  104.79   12.30
   0  -3  21   38.40    6.80
   0  -3  21   61.69    8.60
   0  -3  21   45.10    8.30
   0  -3  21   35.10    8.00
   0  -3  21   30.00    5.70
   0  -3  21   38.40   15.60
   0  -3  21   35.00    6.20
   0   3 -21   31.30    7.30
   0   3 -21   35.60    9.50
   0   3 -21   46.80   16.60
   0   3 -21   31.50   14.10
   0   3 -21   32.60    8.20
   0   3 -21   28.80   10.50
   0   3 -21   43.50    8.30
   0  -2  21  228.08   18.70
   0  -2  21  206.58   20.10
   0  -2  21  250.27   32.40
   0  -2  21  227.18   19.50
   0  -2  21  258.07   20.90
   0  -2  21  248.38   19.40
   0  -2  21  274.17   21.30
   0   2 -21  266.47   21.50
   0   2 -21  202.68   30.60
   0   2 -21  220.38   20.40
   0   2 -21  205.78   22.30
   0   2 -21  207.58   19.80
   0  -1  21    4.80    6.20
   0  -1  21    9.80    5.20
   0  -1  21    9.80    4.20
   0  -1  21    9.30    4.90
   0  -1  21    3.80    4.10
   0  -1  21   -0.70   11.80
   0  -1  21   26.90    7.30
   0   1 -21   -2.60   11.70
   0   1 -21    9.90    5.30
   0   1 -21    2.70   10.60
   0   1 -21    7.60    6.50
   0   1 -21   -1.70    7.50
   0   1 -21    9.50    6.30
   0   1 -21    5.20    5.80
   0   0  21   -5.00    5.50
   0   0  21    9.00   12.80
   0   0  21    0.50    6.40
   0   0  21   -3.70    4.60
   0   0  21   -3.10    3.80
   0   0 -21   -7.80   11.00
   0   0 -21  -11.60    8.30
   0   0 -21   -1.40    4.40
   0   0 -21   -7.10    6.70
   0   0 -21   -3.70    5.30
   0   0 -21   -8.80    5.30
   0   0 -21    1.40    5.80
   0   1  21    4.80    5.40
   0   1  21    3.00    6.00
   0   1  21   -7.60    5.80
   0   1  21    1.40   12.40
   0  -1 -21    1.80    6.30
   0  -1 -21   -2.10    6.30
   0  -1 -21   -7.40   10.90
   0  -1 -21   -1.10    7.00
   0  -1 -21    5.70    5.10
   0  -1 -21   -5.20    5.20
   0  -1 -21   12.20   13.90
   0   2  21  214.48   19.40
   0   2  21  167.78   27.40
   0   2  21  198.08   19.20
   0   2  21  202.78   19.40
   0  -2 -21  209.08   19.50
   0  -2 -21  202.08   19.60
   0  -2 -21  199.68   27.80
   0  -2 -21  196.68   16.90
   0  -2 -21  168.58   22.30
   0  -2 -21  190.78   29.60
   0   3  21   26.40    7.50
   0   3  21   26.90   14.70
   0   3  21   51.29   17.50
   0   3  21   26.60    7.80
   0   3  21   43.70    8.60
   0  -3 -21   38.90    8.80
   0  -3 -21   30.00   14.60
   0  -3 -21   38.40    8.80
   0  -3 -21   31.70    6.10
   0   4  21   95.19   21.10
   0   4  21   90.39   11.60
   0   4  21   86.39   12.00
   0   4  21   89.39   20.60
   0   4  21   94.19   12.10
   0  -4 -21   96.49   15.90
   0  -4 -21   88.79   20.80
   0  -4 -21   87.39    9.50
   0  -4 -21   99.49   11.20
   0  -4 -21  107.09   17.90
   0   5  21   10.10   12.70
   0   5  21   -1.30    5.50
   0   5  21    8.10    6.30
   0   5  21   -3.30    6.20
   0   5  21    4.10   13.30
   0  -5 -21    6.60    5.40
   0  -5 -21   -4.60    3.90
   0  -5 -21   -1.40    6.00
   0  -5 -21   -0.80    5.70
   0  -5 -21  -10.90   10.40
   0   6  21   15.10   12.80
   0   6  21    1.00    6.20
   0   6  21    8.10    6.40
   0   6  21    9.70   12.80
   0   6  21    4.80    6.50
   0  -6 -21    6.70   10.00
   0  -6 -21   14.80    6.90
   0  -6 -21    8.40    6.80
   0  -6 -21    9.40    4.30
   0  -6 -21    2.10   12.40
   0   7  21   40.30    8.40
   0   7  21   46.60   10.30
   0   7  21   73.79   19.10
   0   7  21   63.69   18.60
   0   7  21   37.40    8.60
   0  -7 -21   41.10   16.10
   0  -7 -21   43.20    5.90
   0  -7 -21   42.40    9.40
   0  -7 -21   31.10    8.30
   0   8  21   -8.40   13.10
   0   8  21    1.40    6.10
   0   8  21   -2.00    5.80
   0   8  21   -2.70    5.60
   0   8  21    2.90   12.70
   0  -8 -21    6.00    6.20
   0  -8 -21    2.90    6.70
   0  -8 -21    7.30    3.40
   0  -8 -21   20.50   13.50
   0   9  21  106.19   22.50
   0   9  21   69.09   10.30
   0   9  21   75.59   10.60
   0   9  21   48.70   10.60
   0   9  21   83.29   19.80
   0  -9 -21   66.99    7.20
   0  -9 -21   87.09   13.50
   0  -9 -21   77.39   11.10
   0  -9 -21   51.99   18.70
   0  10  21   39.60    8.70
   0  10  21   41.00   17.90
   0  10  21   44.50   10.50
   0  10  21   38.00    8.30
   0  10  21   47.60   15.90
   0 -10 -21   45.80   11.30
   0 -10 -21   28.30   16.00
   0 -10 -21   42.20    9.00
   0  -8  22   14.80    6.30
   0  -8  22   30.30    7.20
   0  -8  22   25.60   14.70
   0  -8  22   44.20    8.90
   0   8 -22   39.90   11.40
   0   8 -22    8.50    6.20
   0   8 -22   20.80    6.80
   0   8 -22    4.30   11.50
   0   8 -22   17.00    8.10
   0   8 -22    5.60   12.00
   0  -7  22   47.50    8.40
   0  -7  22   62.29   10.20
   0  -7  22   44.60   16.30
   0  -7  22   61.39    9.20
   0   7 -22   28.70    8.50
   0   7 -22   57.09    9.00
   0   7 -22   21.80   14.70
   0   7 -22   45.50    8.40
   0   7 -22   61.19   16.30
   0   7 -22   14.00   13.00
   0  -6  22   18.40    6.50
   0  -6  22   22.40    6.80
   0  -6  22   33.10    7.80
   0  -6  22   12.10   13.70
   0   6 -22   16.70   13.60
   0   6 -22   24.10    7.50
   0   6 -22   17.20    7.20
   0   6 -22   19.70   13.30
   0   6 -22   21.90   11.00
   0   6 -22   22.80    7.50
   0  -5  22    8.20   12.10
   0  -5  22   -0.70    5.60
   0  -5  22    5.70    6.40
   0  -5  22   13.20    5.30
   0   5 -22   -1.20    5.60
   0   5 -22   -6.40   12.80
   0   5 -22    2.60    5.80
   0   5 -22   -0.10    6.00
   0   5 -22    4.60    7.50
   0   5 -22    4.70    9.50
   0  -4  22  165.98   25.70
   0  -4  22  131.89   13.70
   0  -4  22  196.28   17.30
   0  -4  22  184.78   16.20
   0  -4  22  205.58   17.10
   0  -4  22  155.48   14.60
   0   4 -22  155.48   16.80
   0   4 -22  194.18   30.90
   0   4 -22  187.28   17.30
   0   4 -22  178.88   17.40
   0   4 -22  147.49   31.30
   0   4 -22  188.48   23.50
   0  -3  22   56.99    7.90
   0  -3  22   86.89    9.60
   0  -3  22   63.39   17.50
   0  -3  22   49.70    6.80
   0  -3  22   93.19   11.40
   0   3 -22   42.70    8.20
   0   3 -22   75.29   15.00
   0   3 -22   72.39   10.40
   0   3 -22   65.59   17.80
   0   3 -22   82.69   18.10
   0   3 -22   73.29   10.90
   0  -2  22    7.10    4.20
   0  -2  22   17.10    5.70
   0  -2  22    1.40    4.50
   0  -2  22   20.70   14.40
   0  -2  22   36.40    8.10
   0   2 -22   16.60    6.90
   0   2 -22    9.70    7.40
   0   2 -22    5.10   12.00
   0   2 -22   12.50    6.30
   0   2 -22  -17.10    9.00
   0   2 -22   14.70    8.40
   0   2 -22   13.00    6.40
   0  -1  22   57.59    8.10
   0  -1  22   53.69   17.30
   0   1 -22   79.59   10.30
   0   1 -22   78.99   17.30
   0   1 -22   50.29   16.20
   0   1 -22   49.10    9.10
   0   1 -22   58.29   11.80
   0   1 -22   48.40   12.00
   0   1 -22   43.80    7.70
   0   0  22  -12.20    5.60
   0   0  22  -12.50    5.50
   0   0  22    3.70    5.00
   0   0  22    3.50   12.40
   0   0 -22    0.90    4.70
   0   0 -22   -3.80    5.80
   0   0 -22   -4.20    5.70
   0   0 -22    6.70   12.20
   0   0 -22   -2.10    7.10
   0   0 -22    0.50    6.20
   0   0 -22   -3.50   10.70
   0   1  22   43.60   16.60
   0   1  22   44.30    8.90
   0   1  22   37.80    7.80
   0   1  22   40.40    8.40
   0  -1 -22   24.80    7.80
   0  -1 -22   46.40   11.80
   0  -1 -22   46.10   16.80
   0  -1 -22   38.80    8.90
   0  -1 -22   36.90    7.10
   0  -1 -22   34.20    8.60
   0   2  22   12.90   14.40
   0   2  22   13.00    7.20
   0   2  22   19.20    7.10
   0   2  22    4.80    5.90
   0  -2 -22   -8.50   10.90
   0  -2 -22    8.90    5.40
   0  -2 -22   11.90    7.20
   0  -2 -22    9.00    7.80
   0  -2 -22   18.00    7.30
   0   3  22   87.59   11.70
   0   3  22   73.39   11.30
   0   3  22   91.19   12.00
   0   3  22   69.89   18.80
   0  -3 -22   83.69   11.80
   0  -3 -22   75.19   19.30
   0  -3 -22   97.79   13.40
   0  -3 -22   79.29    9.50
   0   4  22  205.68   19.10
   0   4  22  157.98   19.60
   0   4  22  186.18   29.20
   0   4  22  213.58   18.70
   0  -4 -22  165.38   17.80
   0  -4 -22  146.69   17.40
   0  -4 -22  193.38   15.80
   0  -4 -22  171.28   28.50
   0   5  22   -2.60   11.60
   0   5  22    6.40    6.00
   0   5  22   -3.10    6.40
   0   5  22   -9.70    5.60
   0  -5 -22  -11.10   10.70
   0  -5 -22    5.10    4.80
   0  -5 -22    5.60    6.40
   0  -5 -22   -4.20    6.40
   0   6  22    8.10   15.40
   0   6  22   29.70    8.00
   0   6  22   33.70    8.30
   0   6  22   27.60    8.80
   0  -6 -22   28.50   14.40
   0  -6 -22   20.70    5.20
   0   7  22   43.10    9.20
   0   7  22   26.80   15.30
   0   7  22   39.30    9.20
   0   7  22   49.10    9.30
   0  -7 -22   48.30    6.30
   0  -7 -22   31.10   15.10
   0  -7 -22   50.29    9.70
   0   8  22   18.60    8.40
   0   8  22   19.70    7.30
   0   8  22   11.10    6.80
   0   8  22   -4.60   12.70
   0  -8 -22   19.70    4.50
   0  -8 -22   25.00    7.70
   0  -8 -22   30.80   16.90
   0  -5  23   27.60    6.10
   0  -5  23   31.60    7.40
   0  -5  23   25.30    7.40
   0  -5  23   43.70   16.20
   0   5 -23    2.50   12.40
   0   5 -23   17.00   12.20
   0   5 -23    8.70    7.20
   0   5 -23    3.90   11.90
   0   5 -23    9.40    6.90
   0   5 -23    6.80    6.80
   0  -4  23    5.20   13.00
   0  -4  23    5.60    3.80
   0  -4  23   18.20    4.70
   0  -4  23   11.30    6.70
   0  -4  23   34.90    7.30
   0   4 -23   -8.70   11.10
   0   4 -23   25.00    7.60
   0   4 -23   19.50    6.80
   0   4 -23   24.40   10.20
   0   4 -23   12.30    7.00
   0   4 -23   40.10   14.60
   0  -3  23   33.20    5.90
   0  -3  23   41.70    7.40
   0  -3  23   45.30    8.60
   0  -3  23   63.79   17.80
   0   3 -23   50.49   14.90
   0   3 -23   64.29    9.50
   0   3 -23   21.10    6.60
   0   3 -23   23.00   10.40
   0   3 -23   27.90   14.80
   0   3 -23   31.80    8.10
   0  -2  23    5.00    4.20
   0  -2  23    1.60    4.20
   0  -2  23    9.20    6.50
   0  -2  23   -1.30   11.30
   0  -2  23   11.60    5.40
   0   2 -23   16.40    7.30
   0   2 -23    7.80    5.90
   0   2 -23   14.90    9.70
   0   2 -23   15.10    7.00
   0   2 -23   15.30    8.20
   0   2 -23    4.90   12.30
   0   2 -23   35.70   26.70
   0  -1  23   14.20    7.00
   0  -1  23   25.40    5.40
   0  -1  23   19.40    6.00
   0  -1  23    0.40   13.10
   0   1 -23   20.10    9.40
   0   1 -23    9.90   14.10
   0   1 -23   18.70    6.10
   0   1 -23   30.30    8.40
   0   1 -23   11.20    7.80
   0   1 -23   24.70    7.80
   0   0  23  -17.70   10.70
   0   0  23    5.80    5.30
   0   0  23    8.90    6.70
   0   0 -23   -3.70    6.70
   0   0 -23    2.30    6.50
   0   0 -23   -6.80    6.10
   0   0 -23    4.20    6.70
   0   0 -23   -2.50    4.80
   0   1  23   15.10    6.40
   0   1  23   45.60    9.10
   0   1  23   18.90    7.80
   0   1  23   13.50   12.80
   0  -1 -23    5.00    8.00
   0  -1 -23   21.00   14.50
   0  -1 -23   21.00    7.30
   0  -1 -23   27.90    7.80
   0  -1 -23   37.10    8.60
   0  -1 -23   14.40    5.80
   0   2  23   -7.40    5.00
   0   2  23  -10.50   11.00
   0   2  23  -11.00    6.00
   0   2  23   -9.50    6.00
   0  -2 -23    2.70   13.30
   0  -2 -23   -1.30    5.90
   0  -2 -23   -5.00    4.50
   0  -2 -23    6.90    7.00
   0   3  23  -11.80   11.50
   0   3  23   11.10    7.10
   0   3  23    9.80    6.50
   0   3  23   17.30    7.10
   0  -3 -23   32.00    8.70
   0  -3 -23   13.40    5.80
   0  -3 -23   22.60   14.30
   0  -3 -23   10.80    7.40
   0   4  23    3.10    6.40
   0   4  23   17.90    7.80
   0   4  23   15.50    8.00
   0   4  23   21.00   17.20
   0  -4 -23    2.50    7.30
   0  -4 -23   13.20    5.40
   0  -4 -23   20.60    8.30
   0  -4 -23   10.30   14.60
   0   5  23   10.40    6.80
   0   5  23   20.80    8.10
   0   5  23    4.80    7.20
   0   5  23   33.70   16.60
   0  -5 -23   12.30    4.90
   0  -5 -23   23.10    8.20
   0  -5 -23    3.00   13.20
  -1  -4 -23   30.90    6.30
  -1  -4 -23   26.60    8.60
  -1  -4 -23   22.50   16.90
   1   4  23   12.10    7.10
   1   4  23   37.80   17.80
   1   4  23   35.90    9.30
   1   4  23   36.30    8.80
  -1  -3 -23   23.70    8.00
  -1  -3 -23   -2.00    6.90
  -1  -3 -23   23.80    5.90
   1   3  23    4.60    6.40
   1   3  23   13.90    7.70
   1   3  23   10.30    7.70
  -1  -2 -23   25.80    8.50
  -1  -2 -23   51.19   10.00
  -1  -2 -23   35.50    7.10
  -1  -2 -23   24.50   24.10
   1   2  23   51.89    9.80
   1   2  23   30.90   16.30
   1   2  23   52.09    9.70
   1   2  23   42.40    8.40
  -1  -1 -23   21.00    9.90
  -1  -1 -23   30.10    8.90
  -1  -1 -23   30.60    8.50
  -1  -1 -23   28.00    8.50
  -1  -1 -23   29.90   17.00
  -1  -1 -23   32.80    7.10
   1   1  23   28.00   14.00
   1   1  23   48.30    9.20
   1   1  23   30.80   11.90
  -1   0 -23   -3.10    4.90
  -1   0 -23    2.90    6.20
  -1   0 -23    6.60    6.90
  -1   0 -23   -6.90   10.70
  -1   0 -23    5.00    7.90
  -1   0 -23   -2.00    6.10
   1   0  23    1.70   12.60
   1   0  23    7.20    5.30
   1   0  23    6.60    6.60
  -1   1 -23   40.10    7.20
  -1   1 -23    9.00   13.40
  -1   1 -23   25.40    7.80
  -1   1 -23   18.90    8.40
  -1   1 -23   38.00   11.50
  -1   1 -23   31.10    8.70
   1  -1  23   26.40    6.40
   1  -1  23   37.40    6.20
   1  -1  23   45.80   17.60
  -1   2 -23   41.10   11.50
  -1   2 -23   65.39   10.30
  -1   2 -23   52.09    9.50
  -1   2 -23   42.40    7.80
  -1   2 -23   37.10   15.80
   1  -2  23   45.70    7.10
   1  -2  23   39.90    6.20
   1  -2  23   42.90   16.90
   1  -2  23   56.29    9.70
  -1   3 -23   10.20    6.60
  -1   3 -23   16.50   14.30
  -1   3 -23   19.20   10.00
  -1   3 -23   15.50    7.50
  -1   3 -23   25.50   14.40
  -1   3 -23   11.60    6.10
   1  -3  23   15.40    4.20
   1  -3  23   12.10    4.70
   1  -3  23   31.10    7.70
   1  -3  23    1.60   13.30
  -1   4 -23   12.00    9.20
  -1   4 -23   36.20    9.00
  -1   4 -23   32.70    8.60
  -1   4 -23   32.00   14.70
  -1   4 -23   17.80   14.30
  -1   4 -23   27.90   10.40
   1  -4  23   31.30    7.80
   1  -4  23   33.00    8.30
   1  -4  23   29.30   16.10
  -1  -7 -22   11.70    4.80
  -1  -7 -22   -1.00   12.70
   1   7  22   -2.20    5.90
   1   7  22    6.60    7.00
   1   7  22   15.80   13.70
   1   7  22   -2.10    6.30
  -1  -6 -22   18.40   14.20
  -1  -6 -22   31.60    8.60
  -1  -6 -22   21.60    5.20
   1   6  22   23.40    7.80
   1   6  22   25.10    8.20
   1   6  22   31.20    8.70
   1   6  22   16.50   15.00
  -1  -5 -22   29.30    6.10
  -1  -5 -22    6.00   13.80
  -1  -5 -22   42.70   11.80
  -1  -5 -22   28.30    8.20
   1   5  22   17.20    8.00
   1   5  22   60.79   25.70
   1   5  22   32.70    8.70
   1   5  22   24.20    7.90
  -1  -4 -22   62.99   11.50
  -1  -4 -22   70.39   19.60
  -1  -4 -22   68.69    8.60
  -1  -4 -22   67.29   10.80
   1   4  22   86.39   11.70
   1   4  22   42.50   16.60
   1   4  22   61.99   10.40
   1   4  22   66.19   10.70
  -1  -3 -22  103.39   10.80
  -1  -3 -22   92.69   12.70
  -1  -3 -22  136.39   14.50
  -1  -3 -22  104.49   22.10
   1   3  22   80.39   13.20
   1   3  22   98.09   13.10
   1   3  22   94.19   12.90
   1   3  22   62.29   19.90
  -1  -2 -22   12.80    6.90
  -1  -2 -22   15.80    6.40
  -1  -2 -22   -3.70   11.90
  -1  -2 -22   15.50    5.60
  -1  -2 -22    6.90    6.50
   1   2  22    2.20    5.70
   1   2  22   18.40    7.40
   1   2  22   10.60   12.80
   1   2  22    2.20    6.50
  -1  -1 -22   12.60    5.80
  -1  -1 -22   11.80    7.30
  -1  -1 -22   15.60    7.10
  -1  -1 -22    5.50    6.70
  -1  -1 -22   -3.00   12.00
  -1  -1 -22    3.90    8.20
   1   1  22   15.30    7.10
   1   1  22   16.80    7.00
   1   1  22   -2.50   11.30
   1   1  22   14.10    6.10
  -1   0 -22   75.09   10.90
  -1   0 -22   63.69    9.00
  -1   0 -22   51.09   12.00
  -1   0 -22   81.09   11.40
  -1   0 -22   45.80   16.60
  -1   0 -22   64.89   15.80
   1   0  22   83.39   12.10
   1   0  22   89.39   19.50
   1   0  22   61.99    9.20
   1   0  22   77.69   10.90
  -1   1 -22   21.70   12.80
  -1   1 -22   11.70    7.70
  -1   1 -22   -1.40   11.60
  -1   1 -22    5.40    5.30
  -1   1 -22    8.50    8.30
  -1   1 -22    8.60    6.50
  -1   1 -22   17.80    7.50
   1  -1  22    7.20    6.80
   1  -1  22   14.00    5.60
   1  -1  22    7.20   13.50
   1  -1  22   16.60    4.70
  -1   2 -22   12.30   12.10
  -1   2 -22   40.30   14.80
  -1   2 -22   14.00    8.30
  -1   2 -22   34.80    8.10
  -1   2 -22    7.20    5.50
  -1   2 -22   18.50    9.10
  -1   2 -22   49.00    8.30
   1  -2  22   30.30    7.90
   1  -2  22   19.60    4.90
   1  -2  22   12.90   13.10
   1  -2  22   10.80    5.00
  -1   3 -22  102.99   12.40
  -1   3 -22   88.29   11.10
  -1   3 -22  113.29   13.10
  -1   3 -22  106.19   17.00
  -1   3 -22  116.89   21.30
   1  -3  22  125.09   23.30
   1  -3  22  105.29   11.80
   1  -3  22   89.89   10.60
   1  -3  22   68.09    8.40
   1  -3  22  121.99   13.20
  -1   4 -22   56.79    9.10
  -1   4 -22   50.09   17.50
  -1   4 -22   73.39   18.60
  -1   4 -22   59.09    9.60
  -1   4 -22   70.09   13.40
  -1   4 -22   86.79   11.10
   1  -4  22   59.59    7.40
   1  -4  22   49.60    6.50
   1  -4  22   93.29   10.30
   1  -4  22   62.09    9.90
   1  -4  22   51.99   17.50
  -1   5 -22   33.10    8.40
  -1   5 -22   24.90   13.50
  -1   5 -22   17.70    6.60
  -1   5 -22   51.09   25.10
  -1   5 -22   25.30    7.40
  -1   5 -22   14.50    8.80
   1  -5  22   23.40   13.70
   1  -5  22   45.70    9.30
   1  -5  22   23.00    7.50
  -1   6 -22   19.80    8.20
  -1   6 -22   45.60   16.00
  -1   6 -22   23.40   14.20
  -1   6 -22   25.80   13.50
  -1   6 -22   24.10    7.70
   1  -6  22   13.90   13.20
   1  -6  22   34.20    7.70
   1  -6  22   24.00    7.50
  -1   7 -22   11.40    8.80
  -1   7 -22   20.20    7.30
  -1   7 -22    7.80    6.30
  -1   7 -22    2.20   11.00
  -1   7 -22    5.50   12.80
  -1   7 -22    7.30    5.90
   1  -7  22   13.00    6.10
   1  -7  22   -9.80   10.90
   1  -7  22   -0.10    6.00
  -1  -9 -21   46.10    9.00
  -1  -9 -21   34.40    5.50
  -1  -9 -21   52.79   18.30
   1   9  21   40.30    8.90
   1   9  21   49.00   16.40
   1   9  21   24.00    8.50
   1   9  21   34.70    8.40
   1   9  21   43.50   16.80
  -1  -8 -21    4.40    6.60
  -1  -8 -21    0.70   11.90
  -1  -8 -21    8.40    3.90
   1   8  21   -0.70    7.00
   1   8  21   12.60    6.60
   1   8  21    0.80   11.50
   1   8  21   12.20    6.50
   1   8  21   14.30   13.20
  -1  -7 -21    1.80    3.80
  -1  -7 -21  -13.10   10.40
  -1  -7 -21   -3.30    6.20
   1   7  21    0.90    5.90
   1   7  21   11.60   13.10
   1   7  21    6.20    6.40
   1   7  21   -4.80    5.80
   1   7  21    2.70    4.70
  -1  -6 -21   11.40   13.00
  -1  -6 -21    8.50    7.10
  -1  -6 -21   -7.20    3.40
  -1  -6 -21   -4.60    5.70
   1   6  21    1.50    6.20
   1   6  21  -12.70   12.10
   1   6  21    4.40    4.60
   1   6  21   -6.10   10.60
   1   6  21   -6.50    5.70
   1   6  21    4.50    5.90
  -1  -5 -21  174.58   20.60
  -1  -5 -21  165.18   17.00
  -1  -5 -21  180.28   28.20
   1   5  21  162.58   16.80
   1   5  21  155.88   18.50
   1   5  21  151.38   16.40
   1   5  21  168.28   15.40
   1   5  21  120.69   24.00
  -1  -4 -21   16.50    7.40
  -1  -4 -21   14.90    5.20
  -1  -4 -21   18.20    7.70
  -1  -4 -21   14.60   13.20
   1   4  21   11.80    5.90
   1   4  21   20.90    7.20
   1   4  21   -6.90   10.90
   1   4  21   10.10    7.10
   1   4  21    4.90    6.60
  -1  -3 -21   27.50   15.40
  -1  -3 -21   41.30    6.80
  -1  -3 -21   26.70    8.10
  -1  -3 -21   32.80    8.60
   1   3  21   37.50    8.30
   1   3  21   33.10   16.00
   1   3  21   44.30    7.70
   1   3  21   44.20    8.90
   1   3  21   28.80    8.10
  -1  -2 -21   15.00   16.70
  -1  -2 -21   19.30    5.60
  -1  -2 -21   25.30    7.90
  -1  -2 -21   21.20   14.00
  -1  -2 -21   20.40    6.50
  -1  -2 -21   15.90    7.20
   1   2  21    2.20    6.30
   1   2  21   11.60    6.20
   1   2  21    7.00   12.10
   1   2  21   19.50    7.30
  -1  -1 -21   60.29    7.80
  -1  -1 -21   30.90   14.20
  -1  -1 -21   39.30   10.80
   1   1  21   77.29   17.90
  -1   0 -21   12.00   11.40
  -1   0 -21    3.50    5.20
  -1   0 -21    6.40    7.50
  -1   0 -21   -3.90   10.30
  -1   0 -21    1.60    6.20
  -1   0 -21   16.80    7.20
  -1   0 -21   -1.70    6.00
   1   0  21    2.50    5.90
   1   0  21    5.90    5.00
   1   0  21    7.70   12.10
   1   0  21   12.80    6.70
  -1   1 -21   50.39   11.80
  -1   1 -21   67.09   10.30
  -1   1 -21   11.70   12.90
  -1   1 -21   26.00    8.90
  -1   1 -21   36.80    8.30
  -1   1 -21   35.60    7.60
  -1   1 -21   41.60   14.80
   1  -1  21   63.29   17.50
   1  -1  21   45.50    8.70
   1  -1  21   35.70    8.20
   1  -1  21   39.40    7.00
  -1   2 -21    9.60   12.40
  -1   2 -21   26.70    7.50
  -1   2 -21   25.70    7.90
  -1   2 -21   23.50   13.40
  -1   2 -21   12.70    8.20
  -1   2 -21   18.10    6.00
  -1   2 -21   15.20    8.30
   1  -2  21   24.80    6.10
   1  -2  21   25.10   14.20
   1  -2  21   28.50    7.80
   1  -2  21   17.70    5.10
   1  -2  21   19.60    5.00
   1  -2  21    9.50    6.70
  -1   3 -21   15.40    8.70
  -1   3 -21   29.50    7.90
  -1   3 -21   29.10    7.60
  -1   3 -21   32.80   15.30
  -1   3 -21   28.20    7.50
  -1   3 -21   18.90   13.10
   1  -3  21   27.60    5.60
   1  -3  21   40.00    7.30
   1  -3  21   37.20   15.70
   1  -3  21   30.70    5.50
   1  -3  21   29.70    7.70
  -1   4 -21    7.30   12.20
  -1   4 -21   -2.70    5.20
  -1   4 -21    4.30    8.20
  -1   4 -21    6.30   11.20
  -1   4 -21   13.10    6.50
  -1   4 -21   15.70    6.90
   1  -4  21    2.50    5.60
   1  -4  21    3.20    3.20
   1  -4  21   -0.20   11.00
   1  -4  21   15.90    5.90
  -1   5 -21  147.69   19.90
  -1   5 -21  124.89   14.60
  -1   5 -21  137.69   15.30
  -1   5 -21  170.78   16.20
  -1   5 -21  131.99   22.50
  -1   5 -21  143.39   24.30
   1  -5  21  134.79   23.70
   1  -5  21  186.88   16.50
   1  -5  21  168.38   16.20
   1  -5  21  185.88   15.80
  -1   6 -21   -4.80    8.90
  -1   6 -21    8.00    6.10
  -1   6 -21   19.20    9.30
  -1   6 -21   10.50   10.60
  -1   6 -21    5.90    5.60
  -1   6 -21   -4.30    6.20
   1  -6  21    7.10    5.00
   1  -6  21    5.00    5.90
   1  -6  21    1.60    5.20
   1  -6  21   -3.20   10.70
  -1   7 -21  -17.00    8.30
  -1   7 -21    7.90    8.50
  -1   7 -21    0.10    5.40
  -1   7 -21    0.60    6.20
  -1   7 -21    0.60    5.90
   1  -7  21    8.70    6.00
   1  -7  21    3.40   12.00
   1  -7  21    0.60    6.20
   1  -7  21   13.70    5.80
  -1   8 -21    2.40   10.20
  -1   8 -21    5.50   10.70
  -1   8 -21   17.90    7.90
  -1   8 -21   31.10    7.50
  -1   8 -21   12.50    8.60
  -1   8 -21   17.60    6.30
   1  -8  21   27.20    7.20
   1  -8  21   31.80    7.60
   1  -8  21   20.60    6.10
   1  -8  21    2.40   11.60
  -1   9 -21   40.60   14.00
  -1   9 -21   20.40   10.00
  -1   9 -21   39.80    7.80
  -1   9 -21   41.90    7.80
  -1   9 -21   24.40   12.70
  -1   9 -21   25.70    7.80
   1  -9  21   46.60    9.00
   1  -9  21   55.49    8.40
   1  -9  21   27.70   14.30
   1  -9  21   38.60    7.90
  -1 -11 -20   17.80    6.90
  -1 -11 -20   35.70   15.90
   1  11  20   21.70    6.90
   1  11  20   15.60   12.20
   1  11  20    4.80   12.00
   1  11  20   18.40   14.00
   1  11  20   15.90    7.00
  -1 -10 -20   10.60    3.70
  -1 -10 -20    8.50    6.30
  -1 -10 -20   16.10   14.40
   1  10  20   14.40   12.50
   1  10  20   22.00    4.60
   1  10  20   16.90   12.80
   1  10  20    5.50    6.30
   1  10  20    4.90    7.30
   1  10  20    0.10    6.20
  -1  -9 -20   16.00    4.10
  -1  -9 -20    3.00    6.20
  -1  -9 -20   13.90   14.40
   1   9  20    9.60    4.50
   1   9  20    0.00    6.50
   1   9  20   10.70    6.30
   1   9  20   12.30   12.50
   1   9  20   12.40    6.30
  -1  -8 -20  204.68   30.10
  -1  -8 -20  203.08   15.80
  -1  -8 -20  242.58   19.60
   1   8  20  194.78   18.80
   1   8  20  205.68   21.80
   1   8  20  152.98   26.40
   1   8  20  195.78   16.50
   1   8  20  210.98   19.10
   1   8  20  173.58   27.70
  -1  -7 -20    3.90    6.00
  -1  -7 -20   11.60    6.60
  -1  -7 -20   11.50    4.20
  -1  -7 -20    9.80   12.30
   1   7  20   10.40    4.70
   1   7  20   14.80    6.80
   1   7  20    7.80    6.00
   1   7  20    9.80   12.50
   1   7  20    5.10   12.00
   1   7  20   13.90    6.50
  -1  -6 -20    7.20    6.10
  -1  -6 -20    5.30    5.80
  -1  -6 -20    3.90   11.60
  -1  -6 -20    6.70    4.20
   1   6  20    7.10   12.00
   1   6  20    3.70    5.70
   1   6  20    1.20    6.50
   1   6  20    1.80   11.90
   1   6  20    9.80    6.10
   1   6  20    9.30    4.80
  -1  -5 -20   16.80    5.00
  -1  -5 -20   12.50    6.80
  -1  -5 -20  -15.00    9.70
  -1  -5 -20   32.50    7.80
   1   5  20   18.30    7.00
   1   5  20   12.20   12.70
   1   5  20   16.70    6.80
   1   5  20   17.10    5.50
   1   5  20   31.00   15.70
   1   5  20   17.90    6.90
  -1  -4 -20   54.19    7.10
  -1  -4 -20   56.99    9.40
  -1  -4 -20   51.99   20.50
  -1  -4 -20   39.50    8.70
  -1  -4 -20   42.00   15.90
   1   4  20   47.10    7.60
   1   4  20   47.30    8.80
   1   4  20   49.80    9.00
   1   4  20   29.50   15.20
   1   4  20   42.30   16.10
   1   4  20   44.90    9.10
  -1  -3 -20  110.79   12.80
  -1  -3 -20   98.49   21.40
  -1  -3 -20   94.69   12.10
  -1  -3 -20  102.19   13.80
  -1  -3 -20   71.59   17.00
   1   3  20   79.29   19.90
   1   3  20  100.79   11.20
   1   3  20   94.89   12.20
   1   3  20   94.69   19.60
   1   3  20  118.29   12.80
   1   3  20   83.69   11.50
  -1  -2 -20   65.99   18.20
  -1  -2 -20   39.50   14.40
  -1  -2 -20   24.40    6.20
  -1  -2 -20   29.80    8.50
  -1  -2 -20   48.80   11.70
  -1  -2 -20   40.00    8.40
  -1  -2 -20   47.90    8.70
   1   2  20   41.00   15.80
   1   2  20   62.59   17.20
   1   2  20   45.60    8.60
   1   2  20   51.39    8.60
   1   2  20   39.00    7.70
   1   2  20   32.30    7.20
  -1  -1 -20    8.70    5.30
  -1  -1 -20    5.50    6.90
  -1  -1 -20   11.80    6.70
  -1  -1 -20    5.40    6.50
  -1  -1 -20    4.40   12.00
  -1  -1 -20   22.40   12.80
  -1  -1 -20    9.30    8.10
   1   1  20   11.10    6.50
   1   1  20   -8.20   10.00
   1   1  20    3.40   11.40
   1   1  20   -0.20    5.90
   1   1  20    8.00    5.90
   1   1  20    3.50    5.30
  -1   0 -20  257.37   23.30
  -1   0 -20  294.87   22.60
  -1   0 -20  231.58   25.50
  -1   0 -20  274.67   22.40
  -1   0 -20  239.18   31.80
  -1   0 -20  266.87   35.70
  -1   0 -20  246.18   20.50
   1   0  20  250.07   21.30
   1   0  20  257.27   21.80
   1   0  20  247.78   21.50
   1   0  20  196.88   29.40
   1   0  20  239.78   31.30
  -1   1 -20   25.50    7.70
  -1   1 -20   13.90    6.40
  -1   1 -20    6.10    5.20
  -1   1 -20    6.90    8.10
  -1   1 -20   15.10   11.90
  -1   1 -20   22.80   11.70
   1  -1  20   13.60    4.90
   1  -1  20   26.80   14.60
   1  -1  20   27.60   16.30
   1  -1  20   17.50    7.90
   1  -1  20   17.10   12.40
  -1   2 -20   37.60   14.50
  -1   2 -20   37.30    8.40
  -1   2 -20   19.60   12.20
  -1   2 -20   46.10   11.90
  -1   2 -20   37.50   10.10
  -1   2 -20   31.30    7.30
  -1   2 -20   45.60    7.90
   1  -2  20   31.50   15.30
   1  -2  20   34.30    6.40
   1  -2  20   34.00    5.70
   1  -2  20   34.10    6.30
   1  -2  20   34.00    7.90
   1  -2  20   28.90    7.60
   1  -2  20   41.40   13.70
  -1   3 -20   83.69   17.80
  -1   3 -20   93.39   12.10
  -1   3 -20   91.69   20.10
  -1   3 -20   85.99   11.00
  -1   3 -20   77.69   13.40
  -1   3 -20   70.69   12.20
  -1   3 -20   74.29   10.40
   1  -3  20   75.39    9.20
   1  -3  20   71.89    8.10
   1  -3  20   54.09   17.50
   1  -3  20   95.59   10.20
   1  -3  20   95.09   10.40
   1  -3  20   85.19   11.00
   1  -3  20   62.19   15.60
   1  -3  20   94.59   11.50
  -1   4 -20   56.59    9.50
  -1   4 -20   50.09   11.70
  -1   4 -20   54.79    8.30
  -1   4 -20   56.49   15.40
  -1   4 -20   47.20    8.80
  -1   4 -20   60.09   16.40
   1  -4  20   78.69    9.70
   1  -4  20   74.09    9.00
   1  -4  20   86.99   22.90
   1  -4  20   50.69    8.70
   1  -4  20   58.89    9.70
   1  -4  20   43.20    5.90
   1  -4  20   55.59    6.40
  -1   5 -20   37.00   11.00
  -1   5 -20   19.50    6.10
  -1   5 -20   30.20   13.10
  -1   5 -20   22.40    6.90
  -1   5 -20   33.10   13.20
  -1   5 -20   25.30    6.80
   1  -5  20   12.80    6.40
   1  -5  20   20.50    6.30
   1  -5  20   12.70   12.70
   1  -5  20   27.30    6.40
  -1   6 -20    3.90    5.50
  -1   6 -20    1.20   10.30
  -1   6 -20   26.50    6.80
  -1   6 -20   11.50    6.70
  -1   6 -20   12.70    9.20
  -1   6 -20   10.30   10.90
   1  -6  20   13.90    5.30
   1  -6  20   15.00   12.30
   1  -6  20    2.20    5.40
   1  -6  20    9.90    5.90
  -1   7 -20   27.30   11.20
  -1   7 -20   16.00    8.10
  -1   7 -20   22.80    7.00
  -1   7 -20   19.90    6.30
  -1   7 -20   17.20   11.20
  -1   7 -20   27.80    6.70
   1  -7  20   31.20    7.40
   1  -7  20   29.20    6.50
   1  -7  20   31.40   10.90
   1  -7  20   11.50   11.00
  -1   8 -20  196.08   17.90
  -1   8 -20  194.78   26.50
  -1   8 -20  193.08   18.90
  -1   8 -20  203.78   18.00
  -1   8 -20  137.49   23.60
  -1   8 -20  196.38   23.10
   1  -8  20  170.28   26.00
   1  -8  20  232.18   19.60
   1  -8  20  215.28   18.30
   1  -8  20  208.38   18.60
  -1   9 -20   19.10   12.00
  -1   9 -20    4.50    8.20
  -1   9 -20    8.30   11.60
  -1   9 -20   20.10    6.40
  -1   9 -20   19.70    7.60
   1  -9  20   21.90   12.80
   1  -9  20   16.80    6.50
   1  -9  20   30.20    6.90
   1  -9  20   23.60    6.20
  -1  10 -20   40.40   10.70
  -1  10 -20   34.60   13.50
  -1  10 -20   14.90    6.50
  -1  10 -20   22.90    7.60
  -1  10 -20   20.10    6.30
   1 -10  20   29.70    6.50
   1 -10  20   20.20    6.70
   1 -10  20   26.30    7.50
   1 -10  20   24.20   13.20
  -1  11 -20   30.90   13.20
  -1  11 -20   22.30   12.80
  -1  11 -20   29.00    6.70
  -1  11 -20   25.80   10.60
  -1  11 -20   31.10    7.60
   1 -11  20   22.30    7.90
   1 -11  20   22.20   10.90
   1 -11  20   20.90    7.20
   1 -11  20   17.80    4.80
  -1 -12 -19   -0.10   10.70
  -1 -12 -19    1.70    5.50
   1  12  19    4.20    5.80
   1  12  19    1.60    9.30
   1  12  19    5.90    5.50
   1  12  19    5.00   12.10
   1  12  19   -5.60   10.10
  -1 -11 -19   -1.80    5.10
  -1 -11 -19   -6.60   11.10
   1  11  19    6.80    7.20
   1  11  19   -3.30    4.90
   1  11  19    4.40   11.70
   1  11  19  -12.70   10.00
   1  11  19   -4.30    5.30
  -1 -10 -19    3.50    5.80
  -1 -10 -19   -9.90    7.10
  -1 -10 -19   -0.40    3.00
  -1 -10 -19   12.50   13.30
   1  10  19   -0.70   10.10
   1  10  19   -4.80   10.40
   1  10  19    4.90    5.80
   1  10  19   -2.80    6.30
   1  10  19    0.00    5.80
  -1  -9 -19  116.89   15.70
  -1  -9 -19  101.29    9.50
  -1  -9 -19  101.09   12.10
  -1  -9 -19   80.59   19.60
   1   9  19  100.09   12.30
   1   9  19   87.59   13.40
   1   9  19  110.39   21.00
   1   9  19   71.39   18.90
   1   9  19   95.79   11.70
   1   9  19   95.69   10.10
  -1  -8 -19   15.60    7.50
  -1  -8 -19   26.50    4.70
  -1  -8 -19   22.80    6.80
  -1  -8 -19   22.70    7.10
  -1  -8 -19   16.80   13.10
   1   8  19   20.00   13.00
   1   8  19   22.80    8.50
   1   8  19   20.80    6.60
   1   8  19   24.80    7.10
   1   8  19   12.50   12.40
   1   8  19   19.70    5.00
  -1  -7 -19    2.80    6.10
  -1  -7 -19    1.70    3.50
  -1  -7 -19    5.40    6.20
  -1  -7 -19    8.00    6.10
  -1  -7 -19   -4.50   11.50
   1   7  19   -0.90    5.30
   1   7  19   -2.30    3.90
   1   7  19    0.50   10.90
   1   7  19    0.60    5.50
   1   7  19   -1.80    5.60
   1   7  19   -5.80   10.60
  -1  -6 -19    0.20    5.90
  -1  -6 -19   -3.10    5.50
  -1  -6 -19    2.20    3.60
  -1  -6 -19    1.60    5.30
  -1  -6 -19  -12.50   10.40
   1   6  19   12.80    6.30
   1   6  19    4.00    5.60
   1   6  19   -6.10    5.40
   1   6  19    9.30    4.70
   1   6  19    3.90   11.70
   1   6  19  -19.30    9.20
  -1  -5 -19   20.50    7.40
  -1  -5 -19   26.20    7.60
  -1  -5 -19   36.20    5.80
  -1  -5 -19   37.90    7.60
  -1  -5 -19   24.50   14.10
  -1  -5 -19   38.10   13.50
   1   5  19   38.20    7.80
   1   5  19   22.40    7.30
   1   5  19   28.90    7.70
   1   5  19   12.90   12.50
   1   5  19   28.10   14.60
   1   5  19   33.80    6.20
  -1  -4 -19   35.60   14.60
  -1  -4 -19   43.80   13.80
  -1  -4 -19   46.60    8.40
  -1  -4 -19   42.60    8.20
  -1  -4 -19   58.99    7.10
  -1  -4 -19   59.39    8.60
   1   4  19   49.99    8.60
   1   4  19   30.40    9.50
   1   4  19   41.20   20.10
   1   4  19   63.09    9.10
   1   4  19   41.20   16.10
   1   4  19   40.50    8.60
   1   4  19   52.69    7.60
  -1  -3 -19   45.70    6.60
  -1  -3 -19   44.10    8.80
  -1  -3 -19   60.29    9.10
  -1  -3 -19   49.99   14.90
  -1  -3 -19   39.10   15.00
  -1  -3 -19   37.80    8.20
   1   3  19   34.80    7.70
   1   3  19   26.90   13.10
   1   3  19   60.09    8.80
   1   3  19   40.60    8.20
   1   3  19   59.49    8.40
   1   3  19   43.60   10.90
   1   3  19   30.70   14.70
  -1  -2 -19   52.29    8.90
  -1  -2 -19   51.99    7.30
  -1  -2 -19   41.80   10.60
  -1  -2 -19   43.60    8.60
  -1  -2 -19   27.10   14.80
  -1  -2 -19   53.39   16.30
  -1  -2 -19   76.89   10.30
   1   2  19   51.69    8.70
   1   2  19   43.80    8.10
   1   2  19   49.60   11.40
   1   2  19   60.89    9.40
   1   2  19   56.89   16.20
   1   2  19   58.59   17.00
   1   2  19   50.09    7.80
  -1  -1 -19   93.19   19.30
  -1  -1 -19   77.39   13.80
  -1  -1 -19   94.19   11.40
  -1  -1 -19   92.89   17.90
  -1  -1 -19   72.09   12.50
  -1  -1 -19   99.99   12.50
   1   1  19   66.39    9.60
   1   1  19   65.19   12.20
   1   1  19   92.89   18.10
   1   1  19   86.89   11.00
   1   1  19   93.19   10.30
   1   1  19   91.59   11.10
   1   1  19   43.60   15.50
  -1   0 -19   -1.20    6.10
  -1   0 -19   -7.70    5.20
  -1   0 -19    1.40   10.20
  -1   0 -19   -6.20    4.50
  -1   0 -19   -4.00    6.10
  -1   0 -19   -8.50    5.00
  -1   0 -19    1.40   10.60
   1   0  19    2.10    5.80
   1   0  19   -3.40    3.80
   1   0  19    4.80    4.90
   1   0  19    3.30    4.40
   1   0  19   -7.50    7.50
   1   0  19   -0.80    9.90
   1   0  19  -14.80    8.90
   1   0  19    3.00    5.50
  -1   1 -19   51.99   10.90
  -1   1 -19   87.99   11.20
  -1   1 -19   88.29   10.80
  -1   1 -19   76.09   17.40
  -1   1 -19   70.59    9.20
  -1   1 -19   63.29   15.80
  -1   1 -19   85.09   12.50
   1  -1  19   93.09   11.00
   1  -1  19   70.29    8.90
   1  -1  19   68.39   16.90
   1  -1  19   61.69    9.70
   1  -1  19   62.59   16.30
   1  -1  19   65.89   14.10
   1  -1  19   86.89    9.00
   1  -1  19  104.99   11.00
  -1   2 -19   61.99   12.80
  -1   2 -19   68.89   10.20
  -1   2 -19   46.20   10.40
  -1   2 -19   64.09    9.00
  -1   2 -19   53.09    8.20
  -1   2 -19   55.99   15.70
  -1   2 -19   47.90   14.90
   1  -2  19   44.40    7.10
   1  -2  19   55.99    9.00
   1  -2  19   51.49   15.20
   1  -2  19   58.69    6.80
   1  -2  19   65.29    9.30
   1  -2  19   59.09   14.00
   1  -2  19   69.99    8.50
   1  -2  19   50.79    7.10
  -1   3 -19   35.20    7.50
  -1   3 -19   54.49    8.20
  -1   3 -19   54.29    9.20
  -1   3 -19   42.80   15.30
  -1   3 -19   47.40   11.00
  -1   3 -19   52.29   14.40
  -1   3 -19   28.40    9.50
   1  -3  19   48.50    7.40
   1  -3  19   62.79   13.90
   1  -3  19   48.60    6.10
   1  -3  19   51.49    7.00
   1  -3  19   42.80    6.40
   1  -3  19   29.30    7.80
   1  -3  19   58.59   15.30
   1  -3  19   43.70    7.90
   1  -3  19   43.30   15.20
  -1   4 -19   50.09   11.90
  -1   4 -19   43.50    8.10
  -1   4 -19   45.10    8.20
  -1   4 -19   34.20   13.40
  -1   4 -19   40.10    7.40
  -1   4 -19   35.70   13.10
  -1   4 -19   41.50   10.90
   1  -4  19   46.50    8.40
   1  -4  19   36.70    7.40
   1  -4  19   50.89    8.30
   1  -4  19   59.49    7.50
   1  -4  19   46.40   15.50
   1  -4  19   41.10   10.10
   1  -4  19   43.30    5.80
   1  -4  19   33.90   14.30
   1  -4  19   40.10    5.20
  -1   5 -19   43.00    7.40
  -1   5 -19   36.60    7.50
  -1   5 -19   41.40   10.30
  -1   5 -19   20.20   11.90
  -1   5 -19   34.60   13.90
  -1   5 -19   53.09    8.00
   1  -5  19   39.80    7.50
   1  -5  19   32.40   13.90
   1  -5  19   57.99    7.60
   1  -5  19   35.10   12.20
   1  -5  19   38.00    7.60
   1  -5  19   53.39   19.20
  -1   6 -19    7.30   10.00
  -1   6 -19   -0.30    5.50
  -1   6 -19    3.30    5.10
  -1   6 -19    1.30   10.30
  -1   6 -19   -0.30    5.60
  -1   6 -19    6.40    7.40
   1  -6  19   -3.90    4.80
   1  -6  19    0.60    7.40
   1  -6  19   14.10    5.70
   1  -6  19    3.90    5.50
   1  -6  19    3.40    5.40
   1  -6  19    2.90   12.00
  -1   7 -19   18.00    8.40
  -1   7 -19    7.50    5.10
  -1   7 -19   10.70   10.10
  -1   7 -19    9.30    5.80
  -1   7 -19    3.60    9.70
  -1   7 -19   10.10    5.90
   1  -7  19   20.30    5.80
   1  -7  19   -1.00    7.70
   1  -7  19  -13.70    7.80
  -1   8 -19   33.50    7.00
  -1   8 -19   21.20    6.40
  -1   8 -19   31.70   12.90
  -1   8 -19   22.80    7.60
  -1   8 -19   13.10   10.80
  -1   8 -19   23.90   10.40
   1  -8  19   18.50    5.90
   1  -8  19   27.60    6.70
   1  -8  19   43.50    8.20
   1  -8  19   50.49   15.50
   1  -8  19   22.50   12.10
  -1   9 -19   90.69   11.20
  -1   9 -19   84.69   11.70
  -1   9 -19   90.99   10.90
  -1   9 -19  106.69   18.90
  -1   9 -19   98.89   18.50
  -1   9 -19  101.09   15.50
   1  -9  19   93.29   18.50
   1  -9  19  140.19   14.50
   1  -9  19  110.69   12.70
   1  -9  19  102.39   11.30
  -1  10 -19   32.40   21.60
  -1  10 -19   31.10    6.50
  -1  10 -19   36.40    7.70
  -1  10 -19   36.20    7.20
  -1  10 -19   15.00   11.50
  -1  10 -19   34.70   10.00
   1 -10  19   30.90    7.50
   1 -10  19   48.90   14.10
   1 -10  19   34.80    7.70
   1 -10  19   52.69    7.40
  -1  11 -19   -5.00    4.30
  -1  11 -19    4.90    5.60
  -1  11 -19    6.10    4.80
  -1  11 -19  -16.10    5.80
  -1  11 -19    3.60    9.30
  -1  11 -19   15.00   10.80
   1 -11  19    2.80    2.90
   1 -11  19   -0.60    9.70
   1 -11  19    1.40    5.80
   1 -11  19   -1.80    4.80
  -1  12 -19   -0.80    4.50
  -1  12 -19   14.90   11.10
  -1  12 -19    9.70    9.70
  -1  12 -19    7.20    7.90
  -1  12 -19   -2.70    4.60
  -1  12 -19    2.90    6.60
   1 -12  19    4.30    5.80
   1 -12  19   14.20   10.40
   1 -12  19   12.00    7.50
  -1 -13 -18   38.10   15.20
  -1 -13 -18   27.20    9.30
  -1 -13 -18   14.00   10.20
   1  13  18   12.80    8.60
   1  13  18   21.90    6.40
   1  13  18   19.50    6.50
   1  13  18   23.90   14.10
   1  13  18   32.20   13.80
  -1 -12 -18    0.80   10.50
  -1 -12 -18    3.40    8.50
  -1 -12 -18   -4.00    4.70
   1  12  18    1.50    5.10
   1  12  18   22.60   13.50
   1  12  18   -2.30    6.90
   1  12  18   -7.50    4.60
  -1 -11 -18   10.10   15.10
  -1 -11 -18   32.20    7.00
  -1 -11 -18   27.80   10.70
   1  11  18   26.80    8.40
   1  11  18   17.00    6.30
   1  11  18   26.80   13.00
   1  11  18   26.40    6.80
   1  11  18   18.30   13.50
  -1 -10 -18   42.70    5.20
  -1 -10 -18   41.70   10.50
  -1 -10 -18   40.60    8.00
   1  10  18   45.10    8.10
   1  10  18   28.50    8.80
   1  10  18   34.00    5.60
   1  10  18   35.90   13.50
   1  10  18   26.40   12.90
   1  10  18   39.80    7.80
  -1  -9 -18   22.90   15.70
  -1  -9 -18   10.80    3.70
  -1  -9 -18   16.10    8.00
  -1  -9 -18   10.80    6.20
  -1  -9 -18   10.60    5.60
   1   9  18    0.60    5.20
   1   9  18   22.20   12.50
   1   9  18   11.90    5.60
   1   9  18    7.30   11.20
   1   9  18    5.30    7.10
  -1  -8 -18   -8.70   10.30
  -1  -8 -18   -0.40    6.60
  -1  -8 -18  -14.00    4.40
  -1  -8 -18    6.70    3.40
  -1  -8 -18    8.40    6.00
   1   8  18    3.00    5.50
   1   8  18    4.90    4.20
   1   8  18    3.90   11.50
   1   8  18   -9.20    4.40
   1   8  18  -11.10   10.10
   1   8  18    6.40    6.10
  -1  -7 -18   64.39   15.80
  -1  -7 -18   66.69   17.60
  -1  -7 -18   61.09   10.70
  -1  -7 -18   71.49    7.30
  -1  -7 -18   61.69    9.60
  -1  -7 -18   60.19    9.50
   1   7  18   60.09   16.40
   1   7  18   72.69    7.90
   1   7  18   61.19   12.10
   1   7  18   43.80   15.70
   1   7  18   59.79    9.40
   1   7  18   58.99    9.70
  -1  -6 -18   17.60    6.70
  -1  -6 -18   13.30    4.10
  -1  -6 -18   22.90    6.90
  -1  -6 -18   10.10   10.20
  -1  -6 -18    5.60    6.40
  -1  -6 -18   -3.70   10.70
   1   6  18    6.60   11.70
   1   6  18   11.10    6.40
   1   6  18   21.60    8.80
   1   6  18   10.20    6.20
   1   6  18    0.80    5.70
   1   6  18   24.30    5.80
   1   6  18   21.80   13.80
  -1  -5 -18   54.29   16.60
  -1  -5 -18   51.69    9.30
  -1  -5 -18   56.39    9.30
  -1  -5 -18   56.29    9.10
  -1  -5 -18   49.30    6.70
  -1  -5 -18   57.99   15.30
   1   5  18   52.39   16.50
   1   5  18   63.49    9.40
   1   5  18   54.49    8.90
   1   5  18   46.30   15.40
   1   5  18   52.19   11.40
   1   5  18   62.59    7.90
   1   5  18   42.50   10.30
  -1  -4 -18  163.08   15.30
  -1  -4 -18  127.29   21.60
  -1  -4 -18  134.09   12.70
  -1  -4 -18  151.58   15.10
  -1  -4 -18   97.19   20.60
  -1  -4 -18  145.69   14.30
  -1  -4 -18  156.08   14.60
   1   4  18  158.28   14.90
   1   4  18  124.99   22.20
   1   4  18  153.18   23.20
   1   4  18  130.79   18.00
   1   4  18  142.09   13.80
   1   4  18  128.49   14.00
   1   4  18  147.99   16.20
  -1  -3 -18  200.48   26.50
  -1  -3 -18  235.08   19.20
  -1  -3 -18  217.98   19.20
  -1  -3 -18  226.98   17.70
  -1  -3 -18  246.68   19.90
  -1  -3 -18  194.88   17.10
  -1  -3 -18  198.98   27.00
   1   3  18  192.48   26.90
   1   3  18  222.78   19.00
   1   3  18  264.47   19.80
   1   3  18  155.78   26.10
   1   3  18  202.78   23.30
   1   3  18  204.38   19.80
   1   3  18  224.08   18.30
  -1  -2 -18   61.59   17.20
  -1  -2 -18   51.09    7.10
  -1  -2 -18   57.09    8.80
  -1  -2 -18   48.10    8.40
  -1  -2 -18   77.69   13.00
  -1  -2 -18   50.99    9.20
  -1  -2 -18   70.49   15.60
   1   2  18   61.19    9.00
   1   2  18   44.30   10.80
   1   2  18   54.69   15.60
   1   2  18   55.29    8.60
   1   2  18   62.99    8.50
   1   2  18   49.40    8.50
   1   2  18   33.30   13.70
  -1  -1 -18   23.40    5.20
  -1  -1 -18   24.80   12.00
  -1  -1 -18    5.40    7.40
  -1  -1 -18   27.20    7.90
  -1  -1 -18   16.70    6.70
  -1  -1 -18   37.50   13.70
  -1  -1 -18   12.60    6.10
   1   1  18   17.20    6.20
   1   1  18   13.40    6.30
   1   1  18   24.90    6.50
   1   1  18   12.80   11.50
   1   1  18   29.00   10.10
   1   1  18   24.20    5.90
   1   1  18   37.30   13.40
  -1   0 -18    7.10   10.00
  -1   0 -18    9.70    4.80
  -1   0 -18    2.60    5.50
  -1   0 -18    0.40   11.30
  -1   0 -18    0.50    5.40
  -1   0 -18   20.30    7.40
  -1   0 -18    3.80    6.50
   1   0  18    6.00    9.10
   1   0  18    6.00   11.60
   1   0  18   13.40    5.40
   1   0  18    3.30    3.80
   1   0  18    4.10    4.50
   1   0  18   13.20    5.80
   1   0  18    0.40    5.20
  -1   1 -18   19.30    8.30
  -1   1 -18   23.40   12.00
  -1   1 -18   18.90    7.60
  -1   1 -18    6.80   11.20
  -1   1 -18   30.70    9.10
  -1   1 -18   23.30    8.50
   1  -1  18   19.40   12.40
   1  -1  18   38.90    7.20
   1  -1  18   20.20    5.40
   1  -1  18   26.90    6.90
   1  -1  18   32.30    5.20
   1  -1  18   29.20   18.70
   1  -1  18   55.59   24.90
   1  -1  18   16.60    5.00
   1  -1  18   23.80    6.80
  -1   2 -18   44.50   10.90
  -1   2 -18   67.99    9.00
  -1   2 -18   55.49    8.00
  -1   2 -18   61.89    9.50
  -1   2 -18   57.29   10.60
  -1   2 -18   35.10   14.30
  -1   2 -18   71.39   16.20
   1  -2  18   52.19    7.70
   1  -2  18   43.20   19.60
   1  -2  18   70.09   17.10
   1  -2  18   51.69    7.30
   1  -2  18   60.49    8.70
   1  -2  18   67.39    9.00
   1  -2  18   65.39    9.10
   1  -2  18   22.60   12.40
   1  -2  18   55.59    7.40
  -1   3 -18  208.78   17.30
  -1   3 -18  160.58   24.10
  -1   3 -18  196.68   20.60
  -1   3 -18  199.98   17.70
  -1   3 -18  183.98   20.90
  -1   3 -18  170.28   23.90
  -1   3 -18  217.88   17.80
   1  -3  18  180.48   25.30
   1  -3  18  200.18   17.50
   1  -3  18  173.38   17.40
   1  -3  18  195.68   16.00
   1  -3  18  194.48   17.00
   1  -3  18  158.48   15.10
   1  -3  18  146.69   26.70
   1  -3  18  219.08   16.80
   1  -3  18  158.78   24.50
  -1   4 -18  132.69   14.30
  -1   4 -18  149.99   22.10
  -1   4 -18  136.09   21.90
  -1   4 -18  190.18   15.70
  -1   4 -18  134.29   18.20
  -1   4 -18  179.48   15.80
  -1   4 -18  160.38   19.50
   1  -4  18  186.78   14.80
   1  -4  18  148.19   22.90
   1  -4  18  123.89   12.20
   1  -4  18  122.19   18.90
   1  -4  18  162.68   17.80
   1  -4  18  154.48   15.30
   1  -4  18  109.69   20.60
  -1   5 -18   67.39    9.50
  -1   5 -18   61.09   12.50
  -1   5 -18   75.29   17.00
  -1   5 -18   69.49   14.30
  -1   5 -18   56.69   14.00
  -1   5 -18   57.29    8.60
  -1   5 -18   73.89    9.50
   1  -5  18   89.49    9.50
   1  -5  18   86.39   17.70
   1  -5  18   53.69   12.90
   1  -5  18   70.29    9.10
   1  -5  18   75.29    9.50
   1  -5  18   39.20   14.20
  -1   6 -18   22.50   11.90
  -1   6 -18   10.40    6.50
  -1   6 -18   18.20    8.70
  -1   6 -18   19.70   11.80
  -1   6 -18    8.30    5.40
  -1   6 -18    0.10    5.40
   1  -6  18    4.60    5.60
   1  -6  18   -2.60   10.40
   1  -6  18    5.60    5.20
   1  -6  18   23.20    6.30
   1  -6  18    7.40   11.20
   1  -6  18    5.10    5.40
   1  -6  18   -4.90    8.00
  -1   7 -18   70.69    9.20
  -1   7 -18   54.69    8.40
  -1   7 -18   46.20   13.40
  -1   7 -18   58.09   15.00
  -1   7 -18   62.69   10.00
  -1   7 -18   44.80   11.50
   1  -7  18   46.70    8.70
   1  -7  18   60.79   15.50
   1  -7  18   52.89    8.20
   1  -7  18   65.79    9.20
   1  -7  18   74.89    9.00
   1  -7  18   63.09   15.90
   1  -7  18   42.80   13.20
  -1   8 -18   13.80    8.10
  -1   8 -18   18.60    6.70
  -1   8 -18   27.70   11.70
  -1   8 -18   40.00   11.70
   1  -8  18   31.90   11.40
   1  -8  18   24.40   13.30
   1  -8  18   22.70   10.20
  -1   9 -18   16.50    7.00
  -1   9 -18   18.30   10.50
  -1   9 -18   18.70    5.30
  -1   9 -18    8.40    6.10
  -1   9 -18    1.60    7.20
  -1   9 -18   17.10   10.30
   1  -9  18   10.50    6.00
   1  -9  18   18.80    6.20
   1  -9  18    3.00   10.30
   1  -9  18   19.80   10.10
   1  -9  18    5.70    4.50
  -1  10 -18   31.60    6.80
  -1  10 -18   17.10    9.40
  -1  10 -18   37.90    7.10
  -1  10 -18   43.40    7.90
  -1  10 -18   52.89   14.30
  -1  10 -18   44.10   13.50
   1 -10  18   38.10    6.80
   1 -10  18   48.90    8.20
   1 -10  18   42.80    8.70
   1 -10  18   40.00   12.60
   1 -10  18   31.60   12.30
  -1  11 -18   25.60    5.90
  -1  11 -18   24.00    7.20
  -1  11 -18   20.80    5.80
  -1  11 -18   35.60   12.70
  -1  11 -18   18.60    8.90
  -1  11 -18   20.50   11.30
   1 -11  18   30.00    7.90
   1 -11  18   18.40   10.90
   1 -11  18   29.30    7.30
  -1  12 -18    0.80    4.50
  -1  12 -18   -6.40    7.70
  -1  12 -18  -10.90    8.90
  -1  12 -18  -13.20    6.50
  -1  12 -18   -4.20    8.70
   1 -12  18  -13.70    7.40
   1 -12  18    3.80    6.70
  -1  13 -18   19.90    9.30
  -1  13 -18   39.10   12.00
  -1  13 -18   15.20    7.60
  -1  13 -18   16.30   10.90
  -1  13 -18   25.20    5.80
  -1  13 -18   21.00    5.70
   1 -13  18   19.20    6.40
   1 -13  18   31.30    7.60
   1 -13  18   25.90   11.50
  -1 -14 -17    0.50    4.80
  -1 -14 -17   -5.40    9.40
  -1 -14 -17    7.40    7.90
   1  14  17    0.60   10.50
   1  14  17   18.40    5.60
   1  14  17    3.80    7.10
   1  14  17    9.00    5.40
   1  14  17   -1.70   10.50
  -1 -13 -17   19.00   12.30
  -1 -13 -17  -11.80    7.80
  -1 -13 -17  -13.20    4.30
  -1 -13 -17   10.50    8.40
   1  13  17   -2.60    5.60
   1  13  17    7.90   11.90
   1  13  17   -7.90    6.70
   1  13  17   -4.00    4.90
   1  13  17  -19.70    9.30
  -1 -12 -17  201.18   27.70
  -1 -12 -17  217.58   18.50
  -1 -12 -17  189.48   23.00
   1  12  17  196.38   18.30
   1  12  17  194.08   27.50
   1  12  17  216.88   28.30
   1  12  17  205.88   23.00
   1  12  17  215.98   18.00
  -1 -11 -17   -3.90   10.90
  -1 -11 -17    1.00    7.90
  -1 -11 -17   -6.00    4.90
   1  11  17   -2.10    6.40
   1  11  17   10.00   10.70
   1  11  17    6.00    5.10
   1  11  17   -2.60    5.20
   1  11  17  -17.70    9.00
  -1 -10 -17  131.79   14.50
  -1 -10 -17  161.38   15.50
  -1 -10 -17  148.99   19.10
  -1 -10 -17  149.99   24.30
  -1 -10 -17  158.38   12.30
   1  10  17  180.08   15.40
   1  10  17  153.18   18.30
   1  10  17  148.39   23.40
   1  10  17  145.29   12.70
   1  10  17  159.18   15.60
   1  10  17  160.98   23.90
  -1  -9 -17    8.20   11.20
  -1  -9 -17   -1.60    5.20
  -1  -9 -17   20.20   11.00
  -1  -9 -17    5.80    6.80
  -1  -9 -17    8.90    3.40
  -1  -9 -17   -5.50    5.10
   1   9  17    9.80    6.90
   1   9  17  -11.10    9.80
   1   9  17    4.70    5.50
   1   9  17    6.90    5.40
   1   9  17    8.80   11.70
   1   9  17   14.00    8.10
   1   9  17    7.80    4.00
  -1  -8 -17    8.40    5.70
  -1  -8 -17    5.50    9.60
  -1  -8 -17   -5.40   10.50
  -1  -8 -17    8.30    5.60
  -1  -8 -17    3.50    3.40
  -1  -8 -17    3.70    6.20
   1   8  17   -1.10   10.30
   1   8  17    4.00    6.00
   1   8  17   12.60    7.30
   1   8  17   10.60    4.20
   1   8  17   16.30   11.20
   1   8  17    9.40    5.60
   1   8  17    6.10    5.40
  -1  -7 -17   -1.20    9.40
  -1  -7 -17  -18.50    9.00
  -1  -7 -17    6.10    3.60
  -1  -7 -17    5.70    6.90
  -1  -7 -17   -6.30    4.90
  -1  -7 -17   -6.80    5.10
   1   7  17    1.30    5.40
   1   7  17  -11.40   10.20
   1   7  17   -9.50    4.20
   1   7  17    4.10   10.90
   1   7  17    8.80    7.70
   1   7  17    1.40    5.60
   1   7  17   10.00    6.50
  -1  -6 -17  173.78   24.70
  -1  -6 -17  116.59   11.20
  -1  -6 -17  113.09   19.20
  -1  -6 -17  158.68   15.40
  -1  -6 -17  152.78   14.40
  -1  -6 -17  117.69   13.10
   1   6  17  138.49   12.40
   1   6  17  116.89   13.00
   1   6  17  118.99   16.00
   1   6  17  121.99   13.40
   1   6  17  118.19   21.80
   1   6  17   87.59   19.90
   1   6  17  120.69   22.50
  -1  -5 -17    3.20    5.40
  -1  -5 -17    0.00    4.60
  -1  -5 -17    7.10    3.90
  -1  -5 -17  -11.40    8.70
  -1  -5 -17    0.30    5.90
  -1  -5 -17   -9.20   10.80
   1   5  17    2.90    4.50
   1   5  17   -4.10   10.50
   1   5  17   -3.20    5.50
   1   5  17  -13.30    9.50
   1   5  17   -1.30    5.50
   1   5  17  -13.60    5.90
   1   5  17   -9.50    5.40
  -1  -4 -17   49.60    8.00
  -1  -4 -17   51.89    6.50
  -1  -4 -17   53.79    8.40
  -1  -4 -17   51.89    8.30
  -1  -4 -17   42.00    7.60
  -1  -4 -17   37.40   13.60
  -1  -4 -17   42.30   15.20
   1   4  17   49.70    8.30
   1   4  17   39.30    8.00
   1   4  17   45.40    8.20
   1   4  17   38.00   13.50
   1   4  17   47.10    7.00
   1   4  17   44.50   11.20
   1   4  17   49.99   15.30
  -1  -3 -17   12.10    5.70
  -1  -3 -17    3.40    9.20
  -1  -3 -17   16.30    5.80
  -1  -3 -17    3.80    4.20
  -1  -3 -17    6.70    4.20
  -1  -3 -17    1.50    5.00
   1   3  17    4.50    4.90
   1   3  17    2.30    7.00
   1   3  17   -3.10   10.80
   1   3  17   15.70    5.70
   1   3  17   10.40    4.90
   1   3  17   -2.90    5.20
   1   3  17    2.50   10.50
  -1  -2 -17  341.17   34.40
  -1  -2 -17  329.27   25.50
  -1  -2 -17  280.97   35.20
  -1  -2 -17  368.26   27.70
  -1  -2 -17  386.96   27.20
  -1  -2 -17  362.46   27.10
  -1  -2 -17  369.16   30.90
   1   2  17  353.36   26.80
   1   2  17  328.87   27.30
   1   2  17  358.96   26.90
   1   2  17  408.16   37.10
   1   2  17  362.06   26.40
   1   2  17  317.27   30.10
  -1  -1 -17   20.30    6.60
  -1  -1 -17   15.70    7.40
  -1  -1 -17   18.30    4.80
  -1  -1 -17   25.90    7.10
  -1  -1 -17   27.20   12.70
  -1  -1 -17   17.40    6.30
  -1  -1 -17   30.10   11.80
   1   1  17   24.10    5.80
   1   1  17   32.70    6.30
   1   1  17   32.00    4.80
   1   1  17   28.40    6.70
   1   1  17   21.40   12.70
   1   1  17   17.50    8.70
   1   1  17   36.30    6.90
   1   1  17   21.40   11.80
  -1   0 -17   -4.90    4.90
  -1   0 -17   -3.00    4.30
  -1   0 -17   -5.60   10.30
  -1   0 -17   -7.60    4.80
  -1   0 -17   -3.90   10.30
  -1   0 -17   16.00   10.10
  -1   0 -17    1.30    5.00
   1   0  17    3.60    4.20
   1   0  17   -5.80   10.00
   1   0  17   -6.30    6.30
   1   0  17    3.30   10.20
   1   0  17   -1.50    5.00
   1   0  17   -8.30    3.50
   1   0  17   -1.40    4.90
   1   0  17   -5.80    2.80
   1   0  17   -1.40    4.50
  -1   1 -17   33.30    8.20
  -1   1 -17   35.90   11.90
  -1   1 -17   31.60    6.10
  -1   1 -17   47.40   10.10
  -1   1 -17   12.10   11.30
  -1   1 -17   43.90    7.50
  -1   1 -17   43.10    7.10
   1  -1  17   49.80    7.70
   1  -1  17   25.40   11.70
   1  -1  17   26.50    6.30
   1  -1  17   42.50    5.90
   1  -1  17   31.40    6.00
   1  -1  17   26.30    6.60
   1  -1  17   54.69   14.60
   1  -1  17   29.80    9.60
   1  -1  17   41.40    6.20
  -1   2 -17  363.96   30.00
  -1   2 -17  380.56   27.40
  -1   2 -17  355.96   27.10
  -1   2 -17  337.77   35.00
  -1   2 -17  418.46   35.80
  -1   2 -17  369.06   30.60
  -1   2 -17  366.16   26.90
   1  -2  17  376.16   27.20
   1  -2  17  366.36   26.10
   1  -2  17  348.37   26.30
   1  -2  17  289.27   30.10
   1  -2  17  331.67   36.80
   1  -2  17  304.97   34.70
   1  -2  17  365.26   26.40
   1  -2  17  387.56   27.70
   1  -2  17  323.37   26.70
  -1   3 -17    5.60    5.90
  -1   3 -17   10.20    9.40
  -1   3 -17   16.10    7.50
  -1   3 -17   -5.40    5.10
  -1   3 -17    3.20    6.40
  -1   3 -17    5.80    4.90
  -1   3 -17   -1.70    9.50
   1  -3  17    6.80    3.50
   1  -3  17    5.70    5.00
   1  -3  17   13.50   11.40
   1  -3  17    7.50    4.90
   1  -3  17    2.90    5.20
   1  -3  17    8.90    7.70
   1  -3  17    2.00    3.80
   1  -3  17    9.40    5.90
   1  -3  17   10.30   10.10
   1  -3  17    5.20    4.60
  -1   4 -17   62.89    8.50
  -1   4 -17   35.30   10.00
  -1   4 -17   40.10    9.60
  -1   4 -17   42.90    7.90
  -1   4 -17   60.29   14.40
  -1   4 -17   42.70    7.60
  -1   4 -17   44.20   13.90
   1  -4  17   45.00    5.20
   1  -4  17   26.70    9.30
   1  -4  17   19.80   13.20
   1  -4  17   37.00   13.70
   1  -4  17   64.59    8.30
   1  -4  17   32.80    5.30
   1  -4  17   43.10    7.20
   1  -4  17   42.20    6.80
   1  -4  17   48.10    7.80
  -1   5 -17   -0.20    9.70
  -1   5 -17   23.10    6.20
  -1   5 -17    3.20    5.40
  -1   5 -17   22.10    6.00
  -1   5 -17    5.70    6.90
  -1   5 -17   44.30   10.30
  -1   5 -17   21.50   11.00
   1  -5  17   22.10    6.10
   1  -5  17   25.80    6.20
   1  -5  17   27.40    6.60
   1  -5  17    9.40    7.90
   1  -5  17   -6.10    9.60
   1  -5  17   32.30    6.00
   1  -5  17   -7.60    9.50
  -1   6 -17  131.59   20.80
  -1   6 -17  144.19   13.50
  -1   6 -17  103.39   12.70
  -1   6 -17  113.59   16.70
  -1   6 -17  104.39   18.90
  -1   6 -17  136.79   13.30
   1  -6  17  134.59   21.40
   1  -6  17  159.08   14.40
   1  -6  17  131.49   18.60
   1  -6  17  115.09   13.40
   1  -6  17  134.09   13.30
   1  -6  17  124.69   20.70
  -1   7 -17    9.80    7.40
  -1   7 -17   18.40    6.30
  -1   7 -17   13.60   10.10
   1  -7  17    7.90    5.20
   1  -7  17   12.60    9.20
   1  -7  17   18.10   11.10
   1  -7  17   -2.20    8.50
  -1   8 -17    5.00    9.60
  -1   8 -17   11.50    5.30
  -1   8 -17   -4.40    8.10
  -1   8 -17   15.00    7.60
  -1   8 -17    7.40    5.80
  -1   8 -17    8.00    5.20
   1  -8  17  -10.70   10.40
   1  -8  17    6.40    4.70
   1  -8  17   -3.40    4.60
   1  -8  17    2.60    9.40
   1  -8  17    4.90    5.30
   1  -8  17   -4.70    8.80
   1  -8  17    9.60    5.20
  -1   9 -17   16.70    5.30
  -1   9 -17   23.90    5.60
  -1   9 -17   17.60   10.70
  -1   9 -17   17.10    7.50
  -1   9 -17   12.40    9.80
  -1   9 -17   12.20    6.00
   1  -9  17   16.30    5.00
   1  -9  17   24.50   10.50
   1  -9  17   15.60    5.40
   1  -9  17   15.80   10.70
   1  -9  17    7.20    8.70
  -1  10 -17  165.18   16.80
  -1  10 -17  145.09   20.90
  -1  10 -17  175.58   22.70
  -1  10 -17  172.28   15.20
  -1  10 -17  138.69   18.40
  -1  10 -17  167.28   15.00
   1 -10  17  214.78   18.30
   1 -10  17  207.98   17.30
   1 -10  17  146.99   21.90
   1 -10  17  127.99   13.60
   1 -10  17  197.28   23.60
   1 -10  17  140.29   21.60
  -1  11 -17   11.20    6.90
  -1  11 -17    5.70    4.60
  -1  11 -17   -5.40    4.10
  -1  11 -17   -4.40    7.90
  -1  11 -17    3.40    9.50
  -1  11 -17    1.40    7.20
   1 -11  17   -7.60    5.30
   1 -11  17    2.40    8.30
   1 -11  17   -9.50    8.30
   1 -11  17   -4.00    4.90
  -1  12 -17  210.78   17.10
  -1  12 -17  191.38   16.90
  -1  12 -17  208.88   24.80
  -1  12 -17  209.78   17.80
  -1  12 -17  203.78   25.00
  -1  12 -17  195.68   19.20
  -1  12 -17  258.17   24.10
   1 -12  17  195.58   16.70
   1 -12  17  147.79   22.50
   1 -12  17  228.68   20.50
   1 -12  17  214.68   19.60
   1 -12  17  179.68   24.50
  -1  13 -17   -2.50    4.30
  -1  13 -17   -5.70    3.50
  -1  13 -17   -5.10    4.40
  -1  13 -17   -6.60    7.90
  -1  13 -17  -12.00    9.20
  -1  13 -17    0.80    7.60
  -1  13 -17    0.40    7.90
   1 -13  17   -4.50    9.30
   1 -13  17   -3.50    3.70
   1 -13  17    1.20    5.80
   1 -13  17    0.50    6.00
  -1  14 -17    4.90    5.50
  -1  14 -17   10.10    6.00
  -1  14 -17    7.20    4.90
  -1  14 -17    6.90    8.40
  -1  14 -17    5.40    4.50
  -1  14 -17   17.10    9.40
  -1  14 -17   -1.80    7.40
   1 -14  17    2.70    6.10
   1 -14  17    2.10    7.90
   1 -14  17   12.20    5.80
   1 -14  17    6.70    4.30
  -1 -15 -16    7.70    4.70
  -1 -15 -16    3.20    8.00
  -1 -15 -16    0.90    9.30
   1  15  16    0.00    4.30
   1  15  16   -9.20    4.40
   1  15  16    5.00    9.60
   1  15  16    9.90    7.90
   1  15  16   19.80   14.70
  -1 -14 -16   -8.30    9.40
  -1 -14 -16   -7.50    6.50
  -1 -14 -16   -2.20    8.70
  -1 -14 -16   -4.40    4.50
   1  14  16    2.50    4.60
   1  14  16   -6.20    9.60
   1  14  16  -10.00    5.90
   1  14  16    0.50   10.80
  -1 -13 -16   -0.80    7.20
  -1 -13 -16   12.90    5.20
  -1 -13 -16   11.80    8.40
  -1 -13 -16   10.10   10.70
   1  13  16    8.30    5.20
   1  13  16    6.40    7.80
   1  13  16  -10.00    9.60
   1  13  16   -4.70    9.30
   1  13  16   13.10    5.40
  -1 -12 -16    7.80   11.70
  -1 -12 -16   14.20    9.40
  -1 -12 -16   15.80    5.70
   1  12  16   -9.30   10.80
   1  12  16    7.40    5.60
   1  12  16   17.20   12.20
   1  12  16   20.70    5.90
  -1 -11 -16  338.27   29.30
  -1 -11 -16  301.17   25.00
  -1 -11 -16  324.57   24.60
  -1 -11 -16  244.48   32.10
   1  11  16  305.77   24.10
   1  11  16  296.27   34.30
   1  11  16  323.87   33.90
   1  11  16  360.66   42.40
   1  11  16  299.77   24.60
   1  11  16  327.27   28.60
  -1 -10 -16   -4.50    4.40
  -1 -10 -16   -1.40    7.40
  -1 -10 -16   -2.40    5.20
  -1 -10 -16  -22.10    7.90
  -1 -10 -16    2.60    7.30
   1  10  16    5.10    7.50
   1  10  16    0.10    4.80
   1  10  16   -4.40    3.10
   1  10  16   -8.90    9.80
   1  10  16   -2.60    4.90
   1  10  16    3.70   10.70
   1  10  16   -0.70    5.80
  -1  -9 -16   77.59   12.40
  -1  -9 -16   80.09    7.90
  -1  -9 -16   65.29    9.30
  -1  -9 -16   99.39   10.60
  -1  -9 -16   77.69   15.60
  -1  -9 -16   66.09   17.00
   1   9  16   65.09   10.20
   1   9  16   95.49   18.00
   1   9  16   71.29    9.40
   1   9  16   72.59    7.60
   1   9  16   76.69   17.20
   1   9  16   69.09    9.40
   1   9  16   59.99   12.10
  -1  -8 -16    4.20    5.10
  -1  -8 -16   10.50    8.00
  -1  -8 -16    5.90    5.50
  -1  -8 -16   -2.30    9.80
  -1  -8 -16   16.10   10.00
  -1  -8 -16    4.90    3.30
   1   8  16   -2.50    9.80
   1   8  16   -1.40    5.80
   1   8  16    3.70    5.00
   1   8  16   -1.10    5.10
   1   8  16   10.00    3.90
   1   8  16    6.40   11.30
   1   8  16    9.00    7.40
  -1  -7 -16  546.25   38.80
  -1  -7 -16  525.15   38.60
  -1  -7 -16  516.25   36.50
  -1  -7 -16  547.85   47.40
   1   7  16  558.64   41.20
   1   7  16  536.95   47.10
   1   7  16  576.54   38.80
   1   7  16  517.15   37.00
   1   7  16  523.55   38.50
   1   7  16  554.54   47.70
  -1  -6 -16  144.29   14.30
  -1  -6 -16  117.49   21.50
  -1  -6 -16  152.78   21.30
  -1  -6 -16  148.29   14.40
  -1  -6 -16  139.89   15.40
  -1  -6 -16  138.89   11.90
   1   6  16  146.29   14.40
   1   6  16  143.69   12.80
   1   6  16  102.99   20.70
   1   6  16  120.19   21.20
   1   6  16  162.48   17.00
   1   6  16  119.19   16.00
   1   6  16  151.68   14.20
  -1  -5 -16  393.76   27.40
  -1  -5 -16  374.96   29.70
  -1  -5 -16  395.86   38.70
  -1  -5 -16  411.46   36.60
  -1  -5 -16  416.36   29.70
  -1  -5 -16  388.06   29.10
   1   5  16  370.36   32.20
   1   5  16  376.46   29.20
   1   5  16  408.76   31.10
   1   5  16  357.66   28.90
   1   5  16  401.56   28.10
   1   5  16  414.16   38.40
   1   5  16  346.87   37.30
  -1  -4 -16   54.69   14.90
  -1  -4 -16   57.99    6.90
  -1  -4 -16   57.09    8.60
  -1  -4 -16   61.29    8.50
  -1  -4 -16   37.30   12.40
  -1  -4 -16   52.29    8.20
  -1  -4 -16   54.19    8.40
[truncated: 8,960,467 more chars]
