# Supplementary material for: Switchable Reactivities of Metalated Phosphasilenes Regulated by Reversible 1,2‐Metal Migration
Source: Angew Chem Int Ed Engl. 2025 Dec 16;65(5):e18102. doi: 10.1002/anie.202518102 (PMC12851009; doi:10.1002/anie.202518102)
Supplement: Supplementary file 2 — Supporting Information [file ANIE-65-e18102-s001.zip › 13.cif]

data_mo_zhuhu147_0m
_audit_creation_date               2025-04-04
_audit_creation_method
;
Olex2 1.3
(compiled Nov 21 2019 18:26:39 for OlexSys, GUI svn.r6003)
;
_shelx_SHELXL_version_number       '2018/3'
_audit_contact_author_address      ?
_audit_contact_author_email        ?
_audit_contact_author_name         ''
_audit_contact_author_phone        ?
_publ_contact_author_id_orcid      ?
_publ_section_references
;
Dolomanov, O.V., Bourhis, L.J., Gildea, R.J, Howard, J.A.K. & Puschmann, H.
 (2009), J. Appl. Cryst. 42, 339-341.

Sheldrick, G.M. (2015). Acta Cryst. C71, 3-8.
;
_chemical_name_common              ?
_chemical_name_systematic          ?
_chemical_formula_moiety           'C75 H112 Ag N6 P Si2'
_chemical_formula_sum              'C75 H112 Ag N6 P Si2'
_chemical_formula_weight           1292.72
_chemical_melting_point            ?
loop_
  _atom_type_symbol
  _atom_type_description
  _atom_type_scat_dispersion_real
  _atom_type_scat_dispersion_imag
  _atom_type_scat_source
 'C' 'C' 0.0033 0.0016 'International Tables Vol C Tables 4.2.6.8 and 6.1.1.4'
 'H' 'H' 0.0000 0.0000 'International Tables Vol C Tables 4.2.6.8 and 6.1.1.4'
 'Ag' 'Ag' -0.8971 1.1015
 'International Tables Vol C Tables 4.2.6.8 and 6.1.1.4'
 'N' 'N' 0.0061 0.0033 'International Tables Vol C Tables 4.2.6.8 and 6.1.1.4'
 'P' 'P' 0.1023 0.0942 'International Tables Vol C Tables 4.2.6.8 and 6.1.1.4'
 'Si' 'Si' 0.0817 0.0704 'International Tables Vol C Tables 4.2.6.8 and 6.1.1.4'

_shelx_space_group_comment
;
The symmetry employed for this shelxl refinement is uniquely defined
by the following loop, which should always be used as a source of
symmetry information in preference to the above space-group names.
They are only intended as comments.
;
_space_group_crystal_system        'monoclinic'
_space_group_IT_number             14
_space_group_name_H-M_alt          'P 1 21/c 1'
_space_group_name_Hall             '-P 2ybc'
loop_
  _space_group_symop_operation_xyz
 'x, y, z'
 '-x, y+1/2, -z+1/2'
 '-x, -y, -z'
 'x, -y-1/2, z-1/2'

_cell_length_a                     20.6271(10)
_cell_length_b                     12.4775(5)
_cell_length_c                     29.7113(16)
_cell_angle_alpha                  90
_cell_angle_beta                   101.691(2)
_cell_angle_gamma                  90
_cell_volume                       7488.3(6)
_cell_formula_units_Z              4
_cell_measurement_reflns_used      9554
_cell_measurement_temperature      100.0
_cell_measurement_theta_max        25.72
_cell_measurement_theta_min        2.49
_shelx_estimated_absorpt_T_max     0.926
_shelx_estimated_absorpt_T_min     0.876
_exptl_absorpt_coefficient_mu      0.365
_exptl_absorpt_correction_T_max    0.7453
_exptl_absorpt_correction_T_min    0.6419
_exptl_absorpt_correction_type     multi-scan
_exptl_absorpt_process_details     ?
_exptl_absorpt_special_details     ?
_exptl_crystal_colour              colourless
_exptl_crystal_colour_primary      colourless
_exptl_crystal_density_diffrn      1.147
_exptl_crystal_density_meas        ?
_exptl_crystal_density_method      ?
_exptl_crystal_description         block
_exptl_crystal_F_000               2776
_exptl_crystal_size_max            0.373
_exptl_crystal_size_mid            0.296
_exptl_crystal_size_min            0.215
_exptl_transmission_factor_max     ?
_exptl_transmission_factor_min     ?
_diffrn_reflns_av_R_equivalents    0.0426
_diffrn_reflns_av_unetI/netI       0.0233
_diffrn_reflns_Laue_measured_fraction_full  1.000
_diffrn_reflns_Laue_measured_fraction_max  0.999
_diffrn_reflns_limit_h_max         25
_diffrn_reflns_limit_h_min         -25
_diffrn_reflns_limit_k_max         15
_diffrn_reflns_limit_k_min         -15
_diffrn_reflns_limit_l_max         36
_diffrn_reflns_limit_l_min         -36
_diffrn_reflns_number              120289
_diffrn_reflns_point_group_measured_fraction_full  1.000
_diffrn_reflns_point_group_measured_fraction_max  0.999
_diffrn_reflns_theta_full          25.242
_diffrn_reflns_theta_max           25.728
_diffrn_reflns_theta_min           1.971
_diffrn_ambient_temperature        100.0
_diffrn_detector_area_resol_mean   ?
_diffrn_measured_fraction_theta_full  1.000
_diffrn_measured_fraction_theta_max  0.999
_diffrn_measurement_device_type    'Bruker Photon CMOS'
_diffrn_measurement_method         ?
_diffrn_radiation_type             MoK\a
_diffrn_radiation_wavelength       0.71073
_diffrn_source                     ?
_reflns_Friedel_coverage           0.000
_reflns_Friedel_fraction_full      .
_reflns_Friedel_fraction_max       .
_reflns_number_gt                  11555
_reflns_number_total               14285
_reflns_special_details
;
 Reflections were merged by SHELXL according to the crystal
 class for the calculation of statistics and refinement.
 
 _reflns_Friedel_fraction is defined as the number of unique
 Friedel pairs measured divided by the number that would be
 possible theoretically, ignoring centric projections and
 systematic absences.
;
_reflns_threshold_expression       'I > 2\s(I)'
_computing_cell_refinement         ?
_computing_data_collection         ?
_computing_data_reduction          ?
_computing_molecular_graphics      'Olex2 1.3 (Dolomanov et al., 2009)'
_computing_publication_material    'Olex2 1.3 (Dolomanov et al., 2009)'
_computing_structure_refinement    'SHELXL 2018/3 (Sheldrick, 2015)'
_computing_structure_solution      'SHELXT 2018/2 (Sheldrick, 2018)'
_refine_diff_density_max           1.377
_refine_diff_density_min           -0.751
_refine_diff_density_rms           0.083
_refine_ls_extinction_coef         .
_refine_ls_extinction_method       none
_refine_ls_goodness_of_fit_ref     1.099
_refine_ls_hydrogen_treatment      mixed
_refine_ls_matrix_type             full
_refine_ls_number_parameters       801
_refine_ls_number_reflns           14285
_refine_ls_number_restraints       0
_refine_ls_R_factor_all            0.0713
_refine_ls_R_factor_gt             0.0507
_refine_ls_restrained_S_all        1.099
_refine_ls_shift/su_max            0.002
_refine_ls_shift/su_mean           0.000
_refine_ls_structure_factor_coef   Fsqd
_refine_ls_weighting_details      
 'w=1/[\s^2^(Fo^2^)+(0.0197P)^2^+23.2732P] where P=(Fo^2^+2Fc^2^)/3'
_refine_ls_weighting_scheme        calc
_refine_ls_wR_factor_gt            0.1000
_refine_ls_wR_factor_ref           0.1190
_refine_special_details            ?
_olex2_refinement_description
;
1. Fixed Uiso
 At 1.2 times of:
  All C(H) groups, All C(H,H) groups
 At 1.5 times of:
  All C(H,H,H) groups
2.a Ternary CH refined with riding coordinates:
 C10(H10), C13(H13), C17(H17), C24(H24), C33(H33), C40(H40), C50(H50), C53(H53)
2.b Secondary CH2 refined with riding coordinates:
 C68(H68A,H68B)
2.c Aromatic/amide H refined with riding coordinates:
 C2(H2), C75(H75), C6(H6), C7(H7A), C8(H8), C20(H20), C21(H21), C22(H22),
 C36(H36), C37(H37), C38(H38), C46(H46), C47(H47), C48(H48), C70(H70), C71(H71),
  C72(H72), C73(H73), C74(H74)
2.d Idealised Me refined as rotating group:
 C11(H11A,H11B,H11C), C12(H12A,H12B,H12C), C14(H14A,H14B,H14C), C15(H15A,H15B,
 H15C), C18(H18A,H18B,H18C), C19(H19A,H19B,H19C), C25(H25A,H25B,H25C), C26(H26A,
 H26B,H26C), C30(H30A,H30B,H30C), C34(H34A,H34B,H34C), C35(H35A,H35B,H35C),
 C41(H41A,H41B,H41C), C42(H42A,H42B,H42C), C43(H43A,H43B,H43C), C51(H51A,H51B,
 H51C), C52(H52A,H52B,H52C), C54(H54A,H54B,H54C), C55(H55A,H55B,H55C), C57(H57A,
 H57B,H57C), C58(H58A,H58B,H58C), C59(H59A,H59B,H59C), C61(H61A,H61B,H61C),
 C62(H62A,H62B,H62C), C63(H63A,H63B,H63C), C65(H65A,H65B,H65C), C66(H66A,H66B,
 H66C), C67(H67A,H67B,H67C)
;
_atom_sites_solution_hydrogens     mixed
_atom_sites_solution_primary       ?
_atom_sites_solution_secondary     ?
loop_
  _atom_site_label
  _atom_site_type_symbol
  _atom_site_fract_x
  _atom_site_fract_y
  _atom_site_fract_z
  _atom_site_U_iso_or_equiv
  _atom_site_adp_type
  _atom_site_occupancy
  _atom_site_site_symmetry_order
  _atom_site_calc_flag
  _atom_site_refinement_flags_posn
  _atom_site_refinement_flags_adp
  _atom_site_refinement_flags_occupancy
  _atom_site_disorder_assembly
  _atom_site_disorder_group
 Ag1 Ag 0.70737(2) 0.71335(2) 0.44220(2) 0.02565(7) Uani 1 1 d . . . . .
 P1 P 0.71513(4) 0.58801(7) 0.38412(3) 0.02972(19) Uani 1 1 d . . . . .
 Si2 Si 0.75795(4) 0.65295(7) 0.32573(3) 0.02477(18) Uani 1 1 d . . . . .
 Si3 Si 0.68044(5) 0.75747(8) 0.27033(3) 0.0316(2) Uani 1 1 d . . . . .
 C1 C 0.69063(15) 0.7887(2) 0.50245(10) 0.0224(6) Uani 1 1 d . . . . .
 N2 N 0.65534(13) 0.8766(2) 0.50915(8) 0.0254(6) Uani 1 1 d . . . . .
 C3 C 0.74522(15) 0.6468(2) 0.55542(10) 0.0236(6) Uani 1 1 d . . . . .
 N4 N 0.78076(13) 0.5440(2) 0.29779(8) 0.0252(6) Uani 1 1 d . . . . .
 N5 N 0.87773(13) 0.4332(2) 0.32802(10) 0.0316(6) Uani 1 1 d . . . . .
 N6 N 0.79618(13) 0.3616(2) 0.27908(9) 0.0283(6) Uani 1 1 d . . . . .
 N7 N 0.82988(16) 0.7275(3) 0.34614(10) 0.0339(7) Uani 1 1 d . . . . .
 N76 N 0.70841(13) 0.7454(2) 0.54510(8) 0.0252(6) Uani 1 1 d . . . . .
 C2 C 0.68536(17) 0.8052(3) 0.57756(11) 0.0308(7) Uani 1 1 d . . . . .
 H2 H 0.691921 0.790695 0.609553 0.037 Uiso 1 1 calc R U . . .
 C75 C 0.65154(17) 0.8887(3) 0.55492(10) 0.0315(7) Uani 1 1 d . . . . .
 H75 H 0.629624 0.944288 0.567815 0.038 Uiso 1 1 calc R U . . .
 C4 C 0.62295(16) 0.9478(3) 0.47313(10) 0.0260(7) Uani 1 1 d . . . . .
 C5 C 0.65675(16) 1.0397(3) 0.46421(10) 0.0287(7) Uani 1 1 d . . . . .
 C6 C 0.62234(18) 1.1093(3) 0.43059(11) 0.0332(8) Uani 1 1 d . . . . .
 H6 H 0.643159 1.173198 0.423382 0.040 Uiso 1 1 calc R U . . .
 C7 C 0.55882(18) 1.0864(3) 0.40792(11) 0.0365(8) Uani 1 1 d . . . . .
 H7A H 0.536389 1.135012 0.385462 0.044 Uiso 1 1 calc R U . . .
 C8 C 0.52717(18) 0.9942(3) 0.41717(11) 0.0345(8) Uani 1 1 d . . . . .
 H8 H 0.483675 0.979437 0.400580 0.041 Uiso 1 1 calc R U . . .
 C9 C 0.55827(17) 0.9221(3) 0.45068(11) 0.0291(7) Uani 1 1 d . . . . .
 C10 C 0.52355(17) 0.8213(3) 0.46179(11) 0.0318(7) Uani 1 1 d . . . . .
 H10 H 0.547758 0.794900 0.492391 0.038 Uiso 1 1 calc R U . . .
 C11 C 0.52647(18) 0.7325(3) 0.42671(14) 0.0423(9) Uani 1 1 d . . . . .
 H11A H 0.503132 0.755957 0.396235 0.063 Uiso 1 1 calc R U . . .
 H11B H 0.505355 0.667646 0.435580 0.063 Uiso 1 1 calc R U . . .
 H11C H 0.572779 0.717043 0.425836 0.063 Uiso 1 1 calc R U . . .
 C12 C 0.45181(19) 0.8410(3) 0.46551(14) 0.0455(9) Uani 1 1 d . . . . .
 H12A H 0.425551 0.859032 0.435136 0.068 Uiso 1 1 calc R U . . .
 H12B H 0.449981 0.900479 0.486764 0.068 Uiso 1 1 calc R U . . .
 H12C H 0.433819 0.776181 0.477030 0.068 Uiso 1 1 calc R U . . .
 C13 C 0.72730(17) 1.0625(3) 0.48854(12) 0.0327(7) Uani 1 1 d . . . . .
 H13 H 0.736442 1.018783 0.517331 0.039 Uiso 1 1 calc R U . . .
 C14 C 0.77585(19) 1.0266(4) 0.45877(14) 0.0471(10) Uani 1 1 d . . . . .
 H14A H 0.769457 0.950146 0.451710 0.071 Uiso 1 1 calc R U . . .
 H14B H 0.821325 1.038840 0.475451 0.071 Uiso 1 1 calc R U . . .
 H14C H 0.767833 1.067841 0.430105 0.071 Uiso 1 1 calc R U . . .
 C15 C 0.7387(2) 1.1802(3) 0.50237(14) 0.0461(9) Uani 1 1 d . . . . .
 H15A H 0.734582 1.224475 0.474697 0.069 Uiso 1 1 calc R U . . .
 H15B H 0.783235 1.188644 0.521300 0.069 Uiso 1 1 calc R U . . .
 H15C H 0.705760 1.202769 0.519980 0.069 Uiso 1 1 calc R U . . .
 C16 C 0.81373(16) 0.6542(3) 0.57012(11) 0.0297(7) Uani 1 1 d . . . . .
 C17 C 0.85067(18) 0.7600(3) 0.57220(13) 0.0368(8) Uani 1 1 d . . . . .
 H17 H 0.819258 0.815360 0.556123 0.044 Uiso 1 1 calc R U . . .
 C18 C 0.9087(2) 0.7516(4) 0.54724(14) 0.0488(10) Uani 1 1 d . . . . .
 H18A H 0.891889 0.732072 0.515031 0.073 Uiso 1 1 calc R U . . .
 H18B H 0.939691 0.696541 0.562035 0.073 Uiso 1 1 calc R U . . .
 H18C H 0.931494 0.820763 0.548691 0.073 Uiso 1 1 calc R U . . .
 C19 C 0.87409(18) 0.7955(3) 0.62210(13) 0.0402(8) Uani 1 1 d . . . . .
 H19A H 0.900500 0.861023 0.623017 0.060 Uiso 1 1 calc R U . . .
 H19B H 0.901181 0.738756 0.639376 0.060 Uiso 1 1 calc R U . . .
 H19C H 0.835596 0.809400 0.635891 0.060 Uiso 1 1 calc R U . . .
 C20 C 0.84777(17) 0.5590(3) 0.58312(12) 0.0346(8) Uani 1 1 d . . . . .
 H20 H 0.894402 0.560522 0.593779 0.042 Uiso 1 1 calc R U . . .
 C21 C 0.81452(18) 0.4624(3) 0.58067(13) 0.0373(8) Uani 1 1 d . . . . .
 H21 H 0.838435 0.398400 0.589947 0.045 Uiso 1 1 calc R U . . .
 C22 C 0.74714(18) 0.4581(3) 0.56495(12) 0.0360(8) Uani 1 1 d . . . . .
 H22 H 0.725208 0.390764 0.563085 0.043 Uiso 1 1 calc R U . . .
 C23 C 0.71048(17) 0.5506(3) 0.55173(11) 0.0313(7) Uani 1 1 d . . . . .
 C24 C 0.63618(18) 0.5442(3) 0.53381(14) 0.0417(9) Uani 1 1 d . . . . .
 H24 H 0.620327 0.617511 0.523295 0.050 Uiso 1 1 calc R U . . .
 C25 C 0.6196(2) 0.4690(4) 0.49240(15) 0.0568(12) Uani 1 1 d . . . . .
 H25A H 0.571626 0.468329 0.480774 0.085 Uiso 1 1 calc R U . . .
 H25B H 0.634742 0.396333 0.501727 0.085 Uiso 1 1 calc R U . . .
 H25C H 0.641846 0.494034 0.468166 0.085 Uiso 1 1 calc R U . . .
 C26 C 0.6005(2) 0.5109(4) 0.57179(17) 0.0641(13) Uani 1 1 d . . . . .
 H26A H 0.552587 0.511686 0.559894 0.096 Uiso 1 1 calc R U . . .
 H26B H 0.611554 0.561154 0.597558 0.096 Uiso 1 1 calc R U . . .
 H26C H 0.614440 0.438509 0.582326 0.096 Uiso 1 1 calc R U . . .
 C27 C 0.81453(15) 0.4578(3) 0.30240(10) 0.0252(7) Uani 1 1 d . . . . .
 C28 C 0.89657(17) 0.3281(3) 0.31914(12) 0.0348(8) Uani 1 1 d . . . . .
 C29 C 0.84623(17) 0.2841(3) 0.28930(12) 0.0346(8) Uani 1 1 d . . . . .
 C30 C 0.8380(2) 0.1725(3) 0.27139(16) 0.0521(11) Uani 1 1 d . . . . .
 H30A H 0.837174 0.172714 0.238296 0.078 Uiso 1 1 calc R U . . .
 H30B H 0.796318 0.142843 0.276960 0.078 Uiso 1 1 calc R U . . .
 H30C H 0.875028 0.128376 0.287121 0.078 Uiso 1 1 calc R U . . .
 C31 C 0.73368(16) 0.3388(3) 0.24939(11) 0.0304(7) Uani 1 1 d . . . . .
 C32 C 0.73236(18) 0.3293(3) 0.20206(12) 0.0367(8) Uani 1 1 d . . . . .
 C33 C 0.7931(2) 0.3548(3) 0.18234(13) 0.0411(9) Uani 1 1 d . . . . .
 H33 H 0.832298 0.333216 0.206336 0.049 Uiso 1 1 calc R U . . .
 C34 C 0.8002(3) 0.4733(4) 0.17512(19) 0.0679(14) Uani 1 1 d . . . . .
 H34A H 0.842788 0.487539 0.166511 0.102 Uiso 1 1 calc R U . . .
 H34B H 0.798219 0.511524 0.203619 0.102 Uiso 1 1 calc R U . . .
 H34C H 0.764149 0.497873 0.150537 0.102 Uiso 1 1 calc R U . . .
 C35 C 0.7972(3) 0.2902(4) 0.13979(17) 0.0710(15) Uani 1 1 d . . . . .
 H35A H 0.762609 0.314184 0.114083 0.107 Uiso 1 1 calc R U . . .
 H35B H 0.790743 0.214041 0.145730 0.107 Uiso 1 1 calc R U . . .
 H35C H 0.840712 0.300499 0.132052 0.107 Uiso 1 1 calc R U . . .
 C36 C 0.6730(2) 0.2954(4) 0.17433(13) 0.0482(10) Uani 1 1 d . . . . .
 H36 H 0.670100 0.287700 0.142173 0.058 Uiso 1 1 calc R U . . .
 C37 C 0.6186(2) 0.2730(4) 0.19279(14) 0.0560(12) Uani 1 1 d . . . . .
 H37 H 0.578712 0.250242 0.173220 0.067 Uiso 1 1 calc R U . . .
 C38 C 0.62116(19) 0.2830(4) 0.23962(14) 0.0477(10) Uani 1 1 d . . . . .
 H38 H 0.582956 0.267392 0.251709 0.057 Uiso 1 1 calc R U . . .
 C39 C 0.67911(17) 0.3156(3) 0.26903(12) 0.0344(8) Uani 1 1 d . . . . .
 C40 C 0.68328(18) 0.3269(3) 0.32079(12) 0.0363(8) Uani 1 1 d . . . . .
 H40 H 0.706062 0.396335 0.330494 0.044 Uiso 1 1 calc R U . . .
 C41 C 0.7245(2) 0.2379(3) 0.34828(14) 0.0488(10) Uani 1 1 d . . . . .
 H41A H 0.703064 0.168520 0.340081 0.073 Uiso 1 1 calc R U . . .
 H41B H 0.728100 0.250889 0.381219 0.073 Uiso 1 1 calc R U . . .
 H41C H 0.768895 0.237163 0.341145 0.073 Uiso 1 1 calc R U . . .
 C42 C 0.61556(19) 0.3308(4) 0.33433(14) 0.0464(10) Uani 1 1 d . . . . .
 H42A H 0.587669 0.384416 0.315517 0.070 Uiso 1 1 calc R U . . .
 H42B H 0.621269 0.350209 0.366860 0.070 Uiso 1 1 calc R U . . .
 H42C H 0.594375 0.260321 0.329285 0.070 Uiso 1 1 calc R U . . .
 C43 C 0.96253(19) 0.2817(4) 0.33993(15) 0.0537(11) Uani 1 1 d . . . . .
 H43A H 0.959030 0.203467 0.341072 0.081 Uiso 1 1 calc R U . . .
 H43B H 0.977142 0.309725 0.371158 0.081 Uiso 1 1 calc R U . . .
 H43C H 0.994725 0.301470 0.321226 0.081 Uiso 1 1 calc R U . . .
 C44 C 0.92268(16) 0.5048(3) 0.35683(11) 0.0303(7) Uani 1 1 d . . . . .
 C45 C 0.96922(18) 0.5595(3) 0.33709(13) 0.0416(9) Uani 1 1 d . . . . .
 C46 C 1.01479(18) 0.6248(3) 0.36600(14) 0.0429(9) Uani 1 1 d . . . . .
 H46 H 1.045376 0.666298 0.353400 0.052 Uiso 1 1 calc R U . . .
 C47 C 1.01596(18) 0.6296(3) 0.41223(13) 0.0402(9) Uani 1 1 d . . . . .
 H47 H 1.048474 0.672021 0.431529 0.048 Uiso 1 1 calc R U . . .
 C48 C 0.97049(18) 0.5737(3) 0.43082(13) 0.0422(9) Uani 1 1 d . . . . .
 H48 H 0.971591 0.579117 0.462860 0.051 Uiso 1 1 calc R U . . .
 C49 C 0.92263(16) 0.5090(3) 0.40382(12) 0.0327(7) Uani 1 1 d . . . . .
 C50 C 0.87261(18) 0.4483(3) 0.42502(13) 0.0420(9) Uani 1 1 d . . . . .
 H50 H 0.830803 0.443744 0.401221 0.050 Uiso 1 1 calc R U . . .
 C51 C 0.8559(2) 0.5055(4) 0.46692(13) 0.0554(12) Uani 1 1 d . . . . .
 H51A H 0.846225 0.581137 0.459468 0.083 Uiso 1 1 calc R U . . .
 H51B H 0.893627 0.500388 0.492832 0.083 Uiso 1 1 calc R U . . .
 H51C H 0.817070 0.471657 0.475227 0.083 Uiso 1 1 calc R U . . .
 C52 C 0.8944(2) 0.3336(4) 0.43848(17) 0.0610(12) Uani 1 1 d . . . . .
 H52A H 0.898037 0.292969 0.410858 0.091 Uiso 1 1 calc R U . . .
 H52B H 0.861690 0.299382 0.453528 0.091 Uiso 1 1 calc R U . . .
 H52C H 0.937537 0.334840 0.459668 0.091 Uiso 1 1 calc R U . . .
 C53 C 0.9717(2) 0.5482(4) 0.28626(15) 0.0590(12) Uani 1 1 d . . . . .
 H53 H 0.934284 0.500932 0.271438 0.071 Uiso 1 1 calc R U . . .
 C54 C 1.0367(3) 0.4961(6) 0.2799(2) 0.094(2) Uani 1 1 d . . . . .
 H54A H 1.036754 0.489792 0.247037 0.142 Uiso 1 1 calc R U . . .
 H54B H 1.040697 0.424616 0.293904 0.142 Uiso 1 1 calc R U . . .
 H54C H 1.074158 0.540506 0.294736 0.142 Uiso 1 1 calc R U . . .
 C55 C 0.9625(3) 0.6568(6) 0.26305(18) 0.088(2) Uani 1 1 d . . . . .
 H55A H 0.956867 0.647634 0.229724 0.131 Uiso 1 1 calc R U . . .
 H55B H 1.001480 0.701435 0.274351 0.131 Uiso 1 1 calc R U . . .
 H55C H 0.923107 0.691646 0.270061 0.131 Uiso 1 1 calc R U . . .
 C56 C 0.61754(19) 0.6589(3) 0.23320(12) 0.0400(9) Uani 1 1 d . . . . .
 C57 C 0.5560(2) 0.7135(4) 0.20469(14) 0.0582(12) Uani 1 1 d . . . . .
 H57A H 0.569677 0.766305 0.184031 0.087 Uiso 1 1 calc R U . . .
 H57B H 0.531439 0.749573 0.225299 0.087 Uiso 1 1 calc R U . . .
 H57C H 0.527635 0.659455 0.186525 0.087 Uiso 1 1 calc R U . . .
 C58 C 0.59390(18) 0.5752(3) 0.26441(12) 0.0411(9) Uani 1 1 d . . . . .
 H58A H 0.563200 0.525243 0.245524 0.062 Uiso 1 1 calc R U . . .
 H58B H 0.571330 0.611539 0.286130 0.062 Uiso 1 1 calc R U . . .
 H58C H 0.632115 0.535564 0.281435 0.062 Uiso 1 1 calc R U . . .
 C59 C 0.6504(2) 0.5943(3) 0.19983(12) 0.0431(9) Uani 1 1 d . . . . .
 H59A H 0.619655 0.539056 0.184828 0.065 Uiso 1 1 calc R U . . .
 H59B H 0.690742 0.560162 0.216896 0.065 Uiso 1 1 calc R U . . .
 H59C H 0.661656 0.642392 0.176505 0.065 Uiso 1 1 calc R U . . .
 C60 C 0.7320(2) 0.8319(3) 0.23188(13) 0.0441(10) Uani 1 1 d . . . . .
 C61 C 0.7709(2) 0.9251(3) 0.25836(15) 0.0557(12) Uani 1 1 d . . . . .
 H61A H 0.801382 0.954882 0.240253 0.084 Uiso 1 1 calc R U . . .
 H61B H 0.796144 0.898866 0.287839 0.084 Uiso 1 1 calc R U . . .
 H61C H 0.739992 0.980859 0.263870 0.084 Uiso 1 1 calc R U . . .
 C62 C 0.7847(2) 0.7557(3) 0.21949(15) 0.0507(11) Uani 1 1 d . . . . .
 H62A H 0.762735 0.697571 0.199997 0.076 Uiso 1 1 calc R U . . .
 H62B H 0.811386 0.725543 0.247697 0.076 Uiso 1 1 calc R U . . .
 H62C H 0.813397 0.795667 0.202902 0.076 Uiso 1 1 calc R U . . .
 C63 C 0.6909(3) 0.8773(4) 0.18651(14) 0.0622(14) Uani 1 1 d . . . . .
 H63A H 0.720606 0.912182 0.169082 0.093 Uiso 1 1 calc R U . . .
 H63B H 0.658996 0.929721 0.193469 0.093 Uiso 1 1 calc R U . . .
 H63C H 0.667240 0.818720 0.168233 0.093 Uiso 1 1 calc R U . . .
 C64 C 0.63208(18) 0.8616(3) 0.30052(12) 0.0381(8) Uani 1 1 d . . . . .
 C65 C 0.6007(2) 0.9534(4) 0.26843(14) 0.0574(12) Uani 1 1 d . . . . .
 H65A H 0.635797 0.996888 0.259750 0.086 Uiso 1 1 calc R U . . .
 H65B H 0.573698 0.998429 0.284457 0.086 Uiso 1 1 calc R U . . .
 H65C H 0.572746 0.923072 0.240743 0.086 Uiso 1 1 calc R U . . .
 C66 C 0.67827(19) 0.9138(3) 0.34193(12) 0.0396(9) Uani 1 1 d . . . . .
 H66A H 0.713762 0.952430 0.331351 0.059 Uiso 1 1 calc R U . . .
 H66B H 0.697542 0.858078 0.363848 0.059 Uiso 1 1 calc R U . . .
 H66C H 0.652913 0.964041 0.356939 0.059 Uiso 1 1 calc R U . . .
 C67 C 0.57655(19) 0.8080(4) 0.32002(14) 0.0474(10) Uani 1 1 d . . . . .
 H67A H 0.543252 0.778761 0.294735 0.071 Uiso 1 1 calc R U . . .
 H67B H 0.555829 0.861233 0.336860 0.071 Uiso 1 1 calc R U . . .
 H67C H 0.595183 0.749975 0.340882 0.071 Uiso 1 1 calc R U . . .
 C68 C 0.84233(19) 0.8070(3) 0.38242(13) 0.0434(9) Uani 1 1 d . . . . .
 H68A H 0.836030 0.772942 0.411328 0.052 Uiso 1 1 calc R U . . .
 H68B H 0.808885 0.864570 0.374840 0.052 Uiso 1 1 calc R U . . .
 C69 C 0.90943(19) 0.8565(3) 0.39061(13) 0.0388(8) Uani 1 1 d . . . . .
 C70 C 0.94462(19) 0.8766(3) 0.43467(13) 0.0392(8) Uani 1 1 d . . . . .
 H70 H 0.924629 0.860040 0.459948 0.047 Uiso 1 1 calc R U . . .
 C71 C 1.0074(2) 0.9196(4) 0.44333(15) 0.0551(11) Uani 1 1 d . . . . .
 H71 H 1.028635 0.936235 0.473994 0.066 Uiso 1 1 calc R U . . .
 C72 C 1.0399(2) 0.9388(4) 0.40768(17) 0.0574(12) Uani 1 1 d . . . . .
 H72 H 1.084044 0.964859 0.413610 0.069 Uiso 1 1 calc R U . . .
 C73 C 1.0064(2) 0.9191(4) 0.36313(16) 0.0577(12) Uani 1 1 d . . . . .
 H73 H 1.027469 0.933500 0.338155 0.069 Uiso 1 1 calc R U . . .
 C74 C 0.9424(2) 0.8786(4) 0.35456(14) 0.0502(10) Uani 1 1 d . . . . .
 H74 H 0.920384 0.865565 0.323744 0.060 Uiso 1 1 calc R U . . .
 H1 H 0.656(2) 0.587(3) 0.3636(14) 0.052(12) Uiso 1 1 d . . . . .
 H7 H 0.863(3) 0.687(4) 0.3490(18) 0.075(17) Uiso 1 1 d . . . . .

loop_
  _atom_site_aniso_label
  _atom_site_aniso_U_11
  _atom_site_aniso_U_22
  _atom_site_aniso_U_33
  _atom_site_aniso_U_23
  _atom_site_aniso_U_13
  _atom_site_aniso_U_12
 Ag1 0.03070(13) 0.03031(13) 0.01625(12) -0.00162(9) 0.00551(9) 0.00477(10)
 P1 0.0372(5) 0.0339(5) 0.0201(4) -0.0061(3) 0.0106(3) -0.0033(4)
 Si2 0.0288(4) 0.0286(5) 0.0181(4) -0.0042(3) 0.0075(3) 0.0008(4)
 Si3 0.0426(5) 0.0344(5) 0.0187(4) -0.0017(4) 0.0082(4) 0.0102(4)
 C1 0.0276(15) 0.0243(15) 0.0152(14) 0.0006(12) 0.0040(11) 0.0059(12)
 N2 0.0352(14) 0.0255(14) 0.0158(12) 0.0012(10) 0.0059(11) 0.0076(11)
 C3 0.0310(16) 0.0224(15) 0.0175(14) 0.0044(12) 0.0050(12) 0.0038(13)
 N4 0.0295(14) 0.0290(14) 0.0182(13) -0.0040(11) 0.0075(10) -0.0015(11)
 N5 0.0274(14) 0.0363(16) 0.0301(15) -0.0137(12) 0.0036(11) 0.0004(12)
 N6 0.0281(14) 0.0271(14) 0.0290(14) -0.0089(11) 0.0041(11) -0.0010(11)
 N7 0.0401(17) 0.0345(17) 0.0297(16) -0.0115(13) 0.0134(13) -0.0072(14)
 N76 0.0345(14) 0.0262(13) 0.0141(12) 0.0000(10) 0.0032(10) 0.0052(11)
 C2 0.0454(19) 0.0342(18) 0.0143(15) 0.0010(13) 0.0094(13) 0.0049(15)
 C75 0.047(2) 0.0336(18) 0.0153(15) -0.0001(13) 0.0103(14) 0.0110(15)
 C4 0.0329(17) 0.0285(17) 0.0165(14) 0.0027(12) 0.0052(12) 0.0105(13)
 C5 0.0377(18) 0.0315(17) 0.0181(15) 0.0017(13) 0.0082(13) 0.0087(14)
 C6 0.046(2) 0.0326(18) 0.0237(17) 0.0076(14) 0.0133(15) 0.0106(15)
 C7 0.044(2) 0.043(2) 0.0222(17) 0.0081(15) 0.0065(15) 0.0150(17)
 C8 0.0370(19) 0.043(2) 0.0228(17) 0.0020(15) 0.0040(14) 0.0108(16)
 C9 0.0384(18) 0.0307(17) 0.0194(15) -0.0008(13) 0.0084(13) 0.0094(14)
 C10 0.0347(18) 0.0352(18) 0.0252(17) -0.0021(14) 0.0054(14) 0.0021(15)
 C11 0.0361(19) 0.045(2) 0.047(2) -0.0134(18) 0.0114(17) 0.0019(17)
 C12 0.049(2) 0.043(2) 0.049(2) -0.0051(18) 0.0234(19) 0.0040(18)
 C13 0.0386(19) 0.0329(18) 0.0263(17) 0.0040(14) 0.0059(14) 0.0029(15)
 C14 0.039(2) 0.059(3) 0.044(2) -0.007(2) 0.0120(17) 0.0064(19)
 C15 0.056(2) 0.040(2) 0.040(2) -0.0061(17) 0.0054(18) 0.0001(18)
 C16 0.0336(17) 0.0323(18) 0.0222(16) 0.0064(13) 0.0032(13) 0.0012(14)
 C17 0.0375(19) 0.0347(19) 0.038(2) 0.0067(16) 0.0062(15) -0.0045(15)
 C18 0.053(2) 0.056(3) 0.041(2) -0.0044(19) 0.0185(19) -0.023(2)
 C19 0.039(2) 0.042(2) 0.042(2) -0.0049(17) 0.0135(16) -0.0052(16)
 C20 0.0273(17) 0.041(2) 0.0361(19) 0.0126(16) 0.0068(14) 0.0053(15)
 C21 0.040(2) 0.0336(19) 0.040(2) 0.0132(16) 0.0106(16) 0.0114(16)
 C22 0.044(2) 0.0235(17) 0.040(2) 0.0068(15) 0.0086(16) 0.0013(15)
 C23 0.0349(18) 0.0296(17) 0.0287(17) 0.0018(14) 0.0047(14) -0.0005(14)
 C24 0.0335(19) 0.036(2) 0.051(2) 0.0029(17) -0.0033(17) -0.0036(16)
 C25 0.057(3) 0.050(3) 0.052(3) 0.001(2) -0.013(2) -0.012(2)
 C26 0.034(2) 0.084(4) 0.072(3) -0.007(3) 0.007(2) -0.013(2)
 C27 0.0253(15) 0.0316(17) 0.0196(15) -0.0051(13) 0.0065(12) -0.0037(13)
 C28 0.0321(18) 0.0362(19) 0.0354(19) -0.0123(15) 0.0053(15) 0.0068(15)
 C29 0.0342(18) 0.0319(18) 0.0365(19) -0.0072(15) 0.0041(15) 0.0056(15)
 C30 0.060(3) 0.033(2) 0.058(3) -0.0170(19) -0.002(2) 0.0091(19)
 C31 0.0308(17) 0.0300(17) 0.0284(17) -0.0081(14) 0.0014(13) -0.0027(14)
 C32 0.045(2) 0.0335(19) 0.0306(19) -0.0098(15) 0.0052(15) -0.0017(16)
 C33 0.055(2) 0.040(2) 0.0317(19) -0.0134(16) 0.0166(17) -0.0016(18)
 C34 0.082(3) 0.051(3) 0.084(4) 0.005(3) 0.050(3) 0.009(2)
 C35 0.082(3) 0.084(4) 0.056(3) -0.040(3) 0.035(3) -0.012(3)
 C36 0.053(2) 0.059(3) 0.029(2) -0.0178(18) 0.0007(17) -0.004(2)
 C37 0.040(2) 0.082(3) 0.041(2) -0.023(2) -0.0060(18) -0.011(2)
 C38 0.033(2) 0.066(3) 0.043(2) -0.013(2) 0.0055(17) -0.0128(19)
 C39 0.0322(18) 0.0375(19) 0.0313(18) -0.0068(15) 0.0015(14) -0.0052(15)
 C40 0.040(2) 0.039(2) 0.0293(18) -0.0020(15) 0.0065(15) -0.0089(16)
 C41 0.054(2) 0.050(2) 0.042(2) 0.0091(19) 0.0090(19) -0.008(2)
 C42 0.046(2) 0.057(3) 0.040(2) -0.0031(19) 0.0157(18) -0.0156(19)
 C43 0.036(2) 0.062(3) 0.057(3) -0.020(2) -0.0038(18) 0.0165(19)
 C44 0.0257(16) 0.0367(19) 0.0273(17) -0.0094(14) 0.0029(13) 0.0003(14)
 C45 0.0341(19) 0.056(2) 0.034(2) -0.0050(18) 0.0041(15) -0.0074(17)
 C46 0.0318(19) 0.046(2) 0.049(2) -0.0017(18) 0.0043(16) -0.0081(17)
 C47 0.0323(18) 0.039(2) 0.043(2) -0.0149(17) -0.0065(16) 0.0032(16)
 C48 0.039(2) 0.055(2) 0.0301(19) -0.0105(17) 0.0011(15) 0.0036(18)
 C49 0.0280(17) 0.040(2) 0.0279(17) -0.0047(15) 0.0008(13) 0.0054(14)
 C50 0.0346(19) 0.062(3) 0.0289(19) 0.0040(18) 0.0042(15) 0.0023(18)
 C51 0.043(2) 0.094(4) 0.029(2) 0.002(2) 0.0059(17) 0.009(2)
 C52 0.057(3) 0.069(3) 0.059(3) 0.015(2) 0.017(2) -0.002(2)
 C53 0.048(2) 0.087(4) 0.044(2) -0.007(2) 0.0115(19) -0.021(2)
 C54 0.115(5) 0.114(5) 0.070(4) -0.013(4) 0.056(4) 0.007(4)
 C55 0.064(3) 0.152(6) 0.049(3) 0.027(4) 0.018(2) 0.007(4)
 C56 0.046(2) 0.048(2) 0.0234(17) -0.0062(16) 0.0010(15) 0.0124(18)
 C57 0.058(3) 0.078(3) 0.032(2) -0.010(2) -0.0071(19) 0.026(2)
 C58 0.0333(19) 0.057(2) 0.0315(19) -0.0095(17) 0.0029(15) -0.0018(17)
 C59 0.062(2) 0.045(2) 0.0223(18) -0.0051(16) 0.0074(17) 0.0069(19)
 C60 0.076(3) 0.0315(19) 0.0311(19) 0.0031(15) 0.0257(19) 0.0070(19)
 C61 0.092(3) 0.032(2) 0.055(3) 0.0007(19) 0.043(3) -0.005(2)
 C62 0.079(3) 0.034(2) 0.051(2) 0.0000(18) 0.041(2) 0.001(2)
 C63 0.120(4) 0.043(2) 0.030(2) 0.0070(18) 0.029(2) 0.018(3)
 C64 0.045(2) 0.045(2) 0.0237(17) -0.0039(15) 0.0051(15) 0.0187(17)
 C65 0.079(3) 0.058(3) 0.033(2) -0.0052(19) 0.006(2) 0.035(2)
 C66 0.049(2) 0.038(2) 0.034(2) -0.0061(16) 0.0124(16) 0.0132(17)
 C67 0.037(2) 0.068(3) 0.038(2) -0.012(2) 0.0107(17) 0.0148(19)
 C68 0.040(2) 0.058(3) 0.036(2) -0.0177(18) 0.0176(16) -0.0087(18)
 C69 0.052(2) 0.0291(18) 0.0344(19) -0.0057(15) 0.0074(16) -0.0087(16)
 C70 0.046(2) 0.041(2) 0.0323(19) -0.0086(16) 0.0123(16) -0.0099(17)
 C71 0.063(3) 0.060(3) 0.042(2) -0.017(2) 0.011(2) -0.021(2)
 C72 0.056(3) 0.050(3) 0.066(3) -0.011(2) 0.011(2) -0.019(2)
 C73 0.058(3) 0.065(3) 0.056(3) -0.002(2) 0.024(2) -0.018(2)
 C74 0.054(2) 0.059(3) 0.039(2) -0.004(2) 0.0136(19) -0.016(2)

_geom_special_details
;
 All esds (except the esd in the dihedral angle between two l.s. planes)
 are estimated using the full covariance matrix.  The cell esds are taken
 into account individually in the estimation of esds in distances, angles
 and torsion angles; correlations between esds in cell parameters are only
 used when they are defined by crystal symmetry.  An approximate (isotropic)
 treatment of cell esds is used for estimating esds involving l.s. planes.
;
loop_
  _geom_bond_atom_site_label_1
  _geom_bond_atom_site_label_2
  _geom_bond_distance
  _geom_bond_site_symmetry_2
  _geom_bond_publ_flag
 Ag1 P1 2.3582(9) . ?
 Ag1 C1 2.111(3) . ?
 P1 Si2 2.2511(12) . ?
 P1 H1 1.25(4) . ?
 Si2 Si3 2.4290(13) . ?
 Si2 N4 1.708(3) . ?
 Si2 N7 1.752(3) . ?
 Si3 C56 1.958(4) . ?
 Si3 C60 1.947(4) . ?
 Si3 C64 1.962(3) . ?
 C1 N2 1.354(4) . ?
 C1 N76 1.358(4) . ?
 N2 C75 1.386(4) . ?
 N2 C4 1.446(4) . ?
 C3 N76 1.445(4) . ?
 C3 C16 1.395(4) . ?
 C3 C23 1.391(5) . ?
 N4 C27 1.274(4) . ?
 N5 C27 1.404(4) . ?
 N5 C28 1.408(4) . ?
 N5 C44 1.438(4) . ?
 N6 C27 1.400(4) . ?
 N6 C29 1.402(4) . ?
 N6 C31 1.435(4) . ?
 N7 C68 1.449(4) . ?
 N7 H7 0.83(5) . ?
 N76 C2 1.378(4) . ?
 C2 H2 0.9500 . ?
 C2 C75 1.354(5) . ?
 C75 H75 0.9500 . ?
 C4 C5 1.396(5) . ?
 C4 C9 1.402(5) . ?
 C5 C6 1.403(4) . ?
 C5 C13 1.515(5) . ?
 C6 H6 0.9500 . ?
 C6 C7 1.377(5) . ?
 C7 H7A 0.9500 . ?
 C7 C8 1.378(5) . ?
 C8 H8 0.9500 . ?
 C8 C9 1.397(5) . ?
 C9 C10 1.517(5) . ?
 C10 H10 1.0000 . ?
 C10 C11 1.530(5) . ?
 C10 C12 1.526(5) . ?
 C11 H11A 0.9800 . ?
 C11 H11B 0.9800 . ?
 C11 H11C 0.9800 . ?
 C12 H12A 0.9800 . ?
 C12 H12B 0.9800 . ?
 C12 H12C 0.9800 . ?
 C13 H13 1.0000 . ?
 C13 C14 1.531(5) . ?
 C13 C15 1.530(5) . ?
 C14 H14A 0.9800 . ?
 C14 H14B 0.9800 . ?
 C14 H14C 0.9800 . ?
 C15 H15A 0.9800 . ?
 C15 H15B 0.9800 . ?
 C15 H15C 0.9800 . ?
 C16 C17 1.519(5) . ?
 C16 C20 1.394(5) . ?
 C17 H17 1.0000 . ?
 C17 C18 1.534(5) . ?
 C17 C19 1.529(5) . ?
 C18 H18A 0.9800 . ?
 C18 H18B 0.9800 . ?
 C18 H18C 0.9800 . ?
 C19 H19A 0.9800 . ?
 C19 H19B 0.9800 . ?
 C19 H19C 0.9800 . ?
 C20 H20 0.9500 . ?
 C20 C21 1.381(5) . ?
 C21 H21 0.9500 . ?
 C21 C22 1.375(5) . ?
 C22 H22 0.9500 . ?
 C22 C23 1.392(5) . ?
 C23 C24 1.519(5) . ?
 C24 H24 1.0000 . ?
 C24 C25 1.530(6) . ?
 C24 C26 1.524(6) . ?
 C25 H25A 0.9800 . ?
 C25 H25B 0.9800 . ?
 C25 H25C 0.9800 . ?
 C26 H26A 0.9800 . ?
 C26 H26B 0.9800 . ?
 C26 H26C 0.9800 . ?
 C28 C29 1.339(5) . ?
 C28 C43 1.492(5) . ?
 C29 C30 1.489(5) . ?
 C30 H30A 0.9800 . ?
 C30 H30B 0.9800 . ?
 C30 H30C 0.9800 . ?
 C31 C32 1.406(5) . ?
 C31 C39 1.399(5) . ?
 C32 C33 1.521(5) . ?
 C32 C36 1.396(5) . ?
 C33 H33 1.0000 . ?
 C33 C34 1.505(6) . ?
 C33 C35 1.516(5) . ?
 C34 H34A 0.9800 . ?
 C34 H34B 0.9800 . ?
 C34 H34C 0.9800 . ?
 C35 H35A 0.9800 . ?
 C35 H35B 0.9800 . ?
 C35 H35C 0.9800 . ?
 C36 H36 0.9500 . ?
 C36 C37 1.373(6) . ?
 C37 H37 0.9500 . ?
 C37 C38 1.387(6) . ?
 C38 H38 0.9500 . ?
 C38 C39 1.391(5) . ?
 C39 C40 1.529(5) . ?
 C40 H40 1.0000 . ?
 C40 C41 1.531(5) . ?
 C40 C42 1.531(5) . ?
 C41 H41A 0.9800 . ?
 C41 H41B 0.9800 . ?
 C41 H41C 0.9800 . ?
 C42 H42A 0.9800 . ?
 C42 H42B 0.9800 . ?
 C42 H42C 0.9800 . ?
 C43 H43A 0.9800 . ?
 C43 H43B 0.9800 . ?
 C43 H43C 0.9800 . ?
 C44 C45 1.400(5) . ?
 C44 C49 1.397(5) . ?
 C45 C46 1.399(5) . ?
 C45 C53 1.528(6) . ?
 C46 H46 0.9500 . ?
 C46 C47 1.370(5) . ?
 C47 H47 0.9500 . ?
 C47 C48 1.372(6) . ?
 C48 H48 0.9500 . ?
 C48 C49 1.396(5) . ?
 C49 C50 1.516(5) . ?
 C50 H50 1.0000 . ?
 C50 C51 1.534(5) . ?
 C50 C52 1.530(6) . ?
 C51 H51A 0.9800 . ?
 C51 H51B 0.9800 . ?
 C51 H51C 0.9800 . ?
 C52 H52A 0.9800 . ?
 C52 H52B 0.9800 . ?
 C52 H52C 0.9800 . ?
 C53 H53 1.0000 . ?
 C53 C54 1.535(7) . ?
 C53 C55 1.515(8) . ?
 C54 H54A 0.9800 . ?
 C54 H54B 0.9800 . ?
 C54 H54C 0.9800 . ?
 C55 H55A 0.9800 . ?
 C55 H55B 0.9800 . ?
 C55 H55C 0.9800 . ?
 C56 C57 1.535(5) . ?
 C56 C58 1.540(6) . ?
 C56 C59 1.538(5) . ?
 C57 H57A 0.9800 . ?
 C57 H57B 0.9800 . ?
 C57 H57C 0.9800 . ?
 C58 H58A 0.9800 . ?
 C58 H58B 0.9800 . ?
 C58 H58C 0.9800 . ?
 C59 H59A 0.9800 . ?
 C59 H59B 0.9800 . ?
 C59 H59C 0.9800 . ?
 C60 C61 1.536(6) . ?
 C60 C62 1.544(5) . ?
 C60 C63 1.547(6) . ?
 C61 H61A 0.9800 . ?
 C61 H61B 0.9800 . ?
 C61 H61C 0.9800 . ?
 C62 H62A 0.9800 . ?
 C62 H62B 0.9800 . ?
 C62 H62C 0.9800 . ?
 C63 H63A 0.9800 . ?
 C63 H63B 0.9800 . ?
 C63 H63C 0.9800 . ?
 C64 C65 1.546(5) . ?
 C64 C66 1.539(5) . ?
 C64 C67 1.537(6) . ?
 C65 H65A 0.9800 . ?
 C65 H65B 0.9800 . ?
 C65 H65C 0.9800 . ?
 C66 H66A 0.9800 . ?
 C66 H66B 0.9800 . ?
 C66 H66C 0.9800 . ?
 C67 H67A 0.9800 . ?
 C67 H67B 0.9800 . ?
 C67 H67C 0.9800 . ?
 C68 H68A 0.9900 . ?
 C68 H68B 0.9900 . ?
 C68 C69 1.490(5) . ?
 C69 C70 1.385(5) . ?
 C69 C74 1.407(5) . ?
 C70 H70 0.9500 . ?
 C70 C71 1.378(5) . ?
 C71 H71 0.9500 . ?
 C71 C72 1.383(6) . ?
 C72 H72 0.9500 . ?
 C72 C73 1.385(6) . ?
 C73 H73 0.9500 . ?
 C73 C74 1.388(6) . ?
 C74 H74 0.9500 . ?

loop_
  _geom_angle_atom_site_label_1
  _geom_angle_atom_site_label_2
  _geom_angle_atom_site_label_3
  _geom_angle
  _geom_angle_site_symmetry_1
  _geom_angle_site_symmetry_3
  _geom_angle_publ_flag
 C1 Ag1 P1 164.30(9) . . ?
 Ag1 P1 H1 99.1(19) . . ?
 Si2 P1 Ag1 114.88(4) . . ?
 Si2 P1 H1 97.2(18) . . ?
 P1 Si2 Si3 114.10(5) . . ?
 N4 Si2 P1 106.13(10) . . ?
 N4 Si2 Si3 107.84(10) . . ?
 N4 Si2 N7 107.07(14) . . ?
 N7 Si2 P1 111.18(11) . . ?
 N7 Si2 Si3 110.15(12) . . ?
 C56 Si3 Si2 108.34(12) . . ?
 C56 Si3 C64 109.47(16) . . ?
 C60 Si3 Si2 106.92(14) . . ?
 C60 Si3 C56 110.33(17) . . ?
 C60 Si3 C64 109.94(17) . . ?
 C64 Si3 Si2 111.81(11) . . ?
 N2 C1 Ag1 132.1(2) . . ?
 N2 C1 N76 103.7(2) . . ?
 N76 C1 Ag1 123.7(2) . . ?
 C1 N2 C75 111.8(3) . . ?
 C1 N2 C4 124.8(2) . . ?
 C75 N2 C4 123.4(3) . . ?
 C16 C3 N76 117.8(3) . . ?
 C23 C3 N76 118.5(3) . . ?
 C23 C3 C16 123.7(3) . . ?
 C27 N4 Si2 144.9(2) . . ?
 C27 N5 C28 111.3(3) . . ?
 C27 N5 C44 127.1(3) . . ?
 C28 N5 C44 121.4(3) . . ?
 C27 N6 C29 111.8(3) . . ?
 C27 N6 C31 126.4(3) . . ?
 C29 N6 C31 121.8(3) . . ?
 Si2 N7 H7 109(4) . . ?
 C68 N7 Si2 129.1(2) . . ?
 C68 N7 H7 109(4) . . ?
 C1 N76 C3 124.6(2) . . ?
 C1 N76 C2 111.8(3) . . ?
 C2 N76 C3 123.6(3) . . ?
 N76 C2 H2 126.7 . . ?
 C75 C2 N76 106.6(3) . . ?
 C75 C2 H2 126.7 . . ?
 N2 C75 H75 126.9 . . ?
 C2 C75 N2 106.1(3) . . ?
 C2 C75 H75 126.9 . . ?
 C5 C4 N2 118.1(3) . . ?
 C5 C4 C9 124.1(3) . . ?
 C9 C4 N2 117.7(3) . . ?
 C4 C5 C6 116.4(3) . . ?
 C4 C5 C13 122.2(3) . . ?
 C6 C5 C13 121.4(3) . . ?
 C5 C6 H6 119.6 . . ?
 C7 C6 C5 120.9(3) . . ?
 C7 C6 H6 119.6 . . ?
 C6 C7 H7A 119.4 . . ?
 C6 C7 C8 121.2(3) . . ?
 C8 C7 H7A 119.4 . . ?
 C7 C8 H8 119.6 . . ?
 C7 C8 C9 120.8(3) . . ?
 C9 C8 H8 119.6 . . ?
 C4 C9 C10 122.1(3) . . ?
 C8 C9 C4 116.5(3) . . ?
 C8 C9 C10 121.3(3) . . ?
 C9 C10 H10 107.5 . . ?
 C9 C10 C11 111.5(3) . . ?
 C9 C10 C12 112.9(3) . . ?
 C11 C10 H10 107.5 . . ?
 C12 C10 H10 107.5 . . ?
 C12 C10 C11 109.8(3) . . ?
 C10 C11 H11A 109.5 . . ?
 C10 C11 H11B 109.5 . . ?
 C10 C11 H11C 109.5 . . ?
 H11A C11 H11B 109.5 . . ?
 H11A C11 H11C 109.5 . . ?
 H11B C11 H11C 109.5 . . ?
 C10 C12 H12A 109.5 . . ?
 C10 C12 H12B 109.5 . . ?
 C10 C12 H12C 109.5 . . ?
 H12A C12 H12B 109.5 . . ?
 H12A C12 H12C 109.5 . . ?
 H12B C12 H12C 109.5 . . ?
 C5 C13 H13 107.6 . . ?
 C5 C13 C14 110.3(3) . . ?
 C5 C13 C15 112.9(3) . . ?
 C14 C13 H13 107.6 . . ?
 C15 C13 H13 107.6 . . ?
 C15 C13 C14 110.6(3) . . ?
 C13 C14 H14A 109.5 . . ?
 C13 C14 H14B 109.5 . . ?
 C13 C14 H14C 109.5 . . ?
 H14A C14 H14B 109.5 . . ?
 H14A C14 H14C 109.5 . . ?
 H14B C14 H14C 109.5 . . ?
 C13 C15 H15A 109.5 . . ?
 C13 C15 H15B 109.5 . . ?
 C13 C15 H15C 109.5 . . ?
 H15A C15 H15B 109.5 . . ?
 H15A C15 H15C 109.5 . . ?
 H15B C15 H15C 109.5 . . ?
 C3 C16 C17 122.5(3) . . ?
 C20 C16 C3 116.9(3) . . ?
 C20 C16 C17 120.6(3) . . ?
 C16 C17 H17 108.0 . . ?
 C16 C17 C18 110.8(3) . . ?
 C16 C17 C19 110.4(3) . . ?
 C18 C17 H17 108.0 . . ?
 C19 C17 H17 108.0 . . ?
 C19 C17 C18 111.4(3) . . ?
 C17 C18 H18A 109.5 . . ?
 C17 C18 H18B 109.5 . . ?
 C17 C18 H18C 109.5 . . ?
 H18A C18 H18B 109.5 . . ?
 H18A C18 H18C 109.5 . . ?
 H18B C18 H18C 109.5 . . ?
 C17 C19 H19A 109.5 . . ?
 C17 C19 H19B 109.5 . . ?
 C17 C19 H19C 109.5 . . ?
 H19A C19 H19B 109.5 . . ?
 H19A C19 H19C 109.5 . . ?
 H19B C19 H19C 109.5 . . ?
 C16 C20 H20 119.6 . . ?
 C21 C20 C16 120.8(3) . . ?
 C21 C20 H20 119.6 . . ?
 C20 C21 H21 119.7 . . ?
 C22 C21 C20 120.6(3) . . ?
 C22 C21 H21 119.7 . . ?
 C21 C22 H22 119.4 . . ?
 C21 C22 C23 121.1(3) . . ?
 C23 C22 H22 119.4 . . ?
 C3 C23 C22 116.9(3) . . ?
 C3 C23 C24 122.7(3) . . ?
 C22 C23 C24 120.5(3) . . ?
 C23 C24 H24 107.7 . . ?
 C23 C24 C25 111.0(3) . . ?
 C23 C24 C26 111.0(3) . . ?
 C25 C24 H24 107.7 . . ?
 C26 C24 H24 107.7 . . ?
 C26 C24 C25 111.4(4) . . ?
 C24 C25 H25A 109.5 . . ?
 C24 C25 H25B 109.5 . . ?
 C24 C25 H25C 109.5 . . ?
 H25A C25 H25B 109.5 . . ?
 H25A C25 H25C 109.5 . . ?
 H25B C25 H25C 109.5 . . ?
 C24 C26 H26A 109.5 . . ?
 C24 C26 H26B 109.5 . . ?
 C24 C26 H26C 109.5 . . ?
 H26A C26 H26B 109.5 . . ?
 H26A C26 H26C 109.5 . . ?
 H26B C26 H26C 109.5 . . ?
 N4 C27 N5 132.1(3) . . ?
 N4 C27 N6 125.7(3) . . ?
 N6 C27 N5 102.1(3) . . ?
 N5 C28 C43 123.1(3) . . ?
 C29 C28 N5 107.4(3) . . ?
 C29 C28 C43 129.4(3) . . ?
 N6 C29 C30 122.8(3) . . ?
 C28 C29 N6 107.4(3) . . ?
 C28 C29 C30 129.6(3) . . ?
 C29 C30 H30A 109.5 . . ?
 C29 C30 H30B 109.5 . . ?
 C29 C30 H30C 109.5 . . ?
 H30A C30 H30B 109.5 . . ?
 H30A C30 H30C 109.5 . . ?
 H30B C30 H30C 109.5 . . ?
 C32 C31 N6 117.7(3) . . ?
 C39 C31 N6 118.9(3) . . ?
 C39 C31 C32 123.1(3) . . ?
 C31 C32 C33 121.1(3) . . ?
 C36 C32 C31 116.9(3) . . ?
 C36 C32 C33 122.0(3) . . ?
 C32 C33 H33 106.2 . . ?
 C34 C33 C32 111.8(3) . . ?
 C34 C33 H33 106.2 . . ?
 C34 C33 C35 112.4(4) . . ?
 C35 C33 C32 113.5(3) . . ?
 C35 C33 H33 106.2 . . ?
 C33 C34 H34A 109.5 . . ?
 C33 C34 H34B 109.5 . . ?
 C33 C34 H34C 109.5 . . ?
 H34A C34 H34B 109.5 . . ?
 H34A C34 H34C 109.5 . . ?
 H34B C34 H34C 109.5 . . ?
 C33 C35 H35A 109.5 . . ?
 C33 C35 H35B 109.5 . . ?
 C33 C35 H35C 109.5 . . ?
 H35A C35 H35B 109.5 . . ?
 H35A C35 H35C 109.5 . . ?
 H35B C35 H35C 109.5 . . ?
 C32 C36 H36 119.5 . . ?
 C37 C36 C32 121.0(4) . . ?
 C37 C36 H36 119.5 . . ?
 C36 C37 H37 119.5 . . ?
 C36 C37 C38 121.0(4) . . ?
 C38 C37 H37 119.5 . . ?
 C37 C38 H38 119.7 . . ?
 C37 C38 C39 120.6(4) . . ?
 C39 C38 H38 119.7 . . ?
 C31 C39 C40 121.0(3) . . ?
 C38 C39 C31 117.4(3) . . ?
 C38 C39 C40 121.6(3) . . ?
 C39 C40 H40 107.3 . . ?
 C39 C40 C41 112.5(3) . . ?
 C39 C40 C42 113.5(3) . . ?
 C41 C40 H40 107.3 . . ?
 C42 C40 H40 107.3 . . ?
 C42 C40 C41 108.7(3) . . ?
 C40 C41 H41A 109.5 . . ?
 C40 C41 H41B 109.5 . . ?
 C40 C41 H41C 109.5 . . ?
 H41A C41 H41B 109.5 . . ?
 H41A C41 H41C 109.5 . . ?
 H41B C41 H41C 109.5 . . ?
 C40 C42 H42A 109.5 . . ?
 C40 C42 H42B 109.5 . . ?
 C40 C42 H42C 109.5 . . ?
 H42A C42 H42B 109.5 . . ?
 H42A C42 H42C 109.5 . . ?
 H42B C42 H42C 109.5 . . ?
 C28 C43 H43A 109.5 . . ?
 C28 C43 H43B 109.5 . . ?
 C28 C43 H43C 109.5 . . ?
 H43A C43 H43B 109.5 . . ?
 H43A C43 H43C 109.5 . . ?
 H43B C43 H43C 109.5 . . ?
 C45 C44 N5 117.9(3) . . ?
 C49 C44 N5 119.1(3) . . ?
 C49 C44 C45 122.6(3) . . ?
 C44 C45 C53 122.1(3) . . ?
 C46 C45 C44 117.3(3) . . ?
 C46 C45 C53 120.5(4) . . ?
 C45 C46 H46 119.5 . . ?
 C47 C46 C45 121.0(4) . . ?
 C47 C46 H46 119.5 . . ?
 C46 C47 H47 119.8 . . ?
 C46 C47 C48 120.4(3) . . ?
 C48 C47 H47 119.8 . . ?
 C47 C48 H48 119.2 . . ?
 C47 C48 C49 121.6(3) . . ?
 C49 C48 H48 119.2 . . ?
 C44 C49 C50 122.3(3) . . ?
 C48 C49 C44 116.9(3) . . ?
 C48 C49 C50 120.8(3) . . ?
 C49 C50 H50 107.3 . . ?
 C49 C50 C51 112.9(4) . . ?
 C49 C50 C52 112.8(3) . . ?
 C51 C50 H50 107.3 . . ?
 C52 C50 H50 107.3 . . ?
 C52 C50 C51 109.0(3) . . ?
 C50 C51 H51A 109.5 . . ?
 C50 C51 H51B 109.5 . . ?
 C50 C51 H51C 109.5 . . ?
 H51A C51 H51B 109.5 . . ?
 H51A C51 H51C 109.5 . . ?
 H51B C51 H51C 109.5 . . ?
 C50 C52 H52A 109.5 . . ?
 C50 C52 H52B 109.5 . . ?
 C50 C52 H52C 109.5 . . ?
 H52A C52 H52B 109.5 . . ?
 H52A C52 H52C 109.5 . . ?
 H52B C52 H52C 109.5 . . ?
 C45 C53 H53 108.2 . . ?
 C45 C53 C54 111.5(4) . . ?
 C54 C53 H53 108.2 . . ?
 C55 C53 C45 109.9(4) . . ?
 C55 C53 H53 108.2 . . ?
 C55 C53 C54 110.8(4) . . ?
 C53 C54 H54A 109.5 . . ?
 C53 C54 H54B 109.5 . . ?
 C53 C54 H54C 109.5 . . ?
 H54A C54 H54B 109.5 . . ?
 H54A C54 H54C 109.5 . . ?
 H54B C54 H54C 109.5 . . ?
 C53 C55 H55A 109.5 . . ?
 C53 C55 H55B 109.5 . . ?
 C53 C55 H55C 109.5 . . ?
 H55A C55 H55B 109.5 . . ?
 H55A C55 H55C 109.5 . . ?
 H55B C55 H55C 109.5 . . ?
 C57 C56 Si3 114.3(3) . . ?
 C57 C56 C58 107.8(3) . . ?
 C57 C56 C59 107.4(3) . . ?
 C58 C56 Si3 110.0(2) . . ?
 C59 C56 Si3 111.4(3) . . ?
 C59 C56 C58 105.5(3) . . ?
 C56 C57 H57A 109.5 . . ?
 C56 C57 H57B 109.5 . . ?
 C56 C57 H57C 109.5 . . ?
 H57A C57 H57B 109.5 . . ?
 H57A C57 H57C 109.5 . . ?
 H57B C57 H57C 109.5 . . ?
 C56 C58 H58A 109.5 . . ?
 C56 C58 H58B 109.5 . . ?
 C56 C58 H58C 109.5 . . ?
 H58A C58 H58B 109.5 . . ?
 H58A C58 H58C 109.5 . . ?
 H58B C58 H58C 109.5 . . ?
 C56 C59 H59A 109.5 . . ?
 C56 C59 H59B 109.5 . . ?
 C56 C59 H59C 109.5 . . ?
 H59A C59 H59B 109.5 . . ?
 H59A C59 H59C 109.5 . . ?
 H59B C59 H59C 109.5 . . ?
 C61 C60 Si3 110.6(2) . . ?
 C61 C60 C62 105.5(4) . . ?
 C61 C60 C63 107.8(3) . . ?
 C62 C60 Si3 109.9(3) . . ?
 C62 C60 C63 107.8(3) . . ?
 C63 C60 Si3 114.7(3) . . ?
 C60 C61 H61A 109.5 . . ?
 C60 C61 H61B 109.5 . . ?
 C60 C61 H61C 109.5 . . ?
 H61A C61 H61B 109.5 . . ?
 H61A C61 H61C 109.5 . . ?
 H61B C61 H61C 109.5 . . ?
 C60 C62 H62A 109.5 . . ?
 C60 C62 H62B 109.5 . . ?
 C60 C62 H62C 109.5 . . ?
 H62A C62 H62B 109.5 . . ?
 H62A C62 H62C 109.5 . . ?
 H62B C62 H62C 109.5 . . ?
 C60 C63 H63A 109.5 . . ?
 C60 C63 H63B 109.5 . . ?
 C60 C63 H63C 109.5 . . ?
 H63A C63 H63B 109.5 . . ?
 H63A C63 H63C 109.5 . . ?
 H63B C63 H63C 109.5 . . ?
 C65 C64 Si3 113.4(2) . . ?
 C66 C64 Si3 110.8(2) . . ?
 C66 C64 C65 107.1(3) . . ?
 C67 C64 Si3 111.8(3) . . ?
 C67 C64 C65 107.7(3) . . ?
 C67 C64 C66 105.7(3) . . ?
 C64 C65 H65A 109.5 . . ?
 C64 C65 H65B 109.5 . . ?
 C64 C65 H65C 109.5 . . ?
 H65A C65 H65B 109.5 . . ?
 H65A C65 H65C 109.5 . . ?
 H65B C65 H65C 109.5 . . ?
 C64 C66 H66A 109.5 . . ?
 C64 C66 H66B 109.5 . . ?
 C64 C66 H66C 109.5 . . ?
 H66A C66 H66B 109.5 . . ?
 H66A C66 H66C 109.5 . . ?
 H66B C66 H66C 109.5 . . ?
 C64 C67 H67A 109.5 . . ?
 C64 C67 H67B 109.5 . . ?
 C64 C67 H67C 109.5 . . ?
 H67A C67 H67B 109.5 . . ?
 H67A C67 H67C 109.5 . . ?
 H67B C67 H67C 109.5 . . ?
 N7 C68 H68A 108.5 . . ?
 N7 C68 H68B 108.5 . . ?
 N7 C68 C69 115.1(3) . . ?
 H68A C68 H68B 107.5 . . ?
 C69 C68 H68A 108.5 . . ?
 C69 C68 H68B 108.5 . . ?
 C70 C69 C68 121.4(3) . . ?
 C70 C69 C74 116.3(4) . . ?
 C74 C69 C68 122.2(3) . . ?
 C69 C70 H70 118.7 . . ?
 C71 C70 C69 122.7(4) . . ?
 C71 C70 H70 118.7 . . ?
 C70 C71 H71 119.8 . . ?
 C70 C71 C72 120.4(4) . . ?
 C72 C71 H71 119.8 . . ?
 C71 C72 H72 120.8 . . ?
 C71 C72 C73 118.5(4) . . ?
 C73 C72 H72 120.8 . . ?
 C72 C73 H73 119.6 . . ?
 C72 C73 C74 120.7(4) . . ?
 C74 C73 H73 119.6 . . ?
 C69 C74 H74 119.3 . . ?
 C73 C74 C69 121.3(4) . . ?
 C73 C74 H74 119.3 . . ?

loop_
  _geom_torsion_atom_site_label_1
  _geom_torsion_atom_site_label_2
  _geom_torsion_atom_site_label_3
  _geom_torsion_atom_site_label_4
  _geom_torsion
  _geom_torsion_site_symmetry_1
  _geom_torsion_site_symmetry_2
  _geom_torsion_site_symmetry_3
  _geom_torsion_site_symmetry_4
  _geom_torsion_publ_flag
 Ag1 C1 N2 C75 172.4(3) . . . . ?
 Ag1 C1 N2 C4 -5.2(5) . . . . ?
 Ag1 C1 N76 C3 4.8(4) . . . . ?
 Ag1 C1 N76 C2 -173.3(2) . . . . ?
 P1 Si2 N4 C27 -54.2(4) . . . . ?
 P1 Si2 N7 C68 -44.4(4) . . . . ?
 Si2 N4 C27 N5 -41.1(6) . . . . ?
 Si2 N4 C27 N6 142.9(3) . . . . ?
 Si2 N7 C68 C69 -179.2(3) . . . . ?
 Si3 Si2 N4 C27 -176.9(4) . . . . ?
 Si3 Si2 N7 C68 83.1(4) . . . . ?
 C1 N2 C75 C2 -0.3(4) . . . . ?
 C1 N2 C4 C5 -95.2(4) . . . . ?
 C1 N2 C4 C9 87.5(4) . . . . ?
 C1 N76 C2 C75 0.4(4) . . . . ?
 N2 C1 N76 C3 177.6(3) . . . . ?
 N2 C1 N76 C2 -0.5(4) . . . . ?
 N2 C4 C5 C6 -176.9(3) . . . . ?
 N2 C4 C5 C13 4.4(4) . . . . ?
 N2 C4 C9 C8 177.7(3) . . . . ?
 N2 C4 C9 C10 -2.5(4) . . . . ?
 C3 N76 C2 C75 -177.8(3) . . . . ?
 C3 C16 C17 C18 -128.7(4) . . . . ?
 C3 C16 C17 C19 107.4(4) . . . . ?
 C3 C16 C20 C21 0.9(5) . . . . ?
 C3 C23 C24 C25 122.9(4) . . . . ?
 C3 C23 C24 C26 -112.5(4) . . . . ?
 N4 Si2 N7 C68 -159.9(3) . . . . ?
 N5 C28 C29 N6 0.6(4) . . . . ?
 N5 C28 C29 C30 -174.6(4) . . . . ?
 N5 C44 C45 C46 -176.9(3) . . . . ?
 N5 C44 C45 C53 2.1(6) . . . . ?
 N5 C44 C49 C48 175.4(3) . . . . ?
 N5 C44 C49 C50 -5.7(5) . . . . ?
 N6 C31 C32 C33 -6.9(5) . . . . ?
 N6 C31 C32 C36 173.0(3) . . . . ?
 N6 C31 C39 C38 -173.4(3) . . . . ?
 N6 C31 C39 C40 7.1(5) . . . . ?
 N7 Si2 N4 C27 64.6(4) . . . . ?
 N7 C68 C69 C70 -139.3(4) . . . . ?
 N7 C68 C69 C74 36.2(6) . . . . ?
 N76 C1 N2 C75 0.5(4) . . . . ?
 N76 C1 N2 C4 -177.2(3) . . . . ?
 N76 C3 C16 C17 -4.5(5) . . . . ?
 N76 C3 C16 C20 175.4(3) . . . . ?
 N76 C3 C23 C22 -175.7(3) . . . . ?
 N76 C3 C23 C24 4.8(5) . . . . ?
 N76 C2 C75 N2 -0.1(4) . . . . ?
 C75 N2 C4 C5 87.5(4) . . . . ?
 C75 N2 C4 C9 -89.9(4) . . . . ?
 C4 N2 C75 C2 177.4(3) . . . . ?
 C4 C5 C6 C7 -0.3(5) . . . . ?
 C4 C5 C13 C14 96.9(4) . . . . ?
 C4 C5 C13 C15 -138.8(3) . . . . ?
 C4 C9 C10 C11 -99.5(4) . . . . ?
 C4 C9 C10 C12 136.4(3) . . . . ?
 C5 C4 C9 C8 0.5(5) . . . . ?
 C5 C4 C9 C10 -179.7(3) . . . . ?
 C5 C6 C7 C8 -0.5(5) . . . . ?
 C6 C5 C13 C14 -81.7(4) . . . . ?
 C6 C5 C13 C15 42.6(4) . . . . ?
 C6 C7 C8 C9 1.3(5) . . . . ?
 C7 C8 C9 C4 -1.3(5) . . . . ?
 C7 C8 C9 C10 178.9(3) . . . . ?
 C8 C9 C10 C11 80.3(4) . . . . ?
 C8 C9 C10 C12 -43.9(4) . . . . ?
 C9 C4 C5 C6 0.3(5) . . . . ?
 C9 C4 C5 C13 -178.4(3) . . . . ?
 C13 C5 C6 C7 178.4(3) . . . . ?
 C16 C3 N76 C1 95.3(4) . . . . ?
 C16 C3 N76 C2 -86.8(4) . . . . ?
 C16 C3 C23 C22 2.0(5) . . . . ?
 C16 C3 C23 C24 -177.5(3) . . . . ?
 C16 C20 C21 C22 0.6(6) . . . . ?
 C17 C16 C20 C21 -179.1(3) . . . . ?
 C20 C16 C17 C18 51.3(4) . . . . ?
 C20 C16 C17 C19 -72.6(4) . . . . ?
 C20 C21 C22 C23 -0.9(6) . . . . ?
 C21 C22 C23 C3 -0.3(5) . . . . ?
 C21 C22 C23 C24 179.2(3) . . . . ?
 C22 C23 C24 C25 -56.5(5) . . . . ?
 C22 C23 C24 C26 68.0(5) . . . . ?
 C23 C3 N76 C1 -86.9(4) . . . . ?
 C23 C3 N76 C2 91.0(4) . . . . ?
 C23 C3 C16 C17 177.7(3) . . . . ?
 C23 C3 C16 C20 -2.3(5) . . . . ?
 C27 N5 C28 C29 -1.5(4) . . . . ?
 C27 N5 C28 C43 177.2(4) . . . . ?
 C27 N5 C44 C45 -92.0(4) . . . . ?
 C27 N5 C44 C49 94.2(4) . . . . ?
 C27 N6 C29 C28 0.5(4) . . . . ?
 C27 N6 C29 C30 176.1(4) . . . . ?
 C27 N6 C31 C32 109.7(4) . . . . ?
 C27 N6 C31 C39 -77.2(4) . . . . ?
 C28 N5 C27 N4 -175.0(3) . . . . ?
 C28 N5 C27 N6 1.7(4) . . . . ?
 C28 N5 C44 C45 81.9(4) . . . . ?
 C28 N5 C44 C49 -91.9(4) . . . . ?
 C29 N6 C27 N4 175.7(3) . . . . ?
 C29 N6 C27 N5 -1.3(4) . . . . ?
 C29 N6 C31 C32 -72.9(4) . . . . ?
 C29 N6 C31 C39 100.2(4) . . . . ?
 C31 N6 C27 N4 -6.7(5) . . . . ?
 C31 N6 C27 N5 176.4(3) . . . . ?
 C31 N6 C29 C28 -177.3(3) . . . . ?
 C31 N6 C29 C30 -1.7(5) . . . . ?
 C31 C32 C33 C34 -81.7(5) . . . . ?
 C31 C32 C33 C35 150.0(4) . . . . ?
 C31 C32 C36 C37 0.2(6) . . . . ?
 C31 C39 C40 C41 -73.0(4) . . . . ?
 C31 C39 C40 C42 163.0(3) . . . . ?
 C32 C31 C39 C38 -0.7(6) . . . . ?
 C32 C31 C39 C40 179.8(3) . . . . ?
 C32 C36 C37 C38 -0.2(7) . . . . ?
 C33 C32 C36 C37 -179.9(4) . . . . ?
 C36 C32 C33 C34 98.4(5) . . . . ?
 C36 C32 C33 C35 -29.9(6) . . . . ?
 C36 C37 C38 C39 -0.3(7) . . . . ?
 C37 C38 C39 C31 0.7(6) . . . . ?
 C37 C38 C39 C40 -179.8(4) . . . . ?
 C38 C39 C40 C41 107.5(4) . . . . ?
 C38 C39 C40 C42 -16.5(5) . . . . ?
 C39 C31 C32 C33 -179.6(3) . . . . ?
 C39 C31 C32 C36 0.2(6) . . . . ?
 C43 C28 C29 N6 -178.0(4) . . . . ?
 C43 C28 C29 C30 6.8(7) . . . . ?
 C44 N5 C27 N4 -0.6(6) . . . . ?
 C44 N5 C27 N6 176.1(3) . . . . ?
 C44 N5 C28 C29 -176.2(3) . . . . ?
 C44 N5 C28 C43 2.4(6) . . . . ?
 C44 C45 C46 C47 3.7(6) . . . . ?
 C44 C45 C53 C54 -115.5(5) . . . . ?
 C44 C45 C53 C55 121.2(4) . . . . ?
 C44 C49 C50 C51 -148.8(3) . . . . ?
 C44 C49 C50 C52 87.0(4) . . . . ?
 C45 C44 C49 C48 1.9(5) . . . . ?
 C45 C44 C49 C50 -179.2(4) . . . . ?
 C45 C46 C47 C48 -2.7(6) . . . . ?
 C46 C45 C53 C54 63.4(6) . . . . ?
 C46 C45 C53 C55 -59.8(5) . . . . ?
 C46 C47 C48 C49 1.1(6) . . . . ?
 C47 C48 C49 C44 -0.7(5) . . . . ?
 C47 C48 C49 C50 -179.7(3) . . . . ?
 C48 C49 C50 C51 30.0(5) . . . . ?
 C48 C49 C50 C52 -94.1(4) . . . . ?
 C49 C44 C45 C46 -3.3(6) . . . . ?
 C49 C44 C45 C53 175.7(4) . . . . ?
 C53 C45 C46 C47 -175.4(4) . . . . ?
 C68 C69 C70 C71 178.2(4) . . . . ?
 C68 C69 C74 C73 -176.3(4) . . . . ?
 C69 C70 C71 C72 -3.9(7) . . . . ?
 C70 C69 C74 C73 -0.5(6) . . . . ?
 C70 C71 C72 C73 3.4(7) . . . . ?
 C71 C72 C73 C74 -1.5(7) . . . . ?
 C72 C73 C74 C69 0.2(7) . . . . ?
 C74 C69 C70 C71 2.4(6) . . . . ?

_shelx_res_file
;
TITL mo_ZhuHu147_0m_a.res in P2(1)/c
    mo_zhuhu147_0m.res
    created by SHELXL-2018/3 at 16:35:57 on 04-Apr-2025
CELL 0.71073 20.6271 12.4775 29.7113 90 101.691 90
ZERR 4 0.001 0.0005 0.0016 0 0.002 0
LATT 1
SYMM -X,0.5+Y,0.5-Z
SFAC C H Ag N P Si
UNIT 300 448 4 24 4 8

L.S. 10
PLAN  5 0 0
SIZE 0.215 0.296 0.373
TEMP -173.15
CONF
HTAB
BOND $H
MORE -1
fmap 2
acta
REM <olex2.extras>
REM <HklSrc "%mo_ZhuHu147_0m.hkl">
REM </olex2.extras>

WGHT    0.019700   23.273201
FVAR       0.24139
AG1   3    0.707368    0.713345    0.442201    11.00000    0.03070    0.03031 =
         0.01625   -0.00162    0.00551    0.00477
P1    5    0.715133    0.588011    0.384122    11.00000    0.03722    0.03388 =
         0.02007   -0.00608    0.01057   -0.00326
SI2   6    0.757952    0.652954    0.325731    11.00000    0.02882    0.02857 =
         0.01810   -0.00421    0.00754    0.00076
SI3   6    0.680441    0.757470    0.270327    11.00000    0.04260    0.03439 =
         0.01870   -0.00174    0.00823    0.01016
C1    1    0.690631    0.788675    0.502449    11.00000    0.02764    0.02427 =
         0.01520    0.00059    0.00399    0.00592
N2    4    0.655336    0.876627    0.509150    11.00000    0.03520    0.02552 =
         0.01582    0.00119    0.00587    0.00761
C3    1    0.745216    0.646845    0.555420    11.00000    0.03102    0.02244 =
         0.01748    0.00443    0.00499    0.00382
N4    4    0.780764    0.543990    0.297792    11.00000    0.02953    0.02896 =
         0.01818   -0.00396    0.00751   -0.00146
N5    4    0.877734    0.433187    0.328020    11.00000    0.02737    0.03634 =
         0.03007   -0.01370    0.00359    0.00037
N6    4    0.796177    0.361568    0.279081    11.00000    0.02813    0.02706 =
         0.02901   -0.00891    0.00408   -0.00102
N7    4    0.829882    0.727507    0.346141    11.00000    0.04014    0.03451 =
         0.02974   -0.01146    0.01341   -0.00717
N76   4    0.708412    0.745397    0.545096    11.00000    0.03449    0.02623 =
         0.01412    0.00001    0.00322    0.00524
C2    1    0.685365    0.805194    0.577560    11.00000    0.04544    0.03422 =
         0.01427    0.00095    0.00940    0.00486
AFIX  43
H2    2    0.691921    0.790695    0.609553    11.00000   -1.20000
AFIX   0
C75   1    0.651536    0.888683    0.554924    11.00000    0.04734    0.03362 =
         0.01527   -0.00008    0.01031    0.01097
AFIX  43
H75   2    0.629624    0.944288    0.567815    11.00000   -1.20000
AFIX   0
C4    1    0.622946    0.947757    0.473129    11.00000    0.03294    0.02854 =
         0.01650    0.00271    0.00516    0.01051
C5    1    0.656753    1.039707    0.464207    11.00000    0.03766    0.03147 =
         0.01815    0.00174    0.00823    0.00871
C6    1    0.622339    1.109337    0.430591    11.00000    0.04608    0.03257 =
         0.02367    0.00764    0.01331    0.01062
AFIX  43
H6    2    0.643159    1.173198    0.423382    11.00000   -1.20000
AFIX   0
C7    1    0.558822    1.086369    0.407917    11.00000    0.04440    0.04289 =
         0.02222    0.00807    0.00654    0.01504
AFIX  43
H7A   2    0.536389    1.135012    0.385462    11.00000   -1.20000
AFIX   0
C8    1    0.527169    0.994175    0.417172    11.00000    0.03702    0.04282 =
         0.02277    0.00201    0.00400    0.01081
AFIX  43
H8    2    0.483675    0.979437    0.400580    11.00000   -1.20000
AFIX   0
C9    1    0.558272    0.922074    0.450675    11.00000    0.03838    0.03069 =
         0.01943   -0.00083    0.00842    0.00942
C10   1    0.523555    0.821257    0.461792    11.00000    0.03469    0.03520 =
         0.02517   -0.00210    0.00538    0.00210
AFIX  13
H10   2    0.547758    0.794900    0.492391    11.00000   -1.20000
AFIX   0
C11   1    0.526467    0.732494    0.426706    11.00000    0.03614    0.04452 =
         0.04745   -0.01337    0.01143    0.00193
AFIX 137
H11A  2    0.503132    0.755957    0.396235    11.00000   -1.50000
H11B  2    0.505355    0.667646    0.435580    11.00000   -1.50000
H11C  2    0.572779    0.717043    0.425836    11.00000   -1.50000
AFIX   0
C12   1    0.451806    0.841004    0.465514    11.00000    0.04922    0.04343 =
         0.04944   -0.00510    0.02339    0.00397
AFIX 137
H12A  2    0.425551    0.859032    0.435136    11.00000   -1.50000
H12B  2    0.449981    0.900479    0.486764    11.00000   -1.50000
H12C  2    0.433819    0.776181    0.477030    11.00000   -1.50000
AFIX   0
C13   1    0.727295    1.062543    0.488542    11.00000    0.03855    0.03286 =
         0.02629    0.00402    0.00593    0.00285
AFIX  13
H13   2    0.736442    1.018783    0.517331    11.00000   -1.20000
AFIX   0
C14   1    0.775848    1.026607    0.458772    11.00000    0.03924    0.05925 =
         0.04420   -0.00704    0.01204    0.00635
AFIX 137
H14A  2    0.769457    0.950146    0.451710    11.00000   -1.50000
H14B  2    0.821325    1.038840    0.475451    11.00000   -1.50000
H14C  2    0.767833    1.067841    0.430105    11.00000   -1.50000
AFIX   0
C15   1    0.738747    1.180174    0.502372    11.00000    0.05638    0.03982 =
         0.04029   -0.00608    0.00539    0.00007
AFIX 137
H15A  2    0.734582    1.224475    0.474697    11.00000   -1.50000
H15B  2    0.783235    1.188644    0.521300    11.00000   -1.50000
H15C  2    0.705760    1.202769    0.519980    11.00000   -1.50000
AFIX   0
C16   1    0.813726    0.654198    0.570121    11.00000    0.03357    0.03225 =
         0.02221    0.00636    0.00318    0.00122
C17   1    0.850672    0.759982    0.572197    11.00000    0.03753    0.03467 =
         0.03756    0.00674    0.00624   -0.00449
AFIX  13
H17   2    0.819258    0.815360    0.556123    11.00000   -1.20000
AFIX   0
C18   1    0.908670    0.751581    0.547236    11.00000    0.05338    0.05613 =
         0.04063   -0.00438    0.01849   -0.02270
AFIX 137
H18A  2    0.891889    0.732072    0.515031    11.00000   -1.50000
H18B  2    0.939691    0.696541    0.562035    11.00000   -1.50000
H18C  2    0.931494    0.820763    0.548691    11.00000   -1.50000
AFIX   0
C19   1    0.874089    0.795476    0.622099    11.00000    0.03925    0.04178 =
         0.04171   -0.00493    0.01354   -0.00518
AFIX 137
H19A  2    0.900500    0.861023    0.623017    11.00000   -1.50000
H19B  2    0.901181    0.738756    0.639376    11.00000   -1.50000
H19C  2    0.835596    0.809400    0.635891    11.00000   -1.50000
AFIX   0
C20   1    0.847769    0.558966    0.583117    11.00000    0.02730    0.04073 =
         0.03607    0.01265    0.00682    0.00525
AFIX  43
H20   2    0.894402    0.560522    0.593779    11.00000   -1.20000
AFIX   0
C21   1    0.814515    0.462428    0.580674    11.00000    0.03969    0.03360 =
         0.03972    0.01317    0.01061    0.01137
AFIX  43
H21   2    0.838435    0.398400    0.589947    11.00000   -1.20000
AFIX   0
C22   1    0.747136    0.458058    0.564955    11.00000    0.04437    0.02355 =
         0.04006    0.00684    0.00860    0.00133
AFIX  43
H22   2    0.725208    0.390764    0.563085    11.00000   -1.20000
AFIX   0
C23   1    0.710483    0.550590    0.551727    11.00000    0.03488    0.02956 =
         0.02875    0.00176    0.00466   -0.00050
C24   1    0.636179    0.544197    0.533814    11.00000    0.03346    0.03589 =
         0.05090    0.00292   -0.00325   -0.00360
AFIX  13
H24   2    0.620327    0.617511    0.523295    11.00000   -1.20000
AFIX   0
C25   1    0.619609    0.468959    0.492397    11.00000    0.05736    0.05027 =
         0.05231    0.00112   -0.01337   -0.01237
AFIX 137
H25A  2    0.571626    0.468329    0.480774    11.00000   -1.50000
H25B  2    0.634742    0.396333    0.501727    11.00000   -1.50000
H25C  2    0.641846    0.494034    0.468166    11.00000   -1.50000
AFIX   0
C26   1    0.600506    0.510916    0.571788    11.00000    0.03442    0.08439 =
         0.07208   -0.00667    0.00741   -0.01320
AFIX 137
H26A  2    0.552587    0.511686    0.559894    11.00000   -1.50000
H26B  2    0.611554    0.561154    0.597558    11.00000   -1.50000
H26C  2    0.614440    0.438509    0.582326    11.00000   -1.50000
AFIX   0
C27   1    0.814530    0.457797    0.302402    11.00000    0.02526    0.03157 =
         0.01959   -0.00505    0.00648   -0.00375
C28   1    0.896574    0.328093    0.319138    11.00000    0.03207    0.03621 =
         0.03537   -0.01234    0.00531    0.00682
C29   1    0.846234    0.284114    0.289301    11.00000    0.03423    0.03190 =
         0.03647   -0.00724    0.00413    0.00558
C30   1    0.837984    0.172477    0.271389    11.00000    0.05973    0.03269 =
         0.05798   -0.01697   -0.00187    0.00912
AFIX 137
H30A  2    0.837174    0.172714    0.238296    11.00000   -1.50000
H30B  2    0.796318    0.142843    0.276960    11.00000   -1.50000
H30C  2    0.875028    0.128376    0.287121    11.00000   -1.50000
AFIX   0
C31   1    0.733676    0.338784    0.249392    11.00000    0.03078    0.03000 =
         0.02836   -0.00811    0.00137   -0.00268
C32   1    0.732359    0.329298    0.202055    11.00000    0.04507    0.03350 =
         0.03063   -0.00980    0.00523   -0.00171
C33   1    0.793140    0.354798    0.182335    11.00000    0.05517    0.03973 =
         0.03175   -0.01344    0.01664   -0.00162
AFIX  13
H33   2    0.832298    0.333216    0.206336    11.00000   -1.20000
AFIX   0
C34   1    0.800189    0.473263    0.175122    11.00000    0.08226    0.05129 =
         0.08404    0.00527    0.04998    0.00897
AFIX 137
H34A  2    0.842788    0.487539    0.166511    11.00000   -1.50000
H34B  2    0.798219    0.511524    0.203619    11.00000   -1.50000
H34C  2    0.764149    0.497873    0.150537    11.00000   -1.50000
AFIX   0
C35   1    0.797156    0.290170    0.139791    11.00000    0.08182    0.08411 =
         0.05607   -0.03951    0.03500   -0.01215
AFIX 137
H35A  2    0.762609    0.314184    0.114083    11.00000   -1.50000
H35B  2    0.790743    0.214041    0.145730    11.00000   -1.50000
H35C  2    0.840712    0.300499    0.132052    11.00000   -1.50000
AFIX   0
C36   1    0.672958    0.295379    0.174327    11.00000    0.05345    0.05914 =
         0.02866   -0.01784    0.00068   -0.00418
AFIX  43
H36   2    0.670100    0.287700    0.142173    11.00000   -1.20000
AFIX   0
C37   1    0.618631    0.272957    0.192795    11.00000    0.03954    0.08158 =
         0.04086   -0.02250   -0.00604   -0.01098
AFIX  43
H37   2    0.578712    0.250242    0.173220    11.00000   -1.20000
AFIX   0
C38   1    0.621156    0.282977    0.239615    11.00000    0.03335    0.06581 =
         0.04312   -0.01314    0.00551   -0.01283
AFIX  43
H38   2    0.582956    0.267392    0.251709    11.00000   -1.20000
AFIX   0
C39   1    0.679108    0.315634    0.269026    11.00000    0.03222    0.03746 =
         0.03127   -0.00681    0.00145   -0.00518
C40   1    0.683282    0.326883    0.320788    11.00000    0.03998    0.03949 =
         0.02926   -0.00200    0.00653   -0.00886
AFIX  13
H40   2    0.706062    0.396335    0.330494    11.00000   -1.20000
AFIX   0
C41   1    0.724548    0.237853    0.348282    11.00000    0.05391    0.04995 =
         0.04225    0.00910    0.00897   -0.00770
AFIX 137
H41A  2    0.703064    0.168520    0.340081    11.00000   -1.50000
H41B  2    0.728100    0.250889    0.381219    11.00000   -1.50000
H41C  2    0.768895    0.237163    0.341145    11.00000   -1.50000
AFIX   0
C42   1    0.615556    0.330811    0.334331    11.00000    0.04560    0.05664 =
         0.04005   -0.00309    0.01575   -0.01556
AFIX 137
H42A  2    0.587669    0.384416    0.315517    11.00000   -1.50000
H42B  2    0.621269    0.350209    0.366860    11.00000   -1.50000
H42C  2    0.594375    0.260321    0.329285    11.00000   -1.50000
AFIX   0
C43   1    0.962528    0.281708    0.339933    11.00000    0.03639    0.06211 =
         0.05694   -0.02010   -0.00377    0.01653
AFIX 137
H43A  2    0.959030    0.203467    0.341072    11.00000   -1.50000
H43B  2    0.977142    0.309725    0.371158    11.00000   -1.50000
H43C  2    0.994725    0.301470    0.321226    11.00000   -1.50000
AFIX   0
C44   1    0.922680    0.504765    0.356826    11.00000    0.02574    0.03674 =
         0.02726   -0.00936    0.00290    0.00026
C45   1    0.969219    0.559533    0.337090    11.00000    0.03405    0.05587 =
         0.03366   -0.00504    0.00410   -0.00745
C46   1    1.014791    0.624764    0.366002    11.00000    0.03182    0.04639 =
         0.04898   -0.00167    0.00435   -0.00809
AFIX  43
H46   2    1.045376    0.666298    0.353400    11.00000   -1.20000
AFIX   0
C47   1    1.015963    0.629633    0.412227    11.00000    0.03229    0.03947 =
         0.04292   -0.01495   -0.00650    0.00316
AFIX  43
H47   2    1.048474    0.672021    0.431529    11.00000   -1.20000
AFIX   0
C48   1    0.970487    0.573685    0.430820    11.00000    0.03932    0.05484 =
         0.03007   -0.01049    0.00113    0.00356
AFIX  43
H48   2    0.971591    0.579117    0.462860    11.00000   -1.20000
AFIX   0
C49   1    0.922633    0.508973    0.403820    11.00000    0.02798    0.04012 =
         0.02792   -0.00475    0.00083    0.00541
C50   1    0.872613    0.448346    0.425022    11.00000    0.03456    0.06162 =
         0.02895    0.00402    0.00423    0.00225
AFIX  13
H50   2    0.830803    0.443744    0.401221    11.00000   -1.20000
AFIX   0
C51   1    0.855873    0.505545    0.466919    11.00000    0.04258    0.09439 =
         0.02856    0.00203    0.00593    0.00869
AFIX 137
H51A  2    0.846225    0.581137    0.459468    11.00000   -1.50000
H51B  2    0.893627    0.500388    0.492832    11.00000   -1.50000
H51C  2    0.817070    0.471657    0.475227    11.00000   -1.50000
AFIX   0
C52   1    0.894429    0.333572    0.438478    11.00000    0.05678    0.06907 =
         0.05932    0.01496    0.01717   -0.00206
AFIX 137
H52A  2    0.898037    0.292969    0.410858    11.00000   -1.50000
H52B  2    0.861690    0.299382    0.453528    11.00000   -1.50000
H52C  2    0.937537    0.334840    0.459668    11.00000   -1.50000
AFIX   0
C53   1    0.971731    0.548162    0.286258    11.00000    0.04765    0.08660 =
         0.04359   -0.00658    0.01153   -0.02097
AFIX  13
H53   2    0.934284    0.500932    0.271438    11.00000   -1.20000
AFIX   0
C54   1    1.036711    0.496057    0.279910    11.00000    0.11451    0.11385 =
         0.07045   -0.01294    0.05564    0.00737
AFIX 137
H54A  2    1.036754    0.489792    0.247037    11.00000   -1.50000
H54B  2    1.040697    0.424616    0.293904    11.00000   -1.50000
H54C  2    1.074158    0.540506    0.294736    11.00000   -1.50000
AFIX   0
C55   1    0.962479    0.656817    0.263048    11.00000    0.06428    0.15236 =
         0.04893    0.02692    0.01804    0.00667
AFIX 137
H55A  2    0.956867    0.647634    0.229724    11.00000   -1.50000
H55B  2    1.001480    0.701435    0.274351    11.00000   -1.50000
H55C  2    0.923107    0.691646    0.270061    11.00000   -1.50000
AFIX   0
C56   1    0.617537    0.658912    0.233200    11.00000    0.04612    0.04802 =
         0.02338   -0.00622    0.00096    0.01237
C57   1    0.556010    0.713496    0.204686    11.00000    0.05804    0.07795 =
         0.03180   -0.01047   -0.00713    0.02601
AFIX 137
H57A  2    0.569677    0.766305    0.184031    11.00000   -1.50000
H57B  2    0.531439    0.749573    0.225299    11.00000   -1.50000
H57C  2    0.527635    0.659455    0.186525    11.00000   -1.50000
AFIX   0
C58   1    0.593896    0.575204    0.264410    11.00000    0.03330    0.05684 =
         0.03150   -0.00948    0.00286   -0.00178
AFIX 137
H58A  2    0.563200    0.525243    0.245524    11.00000   -1.50000
H58B  2    0.571330    0.611539    0.286130    11.00000   -1.50000
H58C  2    0.632115    0.535564    0.281435    11.00000   -1.50000
AFIX   0
C59   1    0.650375    0.594270    0.199832    11.00000    0.06153    0.04502 =
         0.02228   -0.00512    0.00741    0.00692
AFIX 137
H59A  2    0.619655    0.539056    0.184828    11.00000   -1.50000
H59B  2    0.690742    0.560162    0.216896    11.00000   -1.50000
H59C  2    0.661656    0.642392    0.176505    11.00000   -1.50000
AFIX   0
C60   1    0.731982    0.831878    0.231883    11.00000    0.07594    0.03146 =
         0.03112    0.00312    0.02574    0.00699
C61   1    0.770895    0.925051    0.258356    11.00000    0.09168    0.03242 =
         0.05497    0.00075    0.04308   -0.00483
AFIX 137
H61A  2    0.801382    0.954882    0.240253    11.00000   -1.50000
H61B  2    0.796144    0.898866    0.287839    11.00000   -1.50000
H61C  2    0.739992    0.980859    0.263870    11.00000   -1.50000
AFIX   0
C62   1    0.784686    0.755712    0.219488    11.00000    0.07933    0.03389 =
         0.05056   -0.00001    0.04071    0.00137
AFIX 137
H62A  2    0.762735    0.697571    0.199997    11.00000   -1.50000
H62B  2    0.811386    0.725543    0.247697    11.00000   -1.50000
H62C  2    0.813397    0.795667    0.202902    11.00000   -1.50000
AFIX   0
C63   1    0.690947    0.877284    0.186510    11.00000    0.11954    0.04302 =
         0.03000    0.00703    0.02912    0.01813
AFIX 137
H63A  2    0.720606    0.912182    0.169082    11.00000   -1.50000
H63B  2    0.658996    0.929721    0.193469    11.00000   -1.50000
H63C  2    0.667240    0.818720    0.168233    11.00000   -1.50000
AFIX   0
C64   1    0.632084    0.861624    0.300516    11.00000    0.04514    0.04461 =
         0.02369   -0.00391    0.00513    0.01873
C65   1    0.600711    0.953399    0.268431    11.00000    0.07866    0.05798 =
         0.03340   -0.00516    0.00599    0.03510
AFIX 137
H65A  2    0.635797    0.996888    0.259750    11.00000   -1.50000
H65B  2    0.573698    0.998429    0.284457    11.00000   -1.50000
H65C  2    0.572746    0.923072    0.240743    11.00000   -1.50000
AFIX   0
C66   1    0.678271    0.913782    0.341925    11.00000    0.04867    0.03804 =
         0.03381   -0.00609    0.01241    0.01322
AFIX 137
H66A  2    0.713762    0.952430    0.331351    11.00000   -1.50000
H66B  2    0.697542    0.858078    0.363848    11.00000   -1.50000
H66C  2    0.652913    0.964041    0.356939    11.00000   -1.50000
AFIX   0
C67   1    0.576553    0.808041    0.320016    11.00000    0.03746    0.06769 =
         0.03822   -0.01201    0.01072    0.01485
AFIX 137
H67A  2    0.543252    0.778761    0.294735    11.00000   -1.50000
H67B  2    0.555829    0.861233    0.336860    11.00000   -1.50000
H67C  2    0.595183    0.749975    0.340882    11.00000   -1.50000
AFIX   0
C68   1    0.842330    0.806978    0.382422    11.00000    0.04047    0.05823 =
         0.03556   -0.01765    0.01765   -0.00875
AFIX  23
H68A  2    0.836030    0.772942    0.411328    11.00000   -1.20000
H68B  2    0.808885    0.864570    0.374840    11.00000   -1.20000
AFIX   0
C69   1    0.909432    0.856547    0.390611    11.00000    0.05221    0.02913 =
         0.03438   -0.00572    0.00744   -0.00868
C70   1    0.944622    0.876613    0.434668    11.00000    0.04627    0.04076 =
         0.03227   -0.00860    0.01226   -0.00989
AFIX  43
H70   2    0.924629    0.860040    0.459948    11.00000   -1.20000
AFIX   0
C71   1    1.007442    0.919632    0.443333    11.00000    0.06336    0.05993 =
         0.04193   -0.01680    0.01068   -0.02112
AFIX  43
H71   2    1.028635    0.936235    0.473994    11.00000   -1.20000
AFIX   0
C72   1    1.039854    0.938802    0.407678    11.00000    0.05567    0.04978 =
         0.06603   -0.01098    0.01083   -0.01918
AFIX  43
H72   2    1.084044    0.964859    0.413610    11.00000   -1.20000
AFIX   0
C73   1    1.006386    0.919124    0.363126    11.00000    0.05773    0.06450 =
         0.05604   -0.00228    0.02387   -0.01841
AFIX  43
H73   2    1.027469    0.933500    0.338155    11.00000   -1.20000
AFIX   0
C74   1    0.942383    0.878631    0.354562    11.00000    0.05405    0.05945 =
         0.03888   -0.00382    0.01360   -0.01618
AFIX  43
H74   2    0.920384    0.865565    0.323744    11.00000   -1.20000
AFIX   0
H1    2    0.655683    0.586928    0.363567    11.00000    0.05169
H7    2    0.862640    0.687054    0.349049    11.00000    0.07463
HKLF 4


REM  mo_ZhuHu147_0m_a.res in P2(1)/c
REM wR2 = 0.1190, GooF = S = 1.099, Restrained GooF = 1.099 for all data
REM R1 = 0.0507 for 11555 Fo > 4sig(Fo) and 0.0713 for all 14285 data
REM 801 parameters refined using 0 restraints

END

WGHT      0.0197     23.2666

REM No hydrogen bonds found for HTAB generation

REM Highest difference peak  1.377,  deepest hole -0.751,  1-sigma level  0.083
Q1    1   0.7069  0.8604  0.4427  11.00000  0.05    1.38
Q2    1   0.8764  0.7125  0.6742  11.00000  0.05    1.33
Q3    1   0.9575  1.0584  0.4242  11.00000  0.05    0.82
Q4    1   0.8957  1.0574  0.3864  11.00000  0.05    0.80
Q5    1   0.8695  0.9588  0.3795  11.00000  0.05    0.73
;
_shelx_res_checksum                83632
_shelx_hkl_file
;
   2   0   0 9757.62  257.17
  -2   0   0 9157.88  248.68
   3   0   0 7653.93  212.18
  -3   0   0 7700.63  212.78
   4   0   0  343.07   11.50
  -4   0   0  353.66   11.60
  -4   0   0  345.27   11.50
  -4   0   0  341.77   10.30
   4   0   0  335.67   10.20
   4   0   0  356.36    9.80
   4   0   0  357.16   11.60
  -5   0   0  275.57   10.10
   5   0   0  272.37   10.10
  -5   0   0  269.97   10.10
  -5   0   0  269.47    8.80
   5   0   0  258.57   10.00
   5   0   0  273.67    8.80
   6   0   0  180.68    8.40
   6   0   0  194.78    6.40
  -6   0   0  198.48    8.50
  -6   0   0  183.98    7.00
  -6   0   0  184.38    8.30
   6   0   0  195.98    8.60
  -7   0   0 1936.61   50.29
  -7   0   0 1813.62   52.29
   7   0   0 1857.41   52.49
   7   0   0 1973.60   50.29
  -7   0   0 1929.41   52.59
   7   0   0 1942.71   49.20
   7   0   0 1993.40   53.09
   8   0   0  350.26   10.80
   8   0   0  358.46   12.00
  -8   0   0  345.67   13.90
  -8   0   0  344.97   12.00
   8   0   0  363.26   14.30
   8   0   0  345.57   14.00
  -8   0   0  343.47   13.90
   9   0   0  796.82   27.30
   9   0   0  864.61   27.60
   9   0   0  900.11   24.90
   9   0   0  853.11   23.30
  -9   0   0  785.82   24.50
  -9   0   0  791.02   27.00
  -9   0   0  897.71   30.40
  10   0   0  476.25   18.40
 -10   0   0  410.86   17.40
 -10   0   0  464.05   18.30
  10   0   0  471.45   15.60
  10   0   0  466.65   14.10
  10   0   0  477.95   18.70
  11   0   0  148.19    9.70
 -11   0   0  132.99    8.90
 -11   0   0  135.69    9.20
 -11   0   0  133.49    7.40
  11   0   0  135.19    7.20
  11   0   0  135.29    9.10
  11   0   0  128.29    5.90
  12   0   0 1402.26   42.80
 -12   0   0 1346.57   39.00
  12   0   0 1328.57   42.90
  12   0   0 1335.37   36.50
 -12   0   0 1376.76   42.40
 -12   0   0 1353.16   42.50
  13   0   0  179.58   11.40
 -13   0   0  195.38   11.70
  13   0   0  185.78    7.50
 -13   0   0  196.98    9.70
  13   0   0  198.48    9.40
 -13   0   0  187.08   11.60
  13   0   0  192.28   11.90
  14   0   0   23.10    3.40
 -14   0   0   29.90    5.20
 -14   0   0   40.90    4.70
  14   0   0   33.10    3.40
 -14   0   0   28.80    5.10
 -15   0   0  315.27   13.70
 -15   0   0  292.07   16.10
 -15   0   0  314.07   16.40
  15   0   0  299.97   16.70
  15   0   0  289.97   10.50
  16   0   0   48.70    3.90
  16   0   0   59.99    7.80
 -16   0   0   38.40    6.00
 -16   0   0   56.79    5.70
 -16   0   0   67.29    8.00
  16   0   0   59.39    4.40
 -17   0   0    9.70    4.80
  17   0   0   10.30    1.80
 -17   0   0    7.50    2.40
  17   0   0   13.40    4.70
 -17   0   0   10.20    3.90
  17   0   0    9.70    1.70
 -18   0   0    4.10    2.60
 -18   0   0    5.70    3.80
  18   0   0    1.20    2.30
 -18   0   0    5.20    3.30
  18   0   0    4.10    3.20
  19   0   0  146.09    8.20
 -19   0   0  134.29    9.80
  19   0   0  169.08   14.10
 -19   0   0  157.38   13.10
 -19   0   0  154.98   12.70
  20   0   0    1.60    3.60
 -20   0   0    2.50    2.20
 -20   0   0    1.30    3.70
  20   0   0   -2.20    2.00
 -20   0   0   -7.60    4.10
 -21   0   0  143.19   11.90
 -21   0   0  124.29    9.70
  21   0   0  131.99   13.90
  21   0   0  131.79    7.50
 -22   0   0  144.19   11.00
  22   0   0  155.78    8.40
  22   0   0  148.89   14.40
 -22   0   0  148.19   13.60
  23   0   0   14.60    6.60
 -23   0   0   13.20    5.50
 -23   0   0   20.10    4.00
  23   0   0    9.90    2.80
 -24   0   0   78.39    9.00
  24   0   0   57.89   10.30
 -24   0   0   53.49    8.70
   2  -1   0 1210.68   32.80
  -2  -1   0 1253.87   32.10
  -2  -1   0 1261.57   31.60
   2  -1   0 1249.57   31.40
  -2  -1   0 1199.68   31.70
   2  -1   0 1284.47   31.80
   2  -1   0 1279.87   32.90
   2  -1   0 1225.18   32.90
  -2  -1   0 1290.67   31.70
   2   1   0 1282.77   31.80
   2   1   0 1254.77   31.70
  -2   1   0 1244.08   32.90
   2   1   0 1245.18   32.10
  -2   1   0 1256.97   32.90
  -3  -1   0  311.17    9.40
   3  -1   0  321.77   10.60
   3  -1   0  322.07    9.00
  -3  -1   0  306.17    9.20
   3  -1   0  305.37   10.40
   3  -1   0  328.67   10.20
  -3  -1   0  323.17    9.50
   3   1   0  313.47    9.20
  -3   1   0  320.97    9.00
   3   1   0  317.27    9.40
  -3   1   0  309.27   10.40
  -3   1   0  296.47   10.40
   3   1   0  321.47    9.50
   4  -1   0 2519.05   63.29
  -4  -1   0 2483.15   61.99
   4  -1   0 2435.26   60.99
   4  -1   0 2522.65   62.29
   4  -1   0 2398.16   63.19
  -4  -1   0 2439.56   61.89
  -4  -1   0 2303.87   61.19
  -4   1   0 2310.87   62.99
   4   1   0 2420.66   61.99
   4   1   0 2376.36   61.19
  -4   1   0 2450.05   63.19
  -4   1   0 2332.17   60.99
   4   1   0 2463.65   62.29
   4   1   0 2476.05   61.39
   5  -1   0  144.19    7.20
  -5  -1   0  152.78    6.50
   5  -1   0  153.08    6.30
  -5  -1   0  153.18    6.40
   5  -1   0  155.08    5.60
   5  -1   0  145.89    7.10
   5   1   0  144.29    6.40
   5   1   0  149.69    5.80
  -5   1   0  158.48    7.40
  -5   1   0  157.28    7.40
  -5   1   0  149.19    5.60
   5   1   0  149.09    5.80
   5   1   0  151.28    6.60
  -6  -1   0 2967.50   76.49
   6  -1   0 3012.70   74.89
  -6  -1   0 3003.70   76.59
   6  -1   0 2896.41   77.69
   6  -1   0 2799.92   77.69
   6  -1   0 3067.39   75.99
  -6  -1   0 2982.80   75.29
   6   1   0 2980.60   76.89
  -6   1   0 2979.90   77.79
  -6   1   0 2973.50   77.79
   6   1   0 2872.11   75.09
  -6   1   0 2900.91   74.89
   6   1   0 2957.00   76.69
  -7  -1   0 1124.89   31.70
  -7  -1   0 1079.49   31.50
   7  -1   0 1094.89   32.80
   7  -1   0 1096.29   30.50
   7  -1   0 1065.99   29.60
   7  -1   0 1121.39   33.10
  -7  -1   0 1062.99   30.10
  -7   1   0 1099.69   32.80
   7   1   0 1063.09   29.90
   7   1   0 1084.09   31.70
   7   1   0 1140.79   31.90
  -7   1   0 1049.79   29.70
  -8  -1   0  264.97   11.10
   8  -1   0  268.57   10.00
  -8  -1   0  246.58    9.60
   8  -1   0  271.67    9.60
  -8  -1   0  261.07   11.00
   8  -1   0  272.37   12.20
   8  -1   0  251.47   11.70
   8   1   0  246.38   11.00
  -8   1   0  261.57    9.60
   8   1   0  238.98   11.00
  -8   1   0  265.57   12.00
   8   1   0  244.58    9.50
  -8   1   0  254.77   11.80
  -9  -1   0  800.42   25.50
   9  -1   0  793.02   26.90
   9  -1   0  793.42   26.60
  -9  -1   0  821.12   25.50
   9  -1   0  769.62   23.40
   9  -1   0  783.12   23.10
  -9  -1   0  810.92   23.70
  -9   1   0  781.82   26.50
  -9   1   0  747.63   23.10
  -9   1   0  734.43   25.90
   9   1   0  736.83   25.40
   9   1   0  812.82   25.70
   9   1   0  808.92   23.50
 -10  -1   0  124.29    8.00
 -10  -1   0  119.79    8.00
  10  -1   0  128.29    6.70
  10  -1   0  128.49    8.80
  10  -1   0  132.39    8.90
  10  -1   0  130.49    6.60
 -10  -1   0  110.99    6.50
 -10   1   0  114.39    8.40
 -10   1   0  123.89    8.70
  10   1   0  122.09    8.20
  10   1   0  121.09    6.60
  10   1   0  118.49    8.00
 -10   1   0  144.89    7.10
  11  -1   0  109.79    6.20
 -11  -1   0  103.59    6.50
  11  -1   0  105.69    8.30
 -11  -1   0  108.19    8.80
  11  -1   0  101.89    6.00
 -11  -1   0  111.59    7.80
  11  -1   0   97.79    8.00
 -11   1   0  107.99    7.90
  11   1   0   99.39    7.50
  11   1   0  104.19    6.30
 -11   1   0  100.59    8.00
 -11   1   0   98.59    6.10
  11   1   0   89.99    7.20
  12  -1   0  444.86   15.70
 -12  -1   0  455.75   18.50
 -12  -1   0  436.26   18.00
  12  -1   0  438.96   15.40
 -12  -1   0  418.36   15.90
  12  -1   0  456.25   19.80
  12  -1   0  435.76   19.10
 -12   1   0  448.86   19.20
  12   1   0  437.06   18.40
  12   1   0  439.06   18.60
 -12   1   0  426.46   19.00
  12   1   0  460.35   16.10
 -12   1   0  436.06   15.80
  12   1   0  436.36   14.80
  13  -1   0  282.77   15.30
 -13  -1   0  249.58   13.40
  13  -1   0  280.07   11.20
 -13  -1   0  287.77   12.20
  13  -1   0  283.47   11.70
  13  -1   0  257.07   14.60
 -13  -1   0  266.87   13.90
  13   1   0  278.77   14.30
 -13   1   0  281.17   11.90
  13   1   0  264.17   13.90
  13   1   0  271.77   10.80
 -13   1   0  273.47   14.40
 -13   1   0  281.87   14.80
  13   1   0  280.07   11.90
 -14  -1   0  302.97   15.20
 -14  -1   0  295.37   13.00
 -14  -1   0  310.97   15.50
  14  -1   0  300.27   12.60
  14  -1   0  281.27   15.80
  14  -1   0  289.07   11.80
  14   1   0  282.17   15.50
 -14   1   0  304.47   15.70
  14   1   0  299.47   11.70
 -14   1   0  309.97   16.30
 -14   1   0  298.17   12.80
 -15  -1   0  225.18   13.30
  15  -1   0  200.78   13.60
 -15  -1   0  211.58   12.80
  15  -1   0  195.78    9.50
 -15  -1   0  198.58   10.50
 -15   1   0  192.38   12.90
  15   1   0  198.28    9.40
 -15   1   0  213.08   13.40
  15   1   0  202.48   12.80
 -15   1   0  198.28   10.50
  16  -1   0 1011.60   38.30
  16  -1   0 1007.40   30.40
 -16  -1   0 1018.80   32.80
 -16  -1   0 1017.00   36.10
 -16  -1   0 1004.80   35.90
  16   1   0 1005.50   30.10
 -16   1   0 1049.59   37.70
  16   1   0 1023.10   37.30
 -16   1   0 1051.59   37.70
 -16   1   0 1009.70   32.40
 -17  -1   0    5.30    3.00
  17  -1   0    3.90    3.20
  17  -1   0    0.10    1.70
 -17  -1   0    5.00    2.40
 -17  -1   0    0.60    2.80
 -17   1   0    4.40    4.30
  17   1   0    4.00    2.30
 -17   1   0   -2.00    2.90
 -17   1   0    1.10    1.90
  17   1   0    0.70    2.90
 -18  -1   0  479.85   23.00
  18  -1   0  493.15   25.00
  18  -1   0  503.95   17.30
 -18  -1   0  479.65   19.90
 -18  -1   0  478.25   22.40
 -18   1   0  514.35   27.00
 -18   1   0  481.55   23.70
  18   1   0  470.05   16.90
 -18   1   0  529.15   24.50
  18   1   0  476.05   23.50
 -19  -1   0  124.99   14.20
 -19  -1   0  130.49    9.70
  19  -1   0  128.39    7.30
  19  -1   0  151.08   13.20
  19  -1   0  122.99    8.60
 -19  -1   0  144.19   12.20
  19   1   0  145.89    7.60
 -19   1   0  134.89   11.80
  19   1   0  137.59   13.20
 -19   1   0  130.59    9.70
  20  -1   0  268.67   11.10
 -20  -1   0  259.47   16.60
 -20  -1   0  245.08   16.80
  20  -1   0  266.67   18.40
 -20  -1   0  250.77   14.00
 -20   1   0  276.77   17.80
  20   1   0  244.78   17.50
 -20   1   0  293.27   14.60
  20   1   0  259.97   11.40
 -21  -1   0   31.30    4.70
  21  -1   0   55.99    5.50
  21  -1   0   48.10    4.40
  21  -1   0   36.00    4.90
 -21  -1   0   36.30    7.10
  21  -1   0   40.40    7.90
 -21  -1   0   43.30    7.30
  21  -1   0   50.79    5.00
 -21   1   0   51.79    6.90
 -21   1   0   40.00    6.30
  21   1   0   36.30    4.30
  21   1   0   46.70    7.70
  22  -1   0   13.30    3.20
  22  -1   0   19.10    6.40
 -22  -1   0   16.30    4.00
 -22  -1   0    4.70    4.50
  22   1   0   18.20    5.30
 -22   1   0   13.10    5.10
  22   1   0   14.80    3.20
 -22   1   0   19.20    4.20
 -23  -1   0  132.99   10.80
 -23  -1   0  146.39   13.70
  23  -1   0  117.19    6.60
  23  -1   0  111.79   13.60
  23   1   0  135.19   15.10
  23   1   0  123.19    7.20
 -23   1   0  116.09   10.00
  24  -1   0   -5.70    5.80
 -24  -1   0    6.60    3.30
 -24  -1   0   -1.20    4.00
 -24   1   0    3.70    3.30
  24   1   0    1.40   10.80
 -24   1   0    5.00    4.60
   0  -2   0 2205.38   59.99
   0  -2   0 2419.16   59.19
   0  -2   0 2460.75   59.19
   0   2   0 2431.16   59.29
   0   2   0 2327.57   60.19
  -1  -2   0  911.01   24.80
   1  -2   0  930.31   24.70
   1  -2   0  917.31   24.50
  -1  -2   0  936.51   23.30
   1  -2   0  928.81   22.90
   1  -2   0  935.61   24.60
   1   2   0  871.01   24.70
  -1   2   0  902.41   24.50
   1   2   0  903.71   22.90
  -1   2   0  919.01   24.50
  -1   2   0  930.51   24.70
   2  -2   0 3788.92   96.29
  -2  -2   0 3722.03   95.89
   2  -2   0 3870.71   96.39
   2  -2   0 3939.11   97.39
   2   2   0 3807.92   95.99
  -2   2   0 3793.42   96.39
   3  -2   0  152.58    5.00
  -3  -2   0  158.78    4.90
  -3  -2   0  159.98    5.60
   3  -2   0  155.58    7.10
   3  -2   0  158.78    6.00
  -3  -2   0  157.88    6.30
  -3  -2   0  168.18    5.00
   3  -2   0  152.48    6.80
   3  -2   0  163.88    7.00
  -3   2   0  157.18    6.80
   3   2   0  163.68    6.30
  -3   2   0  162.58    7.00
   3   2   0  165.88    5.60
  -3   2   0  159.38    5.10
  -3   2   0  153.58    5.80
   3   2   0  160.18    5.10
  -4  -2   0  184.48    6.20
  -4  -2   0  189.18    6.30
   4  -2   0  184.98    6.70
   4  -2   0  193.18    8.30
   4  -2   0  190.78    8.20
  -4  -2   0  182.88    7.10
   4  -2   0  196.38    8.30
  -4  -2   0  183.78    6.50
   4  -2   0  185.88    6.00
  -4   2   0  182.08    6.10
   4   2   0  182.08    6.50
   4   2   0  188.28    7.20
   4   2   0  180.88    6.40
  -4   2   0  182.08    8.10
   5  -2   0 5110.09  127.19
  -5  -2   0 4961.70  124.39
   5  -2   0 4990.90  123.69
  -5  -2   0 5149.38  122.89
   5  -2   0 4908.81  124.09
   5  -2   0 5075.89  126.59
   5  -2   0 4837.02  127.09
  -5  -2   0 5019.60  124.39
  -5   2   0 4860.91  129.09
   5   2   0 5041.70  124.59
  -5   2   0 4930.81  127.09
   5   2   0 4796.92  124.69
   6  -2   0  239.98   10.90
   6  -2   0  261.47    8.60
  -6  -2   0  263.67    9.20
   6  -2   0  267.97   10.60
   6  -2   0  256.17   11.10
  -6  -2   0  265.47    9.40
   6  -2   0  264.67    8.70
  -6  -2   0  264.07    9.40
   6   2   0  267.87    9.40
   6   2   0  254.57   10.30
  -6   2   0  239.18   10.80
   6   2   0  257.57    9.10
  -6   2   0  256.27   11.20
  -6   2   0  244.48    8.60
   7  -2   0 2144.99   58.69
   7  -2   0 2109.49   56.79
   7  -2   0 2149.88   58.49
  -7  -2   0 2120.09   55.69
  -7  -2   0 2058.89   55.59
  -7  -2   0 2108.79   55.19
   7  -2   0 2106.89   54.29
  -7   2   0 2064.89   54.39
  -7   2   0 2011.20   57.99
   7   2   0 2079.69   56.09
   7   2   0 2109.99   55.89
   7   2   0 2048.99   54.89
  -7   2   0 2188.18   58.49
  -8  -2   0 1128.49   32.40
   8  -2   0 1096.79   30.70
   8  -2   0 1127.39   34.90
  -8  -2   0 1081.49   31.50
   8  -2   0 1120.59   33.10
   8  -2   0 1168.58   35.40
  -8  -2   0 1129.39   32.40
   8   2   0 1161.58   31.60
   8   2   0 1120.39   31.30
   8   2   0 1166.98   33.00
  -8   2   0 1069.29   30.90
  -8   2   0 1101.39   34.80
  -8   2   0 1122.69   34.80
   8   2   0 1119.09   32.90
   9  -2   0  223.78   10.20
   9  -2   0  224.48    8.70
  -9  -2   0  222.08   10.00
   9  -2   0  217.48   11.60
  -9  -2   0  216.08   10.00
   9  -2   0  218.18   11.80
   9   2   0  210.08   10.20
   9   2   0  212.58    9.00
  -9   2   0  213.98   11.60
  -9   2   0  229.28   11.70
  -9   2   0  208.88    8.80
   9   2   0  214.98    9.10
   9   2   0  218.38   10.20
  10  -2   0  551.24   21.40
  10  -2   0  550.34   17.40
 -10  -2   0  531.75   18.10
 -10  -2   0  520.45   18.90
 -10  -2   0  574.34   21.60
  10  -2   0  517.85   21.40
  10  -2   0  544.75   19.00
  10   2   0  570.64   20.00
 -10   2   0  553.54   21.50
  10   2   0  556.34   19.70
  10   2   0  546.15   18.00
 -10   2   0  517.55   17.50
 -10   2   0  559.74   21.50
  10   2   0  538.35   17.50
 -11  -2   0   12.60    2.90
 -11  -2   0    9.20    2.20
  11  -2   0    9.40    3.20
  11  -2   0   10.00    2.00
 -11  -2   0    6.30    2.30
  11  -2   0    6.40    2.80
  11  -2   0    7.80    2.10
  11   2   0    9.40    2.70
  11   2   0   10.30    2.10
  11   2   0   12.20    3.00
 -11   2   0   10.50    3.40
 -11   2   0   10.50    2.20
  11   2   0    7.80    1.90
 -11   2   0    7.70    2.50
 -12  -2   0  105.69    7.50
  12  -2   0  115.89    7.30
 -12  -2   0   95.59    6.40
  12  -2   0  111.09    9.00
  12  -2   0  112.09    6.40
  12  -2   0  102.79    8.80
 -12  -2   0  104.39    7.60
  12   2   0  106.99    6.60
 -12   2   0  112.69    6.50
 -12   2   0  116.29    8.90
  12   2   0  104.49    7.80
  12   2   0  104.09    6.20
 -12   2   0  109.69    9.20
  12   2   0  108.19    8.10
  13  -2   0  258.67   10.90
  13  -2   0  262.27   14.40
 -13  -2   0  264.77   11.80
 -13  -2   0  262.27   13.10
  13  -2   0  261.87   14.80
  13  -2   0  240.48   11.60
 -13  -2   0  250.87   14.80
  13   2   0  265.17   11.40
 -13   2   0  223.98   13.80
 -13   2   0  251.67   11.10
  13   2   0  259.67   13.60
  13   2   0  264.47   10.80
 -13   2   0  251.07   14.20
  13   2   0  259.67   13.30
  14  -2   0   -2.20    1.10
  14  -2   0    1.00    2.30
 -14  -2   0   -1.50    1.90
  14  -2   0   -0.50    1.40
 -14  -2   0   -0.10    1.40
 -14  -2   0   -2.70    1.80
 -14   2   0   -3.50    1.80
  14   2   0    0.30    1.40
 -14   2   0    1.70    3.10
 -14   2   0    0.60    1.60
  14   2   0    0.30    1.70
  15  -2   0  288.67   17.20
  15  -2   0  294.07   13.10
 -15  -2   0  327.97   15.80
 -15  -2   0  261.27   14.50
 -15  -2   0  293.47   13.40
 -15   2   0  309.17   13.10
 -15   2   0  278.47   16.20
 -15   2   0  261.77   15.60
  15   2   0  295.67   12.00
  15   2   0  275.07   15.40
 -16  -2   0   -1.00    2.00
 -16  -2   0   -1.20    1.70
 -16  -2   0   -1.60    2.70
  16  -2   0   -0.20    2.60
  16  -2   0   -0.30    1.80
  16   2   0   -1.40    1.80
 -16   2   0    1.10    1.80
  16   2   0   -1.90    2.80
 -16   2   0    1.10    2.60
 -16   2   0   -0.90    3.20
  17  -2   0   25.40    3.90
  17  -2   0   16.50    2.60
  17  -2   0   20.10    5.20
 -17  -2   0   20.40    4.70
 -17  -2   0   31.90    5.60
 -17  -2   0   20.70    4.70
  17   2   0   24.30    3.60
 -17   2   0   29.80    9.30
 -17   2   0   30.40    4.30
 -18  -2   0   -1.10    2.90
  18  -2   0    2.60    1.40
  18  -2   0   -0.10    3.30
 -18  -2   0    3.90    3.40
 -18  -2   0    3.50    2.50
 -18   2   0   -4.60    2.50
 -18   2   0    4.10    2.20
  18   2   0   -0.10    2.80
  18   2   0   -1.50    1.90
  19  -2   0   16.40    4.40
  19  -2   0   12.60    3.20
 -19  -2   0   13.40    3.60
 -19  -2   0   16.80    4.70
  19  -2   0   15.10    2.50
 -19   2   0   15.70    3.80
  19   2   0   25.00    5.80
  19   2   0   14.30    2.90
 -19   2   0   16.20    5.40
  20  -2   0   55.79    4.70
  20  -2   0   34.80    7.20
  20  -2   0   44.90    6.20
 -20  -2   0   45.50    7.90
 -20  -2   0   41.70    6.80
 -20  -2   0   61.69    6.90
 -20   2   0   51.79    8.40
  20   2   0   43.60    7.40
 -20   2   0   58.09    6.70
  20   2   0   48.90    5.30
  21  -2   0   44.10    6.20
  21  -2   0   56.89   10.10
  21  -2   0   42.40    5.60
  21  -2   0   53.29    5.10
 -21  -2   0   44.50    7.50
 -21  -2   0   50.29    9.40
  21   2   0   40.50    7.90
  21   2   0   58.29    5.90
 -22  -2   0   76.69    8.40
 -22  -2   0   56.09    8.20
  22  -2   0   88.29    9.00
  22  -2   0   75.89    7.50
 -22  -2   0   69.49    9.30
  22  -2   0   67.39   10.60
  22   2   0   66.29    6.70
  22   2   0   53.09    9.40
 -22   2   0   79.79    8.10
 -22   2   0   66.69    9.20
  23  -2   0    3.80    2.30
 -23  -2   0    4.50    3.70
  23  -2   0   -7.30    5.70
  23  -2   0    3.20    2.70
  23   2   0    9.10    5.20
 -23   2   0    4.00    4.40
  23   2   0    4.30    2.50
 -23   2   0    5.90    3.20
 -24  -2   0   63.39    7.70
  24  -2   0   48.50   10.20
 -24  -2   0   47.90    8.20
  24   2   0   60.39   10.70
 -24   2   0   42.80    7.80
   0  -3   0    0.70    1.00
   0  -3   0   -0.30    0.90
   0  -3   0   -0.10    0.50
   0  -3   0    0.40    0.50
   0   3   0    0.10    0.50
  -1  -3   0  187.08    5.40
   1  -3   0  175.18    6.70
  -1  -3   0  185.28    5.40
   1  -3   0  187.98    7.40
  -1  -3   0  191.38    5.60
   1  -3   0  178.58    6.80
  -1  -3   0  190.38    8.00
   1  -3   0  184.28    8.40
   1   3   0  186.68    5.60
   1   3   0  179.88    5.60
  -1   3   0  175.58    6.80
   1   3   0  195.68    8.60
  -1   3   0  179.58    6.90
  -2  -3   0  626.14   19.00
   2  -3   0  638.54   18.90
   2  -3   0  649.14   19.10
  -2  -3   0  683.13   19.60
   2  -3   0  645.54   20.50
   2  -3   0  657.33   18.90
  -2  -3   0  627.74   17.10
   2  -3   0  642.14   16.40
   2   3   0  601.74   18.90
  -2   3   0  636.14   19.10
  -2   3   0  609.34   18.90
   3  -3   0  539.75   13.90
   3  -3   0  555.64   18.20
   3  -3   0  531.95   17.00
  -3  -3   0  537.05   16.30
   3  -3   0  544.25   16.90
  -3  -3   0  510.55   14.70
   3  -3   0  536.85   16.10
  -3  -3   0  488.45   16.20
  -3   3   0  531.15   16.90
   3   3   0  497.15   13.70
  -3   3   0  546.05   14.10
  -3   3   0  528.75   17.10
   3   3   0  496.05   13.50
   3   3   0  499.25   14.70
   3   3   0  535.65   16.50
  -4  -3   0   70.29    4.00
  -4  -3   0   66.89    4.30
  -4  -3   0   61.99    3.50
   4  -3   0   78.79    5.40
   4  -3   0   78.99    5.20
   4  -3   0   77.29    4.20
  -4  -3   0   62.69    3.10
   4  -3   0   69.49    5.00
  -4  -3   0   61.39    2.60
   4   3   0   64.29    3.40
   4   3   0   66.39    4.30
   4   3   0   68.79    3.00
  -4   3   0   72.89    4.80
  -4   3   0   79.49    5.20
   4   3   0   61.49    2.80
  -4   3   0   78.29    3.20
  -4   3   0   77.99    4.50
  -5  -3   0    3.30    0.90
   5  -3   0    3.50    1.00
   5  -3   0    3.30    1.50
  -5  -3   0    4.50    0.90
  -5  -3   0    4.10    1.10
   5  -3   0    2.70    0.70
   5  -3   0    2.30    1.40
   5  -3   0    0.80    1.40
  -5  -3   0    2.80    1.30
  -5  -3   0    3.40    0.90
  -5   3   0    2.60    0.80
   5   3   0    4.60    1.00
   5   3   0    3.50    1.00
   5   3   0    3.60    1.30
  -5   3   0    2.70    1.50
  -5   3   0    2.50    1.50
   6  -3   0 2935.81   74.49
  -6  -3   0 2888.01   75.59
  -6  -3   0 2842.62   76.59
  -6  -3   0 2958.70   74.89
   6  -3   0 3019.30   79.09
  -6  -3   0 2975.10   74.99
   6  -3   0 2923.01   75.69
   6  -3   0 2899.91   79.09
  -6  -3   0 3056.09   74.59
   6  -3   0 3079.59   79.19
  -6   3   0 2942.61   78.89
   6   3   0 3009.20   75.59
   6   3   0 2887.91   76.49
  -6   3   0 2897.51   74.59
  -6   3   0 2981.00   79.09
   6   3   0 2912.01   76.49
   7  -3   0  505.65   15.70
  -7  -3   0  499.15   15.40
  -7  -3   0  465.65   15.60
  -7  -3   0  516.15   14.00
  -7  -3   0  504.55   15.50
   7  -3   0  515.35   19.10
  -7  -3   0  500.55   14.30
   7  -3   0  500.35   18.30
   7  -3   0  499.45   18.70
  -7   3   0  502.85   18.90
   7   3   0  504.35   15.90
  -7   3   0  505.65   18.80
   7   3   0  514.65   15.90
   7   3   0  474.05   16.20
  -7   3   0  487.15   15.00
   7   3   0  458.35   15.70
   8  -3   0   44.50    5.50
  -8  -3   0   59.09    4.30
   8  -3   0   55.49    3.60
  -8  -3   0   50.69    4.10
   8  -3   0   54.09    3.90
   8  -3   0   49.30    5.30
   8  -3   0   62.29    5.80
  -8   3   0   50.79    3.70
  -8   3   0   43.20    5.70
   8   3   0   45.80    4.60
   8   3   0   50.19    4.60
   8   3   0   47.20    3.80
  -8   3   0   45.40    5.50
   8   3   0   49.99    4.30
   9  -3   0  648.24   19.70
   9  -3   0  669.43   24.40
  -9  -3   0  658.53   20.90
  -9  -3   0  698.73   21.30
   9  -3   0  692.53   23.40
   9  -3   0  698.43   20.30
  -9  -3   0  664.53   21.00
   9   3   0  682.43   20.80
   9   3   0  683.33   21.70
   9   3   0  667.83   21.10
  -9   3   0  604.44   23.60
  -9   3   0  655.83   20.00
  -9   3   0  637.14   24.20
   9   3   0  643.04   21.50
  10  -3   0   -1.90    1.20
 -10  -3   0    1.00    1.50
 -10  -3   0   -1.30    1.10
  10  -3   0   -1.80    0.80
  10  -3   0   -0.60    1.10
  10  -3   0   -0.50    2.00
  10  -3   0   -2.70    1.90
 -10   3   0   -0.70    1.90
  10   3   0    0.40    1.30
  10   3   0    0.20    1.50
  10   3   0   -1.00    1.30
 -10   3   0    0.00    1.20
 -10   3   0    2.50    2.50
  10   3   0    0.00    1.40
 -11  -3   0  548.15   19.30
  11  -3   0  550.74   17.40
 -11  -3   0  553.54   19.30
  11  -3   0  559.74   20.50
 -11  -3   0  508.05   18.30
  11  -3   0  533.05   22.50
  11  -3   0  547.55   17.20
  11  -3   0  552.24   22.30
  11   3   0  520.55   19.80
  11   3   0  530.75   18.30
 -11   3   0  544.75   22.10
  11   3   0  560.64   19.90
  11   3   0  531.65   18.60
 -11   3   0  531.75   22.20
  12  -3   0    0.80    1.20
  12  -3   0    0.20    2.20
  12  -3   0    2.40    1.50
  12  -3   0    1.00    2.10
 -12  -3   0    4.40    1.80
  12  -3   0   -0.20    1.40
 -12  -3   0    3.30    2.00
 -12  -3   0    4.20    2.20
 -12   3   0    1.90    2.30
  12   3   0    0.60    1.90
 -12   3   0   -0.60    2.80
  12   3   0    0.80    1.60
  12   3   0    4.70    1.70
 -12   3   0    2.20    1.30
  12   3   0    1.20    1.40
 -13  -3   0   35.80    4.80
 -13  -3   0   26.30    3.80
  13  -3   0   25.80    5.30
  13  -3   0   33.90    6.00
  13  -3   0   39.40    3.70
 -13  -3   0   30.50    4.50
 -13   3   0   33.40    3.90
  13   3   0   23.70    4.00
 -13   3   0   33.70    5.70
 -13   3   0   31.90    5.60
  13   3   0   21.20    4.00
  13   3   0   33.60    4.40
 -14  -3   0   71.79    6.60
  14  -3   0   68.19    6.60
  14  -3   0   55.39    7.70
  14  -3   0   68.59    5.00
 -14  -3   0   61.99    5.80
 -14  -3   0   52.99    5.80
  14  -3   0   65.69    5.10
 -14   3   0   69.19    5.60
 -14   3   0   62.29    7.50
 -14   3   0   63.39    7.40
  14   3   0   67.89    5.80
  14   3   0   68.09    7.20
  15  -3   0   -1.40    1.50
 -15  -3   0    0.20    2.10
 -15  -3   0   -2.30    3.30
  15  -3   0   -3.00    1.30
  15  -3   0   -0.60    2.90
 -15  -3   0    0.10    1.80
  15   3   0    1.70    2.00
 -15   3   0   -2.70    3.40
 -15   3   0   -2.00    2.50
 -15   3   0   -0.30    1.50
  15   3   0    1.10    2.60
 -16  -3   0   29.20    4.90
  16  -3   0   23.60    5.30
 -16  -3   0   27.00    4.10
  16  -3   0   39.00    4.20
  16  -3   0   30.10    4.50
 -16  -3   0   30.80    4.80
 -16   3   0   23.00    5.00
  16   3   0   34.40    5.80
 -16   3   0   24.10    3.60
  16   3   0   40.70    4.80
 -17  -3   0   88.39    8.70
  17  -3   0   87.49    5.70
 -17  -3   0   77.79    8.20
  17  -3   0   66.69    7.40
 -17  -3   0   97.99    8.00
  17  -3   0   74.99   10.00
  17   3   0   74.09    9.50
 -17   3   0   85.89    7.20
 -17   3   0   80.19    9.60
  17   3   0   94.69    7.00
 -18  -3   0   88.39    7.50
 -18  -3   0   78.59    8.40
  18  -3   0   87.19    5.50
 -18  -3   0   76.99    8.30
  18  -3   0   93.79   10.70
  18  -3   0   82.39    8.20
  18   3   0   82.79    7.20
  18   3   0   79.99    9.30
 -18   3   0   89.19    7.60
 -18   3   0   92.69   10.60
 -19  -3   0   -2.90    2.00
 -19  -3   0   -1.50    2.70
  19  -3   0   -2.30    1.60
 -19  -3   0   -2.10    2.80
  19  -3   0   -4.00    1.70
 -19   3   0   -3.50    2.20
 -19   3   0   -7.10    3.10
  19   3   0   -3.70    2.10
 -20  -3   0   -5.40    2.30
 -20  -3   0    1.90    2.90
 -20  -3   0   -8.20    3.30
  20  -3   0   -2.30    3.70
  20  -3   0   -0.70    1.80
 -20   3   0   -0.10    2.10
  20   3   0    2.50    2.20
 -20   3   0   -1.00    3.00
 -21  -3   0   33.20    6.10
 -21  -3   0   27.10    5.60
 -21  -3   0   29.40    4.40
  21  -3   0   38.70    4.90
  21  -3   0   29.90    7.10
 -21   3   0   31.60    7.50
  21   3   0   36.20    7.20
 -21   3   0   28.80    4.90
  21   3   0   39.60    5.00
  22  -3   0    5.70    5.40
 -22  -3   0   -4.50    5.80
  22  -3   0   -2.60    2.50
 -22  -3   0    0.60    2.70
 -22  -3   0   -0.60    2.70
 -22   3   0    1.50    2.30
  22   3   0   -4.90    2.40
 -22   3   0   -3.10    4.20
 -23  -3   0   13.20    5.00
  23  -3   0   22.30    6.60
  23  -3   0   13.10    4.10
 -23  -3   0   11.20    3.90
  23   3   0   27.70    7.40
 -23   3   0   14.70    6.40
 -23   3   0   14.30    4.00
 -24  -3   0   37.70    7.30
  24  -3   0   29.00    7.10
 -24  -3   0   34.50    6.30
  24  -3   0   27.30    4.30
  24   3   0   43.60   10.20
  24   3   0   44.90    6.30
 -24   3   0   34.80    7.20
 -24   3   0   35.10    5.50
   0  -4   0 1054.69   27.60
   0  -4   0  964.40   29.30
   0  -4   0 1066.79   31.20
   0   4   0 1011.70   29.50
   0   4   0 1032.40   27.70
   1  -4   0   89.99    5.30
  -1  -4   0   95.09    6.00
  -1  -4   0   90.49    3.40
   1  -4   0  104.29    6.60
   1  -4   0   94.09    4.70
  -1  -4   0   94.59    3.50
   1  -4   0   98.99    4.70
  -1  -4   0   93.49    5.50
  -1  -4   0   91.19    3.50
   1   4   0   89.39    3.70
  -1   4   0   93.49    5.50
  -1   4   0   88.19    4.80
  -1   4   0   93.19    4.80
   1   4   0   85.19    3.80
   1   4   0   95.09    5.50
   2  -4   0  465.65   17.00
   2  -4   0  466.55   14.90
  -2  -4   0  461.55   12.80
  -2  -4   0  455.25   15.80
  -2  -4   0  424.96   15.00
   2  -4   0  455.15   15.10
   2  -4   0  449.95   14.60
   2  -4   0  452.35   11.80
  -2   4   0  446.66   14.80
   2   4   0  425.16   15.10
   2   4   0  411.16   12.00
   2   4   0  458.85   12.00
  -2   4   0  465.25   15.20
  -2   4   0  439.76   14.70
   3  -4   0  193.48    8.40
  -3  -4   0  204.98    9.00
  -3  -4   0  192.78    6.80
   3  -4   0  212.58    9.00
   3  -4   0  203.98   10.20
  -3  -4   0  169.68    8.20
   3  -4   0  207.28    5.90
   3  -4   0  194.98    8.60
  -3   4   0  200.98    8.50
   3   4   0  189.08    8.60
  -3   4   0  207.58    6.10
  -3   4   0  196.58    8.70
  -3   4   0  191.78    8.70
  -4  -4   0   68.29    3.70
   4  -4   0   70.79    5.10
   4  -4   0   72.29    5.40
  -4  -4   0   75.29    4.90
   4  -4   0   71.19    6.00
  -4  -4   0   67.69    4.90
   4  -4   0   71.09    4.70
   4  -4   0   73.09    2.90
  -4   4   0   72.79    4.80
   4   4   0   72.29    4.20
  -4   4   0   68.09    5.10
   4   4   0   69.79    2.70
  -4   4   0   78.99    5.50
   4   4   0   63.89    4.90
  -4   4   0   70.69    3.20
  -5  -4   0  662.93   19.50
   5  -4   0  660.73   20.70
   5  -4   0  655.73   22.50
  -5  -4   0  700.83   20.70
  -5  -4   0  672.83   21.30
   5  -4   0  693.23   23.70
   5  -4   0  660.73   18.20
   5  -4   0  685.53   22.50
  -5   4   0  663.23   22.40
  -5   4   0  677.53   22.70
  -5   4   0  682.53   20.60
   5   4   0  677.63   19.40
  -5   4   0  676.83   18.50
   5   4   0  661.53   18.10
   5   4   0  652.43   18.30
   5   4   0  675.23   21.40
   6  -4   0   99.29    7.60
   6  -4   0  105.39    6.00
   6  -4   0   96.49    7.20
  -6  -4   0  101.49    4.10
  -6  -4   0  114.69    6.70
  -6  -4   0  102.59    4.10
  -6  -4   0   99.19    5.30
  -6  -4   0  109.19    5.60
   6  -4   0   92.39    4.30
   6  -4   0   95.19    7.00
   6   4   0  109.29    6.60
  -6   4   0   95.59    4.50
   6   4   0  113.79    5.40
  -6   4   0  102.59    7.40
   6   4   0   99.39    4.70
  -6   4   0   86.39    6.70
   6   4   0  102.99    5.10
  -7  -4   0  421.66   12.90
  -7  -4   0  413.26   15.50
   7  -4   0  432.76   17.60
  -7  -4   0  409.86   14.10
   7  -4   0  434.96   14.80
   7  -4   0  420.56   17.20
   7  -4   0  408.86   17.50
  -7  -4   0  425.66   12.90
   7  -4   0  439.66   13.00
  -7  -4   0  447.36   13.70
   7   4   0  449.36   14.30
  -7   4   0  417.46   13.20
   7   4   0  396.76   15.20
  -7   4   0  410.06   17.10
   7   4   0  422.06   13.50
  -7   4   0  422.16   17.30
  -8  -4   0  482.95   15.10
  -8  -4   0  479.75   16.40
   8  -4   0  480.85   14.80
   8  -4   0  484.65   19.40
   8  -4   0  493.45   16.40
   8  -4   0  474.35   19.60
   8  -4   0  501.25   19.70
  -8  -4   0  483.35   15.10
  -8  -4   0  495.95   14.70
   8   4   0  472.85   17.00
  -8   4   0  459.75   19.10
   8   4   0  515.95   16.30
  -8   4   0  499.25   19.80
  -8   4   0  492.25   15.20
   8   4   0  481.15   15.70
   9  -4   0  390.46   12.70
  -9  -4   0  394.16   13.20
  -9  -4   0  390.96   11.90
   9  -4   0  402.06   17.10
  -9  -4   0  366.86   13.10
  -9  -4   0  379.76   11.50
  -9  -4   0  374.16   13.90
   9  -4   0  403.96   17.40
   9  -4   0  404.06   17.70
   9  -4   0  386.76   13.70
  -9   4   0  400.16   13.10
  -9   4   0  380.86   17.60
   9   4   0  380.46   13.70
   9   4   0  363.26   14.40
   9   4   0  359.86   13.70
   9   4   0  375.96   13.70
  -9   4   0  369.86   16.80
  10  -4   0  440.16   19.80
  10  -4   0  448.26   15.50
  10  -4   0  459.25   14.70
 -10  -4   0  454.35   15.80
  10  -4   0  435.66   19.30
 -10  -4   0  442.26   15.90
  10  -4   0  459.95   25.70
 -10  -4   0  454.95   15.60
 -10   4   0  432.96   19.40
  10   4   0  472.75   16.00
  10   4   0  449.46   16.40
  10   4   0  471.25   16.30
 -10   4   0  435.26   19.40
  10   4   0  430.06   17.20
 -10   4   0  436.76   14.90
  11  -4   0   78.39    5.30
 -11  -4   0   81.59    5.80
 -11  -4   0   85.99    5.80
  11  -4   0   79.69    8.00
  11  -4   0   81.29    7.30
 -11  -4   0   85.79    5.80
  11  -4   0   79.69    4.90
  11  -4   0   88.59    8.30
 -11   4   0   85.79    5.30
 -11   4   0   78.79    8.10
  11   4   0   87.29    5.90
  11   4   0   86.39    6.30
 -11   4   0   86.79    8.00
  11   4   0   80.69    6.20
  12  -4   0  199.68   13.10
 -12  -4   0  200.88   10.10
 -12  -4   0  203.78    9.90
  12  -4   0  206.38    8.90
 -12  -4   0  206.48   10.00
  12  -4   0  199.18    9.10
  12  -4   0  202.28   11.60
  12  -4   0  203.58   13.00
  12   4   0  191.08   10.30
  12   4   0  186.08    9.70
 -12   4   0  207.58    9.20
 -12   4   0  203.88   12.90
  12   4   0  197.58    9.80
 -12   4   0  192.28   12.80
  12   4   0  197.78   10.40
 -13  -4   0  265.37   12.20
 -13  -4   0  255.07   12.10
  13  -4   0  264.37   11.00
  13  -4   0  279.47   14.30
  13  -4   0  277.97   16.20
  13  -4   0  267.17   11.00
 -13  -4   0  276.67   12.50
  13  -4   0  253.37   15.10
 -13   4   0  280.27   15.70
  13   4   0  250.87   12.70
  13   4   0  275.97   12.10
 -13   4   0  252.17   11.20
  13   4   0  285.47   13.20
 -13   4   0  285.07   16.30
 -14  -4   0   57.79    5.80
 -14  -4   0   51.39    5.50
 -14  -4   0   53.19    5.40
  14  -4   0   57.19    4.80
  14  -4   0   54.89    4.70
  14  -4   0   55.99    7.10
  14  -4   0   58.49    7.00
 -14   4   0   54.09    5.20
  14   4   0   45.20    6.00
  14   4   0   52.09    5.40
 -14   4   0   59.49    7.60
  15  -4   0   60.49    6.90
  15  -4   0   56.19    5.00
  15  -4   0   68.79    8.90
 -15  -4   0   48.90    5.90
  15  -4   0   52.19    7.60
 -15  -4   0   49.30    5.60
 -15  -4   0   53.59    6.00
  15   4   0   60.99    5.80
 -15   4   0   69.69    8.90
  15   4   0   49.60    6.80
 -15   4   0   65.99    5.70
 -16  -4   0   64.99    7.10
  16  -4   0   88.59   10.10
 -16  -4   0   74.69    7.30
  16  -4   0   68.79    8.10
 -16   4   0   99.59   10.40
  16   4   0   79.09    6.70
  16   4   0   58.59    8.00
 -16   4   0   69.99    6.20
 -17  -4   0    4.90    3.00
  17  -4   0    2.40    4.00
  17  -4   0    5.70    2.60
  17  -4   0    1.30    1.90
 -17  -4   0    5.00    2.30
 -17  -4   0    7.00    3.60
 -17   4   0    4.60    4.40
  17   4   0    3.40    3.30
  17   4   0    1.20    2.70
 -17   4   0    4.50    2.30
  18  -4   0    6.00    4.80
 -18  -4   0   13.10    5.50
 -18  -4   0    9.90    3.20
 -18  -4   0   11.50    3.60
  18  -4   0    5.00    3.00
 -18   4   0   14.10    3.30
  18   4   0   13.20    3.00
  18   4   0   14.20    4.60
 -18   4   0   11.00    4.00
 -19  -4   0   14.50    3.50
  19  -4   0   17.50    3.20
 -19  -4   0   16.60    4.30
  19  -4   0   23.80    6.20
  19  -4   0   22.40    3.90
 -19  -4   0   22.50    4.70
  19   4   0   16.80    3.60
  19   4   0   11.80    4.50
 -19   4   0   19.20    4.00
 -20  -4   0   12.90    3.60
 -20  -4   0   16.00    4.20
  20  -4   0   17.70    4.50
  20  -4   0   18.70    4.40
 -20  -4   0    3.50    4.10
  20   4   0   10.90    3.10
  20   4   0   17.80    4.90
 -20   4   0   10.40    2.90
 -20   4   0   18.70    5.90
  21  -4   0    9.50    5.30
 -21  -4   0    3.40    3.20
  21  -4   0    2.00    3.40
 -21  -4   0    7.70    4.20
 -21  -4   0    1.40    2.30
 -21   4   0   11.50    3.60
  21   4   0    6.60    3.10
  21   4   0    1.60    3.90
 -21   4   0    5.20    4.60
  22  -4   0   -1.70    3.70
  22  -4   0    4.10    4.00
 -22  -4   0    1.70    3.10
 -22   4   0   -3.50    2.60
  22   4   0    0.40    4.70
  22   4   0   -2.00    3.10
 -22   4   0    0.00    4.60
  23  -4   0   -7.40    4.00
 -23  -4   0    0.70    2.60
 -23  -4   0    0.20    4.30
  23  -4   0    3.60    5.70
 -23   4   0    0.90    2.70
  23   4   0    3.50    5.80
   0  -5   0    1.50    1.00
   0  -5   0    2.10    0.90
   0  -5   0    1.50    0.60
   0  -5   0    0.90    1.40
   0  -5   0    0.60    1.40
   0   5   0    0.60    0.90
   0   5   0    5.10    2.00
  -1  -5   0  729.73   19.90
   1  -5   0  779.52   25.70
   1  -5   0  761.02   21.80
  -1  -5   0  725.03   19.60
   1  -5   0  697.83   23.10
  -1  -5   0  736.13   19.90
   1  -5   0  755.72   21.70
  -1  -5   0  780.32   25.10
  -1  -5   0  729.13   23.40
  -1   5   0  726.63   22.10
   1   5   0  689.43   20.40
  -1   5   0  725.33   23.30
  -1   5   0  716.53   21.80
   1   5   0  768.02   23.70
   1   5   0  719.73   20.50
  -2  -5   0  312.77    9.40
   2  -5   0  284.17   11.90
  -2  -5   0  305.77   12.30
  -2  -5   0  303.77   13.10
   2  -5   0  299.87   11.50
   2  -5   0  313.87   11.40
   2  -5   0  305.27    8.40
   2  -5   0  325.87   14.40
  -2   5   0  308.67   12.30
   2   5   0  289.17    9.00
   2   5   0  290.07   12.30
  -2   5   0  298.57   11.50
  -2   5   0  299.77   11.60
   2   5   0  308.47    9.10
   3  -5   0    5.40    2.20
  -3  -5   0    2.60    1.00
  -3  -5   0    3.10    1.50
  -3  -5   0    2.60    1.50
   3  -5   0    6.40    1.60
   3  -5   0    6.40    2.20
   3  -5   0    3.50    1.80
   3  -5   0    4.90    0.70
   3   5   0    3.20    2.00
  -3   5   0    5.10    1.80
  -3   5   0    5.00    1.90
  -3   5   0    4.00    1.80
   4  -5   0  148.99    4.80
   4  -5   0  144.19    8.30
  -4  -5   0  147.09    8.20
   4  -5   0  150.68    8.20
   4  -5   0  151.08    7.80
  -4  -5   0  143.09    6.10
   4  -5   0  152.78    9.80
  -4   5   0  153.88    8.50
  -4   5   0  143.59    8.20
   4   5   0  146.19    8.30
  -4   5   0  134.09    7.60
   5  -5   0   -1.50    1.30
  -5  -5   0    1.00    1.50
   5  -5   0    0.80    1.50
   5  -5   0    1.20    1.80
  -5  -5   0    1.10    2.00
   5  -5   0    1.70    0.70
  -5  -5   0    2.00    1.10
   5  -5   0   -0.50    1.50
  -5   5   0    3.50    1.90
  -5   5   0    0.40    0.80
   5   5   0    1.20    1.70
  -5   5   0    2.70    1.60
  -5   5   0    2.60    1.90
   6  -5   0  710.33   22.80
  -6  -5   0  699.43   23.40
  -6  -5   0  696.53   21.20
   6  -5   0  703.43   24.50
  -6  -5   0  750.32   22.80
   6  -5   0  698.23   19.50
   6  -5   0  699.13   24.80
   6   5   0  759.02   21.50
  -6   5   0  722.93   25.00
  -6   5   0  737.03   22.80
   6   5   0  731.33   23.80
  -6   5   0  679.23   24.50
  -6   5   0  727.13   20.00
   6   5   0  695.03   19.50
   7  -5   0  424.56   17.90
   7  -5   0  421.56   17.60
   7  -5   0  425.66   12.80
  -7  -5   0  430.86   14.50
   7  -5   0  419.16   15.70
   7  -5   0  412.86   18.30
  -7  -5   0  451.45   15.10
  -7  -5   0  426.96   16.40
   7   5   0  440.46   13.10
   7   5   0  415.66   16.20
  -7   5   0  407.96   17.30
   7   5   0  447.46   14.40
   7   5   0  428.96   13.30
  -7   5   0  428.26   13.20
  -7   5   0  405.06   17.50
  -8  -5   0  240.58    9.50
  -8  -5   0  225.78   11.00
   8  -5   0  266.17   13.80
  -8  -5   0  236.08    9.90
   8  -5   0  237.58   13.00
  -8  -5   0  215.78    7.70
   8  -5   0  248.58    8.40
  -8  -5   0  226.58    7.80
   8  -5   0  242.58   12.60
  -8   5   0  248.88   13.00
   8   5   0  242.28    9.70
   8   5   0  231.38    9.00
   8   5   0  222.28   11.00
  -8   5   0  238.88   12.70
  -8   5   0  246.78    8.80
   8   5   0  220.38    8.70
   9  -5   0  520.05   15.90
  -9  -5   0  483.65   17.50
  -9  -5   0  515.15   15.70
  -9  -5   0  525.15   19.20
  -9  -5   0  555.74   16.50
   9  -5   0  531.05   21.90
   9  -5   0  531.35   19.90
   9  -5   0  518.85   21.40
   9  -5   0  518.95   21.90
  -9  -5   0  523.35   17.70
   9   5   0  490.85   18.70
   9   5   0  534.95   16.90
   9   5   0  539.25   17.60
  -9   5   0  523.15   16.30
  -9   5   0  506.55   21.20
  10  -5   0   16.60    4.00
  10  -5   0   16.00    2.80
  10  -5   0   11.50    3.10
  10  -5   0   11.60    1.90
 -10  -5   0   20.90    2.90
 -10  -5   0   16.10    2.40
 -10  -5   0   16.70    2.50
  10  -5   0   11.90    3.50
 -10   5   0   13.30    2.20
 -10   5   0   12.80    3.20
  10   5   0   16.50    2.60
 -10   5   0   11.90    3.60
  10   5   0   19.40    2.80
 -11  -5   0  668.53   21.90
  11  -5   0  643.04   21.60
 -11  -5   0  670.83   18.60
 -11  -5   0  648.54   20.50
  11  -5   0  674.03   26.00
 -11  -5   0  647.34   20.50
  11  -5   0  660.73   20.10
  11  -5   0  669.83   27.00
  11  -5   0  654.83   26.20
 -11  -5   0  663.53   18.20
 -11   5   0  645.84   26.30
  11   5   0  670.43   21.70
  11   5   0  671.23   21.60
 -11   5   0  647.14   25.90
  11   5   0  641.84   22.60
 -11   5   0  661.13   20.50
  11   5   0  572.54   21.30
  12  -5   0   27.00    5.30
 -12  -5   0   24.90    3.60
 -12  -5   0   26.30    3.60
  12  -5   0   26.70    3.10
  12  -5   0   18.10    3.00
  12  -5   0   21.20    4.70
 -12  -5   0   27.60    3.60
  12  -5   0   15.80    3.90
  12   5   0   26.80    3.70
  12   5   0   26.10    4.10
 -12   5   0   24.60    3.30
  12   5   0   24.00    4.20
  12   5   0   19.50    4.40
 -12   5   0   21.60    4.40
  13  -5   0   93.19    5.80
 -13  -5   0   85.59    6.20
  13  -5   0   95.69   10.10
  13  -5   0   84.59    8.30
  13  -5   0   90.69    9.40
 -13  -5   0   86.89    6.60
 -13  -5   0   77.19    6.00
  13  -5   0   74.89    6.10
  13   5   0   89.79    7.40
  13   5   0   68.69    6.70
 -13   5   0   91.69    6.20
  13   5   0   73.09    6.70
 -13   5   0   96.49    9.70
  14  -5   0  255.47   10.80
  14  -5   0  230.88   15.70
  14  -5   0  216.08   10.70
  14  -5   0  234.58   14.30
 -14  -5   0  235.88   11.40
 -14  -5   0  245.08   11.50
 -14  -5   0  267.07   12.40
  14   5   0  248.38   12.30
 -14   5   0  229.28   10.90
  14   5   0  232.48   12.60
 -14   5   0  252.17   16.10
  15  -5   0  379.26   18.60
 -15  -5   0  356.16   15.80
 -15  -5   0  357.26   15.30
  15  -5   0  370.96   14.30
  15  -5   0  398.66   21.30
 -15  -5   0  345.47   15.20
  15  -5   0  356.06   14.40
  15   5   0  360.36   15.80
  15   5   0  356.66   16.70
 -15   5   0  381.86   20.50
 -15   5   0  361.96   14.60
 -16  -5   0   13.90    3.60
 -16  -5   0    7.20    2.80
  16  -5   0    8.10    3.40
  16  -5   0    8.70    2.40
 -16  -5   0   13.80    3.50
 -16   5   0    2.40    4.10
  16   5   0    6.80    3.90
  16   5   0    6.70    2.90
 -16   5   0    8.90    2.60
  17  -5   0   90.79    6.60
 -17  -5   0   89.19    7.90
 -17  -5   0   84.79    7.50
  17  -5   0   85.69   10.60
 -17  -5   0   87.79    7.00
  17  -5   0  109.29   10.50
  17   5   0   94.29    8.60
 -17   5   0   92.69    7.30
  17   5   0   90.29    7.80
 -17   5   0   76.59    9.80
 -18  -5   0   12.10    3.30
 -18  -5   0   10.50    3.60
  18  -5   0    8.60    2.60
  18  -5   0    7.20    3.00
 -18  -5   0   11.80    3.50
  18  -5   0   12.10    4.70
 -18   5   0    4.40    4.20
  18   5   0   13.00    3.50
 -18   5   0    8.70    2.40
  18   5   0   14.20    3.20
 -19  -5   0    3.90    2.90
 -19  -5   0    0.90    2.50
  19  -5   0    3.60    3.90
  19  -5   0    1.30    2.90
  19   5   0    2.10    3.30
  19   5   0    3.90    2.90
 -19   5   0   -1.40    4.90
  20  -5   0   15.50    3.50
  20  -5   0   12.40    5.10
 -20  -5   0    8.30    4.00
  20  -5   0   22.60    4.70
 -20  -5   0   17.90    4.20
 -20  -5   0   20.30    4.90
 -20   5   0   16.40    3.80
 -20   5   0    9.60    4.90
  20   5   0   19.40    4.90
  20   5   0   25.00    5.50
 -21  -5   0   -0.90    2.80
  21  -5   0   -0.30    3.90
  21  -5   0    0.10    2.90
  21   5   0    9.60    5.00
 -21   5   0    0.50    2.50
 -22  -5   0    0.80    2.50
 -22  -5   0   -2.00    3.10
  22  -5   0    2.20    4.80
  22   5   0    3.70    5.90
 -22   5   0  -13.60    6.30
  22   5   0   -5.30    3.80
 -22   5   0    2.80    2.50
 -23  -5   0   -5.80    3.30
 -23  -5   0   -1.90    2.80
  23  -5   0   -1.00    5.50
  23  -5   0   -1.70    3.70
 -23   5   0   -0.50    2.30
 -23   5   0   -7.30    4.90
  23   5   0   -6.50    5.10
  23   5   0   11.30    5.30
   0  -6   0   42.20    2.30
   0  -6   0   47.20    3.20
   0  -6   0   43.90    4.90
   0  -6   0   43.40    5.70
   0  -6   0   47.50    3.50
   0   6   0   38.10    3.60
   0   6   0   39.20    4.90
  -1  -6   0   52.69    6.10
   1  -6   0   46.20    4.00
  -1  -6   0   45.50    5.00
   1  -6   0   46.10    2.20
  -1  -6   0   50.39    2.70
  -1  -6   0   51.29    3.20
   1  -6   0   34.90    4.80
   1  -6   0   45.60    6.20
   1   6   0   51.69    3.60
  -1   6   0   38.80    4.20
  -1   6   0   41.80    5.40
  -1   6   0   50.29    4.30
   1   6   0   53.09    3.70
   1   6   0   49.40    5.30
  -2  -6   0    0.60    1.60
   2  -6   0    2.50    1.50
  -2  -6   0    0.90    0.90
   2  -6   0   -0.30    1.20
   2  -6   0    1.20    2.10
   2  -6   0   -0.10    0.50
  -2  -6   0    0.00    1.60
   2  -6   0    2.20    1.70
  -2   6   0   -0.90    1.80
  -2   6   0    1.80    1.40
  -2   6   0   -0.40    1.10
   2   6   0    0.70    1.90
  -3  -6   0  757.12   25.00
   3  -6   0  703.13   26.20
   3  -6   0  668.83   23.10
  -3  -6   0  715.03   19.80
   3  -6   0  685.93   18.00
   3  -6   0  715.93   22.70
   3  -6   0  698.23   22.80
  -3  -6   0  669.43   23.40
   3   6   0  709.43   18.50
  -3   6   0  715.83   23.00
  -3   6   0  675.93   23.10
   3   6   0  691.43   23.70
   3   6   0  659.53   18.50
  -3   6   0  689.83   23.00
  -4  -6   0    0.10    1.00
  -4  -6   0   -3.70    1.50
   4  -6   0    0.40    0.40
   4  -6   0    0.10    1.60
   4  -6   0   -2.00    1.80
   4  -6   0   -2.40    1.30
   4  -6   0   -1.20    1.50
  -4  -6   0   -1.50    1.50
  -4   6   0   -1.00    1.40
  -4   6   0   -2.20    1.90
  -4   6   0    0.10    1.50
   4   6   0   -1.40    2.10
   5  -6   0   70.19    6.00
  -5  -6   0   76.49    6.40
   5  -6   0   75.79    6.10
  -5  -6   0   79.89    6.50
   5  -6   0   87.69    8.30
  -5  -6   0   83.79    4.80
   5  -6   0   81.39    3.30
   5  -6   0   84.59    6.80
   5   6   0   80.59    6.60
  -5   6   0   85.39    6.50
  -5   6   0   79.79    6.70
  -5   6   0   75.79    6.60
   6  -6   0  313.47   14.60
   6  -6   0  304.37   13.00
   6  -6   0  295.47    9.20
  -6  -6   0  311.17   11.20
  -6  -6   0  312.67   13.20
   6  -6   0  290.67   13.70
  -6  -6   0  303.17   13.50
   6  -6   0  292.47   15.60
  -6   6   0  294.87   13.90
  -6   6   0  304.37   12.80
  -6   6   0  304.27   14.20
  -6   6   0  310.17    9.80
   6   6   0  318.87   13.90
   7  -6   0  803.02   27.90
  -7  -6   0  836.22   25.90
   7  -6   0  799.12   21.70
   7  -6   0  787.72   25.90
  -7  -6   0  767.02   24.10
   7  -6   0  822.02   28.60
   7  -6   0  814.42   29.90
   7   6   0  775.42   21.60
   7   6   0  781.62   26.60
  -7   6   0  793.42   28.10
  -7   6   0  786.32   28.20
  -7   6   0  831.62   22.40
   7   6   0  771.32   21.20
   8  -6   0  136.19    9.80
  -8  -6   0  134.49    7.10
   8  -6   0  133.19   10.40
  -8  -6   0  148.19    7.90
   8  -6   0  144.09   10.10
   8  -6   0  126.39    7.80
   8   6   0  140.29    5.90
  -8   6   0  142.59    9.70
   8   6   0  131.29    8.70
  -8   6   0  136.89    9.30
   8   6   0  134.49    5.70
  -8   6   0  139.79    6.10
  -9  -6   0   -0.10    1.10
   9  -6   0    0.00    0.90
   9  -6   0   -3.10    1.60
   9  -6   0   -2.60    1.50
   9  -6   0    1.90    2.00
   9  -6   0   -0.70    1.50
  -9  -6   0    0.60    1.30
  -9   6   0   -3.20    2.60
   9   6   0    0.70    1.60
  -9   6   0    1.00    1.00
   9   6   0   -0.30    1.20
   9   6   0    0.10    1.20
  -9   6   0    1.50    2.50
  10  -6   0   88.49    4.90
 -10  -6   0   93.09    6.20
  10  -6   0   95.89    9.10
 -10  -6   0   87.49    6.00
 -10  -6   0   88.99    5.50
  10  -6   0   83.89    8.60
  10  -6   0   84.59    6.40
 -10  -6   0   91.49    4.20
 -10  -6   0   83.29    4.00
  10  -6   0   91.89    8.40
  10   6   0   91.29    5.30
  10   6   0   87.39    5.50
  10   6   0   95.69    7.40
 -10   6   0   89.69    5.20
 -10   6   0   90.19    8.40
 -11  -6   0    9.80    1.70
  11  -6   0    4.30    2.30
  11  -6   0    1.90    2.60
 -11  -6   0    7.20    1.90
  11  -6   0    8.10    3.10
 -11  -6   0    8.00    1.70
  11  -6   0    9.30    2.60
  11  -6   0    6.50    1.60
 -11  -6   0    9.50    1.80
 -11  -6   0    7.60    2.20
  11   6   0    7.40    2.20
  11   6   0   11.10    3.20
 -11   6   0    7.90    1.70
  11   6   0   11.40    2.30
 -11   6   0    7.10    3.30
  12  -6   0  232.18   14.50
  12  -6   0  221.18   14.70
 -12  -6   0  223.78   11.00
  12  -6   0  218.88   14.30
 -12  -6   0  223.18    8.70
  12  -6   0  231.68    9.40
  12  -6   0  210.48   12.30
 -12  -6   0  232.08    9.30
 -12  -6   0  207.18    9.00
 -12  -6   0  229.38    8.20
  12   6   0  225.28   11.90
  12   6   0  231.98   10.30
 -12   6   0  242.58   15.00
 -13  -6   0   11.20    2.70
  13  -6   0   14.10    3.60
  13  -6   0    7.90    3.70
  13  -6   0    6.50    3.80
  13  -6   0   12.50    2.10
 -13  -6   0   10.30    2.20
 -13   6   0   12.10    2.50
 -13   6   0    6.00    3.50
  13   6   0    7.80    2.90
 -14  -6   0  222.78   10.40
  14  -6   0  266.47   15.70
  14  -6   0  253.07   16.80
 -14  -6   0  246.08   10.70
 -14  -6   0  250.67   12.40
  14   6   0  236.68   12.70
 -14   6   0  252.87   11.00
 -14   6   0  253.57   16.40
  14   6   0  211.68   16.90
 -15  -6   0   26.50    3.80
  15  -6   0   23.90    5.20
  15  -6   0   24.30    4.90
  15  -6   0   34.70    4.20
 -15   6   0   26.80    6.30
  15   6   0   32.30    4.80
 -15   6   0   32.70    4.40
  16  -6   0   73.99   10.30
 -16  -6   0   75.99    7.50
 -16  -6   0   80.19    6.70
  16  -6   0   83.79    9.70
 -16  -6   0   70.89    6.20
  16   6   0   80.59    7.80
  16   6   0   94.19    8.50
 -17  -6   0   10.90    2.80
 -17  -6   0   10.80    3.10
  17  -6   0    5.90    3.90
 -17  -6   0   14.50    3.30
  17  -6   0   10.20    4.70
  17   6   0    5.40    3.60
 -17   6   0    2.80    4.20
 -17   6   0    7.00    2.40
  17   6   0   11.00    4.00
  18  -6   0   70.89   10.70
 -18  -6   0   62.59    6.40
 -18  -6   0   87.09    7.90
 -18  -6   0   73.29    7.80
  18  -6   0   97.09   10.70
  18   6   0   75.29    7.70
  18   6   0   57.99    7.90
 -18   6   0   90.19    7.40
 -18   6   0   91.89   11.40
  19  -6   0   17.50    4.70
  19  -6   0   34.00    7.60
 -19  -6   0   26.50    4.60
 -19  -6   0   21.90    4.20
 -19  -6   0   19.60    3.80
 -19   6   0   20.90    4.00
 -19   6   0   19.80    6.30
  19   6   0   23.40    5.70
  19   6   0   22.60    4.50
 -20  -6   0    3.60    3.10
  20  -6   0    6.00    4.30
 -20  -6   0    0.40    2.90
  20  -6   0   -2.10    3.40
 -20  -6   0   -1.30    2.20
 -20   6   0   -5.00    3.50
  20   6   0    0.90    2.80
 -20   6   0    2.10    2.80
  20   6   0    4.40    4.10
 -21  -6   0   13.50    4.50
  21  -6   0    6.30    6.10
 -21  -6   0   10.00    4.10
 -21   6   0   12.50    4.20
 -21   6   0    4.00    5.10
  22  -6   0    5.50    9.00
 -22  -6   0   -2.00    2.50
  22  -6   0    0.30    4.20
 -22   6   0   -2.50    3.40
  22   6   0   -2.90    5.90
 -22   6   0   -6.00    2.50
   0  -7   0    0.60    1.00
   0  -7   0   -1.40    1.60
   0  -7   0    0.10    0.60
   0   7   0    2.60    1.20
   0   7   0    0.00    1.80
   1  -7   0  935.61   32.30
  -1  -7   0  862.31   24.50
  -1  -7   0  880.71   23.90
   1  -7   0  916.91   23.10
  -1  -7   0  961.80   31.90
   1  -7   0  904.31   26.70
  -1  -7   0  891.41   24.50
   1  -7   0  892.61   26.40
  -1   7   0  890.31   27.00
   1   7   0  886.61   25.70
   1   7   0  857.81   25.40
  -1   7   0  846.02   29.10
   1   7   0  872.31   29.40
  -1   7   0  933.41   29.00
   2  -7   0    2.30    2.10
   2  -7   0    3.10    0.60
  -2  -7   0    2.20    1.00
   2  -7   0    2.90    0.60
  -2  -7   0    1.80    1.90
   2  -7   0    0.50    1.20
   2   7   0    3.40    1.30
  -2   7   0   -0.20    1.60
   2   7   0    3.00    2.20
  -2   7   0    4.00    1.70
  -2   7   0    3.20    1.70
   2   7   0    2.60    1.20
   3  -7   0   95.89    6.50
  -3  -7   0   91.49    4.60
   3  -7   0  105.59    6.90
   3  -7   0   98.89    9.00
   3   7   0   86.69    3.90
   3   7   0   84.39    3.90
  -3   7   0   90.69    6.70
  -3   7   0  100.29    7.50
  -3   7   0   92.99    6.80
   3   7   0   85.99    7.20
  -4  -7   0  320.87   14.60
   4  -7   0  285.27    8.00
   4  -7   0  289.07   13.20
  -4  -7   0  292.27   10.10
   4  -7   0  285.77   15.80
   4  -7   0  277.47   12.70
  -4   7   0  287.37   13.20
  -4   7   0  275.47   13.20
   4   7   0  284.47   13.60
  -4   7   0  287.67   13.40
   5  -7   0  111.19    8.10
   5  -7   0  111.89    4.00
   5  -7   0  118.69    8.20
   5  -7   0  114.59   10.20
  -5  -7   0  131.39    8.90
  -5  -7   0  129.79    6.20
  -5   7   0  118.59    8.20
   5   7   0  131.39    8.90
  -5   7   0  113.09    8.40
  -5   7   0  115.29    8.50
  -6  -7   0  154.48    9.60
   6  -7   0  165.68   10.50
  -6  -7   0  147.09    7.20
   6  -7   0  167.98   10.10
   6  -7   0  167.48   12.00
   6  -7   0  167.28    5.50
   6   7   0  153.98    9.90
  -6   7   0  158.68    9.40
  -6   7   0  158.78    9.90
  -6   7   0  159.98   10.00
  -7  -7   0  166.18    9.50
  -7  -7   0  172.18    7.80
   7  -7   0  154.98   11.70
   7  -7   0  161.08   10.60
   7  -7   0  140.99   10.00
   7  -7   0  150.18    5.60
  -7   7   0  164.98    6.30
   7   7   0  167.78   10.20
  -7   7   0  134.89    9.80
  -7   7   0  164.68   10.70
  -7   7   0  154.78    9.20
   8  -7   0   82.69    8.00
   8  -7   0   96.59    8.30
   8  -7   0   88.99    9.00
  -8  -7   0  110.19    7.70
   8  -7   0   92.99    4.30
  -8  -7   0  106.29    6.30
   8   7   0  101.79    8.20
  -8   7   0  108.99    8.60
  -8   7   0   93.09    4.90
   9  -7   0  106.09    5.00
  -9  -7   0  111.59    7.60
   9  -7   0  112.39    9.20
   9  -7   0  108.09   10.20
  -9  -7   0  119.59    6.80
   9  -7   0  116.89    9.60
   9   7   0  126.59    8.90
  -9   7   0  114.19    9.50
   9   7   0  113.09    4.80
  -9   7   0  108.09    5.50
   9   7   0  116.19    5.20
  10  -7   0   -0.50    0.80
  10  -7   0   -0.10    2.20
 -10  -7   0    1.40    1.40
  10  -7   0   -0.30    2.30
  10  -7   0   -0.30    2.20
 -10   7   0   -1.20    2.20
 -10   7   0   -0.20    1.10
  10   7   0   -1.20    1.30
  11  -7   0   33.00    6.00
  11  -7   0   53.59    3.80
  11  -7   0   36.40    6.30
 -11  -7   0   47.60    5.20
 -11  -7   0   50.09    5.30
 -11  -7   0   48.00    4.60
  11   7   0   52.39    6.60
  11   7   0   50.49    4.10
 -11   7   0   56.79    4.40
 -11   7   0   36.50    6.20
  11   7   0   41.00    4.00
  12  -7   0   14.60    4.00
  12  -7   0   16.40    2.30
 -12  -7   0    6.00    2.10
 -12  -7   0   10.60    2.40
  12  -7   0   11.90    3.70
 -12  -7   0    7.60    2.00
  12  -7   0   19.50    4.80
  12   7   0   10.70    2.90
 -12   7   0    2.50    3.50
  12   7   0   12.70    2.30
  12   7   0    8.60    3.30
 -13  -7   0    3.00    1.70
  13  -7   0    7.80    5.00
 -13  -7   0    7.00    1.50
 -13  -7   0    5.40    1.50
 -13  -7   0    7.70    2.50
  13  -7   0    5.40    2.30
  13  -7   0    4.20    1.50
 -13   7   0    7.30    3.50
  13   7   0    3.40    2.10
  13   7   0    8.70    2.40
  13   7   0    7.60    3.20
 -13   7   0    5.80    2.00
  14  -7   0  116.99   11.70
 -14  -7   0  102.49    5.60
 -14  -7   0  109.19    8.30
  14  -7   0  131.69   11.50
  14  -7   0  101.89    6.40
 -14  -7   0  111.49    5.70
 -14   7   0  118.89    7.10
 -14   7   0  123.49   11.90
  14   7   0  113.69    9.30
 -15  -7   0   22.00    3.90
  15  -7   0   14.00    3.80
 -15  -7   0   22.80    2.90
  15  -7   0   15.10    5.60
 -15  -7   0   18.90    3.00
  15  -7   0   15.10    2.70
  15   7   0   23.30    4.20
 -15   7   0   15.50    3.10
 -15   7   0   19.20    6.20
 -16  -7   0    7.40    3.10
  16  -7   0    7.80    4.10
  16  -7   0    4.00    2.20
  16  -7   0   -0.10    3.00
 -16  -7   0    4.10    2.10
 -16   7   0    2.40    4.40
 -16   7   0    2.10    2.40
  16   7   0    3.60    3.10
  16   7   0    4.50    3.40
 -17  -7   0   67.19    6.10
 -17  -7   0   79.79    7.90
  17  -7   0   65.19   10.10
 -17  -7   0   65.39    6.00
 -17   7   0   82.49   10.90
  17   7   0   66.69    8.10
  17   7   0  102.39   12.60
 -17   7   0   81.99    7.10
 -18  -7   0    0.70    2.30
 -18  -7   0   -1.90    2.20
  18  -7   0    3.60    3.40
 -18  -7   0    2.70    2.60
  18  -7   0    4.70    4.30
 -18   7   0    2.60    3.30
  18   7   0    2.60    3.50
 -18   7   0    1.70    2.00
  18   7   0   -1.10    2.70
 -19  -7   0   -0.60    2.20
 -19  -7   0   -3.90    2.90
  19  -7   0    1.30    3.90
  19  -7   0    1.80    3.90
 -19   7   0   -6.30    3.30
 -19   7   0    0.40    2.10
  19   7   0    5.00    4.00
  20  -7   0    2.20    3.20
 -20  -7   0   -5.20    2.20
 -20  -7   0   -0.90    2.30
 -20  -7   0   -2.10    3.30
 -20   7   0   -6.10    4.50
  20   7   0   -6.00    2.60
  20   7   0   -1.40    3.90
 -20   7   0    1.30    2.90
  21  -7   0   -4.10    3.60
  21  -7   0   -4.80    4.80
 -21  -7   0   -4.50    2.50
 -21  -7   0   -5.60    2.40
 -21   7   0    3.60    2.60
  21   7   0    3.50    3.20
 -21   7   0    0.10    4.40
   0  -8   0  164.08    7.60
   0  -8   0  175.08    5.80
   0  -8   0  174.88    7.50
   0  -8   0  168.88   11.80
   0   8   0  148.69   14.70
   0   8   0  180.98    8.40
   1  -8   0    3.30    1.60
  -1  -8   0    4.40    1.20
  -1  -8   0    3.50    0.90
   1  -8   0    3.60    2.70
   1  -8   0    5.30    0.80
  -1  -8   0    2.40    2.30
   1  -8   0    6.30    1.10
   1  -8   0    4.70    1.50
  -1  -8   0    2.90    0.90
   1   8   0    2.70    1.60
   1   8   0    0.30    2.50
   1   8   0    4.40    1.40
  -1   8   0    4.70    1.80
  -1   8   0    5.40    2.20
   2  -8   0   76.19    8.10
  -2  -8   0   77.89    4.10
  -2  -8   0   76.99    8.10
   2  -8   0   85.19    5.90
   2  -8   0   83.19    6.10
   2   8   0   88.39    7.70
   2   8   0   76.79    4.70
   2   8   0   88.79    4.70
  -2   8   0   81.69    6.30
  -2   8   0   90.49    6.60
   3  -8   0   -0.20    1.80
  -3  -8   0    2.50    1.60
  -3  -8   0   -1.40    0.80
   3  -8   0    0.30    1.40
   3  -8   0   -0.30    1.30
   3   8   0    0.30    1.70
   3   8   0   -1.50    0.70
   3   8   0   -0.40    0.90
  -3   8   0   -2.70    1.70
  -3   8   0   -1.50    1.40
   4  -8   0    6.90    2.40
  -4  -8   0   10.60    1.80
  -4  -8   0    9.50    2.80
   4  -8   0    7.60    2.70
   4  -8   0    7.40    3.20
  -4   8   0    7.70    2.70
   4   8   0   10.90    3.00
  -4   8   0    8.00    2.40
   5  -8   0    8.60    3.40
   5  -8   0    9.80    3.00
   5  -8   0    8.20    2.80
  -5  -8   0    7.60    1.80
  -5  -8   0    7.20    2.30
  -5   8   0    5.40    2.40
  -5   8   0   10.50    3.00
  -5   8   0    7.90    4.30
   5   8   0    5.00    2.60
   6  -8   0   -1.00    0.50
   6  -8   0   -3.30    2.00
   6  -8   0    2.80    2.30
   6  -8   0   -1.40    1.80
  -6  -8   0    1.40    1.90
  -6  -8   0   -1.20    1.40
   6   8   0    0.20    2.30
  -6   8   0   -2.80    2.20
  -6   8   0   -0.30    2.10
  -7  -8   0  552.74   18.30
   7  -8   0  555.24   22.90
   7  -8   0  577.04   25.70
   7  -8   0  537.35   15.10
   7  -8   0  570.34   22.50
  -7  -8   0  565.34   22.30
   7   8   0  538.95   22.30
  -7   8   0  555.14   23.00
  -7   8   0  541.85   21.30
  -8  -8   0   12.40    3.50
   8  -8   0   18.20    2.00
   8  -8   0   16.10    4.20
   8  -8   0   17.70    4.70
   8  -8   0   19.30    4.30
   8   8   0   16.20    3.70
  -8   8   0   16.80    3.90
   9  -8   0   21.00    2.70
   9  -8   0   14.00    4.40
  -9  -8   0   29.80    3.90
  -9  -8   0   21.40    3.80
   9  -8   0   21.10    4.20
   9   8   0   20.10    4.10
  -9   8   0   17.60    4.30
  -9   8   0   27.10    2.90
  10  -8   0    4.60    3.40
 -10  -8   0   12.10    2.40
  10  -8   0    8.30    1.60
  10  -8   0    4.50    3.60
 -10  -8   0    7.10    2.60
  10  -8   0   12.50    3.90
 -10   8   0   12.90    4.40
 -10   8   0   12.00    2.10
  10   8   0    9.10    3.70
 -11  -8   0    0.30    1.50
  11  -8   0    6.10    3.40
 -11  -8   0    7.50    2.30
  11  -8   0    2.40    1.30
  11  -8   0    9.60    4.80
 -11   8   0    2.30    3.60
  11   8   0    3.10    1.30
 -11   8   0    7.80    2.00
  11   8   0    4.50    2.50
 -12  -8   0   63.49    6.00
 -12  -8   0   79.49    6.50
  12  -8   0   76.59    9.60
  12  -8   0   74.99    4.70
  12  -8   0   75.19    9.50
  12  -8   0   81.89   10.00
 -12  -8   0   85.39    6.80
  12   8   0   81.19    5.10
  12   8   0   71.99    4.90
 -12   8   0   88.39    9.70
 -12   8   0   83.69    5.70
  12   8   0   83.29    8.40
 -13  -8   0    8.70    2.40
  13  -8   0   10.20    4.10
 -13  -8   0   14.90    3.10
 -13  -8   0   12.10    2.80
  13  -8   0   13.00    4.00
  13  -8   0   12.00    2.20
 -13   8   0    9.50    3.80
  13   8   0   13.90    3.90
  13   8   0   16.50    2.90
 -14  -8   0    0.30    1.60
 -14  -8   0    4.70    1.50
  14  -8   0    9.00    4.40
 -14  -8   0    1.90    1.90
  14  -8   0    1.60    1.70
  14  -8   0    3.30    3.50
  14   8   0   -3.10    2.20
  14   8   0    0.00    2.40
 -14   8   0    2.50    1.80
 -14   8   0    2.30    3.30
  15  -8   0   37.10    6.90
  15  -8   0   47.50    4.60
  15  -8   0   53.39    8.70
 -15  -8   0   46.50    6.20
 -15   8   0   43.60    5.00
  15   8   0   43.10    5.90
 -15   8   0   42.40    7.00
  15   8   0   41.10    6.20
 -16  -8   0    0.90    2.00
  16  -8   0    2.30    3.30
  16  -8   0    3.30    3.90
  16  -8   0   -2.70    1.50
 -16   8   0    0.90    1.90
  16   8   0   -1.90    2.70
 -16   8   0   -2.50    3.60
  16   8   0   -3.40    2.80
 -17  -8   0   -0.80    1.90
  17  -8   0   -6.10    3.00
  17  -8   0    1.00    3.70
  17   8   0   -0.60    3.20
  17   8   0   11.30    6.40
 -17   8   0    2.30    1.60
 -17   8   0    0.80    3.80
  18  -8   0    2.70    3.70
 -18  -8   0    2.90    1.90
 -18  -8   0    1.70    2.70
  18  -8   0    2.80    3.70
 -18  -8   0    4.30    2.00
 -18   8   0    5.20    4.30
 -18   8   0    1.50    2.30
  18   8   0   -2.80    3.20
  19  -8   0   -1.20    3.90
 -19  -8   0   -1.60    2.00
 -19  -8   0   -0.80    2.30
  19  -8   0   -5.20    4.40
 -19   8   0   -4.20    3.80
 -19   8   0    1.20    2.40
  19   8   0    3.50    4.30
  20  -8   0   -5.30    3.70
  20  -8   0   -7.70    4.10
 -20   8   0   -6.60    4.30
  20   8   0   -3.40    3.40
 -20   8   0   -0.70    2.40
 -21  -8   0   -3.00    2.30
   0  -9   0   -2.20    0.90
   0  -9   0   -3.20    2.10
   0  -9   0    0.10    0.60
   0   9   0   -1.00    1.90
   0   9   0   -1.60    1.60
   1  -9   0   19.50    1.50
   1  -9   0   21.20    3.00
  -1  -9   0   15.30    4.00
   1  -9   0   16.30    2.80
  -1  -9   0   21.70    2.30
  -1  -9   0   17.80    2.30
   1  -9   0   20.50    4.80
  -1  -9   0   24.60    2.20
   1  -9   0   17.90    1.70
  -1   9   0   16.90    3.60
   1   9   0   18.00    4.30
   1   9   0   15.40    2.50
  -1   9   0   18.20    3.30
  -1   9   0   20.90    4.50
   1   9   0   16.20    2.50
   2  -9   0   39.70    4.40
  -2  -9   0   34.40    2.90
  -2  -9   0   21.50    4.60
   2  -9   0   30.10    3.60
   2  -9   0   24.70    5.30
  -2   9   0   31.90    4.40
  -2   9   0   21.90    4.50
  -2   9   0   37.60    4.60
   2   9   0   25.70    3.30
   2   9   0   25.50    4.80
   2   9   0   30.70    3.20
   3  -9   0  140.29    8.80
   3  -9   0  132.99    8.20
   3  -9   0  140.79   12.00
  -3  -9   0  123.79   10.70
  -3  -9   0  126.69    5.90
   3   9   0  124.69   10.10
   3   9   0  129.99    5.60
  -3   9   0  139.59   10.00
  -3   9   0  123.19    8.40
   3   9   0  128.29    5.60
  -3   9   0  115.49    8.30
  -4  -9   0    4.30    2.80
   4  -9   0   10.20    3.20
  -4  -9   0    4.70    1.40
   4  -9   0   11.00    4.30
   4   9   0    4.10    3.00
  -4   9   0    6.30    2.60
  -4   9   0    2.20    2.80
   5  -9   0   13.70    3.70
   5  -9   0    2.10    3.40
  -5  -9   0   10.40    2.10
  -5  -9   0    6.60    2.60
   5  -9   0    8.70    2.80
  -5   9   0    4.60    2.80
   5   9   0   13.40    3.80
  -5   9   0    8.00    3.10
  -6  -9   0  108.29    9.10
   6  -9   0  103.89    8.70
   6  -9   0   96.59   10.80
   6  -9   0   85.79    7.90
  -6  -9   0  113.09    6.20
  -6   9   0  111.79    9.10
  -6   9   0  111.79    9.10
   6   9   0  106.89    9.60
  -7  -9   0   57.39    7.00
   7  -9   0   55.69    6.40
  -7  -9   0   52.59    4.50
   7  -9   0   45.80    6.10
   7   9   0   52.19    7.00
  -7   9   0   55.09    6.60
  -7   9   0   58.49    7.20
  -8  -9   0  171.08   11.30
   8  -9   0  163.78    5.50
   8  -9   0  174.68   12.40
   8  -9   0  170.28   14.20
   8  -9   0  167.88   12.00
  -8  -9   0  168.98    8.60
   8   9   0  191.38   12.30
  -8   9   0  174.68   12.30
   9  -9   0  127.69   12.30
   9  -9   0  115.19   10.30
  -9  -9   0  114.89    9.10
   9  -9   0  119.59    4.70
   9  -9   0  135.59   11.00
  -9  -9   0  115.99    7.30
   9   9   0  122.69   10.20
  -9   9   0  102.69   10.60
  10  -9   0   14.30    4.60
 -10  -9   0   17.10    3.60
 -10  -9   0   21.10    3.30
  10  -9   0   16.40    4.80
  10   9   0   23.80    4.90
 -10   9   0   19.90    4.90
  11  -9   0  211.18    7.90
  11  -9   0  212.18   14.80
  11  -9   0  209.08   17.10
 -11  -9   0  206.28   10.80
  11  -9   0  217.18   16.00
  11   9   0  217.98   13.80
 -11   9   0  224.08   15.20
 -11   9   0  207.58    8.50
  12  -9   0   32.90    6.10
 -12  -9   0   43.10    5.50
 -12  -9   0   45.00    5.80
 -12  -9   0   35.10    4.80
  12  -9   0   39.30    3.20
  12  -9   0   34.10    6.50
  12   9   0   51.79    7.00
 -12   9   0   44.60    4.20
 -12   9   0   41.00    7.60
 -13  -9   0  191.58   12.90
  13  -9   0  168.78    7.80
 -13  -9   0  179.48    9.70
  13  -9   0  176.58   14.80
  13  -9   0  182.48   14.70
 -13  -9   0  190.28   10.70
  13   9   0  210.38   13.40
 -13   9   0  207.08   15.40
 -13   9   0  186.08    8.80
  13   9   0  188.88    7.20
  14  -9   0   -2.80    1.30
 -14  -9   0   -2.10    1.70
 -14  -9   0    2.10    2.20
  14  -9   0    0.10    3.00
  14  -9   0    0.90    3.30
 -14   9   0   -1.60    1.50
 -14   9   0   -1.80    3.40
  14   9   0   -0.20    1.50
  14   9   0    1.40    3.50
 -15  -9   0   73.39    5.80
 -15  -9   0   78.49    8.00
  15  -9   0   72.99   10.10
  15  -9   0   80.59    5.60
 -15  -9   0  103.29    8.30
  15  -9   0   99.39   11.50
  15   9   0  109.49   10.20
 -15   9   0   98.59    6.70
  15   9   0   89.89    6.20
 -16  -9   0   21.70    4.40
  16  -9   0   24.10    3.10
  16  -9   0   19.50    5.70
  16  -9   0   15.50    5.60
  16   9   0   20.40    4.90
 -16   9   0   38.60    7.60
 -16   9   0   26.60    3.70
  17  -9   0   -1.60    4.60
 -17  -9   0    4.70    2.60
 -17   9   0    4.00    5.00
  17   9   0   10.40    4.30
 -17   9   0    5.10    2.50
  17   9   0    2.30    3.80
 -18  -9   0   72.99    7.80
 -18   9   0   61.79   10.60
  18   9   0   67.99    9.40
 -18   9   0   90.59    6.70
  19  -9   0   -3.20    3.30
 -19  -9   0   -1.30    2.90
  19  -9   0    4.10    4.10
 -19   9   0    0.80    2.50
  19   9   0   -6.70    2.90
 -19   9   0   -2.50    4.40
   0 -10   0   62.49    8.80
   0 -10   0   81.19    5.30
   0 -10   0   81.69    3.40
   0 -10   0   85.29    5.00
   0  10   0   67.29    6.10
   0  10   0   81.49    8.80
  -1 -10   0   53.69    3.40
   1 -10   0   57.99    5.00
  -1 -10   0   49.30    3.00
  -1 -10   0   44.30    7.00
  -1 -10   0   53.69    3.20
   1 -10   0   53.49    4.50
   1 -10   0   43.10    7.00
   1  10   0   42.70    5.20
   1  10   0   34.40    5.90
  -1  10   0   56.39    7.40
   1  10   0   51.09    4.70
  -1  10   0   42.00    5.50
  -1  10   0   44.50    5.40
  -2 -10   0   17.30    2.00
   2 -10   0   17.10    5.10
   2 -10   0   25.30    4.10
   2 -10   0   21.30    3.10
  -2 -10   0   17.10    4.20
   2  10   0   24.20    3.20
  -2  10   0   24.10    3.60
   2  10   0   27.10    3.50
   2  10   0   21.60    4.90
  -2  10   0   18.70    4.60
   3 -10   0  124.49    8.20
   3 -10   0  145.79    9.30
  -3 -10   0  125.79    6.00
  -3 -10   0  130.29   11.40
   3 -10   0  136.69   12.50
   3  10   0  137.49   10.90
  -3  10   0  121.29    8.90
  -3  10   0  141.59   10.60
   3  10   0  131.89    5.70
   3  10   0  121.79    5.80
   4 -10   0   -0.50    1.90
  -4 -10   0    0.50    2.90
   4 -10   0    1.60    3.10
   4 -10   0    2.30    1.90
  -4 -10   0    0.20    1.20
   4  10   0   -1.90    2.60
  -4  10   0    0.20    2.20
  -4  10   0    7.40    3.30
   5 -10   0  366.36   17.20
   5 -10   0  350.76   21.50
  -5 -10   0  412.16   19.80
  -5 -10   0  356.66   14.30
   5  10   0  372.36   18.90
  -5  10   0  370.56   17.70
  -5  10   0  368.76   18.10
   6 -10   0   37.70    6.60
   6 -10   0   46.60   11.20
  -6 -10   0   47.40    4.40
  -6 -10   0   30.40    5.40
   6 -10   0   50.49    6.90
   6  10   0   36.70    6.00
  -6  10   0   55.39    7.20
  -6  10   0   59.69    7.80
  -7 -10   0  294.87   16.10
   7 -10   0  259.37   14.90
   7 -10   0  280.87   18.70
  -7 -10   0  279.07   11.50
   7 -10   0  283.27   15.60
  -7  10   0  287.67   16.30
  -7  10   0  271.77   15.10
   7  10   0  265.87   15.70
   8 -10   0  218.18   16.70
  -8 -10   0  225.38   13.80
   8 -10   0  205.28   13.50
  -8 -10   0  204.98    9.90
   8 -10   0  238.08   15.10
  -8  10   0  210.28   21.80
   8  10   0  217.08   14.40
   9 -10   0   43.10    6.60
   9 -10   0   39.60    6.70
   9 -10   0   38.40    7.00
   9  10   0   39.00    6.50
  -9  10   0   50.59    7.70
  10 -10   0   71.99    9.40
  10 -10   0   77.79   11.30
 -10 -10   0   87.29    6.70
 -10 -10   0   76.29    8.40
  10 -10   0   87.69    9.70
 -10  10   0   77.99    9.70
  10  10   0   89.39    9.20
  11 -10   0   -0.10    3.00
 -11 -10   0    0.40    1.70
  11 -10   0   -2.60    2.80
 -11 -10   0   -1.90    2.20
  11  10   0   -0.50    2.60
 -11  10   0   -1.60    3.10
  12 -10   0   56.89    8.30
 -12 -10   0   49.99    7.10
  12 -10   0   39.40    7.00
 -12 -10   0   64.99    6.50
 -12 -10   0   43.90    6.20
  12 -10   0   51.19    8.10
 -12  10   0   73.79   10.50
  12  10   0   68.99    8.70
 -13 -10   0   18.60    4.10
 -13 -10   0   21.20    3.80
  13 -10   0   31.70    5.70
  13 -10   0   13.80    4.90
 -13 -10   0   21.60    4.00
  13  10   0   22.50    5.30
 -13  10   0   20.50    5.70
  14 -10   0  213.18   16.80
 -14 -10   0  198.08   10.60
 -14 -10   0  199.98   11.60
 -14 -10   0  195.38   11.90
  14 -10   0  203.78   16.90
  14  10   0  225.78   14.60
 -14  10   0  200.18    9.10
 -14  10   0  206.38   16.30
  15 -10   0   10.50    5.10
 -15 -10   0    8.70    2.60
 -15 -10   0    4.60    3.00
 -15 -10   0   14.70    3.90
  15  10   0   11.10    4.50
 -15  10   0    7.80    2.40
 -15  10   0    8.20    6.30
 -16 -10   0   21.70    4.30
  16 -10   0   16.50    5.70
  16 -10   0   11.30    5.80
 -16 -10   0   10.60    2.50
  16  10   0   19.90    4.90
 -16  10   0   10.10    2.90
 -16  10   0   14.90    6.60
 -17 -10   0   89.29    8.30
  17 -10   0   57.89    9.50
  17  10   0   91.49   10.30
 -17  10   0   77.99    6.70
 -17  10   0   59.59   10.00
  18 -10   0    1.20    4.50
 -18 -10   0   -1.70    2.60
 -18  10   0   -6.80    2.50
  18  10   0   -3.30    3.90
 -18  10   0   -4.10    4.40
   0 -11   0   -0.80    0.60
   0 -11   0   -0.10    1.10
   0 -11   0   -1.40    0.80
   0 -11   0    1.50    1.20
   0  11   0   -5.90    2.80
   1 -11   0    6.40    2.20
   1 -11   0    6.90    2.30
  -1 -11   0    5.10    3.80
  -1 -11   0    6.10    1.20
  -1  11   0    2.20    3.40
   1  11   0    5.00    2.20
  -1  11   0    6.20    2.50
   1  11   0    1.80    2.60
   2 -11   0   13.50    2.70
  -2 -11   0   18.00    2.30
  -2 -11   0   10.60    4.40
   2 -11   0    8.00    4.20
   2 -11   0   14.20    3.50
  -2  11   0   10.90    4.40
   2  11   0   10.80    2.60
  -2  11   0   14.00    3.50
   2  11   0   12.10    4.30
   2  11   0   14.60    2.50
   3 -11   0    1.70    2.40
   3 -11   0   -3.00    1.70
  -3 -11   0    0.50    1.00
   3 -11   0   -1.70    3.00
  -3 -11   0   -2.30    2.60
  -3  11   0   -4.10    2.10
   3  11   0   -2.10    1.20
   3  11   0   -4.00    2.40
  -3  11   0   -0.10    3.00
   4 -11   0  250.67   13.40
  -4 -11   0  238.78    9.40
  -4 -11   0  235.38   15.70
   4 -11   0  247.68   12.80
   4 -11   0  241.88   17.30
  -4  11   0  251.77   15.50
  -4  11   0  238.88   13.70
   4  11   0  228.58   15.20
   5 -11   0   -2.90    3.00
  -5 -11   0   -0.50    2.90
  -5 -11   0    1.90    1.60
   5 -11   0   -3.00    2.40
   5 -11   0   -4.20    2.00
  -5  11   0   -1.10    3.00
   5  11   0    0.00    2.50
  -6 -11   0  400.66   14.40
  -6 -11   0  405.96   21.00
   6 -11   0  386.06   23.00
   6 -11   0  388.96   22.20
   6  11   0  412.06   20.90
  -6  11   0  406.06   19.70
  -6  11   0  390.76   19.50
  -7 -11   0   31.10    4.10
   7 -11   0   19.60    5.10
   7 -11   0   16.40    5.30
  -7 -11   0   22.20    5.20
   7  11   0   15.40    5.00
  -7  11   0   23.50    5.30
  -7  11   0   22.70    5.00
   8 -11   0   62.29    7.90
  -8 -11   0   62.39    5.30
  -8 -11   0   72.39    8.30
  -8  11   0   53.29    9.30
   8  11   0   50.89    8.00
   9 -11   0   89.99   11.90
  -9 -11   0   92.69    9.80
  -9 -11   0   85.89    6.60
   9 -11   0   83.59    9.50
   9 -11   0   70.59    8.90
  -9  11   0   85.79    9.90
   9  11   0   80.09    9.40
  10 -11   0   21.70    6.30
 -10 -11   0   33.60    5.40
  10 -11   0   18.90    5.60
  10 -11   0   32.40    6.60
 -10 -11   0   42.50    5.10
  10  11   0   33.90    6.30
 -10  11   0   27.90    6.90
  11 -11   0   46.80    8.30
 -11 -11   0   39.00    5.60
  11 -11   0   50.19    8.60
  11 -11   0   46.20    8.00
 -11 -11   0   64.49    6.10
 -11  11   0   52.89    8.10
  11  11   0   50.39    7.80
 -12 -11   0   -2.20    3.30
 -12 -11   0   -1.70    2.50
 -12 -11   0    6.00    3.80
  12 -11   0    1.50    4.30
  12 -11   0    4.20    4.80
  12  11   0   -0.10    3.20
 -12  11   0    5.80    3.90
  13 -11   0  233.78   18.00
 -13 -11   0  230.38   13.00
 -13 -11   0  263.67   12.70
  13 -11   0  215.28   16.60
  13  11   0  193.38   16.60
 -13  11   0  224.68   17.10
 -14 -11   0    1.70    2.70
  14 -11   0    0.60    4.20
  14 -11   0    0.30    3.80
 -14 -11   0    4.30    2.80
  14  11   0   -0.50    6.50
  15 -11   0   17.50    7.30
  15 -11   0   22.60    6.30
 -15 -11   0   19.20    4.30
 -15  11   0   30.60    6.30
  15  11   0   23.90    5.90
 -16 -11   0   39.50    5.60
  16 -11   0   47.60    8.10
 -16 -11   0   55.69    6.70
  16 -11   0   36.50    7.70
 -16  11   0   56.89    8.70
  16  11   0   65.59    9.50
  17 -11   0   -5.40    7.40
  17 -11   0    7.00    5.20
 -17 -11   0    4.70    2.70
  17  11   0    7.30    5.30
 -17  11   0   -3.40    5.90
   0 -12   0   27.90    3.00
   0 -12   0   25.80    2.90
   0 -12   0   21.50    5.80
   0  12   0   25.30    5.90
   0  12   0   26.10    4.30
  -1 -12   0   -3.00    2.90
   1 -12   0   -2.30    1.70
   1 -12   0   -4.00    2.60
   1 -12   0   -2.40    1.70
   1  12   0   -0.80    2.90
   1  12   0   -1.60    1.80
  -1  12   0   -3.50    2.30
  -1  12   0   -0.40    1.60
  -2 -12   0   47.00    3.40
   2 -12   0   54.09    6.70
  -2 -12   0   34.50    6.60
   2 -12   0   57.19    6.00
  -2  12   0   55.79    6.60
   2  12   0   51.09    4.60
  -2  12   0   31.30    6.20
   2  12   0   38.50    4.40
   2  12   0   46.80    7.50
  -3 -12   0   75.19   10.50
   3 -12   0   76.19    7.20
   3 -12   0   74.99    6.50
  -3 -12   0   70.39    4.40
   3 -12   0   82.39   11.30
  -3  12   0   82.49    8.00
   3  12   0   71.89    9.10
   3  12   0   78.19    5.50
  -3  12   0   76.59   10.10
  -4 -12   0    0.90    3.20
   4 -12   0    3.80    4.10
   4 -12   0    6.50    3.40
  -4 -12   0    1.10    1.40
   4 -12   0    0.50    2.40
  -4  12   0    2.90    3.50
  -4  12   0    0.80    3.40
   4  12   0   -1.10    2.70
   5 -12   0   -0.90    2.30
  -5 -12   0   -3.00    1.30
   5 -12   0    0.50    2.80
   5 -12   0   -0.30    3.30
  -5  12   0    0.00    3.80
   5  12   0   -5.20    3.00
  -5  12   0   -1.90    2.60
   6 -12   0   85.39    8.70
  -6 -12   0   77.49    5.50
  -6 -12   0   74.49   10.60
  -6  12   0   91.29    9.30
   6  12   0   82.79   11.80
  -6  12   0   85.39    9.60
   7 -12   0    5.20    3.00
  -7 -12   0    7.70    4.00
  -7 -12   0    6.80    2.20
   7 -12   0    4.90    3.00
   7 -12   0    9.10    3.50
  -7  12   0    7.90    4.20
  -7  12   0    5.50    3.20
   8 -12   0   13.60    4.80
  -8 -12   0   25.40    3.60
   8 -12   0   18.20    5.60
   8 -12   0   19.60    5.00
  -8 -12   0   27.60    5.10
   8  12   0   27.80    7.60
  -8  12   0   21.40    4.60
   9 -12   0   20.90    5.80
  -9 -12   0   21.60    3.60
   9 -12   0   15.20    5.40
  -9 -12   0   25.30    5.20
   9  12   0   20.40    5.60
  -9  12   0   19.80    5.90
 -10 -12   0   39.10    6.20
  10 -12   0   47.90    9.20
 -10 -12   0   66.29    6.30
  10 -12   0   66.49    8.90
 -10  12   0   54.19    8.00
  10  12   0   47.70    7.90
  11 -12   0   -3.40    2.50
 -11 -12   0   -3.70    1.60
 -11 -12   0   -4.90    2.90
  11  12   0   -4.70    3.30
 -11  12   0    5.60    3.70
 -12 -12   0  183.58   10.90
 -12 -12   0  211.98   12.50
  12 -12   0  179.98   15.50
  12 -12   0  184.08   17.30
  12  12   0  208.68   14.80
 -12  12   0  191.88   15.50
 -13 -12   0   -1.00    1.90
 -13 -12   0   -2.20    3.10
 -13  12   0   -2.90    3.70
  13  12   0    0.10    3.20
  14 -12   0   63.69   10.20
  14 -12   0   42.60    8.00
 -14 -12   0   61.99    8.10
 -14 -12   0   68.29    7.50
 -14  12   0   55.29   10.10
  14  12   0   57.69    8.80
  15 -12   0   47.00    8.40
 -15 -12   0   45.70    5.80
  15  12   0   52.09    8.30
   0 -13   0   -5.30    3.00
   0  13   0    4.40    4.30
   0  13   0    0.20    2.50
  -1 -13   0  105.59   11.80
   1 -13   0  114.29    6.20
   1 -13   0   91.69   12.30
   1 -13   0  115.19    6.40
   1  13   0   93.49   11.40
   1  13   0   98.59    7.40
  -1  13   0  103.19   11.60
  -2 -13   0   33.90    7.40
   2 -13   0   28.90    6.80
  -2 -13   0   40.50    2.80
   2 -13   0   50.49    4.90
   2  13   0   31.30    6.20
   2  13   0   41.00    4.40
  -2  13   0   30.50    6.40
  -3 -13   0   15.40    1.90
  -3 -13   0   10.60    4.30
   3 -13   0   13.80    3.20
   3 -13   0   10.10    3.10
   3 -13   0   11.60    4.80
  -3  13   0   13.60    4.90
   3  13   0   10.00    4.50
  -3  13   0   13.50    4.70
  -4 -13   0   50.89    3.90
  -4 -13   0   43.50    7.70
   4 -13   0   31.40    6.80
   4 -13   0   45.00    6.30
   4 -13   0   56.39    7.40
  -4  13   0   39.80    7.10
  -4  13   0   42.70    6.50
   4  13   0   35.20    7.20
  -5 -13   0    0.70    3.70
  -5 -13   0    0.80    1.40
   5 -13   0    0.50    3.80
   5 -13   0    3.70    2.50
   5 -13   0    6.40    3.50
  -5  13   0   -1.80    3.60
   5  13   0   -4.90    3.40
  -5  13   0   -0.40    3.30
   6 -13   0   68.09    8.00
   6 -13   0   41.10    7.90
  -6 -13   0   63.49    5.00
   6 -13   0   53.59    7.60
  -6 -13   0   48.10    7.80
  -6  13   0   47.20    7.80
  -6  13   0   66.89    8.90
   6  13   0   72.89   10.20
  -7 -13   0   -0.50    1.60
   7 -13   0   -7.90    4.80
   7 -13   0   -0.40    4.30
   7 -13   0    3.50    3.10
   7  13   0    2.20    3.10
  -7  13   0   -4.70    3.60
   8 -13   0  103.19   10.20
  -8 -13   0   89.59    6.40
  -8  13   0   78.89   10.70
   8  13   0   93.59   10.80
   9 -13   0   18.10    5.30
   9 -13   0   24.40    7.20
  -9 -13   0   24.20    5.40
  -9 -13   0   25.40    3.80
  -9  13   0   25.40    6.00
   9  13   0   20.60    5.50
 -10 -13   0    9.10    2.80
  10 -13   0    9.00    6.60
  10 -13   0   12.00    5.10
 -10  13   0   12.80    6.00
 -11 -13   0   28.80    5.10
  11 -13   0   16.00    6.10
  11 -13   0   25.60    7.20
  11  13   0   35.70    6.80
 -11  13   0   23.40    6.80
  12 -13   0   -0.60    3.80
 -12 -13   0   -7.10    3.20
 -12 -13   0   -5.10    2.00
  12  13   0   -4.90    3.10
 -12  13   0    1.00    5.90
   0 -14   0   76.29   10.00
   0  14   0   84.29   11.10
   0  14   0   87.79    8.20
   1 -14   0   -2.80    3.40
  -1 -14   0   -1.00    3.70
  -1  14   0   -3.50    4.00
  -1  14   0    1.40    5.10
   1  14   0    3.40    3.70
   1  14   0    7.10    3.50
   2 -14   0    3.30    4.20
  -2 -14   0    6.80    4.50
   2 -14   0    7.60    2.50
   2 -14   0    7.30    2.60
   2  14   0    9.40    5.10
  -2  14   0    6.90    4.60
  -2  14   0    3.60    3.60
   3 -14   0    1.10    2.80
   3 -14   0    8.40    2.60
  -3 -14   0   -1.90    3.70
   3 -14   0    5.10    4.50
  -3  14   0    4.30    4.40
  -3  14   0   10.40    3.70
   3  14   0    0.20    3.10
   4 -14   0   57.29    7.30
  -4 -14   0   38.00    7.50
   4 -14   0   48.50    9.50
  -4 -14   0   66.89    4.40
  -4  14   0   75.69    8.80
   4  14   0   41.80    8.10
  -4  14   0   52.39    8.50
  -5 -14   0   36.90    5.10
  -5 -14   0   29.40    7.10
   5 -14   0   51.49    7.30
  -5  14   0   28.40    6.40
   5  14   0   33.90    7.50
   6 -14   0   16.40    4.70
  -6 -14   0   18.00    2.80
   6 -14   0    8.00    4.80
  -6 -14   0    8.30    5.40
  -6  14   0   16.10    5.90
   6  14   0   20.60    6.60
  -6  14   0   26.90    5.80
   7 -14   0  122.19   11.60
  -7 -14   0   93.59   12.70
   7 -14   0  131.99   15.50
  -7 -14   0  120.19    7.10
  -7  14   0  103.39   11.80
   7  14   0  138.79   14.10
  -8 -14   0    6.40    4.60
   8 -14   0    8.80    4.40
   8 -14   0   -0.80    4.20
  -8 -14   0    4.60    2.30
   8  14   0   11.30    4.70
  -8  14   0   17.60    5.60
  -9 -14   0    9.40    5.20
   9 -14   0   16.10    5.00
   9 -14   0   23.00    5.20
  -9 -14   0   16.60    3.10
   9  14   0   25.10    6.40
   0 -15   0   -2.80    4.10
   1 -15   0  111.79   14.10
   1  15   0  119.39   12.90
  -1  15   0  117.29   12.60
   2 -15   0   -5.00    3.90
  -2 -15   0   -1.60    5.10
  -2  15   0   -6.40    3.90
   2  15   0   -1.10    4.30
  -3 -15   0   89.19   13.30
   3 -15   0   93.99    7.40
  -3  15   0  117.49   13.00
   3  15   0   92.69   11.50
  -4 -15   0   39.80    8.20
   4 -15   0   54.39    7.30
   4 -15   0   27.40    6.60
  -4  15   0   43.00    7.80
   4  15   0   44.20    8.40
 -24   0   1   -4.90    2.50
  24   0  -1   -7.80    5.50
 -24   0   1   -8.70    4.20
 -23   0   1   -3.00    3.70
  23   0  -1    0.20    7.20
 -23   0   1    2.30    2.20
 -22   0   1    0.30    2.90
 -22   0   1   -4.70    2.80
  22   0  -1   -7.30    3.50
  21   0  -1    0.80    4.20
  21   0  -1   -2.80    1.70
 -21   0   1    0.20    2.70
 -21   0   1   -0.40    2.00
  20   0  -1   -1.20    3.50
 -20   0   1   -8.10    3.10
 -20   0   1    0.30    3.50
 -20   0   1    0.00    2.30
 -19   0   1   -6.50    3.30
  19   0  -1   -2.60    3.70
 -19   0   1   -0.90    2.70
 -19   0   1   -1.90    1.70
 -18   0   1   -1.10    1.80
 -18   0   1    0.00    2.40
 -18   0   1   -4.80    2.90
  18   0  -1   -0.80    2.80
  17   0  -1   -0.30    1.50
 -17   0   1    3.10    2.10
  17   0  -1   -4.90    2.40
 -17   0   1   -2.10    3.40
  17   0  -1   -2.50    1.10
  16   0  -1   -2.10    1.20
  16   0  -1   -3.10    2.10
 -16   0   1   -0.30    2.60
 -16   0   1    1.00    2.30
  16   0  -1   -0.20    1.50
 -16   0   1    0.60    1.80
 -15   0   1   -3.10    2.20
 -15   0   1    2.60    2.60
 -15   0   1    1.40    1.30
  15   0  -1    1.50    2.40
  15   0  -1   -1.10    1.30
 -14   0   1    1.10    1.60
 -14   0   1    1.60    2.00
  14   0  -1    1.60    1.60
 -14   0   1   -2.10    2.20
  14   0  -1   -3.30    3.30
  13   0  -1    0.70    2.00
 -13   0   1    1.00    1.50
  13   0  -1   -1.00    1.00
 -13   0   1    0.10    2.20
 -13   0   1   -1.10    1.80
 -12   0   1    3.90    1.60
  12   0  -1    1.00    1.40
  12   0  -1   -0.20    0.80
  12   0  -1    0.20    2.00
  12   0  -1   -1.50    1.90
 -12   0   1    0.30    1.30
 -12   0   1   -1.90    1.60
  11   0  -1    2.70    2.10
  11   0  -1    3.00    1.50
  11   0  -1    1.30    2.30
 -11   0   1    0.50    1.20
 -11   0   1    1.40    1.80
 -10   0   1   -0.70    2.00
  10   0  -1   -0.90    1.80
  10   0  -1    0.60    1.30
 -10   0   1    0.70    1.20
 -10   0   1    1.30    2.00
  10   0  -1   -0.70    0.80
  10   0  -1    2.50    1.80
   9   0  -1   -0.10    0.80
  -9   0   1   -1.20    1.00
   9   0  -1    0.40    1.30
  -9   0   1   -1.10    1.60
   9   0  -1    1.30    1.70
   9   0  -1   -0.40    1.40
   8   0  -1    1.50    1.60
   8   0  -1    0.60    0.50
   8   0  -1    0.40    1.10
   8   0  -1   -0.40    0.80
  -8   0   1    0.10    1.30
  -8   0   1    0.00    1.30
  -8   0   1   -0.50    0.80
   7   0  -1   -0.50    0.70
   7   0  -1    1.90    1.10
  -7   0   1   -1.00    0.90
   7   0  -1   -1.70    0.80
  -7   0   1    0.10    0.80
   7   0  -1    0.10    0.40
  -7   0   1   -0.40    1.00
   6   0  -1   -1.30    0.90
  -6   0   1   -0.20    1.00
   6   0  -1    0.80    1.00
  -6   0   1    1.50    0.80
   6   0  -1   -0.20    0.70
  -6   0   1   -0.30    0.90
   6   0  -1    0.80    0.40
  -5   0   1   -1.20    0.80
   5   0  -1   -1.60    0.70
  -5   0   1    1.30    0.80
  -5   0   1   -0.20    0.80
   5   0  -1   -0.40    0.60
   5   0  -1   -1.00    0.70
  -4   0   1    0.20    0.90
   4   0  -1    1.00    0.80
  -4   0   1    0.60    0.70
   4   0  -1   -0.70    0.60
  -4   0   1    1.10    1.00
   3   0  -1    3.90    0.90
  -3   0   1    0.10    0.60
   3   0  -1    1.50    0.70
  -2   0   1    0.00    0.20
   2   0  -1    0.70    0.40
   2   0  -1    0.10    0.20
  -2   0   1    0.00    0.20
  -2   0   1    0.00    0.20
   2   0  -1    0.20    0.30
  -2   0  -1    0.80    0.40
   2   0   1    0.20    0.20
  -2   0  -1    0.40    0.20
   2   0   1    0.70    0.40
  -2   0  -1    0.10    0.20
   2   0   1    0.50    0.20
  -2   0  -1    0.20    0.30
   3   0   1   -0.10    0.60
   3   0   1    0.10    0.50
   3   0   1    0.60    0.40
  -3   0  -1    1.00    0.70
   3   0   1    3.40    1.10
  -3   0  -1    0.50    0.40
  -3   0  -1    0.60    0.50
  -3   0  -1    1.50    0.80
  -4   0  -1    2.20    0.90
   4   0   1   -0.30    0.70
   4   0   1    0.80    1.00
  -4   0  -1    0.80    0.70
  -4   0  -1    1.30    0.60
   4   0   1    0.10    0.50
  -4   0  -1    0.70    0.80
  -5   0  -1    0.60    0.90
   5   0   1    0.90    0.50
  -5   0  -1    0.10    1.00
   5   0   1    0.70    0.80
  -5   0  -1   -0.10    0.70
  -5   0  -1   -0.50    0.40
   5   0   1    0.50    0.80
   5   0   1    0.30    0.70
   6   0   1   -0.20    0.90
  -6   0  -1    0.60    0.80
  -6   0  -1    0.10    0.60
  -6   0  -1   -1.20    0.80
   6   0   1   -0.80    1.00
   6   0   1    0.40    0.50
   6   0   1   -0.30    0.50
  -6   0  -1   -0.20    0.50
  -7   0  -1   -0.20    0.90
   7   0   1    0.40    0.50
   7   0   1   -0.70    1.10
  -7   0  -1    0.90    0.90
  -7   0  -1    0.60    1.10
   7   0   1   -0.10    0.60
   7   0   1    1.70    1.30
   8   0   1   -0.80    0.70
   8   0   1    0.00    0.70
   8   0   1    0.30    1.40
  -8   0  -1    0.50    1.00
  -8   0  -1    1.30    1.40
   8   0   1    0.20    1.40
  -8   0  -1    0.50    1.20
   9   0   1    1.10    1.70
   9   0   1    1.90    1.40
   9   0   1    2.10    1.70
  -9   0  -1    1.10    1.40
  -9   0  -1    0.30    1.70
  -9   0  -1   -1.90    1.60
  10   0   1   -1.20    1.00
 -10   0  -1    0.90    1.30
  10   0   1   -1.80    1.60
 -10   0  -1    0.70    1.80
  10   0   1    0.00    0.90
  10   0   1    0.00    1.60
  11   0   1    0.80    1.70
 -11   0  -1   -2.90    1.70
  11   0   1   -0.70    0.80
  11   0   1   -1.10    1.50
 -11   0  -1    0.70    1.40
  12   0   1   -0.30    1.50
  12   0   1   -0.60    0.90
 -12   0  -1    1.20    1.90
 -12   0  -1   -1.40    1.10
  12   0   1   -0.20    1.70
  12   0   1    1.60    2.10
 -12   0  -1   -2.20    1.50
 -13   0  -1   -1.70    1.40
  13   0   1   -1.70    1.20
  13   0   1   -3.70    1.90
  13   0   1    0.00    1.60
 -13   0  -1    0.20    1.40
  13   0   1   -1.10    0.70
 -13   0  -1   -1.40    2.00
 -14   0  -1   -0.40    1.50
  14   0   1   -3.30    1.80
 -14   0  -1    0.10    2.10
  14   0   1   -1.50    1.10
 -14   0  -1    1.20    2.40
  15   0   1   -0.90    2.20
 -15   0  -1   -0.30    1.50
 -15   0  -1   -1.30    1.80
 -15   0  -1   -1.50    2.40
  15   0   1   -1.60    1.00
  16   0   1   -0.20    1.20
  16   0   1   -1.50    2.60
 -16   0  -1    3.70    2.90
 -16   0  -1   -0.60    2.60
 -16   0  -1    0.60    1.70
 -17   0  -1    3.40    2.10
  17   0   1    1.90    3.60
 -17   0  -1    0.60    4.10
 -18   0  -1    4.00    2.80
  18   0   1   -0.80    3.30
 -18   0  -1   -0.40    2.10
  18   0   1   -1.70    1.10
 -18   0  -1   -1.40    3.20
 -19   0  -1    2.60    2.60
 -19   0  -1   -5.20    2.50
  19   0   1   -2.10    2.20
  19   0   1   -1.60    2.60
 -19   0  -1   -9.00    3.40
 -20   0  -1   -3.80    3.40
  20   0   1    0.00    4.00
  20   0   1   -1.50    1.90
 -20   0  -1    2.10    2.30
 -21   0  -1   -0.90    2.40
  21   0   1   -4.80    2.20
  21   0   1   -8.00    3.90
 -21   0  -1    1.20    2.60
  22   0   1    0.20    4.40
 -22   0  -1    2.80    3.60
 -22   0  -1    1.20    2.30
  23   0   1    1.00    2.40
 -23   0  -1   -3.30    2.10
 -24   0  -1   -0.10    4.40
 -24  -1   1    1.20    3.90
 -24  -1   1   -1.70    2.40
  24  -1  -1   -1.00    5.10
  24   1  -1  -21.20    8.10
 -24   1   1   -4.80    3.50
 -23  -1   1  139.69   11.00
  23  -1  -1  123.09   14.00
 -23  -1   1  108.39   11.70
  23   1  -1  120.69   14.70
 -23   1   1  121.69   10.20
 -23   1   1  116.69   14.90
 -22  -1   1   10.20    6.40
 -22  -1   1   14.00    4.40
 -22  -1   1   18.50    4.10
  22  -1  -1   19.80    2.40
  22  -1  -1   30.20    8.00
  22   1  -1   35.30    7.10
 -22   1   1   16.10    4.20
 -22   1   1   28.40    6.40
  22   1  -1   16.20    2.80
 -21  -1   1    1.90    2.70
  21  -1  -1   -1.00    1.50
  21  -1  -1   -1.50    1.50
 -21  -1   1   -3.90    4.10
  21  -1  -1   -6.70    3.40
 -21  -1   1    0.40    2.00
  21   1  -1    3.20    2.90
 -21   1   1    1.10    2.60
  21   1  -1   -3.50    1.80
  20  -1  -1   13.90    2.40
 -20  -1   1   22.80    5.20
 -20  -1   1   22.30    5.50
 -20  -1   1   21.10    4.10
  20  -1  -1   12.70    2.70
  20  -1  -1   13.10    2.20
  20  -1  -1   21.30    6.40
 -20   1   1   14.30    3.30
 -20   1   1   21.30    5.00
  20   1  -1   16.80    2.90
  20   1  -1   15.40    5.10
 -19  -1   1  145.49   12.00
  19  -1  -1  169.58   13.80
  19  -1  -1  134.59    7.60
 -19  -1   1  147.89    9.90
  19  -1  -1  131.89    7.10
  19  -1  -1  141.99   10.50
 -19   1   1  156.88   12.90
  19   1  -1  136.49    7.30
  19   1  -1  147.39   13.30
 -19   1   1  149.69   10.00
 -18  -1   1    5.90    3.40
  18  -1  -1    4.80    2.50
 -18  -1   1    7.00    3.70
  18  -1  -1   13.70    4.70
  18  -1  -1    6.40    2.00
 -18  -1   1    9.80    3.20
 -18   1   1   10.50    5.00
 -18   1   1   -0.70    4.30
 -18   1   1   11.10    4.20
  18   1  -1    5.30    3.40
  18   1  -1   11.10    2.30
  17  -1  -1   12.60    2.60
 -17  -1   1   12.00    3.60
 -17  -1   1   11.70    2.90
 -17  -1   1   12.20    4.40
  17  -1  -1   16.00    4.50
  17   1  -1   14.20    4.00
 -17   1   1   18.90    4.60
  17   1  -1   13.30    2.60
 -17   1   1   18.70    3.70
 -17   1   1    9.30    3.80
 -16  -1   1   -1.10    1.90
  16  -1  -1   -2.30    2.40
 -16  -1   1   -2.60    2.40
 -16  -1   1    1.40    2.30
 -16   1   1   -1.60    4.00
 -16   1   1    0.00    1.70
  16   1  -1   -0.20    2.60
 -16   1   1   -3.50    2.30
  16   1  -1   -3.30    1.40
 -15  -1   1    3.80    3.20
  15  -1  -1   11.80    3.60
  15  -1  -1    6.00    2.10
 -15  -1   1    8.20    3.30
 -15  -1   1    3.70    2.00
  15   1  -1    8.50    3.10
 -15   1   1    6.60    3.20
 -15   1   1    9.00    3.70
 -15   1   1    5.60    2.30
  15   1  -1    9.90    2.00
  14  -1  -1   -2.10    1.20
 -14  -1   1    4.50    2.20
  14  -1  -1    1.40    2.20
 -14  -1   1    0.90    1.40
 -14  -1   1    1.50    2.30
  14  -1  -1   -1.60    1.20
 -14   1   1   -2.20    2.40
 -14   1   1    1.20    2.20
  14   1  -1    0.40    1.20
 -14   1   1    3.20    1.60
  13  -1  -1    2.70    1.50
 -13  -1   1    0.90    2.20
 -13  -1   1    3.80    1.60
 -13  -1   1    2.80    2.10
  13  -1  -1    2.60    2.50
  13  -1  -1    2.90    2.10
  13  -1  -1    2.40    1.30
  13   1  -1   -1.30    2.20
  13   1  -1    0.90    1.50
  13   1  -1    2.40    1.40
 -13   1   1    3.80    1.90
 -13   1   1    1.80    1.50
  12  -1  -1    2.10    1.40
 -12  -1   1    3.40    1.90
  12  -1  -1    2.40    2.40
  12  -1  -1    3.00    1.50
 -12  -1   1    4.60    1.80
  12  -1  -1    1.50    1.90
 -12  -1   1    1.20    2.10
  12   1  -1    2.50    1.70
 -12   1   1    0.00    2.10
 -12   1   1    5.10    1.80
 -12   1   1    4.40    2.70
  12   1  -1    3.20    1.60
  12   1  -1   -2.20    1.90
  11  -1  -1  154.68   10.10
  11  -1  -1  158.88   10.10
 -11  -1   1  151.98    9.30
  11  -1  -1  145.69    7.50
 -11  -1   1  160.58    8.00
  11  -1  -1  139.79    7.20
  11   1  -1  146.59    9.10
  11   1  -1  153.78    9.30
 -11   1   1  148.99    9.80
  11   1  -1  155.88    6.80
  11   1  -1  165.18    7.90
 -11   1   1  145.19    9.40
 -11   1   1  146.29    7.60
 -10  -1   1  642.04   20.40
  10  -1  -1  629.34   20.20
  10  -1  -1  685.73   23.80
  10  -1  -1  666.83   20.00
  10  -1  -1  659.93   23.80
 -10  -1   1  641.74   22.20
 -10   1   1  644.64   23.50
 -10   1   1  603.14   22.80
  10   1  -1  648.44   22.80
  10   1  -1  613.64   22.20
  10   1  -1  646.14   20.30
 -10   1   1  643.04   20.00
  10   1  -1  635.44   19.00
   9  -1  -1  773.72   23.30
  -9  -1   1  761.92   25.00
  -9  -1   1  804.02   25.10
   9  -1  -1  792.92   26.60
   9  -1  -1  768.42   26.10
   9  -1  -1  769.92   22.70
  -9  -1   1  755.42   23.10
  -9   1   1  760.82   26.00
   9   1  -1  784.02   22.00
   9   1  -1  805.82   25.30
   9   1  -1  759.52   25.20
   9   1  -1  807.62   23.20
  -9   1   1  740.23   22.70
  -9   1   1  752.52   25.80
  -8  -1   1   49.00    4.50
  -8  -1   1   44.20    4.40
   8  -1  -1   45.40    3.70
  -8  -1   1   52.49    3.80
   8  -1  -1   44.10    4.90
   8  -1  -1   49.50    5.00
   8  -1  -1   41.10    3.20
   8   1  -1   44.50    4.40
  -8   1   1   43.60    3.40
   8   1  -1   48.10    4.50
   8   1  -1   53.09    3.30
  -8   1   1   38.70    4.40
   8   1  -1   54.79    3.90
  -8   1   1   34.80    4.30
   7  -1  -1  636.64   21.40
   7  -1  -1  659.13   19.50
  -7  -1   1  618.74   18.80
  -7  -1   1  639.04   20.30
   7  -1  -1  654.03   21.40
  -7  -1   1  640.34   20.20
   7  -1  -1  640.24   18.50
   7   1  -1  642.74   20.30
   7   1  -1  675.53   19.10
  -7   1   1  647.64   23.30
  -7   1   1  608.34   18.50
  -7   1   1  624.74   21.30
   7   1  -1  648.94   18.10
   7   1  -1  644.54   20.40
  -6  -1   1    0.00    0.80
  -6  -1   1   -0.80    0.60
   6  -1  -1    0.60    0.70
   6  -1  -1   -1.80    0.90
   6  -1  -1   -0.50    0.80
   6  -1  -1   -0.70    0.60
  -6  -1   1    0.30    0.80
  -6   1   1    0.10    0.60
  -6   1   1    0.50    1.00
   6   1  -1   -0.10    0.60
  -6   1   1   -1.00    0.90
   6   1  -1   -0.40    0.70
   6   1  -1    1.30    0.60
  -5  -1   1   21.30    2.40
   5  -1  -1   24.90    2.00
  -5  -1   1   27.10    2.20
  -5  -1   1   22.90    2.30
   5  -1  -1   28.40    3.00
   5  -1  -1   23.90    3.00
   5   1  -1   26.50    2.60
   5   1  -1   24.00    2.50
   5   1  -1   22.40    1.90
   5   1  -1   24.70    2.00
  -5   1   1   24.90    3.00
  -5   1   1   29.00    3.20
  -5   1   1   26.30    2.10
   4  -1  -1    3.80    1.30
  -4  -1   1    4.50    1.10
  -4  -1   1    4.30    1.10
  -4  -1   1    5.80    1.10
  -4  -1   1    4.40    1.00
   4  -1  -1    4.30    0.80
   4  -1  -1    3.20    0.70
   4  -1  -1    4.60    1.30
   4   1  -1    5.40    1.20
   4   1  -1    5.20    0.90
   4   1  -1    5.10    1.10
  -4   1   1    4.40    1.40
  -4   1   1    4.30    0.80
   4   1  -1    6.30    1.00
  -4   1   1    7.90    1.50
   3  -1  -1   69.69    2.80
   3  -1  -1   74.29    4.10
   3  -1  -1   73.59    4.00
   3  -1  -1   69.09    2.80
  -3  -1   1   70.29    3.20
  -3  -1   1   70.59    3.00
  -3  -1   1   76.19    3.20
  -3  -1   1   68.79    2.40
  -3  -1   1   76.29    3.20
  -3   1   1   72.39    2.70
   3   1  -1   70.69    3.00
   3   1  -1   79.69    3.20
  -3   1   1   70.99    4.00
  -3   1   1   66.79    3.90
  -3   1   1   70.29    2.80
   3   1  -1   72.19    3.20
   3   1  -1   74.59    2.50
  -2  -1   1   16.00    1.20
  -2  -1   1   17.30    1.10
   2  -1  -1   16.20    1.50
  -2  -1   1   16.30    1.00
  -2  -1   1   18.00    1.10
   2  -1  -1   15.50    1.10
   2  -1  -1   15.00    1.50
   2  -1  -1   16.50    0.90
  -2  -1   1   16.70    1.10
   2   1  -1   18.20    1.30
  -2   1   1   14.50    1.60
  -2   1   1   14.30    0.90
  -2   1   1   15.60    1.10
   2   1  -1   16.80    1.10
  -2   1   1   14.70    1.50
   2   1  -1   17.40    1.10
   1  -1  -1 4382.86  127.69
  -1  -1  -1    8.10    1.00
  -1  -1  -1    9.00    0.70
   1  -1   1   10.70    1.00
   1  -1   1   11.30    1.20
  -1   1  -1    8.90    1.00
  -1   1  -1   10.70    0.80
  -1   1  -1    8.20    1.00
   1   1   1   11.30    1.10
  -1   1  -1   10.20    1.20
  -2  -1  -1 1865.41   48.10
  -2  -1  -1 1814.62   48.00
  -2  -1  -1 1949.30   48.20
  -2  -1  -1 1999.80   48.30
   2  -1   1 1950.20   49.20
   2  -1   1 1974.60   48.00
   2  -1   1 1896.31   49.30
   2  -1   1 1983.00   49.50
   2   1   1 1940.71   48.20
  -2   1  -1 1913.11   47.90
  -2   1  -1 1830.82   49.20
   2   1   1 1861.91   48.60
  -2   1  -1 1940.31   49.20
   2   1   1 1901.31   48.10
  -2   1  -1 1910.61   49.30
  -3  -1  -1    2.20    0.70
  -3  -1  -1    2.90    0.70
   3  -1   1    2.40    0.60
   3  -1   1    1.80    0.90
   3  -1   1    1.10    0.90
  -3  -1  -1    3.50    0.60
  -3  -1  -1    2.60    0.80
   3  -1   1    2.20    0.80
   3   1   1    2.60    0.70
   3   1   1    2.70    0.80
  -3   1  -1    2.50    0.70
   3   1   1    2.70    0.90
  -3   1  -1    3.40    0.90
  -3   1  -1    3.90    1.20
   3   1   1    3.20    0.60
  -3   1  -1    2.90    1.10
   4  -1   1  353.96   11.20
  -4  -1  -1  316.77   10.80
   4  -1   1  351.56   10.20
   4  -1   1  359.26   12.20
   4  -1   1  358.76   12.10
  -4  -1  -1  316.27    9.20
  -4  -1  -1  326.47   10.90
  -4   1  -1  355.16   10.30
  -4   1  -1  341.97   12.00
   4   1   1  319.47   10.90
   4   1   1  305.57   11.70
   4   1   1  327.87   10.30
  -4   1  -1  364.36   12.20
  -4   1  -1  369.76   11.30
  -5  -1  -1  202.88    7.90
   5  -1   1  197.98    8.80
  -5  -1  -1  193.48    5.70
  -5  -1  -1  212.18    8.10
   5  -1   1  198.28    7.00
   5  -1   1  196.78    7.60
  -5  -1  -1  206.58    7.30
   5  -1   1  178.38    8.30
  -5   1  -1  203.18    7.10
   5   1   1  204.68    8.00
   5   1   1  207.88    8.10
   5   1   1  204.78    7.20
  -5   1  -1  200.28    7.80
  -5   1  -1  205.08    8.80
  -5   1  -1  196.38    8.70
   6  -1   1  218.38    8.50
   6  -1   1  225.88   10.00
  -6  -1  -1  233.18    9.20
   6  -1   1  259.47   10.90
  -6  -1  -1  224.18    6.40
   6  -1   1  202.58    9.50
  -6  -1  -1  216.68    9.00
  -6  -1  -1  226.38    8.20
  -6   1  -1  215.48    9.80
   6   1   1  216.78    8.00
  -6   1  -1  215.68    8.50
  -6   1  -1  223.58    9.90
   6   1   1  226.08    9.20
  -6   1  -1  219.98    8.00
   6   1   1  230.58    9.40
   7  -1   1  750.22   21.70
   7  -1   1  696.53   24.00
   7  -1   1  777.32   22.40
  -7  -1  -1  764.02   23.50
  -7  -1  -1  770.22   23.40
  -7  -1  -1  736.23   21.90
   7  -1   1  745.93   24.70
  -7   1  -1  751.52   24.80
  -7   1  -1  720.43   21.70
   7   1   1  783.52   23.70
  -7   1  -1  770.52   24.60
   7   1   1  783.22   23.90
   7   1   1  794.42   22.10
   8  -1   1   63.79    4.10
  -8  -1  -1   64.49    5.10
   8  -1   1   69.69    6.10
  -8  -1  -1   62.29    4.40
   8  -1   1   64.39    5.70
  -8  -1  -1   60.39    5.00
   8  -1   1   62.59    4.30
   8   1   1   60.69    4.90
   8   1   1   63.49    5.20
  -8   1  -1   64.29    5.70
  -8   1  -1   66.09    4.30
  -8   1  -1   58.19    5.40
   8   1   1   61.59    4.20
  -9  -1  -1  522.75   18.70
   9  -1   1  499.65   16.50
   9  -1   1  514.45   19.80
  -9  -1  -1  514.85   17.10
   9  -1   1  515.65   16.90
  -9  -1  -1  550.74   19.00
   9  -1   1  525.25   20.20
   9   1   1  520.55   18.90
   9   1   1  529.45   19.30
  -9   1  -1  536.15   19.80
  -9   1  -1  495.15   19.60
  -9   1  -1  506.95   16.80
   9   1   1  545.35   17.10
 -10  -1  -1  109.59    7.60
 -10  -1  -1  112.49    6.40
 -10  -1  -1  113.89    7.60
  10  -1   1  122.99    6.50
  10  -1   1  120.89    8.60
  10  -1   1  108.89    8.00
  10  -1   1  125.19    6.40
  10   1   1  106.09    6.20
 -10   1  -1  125.69    7.80
  10   1   1  106.29    7.50
 -10   1  -1  119.09    8.40
 -10   1  -1  121.89    8.60
  10   1   1  112.49    7.80
  11  -1   1  229.68    9.50
  11  -1   1  228.28   12.40
  11  -1   1  216.98   12.60
  11  -1   1  219.58    9.20
 -11  -1  -1  199.28    9.60
 -11  -1  -1  208.08   10.90
 -11  -1  -1  211.18   11.20
  11   1   1  189.18   11.10
  11   1   1  203.08    9.40
 -11   1  -1  217.08    9.70
 -11   1  -1  223.78   12.30
 -11   1  -1  209.78   11.60
  11   1   1  199.58   11.00
 -12  -1  -1  137.09    9.10
  12  -1   1  148.59    7.70
  12  -1   1  150.38   10.20
 -12  -1  -1  155.18    8.30
 -12  -1  -1  151.18    9.70
  12  -1   1  152.48    7.90
  12  -1   1  139.89   14.60
  12   1   1  145.09    9.70
  12   1   1  152.08    9.80
 -12   1  -1  136.99    9.90
  12   1   1  152.48    8.00
 -12   1  -1  148.09   10.30
 -12   1  -1  134.99    7.70
  13  -1   1   36.90    3.50
  13  -1   1   37.70    5.70
 -13  -1  -1   30.00    5.00
  13  -1   1   24.90    4.90
 -13  -1  -1   33.70    4.30
 -13  -1  -1   27.40    4.50
  13  -1   1   29.90    3.80
  13   1   1   34.60    4.10
 -13   1  -1   35.90    4.30
 -13   1  -1   29.00    4.80
 -13   1  -1   29.60    4.80
  13   1   1   40.10    5.50
 -14  -1  -1   13.80    3.80
  14  -1   1   11.40    3.20
 -14  -1  -1   15.40    4.10
  14  -1   1   12.60    2.30
 -14  -1  -1   15.90    3.00
  14  -1   1   15.40    2.80
  14   1   1   12.30    3.60
 -14   1  -1   14.80    3.80
 -14   1  -1   11.00    3.50
 -14   1  -1   15.90    2.80
 -15  -1  -1   80.09    8.10
 -15  -1  -1   85.49    6.80
  15  -1   1   81.59    6.10
  15  -1   1   96.19    9.20
 -15  -1  -1   80.59    8.10
 -15   1  -1   85.09    6.80
 -15   1  -1  106.69    9.70
  15   1   1   76.19    8.10
 -15   1  -1   96.09    9.20
  15   1   1   72.79    6.20
 -16  -1  -1    7.50    2.80
 -16  -1  -1    5.10    3.00
  16  -1   1    5.30    3.00
  16  -1   1    3.30    1.90
 -16  -1  -1    6.80    3.40
  16   1   1    8.50    3.50
  16   1   1    3.90    2.30
 -16   1  -1    2.80    3.10
 -16   1  -1    5.60    2.40
 -16   1  -1    6.80    3.00
 -17  -1  -1   17.80    5.80
 -17  -1  -1   16.60    5.20
 -17  -1  -1   16.80    4.60
  17  -1   1   12.30    4.50
  17  -1   1    9.20    2.30
  17   1   1   16.00    3.30
  17   1   1   15.00    4.70
 -17   1  -1   10.40    4.60
 -17   1  -1   14.10    2.90
 -17   1  -1   10.10    6.00
  18  -1   1  141.89    8.00
 -18  -1  -1  137.09    9.80
 -18  -1  -1  117.99   10.90
 -18  -1  -1  131.39   11.80
  18  -1   1  151.68   13.30
 -18   1  -1  138.29   12.20
 -18   1  -1  146.99    9.70
 -18   1  -1  127.19   12.40
  18   1   1  138.39    8.30
  18   1   1  123.39   11.70
  19  -1   1  100.49    6.60
 -19  -1  -1  107.89   11.10
  19  -1   1   89.99   11.10
 -19  -1  -1  110.09    9.00
 -19  -1  -1   86.59   14.80
 -19   1  -1   96.89   10.50
 -19   1  -1   89.59    8.30
  19   1   1   93.89    7.10
  19   1   1   87.39   10.90
 -20  -1  -1   13.30    5.10
  20  -1   1   24.90    6.70
 -20  -1  -1   23.70    4.40
 -20  -1  -1   20.40    5.10
  20  -1   1   30.20    4.40
 -20   1  -1   27.10    5.80
  20   1   1   19.20    3.50
 -20   1  -1   25.30    4.50
 -21  -1  -1    7.60    2.90
  21  -1   1    3.40    2.10
 -21  -1  -1    1.90    3.20
 -21  -1  -1    3.80    4.60
  21  -1   1    7.50    5.20
 -21   1  -1    5.40    3.30
  21   1   1    8.80    4.50
  21   1   1    4.90    3.00
 -21   1  -1    8.20    2.80
  22  -1   1   -1.50    5.30
  22  -1   1   -4.80    2.90
 -22  -1  -1    1.20    2.70
 -22  -1  -1   -1.80    3.90
 -22   1  -1    0.70    4.30
  22   1   1    0.00    2.90
  22   1   1    8.60    4.80
 -22   1  -1   -0.40    2.30
  23  -1   1   -7.50    4.50
  23  -1   1   -4.50    2.30
 -23  -1  -1   -2.60    3.60
 -23  -1  -1    0.20    4.60
  23   1   1   -9.50    5.00
 -23   1  -1   -1.90    3.60
 -23   1  -1   -3.10    3.00
  23   1   1    1.90    2.40
 -24  -1  -1   39.20    6.20
  24  -1   1   41.10    9.10
 -24  -1  -1   36.30    6.70
 -24   1  -1   35.30    8.20
  24   1   1   52.79    9.40
  24   1   1   40.60    5.80
 -24  -2   1   35.80    6.30
 -24  -2   1   43.10    7.30
  24  -2  -1   36.50    8.00
 -24   2   1   38.70    5.70
  24   2  -1   39.40    9.30
 -24   2   1   32.50    7.80
  23  -2  -1   12.90    3.30
  23  -2  -1    8.10    6.30
 -23  -2   1   11.80    5.00
 -23  -2   1    8.00    6.00
 -23   2   1   10.40    3.30
  23   2  -1    5.80    2.50
  23   2  -1   13.80    5.50
  22  -2  -1   61.69   10.00
  22  -2  -1   58.09    8.20
 -22  -2   1   66.89    7.70
 -22  -2   1   58.39    8.80
  22  -2  -1   63.59    7.20
 -22  -2   1   50.49    7.80
  22   2  -1   54.09    8.60
  22   2  -1   68.19    5.90
 -22   2   1   86.29   10.70
 -22   2   1   76.39    7.10
  21  -2  -1   -4.30    2.90
  21  -2  -1   -1.60    2.10
 -21  -2   1   -4.40    3.70
 -21  -2   1   -2.00    2.90
  21  -2  -1    2.60    5.10
  21  -2  -1   -2.00    1.70
 -21   2   1    1.70    2.90
  21   2  -1    2.80    3.40
 -21   2   1   -0.20    2.20
 -20  -2   1   84.99   10.50
 -20  -2   1  115.99    9.30
  20  -2  -1  118.39    5.80
  20  -2  -1   94.19    7.90
 -20  -2   1  129.79   11.50
  20  -2  -1  119.19    9.30
  20  -2  -1  112.99   12.10
  20   2  -1  101.49   11.70
  20   2  -1  115.99    7.20
 -20   2   1  124.89    9.10
 -20   2   1  121.89   12.00
  19  -2  -1  122.49   12.00
 -19  -2   1  126.19   11.10
 -19  -2   1  127.19   11.50
  19  -2  -1  117.09    8.40
 -19  -2   1  139.79   10.00
 -19   2   1  135.09   12.60
  19   2  -1  137.49    7.30
  19   2  -1  136.89   12.30
 -19   2   1  120.99    9.30
  18  -2  -1   64.89    6.80
  18  -2  -1   73.89    4.90
 -18  -2   1   75.69    8.80
  18  -2  -1   79.49   10.70
 -18  -2   1  102.59    9.60
 -18  -2   1   79.99    7.50
  18   2  -1   88.39   10.00
 -18   2   1   77.69    9.80
 -18   2   1   95.29    7.70
  18   2  -1   87.09    5.90
 -17  -2   1  252.07   14.90
  17  -2  -1  270.07   12.90
  17  -2  -1  296.37   17.80
 -17  -2   1  267.67   15.10
  17  -2  -1  261.87   10.00
  17   2  -1  274.37   11.40
 -17   2   1  268.37   13.10
  17   2  -1  298.37   17.00
  16  -2  -1    2.60    3.30
 -16  -2   1    6.40    3.10
  16  -2  -1    1.70    1.40
  16  -2  -1    2.70    1.80
 -16  -2   1    7.00    3.00
 -16  -2   1    4.00    2.30
  16   2  -1    2.50    2.00
 -16   2   1    3.20    2.00
  16   2  -1    5.70    3.30
 -16   2   1   -0.90    2.60
  15  -2  -1  459.85   18.70
 -15  -2   1  457.65   17.70
  15  -2  -1  397.16   21.10
  15  -2  -1  437.46   14.40
  15  -2  -1  435.76   17.30
 -15  -2   1  464.45   19.90
 -15  -2   1  479.85   20.00
  15   2  -1  474.05   15.90
  15   2  -1  486.95   21.00
 -15   2   1  448.86   17.20
 -15   2   1  425.06   20.80
 -15   2   1  424.46   21.00
  14  -2  -1   12.80    2.50
 -14  -2   1   10.00    3.00
  14  -2  -1    9.30    2.30
  14  -2  -1   13.30    2.10
 -14  -2   1   13.70    3.50
 -14  -2   1   12.60    2.80
  14  -2  -1    7.40    3.40
 -14   2   1   10.10    3.10
  14   2  -1    8.50    2.20
 -14   2   1   13.00    2.70
 -14   2   1   12.50    5.50
  14   2  -1    8.10    3.20
  13  -2  -1  293.37   13.00
  13  -2  -1  316.57   16.50
  13  -2  -1  286.07   10.20
 -13  -2   1  296.97   20.40
 -13  -2   1  299.27   12.70
  13  -2  -1  274.87   15.40
  13  -2  -1  289.57   15.60
 -13  -2   1  314.97   14.50
 -13   2   1  297.87   15.70
 -13   2   1  296.77   15.60
 -13   2   1  277.57   12.00
  13   2  -1  303.27   11.50
  13   2  -1  326.17   15.10
  13   2  -1  315.07   14.90
  13   2  -1  304.47   12.60
  12  -2  -1   33.50    3.00
 -12  -2   1   36.30    4.20
  12  -2  -1   32.50    3.60
  12  -2  -1   25.40    4.50
 -12  -2   1   30.30    4.30
 -12  -2   1   42.50    4.80
  12  -2  -1   40.40    5.80
 -12   2   1   30.10    4.90
  12   2  -1   30.60    5.00
  12   2  -1   26.60    4.30
 -12   2   1   32.80    3.70
  12   2  -1   35.60    3.70
 -12   2   1   25.40    4.50
  12   2  -1   36.90    4.00
 -11  -2   1  152.88    8.80
  11  -2  -1  137.99    8.10
  11  -2  -1  142.69    9.80
 -11  -2   1  159.68    9.00
  11  -2  -1  146.79    6.20
 -11  -2   1  148.69    7.90
  11  -2  -1  157.28    7.40
  11  -2  -1  146.39   12.10
 -11   2   1  156.48   10.40
  11   2  -1  142.29    8.90
  11   2  -1  152.58    7.20
 -11   2   1  151.08   10.10
  11   2  -1  150.08    9.00
 -11   2   1  150.18    8.70
  11   2  -1  152.98    7.80
  10  -2  -1   -0.20    1.00
  10  -2  -1    1.10    1.90
 -10  -2   1   -0.30    1.20
 -10  -2   1    0.10    1.50
  10  -2  -1    0.80    1.10
  10  -2  -1    1.20    1.70
  10  -2  -1    1.10    2.00
  10   2  -1   -0.50    1.00
  10   2  -1    3.60    1.90
 -10   2   1    0.60    1.30
  10   2  -1    1.30    1.60
  10   2  -1   -0.50    1.40
 -10   2   1    1.70    2.40
 -10   2   1    1.70    2.00
  -9  -2   1    3.90    1.60
   9  -2  -1    4.80    2.40
   9  -2  -1    6.20    2.70
  -9  -2   1    1.90    1.60
   9  -2  -1    3.80    1.30
   9  -2  -1    4.00    1.30
   9  -2  -1    3.10    1.70
  -9  -2   1    6.60    2.00
   9   2  -1    4.10    1.40
   9   2  -1    5.30    1.90
  -9   2   1    2.20    2.10
   9   2  -1    3.20    1.80
   9   2  -1    4.20    1.90
  -9   2   1    2.10    1.30
  -9   2   1    6.00    2.40
   8  -2  -1  405.26   14.90
  -8  -2   1  392.76   14.10
  -8  -2   1  405.86   13.60
   8  -2  -1  391.76   12.20
  -8  -2   1  410.76   14.30
   8  -2  -1  383.86   15.90
   8  -2  -1  397.66   12.80
   8  -2  -1  402.06   16.30
   8   2  -1  390.36   13.30
   8   2  -1  391.76   14.20
  -8   2   1  401.26   16.10
  -8   2   1  380.26   12.80
  -8   2   1  394.16   16.20
   8   2  -1  414.66   14.70
   8   2  -1  401.76   14.40
  -7  -2   1   94.69    5.30
   7  -2  -1   91.39    6.50
   7  -2  -1   99.19    6.10
   7  -2  -1   86.89    5.00
  -7  -2   1  101.69    5.50
   7  -2  -1  100.59    6.90
   7  -2  -1   92.19    4.40
  -7  -2   1  103.99    5.20
  -7   2   1   93.39    4.60
  -7   2   1   93.69    6.60
   7   2  -1  103.49    5.60
   7   2  -1  106.09    5.60
  -7   2   1   89.89    6.40
   7   2  -1  101.79    5.10
   6  -2  -1  315.97    9.90
  -6  -2   1  320.17   10.70
  -6  -2   1  328.97   10.90
  -6  -2   1  328.37   10.90
   6  -2  -1  322.07   12.80
   6  -2  -1  327.87   10.10
  -6  -2   1  324.57   10.70
   6  -2  -1  316.67   12.10
   6  -2  -1  300.97   12.60
   6   2  -1  333.57   10.70
   6   2  -1  339.47   11.40
  -6   2   1  302.57   12.60
  -6   2   1  302.67   10.00
  -6   2   1  313.27   12.70
   6   2  -1  308.57   10.50
  -5  -2   1  893.41   24.30
  -5  -2   1  889.41   24.30
  -5  -2   1  880.91   24.60
  -5  -2   1  917.41   24.40
   5  -2  -1  881.91   26.70
   5  -2  -1  903.41   26.90
   5  -2  -1  857.51   23.90
  -5  -2   1  928.11   23.00
   5  -2  -1  878.41   23.50
  -5   2   1  840.22   23.50
  -5   2   1  844.62   26.60
  -5   2   1  895.41   27.00
   5   2  -1  916.11   24.50
   5   2  -1  885.01   24.50
   5   2  -1  901.51   24.50
   4  -2  -1  278.87    8.10
  -4  -2   1  279.57    8.90
  -4  -2   1  301.57    9.10
  -4  -2   1  280.77    9.30
  -4  -2   1  274.77    8.50
  -4  -2   1  285.27    8.50
   4  -2  -1  278.57    8.90
   4  -2  -1  272.57   10.50
   4  -2  -1  272.67   10.50
  -4   2   1  268.37    8.20
  -4   2   1  281.57    8.80
   4   2  -1  287.67    8.90
  -4   2   1  241.18   10.10
   4   2  -1  278.37    8.60
   4   2  -1  287.47    9.30
  -4   2   1  254.77   10.30
  -3  -2   1 3949.70  105.89
  -3  -2   1 4508.45  107.19
   3  -2  -1 4354.46  107.29
  -3  -2   1 4330.77  107.59
   3  -2  -1 4447.16  108.79
   3  -2  -1 4391.06  108.89
  -3   2   1 4320.47  108.79
   3   2  -1 4257.97  106.09
   3   2  -1 4158.68  107.49
  -3   2   1 4223.78  108.69
   3   2  -1 4323.07  106.69
  -2  -2   1 1105.79   29.00
   2  -2  -1 1163.28   30.60
  -2  -2   1 1139.99   30.10
   2  -2  -1 1079.29   29.80
   2  -2  -1 1137.99   28.10
  -2  -2   1 1170.18   30.20
   2  -2  -1 1150.28   30.50
   2   2  -1 1118.69   30.10
  -2   2   1 1138.19   30.50
  -2   2   1 1078.09   28.10
  -2   2   1 1136.69   29.90
  -2   2   1 1142.39   30.60
   2   2  -1 1146.09   30.20
  -1  -2   1  668.73   19.00
   1  -2  -1  710.63   19.10
  -1  -2   1  714.23   19.60
   1  -2  -1  704.03   18.90
   1  -2  -1  707.43   18.90
   1   2  -1  697.83   19.60
  -1   2   1  698.73   19.00
   1   2  -1  636.04   17.50
   1   2  -1  672.23   17.50
  -1   2   1  685.03   19.10
   1   2  -1  661.33   19.10
  -1   2   1  696.83   18.90
   0  -2   1 1013.70   27.70
   0  -2  -1 1045.30   26.90
   0  -2  -1 1057.19   26.90
   0  -2   1 1058.09   26.90
   0  -2   1 1016.90   26.90
   0  -2   1 1080.89   28.70
   0  -2  -1 1033.20   25.90
   0   2  -1 1018.90   26.90
   0   2   1 1044.80   25.90
   0   2  -1 1016.70   27.70
   0   2   1 1029.10   26.90
   0   2  -1 1053.19   28.60
   0   2   1 1068.89   27.90
  -1  -2  -1  624.44   17.40
   1  -2   1  614.84   15.80
   1  -2   1  604.74   17.00
   1  -2   1  619.04   18.20
  -1  -2  -1  625.34   15.90
  -1  -2  -1  616.24   15.80
   1  -2   1  597.64   16.90
  -1  -2  -1  583.64   15.70
   1  -2   1  598.64   17.10
  -1   2  -1  589.54   16.90
  -1   2  -1  626.64   18.30
  -1   2  -1  595.44   17.00
  -1   2  -1  574.14   17.00
   1   2   1  566.44   15.80
   1   2   1  614.94   15.70
   1   2   1  625.84   17.30
  -2  -2  -1    3.70    0.60
  -2  -2  -1    5.60    1.30
   2  -2   1    5.10    1.30
   2  -2   1    5.40    0.70
   2  -2   1    5.30    1.30
  -2  -2  -1    5.00    0.80
   2  -2   1    4.10    1.00
  -2  -2  -1    3.40    0.60
  -2   2  -1    3.30    1.00
  -2   2  -1    4.70    1.00
   2   2   1    2.70    0.70
  -2   2  -1    3.50    0.70
   2   2   1    3.10    0.60
  -2   2  -1    4.10    1.30
   2   2   1    3.50    1.20
   3  -2   1 1961.90   50.19
   3  -2   1 1871.41   48.30
  -3  -2  -1 1852.01   47.70
   3  -2   1 1894.71   47.30
  -3  -2  -1 1824.72   48.80
   3  -2   1 1922.01   49.90
  -3  -2  -1 1970.70   47.50
   3  -2   1 1876.21   49.70
  -3  -2  -1 1810.02   47.30
  -3   2  -1 1905.61   47.40
  -3   2  -1 1744.03   49.40
   3   2   1 1851.71   47.40
   3   2   1 1834.72   47.60
   3   2   1 1875.71   48.80
  -3   2  -1 1927.71   50.09
  -3   2  -1 1853.61   49.70
   4  -2   1  309.27   11.30
  -4  -2  -1  283.77    9.20
  -4  -2  -1  301.57    9.30
   4  -2   1  294.37   11.30
  -4  -2  -1  299.67    9.40
   4  -2   1  293.37    9.60
  -4  -2  -1  290.27    9.40
   4  -2   1  308.07    9.10
   4  -2   1  307.37   11.30
  -4   2  -1  279.77   11.00
   4   2   1  285.87    9.30
  -4   2  -1  290.97    9.00
   4   2   1  285.87    9.30
  -4   2  -1  305.17   11.40
   4   2   1  293.37   10.10
  -4   2  -1  298.37   11.20
  -5  -2  -1 1409.56   38.60
   5  -2   1 1420.06   41.10
   5  -2   1 1439.06   40.60
  -5  -2  -1 1483.85   38.90
   5  -2   1 1526.05   41.70
   5  -2   1 1463.75   38.10
  -5  -2  -1 1522.75   39.00
  -5  -2  -1 1539.25   37.70
   5   2   1 1463.35   39.30
  -5   2  -1 1426.56   38.20
   5   2   1 1502.55   39.30
  -5   2  -1 1420.66   41.10
   5   2   1 1447.36   39.00
   6  -2   1  274.67   11.70
   6  -2   1  256.47   11.30
  -6  -2  -1  269.07    7.60
  -6  -2  -1  273.97    9.70
   6  -2   1  270.07   10.70
   6  -2   1  256.07    8.80
  -6  -2  -1  277.77    9.80
  -6  -2  -1  255.97    9.20
   6   2   1  265.57   10.80
  -6   2  -1  265.07   11.40
  -6   2  -1  242.78   11.00
  -6   2  -1  253.77    8.80
   6   2   1  250.97    9.10
   6   2   1  261.57    9.90
   6   2   1  247.48    9.60
   7  -2   1   80.09    6.20
   7  -2   1   76.99    5.30
   7  -2   1   81.09    6.20
  -7  -2  -1   76.29    4.90
   7  -2   1   82.39    4.30
  -7  -2  -1   74.29    4.50
  -7  -2  -1   74.59    4.80
   7   2   1   76.69    4.90
   7   2   1   76.19    5.00
   7   2   1   73.99    4.90
  -7   2  -1   80.49    6.20
  -7   2  -1   75.59    5.90
  -7   2  -1   73.59    4.30
   7   2   1   73.99    4.50
  -8  -2  -1 1491.95   41.70
  -8  -2  -1 1542.15   41.90
   8  -2   1 1526.05   42.30
   8  -2   1 1450.25   44.40
  -8  -2  -1 1425.76   40.60
   8  -2   1 1516.05   40.20
   8  -2   1 1534.85   44.40
   8   2   1 1482.85   40.90
   8   2   1 1502.05   42.30
   8   2   1 1512.75   42.10
   8   2   1 1563.54   40.90
  -8   2  -1 1470.65   40.20
  -8   2  -1 1480.45   44.20
  -8   2  -1 1373.76   43.50
   9  -2   1   97.69    7.80
   9  -2   1  103.59    5.60
  -9  -2  -1  105.79    6.80
  -9  -2  -1  110.89    7.00
   9  -2   1  110.99    6.80
   9  -2   1  109.99    8.20
   9   2   1  107.59    7.00
  -9   2  -1  111.19    8.00
   9   2   1   97.79    6.60
  -9   2  -1  100.69    7.80
   9   2   1  105.99    6.50
  -9   2  -1  110.69    6.00
   9   2   1  103.99    6.00
 -10  -2  -1  505.25   17.10
 -10  -2  -1  503.45   18.20
 -10  -2  -1  499.85   18.10
  10  -2   1  483.65   20.40
  10  -2   1  492.75   20.10
  10  -2   1  489.85   16.20
  10  -2   1  515.95   17.90
  10   2   1  496.35   16.80
 -10   2  -1  487.45   19.90
 -10   2  -1  472.15   16.40
  10   2   1  493.65   18.60
  10   2   1  509.35   18.60
  10   2   1  501.85   16.80
 -10   2  -1  482.15   20.00
 -11  -2  -1  112.99    7.40
  11  -2   1  108.29    6.10
  11  -2   1   98.69    8.10
  11  -2   1   99.69    6.80
 -11  -2  -1  112.29    6.80
 -11  -2  -1  106.49    7.40
  11  -2   1  102.89    8.60
 -11   2  -1   94.69    8.10
  11   2   1  102.19    7.60
  11   2   1  132.09    9.90
  11   2   1  109.09    6.70
  11   2   1  107.29    7.70
 -11   2  -1  102.99    8.30
 -11   2  -1  105.99    6.40
  12  -2   1    5.60    1.90
 -12  -2  -1    8.30    2.70
  12  -2   1    8.00    1.90
 -12  -2  -1    4.50    2.00
 -12  -2  -1    6.60    2.10
  12  -2   1    4.40    2.30
  12  -2   1    8.60    3.10
 -12   2  -1    5.40    3.00
  12   2   1    7.20    2.60
  12   2   1    8.80    2.20
  12   2   1    5.60    1.70
 -12   2  -1    2.40    2.30
 -12   2  -1    8.90    2.10
  12   2   1   10.50    2.80
 -13  -2  -1   59.49    6.10
  13  -2   1   55.59    6.80
 -13  -2  -1   65.39    5.70
  13  -2   1   64.19    6.90
  13  -2   1   58.59    5.60
  13  -2   1   53.79    4.70
 -13  -2  -1   61.19    6.20
  13   2   1   49.90    4.90
  13   2   1   44.80    6.10
  13   2   1   66.09    6.50
 -13   2  -1   53.09    6.50
 -13   2  -1   55.19    5.00
 -13   2  -1   53.89    7.00
  13   2   1   58.89    5.20
 -14  -2  -1  123.29    9.10
  14  -2   1  143.39    7.90
  14  -2   1  149.69    8.70
  14  -2   1  156.28   11.60
 -14  -2  -1  136.29    9.80
 -14  -2  -1  144.79    8.70
 -14   2  -1  141.49    8.20
  14   2   1  144.19    7.90
 -14   2  -1  141.79   10.70
  14   2   1  143.19   10.30
 -14   2  -1  138.39   10.60
 -15  -2  -1   17.70    3.40
  15  -2   1   23.70    5.10
 -15  -2  -1   16.20    3.70
  15  -2   1   18.50    3.20
 -15  -2  -1   19.80    4.20
 -15   2  -1   10.20    4.20
  15   2   1   15.10    3.10
  15   2   1   17.60    3.90
 -15   2  -1   19.80    5.00
 -15   2  -1   16.40    3.20
 -16  -2  -1  188.58   12.30
 -16  -2  -1  185.18   12.20
  16  -2   1  185.38   13.90
  16  -2   1  207.18   10.70
 -16  -2  -1  181.58   10.60
 -16   2  -1  204.18   14.00
 -16   2  -1  197.08   13.80
  16   2   1  189.38   13.30
 -16   2  -1  198.28   10.60
  16   2   1  207.28   10.10
  17  -2   1   43.10    6.00
 -17  -2  -1   32.40    5.40
 -17  -2  -1   25.10    4.00
 -17  -2  -1   34.10    6.10
  17  -2   1   31.10    6.30
  17   2   1   42.40    5.30
  17   2   1   30.80    6.10
 -17   2  -1   33.20    6.00
 -17   2  -1   47.50    5.40
 -18  -2  -1   15.20    4.40
 -18  -2  -1   20.00    3.90
  18  -2   1   16.30    5.40
 -18  -2  -1   19.90    5.20
  18  -2   1   19.60    3.70
  18   2   1   16.70    3.60
  18   2   1   19.20    5.50
 -18   2  -1   19.10    5.50
  19  -2   1  371.26   16.10
 -19  -2  -1  383.36   17.80
  19  -2   1  404.16   22.90
  19  -2   1  373.66   14.00
 -19  -2  -1  393.96   20.20
 -19  -2  -1  370.06   19.70
  19   2   1  387.46   15.50
 -19   2  -1  380.46   21.70
 -19   2  -1  365.06   17.00
  19   2   1  371.56   21.10
 -20  -2  -1   27.70    5.40
  20  -2   1   28.40    4.70
 -20  -2  -1   39.30    5.50
  20  -2   1   29.50    4.00
 -20  -2  -1   25.90    6.30
 -20   2  -1   32.00    6.30
  20   2   1   34.20    6.80
 -20   2  -1   27.90    4.70
 -21  -2  -1   17.30    3.80
 -21  -2  -1    6.60    3.80
  21  -2   1    7.90    4.10
 -21  -2  -1  -11.70    8.00
  21  -2   1    8.50    5.50
  21  -2   1    6.80    2.90
 -21   2  -1   15.20    3.90
  21   2   1   10.10    5.40
  21   2   1   15.50    3.10
 -21   2  -1   17.60    5.70
  22  -2   1   -2.40    3.70
  22  -2   1    3.10    2.90
 -22  -2  -1   -1.90    4.50
 -22  -2  -1    1.50    3.90
  22  -2   1    1.00    5.30
 -22  -2  -1    6.10    2.90
 -22   2  -1    2.90    3.80
  22   2   1    0.10    4.30
 -22   2  -1   -3.70    2.50
 -23  -2  -1   69.59    8.60
  23  -2   1   65.89    7.30
 -23  -2  -1   75.59   10.20
  23   2   1   59.89    9.60
 -23   2  -1   59.49    8.00
 -23   2  -1   78.59   10.80
  23   2   1   71.19    6.60
 -24  -2  -1   -4.80    2.50
  24  -2   1  -13.60    5.20
 -24  -2  -1   -4.90    3.60
  24   2   1   -4.30    3.00
 -24   2  -1    4.70    4.00
  24   2   1   -4.40    5.50
 -24   2  -1   -1.60    3.10
 -24  -3   1   -0.70    3.00
  24  -3  -1    6.60    6.50
 -24  -3   1    8.00    4.30
  24  -3  -1    5.50    3.10
 -24   3   1    3.20    2.80
 -24   3   1    5.20    5.40
  24   3  -1   14.30    7.20
  23  -3  -1   15.70    4.50
  23  -3  -1   24.50    6.10
 -23  -3   1   28.90    5.70
 -23  -3   1   25.00    5.50
 -23   3   1   21.20    6.50
  23   3  -1   27.70    7.00
 -23   3   1   20.40    4.50
  22  -3  -1   16.10    6.20
  22  -3  -1   11.90    4.90
 -22  -3   1   11.20    4.60
  22  -3  -1    3.60    3.10
 -22  -3   1    9.10    3.30
 -22  -3   1   12.20    5.70
  22   3  -1    9.70    4.80
 -22   3   1   14.50    4.10
  22   3  -1    4.80    2.80
 -21  -3   1  195.28   13.80
  21  -3  -1  176.78   16.10
 -21  -3   1  179.38   13.00
  21  -3  -1  184.78    8.20
 -21  -3   1  192.48   12.30
  21  -3  -1  189.58   11.70
  21   3  -1  205.18   15.30
 -21   3   1  210.68   12.30
  21   3  -1  203.68    9.60
 -21   3   1  184.88   15.80
 -20  -3   1   -1.10    3.30
  20  -3  -1   -2.00    3.80
  20  -3  -1   -3.50    1.90
 -20  -3   1    0.60    2.30
  20  -3  -1    2.60    1.50
 -20  -3   1    2.20    2.60
  20   3  -1   -1.80    2.10
 -20   3   1   -1.00    3.80
 -20   3   1   -2.00    2.00
  20   3  -1    4.50    2.90
 -19  -3   1  105.39    9.80
  19  -3  -1   97.79    6.20
 -19  -3   1  111.09    8.90
 -19  -3   1  114.59   10.10
  19  -3  -1  119.49    8.80
 -19   3   1  117.39    8.70
 -19   3   1  109.29   11.70
  19   3  -1  103.49    7.30
  19   3  -1  102.69   11.60
  18  -3  -1    4.20    3.40
 -18  -3   1   -0.80    2.70
  18  -3  -1   -2.70    2.30
 -18  -3   1   -0.10    2.60
  18  -3  -1    3.80    1.40
 -18  -3   1   -4.10    1.70
  18   3  -1   -3.70    1.90
 -18   3   1    0.40    3.90
  18   3  -1    2.80    3.20
 -18   3   1    1.00    2.00
 -17  -3   1   61.69    6.30
 -17  -3   1   58.39    7.30
  17  -3  -1   56.19    8.90
  17  -3  -1   43.70    6.20
 -17  -3   1   44.90    6.70
  17  -3  -1   58.79    4.60
  17   3  -1   65.69    5.90
  17   3  -1   44.10    6.50
 -17   3   1   61.49    6.20
 -17   3   1   42.30    8.30
  16  -3  -1   32.20    4.80
  16  -3  -1   35.50    6.40
 -16  -3   1   31.10    5.20
 -16  -3   1   44.30    5.40
 -16  -3   1   50.49    6.70
  16  -3  -1   50.49    3.90
 -16   3   1   37.00    4.80
  16   3  -1   45.00    4.60
  16   3  -1   39.30    6.30
  15  -3  -1  479.55   23.50
 -15  -3   1  489.65   18.90
  15  -3  -1  489.35   16.00
  15  -3  -1  519.35   18.00
 -15  -3   1  460.75   20.00
 -15  -3   1  514.35   20.40
  15   3  -1  513.45   17.50
 -15   3   1  479.45   22.70
  15   3  -1  465.75   20.80
 -15   3   1  470.05   22.70
 -15   3   1  488.45   18.10
  14  -3  -1   17.40    4.30
  14  -3  -1   14.00    2.60
 -14  -3   1   16.50    3.30
  14  -3  -1   16.30    3.40
 -14  -3   1   19.10    3.60
  14  -3  -1   22.70    3.10
 -14  -3   1   20.80    3.60
  14   3  -1   19.80    4.20
 -14   3   1   20.20    4.50
  14   3  -1   18.70    2.90
 -14   3   1   19.00    4.20
 -13  -3   1    3.80    2.30
  13  -3  -1    3.00    3.10
 -13  -3   1    0.50    1.70
  13  -3  -1    1.00    1.60
  13  -3  -1    4.20    1.50
 -13  -3   1    3.80    2.10
  13  -3  -1    3.40    1.60
  13  -3  -1   -0.40    2.40
 -13   3   1    1.60    3.00
  13   3  -1    4.70    2.00
 -13   3   1    3.80    1.70
  13   3  -1    1.60    2.40
  13   3  -1    3.30    2.10
 -13   3   1    3.00    3.00
  12  -3  -1  297.57   11.30
  12  -3  -1  289.27   15.30
  12  -3  -1  279.37   10.50
 -12  -3   1  290.07   13.00
  12  -3  -1  297.57   15.80
 -12  -3   1  307.77   13.20
  12  -3  -1  289.57   13.60
 -12  -3   1  288.07   12.30
 -12   3   1  270.27   11.40
 -12   3   1  272.07   15.40
  12   3  -1  293.27   15.00
 -12   3   1  300.57   15.90
  12   3  -1  291.67   12.10
  12   3  -1  290.77   11.60
  12   3  -1  295.47   13.60
 -11  -3   1  122.09    7.50
  11  -3  -1  131.59    6.30
  11  -3  -1  115.09    5.90
 -11  -3   1  128.99    7.30
  11  -3  -1  119.49    8.30
  11  -3  -1  115.29    8.90
  11  -3  -1  118.29    9.30
 -11  -3   1  129.49    7.60
  11   3  -1  120.29    7.90
 -11   3   1  121.19    6.40
 -11   3   1  118.09    9.50
  11   3  -1  120.19    7.70
 -11   3   1  113.89    8.80
  11   3  -1  129.49    6.90
  11   3  -1  131.69    8.40
  10  -3  -1  541.75   22.30
 -10  -3   1  542.25   18.50
  10  -3  -1  567.64   17.50
 -10  -3   1  557.24   19.00
 -10  -3   1  563.24   19.30
  10  -3  -1  588.64   22.40
  10  -3  -1  548.75   17.30
  10  -3  -1  560.44   20.60
  10   3  -1  569.64   19.50
 -10   3   1  572.74   22.40
  10   3  -1  599.84   18.80
 -10   3   1  555.84   17.70
  10   3  -1  546.45   19.50
  10   3  -1  545.85   18.20
 -10   3   1  568.94   22.10
   9  -3  -1    4.60    1.50
   9  -3  -1    5.40    2.00
  -9  -3   1    5.00    1.80
  -9  -3   1    3.90    1.30
   9  -3  -1    5.70    2.60
  -9  -3   1    3.20    1.40
   9  -3  -1    4.40    2.40
   9  -3  -1    7.50    1.70
   9   3  -1    2.20    1.70
   9   3  -1    4.00    1.60
  -9   3   1    7.20    2.50
  -9   3   1    4.50    1.40
   9   3  -1    4.40    1.70
  -9   3   1    4.20    2.20
   9   3  -1    3.10    1.70
   8  -3  -1    4.60    2.60
   8  -3  -1    6.10    1.60
  -8  -3   1    6.00    1.70
   8  -3  -1    6.10    1.40
  -8  -3   1    7.40    1.90
   8  -3  -1    4.40    2.40
  -8  -3   1    6.50    1.80
   8  -3  -1    3.90    1.90
   8   3  -1    4.40    1.70
  -8   3   1    4.30    2.40
   8   3  -1    4.90    1.90
  -8   3   1    3.90    2.40
   8   3  -1    7.20    1.80
   8   3  -1    6.90    1.80
  -8   3   1    4.50    1.40
   7  -3  -1   41.50    2.90
   7  -3  -1   44.10    4.90
   7  -3  -1   43.70    4.70
  -7  -3   1   42.40    3.50
  -7  -3   1   55.89    3.60
  -7  -3   1   51.09    2.60
   7  -3  -1   46.00    3.60
  -7  -3   1   50.79    4.30
   7  -3  -1   46.30    5.20
  -7  -3   1   48.40    3.40
  -7   3   1   43.20    3.10
   7   3  -1   51.79    4.20
  -7   3   1   40.70    4.60
  -7   3   1   43.60    5.10
   7   3  -1   47.20    3.60
   7   3  -1   50.29    3.70
  -6  -3   1   29.00    2.30
   6  -3  -1   20.20    3.30
  -6  -3   1   27.50    3.00
  -6  -3   1   32.60    2.40
   6  -3  -1   22.20    2.00
   6  -3  -1   27.70    3.80
  -6  -3   1   29.00    2.70
  -6  -3   1   30.90    2.40
   6  -3  -1   27.80    2.70
  -6   3   1   24.30    2.20
  -6   3   1   20.20    3.40
   6   3  -1   31.10    3.30
  -6   3   1   26.40    3.60
   6   3  -1   28.20    2.70
  -5  -3   1   61.99    3.00
   5  -3  -1   68.49    3.00
  -5  -3   1   67.89    3.60
  -5  -3   1   74.19    4.40
   5  -3  -1   68.09    4.00
   5  -3  -1   61.19    4.90
  -5  -3   1   60.29    2.90
   5  -3  -1   69.59    5.10
  -5  -3   1   63.59    3.70
   5   3  -1   62.39    3.20
  -5   3   1   69.59    5.20
   5   3  -1   64.39    3.60
   5   3  -1   63.69    4.20
  -5   3   1   67.09    3.10
  -5   3   1   62.29    5.00
  -4  -3   1 1945.71   50.49
   4  -3  -1 1941.61   49.30
   4  -3  -1 2022.90   53.19
   4  -3  -1 1978.30   53.29
  -4  -3   1 1970.00   51.89
   4  -3  -1 1931.41   51.29
  -4  -3   1 2087.19   51.39
  -4   3   1 1955.30   52.99
   4   3  -1 2005.60   49.40
   4   3  -1 1906.01   49.30
  -4   3   1 1950.80   53.19
   4   3  -1 1897.91   51.69
  -4   3   1 1950.60   49.40
  -3  -3   1   21.30    2.40
   3  -3  -1   17.20    1.10
  -3  -3   1   19.60    1.70
   3  -3  -1   15.70    2.30
   3  -3  -1   17.80    2.50
  -3  -3   1   22.10    2.40
   3  -3  -1   13.40    2.00
   3   3  -1   18.60    2.50
  -3   3   1   15.70    2.30
  -2  -3   1 2570.74   64.59
   2  -3  -1 2542.95   63.99
  -2  -3   1 2467.45   63.99
   2  -3  -1 2539.65   64.09
  -2  -3   1 2436.46   61.99
   2  -3  -1 2491.85   63.79
  -2   3   1 2486.35   64.09
  -2   3   1 2372.56   64.99
  -2   3   1 2465.75   63.99
   2   3  -1 2352.56   64.09
   1  -3  -1 1821.52   46.60
  -1  -3   1 1854.11   44.90
   1  -3  -1 1719.03   47.10
   1  -3  -1 1839.52   46.70
  -1  -3   1 1856.61   48.30
  -1  -3   1 1716.53   44.90
  -1  -3   1 1767.02   47.30
  -1   3   1 1763.22   46.60
   1   3  -1 1827.12   45.20
   1   3  -1 1782.12   45.10
   1   3  -1 1825.92   49.00
  -1   3   1 1755.92   46.60
   0  -3  -1  252.37    9.20
   0  -3  -1  264.47    8.00
   0  -3  -1  255.27    6.80
   0  -3   1  246.68    8.00
   0  -3   1  238.88    9.00
   0  -3   1  251.47    7.90
   0  -3  -1  255.87    8.00
   0  -3   1  246.58    9.90
   0   3   1  250.87    8.00
   0   3  -1  244.28    8.00
  -1  -3  -1 1290.77   33.10
  -1  -3  -1 1268.77   35.40
   1  -3   1 1338.57   33.20
   1  -3   1 1373.66   37.00
   1  -3   1 1275.67   35.30
   1  -3   1 1333.77   34.80
  -1  -3  -1 1328.37   33.20
  -1  -3  -1 1313.87   33.30
   1  -3   1 1334.97   34.90
  -1   3  -1 1289.57   34.80
   1   3   1 1187.78   33.30
  -1   3  -1 1352.46   36.90
   1   3   1 1316.37   35.80
  -1   3  -1 1303.07   34.80
   1   3   1 1287.97   33.00
  -2  -3  -1  106.39    3.70
   2  -3   1  106.49    5.30
   2  -3   1  115.59    5.60
   2  -3   1  104.99    5.20
  -2  -3  -1  121.29    5.80
  -2  -3  -1  105.79    3.30
  -2  -3  -1  109.29    4.10
   2  -3   1  117.59    3.90
   2   3   1  101.99    5.50
  -2   3  -1  111.69    5.50
   2   3   1  114.79    3.80
  -2   3  -1  107.09    5.40
   2   3   1  109.79    4.10
  -2   3  -1  116.49    4.00
   2   3   1  108.09    3.80
   3  -3   1  926.21   27.30
   3  -3   1  917.91   25.30
   3  -3   1  898.61   26.20
  -3  -3  -1  935.41   23.00
  -3  -3  -1  889.81   25.60
  -3  -3  -1  808.82   22.60
  -3  -3  -1  848.42   23.80
   3  -3   1  907.91   26.10
   3  -3   1  927.11   23.30
   3   3   1  838.02   23.00
  -3   3  -1  897.61   25.00
  -3   3  -1  902.41   23.40
   3   3   1  858.61   23.30
   3   3   1  905.61   25.70
   3   3   1  882.01   23.70
  -3   3  -1  896.71   26.10
  -4  -3  -1  903.81   23.00
   4  -3   1  872.31   23.10
   4  -3   1  910.71   26.80
   4  -3   1  883.31   24.90
  -4  -3  -1  859.61   23.90
   4  -3   1  899.71   27.20
   4  -3   1  860.01   26.30
  -4  -3  -1  822.62   22.90
  -4  -3  -1  889.91   25.60
  -4   3  -1  870.91   26.50
   4   3   1  874.31   23.20
  -4   3  -1  874.01   26.40
   4   3   1  863.91   23.80
   4   3   1  851.91   25.30
  -4   3  -1  874.01   23.30
  -5  -3  -1  157.88    6.40
  -5  -3  -1  170.98    5.90
   5  -3   1  166.08    8.60
   5  -3   1  163.38    8.40
  -5  -3  -1  151.98    5.70
   5  -3   1  156.58    6.80
  -5  -3  -1  159.28    7.30
   5  -3   1  143.69    5.60
   5  -3   1  148.99    7.90
   5   3   1  157.08    6.00
   5   3   1  154.28    7.30
  -5   3  -1  153.08    5.80
  -5   3  -1  155.88    8.20
   5   3   1  160.38    6.30
  -5   3  -1  142.09    7.80
  -6  -3  -1   56.19    3.50
  -6  -3  -1   54.89    3.50
  -6  -3  -1   49.20    3.30
   6  -3   1   59.89    5.50
   6  -3   1   53.69    3.20
   6  -3   1   53.49    5.00
   6  -3   1   51.99    5.00
   6  -3   1   62.19    4.10
  -6  -3  -1   53.09    3.70
   6   3   1   50.49    3.60
  -6   3  -1   57.09    5.20
   6   3   1   50.39    3.60
   6   3   1   52.39    4.30
  -6   3  -1   56.39    5.10
  -6   3  -1   57.09    3.40
   7  -3   1  650.33   19.70
   7  -3   1  665.33   18.90
  -7  -3  -1  688.13   19.80
  -7  -3  -1  604.64   19.50
  -7  -3  -1  679.83   18.40
  -7  -3  -1  663.23   19.60
   7  -3   1  637.14   23.00
   7  -3   1  663.23   22.90
   7  -3   1  683.33   22.60
   7   3   1  665.63   20.20
  -7   3  -1  615.04   22.40
  -7   3  -1  653.03   22.90
   7   3   1  638.24   19.60
   7   3   1  632.14   19.80
  -7   3  -1  647.34   19.10
   7   3   1  630.44   20.50
   8  -3   1    3.00    2.30
   8  -3   1    1.60    1.30
   8  -3   1   -1.20    1.00
  -8  -3  -1    0.90    1.30
   8  -3   1   -1.50    1.10
  -8  -3  -1    0.30    1.10
  -8  -3  -1    2.30    1.30
   8  -3   1   -0.50    1.60
  -8   3  -1    2.30    2.00
   8   3   1    0.50    1.20
   8   3   1   -0.10    1.10
  -8   3  -1    1.90    1.10
  -8   3  -1    2.40    2.20
   8   3   1    2.20    1.40
   8   3   1    0.80    1.80
  -9  -3  -1   61.59    4.80
  -9  -3  -1   60.09    4.80
  -9  -3  -1   63.69    5.00
   9  -3   1   57.19    7.40
   9  -3   1   68.89    4.50
   9  -3   1   59.79    4.40
   9  -3   1   56.79    6.40
   9  -3   1   64.69    5.70
  -9   3  -1   63.59    6.70
   9   3   1   60.49    5.10
  -9   3  -1   62.89    6.40
  -9   3  -1   58.09    4.40
   9   3   1   60.89    5.00
   9   3   1   69.49    5.20
   9   3   1   68.79    4.90
  10  -3   1  284.27   14.30
 -10  -3  -1  288.97   12.20
  10  -3   1  284.27   13.10
  10  -3   1  279.17   14.70
  10  -3   1  292.87   10.80
  10  -3   1  283.97   10.70
 -10  -3  -1  275.37   11.50
 -10  -3  -1  276.87   11.80
  10   3   1  286.67   11.70
 -10   3  -1  272.87   14.40
 -10   3  -1  287.97   14.20
  10   3   1  272.27   11.20
  10   3   1  298.47   12.50
  10   3   1  282.67   12.50
 -10   3  -1  284.57   10.90
 -11  -3  -1   61.49    5.20
  11  -3   1   79.89    6.50
  11  -3   1   78.99    5.00
  11  -3   1   64.79    7.20
 -11  -3  -1   67.29    5.70
 -11  -3  -1   72.19    5.60
  11  -3   1   67.79    7.40
  11  -3   1   82.39    4.80
  11   3   1   61.09    5.90
 -11   3  -1   74.99    5.30
  11   3   1   69.69    5.40
  11   3   1   70.49    6.10
  11   3   1   71.89    5.30
 -11   3  -1   76.99    7.50
 -11   3  -1   65.59    7.20
 -12  -3  -1   18.90    3.20
  12  -3   1   15.80    2.50
  12  -3   1   16.90    3.10
 -12  -3  -1   13.40    2.50
  12  -3   1   15.60    4.30
 -12  -3  -1   21.10    3.10
  12  -3   1   15.40    4.10
  12   3   1   13.60    3.30
  12   3   1   22.00    3.30
  12   3   1   15.90    2.90
 -12   3  -1   16.40    2.60
  12   3   1   20.20    3.40
 -12   3  -1   18.00    3.70
  13  -3   1    0.40    1.40
 -13  -3  -1    1.70    1.80
  13  -3   1    0.00    1.10
  13  -3   1    0.10    2.50
 -13  -3  -1   -0.10    1.90
  13  -3   1   -1.20    2.40
 -13  -3  -1   -0.50    1.40
  13   3   1   -0.30    1.90
  13   3   1   -2.90    1.50
 -13   3  -1    1.00    2.50
  13   3   1   -0.70    1.60
 -13   3  -1    1.50    1.50
 -13   3  -1    0.00    2.20
  14  -3   1   -0.20    1.20
  14  -3   1   -1.10    1.30
  14  -3   1   -0.70    2.40
 -14  -3  -1   -1.10    1.80
 -14  -3  -1   -3.20    1.70
  14  -3   1   -2.60    1.40
 -14  -3  -1    0.50    1.90
 -14   3  -1   -3.80    1.70
 -14   3  -1   -0.40    2.70
 -14   3  -1    0.10    1.50
  14   3   1    0.20    2.30
  14   3   1    1.10    1.90
 -15  -3  -1   18.30    3.40
 -15  -3  -1    8.50    3.90
  15  -3   1   15.10    3.80
  15  -3   1   15.30    2.60
  15   3   1   15.30    2.80
 -15   3  -1   11.90    2.70
 -15   3  -1   14.70    4.50
  15   3   1   10.80    3.50
 -16  -3  -1   -1.60    2.50
 -16  -3  -1    0.80    2.00
  16  -3   1    1.50    2.10
  16  -3   1   -2.80    1.60
  16  -3   1   -0.80    2.50
 -16  -3  -1    0.30    2.40
 -16   3  -1    1.80    1.90
 -16   3  -1   -4.00    2.80
  16   3   1    1.60    2.70
  16   3   1   -0.30    1.70
 -17  -3  -1  312.87   16.20
 -17  -3  -1  348.37   17.20
 -17  -3  -1  335.77   15.60
  17  -3   1  302.97   19.40
  17  -3   1  336.07   15.90
 -17   3  -1  309.67   18.60
  17   3   1  322.77   14.30
  17   3   1  333.47   18.40
 -17   3  -1  336.17   14.90
  18  -3   1   -2.00    2.00
 -18  -3  -1    4.90    2.30
  18  -3   1   -0.60    2.20
  18  -3   1   -0.90    3.20
 -18  -3  -1    3.90    3.00
 -18  -3  -1    3.60    2.10
 -18   3  -1    1.50    2.00
 -18   3  -1   -2.00    3.20
  18   3   1    3.60    3.10
  18   3   1   -1.30    1.50
 -19  -3  -1   15.40    3.80
  19  -3   1    9.20    3.80
 -19  -3  -1   12.90    3.70
 -19  -3  -1    6.00    4.00
  19  -3   1    5.40    2.70
  19  -3   1    8.70    2.50
  19   3   1   14.70    3.50
 -19   3  -1    5.10    5.00
 -19   3  -1    7.60    2.90
 -20  -3  -1  104.19    9.20
  20  -3   1  104.49    8.80
  20  -3   1  104.19   11.60
  20  -3   1  109.29    7.00
 -20  -3  -1  121.49   10.90
 -20  -3  -1   96.79   10.20
  20   3   1  126.09   12.10
 -20   3  -1  122.59   12.50
 -20   3  -1  117.69    9.00
  20   3   1  118.29    8.50
  21  -3   1    1.40    2.70
 -21  -3  -1    2.50    3.90
  21  -3   1    5.00    3.20
 -21  -3  -1    1.80    2.20
  21  -3   1   -0.70    4.00
  21   3   1    4.30    4.30
 -21   3  -1    4.60    4.10
  21   3   1   -2.50    2.60
 -21   3  -1    2.00    2.70
 -22  -3  -1   97.29    9.70
  22  -3   1  107.19   14.00
  22  -3   1   94.39    9.10
 -22  -3  -1  128.29   11.30
 -22   3  -1  115.29   13.10
  22   3   1  105.59   13.20
 -22   3  -1  127.49   10.20
  22   3   1  113.59    8.20
 -23  -3  -1   -6.30    2.50
 -23  -3  -1   -5.80    3.40
  23  -3   1   -5.90    2.80
  23  -3   1   -1.50    5.40
 -23   3  -1    3.00    4.10
  23   3   1   -6.00    5.30
  23   3   1   -1.40    2.60
 -23   3  -1   -5.30    2.50
 -24  -3  -1   22.40    6.10
 -24  -3  -1   29.40    5.40
  24   3   1   34.70    4.80
 -24   3  -1   23.10    6.40
 -23  -4   1   83.79   10.10
 -23  -4   1   76.69    8.80
 -23   4   1   93.49    9.00
 -23   4   1   52.59   10.50
  23   4  -1   92.89    7.30
  23   4  -1   71.89   10.90
 -22  -4   1   17.60    4.80
  22  -4  -1   20.90    5.60
 -22  -4   1   10.60    3.30
  22  -4  -1    8.20    4.60
  22   4  -1   16.90    5.30
 -22   4   1   18.50    4.00
  22   4  -1   11.80    3.20
 -22   4   1   12.10    5.10
  21  -4  -1   21.90    7.00
  21  -4  -1    4.90    3.90
 -21  -4   1   13.00    4.10
 -21  -4   1   13.60    3.40
 -21  -4   1    7.00    4.10
  21   4  -1   13.30    3.40
 -21   4   1   11.00    5.00
  21   4  -1    5.80    5.20
 -20  -4   1  191.38   12.40
 -20  -4   1  162.18   12.20
  20  -4  -1  178.98    8.30
  20  -4  -1  167.68   12.00
  20  -4  -1  167.48   15.00
 -20  -4   1  195.28   12.90
  20   4  -1  177.48   10.10
 -20   4   1  182.08   15.80
  20   4  -1  189.18   14.10
 -20   4   1  198.78   11.70
 -19  -4   1   21.90    4.00
  19  -4  -1   20.70    3.90
 -19  -4   1   17.10    3.80
 -19  -4   1   17.00    3.90
  19  -4  -1   14.50    5.70
  19  -4  -1   22.30    3.00
  19   4  -1   22.70    3.90
  19   4  -1   23.80    5.10
 -19   4   1   21.50    5.80
 -19   4   1   11.40    4.80
  18  -4  -1  229.88    9.90
 -18  -4   1  216.68   12.50
  18  -4  -1  232.38   17.50
 -18  -4   1  229.18   13.40
  18  -4  -1  231.98   13.80
 -18   4   1  234.78   12.00
  18   4  -1  238.28   11.50
 -18   4   1  211.18   16.10
  18   4  -1  218.28   14.90
 -17  -4   1   78.39    7.90
 -17  -4   1   87.09    7.90
 -17  -4   1   92.79    7.70
  17  -4  -1   71.99    5.50
  17  -4  -1   77.39    9.90
  17  -4  -1   86.69    8.50
  17   4  -1   79.49    8.40
 -17   4   1   76.49   10.30
  17   4  -1   83.09    7.00
 -17   4   1   92.39    7.30
  16  -4  -1  226.98   13.30
 -16  -4   1  221.48   12.30
  16  -4  -1  219.28    9.60
 -16  -4   1  214.88   13.60
 -16  -4   1  231.08   12.50
  16  -4  -1  223.18   15.60
  16   4  -1  220.98   10.90
  16   4  -1  212.08   13.50
 -16   4   1  251.87   16.30
 -16   4   1  236.98   11.20
 -15  -4   1   -1.30    2.10
 -15  -4   1   -3.30    1.40
  15  -4  -1   -0.90    2.70
  15  -4  -1   -0.70    1.40
  15  -4  -1   -0.10    1.90
 -15  -4   1    1.20    1.80
  15  -4  -1   -1.60    1.30
  15   4  -1    0.30    2.10
  15   4  -1    0.80    2.30
 -15   4   1   -1.50    1.50
 -15   4   1    2.50    3.20
 -14  -4   1   -0.90    1.30
 -14  -4   1   -1.90    1.80
  14  -4  -1   -0.50    1.50
 -14  -4   1    0.60    1.80
  14  -4  -1    1.80    1.80
  14  -4  -1   -0.70    1.80
  14  -4  -1   -1.10    1.30
 -14   4   1    2.30    1.70
  14   4  -1    0.00    1.60
 -14   4   1   -4.50    2.40
  14   4  -1   -0.50    1.90
  13  -4  -1  345.17   13.10
 -13  -4   1  347.67   14.60
 -13  -4   1  359.36   14.80
  13  -4  -1  365.06   16.90
 -13  -4   1  390.96   15.20
  13  -4  -1  354.26   13.40
  13  -4  -1  368.16   18.60
  13  -4  -1  353.16   18.60
 -13   4   1  323.47   17.60
 -13   4   1  375.36   19.10
 -13   4   1  354.26   13.60
  13   4  -1  373.46   14.60
  13   4  -1  363.06   15.40
  13   4  -1  363.86   15.50
 -12  -4   1    9.80    2.60
  12  -4  -1   12.80    2.40
  12  -4  -1   10.40    2.00
 -12  -4   1   15.00    2.80
 -12  -4   1   14.60    2.90
  12  -4  -1   14.80    4.10
  12  -4  -1   13.60    3.90
  12  -4  -1    7.90    2.50
  12   4  -1   12.90    2.60
 -12   4   1   10.80    2.10
 -12   4   1   15.10    4.40
  12   4  -1   11.90    2.40
  12   4  -1   11.40    2.80
  12   4  -1   10.50    3.30
 -12   4   1    6.40    3.20
  11  -4  -1   63.09    7.10
  11  -4  -1   68.19    7.10
 -11  -4   1   69.99    5.40
  11  -4  -1   68.49    7.60
 -11  -4   1   75.29    5.40
 -11  -4   1   64.79    5.20
  11  -4  -1   70.59    4.90
  11  -4  -1   72.39    4.40
  11   4  -1   65.29    5.40
  11   4  -1   74.19    5.30
 -11   4   1   66.19    4.70
  11   4  -1   70.49    5.60
 -11   4   1   60.19    7.00
 -11   4   1   63.99    7.10
  11   4  -1   67.39    5.50
  10  -4  -1  156.98   11.00
  10  -4  -1  158.38    7.70
 -10  -4   1  165.08    8.20
  10  -4  -1  162.38   10.80
  10  -4  -1  159.98    7.10
 -10  -4   1  165.78    7.80
 -10  -4   1  168.28    7.90
  10  -4  -1  163.08   12.00
  10   4  -1  170.58    8.20
  10   4  -1  165.98    8.30
 -10   4   1  168.08    7.40
  10   4  -1  161.28    8.50
 -10   4   1  150.68   10.40
 -10   4   1  148.59   10.40
   9  -4  -1  177.68   10.80
  -9  -4   1  165.58    8.20
   9  -4  -1  180.78    7.10
   9  -4  -1  187.78   11.20
  -9  -4   1  164.78    6.20
   9  -4  -1  181.28    8.10
   9  -4  -1  161.08   10.30
  -9  -4   1  170.28    7.50
  -9  -4   1  167.98    7.50
  -9   4   1  174.28    7.30
  -9   4   1  179.68   11.00
   9   4  -1  172.68    8.70
   9   4  -1  171.18    7.90
  -9   4   1  180.88   11.00
   9   4  -1  160.98    7.80
  -8  -4   1    1.30    1.00
  -8  -4   1    3.30    2.10
   8  -4  -1    2.00    2.00
  -8  -4   1    3.60    1.40
   8  -4  -1    1.20    1.50
   8  -4  -1    3.00    2.30
  -8  -4   1    2.90    1.60
  -8  -4   1    3.20    1.10
   8  -4  -1    3.30    1.00
   8  -4  -1    2.40    2.20
  -8   4   1    0.40    2.20
   8   4  -1    1.40    1.40
  -8   4   1    4.60    2.60
  -8   4   1    2.20    1.30
   8   4  -1    1.10    1.30
   8   4  -1    4.20    2.10
  -7  -4   1  334.57   10.80
   7  -4  -1  329.37   14.60
   7  -4  -1  337.07   12.40
   7  -4  -1  339.37   15.30
   7  -4  -1  344.17   10.70
  -7  -4   1  334.97   13.10
  -7  -4   1  341.07   10.60
  -7  -4   1  353.76   11.50
  -7  -4   1  341.57   12.10
   7  -4  -1  337.17   14.90
   7   4  -1  337.07   11.20
  -7   4   1  337.37   15.00
  -7   4   1  344.47   11.00
  -7   4   1  335.07   14.90
   7   4  -1  353.56   13.30
   7   4  -1  368.16   12.20
   6  -4  -1  466.95   17.60
   6  -4  -1  447.06   17.60
  -6  -4   1  470.05   14.70
  -6  -4   1  495.15   15.10
  -6  -4   1  430.06   12.70
  -6  -4   1  436.16   12.60
   6  -4  -1  467.75   13.20
   6  -4  -1  464.95   18.40
  -6  -4   1  485.25   16.20
   6  -4  -1  466.15   15.40
   6   4  -1  457.55   16.10
  -6   4   1  472.75   15.40
  -6   4   1  475.15   13.50
  -6   4   1  462.25   17.50
   6   4  -1  451.25   13.50
  -6   4   1  459.35   17.80
   6   4  -1  450.35   14.30
  -5  -4   1   62.69    4.70
   5  -4  -1   49.20    4.90
   5  -4  -1   50.29    2.50
   5  -4  -1   58.29    4.40
  -5  -4   1   56.59    3.70
   5  -4  -1   52.39    4.80
  -5  -4   1   54.39    4.10
   5  -4  -1   51.29    5.40
   5   4  -1   57.09    2.70
  -5   4   1   52.19    5.00
   5   4  -1   53.99    2.50
  -5   4   1   48.20    4.10
  -5   4   1   45.10    4.40
   5   4  -1   50.19    4.40
  -5   4   1   54.89    2.80
   4  -4  -1   57.59    4.70
  -4  -4   1   50.99    4.10
   4  -4  -1   48.50    4.20
   4  -4  -1   54.29    2.20
  -4  -4   1   50.59    4.10
   4  -4  -1   54.49    4.10
  -4  -4   1   46.90    3.00
  -4   4   1   51.89    4.00
  -4   4   1   54.19    4.50
  -4   4   1   49.00    4.40
   4   4  -1   48.10    4.20
  -4   4   1   56.29    2.40
   3  -4  -1  261.27   10.20
  -3  -4   1  254.87   10.30
  -3  -4   1  268.07    8.60
   3  -4  -1  278.17   10.70
  -3  -4   1  271.97   10.70
   3  -4  -1  271.67   10.50
   3  -4  -1  264.27    7.10
  -3   4   1  265.27   10.20
  -3   4   1  269.47   10.60
  -3   4   1  266.07   10.60
   3   4  -1  255.47   10.50
  -2  -4   1  453.35   12.90
  -2  -4   1  471.85   16.00
   2  -4  -1  472.75   14.90
   2  -4  -1  478.65   15.10
   2  -4  -1  438.16   15.10
  -2  -4   1  414.56   15.00
   2   4  -1  458.65   15.40
  -2   4   1  473.95   15.10
   2   4  -1  451.35   12.10
  -2   4   1  442.46   15.10
  -2   4   1  465.65   15.00
   2   4  -1  437.66   12.10
   1  -4  -1   22.30    1.00
  -1  -4   1   21.60    2.70
   1  -4  -1   21.50    2.30
  -1  -4   1   25.10    3.30
   1  -4  -1   17.50    2.40
  -1  -4   1   21.40    1.60
  -1   4   1   24.20    2.90
  -1   4   1   18.10    2.30
  -1   4   1   22.30    2.30
   1   4  -1   20.80    1.70
   1   4  -1   22.20    2.90
   1   4  -1   21.50    1.70
   0  -4  -1  218.18    6.20
   0  -4  -1  213.68    8.90
   0  -4  -1  211.98    7.50
   0  -4   1  233.38   10.20
   0  -4   1  218.58    7.50
   0  -4  -1  225.68    7.60
   0  -4   1  222.48    7.70
   0   4   1  216.38    9.10
   0   4  -1  211.28    8.90
   0   4  -1  212.08    7.60
   0   4   1  213.18    7.70
  -1  -4  -1  673.03   20.90
  -1  -4  -1  683.23   18.20
   1  -4   1  626.64   20.40
  -1  -4  -1  704.13   18.10
   1  -4   1  663.33   19.70
   1  -4   1  707.63   22.60
   1  -4   1  692.73   19.60
  -1  -4  -1  670.23   17.70
  -1   4  -1  633.74   20.70
  -1   4  -1  645.34   19.80
   1   4   1  682.13   20.90
  -1   4  -1  681.73   20.80
   1   4   1  650.43   18.40
  -2  -4  -1  250.87    7.80
   2  -4   1  248.68   11.30
  -2  -4  -1  247.48   10.10
   2  -4   1  255.07    7.40
   2  -4   1  243.58    9.80
   2  -4   1  246.28    9.50
   2  -4   1  249.28    9.70
   2   4   1  251.47    7.50
   2   4   1  255.17   10.30
   2   4   1  224.58    7.40
  -2   4  -1  247.68    9.60
  -2   4  -1  251.37    9.70
  -2   4  -1  240.88    9.80
   3  -4   1 2377.86   61.29
   3  -4   1 2351.26   58.09
  -3  -4  -1 2235.28   58.79
  -3  -4  -1 2312.57   61.69
   3  -4   1 2382.96   63.89
   3  -4   1 2342.17   61.69
   3  -4   1 2354.56   61.99
   3   4   1 2195.78   57.79
  -3   4  -1 2372.76   58.39
  -3   4  -1 2346.67   61.19
  -3   4  -1 2268.07   61.59
   3   4   1 2300.97   57.99
   3   4   1 2257.27   61.59
  -3   4  -1 2282.57   61.69
   3   4   1 2343.67   58.79
  -4  -4  -1    5.80    1.10
   4  -4   1    6.00    0.90
   4  -4   1    5.70    2.00
   4  -4   1    5.70    1.60
   4  -4   1    6.80    1.70
  -4  -4  -1    4.30    1.70
   4  -4   1    5.60    1.80
   4   4   1    5.00    0.80
   4   4   1    4.90    1.20
   4   4   1    5.80    1.90
  -4   4  -1    3.90    1.50
  -4   4  -1    5.50    1.00
  -4   4  -1    4.00    1.50
   4   4   1    6.30    1.00
  -4   4  -1    5.50    1.60
   5  -4   1    4.50    1.90
   5  -4   1    4.20    1.00
  -5  -4  -1    3.20    1.50
  -5  -4  -1    4.30    1.20
   5  -4   1    4.90    1.80
   5  -4   1    2.60    1.60
   5  -4   1    2.20    1.70
  -5  -4  -1    5.50    0.80
  -5   4  -1    4.00    1.60
   5   4   1    1.90    0.90
  -5   4  -1    2.30    1.80
  -5   4  -1    4.70    1.20
   5   4   1    4.40    1.30
   5   4   1    3.60    1.00
   5   4   1    3.40    1.70
  -6  -4  -1   97.69    6.50
   6  -4   1   94.39    4.40
  -6  -4  -1   98.59    4.20
  -6  -4  -1   97.69    5.30
   6  -4   1  108.29    7.40
   6  -4   1   89.89    5.80
  -6  -4  -1   94.69    4.20
   6  -4   1  108.19    7.60
   6  -4   1   90.79    7.20
  -6   4  -1   98.29    7.40
   6   4   1  104.09    6.60
  -6   4  -1   93.89    6.90
   6   4   1   97.99    4.70
   6   4   1   86.79    5.50
  -6   4  -1   98.79    4.80
   6   4   1   94.59    5.10
   7  -4   1   10.20    2.10
   7  -4   1   10.20    1.80
   7  -4   1    7.20    2.40
   7  -4   1   11.40    2.80
  -7  -4  -1    7.50    1.50
  -7  -4  -1   11.80    1.60
  -7  -4  -1   10.60    2.00
  -7  -4  -1    9.50    1.60
   7   4   1    9.00    1.60
   7   4   1    7.90    1.70
  -7   4  -1    8.60    2.70
  -7   4  -1    9.40    1.70
   7   4   1   10.00    2.70
  -7   4  -1   10.60    3.20
   8  -4   1   55.09    4.50
   8  -4   1   54.09    6.00
  -8  -4  -1   53.19    3.90
   8  -4   1   54.59    3.60
   8  -4   1   55.79    6.30
  -8  -4  -1   52.89    5.20
  -8  -4  -1   58.69    4.10
  -8  -4  -1   64.29    4.10
   8  -4   1   53.49    6.30
  -8  -4  -1   58.59    3.80
   8   4   1   63.29    5.50
  -8   4  -1   55.69    6.20
  -8   4  -1   50.79    3.80
   8   4   1   57.89    4.30
   8   4   1   64.79    4.60
  -8   4  -1   57.49    6.20
   9  -4   1  200.88   11.20
  -9  -4  -1  191.28    8.30
  -9  -4  -1  196.78    7.10
  -9  -4  -1  179.68    8.50
   9  -4   1  204.28    8.90
  -9  -4  -1  180.58    8.10
   9  -4   1  198.08    7.90
   9  -4   1  193.78   11.40
   9  -4   1  166.38   11.00
  -9  -4  -1  190.98    6.80
  -9   4  -1  181.08   11.20
   9   4   1  182.28    8.90
   9   4   1  176.78    8.40
   9   4   1  178.28    9.40
  -9   4  -1  191.38    8.10
  -9   4  -1  194.58   13.60
   9   4   1  192.08    8.70
 -10  -4  -1  158.28    7.90
  10  -4   1  155.88   11.00
 -10  -4  -1  175.28    8.50
  10  -4   1  153.08    7.90
  10  -4   1  159.58   10.60
  10  -4   1  151.08    7.00
  10   4   1  160.58    8.60
  10   4   1  160.78    8.80
 -10   4  -1  160.68   10.90
 -10   4  -1  141.09   12.00
  10   4   1  145.99    8.10
 -10   4  -1  151.18    7.40
  10   4   1  168.18    8.30
 -11  -4  -1    5.30    2.00
  11  -4   1    6.30    1.40
  11  -4   1    3.70    2.10
 -11  -4  -1    6.60    1.90
  11  -4   1    4.10    2.70
  11  -4   1    2.20    2.50
 -11  -4  -1    8.00    2.10
  11  -4   1    6.20    1.90
  11   4   1    2.60    1.40
 -11   4  -1    6.10    2.70
  11   4   1    6.70    2.30
  11   4   1   10.10    2.60
  11   4   1    6.00    2.20
  12  -4   1   11.10    2.70
 -12  -4  -1    8.70    2.30
  12  -4   1    5.30    3.40
 -12  -4  -1    8.30    2.10
  12  -4   1   11.30    3.60
  12  -4   1    9.50    1.80
 -12  -4  -1    5.20    2.20
  12  -4   1    8.80    2.20
  12   4   1   14.10    3.00
 -12   4  -1    6.40    3.10
  12   4   1    7.80    2.40
  12   4   1    8.30    2.10
  12   4   1    9.80    2.50
 -12   4  -1    6.00    3.50
 -12   4  -1    8.00    2.00
 -13  -4  -1    5.80    2.10
  13  -4   1    9.10    3.60
 -13  -4  -1    8.50    2.80
  13  -4   1    3.60    3.10
 -13  -4  -1   10.00    2.40
  13  -4   1    4.30    2.20
  13   4   1    4.90    2.40
 -13   4  -1    8.10    3.70
  13   4   1   11.50    3.00
 -13   4  -1    6.90    3.10
 -13   4  -1    9.50    2.20
  13   4   1    4.90    2.50
  14  -4   1   19.80    4.70
 -14  -4  -1   16.30    3.20
  14  -4   1   23.30    3.40
  14  -4   1   14.20    3.80
 -14  -4  -1   23.60    3.80
  14  -4   1   17.70    2.90
 -14   4  -1   15.60    4.60
  14   4   1   19.40    3.90
 -14   4  -1   23.70    3.40
  14   4   1   19.20    3.40
  15  -4   1  112.59    7.10
  15  -4   1  102.79    8.80
  15  -4   1  119.79    7.60
  15  -4   1  116.79   11.30
 -15  -4  -1  115.29    8.60
 -15  -4  -1  107.09    8.20
 -15  -4  -1  109.69    8.20
 -15   4  -1  114.79    7.50
 -15   4  -1  112.89   11.00
  15   4   1  101.09    9.10
  15   4   1  115.09    7.90
  16  -4   1   -2.60    2.30
  16  -4   1   -0.90    2.80
  16  -4   1   -2.60    1.70
 -16  -4  -1   -0.70    2.30
 -16  -4  -1   -1.40    2.30
  16   4   1    0.20    2.10
 -16   4  -1   -4.80    3.20
  16   4   1   -2.70    2.50
 -16   4  -1   -0.20    1.60
 -17  -4  -1  459.65   19.50
 -17  -4  -1  410.46   19.10
 -17  -4  -1  438.56   18.80
  17  -4   1  439.06   16.30
  17  -4   1  455.35   25.00
  17  -4   1  427.76   19.80
 -17   4  -1  458.55   23.50
  17   4   1  391.56   20.00
 -17   4  -1  469.75   18.20
  17   4   1  440.96   17.80
  18  -4   1  125.09    7.50
  18  -4   1  113.59   10.10
 -18  -4  -1  134.89    9.70
 -18  -4  -1  142.69   10.50
  18  -4   1  120.79   12.60
 -18  -4  -1  120.59    9.90
  18   4   1  123.19   10.90
  18   4   1  134.99    9.10
 -18   4  -1  124.49   12.60
 -18   4  -1  135.49    9.20
  19  -4   1  147.89    8.50
  19  -4   1  164.38   14.50
 -19  -4  -1  178.08   10.70
  19  -4   1  164.48   11.20
 -19  -4  -1  148.99   11.40
 -19  -4  -1  158.08   11.00
 -19   4  -1  152.58   10.50
  19   4   1  141.69   12.60
  19   4   1  178.58   10.20
 -19   4  -1  168.98   14.70
  20  -4   1   -2.00    3.80
  20  -4   1    1.00    2.70
 -20  -4  -1    3.10    2.80
 -20  -4  -1    3.60    3.60
  20   4   1   -0.70    2.70
 -20   4  -1    2.50    2.30
 -20   4  -1   -1.00    3.50
 -21  -4  -1  110.69    9.50
  21  -4   1  118.59   10.70
 -21  -4  -1   97.79   10.30
  21  -4   1  124.19   14.50
 -21  -4  -1  100.79   10.10
  21   4   1  125.69   11.80
 -21   4  -1  127.19   13.70
 -21   4  -1  127.59    9.90
  21   4   1  113.09    8.60
  22  -4   1    0.30    3.10
 -22  -4  -1   -1.90    2.70
  22  -4   1   -0.60    4.70
 -22   4  -1   -7.90    3.60
 -22   4  -1    0.20    2.20
  22   4   1    0.50    4.80
  22   4   1    3.30    2.50
 -23  -4  -1   59.69    7.70
 -23  -4  -1   43.20    7.10
  23  -4   1   50.79   10.00
  23  -4   1   36.40    6.40
  23   4   1   38.70    5.50
 -23   4  -1   34.80    5.60
 -23   4  -1   34.30    8.10
  23   4   1   48.90    9.60
  23  -5  -1   -5.30    3.40
 -23  -5   1   -2.90    2.10
 -23  -5   1   -5.70    3.00
  23  -5  -1    1.20    4.70
  23   5  -1    8.60    5.60
 -23   5   1   -7.80    4.80
  23   5  -1    1.50    2.70
 -22  -5   1   23.90    5.50
  22  -5  -1   39.50    8.90
  22  -5  -1   21.80    5.50
 -22  -5   1   23.40    5.30
 -22   5   1   22.50    7.60
 -22   5   1   28.70    4.70
  22   5  -1   29.10    4.70
  21  -5  -1   45.10    6.80
 -21  -5   1   41.20    6.60
 -21  -5   1   62.59    8.60
  21  -5  -1   40.40    8.90
  21   5  -1   51.89    9.00
  21   5  -1   68.39    7.20
 -21   5   1   51.79    8.90
 -21   5   1   60.49    7.00
  20  -5  -1   43.60    6.30
  20  -5  -1   43.60    8.30
 -20  -5   1   55.69    7.40
 -20  -5   1   61.39    7.90
  20  -5  -1   51.49    6.00
 -20  -5   1   53.79    7.10
 -20   5   1   62.99    7.10
  20   5  -1   61.39    6.70
  20   5  -1   49.10    7.30
 -20   5   1   36.60    7.10
 -19  -5   1  110.99    9.40
  19  -5  -1   87.59    6.80
 -19  -5   1  115.59    9.20
  19  -5  -1   93.59   12.00
  19  -5  -1  109.09   10.50
 -19  -5   1   99.89    9.10
  19   5  -1  106.59    8.40
 -19   5   1   96.09   12.20
 -19   5   1  120.99    8.90
  19   5  -1  115.99   10.30
  18  -5  -1   -1.80    2.30
  18  -5  -1   -3.20    2.10
 -18  -5   1    0.50    1.70
 -18  -5   1   -1.10    2.20
  18  -5  -1   -1.40    3.50
 -18   5   1    0.00    1.90
  18   5  -1   -4.90    2.80
 -18   5   1    0.90    3.10
  17  -5  -1  293.37   18.80
  17  -5  -1  249.68   15.30
  17  -5  -1  226.08   10.60
 -17  -5   1  246.28   12.80
 -17  -5   1  230.98   11.90
 -17  -5   1  259.07   13.50
  17   5  -1  219.58   13.80
 -17   5   1  247.48   17.20
 -17   5   1  240.58   12.00
  17   5  -1  246.38   12.40
 -16  -5   1    5.00    2.50
 -16  -5   1   -0.60    2.20
  16  -5  -1    3.70    4.00
 -16  -5   1    4.40    2.20
  16  -5  -1   -0.90    2.00
  16  -5  -1   -2.30    2.20
 -16   5   1    2.40    3.70
 -16   5   1    4.90    2.10
  16   5  -1    1.50    2.10
  16   5  -1   -0.60    2.20
  15  -5  -1  276.27   17.50
 -15  -5   1  267.07   13.20
 -15  -5   1  267.17   12.60
  15  -5  -1  283.97   11.70
  15  -5  -1  285.07   11.60
 -15  -5   1  255.77   12.60
  15  -5  -1  269.67   15.50
 -15   5   1  298.77   17.70
 -15   5   1  268.87   12.10
  15   5  -1  264.37   13.90
  15   5  -1  283.07   13.30
  14  -5  -1  568.14   19.80
 -14  -5   1  612.14   20.80
 -14  -5   1  569.64   20.50
  14  -5  -1  590.54   24.60
  14  -5  -1  551.24   26.00
  14  -5  -1  562.04   21.00
 -14  -5   1  626.54   21.60
  14   5  -1  576.14   21.90
 -14   5   1  601.14   26.60
 -14   5   1  563.24   19.80
  14   5  -1  597.64   21.50
  13  -5  -1    4.40    1.90
 -13  -5   1    4.90    2.30
 -13  -5   1    2.40    1.80
  13  -5  -1    7.30    3.10
  13  -5  -1    1.80    2.20
  13  -5  -1    2.80    1.50
 -13  -5   1    3.50    1.90
  13   5  -1    6.10    2.60
 -13   5   1    3.60    2.70
  13   5  -1   -1.90    2.00
  13   5  -1    5.60    2.40
 -13   5   1    6.50    1.90
  12  -5  -1  290.07   12.50
  12  -5  -1  303.17   16.50
 -12  -5   1  327.57   13.50
  12  -5  -1  300.87   16.00
 -12  -5   1  306.67   12.10
  12  -5  -1  306.37   17.00
 -12  -5   1  293.67   12.00
  12  -5  -1  315.97   11.60
  12   5  -1  318.87   13.70
  12   5  -1  297.37   17.90
 -12   5   1  310.17   17.00
  12   5  -1  316.27   14.50
  12   5  -1  330.87   14.70
 -11  -5   1  130.99    7.60
  11  -5  -1  130.59    6.30
 -11  -5   1  135.59    5.60
  11  -5  -1  122.29    9.70
 -11  -5   1  127.39    6.70
 -11  -5   1  131.19    6.70
  11  -5  -1  119.19   10.30
 -11  -5   1  139.59    5.40
  11  -5  -1  103.99    9.10
 -11   5   1  133.19   10.30
 -11   5   1  127.59   10.20
  11   5  -1  135.09    7.40
 -11   5   1  119.19    6.40
  11   5  -1  144.59    7.80
  11   5  -1  141.29    8.50
  10  -5  -1   77.09    8.70
  10  -5  -1   87.49    8.40
  10  -5  -1   83.29    8.00
 -10  -5   1   89.79    4.60
  10  -5  -1   87.09    4.70
 -10  -5   1   80.59    4.80
 -10  -5   1   68.89    4.70
  10  -5  -1   90.19    8.00
 -10  -5   1   81.79    5.70
  10   5  -1   88.09    6.70
  10   5  -1   71.59    5.20
  10   5  -1   86.09    6.70
 -10   5   1   87.49    5.00
 -10   5   1   82.59    7.80
 -10   5   1   80.79    8.20
   9  -5  -1  366.76   11.90
  -9  -5   1  371.66   15.10
   9  -5  -1  360.86   14.10
  -9  -5   1  387.86   12.60
  -9  -5   1  367.86   13.60
   9  -5  -1  375.96   17.70
  -9  -5   1  363.86   11.80
   9  -5  -1  361.26   17.40
   9  -5  -1  356.16   17.00
  -9  -5   1  361.46   11.60
   9   5  -1  372.26   14.90
  -9   5   1  371.36   12.30
  -9   5   1  375.66   18.50
   9   5  -1  367.76   12.70
  -9   5   1  366.86   17.40
   9   5  -1  356.46   16.90
  -8  -5   1  260.77    8.50
   8  -5  -1  293.07   11.70
  -8  -5   1  268.67   12.20
   8  -5  -1  295.57   14.00
  -8  -5   1  259.47    8.60
   8  -5  -1  297.87   14.90
   8  -5  -1  293.67   14.50
  -8  -5   1  299.57   10.80
  -8  -5   1  267.67   10.80
   8   5  -1  275.17   12.20
  -8   5   1  292.27    9.70
  -8   5   1  266.77   13.70
   8   5  -1  264.57    9.80
   8   5  -1  272.47    9.70
  -8   5   1  294.27   14.30
  -7  -5   1  106.39    5.70
   7  -5  -1  100.89    4.30
   7  -5  -1  107.19    8.10
  -7  -5   1   95.69    6.80
   7  -5  -1  102.89    6.40
  -7  -5   1  104.99    6.00
   7  -5  -1   92.79    7.50
   7  -5  -1  111.99    8.70
   7   5  -1   97.79    4.40
   7   5  -1  104.69    7.00
   7   5  -1   99.99    4.60
  -7   5   1   99.19    4.60
  -7   5   1  103.79    6.50
  -7   5   1  103.49    7.60
  -7   5   1   92.59    7.70
  -6  -5   1  143.39    8.20
   6  -5  -1  141.99    8.70
  -6  -5   1  153.98    7.70
   6  -5  -1  138.89    7.60
   6  -5  -1  141.69    8.90
   6  -5  -1  129.99    5.00
  -6  -5   1  126.99    6.40
   6   5  -1  142.39    4.80
  -6   5   1  149.79    5.50
  -6   5   1  145.29    9.20
  -6   5   1  136.49    7.70
   6   5  -1  147.19    8.40
  -6   5   1  140.99    8.90
   6   5  -1  137.19    5.00
   5  -5  -1  243.28    7.30
   5  -5  -1  247.08   13.00
   5  -5  -1  236.98   10.50
  -5  -5   1  240.48    9.00
   5  -5  -1  241.38   11.60
   5  -5  -1  245.58   11.40
  -5  -5   1  269.77   11.20
  -5   5   1  242.78   11.50
  -5   5   1  242.68   10.60
  -5   5   1  251.17   11.80
   5   5  -1  249.68   11.20
  -5   5   1  241.98    7.70
   4  -5  -1   15.20    2.70
  -4  -5   1   13.70    2.80
   4  -5  -1   17.70    3.00
  -4  -5   1   17.80    2.80
   4  -5  -1   12.10    3.20
   4  -5  -1   21.10    1.30
  -4  -5   1   19.70    2.30
   4  -5  -1   19.30    3.20
  -4   5   1   20.70    3.20
  -4   5   1   22.30    3.50
  -4   5   1   22.00    3.40
   4   5  -1   15.50    2.90
   3  -5  -1  761.62   24.20
  -3  -5   1  746.83   24.40
   3  -5  -1  805.32   27.10
   3  -5  -1  763.92   24.10
  -3  -5   1  821.42   25.30
  -3  -5   1  777.12   21.40
   3  -5  -1  769.22   24.00
   3   5  -1  757.32   24.70
  -3   5   1  759.12   24.20
  -3   5   1  796.62   24.40
  -3   5   1  755.12   24.20
  -2  -5   1    5.00    1.70
   2  -5  -1    2.40    1.20
  -2  -5   1    4.20    1.90
   2  -5  -1    3.40    1.60
  -2  -5   1    5.10    1.00
   2  -5  -1    3.90    1.40
   2  -5  -1    6.40    2.10
   2   5  -1    4.30    2.20
  -2   5   1    3.30    1.60
  -2   5   1    6.60    1.70
   2   5  -1    4.90    0.90
   2   5  -1    5.10    0.90
  -2   5   1    5.20    1.90
   1  -5  -1  731.13   18.50
   1  -5  -1  765.32   21.70
   1  -5  -1  733.93   23.10
  -1  -5   1  732.33   19.50
  -1  -5   1  684.73   22.90
  -1  -5   1  729.23   24.40
  -1  -5   1  740.13   19.70
   1  -5  -1  733.93   21.40
  -1  -5   1  684.33   19.80
  -1   5   1  752.12   21.80
   1   5  -1  689.73   23.00
   1   5  -1  725.53   20.70
  -1   5   1  730.53   21.90
  -1   5   1  769.22   23.50
   1   5  -1  697.43   20.30
   0  -5  -1  870.61   23.80
   0  -5   1  881.31   28.00
   0  -5   1  851.11   23.60
   0  -5  -1  855.81   21.90
   0  -5  -1  840.62   26.10
   0  -5   1  855.21   23.90
   0  -5  -1  851.91   23.70
   0  -5   1  880.71   26.30
   0   5  -1  852.31   24.10
   0   5   1  834.72   26.30
   0   5   1  820.22   24.00
   0   5  -1  797.72   25.90
  -1  -5  -1  905.51   24.10
  -1  -5  -1  872.01   23.40
   1  -5   1  888.71   25.60
   1  -5   1  939.91   29.60
   1  -5   1  909.41   25.90
  -1  -5  -1  894.61   24.00
   1  -5   1  869.21   27.20
  -1  -5  -1  890.91   27.50
  -1   5  -1  898.01   27.40
  -1   5  -1  884.31   25.90
   1   5   1  888.51   27.50
  -1   5  -1  912.51   27.50
  -2  -5  -1   14.20    2.90
   2  -5   1   11.80    1.40
   2  -5   1    9.00    2.30
  -2  -5  -1   12.30    1.70
   2  -5   1   11.00    2.50
   2  -5   1   10.80    2.00
   2  -5   1    8.80    1.80
   2   5   1    9.20    1.30
   2   5   1   11.50    1.60
  -2   5  -1   10.90    2.30
   2   5   1   10.80    2.50
  -2   5  -1   11.30    2.10
  -2   5  -1   10.00    2.40
   3  -5   1  588.64   19.50
   3  -5   1  580.54   19.30
  -3  -5  -1  598.84   16.80
   3  -5   1  584.34   19.60
   3  -5   1  571.24   15.70
   3  -5   1  593.34   21.90
  -3   5  -1  571.44   19.50
  -3   5  -1  591.24   19.50
   3   5   1  557.24   15.70
   3   5   1  570.44   19.90
  -3   5  -1  564.54   19.40
   3   5   1  609.04   15.70
   4  -5   1  393.56   15.20
  -4  -5  -1  377.56   12.20
   4  -5   1  385.46   11.00
   4  -5   1  398.26   15.00
  -4  -5  -1  412.66   15.10
   4  -5   1  388.66   16.70
   4  -5   1  387.06   14.40
  -4  -5  -1  365.86   16.20
   4   5   1  372.36   10.70
   4   5   1  361.86   14.70
  -4   5  -1  362.36   14.60
   4   5   1  373.86   11.90
  -4   5  -1  390.26   15.10
  -4   5  -1  387.16   14.30
   4   5   1  356.86   10.50
   5  -5   1  134.99    7.70
   5  -5   1  137.19    8.20
   5  -5   1  124.89    8.30
  -5  -5  -1  135.59    6.20
   5  -5   1  138.59    5.20
  -5  -5  -1  136.29    7.90
  -5  -5  -1  155.48    8.20
   5  -5   1  135.79    9.30
   5   5   1  142.39    6.20
  -5   5  -1  132.19    8.20
  -5   5  -1  136.39    7.60
  -5   5  -1  140.89    8.60
   5   5   1  145.39    5.20
   5   5   1  142.19    8.30
   5   5   1  142.39    4.90
  -5   5  -1  141.79    5.70
   6  -5   1   -0.30    1.80
  -6  -5  -1   -1.00    1.10
  -6  -5  -1    0.50    1.60
   6  -5   1   -0.90    0.60
   6  -5   1    0.30    1.50
  -6  -5  -1   -1.70    1.00
   6   5   1   -0.90    1.60
   6   5   1   -0.30    1.00
  -6   5  -1    0.00    0.90
   6   5   1   -0.40    0.70
   6   5   1   -1.00    0.80
  -6   5  -1   -1.70    1.60
  -6   5  -1   -4.10    1.60
  -7  -5  -1    3.30    1.80
  -7  -5  -1    2.10    1.40
   7  -5   1    0.20    1.60
  -7  -5  -1    3.10    1.30
   7  -5   1    2.70    1.10
  -7  -5  -1    3.70    0.80
  -7  -5  -1    3.60    0.90
   7  -5   1    1.40    1.80
   7   5   1    0.60    1.90
   7   5   1    2.20    1.30
  -7   5  -1    0.40    1.60
   7   5   1    2.60    1.20
   7   5   1    2.80    1.20
  -7   5  -1   -0.60    1.90
  -7   5  -1    2.90    1.20
  -8  -5  -1  119.49    6.10
   8  -5   1   95.69    8.20
   8  -5   1  107.79    5.10
   8  -5   1  106.59    6.60
  -8  -5  -1  109.79    4.80
  -8  -5  -1  105.59    7.40
  -8  -5  -1  107.69    4.80
   8  -5   1   90.49    7.70
   8  -5   1  118.99    9.00
  -8  -5  -1  114.79    6.30
  -8   5  -1  107.29    8.30
   8   5   1  109.29    6.10
   8   5   1  108.09    6.20
  -8   5  -1  101.69    5.30
  -8   5  -1  100.59    8.00
   8   5   1  104.59    5.50
   8   5   1  107.79    7.40
  -9  -5  -1   12.60    1.90
  -9  -5  -1   12.70    2.40
   9  -5   1    8.10    2.70
   9  -5   1    7.90    3.40
   9  -5   1   10.50    1.60
   9  -5   1    5.20    2.70
   9  -5   1    7.30    2.00
  -9  -5  -1   13.40    2.10
  -9  -5  -1    9.00    1.70
  -9  -5  -1   10.60    1.90
  -9   5  -1    9.40    1.80
  -9   5  -1   12.40    3.30
   9   5   1    9.90    2.10
   9   5   1   12.80    2.20
   9   5   1    8.80    2.40
 -10  -5  -1  172.68    7.00
  10  -5   1  187.68   11.80
  10  -5   1  180.98   11.40
  10  -5   1  176.28    7.50
 -10  -5  -1  174.18    7.70
 -10  -5  -1  182.28    7.70
  10  -5   1  156.38   11.10
 -10  -5  -1  167.78    7.60
  10  -5   1  171.78    8.90
 -10  -5  -1  176.18    8.80
  10   5   1  173.38    9.70
 -10   5  -1  146.89   10.70
  10   5   1  172.48    8.40
  10   5   1  168.38    8.30
 -10   5  -1  161.98   11.30
 -10   5  -1  164.48    7.70
  11  -5   1    9.50    2.60
  11  -5   1   11.00    1.80
 -11  -5  -1    9.60    2.10
 -11  -5  -1    9.70    2.10
 -11  -5  -1    8.80    2.10
 -11  -5  -1    9.10    1.30
  11  -5   1    9.30    2.40
  11  -5   1   11.00    3.40
  11   5   1    6.80    2.30
  11   5   1   13.40    2.70
 -11   5  -1    7.90    1.70
  11   5   1   11.30    2.30
 -11   5  -1    9.50    3.00
 -11   5  -1    7.10    2.90
  11   5   1   10.20    2.30
 -12  -5  -1   26.90    3.40
 -12  -5  -1   18.70    3.20
  12  -5   1   19.00    3.10
  12  -5   1   18.60    2.60
 -12  -5  -1   21.20    3.10
  12  -5   1   18.10    4.40
  12  -5   1   15.60    3.60
  12  -5   1   21.70    5.10
  12   5   1   21.30    3.70
  12   5   1   26.40    3.80
 -12   5  -1   19.00    2.90
  12   5   1   19.90    3.50
 -12   5  -1   15.90    4.10
  13  -5   1   99.79    6.80
  13  -5   1   91.89    9.30
  13  -5   1   86.39    5.80
  13  -5   1  110.49   10.60
 -13  -5  -1   97.79    7.30
 -13  -5  -1   88.19    6.50
  13  -5   1   82.69    8.60
 -13  -5  -1   81.29    6.20
  13   5   1   82.89    7.20
  13   5   1   87.09    7.20
 -13   5  -1   85.49    9.30
  13   5   1   91.29    7.60
 -13   5  -1   96.19    6.50
  14  -5   1   -1.90    3.20
  14  -5   1    0.70    1.90
  14  -5   1   -1.80    1.20
 -14  -5  -1   -2.50    1.60
 -14  -5  -1   -0.40    1.70
  14  -5   1   -2.50    1.80
 -14   5  -1   -4.50    2.60
  14   5   1    2.80    2.40
  14   5   1    0.40    2.30
 -14   5  -1   -0.50    1.50
  15  -5   1    9.80    2.60
 -15  -5  -1   14.10    3.20
  15  -5   1   16.80    4.90
 -15  -5  -1   15.10    3.40
  15  -5   1    7.70    3.30
  15   5   1   14.30    3.50
 -15   5  -1   14.70    4.20
 -15   5  -1   15.90    3.10
  15   5   1   13.30    3.40
  16  -5   1    8.00    2.70
  16  -5   1    3.50    8.40
 -16  -5  -1   10.30    3.30
 -16  -5  -1   12.80    3.20
  16  -5   1    7.20    3.20
 -16   5  -1   12.20    5.40
 -16   5  -1    6.40    2.60
  16   5   1   16.20    4.20
  16   5   1    8.00    3.10
 -17  -5  -1   27.90    4.60
  17  -5   1   34.10    5.60
 -17  -5  -1   44.40    5.40
  17  -5   1   28.50    7.10
 -17  -5  -1   34.40    5.20
  17   5   1   32.00    4.90
 -17   5  -1   28.90    4.10
  17   5   1   34.40    5.80
 -17   5  -1   34.60    7.20
 -18  -5  -1    1.90    2.70
 -18  -5  -1   -3.40    2.70
 -18  -5  -1    1.60    2.20
  18  -5   1   -0.50    2.40
  18  -5   1    6.70    3.80
  18   5   1    8.90    3.50
  18   5   1    3.80    3.20
 -18   5  -1    3.30    1.90
 -18   5  -1   -5.20    3.40
 -19  -5  -1  206.58   12.60
 -19  -5  -1  201.38   12.50
 -19  -5  -1  194.78   12.20
  19  -5   1  167.08   14.90
  19  -5   1  193.58   13.60
  19   5   1  198.18   13.60
  19   5   1  173.88   13.60
 -19   5  -1  220.68   16.90
 -19   5  -1  184.58   11.50
  20  -5   1  138.49   14.30
 -20  -5  -1  150.18   11.50
 -20  -5  -1  127.99   10.30
  20  -5   1  154.88   12.10
 -20  -5  -1  132.99   10.20
 -20   5  -1  154.78   10.70
  20   5   1  162.38   10.30
 -20   5  -1  165.98   14.30
  20   5   1  150.58   12.80
 -21  -5  -1   11.10    3.80
 -21  -5  -1   13.30    4.00
  21  -5   1    8.30    3.80
  21  -5   1    6.10    5.00
  21   5   1   20.60    5.70
  21   5   1    8.70    3.40
 -21   5  -1    9.30    3.60
 -21   5  -1   12.30    6.00
  22  -5   1   53.19   10.10
  22  -5   1   46.00    6.80
 -22  -5  -1   66.19    8.20
 -22  -5  -1   54.09    7.40
  22   5   1   61.29   11.20
  22   5   1   72.09    6.90
 -22   5  -1   58.69    7.50
 -23  -5  -1    2.60    4.00
  23  -5   1    5.10    6.90
 -23  -5  -1   -1.50    2.40
  23  -5   1    3.30    4.40
 -23   5  -1    2.90    5.40
  23   5   1    1.90    3.80
 -23   5  -1   -0.50    2.60
  22  -6  -1   15.60    6.50
  22  -6  -1   16.40    5.20
 -22  -6   1    9.50    4.30
 -22  -6   1   17.80    4.20
 -22   6   1   12.30    7.30
 -22   6   1   19.60    4.30
  22   6  -1   24.60    4.40
  22   6  -1   18.20    6.60
  21  -6  -1  149.19   16.70
 -21  -6   1  161.18   11.70
 -21  -6   1  169.98   11.20
  21  -6  -1  169.58   17.10
 -21   6   1  151.18   10.50
 -21   6   1  149.09   15.30
  21   6  -1  194.78   14.10
  21   6  -1  161.18   10.70
  20  -6  -1   80.59   11.60
 -20  -6   1   78.09    8.30
  20  -6  -1   94.49   10.60
 -20  -6   1   93.09    9.00
 -20  -6   1   86.29    8.20
 -20   6   1   89.59   12.00
  20   6  -1   85.79    7.70
  20   6  -1   76.89   10.80
 -20   6   1   91.19    8.30
  19  -6  -1    0.70    3.50
 -19  -6   1   -3.50    1.70
  19  -6  -1   -1.10    4.20
 -19  -6   1   -1.40    2.60
 -19  -6   1   -0.40    2.60
  19   6  -1    4.90    2.50
  19   6  -1   -5.30    3.40
 -19   6   1   -2.10    2.10
 -19   6   1    0.20    3.90
  18  -6  -1  245.28   15.80
 -18  -6   1  243.18   13.60
 -18  -6   1  228.98   12.40
 -18  -6   1  248.38   12.80
  18  -6  -1  235.98   18.50
 -18   6   1  271.57   12.60
  18   6  -1  247.48   13.10
 -18   6   1  269.17   18.50
  18   6  -1  211.58   14.10
  17  -6  -1  246.98   17.70
  17  -6  -1  239.28   15.60
 -17  -6   1  214.28   11.50
 -17  -6   1  242.68   12.00
 -17  -6   1  238.48   13.10
  17   6  -1  219.48   13.10
 -17   6   1  229.78   11.50
 -17   6   1  223.78   17.00
 -16  -6   1   25.20    3.90
  16  -6  -1   35.10    7.10
  16  -6  -1   29.10    5.30
 -16  -6   1   36.90    4.80
 -16  -6   1   25.20    4.10
  16   6  -1   24.00    5.00
 -16   6   1   25.10    3.70
 -16   6   1   38.10    8.20
  16   6  -1   29.10    4.90
  15  -6  -1  758.52   30.40
 -15  -6   1  683.43   23.80
 -15  -6   1  756.42   24.20
  15  -6  -1  722.53   32.90
  15  -6  -1  737.33   23.30
  15   6  -1  696.23   25.80
  15   6  -1  745.93   26.30
 -15   6   1  737.63   24.00
 -15   6   1  759.42   32.10
  14  -6  -1   12.20    3.80
 -14  -6   1   13.20    3.00
 -14  -6   1   19.10    3.00
 -14  -6   1   11.60    2.60
  14  -6  -1   10.90    2.30
  14  -6  -1    9.90    3.00
  14  -6  -1   15.30    5.10
  14   6  -1   17.70    3.60
  14   6  -1   13.70    3.00
 -14   6   1   17.20    4.90
 -14   6   1   16.70    2.80
  13  -6  -1  285.87   16.30
  13  -6  -1  259.47   12.00
  13  -6  -1  291.27   17.30
  13  -6  -1  267.77   16.20
 -13  -6   1  284.37   10.80
 -13  -6   1  269.17   12.60
 -13  -6   1  244.78   12.20
  13  -6  -1  266.17   10.60
 -13   6   1  273.37   11.20
  13   6  -1  285.47   12.20
  13   6  -1  255.57   13.10
 -13   6   1  274.57   16.70
 -12  -6   1  243.08    9.30
 -12  -6   1  234.08    9.30
 -12  -6   1  246.68    9.20
  12  -6  -1  220.48   14.50
  12  -6  -1  223.28   14.50
 -12  -6   1  247.88    8.70
 -12  -6   1  237.78   11.30
  12  -6  -1  236.98   11.30
  12  -6  -1  223.78   14.40
  12  -6  -1  249.38    9.60
 -12   6   1  230.58   14.90
  12   6  -1  247.18   12.30
 -12   6   1  251.47   10.00
 -11  -6   1   83.79    5.10
  11  -6  -1   87.39    8.90
  11  -6  -1  102.19    9.40
 -11  -6   1   83.49    5.60
  11  -6  -1   91.09    6.60
 -11  -6   1   88.49    6.30
  11  -6  -1   89.49    5.00
 -11  -6   1   85.39    4.60
 -11  -6   1   87.29    4.50
  11  -6  -1   93.89    9.10
 -11   6   1   94.19    5.40
  11   6  -1   82.29    5.50
 -11   6   1   95.09    8.90
  11   6  -1   73.59    5.50
  11   6  -1   82.39    7.00
  10  -6  -1  201.78   13.10
  10  -6  -1  201.08   13.00
 -10  -6   1  208.68    9.80
  10  -6  -1  200.38    7.90
 -10  -6   1  216.48    9.00
  10  -6  -1  217.08   12.90
  10  -6  -1  197.98   10.00
  10   6  -1  214.38    8.50
 -10   6   1  209.88    8.40
 -10   6   1  210.58   13.00
  10   6  -1  212.08   11.10
  10   6  -1  204.98    8.60
   9  -6  -1   87.99    4.40
   9  -6  -1   98.09    9.00
  -9  -6   1   91.19    6.00
   9  -6  -1   90.69    6.70
   9  -6  -1   74.69    7.60
  -9  -6   1   87.39    5.90
   9  -6  -1   87.89    8.00
   9   6  -1   85.59    4.60
  -9   6   1   83.99    7.90
  -9   6   1   91.09    4.80
   9   6  -1  104.09    7.40
   9   6  -1   88.89    4.90
   8  -6  -1  669.13   26.30
   8  -6  -1  655.83   18.30
   8  -6  -1  640.74   24.90
   8  -6  -1  640.94   24.50
  -8  -6   1  675.63   21.50
   8  -6  -1  647.04   22.00
  -8  -6   1  659.73   20.70
   8   6  -1  647.64   23.00
   8   6  -1  650.53   18.10
  -8   6   1  643.14   18.70
   8   6  -1  617.34   18.30
  -8   6   1  634.14   24.30
  -8   6   1  654.13   24.90
  -7  -6   1  191.18    9.90
  -7  -6   1  213.88   10.20
   7  -6  -1  222.18   13.40
  -7  -6   1  206.48   10.90
   7  -6  -1  199.68   10.20
   7  -6  -1  213.68   12.10
   7  -6  -1  216.78    7.10
   7  -6  -1  222.98   11.80
  -7   6   1  216.48   10.30
  -7   6   1  208.48   11.70
  -7   6   1  210.38   12.10
   7   6  -1  205.18   10.80
  -7   6   1  213.68    7.40
   6  -6  -1   14.50    3.30
   6  -6  -1   17.60    3.60
  -6  -6   1   20.60    3.60
  -6  -6   1   15.40    2.70
  -6  -6   1   22.10    2.90
   6  -6  -1   13.00    2.90
   6  -6  -1   11.40    2.90
   6  -6  -1   17.70    1.50
  -6   6   1   15.60    3.00
  -6   6   1   12.60    3.00
   6   6  -1   13.50    3.30
  -6   6   1   18.50    2.00
  -6   6   1   16.70    3.50
   5  -6  -1  446.26   19.80
  -5  -6   1  461.45   17.40
   5  -6  -1  473.75   18.10
   5  -6  -1  442.46   17.30
   5  -6  -1  449.86   16.80
  -5  -6   1  415.96   16.90
   5  -6  -1  456.05   12.10
  -5  -6   1  455.75   14.50
  -5   6   1  437.46   17.60
  -5   6   1  457.05   17.00
  -5   6   1  451.45   17.80
   5   6  -1  443.66   17.40
   4  -6  -1  662.53   22.70
  -4  -6   1  627.34   18.70
   4  -6  -1  648.64   25.00
  -4  -6   1  685.33   23.10
  -4  -6   1  640.04   22.10
   4  -6  -1  593.34   21.40
   4  -6  -1  658.03   22.00
  -4   6   1  650.13   21.90
   4   6  -1  612.54   22.00
  -4   6   1  637.34   22.10
  -4   6   1  625.94   22.00
   3  -6  -1  224.48   13.00
   3  -6  -1  229.98   10.50
  -3  -6   1  237.18    8.20
   3  -6  -1  211.18   10.10
   3  -6  -1  222.48   10.80
  -3  -6   1  242.88   11.90
  -3  -6   1  226.28   11.00
   3   6  -1  210.38    6.70
  -3   6   1  217.38   10.90
  -3   6   1  233.48   10.70
   3   6  -1  238.78    6.80
  -3   6   1  224.58   10.70
   3   6  -1  225.58   11.20
   2  -6  -1   42.50    4.00
  -2  -6   1   33.40    4.50
  -2  -6   1   24.50    3.90
   2  -6  -1   28.10    5.20
  -2  -6   1   32.40    2.60
   2  -6  -1   38.70    4.40
   2   6  -1   28.40    2.40
   2   6  -1   36.00    2.50
  -2   6   1   37.50    4.00
  -2   6   1   27.50    4.10
  -2   6   1   41.00    4.20
  -1  -6   1  597.74   16.70
   1  -6  -1  593.74   16.20
  -1  -6   1  607.84   21.00
   1  -6  -1  613.74   21.10
   1  -6  -1  604.24   18.80
  -1  -6   1  555.94   17.10
   1  -6  -1  612.04   19.00
   1  -6  -1  659.73   24.00
  -1  -6   1  619.74   22.60
  -1   6   1  595.44   21.10
  -1   6   1  632.74   21.00
   1   6  -1  591.44   17.70
   1   6  -1  579.44   21.00
   1   6  -1  589.94   18.60
  -1   6   1  596.34   19.20
   0  -6   1    3.70    1.30
   0  -6  -1    5.40    1.10
   0  -6  -1    4.50    2.30
   0  -6   1    4.40    1.80
   0  -6  -1    3.40    1.90
   0  -6   1    2.30    1.90
   0  -6  -1    3.90    1.30
   0  -6  -1    4.50    0.80
   0   6   1    5.70    1.70
   0   6  -1    5.70    1.60
   0   6   1    3.20    2.10
   0   6  -1    4.50    2.10
   1  -6   1  951.90   29.30
   1  -6   1  961.80   34.80
  -1  -6  -1  941.21   28.40
  -1  -6  -1  879.31   29.20
  -1  -6  -1  949.51   25.30
  -1  -6  -1  931.61   31.00
   1  -6   1  968.40   27.10
   1  -6   1  951.30   27.40
  -1  -6  -1  902.41   24.50
  -1   6  -1  928.31   29.40
   1   6   1  909.81   26.00
  -1   6  -1  947.41   30.60
   1   6   1  891.21   29.30
  -1   6  -1  927.31   27.40
   2  -6   1  514.45   18.20
   2  -6   1  475.75   16.80
  -2  -6  -1  485.15   18.20
   2  -6   1  500.35   22.00
   2  -6   1  484.05   13.50
  -2  -6  -1  494.95   14.10
  -2  -6  -1  533.55   19.80
   2  -6   1  490.05   16.60
  -2   6  -1  480.45   16.90
   2   6   1  451.15   14.40
  -2   6  -1  482.75   18.00
  -2   6  -1  472.35   16.90
   2   6   1  470.75   18.30
   2   6   1  493.05   14.40
  -3  -6  -1  251.77   11.90
   3  -6   1  246.08   13.40
   3  -6   1  245.48   10.80
   3  -6   1  241.48   11.00
   3  -6   1  242.18    7.40
  -3  -6  -1  242.38    8.40
   3  -6   1  219.08   10.90
  -3  -6  -1  251.47   12.40
  -3   6  -1  246.88   11.60
   3   6   1  222.68   11.60
  -3   6  -1  244.08   11.00
  -3   6  -1  240.68   11.20
   3   6   1  237.98    7.60
   3   6   1  231.98    8.30
   4  -6   1 2704.13   73.19
   4  -6   1 2769.62   73.39
   4  -6   1 2764.22   73.89
  -4  -6  -1 2842.72   74.59
  -4  -6  -1 2673.93   69.49
   4  -6   1 2678.33   67.79
   4  -6   1 2783.32   77.09
  -4  -6  -1 2651.83   73.69
  -4   6  -1 2634.54   73.29
  -4   6  -1 2717.03   73.79
  -4   6  -1 2691.03   73.09
   4   6   1 2595.74   73.49
  -5  -6  -1    2.80    1.90
   5  -6   1    2.60    0.70
   5  -6   1    0.10    2.00
   5  -6   1    2.80    1.70
   5  -6   1    4.40    2.10
  -5  -6  -1    1.10    1.10
   5   6   1    2.30    2.00
  -5   6  -1    0.90    1.80
  -5   6  -1    2.50    1.80
  -5   6  -1    2.50    2.00
   6  -6   1  249.97   14.40
   6  -6   1  262.37   12.90
   6  -6   1  260.07   11.80
   6  -6   1  277.57   13.50
  -6  -6  -1  256.87   10.00
   6  -6   1  259.57    8.50
  -6  -6  -1  281.07   12.30
  -6  -6  -1  268.77   14.30
  -6   6  -1  256.97   12.80
  -6   6  -1  270.27   13.20
   6   6   1  268.87    8.30
   6   6   1  261.07    8.00
  -6   6  -1  261.37    9.10
   6   6   1  254.37   12.40
   7  -6   1  224.98   12.60
   7  -6   1  231.28    7.80
   7  -6   1  224.58   10.80
   7  -6   1  227.78   13.50
  -7  -6  -1  219.68   10.70
  -7  -6  -1  228.28   10.70
   7  -6   1  216.78   12.00
   7   6   1  212.48    7.80
   7   6   1  208.58   11.10
  -7   6  -1  222.28    8.30
   7   6   1  219.58    9.00
  -7   6  -1  224.38   12.20
   7   6   1  208.78    7.40
  -7   6  -1  218.48   12.20
   8  -6   1   -0.90    1.80
   8  -6   1    1.10    1.30
  -8  -6  -1    1.30    1.30
   8  -6   1    0.90    0.80
  -8  -6  -1    0.50    1.30
  -8   6  -1    0.80    1.00
   8   6   1    0.60    0.90
   8   6   1    0.20    1.80
   8   6   1   -1.50    0.90
  -8   6  -1    0.00    1.90
   8   6   1   -1.10    1.10
  -8   6  -1   -1.40    1.70
   9  -6   1  257.97   14.40
  -9  -6  -1  249.97   10.80
   9  -6   1  261.67    9.40
  -9  -6  -1  293.67   11.50
   9  -6   1  256.27   14.10
   9  -6   1  246.48   14.70
   9  -6   1  270.47   12.20
   9   6   1  258.47   11.00
   9   6   1  255.47   10.10
  -9   6  -1  274.27   14.50
  -9   6  -1  265.77   14.80
   9   6   1  261.47    9.80
   9   6   1  242.18   12.30
  -9   6  -1  263.57   10.00
  10  -6   1    4.20    2.50
  10  -6   1    3.60    2.20
  10  -6   1    4.40    1.30
 -10  -6  -1    5.30    1.70
 -10  -6  -1    4.00    1.50
 -10  -6  -1    7.00    1.40
 -10  -6  -1    6.60    1.90
  10  -6   1    5.50    2.80
  10  -6   1    6.00    2.90
 -10  -6  -1    5.00    1.20
  10   6   1    4.40    1.50
  10   6   1    5.30    1.80
 -10   6  -1    4.20    1.40
  10   6   1    2.20    2.00
 -10   6  -1    7.20    2.60
  10   6   1    2.40    1.60
 -11  -6  -1  374.16   14.60
 -11  -6  -1  356.96   13.10
  11  -6   1  350.36   18.00
 -11  -6  -1  365.86   12.50
  11  -6   1  336.67   18.40
  11  -6   1  365.36   12.60
 -11  -6  -1  338.07   12.00
  11   6   1  354.56   13.50
  11   6   1  375.66   14.30
 -11   6  -1  354.36   13.00
 -11   6  -1  338.57   18.00
  11   6   1  347.07   15.60
  12  -6   1   13.30    4.40
 -12  -6  -1   11.40    1.90
  12  -6   1   16.40    2.40
  12  -6   1   10.30    4.40
  12  -6   1   11.70    3.70
 -12  -6  -1   10.40    3.10
 -12  -6  -1   12.60    2.30
 -12  -6  -1   15.60    1.90
 -12  -6  -1   20.10    3.40
 -12   6  -1   19.00    2.80
  12   6   1   16.90    3.00
  12   6   1   19.50    3.30
 -12   6  -1   14.70    4.40
  13  -6   1  317.47   18.50
 -13  -6  -1  326.97   14.20
  13  -6   1  310.47   20.20
 -13  -6  -1  303.37   12.10
  13  -6   1  312.07   17.10
  13  -6   1  321.27   12.20
 -13  -6  -1  309.07   12.20
 -13   6  -1  301.77   12.60
  13   6   1  311.27   13.40
  13   6   1  308.07   14.80
 -13   6  -1  303.27   17.90
  13   6   1  297.57   13.80
  14  -6   1  209.38   15.20
 -14  -6  -1  200.98    9.80
 -14  -6  -1  182.48    9.40
  14  -6   1  203.68   13.70
 -14  -6  -1  197.88   11.00
  14  -6   1  205.88    9.50
  14   6   1  191.78   11.90
 -14   6  -1  209.28   10.10
 -14   6  -1  209.18   14.60
  15  -6   1  437.66   16.10
 -15  -6  -1  429.56   16.90
 -15  -6  -1  435.46   16.90
 -15  -6  -1  445.86   20.10
  15  -6   1  438.06   21.70
  15  -6   1  455.05   24.10
  15   6   1  443.56   19.00
 -15   6  -1  452.35   17.00
  15   6   1  419.36   18.70
 -15   6  -1  453.25   23.50
  16  -6   1  290.67   19.00
 -16  -6  -1  274.77   12.60
 -16  -6  -1  294.97   13.30
  16  -6   1  271.97   16.90
 -16  -6  -1  279.57   14.20
  16   6   1  250.27   14.10
 -16   6  -1  287.67   12.90
  16   6   1  264.97   14.30
 -16   6  -1  311.57   27.60
 -17  -6  -1   40.90    5.90
 -17  -6  -1   33.30    5.20
 -17  -6  -1   39.00    5.60
  17  -6   1   27.00    5.60
  17  -6   1   40.60    7.60
  17   6   1   29.90    5.50
 -17   6  -1   42.80    5.40
 -17   6  -1   29.10    6.60
  17   6   1   37.70    5.60
 -18  -6  -1  209.78   12.10
  18  -6   1  209.38   17.70
  18  -6   1  252.17   16.40
 -18  -6  -1  244.48   13.60
 -18   6  -1  225.98   17.20
 -18   6  -1  242.68   12.10
  18   6   1  219.48   14.30
  18   6   1  255.67   13.80
 -19  -6  -1   30.90    4.40
  19  -6   1   37.50    7.60
  19  -6   1   29.20    5.90
 -19  -6  -1   28.00    4.80
 -19  -6  -1   25.60    4.50
  19   6   1   38.30    5.50
 -19   6  -1   37.80    7.90
  19   6   1   27.50    6.70
 -19   6  -1   28.60    6.10
 -20  -6  -1   16.70    4.20
  20  -6   1   10.90    5.10
 -20  -6  -1   11.90    3.10
 -20  -6  -1    7.70    3.70
  20  -6   1   15.60    5.30
  20   6   1   17.80    5.20
 -20   6  -1   14.00    5.30
 -20   6  -1    9.00    3.00
  20   6   1    7.90    4.10
 -21  -6  -1   23.50    5.30
  21  -6   1   24.20   10.30
  21  -6   1   36.80    8.00
 -21   6  -1   31.30    7.40
  21   6   1   38.50    7.40
  21   6   1   27.30    4.70
 -21   6  -1   29.20    4.70
  22  -6   1   -3.10    3.40
 -22  -6  -1    1.60    2.90
 -22  -6  -1   -1.60    2.30
  22  -6   1    4.10    8.70
 -22   6  -1   -7.00    4.30
  22   6   1    4.70    6.20
  22   6   1    1.20    2.90
 -22  -7   1   45.70    6.10
  22  -7  -1   54.39    7.60
 -22  -7   1   68.99    8.20
 -22   7   1   66.19    7.10
 -22   7   1   42.30    9.00
  21  -7  -1   28.50    6.00
 -21  -7   1   24.30    5.20
 -21  -7   1   44.10    6.00
 -21   7   1   32.30    8.20
 -21   7   1   30.40    4.60
  20  -7  -1   -0.80    3.80
 -20  -7   1    1.70    2.30
  20  -7  -1   -1.50    4.00
 -20  -7   1    3.10    2.60
 -20   7   1   -0.40    2.20
  20   7  -1   -5.40    4.10
 -20   7   1   -1.00    3.90
  20   7  -1   -0.10    2.80
  19  -7  -1   87.99   11.80
 -19  -7   1   66.89    7.80
  19  -7  -1   67.89   11.40
  19   7  -1   64.59    9.40
  19   7  -1   62.69    8.10
 -19   7   1   84.39   11.60
 -19   7   1   73.39    6.50
 -18  -7   1   23.10    4.00
  18  -7  -1   16.30    5.10
 -18  -7   1   21.80    3.60
  18  -7  -1   28.20    6.90
 -18  -7   1   17.10    3.50
 -18   7   1   23.20    3.70
  18   7  -1   20.00    4.10
  18   7  -1   25.10    4.70
 -18   7   1   13.00    4.30
  17  -7  -1  208.78   17.70
 -17  -7   1  190.28   11.70
 -17  -7   1  188.68    9.60
  17  -7  -1  182.18   16.20
 -17  -7   1  176.78    9.50
 -17   7   1  207.78   10.60
  17   7  -1  181.08   11.70
  17   7  -1  164.58   15.10
 -17   7   1  203.48   15.90
 -16  -7   1  562.04   18.80
 -16  -7   1  530.75   18.80
  16  -7  -1  579.24   28.70
  16  -7  -1  575.24   26.80
 -16  -7   1  547.75   22.00
  16  -7  -1  567.04   19.40
 -16   7   1  610.24   32.20
 -16   7   1  547.05   19.90
  16   7  -1  594.54   23.20
 -15  -7   1   55.39    4.50
  15  -7  -1   54.19    8.00
  15  -7  -1   38.70    7.30
 -15  -7   1   52.39    4.00
  15  -7  -1   43.50    4.50
 -15  -7   1   59.79    6.30
 -15   7   1   51.39    5.20
 -15   7   1   36.70    6.90
  14  -7  -1  333.37   12.50
  14  -7  -1  307.27   19.40
  14  -7  -1  341.77   19.30
 -14  -7   1  327.47   11.40
 -14  -7   1  353.86   15.30
 -14  -7   1  320.67   11.20
 -14   7   1  350.06   13.20
  14   7  -1  321.57   15.50
  14   7  -1  345.87   16.30
 -14   7   1  346.47   20.00
  14   7  -1  325.97   17.70
  13  -7  -1   47.70    4.10
 -13  -7   1   61.99    6.10
  13  -7  -1   58.19    7.40
  13  -7  -1   35.50    6.10
 -13  -7   1   41.40    3.90
 -13  -7   1   44.60    4.50
 -13   7   1   48.60    5.20
  13   7  -1   53.59    6.50
  13   7  -1   51.89    4.90
  13   7  -1   36.20    4.60
  12  -7  -1  441.66   21.60
  12  -7  -1  444.46   22.10
 -12  -7   1  435.46   16.00
  12  -7  -1  411.26   20.80
 -12  -7   1  444.96   17.10
 -12  -7   1  430.76   14.90
  12  -7  -1  430.96   14.20
  12   7  -1  429.66   18.50
  12   7  -1  420.76   15.10
 -12   7   1  419.16   14.70
  12   7  -1  424.76   16.40
 -12   7   1  415.26   21.10
 -11  -7   1  476.35   16.60
 -11  -7   1  472.75   17.60
  11  -7  -1  468.65   23.10
  11  -7  -1  468.35   14.80
  11  -7  -1  457.65   22.10
  11  -7  -1  469.35   24.90
  11   7  -1  453.55   15.50
 -11   7   1  495.35   15.70
  11   7  -1  463.25   15.10
 -11   7   1  486.05   22.60
  10  -7  -1   90.89    8.70
 -10  -7   1   83.89    6.20
  10  -7  -1   83.09    4.40
  10  -7  -1   83.39    9.30
 -10  -7   1   93.69    6.50
  10  -7  -1   88.49    8.90
 -10   7   1   77.89    8.30
  10   7  -1   77.99    8.40
 -10   7   1   87.39    5.00
  10   7  -1   83.19    4.80
   9  -7  -1  288.07   15.30
   9  -7  -1  299.27   16.70
   9  -7  -1  285.17   15.70
  -9  -7   1  293.27   11.90
  -9  -7   1  295.97   12.90
  -9   7   1  283.97   10.00
   9   7  -1  267.27   13.60
   9   7  -1  280.97    9.20
  -9   7   1  306.37   15.90
   8  -7  -1   56.79    7.20
  -8  -7   1   55.99    4.60
   8  -7  -1   61.19    6.90
  -8  -7   1   54.29    5.70
   8  -7  -1   59.29    3.20
   8  -7  -1   49.00    6.30
  -8   7   1   56.59    7.60
  -8   7   1   64.79    6.90
   8   7  -1   60.09    6.30
  -8   7   1   62.49    3.50
  -8   7   1   67.89    6.00
   7  -7  -1  820.62   21.80
   7  -7  -1  821.32   29.30
  -7  -7   1  877.41   27.80
   7  -7  -1  835.32   31.80
  -7  -7   1  819.62   24.70
   7  -7  -1  828.52   29.00
  -7   7   1  820.22   27.20
  -7   7   1  792.72   29.00
  -7   7   1  836.12   22.30
  -7   7   1  822.42   29.30
   7   7  -1  758.32   27.70
  -6  -7   1   20.50    3.60
   6  -7  -1   16.00    3.80
   6  -7  -1   20.30    1.50
   6  -7  -1   19.90    3.70
  -6  -7   1   25.80    3.10
   6  -7  -1   25.40    4.30
  -6   7   1   22.90    3.90
  -6   7   1   25.10    3.80
   6   7  -1   16.70    3.50
  -6   7   1   18.80    3.60
   5  -7  -1 1322.07   39.80
   5  -7  -1 1302.27   40.00
   5  -7  -1 1323.77   43.80
  -5  -7   1 1321.27   40.40
  -5  -7   1 1255.77   35.60
   5   7  -1 1320.57   40.20
  -5   7   1 1297.67   39.40
  -5   7   1 1292.77   40.20
  -5   7   1 1268.97   40.30
   4  -7  -1  544.75   23.40
  -4  -7   1  579.34   22.10
  -4  -7   1  548.75   16.70
   4  -7  -1  531.85   19.70
   4  -7  -1  548.35   20.10
  -4   7   1  527.45   20.00
   4   7  -1  557.14   21.00
  -4   7   1  546.45   20.30
  -4   7   1  527.85   20.20
   3  -7  -1  438.76   20.10
   3  -7  -1  435.76   16.40
  -3  -7   1  439.66   13.40
  -3   7   1  415.46   17.10
  -3   7   1  415.66   16.40
   3   7  -1  432.06   17.60
   3   7  -1  437.16   12.30
  -3   7   1  449.46   16.80
   3   7  -1  407.36   12.30
   2  -7  -1  447.46   20.00
  -2  -7   1  411.06   12.90
  -2  -7   1  455.25   19.00
   2  -7  -1  422.46   15.30
  -2   7   1  426.46   17.30
   2   7  -1  453.55   17.90
   2   7  -1  408.06   13.10
  -2   7   1  431.36   16.00
   2   7  -1  422.26   13.20
  -2   7   1  433.06   16.00
   1  -7  -1    9.90    1.80
  -1  -7   1    8.30    1.20
   1  -7  -1    8.80    1.00
  -1  -7   1    6.70    1.30
   1  -7  -1    9.30    1.80
  -1  -7   1    6.60    1.30
  -1  -7   1    5.20    2.50
   1  -7  -1    7.50    3.00
   1   7  -1   10.20    1.90
  -1   7   1    5.40    2.50
   1   7  -1    5.30    2.50
   1   7  -1    9.60    1.90
  -1   7   1   11.10    2.30
  -1   7   1    7.60    3.00
   0  -7  -1  178.68   11.70
   0  -7  -1  202.58    8.00
   0  -7   1  194.48   11.80
   0  -7   1  189.58    8.10
   0  -7   1  191.38    6.40
   0  -7  -1  197.08    8.10
   0  -7   1  193.18    7.80
   0  -7  -1  193.58    6.10
   0   7   1  187.38    8.40
   0   7  -1  185.18    8.30
   0   7   1  194.88   10.90
   0   7  -1  193.88   10.60
  -1  -7  -1  265.27    8.90
   1  -7   1  261.87   10.70
   1  -7   1  260.77   14.40
  -1  -7  -1  265.97   14.10
  -1  -7  -1  256.17    8.20
  -1  -7  -1  257.67    9.00
   1  -7   1  258.17   10.40
  -1   7  -1  252.97   10.70
  -1   7  -1  257.37   12.60
   1   7   1  253.77    9.80
   1   7   1  254.17   12.50
   1   7   1  274.77   11.20
  -2  -7  -1  212.18    7.40
   2  -7   1  215.18    9.70
   2  -7   1  209.18    6.80
  -2  -7  -1  212.78   12.30
   2  -7   1  226.68   13.30
   2   7   1  228.08   11.70
  -2   7  -1  209.58   11.00
   2   7   1  218.48    8.00
  -2   7  -1  214.78   10.10
  -2   7  -1  200.78    9.90
   2   7   1  201.18    7.90
   3  -7   1    1.20    1.50
   3  -7   1    0.40    1.50
  -3  -7  -1    0.50    0.90
   3  -7   1    1.40    2.00
   3  -7   1    1.80    0.70
  -3   7  -1   -1.90    1.50
  -3   7  -1    3.80    1.90
   3   7   1    2.40    0.90
   3   7   1    1.10    0.80
  -3   7  -1   -0.10    1.50
   3   7   1   -0.20    1.90
   4  -7   1   31.40    1.90
   4  -7   1   31.20    4.50
  -4  -7  -1   24.90    4.00
   4  -7   1   30.30    4.20
  -4  -7  -1   34.80    3.00
  -4   7  -1   26.80    4.20
  -4   7  -1   32.40    4.60
   4   7   1   32.50    4.70
  -4   7  -1   24.60    3.80
   5  -7   1  417.06   20.30
   5  -7   1  455.25   17.90
   5  -7   1  443.86   18.10
   5  -7   1  442.86   12.50
  -5  -7  -1  448.66   14.50
  -5  -7  -1  448.76   18.40
  -5   7  -1  440.56   18.20
  -5   7  -1  443.46   18.10
  -5   7  -1  426.46   17.30
   5   7   1  453.85   18.40
   6  -7   1  174.08    6.30
   6  -7   1  186.78   10.90
  -6  -7  -1  188.48   10.60
   6  -7   1  188.58   11.20
  -6  -7  -1  203.18    8.40
   6  -7   1  172.08   12.30
   6   7   1  191.08   11.00
  -6   7  -1  180.58   10.80
  -6   7  -1  176.78   10.70
  -6   7  -1  191.58   10.30
  -7  -7  -1    8.90    2.20
   7  -7   1    5.00    1.10
   7  -7   1    0.80    2.20
   7  -7   1    8.40    3.20
   7  -7   1    5.10    2.60
  -7  -7  -1    4.80    1.40
   7   7   1    3.90    2.60
  -7   7  -1    5.80    2.60
  -7   7  -1    8.10    2.90
  -7   7  -1    6.40    1.50
  -8  -7  -1 1058.59   32.50
   8  -7   1 1015.70   34.80
  -8  -7  -1 1009.60   30.10
   8  -7   1 1030.90   37.20
   8  -7   1  998.20   35.40
   8   7   1 1015.40   27.40
   8   7   1 1020.60   34.20
   8   7   1  990.10   27.00
  -8   7  -1 1052.89   28.60
  -8   7  -1  996.10   35.10
   9  -7   1  476.75   22.20
   9  -7   1  452.35   14.00
   9  -7   1  438.76   20.60
  -9  -7  -1  454.35   16.20
   9  -7   1  456.75   20.30
  -9  -7  -1  463.35   17.30
  -9   7  -1  455.45   14.80
   9   7   1  432.46   14.10
   9   7   1  436.56   13.80
  -9   7  -1  443.76   20.50
 -10  -7  -1  382.86   14.60
 -10  -7  -1  365.26   14.40
  10  -7   1  354.66   18.10
  10  -7   1  355.96   12.10
  10  -7   1  349.27   18.80
  10  -7   1  351.46   18.60
 -10  -7  -1  379.66   15.40
 -10   7  -1  365.56   13.00
  10   7   1  370.46   16.80
  10   7   1  354.06   12.80
 -10   7  -1  358.16   18.40
  10   7   1  358.26   12.30
  11  -7   1  113.09   10.50
  11  -7   1  112.59    5.80
  11  -7   1   98.59   10.00
 -11  -7  -1  111.39    6.80
 -11  -7  -1  116.19    7.60
 -11  -7  -1  118.39    7.30
  11   7   1  110.69    6.60
  11   7   1  119.69    6.30
  11   7   1  130.39    9.30
 -11   7  -1  108.39   10.60
 -11   7  -1  111.59    6.40
  12  -7   1  980.90   27.90
  12  -7   1  965.50   36.90
  12  -7   1  942.51   36.00
 -12  -7  -1  953.00   28.00
  12  -7   1  942.21   36.40
 -12  -7  -1  962.60   29.70
 -12  -7  -1  960.80   30.60
 -12   7  -1  980.40   36.70
  12   7   1  937.81   32.70
  12   7   1  919.91   28.40
  12   7   1  957.90   29.40
 -13  -7  -1   44.30    3.50
  13  -7   1   34.40    3.70
 -13  -7  -1   27.10    4.10
 -13  -7  -1   38.70    3.20
 -13  -7  -1   43.50    5.30
  13  -7   1   31.30    7.40
 -13  -7  -1   40.70    3.60
  13   7   1   31.30    4.70
 -13   7  -1   28.00    5.60
  13   7   1   42.70    4.70
 -13   7  -1   40.70    4.70
  13   7   1   48.10    6.80
 -14  -7  -1  186.78    8.30
 -14  -7  -1  191.58    8.50
 -14  -7  -1  210.28   11.50
  14  -7   1  191.88   14.20
  14  -7   1  222.68   15.80
  14   7   1  209.68   12.60
 -14   7  -1  195.18   14.70
 -14   7  -1  202.98    9.70
 -15  -7  -1  295.57   12.20
 -15  -7  -1  307.57   12.20
  15  -7   1  315.57   12.60
 -15  -7  -1  321.67   15.10
  15  -7   1  323.07   20.00
  15  -7   1  302.17   18.10
 -15   7  -1  310.77   19.40
  15   7   1  312.07   15.90
 -15   7  -1  307.37   13.20
 -16  -7  -1   82.39    6.20
  16  -7   1   94.89   11.70
 -16  -7  -1   81.89    6.10
 -16  -7  -1   80.59    7.60
  16  -7   1   72.99    9.80
 -16   7  -1   87.39   10.60
  16   7   1   76.19    8.30
  16   7   1   82.69    8.40
 -16   7  -1   94.29    7.10
 -17  -7  -1  419.16   17.00
  17  -7   1  463.95   25.80
 -17  -7  -1  439.16   19.50
 -17  -7  -1  452.45   17.20
  17   7   1  455.05   20.20
 -17   7  -1  476.75   25.30
  17   7   1  427.86   19.80
 -17   7  -1  452.45   17.90
 -18  -7  -1   51.19    5.90
 -18  -7  -1   36.60    5.50
  18  -7   1   49.30    9.40
  18  -7   1   32.10    6.40
 -18   7  -1   36.30    6.60
 -18   7  -1   56.29    6.30
  18   7   1   38.90    5.90
  18   7   1   40.40    6.00
 -19  -7  -1  124.89   10.10
  19  -7   1  112.79   13.20
  19  -7   1  131.19   13.50
 -19  -7  -1  114.19    9.90
 -19  -7  -1  124.89    8.60
  19   7   1  138.79   10.90
 -19   7  -1  124.49   13.60
 -19   7  -1  144.89   10.90
  19   7   1  123.99   11.60
 -20  -7  -1   28.30    4.70
  20  -7   1   18.10    5.60
  20  -7   1   48.10    8.90
 -20  -7  -1   24.90    5.10
 -20   7  -1   34.20    4.80
  20   7   1   37.00    5.80
  20   7   1   42.70    6.40
 -20   7  -1   25.00    7.60
  21  -7   1   48.70   10.20
 -21  -7  -1   36.40    5.30
 -21  -7  -1   37.20    6.10
  21  -7   1   32.30    6.70
 -21   7  -1   47.60    6.10
  21   7   1   22.50    5.50
 -21   7  -1   37.60    8.20
 -21  -8   1   16.70    4.40
  21  -8  -1    7.60    4.80
  21  -8  -1    9.90    5.50
 -21  -8   1   17.10    3.40
 -21   8   1   11.70    3.70
 -21   8   1   11.90   11.40
  21   8  -1   21.20    5.20
  20  -8  -1  127.39   14.50
 -20  -8   1  117.79    7.40
 -20  -8   1  125.49    7.30
  20  -8  -1   95.69   13.90
  20   8  -1  119.99   11.10
 -20   8   1  124.49   10.30
 -20   8   1  142.09   14.70
  19  -8  -1   14.20    5.00
 -19  -8   1   15.00    4.10
 -19  -8   1   19.60    2.80
 -19  -8   1   18.40    3.00
  19  -8  -1   14.90    6.70
 -19   8   1   15.70    3.90
 -19   8   1   25.20    6.30
  19   8  -1   22.60    4.30
  18  -8  -1   43.60    8.50
  18  -8  -1   29.90    6.70
 -18  -8   1   35.60    3.70
 -18  -8   1   39.10    5.30
 -18   8   1   36.40    7.60
  18   8  -1   34.10    5.80
  17  -8  -1   24.20    4.10
 -17  -8   1   30.30    4.40
  17  -8  -1   35.30    7.60
  17  -8  -1   17.90    5.60
  17   8  -1   28.00    5.30
  17   8  -1   21.10    4.40
 -17   8   1   27.20    6.00
  16  -8  -1   15.80    5.40
  16  -8  -1   10.80    2.50
 -16  -8   1   12.00    3.40
  16  -8  -1   14.80    4.50
 -16   8   1   12.90    2.70
 -16   8   1    8.60    4.80
  16   8  -1   10.90    3.80
  16   8  -1   15.70    3.50
  15  -8  -1   31.10    6.50
  15  -8  -1   29.80    7.00
 -15  -8   1   31.10    4.40
  15  -8  -1   29.60    3.70
 -15   8   1   34.20    7.10
  15   8  -1   29.60    4.40
 -14  -8   1   -2.50    1.40
 -14  -8   1    2.60    2.30
 -14  -8   1   -2.80    1.30
  14  -8  -1    2.20    4.00
  14  -8  -1   -0.80    1.50
  14   8  -1   -2.20    2.10
  14   8  -1   -4.30    2.00
 -14   8   1    0.30    3.40
 -14   8   1    0.30    1.40
  13  -8  -1    7.40    1.80
  13  -8  -1    5.20    3.40
  13  -8  -1    1.70    3.10
 -13  -8   1    7.00    2.30
 -13   8   1    8.90    2.10
  13   8  -1   10.00    3.60
  13   8  -1    8.20    2.30
 -13   8   1    9.00    3.80
  12  -8  -1  199.48   14.50
  12  -8  -1  199.18    8.10
  12  -8  -1  216.78   15.30
  12  -8  -1  212.78   14.60
 -12  -8   1  196.68   10.50
 -12  -8   1  189.48    9.80
  12   8  -1  195.18    7.60
  12   8  -1  195.68    8.20
 -12   8   1  214.88    9.00
  12   8  -1  179.58   11.90
 -12   8   1  215.58   14.70
 -11  -8   1  145.19    8.60
  11  -8  -1  142.29   12.40
 -11  -8   1  132.09    8.20
  11  -8  -1  131.09   12.30
  11  -8  -1  128.59    5.90
 -11   8   1  129.59   11.30
 -11   8   1  136.49    6.70
  11   8  -1  133.79   10.10
  11   8  -1  143.89    5.60
  10  -8  -1  855.41   33.50
  10  -8  -1  865.41   33.00
 -10  -8   1  892.71   27.90
  10  -8  -1  862.61   35.20
  10  -8  -1  903.91   24.70
 -10  -8   1  874.21   28.90
 -10   8   1  894.31   25.10
 -10   8   1  896.21   33.80
  10   8  -1  880.91   31.30
  -9  -8   1   10.50    2.40
   9  -8  -1    4.20    3.10
   9  -8  -1    7.50    1.30
   9  -8  -1   11.00    3.10
  -9  -8   1   10.10    2.80
   9   8  -1   10.90    3.40
  -9   8   1   15.70    4.20
  -9   8   1   10.80    1.70
   8  -8  -1  824.12   30.40
   8  -8  -1  796.02   33.00
   8  -8  -1  825.52   30.90
   8  -8  -1  829.52   22.10
  -8  -8   1  864.61   34.00
  -8  -8   1  835.32   25.80
  -8   8   1  801.12   30.70
  -8   8   1  859.31   31.20
   8   8  -1  888.11   30.30
   7  -8  -1  108.39    3.70
   7  -8  -1  108.69   10.20
  -7  -8   1  103.69    6.30
   7  -8  -1  114.49    9.10
  -7  -8   1  108.39    8.30
   7  -8  -1  102.19    8.80
  -7   8   1  112.49    9.40
  -7   8   1  111.89   12.90
   7   8  -1   91.29    8.40
   6  -8  -1  288.27   17.30
   6  -8  -1  306.67   15.00
  -6  -8   1  329.27   15.40
   6  -8  -1  310.57   15.20
  -6   8   1  312.77   15.50
   6   8  -1  305.57   15.30
  -6   8   1  322.87   17.70
   5  -8  -1  370.56   19.20
   5  -8  -1  357.56   15.50
  -5  -8   1  334.87   12.00
   5  -8  -1  344.37   15.60
  -5  -8   1  363.96   16.60
  -5   8   1  322.57   15.40
  -5   8   1  341.87   15.80
   5   8  -1  302.47   15.50
   4  -8  -1  325.97   18.20
  -4  -8   1  331.87   11.60
  -4  -8   1  358.96   16.80
   4  -8  -1  338.67   15.00
  -4   8   1  357.76   15.40
   4   8  -1  349.27   16.10
  -4   8   1  328.87   15.00
   3  -8  -1  116.19   10.10
   3  -8  -1  110.59    7.40
   3  -8  -1  114.49    7.40
  -3  -8   1  108.89    8.80
  -3  -8   1  102.59    5.10
  -3   8   1  105.09    7.80
   3   8  -1  106.59    4.50
   3   8  -1  102.09    4.60
  -3   8   1  107.69    7.50
   3   8  -1  106.59    8.30
   2  -8  -1   -2.10    1.80
   2  -8  -1    2.30    1.40
  -2  -8   1    1.50    2.10
  -2  -8   1    1.40    0.90
  -2   8   1   -1.70    1.60
   2   8  -1    0.50    2.20
   2   8  -1    1.30    1.30
   2   8  -1    2.70    1.30
  -2   8   1    1.50    1.70
  -1  -8   1  542.65   16.70
  -1  -8   1  590.54   16.70
   1  -8  -1  579.04   18.60
   1  -8  -1  578.74   24.50
   1  -8  -1  557.94   14.80
  -1  -8   1  561.94   23.80
   1  -8  -1  577.34   18.90
  -1  -8   1  567.34   16.20
   1   8  -1  518.65   23.90
   1   8  -1  583.84   18.10
   1   8  -1  573.24   18.00
  -1   8   1  562.64   19.40
   0  -8  -1  157.58    7.10
   0  -8  -1  162.58    7.10
   0  -8  -1  156.18    5.00
   0  -8   1  134.89    6.50
   0  -8   1  130.09    6.70
   0  -8  -1  152.28   11.20
   0  -8   1  124.69    5.10
   0  -8   1  145.89   11.00
   0   8   1  151.28    7.60
   0   8  -1  125.79   11.10
   0   8  -1  133.39    7.20
   0   8   1  115.89   13.20
  -1  -8  -1   45.70    2.80
  -1  -8  -1   36.00    5.70
   1  -8   1   56.09    4.30
   1  -8   1   55.49    3.10
  -1  -8  -1   47.70    3.30
   1  -8   1   51.29    2.60
   1  -8   1   50.29    4.60
  -1  -8  -1   42.50    3.20
   1  -8   1   49.90    7.00
   1   8   1   52.09    4.20
   1   8   1   43.20    6.00
  -1   8  -1   56.39    4.80
  -1   8  -1   38.70    7.70
   1   8   1   43.90    4.00
  -2  -8  -1  427.06   13.10
  -2  -8  -1  469.55   20.40
   2  -8   1  431.16   12.30
   2  -8   1  423.96   16.30
   2  -8   1  440.76   16.00
   2  -8   1  437.16   20.80
   2   8   1  411.16   18.20
  -2   8  -1  410.36   20.30
  -2   8  -1  441.16   16.80
   2   8   1  450.15   14.00
  -2   8  -1  435.46   16.70
   2   8   1  421.16   14.10
   3  -8   1   29.90    1.80
   3  -8   1   28.60    5.40
  -3  -8  -1   26.00    2.70
  -3  -8  -1   22.70    4.30
   3  -8   1   33.10    4.50
   3  -8   1   32.60    4.40
  -3   8  -1   21.20    4.50
   3   8   1   26.00    2.50
  -3   8  -1   29.00    4.20
   3   8   1   22.70    4.20
  -3   8  -1   22.30    4.00
   3   8   1   27.10    2.50
   4  -8   1  345.07   18.40
  -4  -8  -1  357.26   16.90
   4  -8   1  327.67    9.40
   4  -8   1  331.97   14.50
   4  -8   1  327.57   14.90
  -4  -8  -1  335.77   11.40
  -4   8  -1  337.07   15.10
  -4   8  -1  322.27   15.00
   4   8   1  327.17   15.90
  -4   8  -1  322.67   17.20
   5  -8   1   62.59    6.40
   5  -8   1   68.99    6.60
  -5  -8  -1   76.39    7.30
   5  -8   1   64.09    8.40
   5  -8   1   65.69    2.90
  -5  -8  -1   79.99    4.80
  -5   8  -1   63.69    6.70
   5   8   1   65.79    6.80
  -5   8  -1   61.29    6.60
  -5   8  -1   60.69    6.60
   6  -8   1  437.16   12.50
   6  -8   1  423.66   21.50
   6  -8   1  442.16   18.80
   6  -8   1  427.96   19.00
  -6  -8  -1  439.66   18.90
  -6  -8  -1  434.16   16.50
  -6   8  -1  458.65   19.60
  -6   8  -1  464.55   18.50
   6   8   1  442.26   19.30
   7  -8   1  232.58    7.70
   7  -8   1  230.38   15.00
   7  -8   1  241.98   13.70
  -7  -8  -1  251.77   13.50
  -7  -8  -1  231.88    9.90
   7  -8   1  237.78   13.30
   7   8   1  243.38   13.40
  -7   8  -1  226.58   13.60
   8  -8   1  231.98   13.90
   8  -8   1  225.58    7.60
   8  -8   1  217.58   15.00
  -8  -8  -1  220.88   14.00
   8  -8   1  230.98   13.50
  -8  -8  -1  197.58    9.50
  -8   8  -1  220.58   13.50
   8   8   1  189.68   12.20
  -9  -8  -1  728.13   23.50
   9  -8   1  700.33   28.60
   9  -8   1  735.43   28.40
   9  -8   1  701.83   20.40
  -9  -8  -1  735.73   25.60
   9  -8   1  747.23   30.90
  -9   8  -1  794.62   29.70
  -9   8  -1  714.13   21.40
   9   8   1  682.53   26.90
 -10  -8  -1   18.00    3.20
  10  -8   1   19.50    5.00
  10  -8   1   23.20    4.80
 -10  -8  -1   33.40    4.20
  10  -8   1   16.00    4.50
 -10   8  -1   25.30    5.20
  10   8   1   21.00    2.50
  10   8   1   24.80    2.60
  10   8   1   21.90    4.60
  11  -8   1 1693.33   45.10
 -11  -8  -1 1685.33   48.50
 -11  -8  -1 1685.23   48.40
  11  -8   1 1709.53   55.39
 -11  -8  -1 1651.23   49.50
  11  -8   1 1725.83   57.09
  11  -8   1 1751.82   72.69
 -11   8  -1 1727.33   55.69
 -11   8  -1 1705.83   46.10
  11   8   1 1652.83   44.50
  11   8   1 1675.83   45.20
  11   8   1 1616.74   51.69
 -12  -8  -1   80.49    6.50
  12  -8   1   77.29   10.00
  12  -8   1   64.59    4.50
 -12  -8  -1   59.19    5.90
 -12  -8  -1   73.09    6.30
  12  -8   1   71.69    9.30
  12   8   1   76.99    6.30
 -12   8  -1   66.99    8.90
  12   8   1   70.79    5.50
 -12   8  -1   76.49    5.60
  12   8   1   76.09    8.30
  13  -8   1  591.74   31.40
 -13  -8  -1  540.45   20.70
 -13  -8  -1  562.44   19.30
  13  -8   1  559.94   17.90
 -13  -8  -1  568.34   18.70
  13  -8   1  542.25   26.40
  13   8   1  533.55   18.60
 -13   8  -1  569.24   26.60
  13   8   1  543.55   18.10
  13   8   1  519.25   23.00
 -13   8  -1  537.35   18.80
  14  -8   1  235.18   17.10
 -14  -8  -1  264.87   13.10
  14  -8   1  250.97   10.40
  14  -8   1  243.58   17.20
 -14  -8  -1  234.38    9.90
 -14  -8  -1  241.78   10.10
 -14   8  -1  260.27   11.30
  14   8   1  249.58   14.60
  14   8   1  244.08   11.70
 -14   8  -1  283.27   18.10
  15  -8   1  168.88   14.50
  15  -8   1  157.28    8.10
 -15  -8  -1  160.08   10.40
  15  -8   1  157.88   14.00
 -15   8  -1  160.28    9.00
 -15   8  -1  150.78   13.90
  15   8   1  170.58   11.90
  15   8   1  138.89    9.40
  16  -8   1  282.67   12.00
  16  -8   1  299.17   19.20
  16  -8   1  291.97   20.10
 -16  -8  -1  282.67   14.60
 -16   8  -1  309.47   20.20
 -16   8  -1  290.87   13.10
  16   8   1  299.67   16.60
  16   8   1  270.37   14.00
  17  -8   1   -3.30    3.20
  17  -8   1   -2.60    2.80
 -17  -8  -1   -0.20    2.30
 -17  -8  -1   -2.90    1.40
 -17   8  -1   -3.70    1.70
 -17   8  -1   -7.20    3.40
  17   8   1    4.20    3.50
 -18  -8  -1  100.89    8.90
 -18  -8  -1   85.69    6.00
  18  -8   1  103.39   13.00
  18  -8   1   83.59   11.40
 -18  -8  -1   98.59    6.30
  18   8   1  112.29   10.10
 -18   8  -1  111.29   12.00
 -18   8  -1  106.79    7.80
 -19  -8  -1   -2.00    2.10
 -19  -8  -1   -2.80    1.90
 -19  -8  -1   -2.20    2.30
  19  -8   1    0.90    3.80
  19  -8   1   -3.30    4.40
  19   8   1    0.20    4.50
 -19   8  -1   -0.90    4.00
 -19   8  -1    1.00    2.40
  20  -8   1   32.50    7.90
 -20  -8  -1   29.10    8.20
  20  -8   1   25.30    6.90
 -20  -8  -1   35.70    6.70
 -20   8  -1   34.30    5.10
 -20   8  -1   25.70    7.50
 -20   9   1   -3.00    2.90
 -20   9   1    8.40    5.30
  20   9  -1   -2.10    3.90
  19  -9  -1   89.49   12.10
 -19  -9   1   99.89    9.50
  19   9  -1   68.29    9.20
 -19   9   1  101.39   13.10
 -19   9   1  108.49    7.60
  18  -9  -1   29.30    8.90
  18  -9  -1   18.00    5.80
 -18  -9   1   25.40    4.50
 -18   9   1   23.10    6.50
 -18   9   1   28.80    4.00
  18   9  -1   13.60    4.80
  17  -9  -1    2.20    4.70
  17  -9  -1    3.30    3.60
  17   9  -1   10.50    4.10
 -17   9   1    9.20    5.20
 -17   9   1    8.00    2.10
  17   9  -1   17.00    3.40
  16  -9  -1  153.68   15.10
  16  -9  -1  137.79   14.20
 -16  -9   1  162.08   10.90
 -16   9   1  177.28    9.00
  16   9  -1  161.18    9.00
 -16   9   1  185.38   15.80
  16   9  -1  178.98   12.90
 -15  -9   1    9.30    3.00
  15  -9  -1   20.40    6.00
 -15  -9   1    6.20    2.30
  15  -9  -1    5.90    3.40
  15   9  -1   12.80    4.30
  15   9  -1   12.20    2.90
 -15   9   1   10.90    2.50
 -15   9   1   19.20    5.70
  14  -9  -1  206.88    8.60
 -14  -9   1  217.28   11.90
  14  -9  -1  217.08   16.10
 -14  -9   1  229.28   10.60
  14  -9  -1  203.58   16.00
 -14  -9   1  204.18   10.10
 -14   9   1  216.58   11.50
  14   9  -1  213.48   11.50
  14   9  -1  203.28    7.80
 -14   9   1  203.98   16.20
  14   9  -1  203.08   13.40
 -13  -9   1    1.20    1.90
 -13  -9   1   -0.50    2.30
 -13  -9   1    1.70    2.40
  13  -9  -1    0.70    1.20
  13  -9  -1    2.00    3.00
  13  -9  -1    0.80    2.90
 -13   9   1    1.70    1.40
 -13   9   1    6.70    3.90
  13   9  -1   -0.70    2.50
  12  -9  -1  105.69   11.80
 -12  -9   1  119.59    8.20
  12  -9  -1  107.99   10.80
 -12  -9   1  105.09    7.80
 -12   9   1  101.59    5.90
  12   9  -1  116.09    9.40
 -12   9   1  109.89   11.60
 -11  -9   1   16.70    3.20
  11  -9  -1   19.00    5.10
  11  -9  -1   23.70    5.30
 -11   9   1   25.10    3.00
  11   9  -1   22.50    4.20
 -11   9   1   12.30    4.10
  10  -9  -1    7.00    4.00
 -10  -9   1    2.90    1.90
  10   9  -1    6.40    3.10
 -10   9   1    4.40    3.20
  -9  -9   1  471.05   19.70
   9  -9  -1  457.95   21.80
  -9  -9   1  457.95   16.80
   9  -9  -1  454.25   21.20
   9  -9  -1  441.56   23.90
  -9   9   1  481.65   22.20
   9   9  -1  418.76   20.10
  -8  -9   1    4.20    2.70
   8  -9  -1    4.40    2.90
   8  -9  -1   -0.90    2.90
  -8  -9   1    8.60    2.20
   8  -9  -1    0.90    3.40
   8   9  -1    6.90    3.50
  -8   9   1    0.10    2.60
  -8   9   1    5.20    2.70
   7  -9  -1  501.75   21.40
   7  -9  -1  450.65   23.70
   7  -9  -1  482.45   20.70
  -7  -9   1  507.65   21.30
  -7  -9   1  488.45   16.90
   7   9  -1  468.65   21.10
  -7   9   1  510.45   20.80
  -7   9   1  508.75   21.90
   6  -9  -1   93.09    8.40
   6  -9  -1  102.69    8.40
   6  -9  -1  109.79   11.00
  -6  -9   1  102.69    6.10
  -6  -9   1  109.19    9.00
  -6   9   1  105.19    9.00
   6   9  -1   89.29    8.80
  -6   9   1  102.59    8.70
  -5  -9   1  476.55   15.50
   5  -9  -1  476.75   19.80
  -5  -9   1  470.15   20.90
   5  -9  -1  445.36   23.00
   5   9  -1  438.66   20.30
  -5   9   1  471.55   19.80
  -5   9   1  477.85   20.10
  -4  -9   1  115.09    9.90
   4  -9  -1  127.29    8.50
  -4  -9   1  122.39    6.10
   4  -9  -1  135.99    9.20
   4  -9  -1  125.69   11.90
  -4   9   1  123.19    9.60
  -4   9   1  126.59    9.10
   4   9  -1  124.59   10.00
   3  -9  -1  108.19    7.50
   3  -9  -1  113.79   11.00
  -3  -9   1  134.29   10.80
  -3  -9   1  123.69    5.70
   3  -9  -1  117.19    8.10
   3   9  -1  122.49    5.40
  -3   9   1  108.99    8.20
  -3   9   1  109.89    8.00
   3   9  -1  132.19    9.90
  -3   9   1  113.69    9.50
   3   9  -1  132.49    5.40
   2  -9  -1   53.79    4.70
  -2  -9   1   43.40    3.30
   2  -9  -1   37.20    6.00
  -2  -9   1   56.29    7.70
   2  -9  -1   52.69    5.00
   2   9  -1   46.80    4.00
   2   9  -1   50.29    6.70
   2   9  -1   51.79    3.90
  -2   9   1   52.79    5.30
  -2   9   1   51.69    6.70
  -2   9   1   51.59    5.30
  -1  -9   1   10.10    1.60
  -1  -9   1   12.60    1.70
   1  -9  -1    7.30    2.10
  -1  -9   1    8.50    1.40
  -1  -9   1    6.90    3.20
   1  -9  -1    6.40    2.00
   1  -9  -1    3.70    2.90
   1   9  -1    7.10    3.40
   1   9  -1   12.20    2.40
  -1   9   1   10.10    2.70
   1   9  -1    9.20    2.00
  -1   9   1    4.30    2.80
  -1   9   1    6.60    2.80
   0  -9   1   70.39    3.50
   0  -9  -1   73.39    4.90
   0  -9  -1   68.29    8.70
   0  -9   1   73.29    8.80
   0  -9  -1   76.09    3.20
   0  -9   1   78.89    5.00
   0   9   1   78.19    6.00
   0   9   1   74.69    7.80
   0   9  -1   76.59    5.80
   0   9  -1   72.89    7.80
   1  -9   1   32.70    2.50
  -1  -9  -1   40.30    2.60
  -1  -9  -1   39.90    3.20
   1  -9   1   35.50    2.20
  -1  -9  -1   28.40    5.00
   1  -9   1   35.10    3.90
  -1  -9  -1   38.00    3.00
   1  -9   1   37.40    4.10
   1   9   1   33.30    3.90
   1   9   1   37.80    4.00
  -1   9  -1   25.40    4.60
  -1   9  -1   31.60    5.80
  -1   9  -1   30.80    4.50
   1   9   1   49.30    6.70
   2  -9   1   24.40    3.60
   2  -9   1   27.70    1.90
  -2  -9  -1   22.40    2.40
   2  -9   1   14.90    4.20
   2  -9   1   21.10    3.20
   2  -9   1   25.00    1.70
  -2  -9  -1   15.10    3.90
  -2   9  -1   16.40    3.80
   2   9   1   14.80    3.60
  -2   9  -1   20.70    3.50
  -2   9  -1   22.20    3.40
   2   9   1   20.00    2.60
  -3  -9  -1  114.69    5.40
   3  -9   1   96.59    7.60
   3  -9   1  102.59    7.40
  -3  -9  -1  114.89   10.30
   3  -9   1  100.49   10.40
   3   9   1  116.29    5.30
   3   9   1  111.39    5.40
  -3   9  -1  104.09    7.80
  -3   9  -1  108.99    9.10
  -3   9  -1   88.99    7.50
   3   9   1  109.89    9.60
   4  -9   1  257.17   12.80
   4  -9   1  245.68   16.30
  -4  -9  -1  233.98    9.30
   4  -9   1  262.27   13.10
  -4  -9  -1  240.28   14.30
  -4   9  -1  262.77   13.40
  -4   9  -1  253.77   13.70
   4   9   1  242.18   14.00
  -5  -9  -1   59.79    4.30
   5  -9   1   62.79    6.70
   5  -9   1   50.09    6.20
   5  -9   1   38.30    6.50
  -5  -9  -1   56.69    7.30
   5   9   1   42.50    6.30
  -5   9  -1   53.39    6.30
  -5   9  -1   53.59    6.80
  -6  -9  -1   18.20    4.00
   6  -9   1   18.10    1.40
   6  -9   1   14.00    3.80
  -6  -9  -1   20.90    2.70
   6  -9   1    9.80    3.40
   6  -9   1   12.20    4.50
  -6   9  -1   18.90    4.20
  -6   9  -1   17.10    4.10
   6   9   1   23.00    5.00
   7  -9   1  221.58   12.40
   7  -9   1  219.48   13.00
   7  -9   1  193.18   14.70
   7  -9   1  205.78    6.50
  -7  -9  -1  187.78    8.90
  -7  -9  -1  209.48   12.60
  -7   9  -1  185.28   12.60
   7   9   1  176.18   12.10
  -8  -9  -1  299.57   12.20
   8  -9   1  294.17   18.60
  -8  -9  -1  303.07   15.60
   8  -9   1  286.57   16.30
   8  -9   1  288.07    9.10
   8  -9   1  292.27   15.80
  -8   9  -1  304.07   17.00
   8   9   1  300.07   16.10
  -9  -9  -1   54.99    5.30
   9  -9   1   62.59    3.70
  -9  -9  -1   63.49    7.10
   9  -9   1   43.50    6.60
   9  -9   1   65.59    8.00
   9   9   1   57.89    7.60
  -9   9  -1   42.40    7.10
  10  -9   1  685.53   19.40
  10  -9   1  689.33   28.30
 -10  -9  -1  667.33   23.00
  10  -9   1  639.44   33.90
  10  -9   1  629.14   28.40
 -10  -9  -1  698.43   25.10
 -10   9  -1  696.63   29.10
  10   9   1  714.23   27.60
  11  -9   1   81.19    9.20
  11  -9   1   91.69   10.00
  11  -9   1   72.79   10.20
 -11  -9  -1   88.09    6.90
 -11  -9  -1   59.99    8.00
  11  -9   1   78.39    4.50
 -11   9  -1   79.59    9.40
  11   9   1   69.69    8.40
 -11   9  -1   80.49    5.20
  12  -9   1  132.19   12.00
  12  -9   1  148.99   13.40
 -12  -9  -1  110.49    9.10
  12  -9   1  131.39   12.20
 -12  -9  -1  140.39    9.00
  12  -9   1  138.69    6.00
 -12  -9  -1  127.59    8.80
 -12   9  -1  140.09    7.30
  12   9   1  147.39   11.10
 -12   9  -1  151.58   13.20
  13  -9   1  187.48    8.30
 -13  -9  -1  202.08   10.30
  13  -9   1  197.18   15.40
 -13  -9  -1  191.58   13.20
  13  -9   1  201.88   15.70
 -13  -9  -1  198.38   10.70
 -13   9  -1  190.58   12.40
  13   9   1  213.18   13.90
 -13   9  -1  215.18   15.80
  14  -9   1   77.09    5.50
 -14  -9  -1   71.29    6.10
 -14  -9  -1  102.39    8.30
  14  -9   1   98.19   10.50
  14  -9   1  100.49   11.90
 -14  -9  -1   89.39    6.80
 -14   9  -1   92.99   11.50
  14   9   1   85.59    9.40
  14   9   1   82.89    6.10
 -14   9  -1   89.59    6.50
 -15  -9  -1  203.98    9.10
  15  -9   1  221.28   16.80
 -15  -9  -1  191.88   11.00
 -15  -9  -1  228.48   12.70
  15  -9   1  213.68   12.80
  15   9   1  221.08   10.40
  15   9   1  231.08   14.50
 -15   9  -1  213.78   10.60
 -15   9  -1  259.57   27.50
  16  -9   1   26.40    6.70
  16  -9   1   16.70    3.10
  16  -9   1   19.80    5.70
 -16  -9  -1   21.20    4.10
  16   9   1   18.30    5.10
 -16   9  -1   26.00    3.80
 -16   9  -1   25.30    6.50
  17  -9   1   92.49   12.40
 -17  -9  -1   80.99    8.10
  17   9   1   88.29    8.70
  17   9   1  107.89   10.80
 -17   9  -1   95.49    7.20
 -17   9  -1   68.59   10.60
  18  -9   1    2.30    5.80
 -18  -9  -1   -1.00    2.40
  18  -9   1   -2.90    3.60
  18   9   1    2.40    3.50
 -18   9  -1    5.10    2.10
  19  -9   1   36.20    8.10
  19  -9   1   23.20    6.00
 -19  -9  -1   21.70    5.20
 -19   9  -1   20.70    4.00
  19   9   1   24.40    5.80
 -19   9  -1   24.10    7.10
 -18 -10   1    2.90    3.00
  18 -10  -1   -1.60    3.70
  18 -10  -1    7.70    4.80
 -18  10   1   -5.30    5.10
  18  10  -1    9.30    3.80
 -18  10   1    3.80    2.60
  17 -10  -1    8.20    4.50
 -17 -10   1    6.20    3.00
  17 -10  -1   13.20    4.30
 -17  10   1    3.80    5.10
 -17  10   1    4.00    2.80
  17  10  -1    0.60    3.60
 -16 -10   1   35.40    3.70
  16 -10  -1   30.40    7.60
 -16 -10   1   33.30    5.00
  16 -10  -1   25.10    6.60
 -16  10   1   45.50    8.50
  16  10  -1   43.20    6.90
  15 -10  -1    8.80    4.80
  15 -10  -1   14.00    4.20
 -15 -10   1    6.50    2.30
 -15 -10   1    5.70    3.00
 -15 -10   1    2.80    2.70
  15  10  -1    7.50    4.10
 -15  10   1    9.50    6.00
 -15  10   1   11.10    3.70
 -14 -10   1    0.30    2.80
 -14 -10   1    7.70    2.90
  14 -10  -1    1.60    4.00
  14 -10  -1    2.40    4.50
 -14 -10   1    5.10    2.60
 -14  10   1    4.50    1.90
 -14  10   1   10.00    4.60
  14  10  -1    6.80    3.80
 -13 -10   1   44.30    5.70
 -13 -10   1   43.00    5.70
  13 -10  -1   41.00    7.80
 -13 -10   1   45.80    6.70
  13 -10  -1   56.89    8.10
  13  10  -1   40.80    6.80
 -13  10   1   45.00    8.40
  12 -10  -1   35.30    7.20
 -12 -10   1   36.10    5.10
  12 -10  -1   32.10    7.00
 -12 -10   1   55.69    5.90
  12 -10  -1   46.60    7.90
 -12  10   1   49.20    8.00
  12  10  -1   54.69    7.60
  11 -10  -1   25.80    5.60
 -11 -10   1   41.20    6.10
  11 -10  -1   33.60    7.80
 -11 -10   1   51.19    5.40
  11 -10  -1   33.40    6.50
 -11  10   1   43.80    7.40
  10 -10  -1   37.40    6.80
  10 -10  -1   30.60    6.10
 -10 -10   1   49.00    5.30
 -10 -10   1   33.20    5.00
  10 -10  -1   27.30    6.20
  10  10  -1   39.20    6.70
 -10  10   1   40.60    6.90
  -9 -10   1  232.48   10.80
   9 -10  -1  197.38   14.20
  -9 -10   1  228.58   13.40
   9 -10  -1  199.48   14.00
   9 -10  -1  215.98   16.90
  -9  10   1  242.58   15.40
   9  10  -1  245.68   14.90
   8 -10  -1    6.70    3.90
  -8 -10   1    1.30    2.70
  -8 -10   1    2.70    1.90
   8 -10  -1    5.10    3.50
   8 -10  -1    0.30    2.90
   8  10  -1    3.50    3.40
  -8  10   1    4.40    3.20
  -8  10   1    6.30    4.10
  -7 -10   1   76.39    8.60
   7 -10  -1   85.59   10.80
   7 -10  -1   85.29    8.50
  -7 -10   1   65.39    5.40
  -7  10   1   83.69    8.50
   7  10  -1   73.19    8.70
  -7  10   1   84.29    9.10
  -6 -10   1  128.59    7.10
  -6 -10   1  138.59   11.50
   6 -10  -1  133.79   10.20
   6 -10  -1  140.49   14.60
  -6  10   1  112.49    9.80
  -6  10   1  124.79   10.50
   6  10  -1  146.49   11.40
   5 -10  -1   35.40    5.40
   5 -10  -1   26.90    4.10
  -5 -10   1   37.70    5.70
   5 -10  -1   19.00    5.00
  -5  10   1   27.70    5.10
  -5  10   1   35.00    5.40
   5  10  -1   21.70    4.50
   4 -10  -1   -1.90    2.50
  -4 -10   1   -1.00    2.50
   4 -10  -1   -2.30    1.70
   4 -10  -1    0.40    1.70
  -4  10   1   -1.40    2.00
   4  10  -1    1.70    3.00
  -4  10   1    1.70    2.70
  -3 -10   1   43.60    3.70
   3 -10  -1   50.49    7.70
  -3 -10   1   35.00    5.80
   3 -10  -1   63.89    6.40
   3 -10  -1   50.19    5.40
   3  10  -1   49.00    3.40
  -3  10   1   65.09    7.80
   3  10  -1   36.90    6.20
  -3  10   1   57.09    6.40
   3  10  -1   48.50    3.70
   2 -10  -1   13.20    4.50
  -2 -10   1   14.30    2.00
   2 -10  -1   13.10    2.40
   2 -10  -1   18.80    3.60
  -2 -10   1   14.30    4.50
   2  10  -1   12.80    3.80
  -2  10   1   20.40    4.50
   2  10  -1   18.50    2.60
  -2  10   1   14.30    2.80
   2  10  -1   16.20    2.50
  -1 -10   1   35.30    2.60
   1 -10  -1   27.10    5.70
  -1 -10   1   32.30    2.70
   1 -10  -1   36.50    3.90
   1 -10  -1   27.20    3.90
  -1 -10   1   26.40    2.50
  -1 -10   1   21.00    4.90
  -1  10   1   26.00    4.80
  -1  10   1   32.80    4.50
  -1  10   1   40.90    5.10
   1  10  -1   33.70    3.90
   1  10  -1   24.50    3.90
   1  10  -1   29.00    5.20
   0 -10  -1   18.00    4.60
   0 -10   1   14.50    4.30
   0 -10   1   19.80    2.80
   0 -10   1   27.90    3.20
   0 -10   1   24.60    2.20
   0 -10  -1   25.30    3.20
   0 -10  -1   28.80    3.50
   0 -10  -1   24.50    1.80
   0  10   1   24.60    5.30
   0  10  -1   17.50    4.10
   0  10   1   19.90    3.60
   1 -10   1   83.19    3.50
   1 -10   1   88.29    5.70
  -1 -10  -1   89.49    4.30
   1 -10   1   82.69    6.00
  -1 -10  -1   85.19    6.20
   1 -10   1   80.39   10.20
  -1 -10  -1   84.19    3.90
   1 -10   1   87.59    3.80
  -1 -10  -1   71.49    9.20
  -1  10  -1   76.19    6.80
  -1  10  -1  101.19    7.40
   1  10   1   87.19    9.10
   1  10   1   81.79    6.00
   1  10   1   85.19    5.80
  -1  10  -1   77.49    8.50
  -2 -10  -1   88.29   10.00
   2 -10   1   86.29    6.20
  -2 -10  -1   82.69    4.30
   2  10   1   77.59    8.50
  -2  10  -1   80.39    8.30
  -2  10  -1   82.69    6.80
   2  10   1   85.19    5.20
   2  10   1   74.59    5.30
   3 -10   1   18.10    3.30
   3 -10   1   15.40    3.40
   3 -10   1   16.40    4.40
  -3 -10  -1   12.50    3.80
  -3 -10  -1   14.70    2.00
   3  10   1   17.20    4.40
   3  10   1   17.30    2.00
   3  10   1   16.70    2.30
  -3  10  -1   17.90    4.30
  -3  10  -1   17.30    3.70
   4 -10   1   69.69    6.70
  -4 -10  -1   70.59    4.50
  -4 -10  -1   63.99    8.60
   4 -10   1   52.39    8.00
   4  10   1   73.59    8.30
  -4  10  -1   63.99    7.00
  -4  10  -1   56.79    6.90
  -5 -10  -1   66.89    8.10
   5 -10   1   68.69    7.60
   5 -10   1   42.90    8.50
   5 -10   1   50.09    6.20
   5  10   1   64.59    7.90
  -5  10  -1   58.09    7.20
  -5  10  -1   56.89    7.50
  -6 -10  -1  221.78    9.70
   6 -10   1  225.38   13.60
   6 -10   1  233.28   18.60
  -6 -10  -1  223.38   14.50
   6 -10   1  227.88   13.40
  -6  10  -1  241.98   14.00
   6  10   1  232.38   14.50
  -6  10  -1  221.58   13.60
   7 -10   1   39.30    5.80
   7 -10   1   41.00    7.00
  -7 -10  -1   68.99    8.20
  -7 -10  -1   51.29    4.70
   7 -10   1   63.29    7.70
  -7  10  -1   57.19    8.10
   7  10   1   50.19    7.60
  -8 -10  -1   11.30    3.50
   8 -10   1   10.20    4.30
   8 -10   1   15.60    4.60
   8 -10   1   18.80    4.30
  -8 -10  -1   14.90    2.60
   8  10   1   14.00    4.60
   9 -10   1   76.99    3.20
   9 -10   1   76.89    9.40
   9 -10   1   72.79   10.20
  -9 -10  -1   61.79    7.30
  -9 -10  -1   81.49    6.20
   9 -10   1   67.79    8.90
   9  10   1   93.79    9.40
  -9  10  -1   74.29    9.40
  10 -10   1    2.00    3.40
 -10 -10  -1    7.60    3.00
  10 -10   1    2.30    4.10
  10 -10   1    9.30    1.30
  10 -10   1   14.90    4.70
 -10 -10  -1    9.80    2.50
  10  10   1   13.70    4.30
 -10  10  -1   10.80    4.50
  11 -10   1  192.38   14.40
 -11 -10  -1  192.58   11.90
  11 -10   1  203.88   16.40
  11 -10   1  208.08    7.40
 -11 -10  -1  182.38   13.80
 -11 -10  -1  204.58   10.80
  11 -10   1  200.18   15.00
  11  10   1  190.28   13.60
 -11  10  -1  198.08   15.10
  12 -10   1    2.20    3.40
  12 -10   1   11.40    4.40
  12 -10   1   13.00    4.90
 -12 -10  -1   10.30    3.00
  12  10   1    7.60    3.90
 -12  10  -1    5.10    4.80
  13 -10   1   69.79    9.10
 -13 -10  -1   63.89    8.30
 -13 -10  -1   47.50    6.50
  13 -10   1   52.29    8.20
  13 -10   1   54.89    4.20
 -13 -10  -1   54.99    6.20
 -13  10  -1   79.89   11.20
  13  10   1   72.89    9.20
  14 -10   1   37.50    7.20
 -14 -10  -1   38.80    5.60
  14 -10   1   36.60    3.70
  14 -10   1   41.20    8.30
  14  10   1   34.90    6.00
 -14  10  -1   43.20    7.70
  15 -10   1   16.70    5.10
 -15 -10  -1   10.00    3.30
  15 -10   1   20.00    5.20
 -15 -10  -1    8.50    2.50
  15 -10   1    9.80    2.40
 -15  10  -1    8.50    5.80
 -15  10  -1    7.90    2.70
  15  10   1   17.00    4.80
  16 -10   1   41.20    8.10
 -16 -10  -1   47.50    5.20
  16 -10   1   49.40    9.60
 -16  10  -1   50.69    9.40
 -17 -10  -1    5.10    2.60
  17 -10   1   -3.50    3.50
  17 -10   1    7.00    3.60
 -17  10  -1   -3.70    2.50
 -17  10  -1   -1.00    4.70
  17  10   1    0.20    4.20
  18 -10   1   44.50    8.90
 -18 -10  -1   63.39    8.10
  18 -10   1   44.50    8.20
 -18  10  -1   40.90    8.10
  18  10   1   26.50   10.70
 -18  10  -1   53.19    6.80
 -17 -11   1   10.80    3.20
  17 -11  -1   13.20    6.20
 -17  11   1    2.10    6.30
  17  11  -1   14.80    5.70
 -16 -11   1    1.00    2.50
 -16 -11   1   -4.80    2.40
  16 -11  -1    2.40    3.80
  16 -11  -1    0.00    4.20
 -16  11   1    7.60    4.70
  16  11  -1   -1.00    4.00
  15  11  -1    4.40    5.00
 -15  11   1    7.80    4.80
 -14 -11   1    0.00    2.30
 -14 -11   1   -0.70    2.70
  14 -11  -1    2.70    3.50
  14 -11  -1   -0.40    3.60
 -14  11   1    8.70    5.00
  13 -11  -1    3.50    3.30
  13 -11  -1    0.50    3.30
 -13 -11   1   -3.70    2.40
 -13 -11   1    2.90    1.90
 -13  11   1   -3.00    3.80
 -12 -11   1   22.10    4.40
  12 -11  -1   17.20    5.00
  12 -11  -1    7.30    4.90
 -12  11   1   16.90    5.50
  12  11  -1   16.20    5.20
 -11 -11   1   11.20    3.20
  11 -11  -1    1.50    3.70
  11 -11  -1    0.30    5.60
  11 -11  -1    7.00    4.80
 -11 -11   1    5.40    2.60
 -11  11   1    7.70    4.30
  11  11  -1   11.20    5.00
 -10 -11   1    7.60    2.60
 -10 -11   1    3.90    3.10
  10 -11  -1   14.40    4.90
  10 -11  -1    4.40    4.40
  10 -11  -1    2.20    4.20
  10  11  -1   -3.30    3.80
 -10  11   1    1.80    4.00
   9 -11  -1   -1.90    2.50
   9 -11  -1   -4.00    2.80
  -9 -11   1   -2.40    2.20
  -9 -11   1   -2.90    1.30
   9  11  -1   -1.50    3.20
   8 -11  -1    2.90    2.60
  -8 -11   1    1.90    2.40
   8 -11  -1   -6.00    2.50
  -8 -11   1   -1.70    1.20
  -8  11   1   -4.10    2.80
   8  11  -1   -2.20    2.80
  -7 -11   1  168.28    8.60
  -7 -11   1  189.78   13.50
   7 -11  -1  171.78   11.70
   7 -11  -1  154.28   12.00
   7 -11  -1  151.68   14.50
  -7  11   1  167.68   12.60
   7  11  -1  153.38   12.40
  -7  11   1  174.18   12.50
  -6 -11   1   48.30    4.50
   6 -11  -1   34.30    7.10
  -6 -11   1   31.60    6.10
   6 -11  -1   34.30    5.60
   6  11  -1   43.10    7.10
  -6  11   1   38.10    6.30
  -6  11   1   27.80    5.70
   5 -11  -1   -1.50    2.70
   5 -11  -1    0.20    2.30
   5 -11  -1   -5.40    2.30
  -5 -11   1   -1.00    3.20
  -5  11   1   -0.50    2.60
   5  11  -1   -4.70    2.50
   4 -11  -1   -0.50    2.20
   4 -11  -1    4.20    3.50
  -4 -11   1   -1.60    1.20
   4 -11  -1    1.00    2.50
  -4 -11   1   -3.70    2.60
   4  11  -1    0.50    3.20
  -4  11   1    0.30    3.10
  -4  11   1   -4.10    2.30
   3 -11  -1    2.70    2.30
  -3 -11   1    6.30    1.60
  -3 -11   1    9.00    3.70
   3 -11  -1    6.70    4.20
   3 -11  -1    9.20    3.10
   3  11  -1    7.20    1.80
  -3  11   1   11.20    4.20
  -3  11   1    2.90    2.70
   3  11  -1    8.30    4.40
   3  11  -1    9.20    1.80
   2 -11  -1   -1.50    2.90
   2 -11  -1   -1.20    2.20
  -2 -11   1   -2.70    2.20
   2 -11  -1   -0.50    1.60
  -2  11   1   -1.30    2.20
   2  11  -1   -3.00    1.40
   2  11  -1    0.30    3.00
   1 -11  -1    8.60    2.50
   1 -11  -1    7.70    2.40
  -1 -11   1   10.00    1.50
  -1 -11   1    5.10    3.60
   1  11  -1   11.90    4.30
  -1  11   1    3.80    3.80
   1  11  -1    9.10    2.50
  -1  11   1    3.20    2.30
   0 -11  -1  181.08   14.80
   0 -11   1  161.28    7.10
   0 -11   1  146.89    6.10
   0 -11   1  156.88    5.60
   0 -11   1  142.49   15.00
   0 -11  -1  163.88    7.40
   0 -11  -1  164.58    7.20
   0 -11   1  158.28    7.30
   0  11  -1  136.49   11.30
   0  11   1  169.98   12.90
  -1 -11  -1   23.80    2.00
   1 -11   1   22.10    3.90
   1 -11   1   22.20    3.50
   1 -11   1   13.70    5.40
  -1 -11  -1   23.50    5.80
  -1  11  -1   21.20    4.90
  -1  11  -1   17.90    3.40
   1  11   1   17.80    3.20
   1  11   1   26.20    5.50
   1  11   1   22.70    3.30
  -2 -11  -1  168.18   13.50
  -2 -11  -1  157.58    6.30
   2 -11   1  143.89    9.30
   2 -11   1  163.08    8.90
   2 -11   1  157.18   13.60
   2  11   1  176.28   12.60
  -2  11  -1  156.38    9.80
   2  11   1  156.68    7.80
   2  11   1  154.28    8.00
  -2  11  -1  149.88   12.30
   3 -11   1    5.50    2.30
   3 -11   1   -2.10    2.70
  -3 -11  -1    1.20    3.00
   3 -11   1    6.00    2.90
  -3 -11  -1    3.00    1.10
   3  11   1   -1.70    1.50
  -3  11  -1    3.50    2.70
  -3  11  -1   -1.40    2.60
   3  11   1    1.00    1.60
   3  11   1    1.40    3.60
   4 -11   1  631.64   29.80
  -4 -11  -1  586.34   18.80
   4 -11   1  638.84   24.00
   4 -11   1  590.64   22.80
  -4 -11  -1  626.14   27.90
  -4  11  -1  626.84   24.50
   4  11   1  575.74   26.10
  -4  11  -1  662.03   26.60
   5 -11   1   10.10    4.70
   5 -11   1    9.90    3.80
   5 -11   1   10.80    2.60
  -5 -11  -1   12.70    4.10
  -5  11  -1   11.90    4.40
   5  11   1   10.30    4.30
  -5  11  -1   14.00    4.40
   6 -11   1   -2.50    2.30
  -6 -11  -1    3.20    3.00
  -6 -11  -1    0.00    1.20
  -6  11  -1   -1.10    3.00
  -6  11  -1   -6.30    3.00
   6  11   1   -1.20    3.10
  -7 -11  -1   43.70    4.40
   7 -11   1   23.80    5.80
  -7 -11  -1   33.40    5.90
   7 -11   1   32.70    5.80
   7 -11   1   43.90    7.10
  -7  11  -1   38.20    6.40
   7  11   1   32.50    6.30
  -8 -11  -1    2.90    1.70
   8 -11   1   -0.30    3.20
  -8 -11  -1    5.10    2.80
   8 -11   1   -5.40    2.80
   8 -11   1   -0.10    2.60
   8  11   1    0.90    2.80
  -8  11  -1    1.70    2.80
  -9 -11  -1   25.40    3.70
   9 -11   1   24.60    5.80
   9 -11   1   20.20    6.20
  -9 -11  -1   21.70    4.80
   9 -11   1   17.40    4.80
   9  11   1   30.00    6.10
  -9  11  -1   29.00    5.90
 -10 -11  -1    0.60    2.60
  10 -11   1   -5.20    2.70
 -10 -11  -1    0.80    1.80
  10 -11   1   -1.30    3.30
  10  11   1    4.30    3.00
 -10  11  -1   -2.70    3.50
  11 -11   1   -3.90    3.30
 -11 -11  -1    2.60    3.50
 -11 -11  -1    3.90    2.10
  11 -11   1    3.90    3.80
 -11  11  -1   10.40    4.50
  11  11   1   -1.20    3.10
 -12 -11  -1   -2.00    3.30
 -12 -11  -1    0.10    2.70
  12 -11   1   -4.70    4.10
 -12 -11  -1    0.30    2.70
  12 -11   1    6.70    4.30
  12 -11   1   -2.00    3.90
 -12  11  -1    0.70    4.10
  12  11   1    0.50    4.00
 -13 -11  -1    5.00    5.20
 -13 -11  -1   15.70    3.80
  13 -11   1    7.10    4.30
  13 -11   1   22.80    6.20
 -13  11  -1   20.80    6.40
  14 -11   1   -0.20    3.90
 -14 -11  -1   -2.70    2.10
 -14 -11  -1   -4.50    2.50
 -14  11  -1    9.50    5.20
  14  11   1   -4.70    3.40
 -15 -11  -1    7.60    3.40
  15 -11   1   18.80    5.80
  15 -11   1   15.40    5.70
 -15  11  -1   12.80    4.30
  15  11   1    8.60    4.30
 -16 -11  -1   12.00    3.70
  16 -11   1   15.20    5.10
  16 -11   1   16.40    6.40
 -16  11  -1   11.70    5.00
  16  11   1   10.80    5.50
  15 -12  -1   17.20    5.00
 -15 -12   1    6.90    3.70
  15 -12  -1    3.40    5.00
 -15 -12   1   16.20    3.50
  15  12  -1   12.00    4.80
 -15  12   1   28.00    7.30
 -14 -12   1    2.10    2.30
  14 -12  -1   -2.70    4.00
 -14 -12   1    2.40    3.00
  14 -12  -1   -3.30    3.80
 -14  12   1   -0.30    9.20
  14  12  -1   -2.00    3.70
 -13 -12   1   -5.80    2.80
  13 -12  -1  -10.70    6.90
  13  12  -1    0.50    3.60
 -13  12   1    1.60    3.90
 -12 -12   1    7.40    2.90
  12 -12  -1    0.70    4.40
 -12 -12   1    5.30    2.50
  12 -12  -1    3.70    4.10
  12  12  -1    7.00    3.60
 -12  12   1   11.60    5.00
  11 -12  -1   -2.50    3.50
  11 -12  -1   -5.10    4.70
  11 -12  -1    5.10    3.60
 -11 -12   1    3.40    2.30
 -11 -12   1    1.00    3.40
 -11  12   1    9.20    4.40
  11  12  -1    5.70    3.90
  10 -12  -1    2.70    4.20
 -10 -12   1    0.50    2.90
  10 -12  -1    5.10    3.20
 -10 -12   1    3.90    2.00
  10 -12  -1   -0.20    4.60
  10  12  -1   -0.90    4.00
 -10  12   1    5.90    3.90
   9 -12  -1    0.60    3.80
  -9 -12   1    0.30    3.00
   9 -12  -1    7.00    3.80
   9 -12  -1    0.10    3.50
  -9 -12   1    1.90    2.10
   9  12  -1    3.70    3.50
  -9  12   1    0.10    3.90
   8 -12  -1    2.60    3.60
  -8 -12   1   -0.10    2.70
  -8 -12   1    2.30    1.70
   8 -12  -1    0.50    3.20
   8 -12  -1    0.10    3.20
   8  12  -1    8.80    7.20
  -8  12   1   -3.60    2.40
  -8  12   1    1.50    3.00
  -7 -12   1    3.00    1.80
   7 -12  -1   -0.60    2.70
   7 -12  -1    3.40    2.80
   7 -12  -1    1.90    2.50
  -7 -12   1    3.20    3.40
  -7  12   1    6.10    4.00
  -7  12   1    3.90    3.20
   6 -12  -1    7.60    3.50
  -6 -12   1    6.50    2.00
  -6 -12   1    5.70    3.90
   6 -12  -1    0.00    3.10
  -6  12   1    8.80    3.80
   6  12  -1    2.90    4.50
  -6  12   1    3.70    3.70
   5 -12  -1    4.90    4.00
   5 -12  -1    9.40    3.80
  -5 -12   1    4.70    1.90
  -5  12   1   14.50    3.80
  -5  12   1   12.20    5.00
   5  12  -1    5.80    4.30
  -4 -12   1    0.70    3.60
   4 -12  -1    8.80    4.10
  -4 -12   1    3.50    1.60
   4 -12  -1    8.20    3.40
   4 -12  -1    1.40    2.40
  -4  12   1    0.60    3.80
  -4  12   1    6.70    3.70
   4  12  -1    5.20    3.70
  -3 -12   1   39.80    7.40
   3 -12  -1   55.39    6.50
   3 -12  -1   39.10    6.80
   3 -12  -1   48.90    5.50
  -3 -12   1   48.40    3.80
  -3  12   1   36.40    5.50
  -3  12   1   65.49    9.10
   3  12  -1   45.00    4.10
   3  12  -1   39.00    6.80
   2 -12  -1    7.10    2.60
   2 -12  -1    3.30    2.70
   2 -12  -1    4.50    3.20
  -2 -12   1    2.40    3.30
  -2 -12   1    4.20    1.30
   2  12  -1    5.90    2.10
   2  12  -1    6.00    1.90
  -2  12   1    4.00    2.90
  -2  12   1    1.80    3.50
   2  12  -1    1.10    2.50
  -1 -12   1   87.69    4.20
   1 -12  -1   92.79   11.60
   1 -12  -1   96.39    6.40
  -1 -12   1   75.69   11.00
   1 -12  -1   85.09    5.90
  -1 -12   1   73.79    4.40
   1  12  -1   84.09    9.70
  -1  12   1   87.19    9.50
   1  12  -1   91.89    6.50
   0 -12  -1   -1.80    1.20
   0 -12  -1    0.40    1.40
   0 -12  -1   -4.30    2.80
   0 -12   1   -0.80    1.20
   0 -12   1   -0.50    2.80
   0 -12   1    2.00    1.50
   0 -12   1    1.10    0.80
   0  12   1   -1.80    3.30
   0  12  -1    3.80    3.30
   0  12  -1    1.60    2.60
   0  12   1   -0.20    2.40
   1 -12   1   35.90    7.20
  -1 -12  -1   45.30    7.90
   1 -12   1   47.90    4.60
   1 -12   1   49.70    5.00
   1  12   1   60.29    5.60
   1  12   1   50.39    7.60
   2 -12   1    5.30    2.70
   2 -12   1    5.20    2.50
   2 -12   1   -3.10    3.40
  -2 -12  -1    4.60    4.20
  -2  12  -1    2.70    2.60
   2  12   1    1.70    3.60
   2  12   1    2.40    2.20
  -2  12  -1    2.70    3.20
  -3 -12  -1   32.40    6.30
  -3 -12  -1   44.40    3.40
   3 -12   1   51.59    6.50
   3 -12   1   47.60    5.50
   3 -12   1   30.00    6.60
   3  12   1   38.20    6.70
  -3  12  -1   36.30    5.30
  -3  12  -1   43.20    7.60
   3  12   1   28.50    3.60
   4 -12   1   75.99    7.30
  -4 -12  -1   97.89   11.60
   4 -12   1   58.49    9.80
   4 -12   1   73.59    7.90
  -4 -12  -1   74.29    4.80
  -4  12  -1   69.99    8.50
  -4  12  -1   60.59    8.80
   4  12   1   75.59    9.60
   5 -12   1    8.00    3.10
   5 -12   1   11.00    3.80
   5 -12   1    4.30    4.00
  -5  12  -1    4.20    3.60
  -5  12  -1   13.20    4.80
   5  12   1   12.00    5.10
  -6 -12  -1   29.40    6.10
   6 -12   1   39.60    6.00
   6 -12   1   37.80    7.50
  -6 -12  -1   46.30    4.50
  -6  12  -1   42.90    6.60
   6  12   1   45.80   10.90
   7 -12   1   52.79    7.50
  -7 -12  -1   46.30    7.20
  -7 -12  -1   67.29    5.30
   7 -12   1   57.49    7.40
   7 -12   1   41.90    8.40
   7  12   1   52.29   11.90
  -7  12  -1   61.39    7.90
   8 -12   1   15.70    5.60
   8 -12   1   29.50    5.80
  -8 -12  -1   22.20    3.40
  -8 -12  -1   27.80    5.50
   8  12   1   22.80    5.60
  -8  12  -1   25.70    5.70
  -9 -12  -1    1.00    2.90
   9 -12   1    0.00    3.00
   9 -12   1   -3.60    3.00
   9  12   1   -3.80    3.00
  10 -12   1   13.30    5.30
  10 -12   1   15.60    6.50
  10 -12   1   24.30    5.60
 -10 -12  -1    9.70    4.00
 -10 -12  -1   17.20    3.60
 -10  12  -1   25.70    5.30
  10  12   1   26.00    6.40
  11 -12   1   -5.50    3.10
 -11 -12  -1    0.30    1.80
  11 -12   1   -0.20    3.50
 -11 -12  -1    0.40    3.60
  11  12   1   -4.20    3.20
 -12 -12  -1    4.80    2.60
  12 -12   1    5.80    4.20
  12 -12   1    3.70    3.80
 -12 -12  -1    9.30    3.20
 -12  12  -1   15.10    5.50
  12  12   1    9.20    5.00
 -13 -12  -1   -1.90    3.00
 -13 -12  -1    0.30    2.00
 -13  12  -1    5.60    5.10
  13  12   1    0.00    4.10
  14 -12   1   12.10    5.60
 -14 -12  -1    3.00    2.90
 -14  12  -1    8.80    5.60
  14  12   1   12.80    5.60
 -15 -12  -1   -3.60    2.10
 -15  12  -1   -1.90    4.80
  15  12   1   -0.20    4.10
 -13 -13   1    1.20    2.30
  12 -13  -1   -2.50    3.90
 -12 -13   1   -3.00    2.40
 -12 -13   1   -3.60    3.40
  12 -13  -1    1.80    4.00
  12  13  -1   -2.00    4.30
 -12  13   1   -6.90    5.80
  11 -13  -1   -7.60    3.90
  11 -13  -1   -5.20    3.70
 -11 -13   1    1.70    2.60
 -11 -13   1    1.80    3.30
 -11  13   1   -6.10    5.10
  11  13  -1    8.10    4.50
 -10 -13   1   24.80    6.20
 -10 -13   1   28.90    4.40
  10 -13  -1   15.10    7.20
  10 -13  -1   40.60    7.50
  10  13  -1   28.60    6.30
 -10  13   1   27.80    7.00
   9 -13  -1   -1.90    2.90
  -9 -13   1   -6.60    3.00
   9 -13  -1    0.70    3.70
   8 -13  -1   31.70    6.10
  -8 -13   1   27.10    6.20
  -8 -13   1   35.90    4.50
   8 -13  -1   31.00    7.20
   8  13  -1   38.90    7.50
  -8  13   1   36.00    6.60
  -7 -13   1   61.99    8.30
   7 -13  -1   46.80    7.30
  -7 -13   1   41.10    4.80
   7 -13  -1   37.50    8.10
  -7  13   1   48.30    7.10
  -7  13   1   42.70    7.60
   7  13  -1   42.00    7.40
   6 -13  -1   -4.30    3.20
  -6 -13   1   -3.20    1.30
   6 -13  -1    0.70    3.10
   6 -13  -1   -1.10    2.70
   6  13  -1   -1.60    3.00
  -6  13   1   -6.80    2.70
  -6  13   1   -4.60    2.70
  -5 -13   1   -1.00    3.40
   5 -13  -1    2.40    2.80
   5 -13  -1   -2.30    2.10
  -5  13   1   -4.90    3.20
   5  13  -1   -7.20    3.40
  -5  13   1   -0.70    3.30
   4 -13  -1   -1.70    3.20
  -4 -13   1   -3.30    3.20
   4 -13  -1   -1.60    2.40
   4 -13  -1   -4.10    2.30
  -4  13   1   -5.80    3.00
   4  13  -1   -3.20    3.10
   3 -13  -1    9.10    3.10
   3 -13  -1   10.80    4.30
   3 -13  -1   13.60    3.20
  -3 -13   1   10.90    4.00
  -3  13   1   14.80    4.80
   3  13  -1   19.70    5.60
  -3  13   1    9.00    5.00
  -2 -13   1   10.90    1.70
   2 -13  -1   18.40    2.90
   2 -13  -1   11.80    4.90
  -2 -13   1    8.60    4.30
  -2  13   1   11.10    5.10
   2  13  -1   16.10    5.00
   2  13  -1   12.30    2.90
  -1 -13   1   15.00    4.50
   1 -13  -1   10.70    4.60
  -1 -13   1    9.40    1.40
   1  13  -1    8.80    3.20
  -1  13   1   21.30    5.70
   1  13  -1   10.30    4.40
   0 -13   1   29.90    6.90
   0 -13  -1   34.10    6.90
   0  13  -1   43.60    7.30
   0  13   1   32.30    6.20
   1 -13   1    7.50    1.90
  -1 -13  -1    8.80    3.30
   1 -13   1    2.00    4.20
   1 -13   1    9.30    2.30
   1  13   1    8.90    4.70
  -1  13  -1   10.90    4.70
   1  13   1   15.80    3.30
  -2 -13  -1   50.09    2.70
   2 -13   1   49.10    5.00
   2 -13   1   35.70    7.80
   2 -13   1   54.19    5.60
   2  13   1   40.50    5.10
  -2  13  -1   31.00    7.00
   2  13   1   39.10    7.70
  -2  13  -1   33.70    7.20
  -3 -13  -1   -2.70    2.60
   3 -13   1   -5.00    2.30
   3 -13   1   -2.20    3.30
   3 -13   1    0.40    2.10
  -3  13  -1    0.40    3.70
  -3  13  -1   -3.20    3.70
   3  13   1   -3.80    4.30
   4 -13   1   -2.70    2.50
   4 -13   1   -2.10    3.10
  -4 -13  -1   -4.00    3.00
   4 -13   1    0.90    2.60
   4  13   1   -2.30    3.20
  -4  13  -1   -5.00    2.80
  -4  13  -1   -3.70    2.70
   5 -13   1   55.09    6.20
   5 -13   1   60.39    7.70
  -5 -13  -1   44.60    7.40
  -5 -13  -1   47.90    5.20
   5  13   1   41.10    7.20
  -5  13  -1   42.10    6.70
  -5  13  -1   38.90    6.60
   6 -13   1    1.80    4.00
   6 -13   1    8.40    3.80
  -6 -13  -1    2.00    1.70
   6 -13   1   -2.40    3.00
  -6 -13  -1   -4.10    3.50
   6  13   1    0.70    4.20
  -6  13  -1    2.70    3.40
   7 -13   1   10.50    4.00
   7 -13   1    1.00    3.90
  -7 -13  -1   10.30    3.60
   7 -13   1   10.40    4.90
  -7 -13  -1    7.30    2.10
  -7  13  -1    3.00    4.20
   7  13   1   11.90    5.10
  -8 -13  -1   17.00    2.90
   8 -13   1    3.80    5.00
   8 -13   1   13.10    4.30
  -8 -13  -1   11.80    4.50
   8  13   1   17.70    5.60
  -9 -13  -1   42.30    6.60
  -9 -13  -1   60.19    5.50
   9 -13   1   74.79    9.10
   9 -13   1   53.99   14.30
   9  13   1   68.29    9.60
  -9  13  -1   58.69    8.70
  10 -13   1    3.90    3.80
 -10 -13  -1    5.20    2.60
  10 -13   1    5.10    4.70
 -10 -13  -1  -11.40    6.50
 -10  13  -1    2.40    5.00
  10  13   1    5.10    4.30
 -11 -13  -1   -2.60    1.80
  11 -13   1   -7.40    3.70
  11  13   1   -5.20    3.40
 -12 -13  -1   -2.70    2.00
  12 -13   1   -4.00    3.80
 -12 -13  -1   -6.60    3.10
 -12  13  -1   -4.10    5.20
  12  13   1   -1.70    3.60
  -9 -14   1   15.60    5.10
   9 -14  -1    9.10    4.70
  -9 -14   1   20.40    3.50
   9 -14  -1   19.00    4.60
   9  14  -1   15.00    5.30
  -9  14   1   29.50    5.70
   8 -14  -1    1.40    3.50
  -8 -14   1   -6.90    3.60
  -8  14   1    7.00    4.80
   7 -14  -1   -0.30    3.70
   7 -14  -1   -1.30    3.60
  -7 -14   1   -1.60    1.60
   7  14  -1   -6.90    3.70
  -7  14   1   -3.70    3.60
  -7  14   1   -5.70    3.80
  -6 -14   1    5.00    1.90
   6 -14  -1    5.90    4.20
  -6 -14   1   -3.40    3.80
   6 -14  -1   -1.40    4.10
  -6  14   1    7.30    4.60
  -6  14   1   16.20    5.30
  -5 -14   1    7.50    2.00
   5 -14  -1    5.60    3.10
  -5 -14   1    2.70    4.30
   5  14  -1    4.30    4.90
  -5  14   1    2.30    4.10
   4 -14  -1   -2.30    3.50
   4 -14  -1   -5.60    2.30
  -4 -14   1   -6.40    2.90
   4  14  -1   -2.40    4.20
  -4  14   1   -5.90    3.60
  -4  14   1   -0.90    3.40
  -3 -14   1    1.40    1.30
  -3 -14   1   -5.50    3.30
   3 -14  -1   -0.90    2.70
   3 -14  -1    1.10    4.10
   3 -14  -1    2.20    2.40
  -3  14   1    7.00    3.50
  -3  14   1   -4.40    3.50
   3  14  -1   -7.50    4.00
   2 -14  -1   -2.00    3.40
   2 -14  -1    1.70    2.10
  -2 -14   1   -3.70    3.30
   2 -14  -1   -1.90    2.00
   2  14  -1   -3.00    3.40
  -2  14   1   -3.90    3.00
  -2  14   1   -0.80    2.90
   1 -14  -1   20.80    5.60
  -1 -14   1   14.80    5.40
   1  14  -1   19.10    6.00
  -1  14   1   22.40    6.40
   0 -14  -1    2.20    2.90
   0 -14   1    0.80    3.00
   0  14   1   -0.10    3.30
   0  14  -1    0.60    3.40
   0  14   1    6.20    4.20
   0  14  -1    1.50    4.40
   1 -14   1    8.70    4.80
  -1 -14  -1   17.90    5.00
   1  14   1   13.00    5.80
  -1  14  -1   24.00    6.10
   1  14   1   27.20    4.80
   2 -14   1   -0.40    2.00
  -2 -14  -1   -1.60    3.30
   2  14   1   -4.10    3.40
  -2  14  -1   -4.30    3.20
  -2  14  -1   -0.90    3.80
   3 -14   1    7.60    4.60
   3 -14   1   13.60    3.10
  -3 -14  -1    5.80    4.80
  -3 -14  -1    8.20    1.50
   3 -14   1    6.90    3.40
   3  14   1   10.20    5.10
  -3  14  -1    5.40    4.40
   4 -14   1    2.10    3.40
  -4 -14  -1    0.70    1.40
   4 -14   1   -4.00    3.30
  -4 -14  -1    5.10    4.20
  -4  14  -1    8.20    5.00
   4  14   1   -1.60    3.60
  -4  14  -1    7.90    4.30
  -5 -14  -1    8.90    5.00
   5 -14   1   14.00    4.30
  -5  14  -1   18.40    5.80
  -6 -14  -1    1.60    1.70
  -6 -14  -1   -1.00    3.40
   6 -14   1   -5.40    3.40
   6 -14   1   -0.20    3.10
   6  14   1    3.50    4.40
  -6  14  -1    3.80    4.70
  -7 -14  -1   -3.40    1.50
  -7 -14  -1   -0.20    3.90
   7 -14   1   -1.50    3.60
   7 -14   1    1.30    3.60
   7  14   1   -0.60    3.90
   8 -14   1   -0.60    3.90
  -8 -14  -1   -5.60    3.60
   8 -14   1    2.90    3.90
  -8  14  -1    0.10    4.90
   8  14   1    1.40    4.30
  -9 -14  -1   -1.60    2.10
   9 -14   1   -5.50    3.70
   9 -14   1    3.50    3.80
  -9 -14  -1   -7.00    3.60
   9  14   1   -7.00    4.20
   4 -15  -1    2.60    3.10
  -4 -15   1   -4.10    4.00
   4 -15  -1   -2.90    3.80
   4  15  -1    0.10    4.00
  -4  15   1   -2.90    4.20
   3 -15  -1   -1.10    2.50
   3 -15  -1   -8.70    3.50
  -3 -15   1   -2.30    4.40
   3  15  -1    1.40    4.80
  -3  15   1    1.80    4.40
   2 -15  -1   -8.40    3.40
  -2  15   1   -6.60    3.80
   1 -15  -1   -5.40    3.50
   0 -15   1    1.60    4.80
   0  15   1   -4.80    4.10
   0  15  -1   -2.50    3.60
   1 -15   1    6.50    4.60
   1  15   1   -4.40    4.20
  -1  15  -1   -8.30    3.60
  -2 -15  -1   -8.40    4.30
   2 -15   1   -2.90    4.10
   2  15   1   -1.60    4.30
  -2  15  -1    2.50    4.50
   3 -15   1   -1.70    2.50
  -3 -15  -1   -0.70    4.10
   3 -15   1   -4.50    4.40
   3  15   1    1.60    3.90
  -3  15  -1    3.80    5.00
  -4  15  -1    0.40    3.80
   4  15   1   -3.50    3.50
 -24   0   2   -5.70    4.00
 -24   0   2   -4.60    2.50
  24   0  -2   -9.40    4.80
 -23   0   2   74.59   10.60
 -23   0   2   71.89    8.00
  22   0  -2   32.70    7.50
 -22   0   2   26.70    6.00
 -22   0   2   30.80    5.10
  21   0  -2   48.10    8.90
 -21   0   2   52.09    6.50
 -21   0   2   61.59    7.90
  20   0  -2   -2.00    4.00
 -20   0   2    3.60    3.10
  20   0  -2    2.70    1.30
 -20   0   2    4.70    3.60
 -20   0   2    1.80    3.70
  19   0  -2  213.38   16.10
 -19   0   2  225.48   15.30
  19   0  -2  213.48    8.40
 -19   0   2  227.28   12.50
 -19   0   2  196.48   14.40
  18   0  -2   33.40    6.30
  18   0  -2   33.30    4.10
 -18   0   2   27.40    5.70
 -18   0   2   34.80    7.20
 -18   0   2   28.10    5.30
 -17   0   2  296.57   16.80
  17   0  -2  284.77   11.30
 -17   0   2  292.27   13.60
  17   0  -2  269.97   17.00
  17   0  -2  269.37    9.60
 -17   0   2  257.57   16.00
  17   0  -2  277.67   10.20
  16   0  -2 1030.50   29.30
 -16   0   2 1082.39   37.80
 -16   0   2 1087.29   38.00
 -16   0   2 1083.69   33.70
  16   0  -2 1045.10   29.50
  16   0  -2 1067.99   30.00
  16   0  -2 1095.69   38.90
 -15   0   2    7.50    2.60
  15   0  -2    9.50    3.80
  15   0  -2    5.70    1.70
  15   0  -2    4.10    1.40
  15   0  -2   10.50    2.10
 -15   0   2    8.80    2.30
 -15   0   2    8.20    3.30
 -14   0   2 1562.14   49.00
  14   0  -2 1529.55   52.49
  14   0  -2 1557.24   41.60
  14   0  -2 1573.84   42.60
  14   0  -2 1578.74   41.90
  14   0  -2 1624.64   45.00
 -14   0   2 1526.45   44.80
 -14   0   2 1569.94   49.20
  14   0  -2 1603.34   50.69
 -13   0   2   83.89    5.90
 -13   0   2   91.09    7.90
  13   0  -2   82.59    4.60
  13   0  -2   84.19    5.80
  13   0  -2   93.49    7.90
 -13   0   2   81.79    7.60
  13   0  -2   85.39    7.80
  13   0  -2   88.89    5.40
  12   0  -2 1089.69   30.40
 -12   0   2 1062.39   35.20
  12   0  -2 1107.39   36.00
  12   0  -2 1078.99   31.70
  12   0  -2 1115.89   39.10
 -12   0   2 1085.79   31.90
 -12   0   2  997.50   34.40
  12   0  -2 1097.49   29.80
 -11   0   2 2027.50   58.49
 -11   0   2 2093.59   55.39
  11   0  -2 2061.19   55.09
 -11   0   2 2071.99   58.89
  11   0  -2 1878.01   58.49
  11   0  -2 2132.09   59.09
  11   0  -2 2023.20   53.29
  11   0  -2 2083.69   53.89
  10   0  -2  103.09    7.60
  10   0  -2   93.89    7.00
 -10   0   2  110.99    7.70
  10   0  -2  105.29    5.50
 -10   0   2   93.09    5.90
  10   0  -2  106.59    5.10
  10   0  -2  111.99    6.10
 -10   0   2  108.19    9.20
   9   0  -2 1173.38   34.80
   9   0  -2 1125.29   34.90
  -9   0   2 1141.29   37.20
   9   0  -2 1141.89   30.80
  -9   0   2 1081.89   31.70
  -9   0   2 1129.69   34.60
   9   0  -2 1171.48   31.90
   8   0  -2  423.66   13.50
   8   0  -2  422.26   15.90
  -8   0   2  417.36   13.50
   8   0  -2  399.46   15.40
  -8   0   2  423.66   15.70
  -8   0   2  415.26   15.60
   7   0  -2 1155.38   34.00
  -7   0   2 1163.38   31.80
  -7   0   2 1140.19   33.90
   7   0  -2 1158.38   34.20
   7   0  -2 1207.88   31.90
  -7   0   2 1226.38   34.30
   6   0  -2 1452.55   42.60
  -6   0   2 1470.15   38.80
   6   0  -2 1494.85   41.00
  -6   0   2 1440.76   40.70
   6   0  -2 1530.55   39.00
  -6   0   2 1454.85   40.70
   6   0  -2 1497.35   38.60
  -5   0   2 1503.15   39.70
   5   0  -2 1416.16   37.70
   5   0  -2 1376.96   39.40
  -5   0   2 1492.75   39.60
  -5   0   2 1430.46   37.80
   5   0  -2 1517.15   37.90
   5   0  -2 1448.26   39.50
  -4   0   2 2104.19   55.39
   4   0  -2 2223.48   55.49
   4   0  -2 2214.28   53.99
  -4   0   2 2161.58   53.99
  -4   0   2 2043.40   55.19
   4   0  -2 2204.38   54.19
   4   0  -2 1981.60   55.19
  -3   0   2  893.81   24.10
   3   0  -2  960.90   24.50
   3   0  -2  937.31   25.20
  -3   0   2  982.00   25.30
  -3   0   2  866.51   25.10
   3   0  -2  954.10   25.40
   2   0  -2   27.80    1.70
  -2   0   2   31.30    1.90
   2   0  -2   24.20    1.70
   2   0  -2   27.90    2.20
  -2   0   2   31.40    1.80
  -2   0  -2   29.60    1.70
   2   0   2   29.90    2.10
   2   0   2   30.10    1.80
   2   0   2   27.60    2.20
  -2   0  -2   30.00    2.10
  -2   0  -2   27.80    2.00
  -2   0  -2   29.10    1.80
   3   0   2   55.49    3.40
  -3   0  -2   59.79    3.50
  -3   0  -2   56.39    2.70
   3   0   2   55.19    2.80
  -3   0  -2   53.39    3.40
   3   0   2   54.59    3.60
  -3   0  -2   49.10    2.80
   3   0   2   55.49    2.80
  -4   0  -2  856.91   25.40
  -4   0  -2  918.41   23.90
   4   0   2  879.31   23.90
   4   0   2  912.21   25.60
  -4   0  -2  903.01   25.60
   4   0   2  919.81   25.80
   4   0   2  877.51   24.10
  -5   0  -2 9835.62  247.58
   5   0   2 9999.00  247.68
   5   0   2 9992.40  247.98
  -6   0  -2 1907.21   50.09
   6   0   2 1865.01   49.90
  -6   0  -2 2036.20   52.49
  -6   0  -2 1961.40   49.50
   6   0   2 1892.21   52.29
   6   0   2 1867.41   49.30
  -6   0  -2 1878.01   51.99
   6   0   2 1930.41   52.29
   7   0   2 1033.50   31.40
  -7   0  -2 1029.10   31.00
   7   0   2  998.70   30.90
  -7   0  -2 1029.40   29.00
  -7   0  -2 1081.69   28.30
   7   0   2 1027.30   28.10
   7   0   2 1031.40   28.80
  -7   0  -2 1047.70   31.20
   8   0   2  121.19    5.30
  -8   0  -2  108.99    7.10
  -8   0  -2  116.69    5.40
   8   0   2  108.99    7.30
  -8   0  -2  120.49    7.70
  -8   0  -2  107.59    5.80
   8   0   2  106.09    6.90
   8   0   2  119.29    6.00
   9   0   2   82.79    5.20
  -9   0  -2   91.89    6.90
   9   0   2   72.79    4.30
   9   0   2   75.19    6.40
   9   0   2   83.39    6.70
  -9   0  -2   81.29    6.50
  -9   0  -2   86.09    4.70
  -9   0  -2   79.89    5.20
 -10   0  -2  419.96   17.20
  10   0   2  432.36   14.80
  10   0   2  397.36   13.40
 -10   0  -2  419.86   15.00
  10   0   2  436.96   17.90
  10   0   2  412.86   17.30
 -10   0  -2  422.46   17.10
  11   0   2  234.18   10.10
 -11   0  -2  228.88   12.20
  11   0   2  219.58    8.70
  11   0   2  233.38   12.30
 -11   0  -2  234.88   10.40
  11   0   2  232.28   12.80
 -11   0  -2  216.98   11.90
  12   0   2  115.49    9.00
  12   0   2  113.29    5.80
 -12   0  -2  115.19    8.70
  12   0   2  118.09    8.80
  12   0   2  120.19    6.90
 -12   0  -2  114.49    7.20
 -12   0  -2  104.39    8.20
  13   0   2  502.55   20.90
 -13   0  -2  463.05   17.40
  13   0   2  457.15   15.30
 -13   0  -2  485.65   20.50
 -13   0  -2  483.55   20.60
  13   0   2  457.35   17.00
  13   0   2  473.25   20.90
  14   0   2  206.98   13.40
 -14   0  -2  195.88   12.40
 -14   0  -2  221.38   12.90
 -14   0  -2  190.58   10.20
  14   0   2  201.08    8.50
 -15   0  -2  404.96   16.50
  15   0   2  421.46   20.70
  15   0   2  393.26   13.70
 -15   0  -2  418.96   19.80
 -15   0  -2  370.26   18.80
  16   0   2  128.29   11.20
 -16   0  -2  120.09    8.30
  16   0   2  117.09    6.30
 -16   0  -2  132.19   10.90
 -16   0  -2  116.19   10.30
 -17   0  -2  817.12   34.60
 -17   0  -2  786.32   35.40
  17   0   2  781.62   32.70
  17   0   2  797.72   23.40
 -17   0  -2  787.52   28.20
  18   0   2  195.38   15.10
 -18   0  -2  192.98   14.00
 -18   0  -2  186.98   11.40
  18   0   2  192.18    7.90
 -18   0  -2  187.38   13.70
 -19   0  -2  343.27   19.80
 -19   0  -2  330.47   19.40
  19   0   2  337.97   20.60
 -19   0  -2  318.37   15.70
 -20   0  -2  606.94   24.20
  20   0   2  590.64   29.40
  20   0   2  634.64   21.90
 -20   0  -2  604.04   28.10
  21   0   2   89.19    7.20
  21   0   2   83.69   11.40
 -21   0  -2  114.29    9.40
 -21   0  -2   78.59   10.60
 -22   0  -2  242.08   17.30
  22   0   2  233.88   11.40
  22   0   2  227.68   19.50
 -22   0  -2  252.17   14.60
 -23   0  -2  300.07   18.70
  23   0   2  278.87   21.20
  23   0   2  307.37   13.10
 -23   0  -2  259.07   20.70
  24   0   2  130.49    9.00
  24   0   2  126.09   15.90
 -24   0  -2  143.59   14.10
 -24   0  -2  139.69   11.70
  24  -1  -2   18.70    6.70
 -24  -1   2   30.00    6.80
 -24   1   2   12.70    4.50
 -24   1   2   17.90    5.50
  24   1  -2   16.50    7.70
 -23  -1   2   16.60    4.40
 -23  -1   2   16.50    5.20
  23  -1  -2   24.50    6.50
  23   1  -2   24.40    8.20
 -23   1   2   21.10    4.70
 -23   1   2   25.20    6.40
 -22  -1   2  167.38   11.40
 -22  -1   2  169.88   13.70
 -22  -1   2  130.69   14.00
  22  -1  -2  153.88   18.60
  22   1  -2  191.98   15.90
 -22   1   2  172.58   14.30
 -22   1   2  186.68   11.80
 -21  -1   2    5.70    3.20
 -21  -1   2   10.10    4.80
  21  -1  -2    4.30    3.80
 -21  -1   2    8.00    4.00
  21  -1  -2    3.10    2.70
  21  -1  -2    8.10    1.90
  21   1  -2    2.40    4.00
 -21   1   2   10.80    4.20
 -21   1   2    6.00    2.70
  20  -1  -2  105.39    6.60
 -20  -1   2  106.29    9.20
 -20  -1   2  117.29   11.00
  20  -1  -2   97.49   11.30
  20  -1  -2  109.59    5.10
 -20  -1   2  103.49   10.80
 -20   1   2  102.79    8.20
 -20   1   2  111.79   11.20
  20   1  -2  118.49   11.80
  19  -1  -2    4.50    1.30
  19  -1  -2   -1.40    2.70
  19  -1  -2    1.20    1.50
 -19  -1   2    2.40    3.30
  19  -1  -2    1.00    1.70
  19  -1  -2    3.50    3.20
 -19  -1   2    1.40    2.00
 -19  -1   2    5.50    4.40
  19   1  -2    4.20    4.00
  19   1  -2    1.50    1.70
 -19   1   2    7.60    3.50
 -19   1   2    4.30    2.60
  18  -1  -2   71.49    7.00
 -18  -1   2   89.19    9.40
  18  -1  -2   77.29    4.30
  18  -1  -2   72.89    9.40
  18  -1  -2   78.19    6.90
  18  -1  -2   83.19    4.80
 -18  -1   2   95.89    7.70
 -18  -1   2   90.59    9.40
  18   1  -2   72.29    9.30
  18   1  -2   81.09    4.90
 -18   1   2   93.09   10.20
 -18   1   2   90.69    7.50
 -17  -1   2  315.37   14.40
 -17  -1   2  290.67   16.40
  17  -1  -2  298.37   18.00
  17  -1  -2  293.57   12.30
  17  -1  -2  299.77   12.80
  17  -1  -2  276.07    9.80
 -17  -1   2  309.77   16.90
  17   1  -2  297.77   10.90
 -17   1   2  290.87   17.10
 -17   1   2  318.67   17.80
  17   1  -2  324.87   17.90
 -17   1   2  306.57   14.10
  16  -1  -2   20.10    4.90
 -16  -1   2   23.40    4.90
  16  -1  -2   18.20    2.50
  16  -1  -2   17.30    3.00
 -16  -1   2   16.20    3.30
 -16  -1   2   25.60    4.50
  16   1  -2   27.70    3.50
 -16   1   2   21.20    5.20
 -16   1   2   23.20    3.60
  16   1  -2   25.00    6.00
 -15  -1   2  693.93   27.00
  15  -1  -2  683.63   28.20
 -15  -1   2  717.43   24.10
 -15  -1   2  732.93   27.30
  15  -1  -2  697.13   22.50
  15   1  -2  682.43   24.20
  15   1  -2  704.53   27.50
 -15   1   2  704.83   27.90
 -15   1   2  696.13   28.10
 -15   1   2  711.93   23.80
 -14  -1   2   29.30    4.90
 -14  -1   2   25.20    4.80
 -14  -1   2   33.20    4.30
  14  -1  -2   21.20    2.90
  14  -1  -2   31.20    5.80
  14  -1  -2   33.40    4.10
  14   1  -2   24.00    3.80
 -14   1   2   33.60    4.30
  14   1  -2   19.90    4.60
 -14   1   2   36.20    5.60
  14   1  -2   19.40    4.20
 -14   1   2   21.70    4.60
  13  -1  -2  806.62   28.90
  13  -1  -2  744.13   24.00
 -13  -1   2  802.92   27.60
  13  -1  -2  758.02   23.80
 -13  -1   2  757.72   24.60
  13  -1  -2  794.62   29.40
 -13  -1   2  751.62   27.20
  13   1  -2  808.12   28.00
 -13   1   2  736.03   24.10
 -13   1   2  747.83   27.80
  13   1  -2  762.02   24.40
  13   1  -2  744.13   27.60
 -13   1   2  735.03   28.10
  13   1  -2  777.32   22.10
  12  -1  -2    5.30    1.50
  12  -1  -2    3.30    1.70
  12  -1  -2    7.30    2.80
  12  -1  -2    6.00    3.00
 -12  -1   2    6.70    2.50
 -12  -1   2    4.90    2.30
 -12  -1   2    4.00    1.70
  12   1  -2    5.20    2.30
 -12   1   2    4.90    1.70
 -12   1   2    9.20    3.10
  12   1  -2    6.70    1.50
 -12   1   2    5.00    2.40
  12   1  -2    3.50    1.60
 -11  -1   2  554.94   20.60
  11  -1  -2  548.75   21.50
  11  -1  -2  576.54   22.20
 -11  -1   2  525.85   22.60
  11  -1  -2  566.14   18.40
 -11  -1   2  569.54   18.70
  11  -1  -2  588.94   18.30
  11   1  -2  584.94   18.60
  11   1  -2  554.04   20.90
  11   1  -2  560.64   20.80
 -11   1   2  531.95   18.00
  11   1  -2  545.95   16.40
 -11   1   2  525.85   21.10
 -11   1   2  559.84   21.70
 -10  -1   2 1486.35   44.20
  10  -1  -2 1604.14   41.90
  10  -1  -2 1650.43   46.30
  10  -1  -2 1436.76   45.50
 -10  -1   2 1488.85   42.40
  10  -1  -2 1525.75   42.30
 -10   1   2 1539.55   46.20
  10   1  -2 1522.55   42.00
 -10   1   2 1566.54   45.90
  10   1  -2 1486.85   40.00
 -10   1   2 1487.75   41.70
  10   1  -2 1542.65   44.60
  10   1  -2 1532.55   44.90
   9  -1  -2   10.70    1.80
   9  -1  -2   11.50    2.80
  -9  -1   2    8.20    2.40
  -9  -1   2   12.70    2.60
   9  -1  -2   10.90    1.90
   9  -1  -2    6.90    2.70
  -9  -1   2   10.70    2.00
  -9   1   2   12.80    2.90
  -9   1   2   10.80    2.90
   9   1  -2   14.10    2.70
  -9   1   2   10.90    2.00
   9   1  -2   16.50    2.40
   9   1  -2   12.60    2.20
   9   1  -2   11.30    2.50
  -8  -1   2 1669.53   44.50
  -8  -1   2 1658.83   46.20
   8  -1  -2 1594.64   47.50
   8  -1  -2 1671.83   44.00
   8  -1  -2 1688.33   47.60
  -8  -1   2 1657.63   46.20
   8   1  -2 1651.83   44.40
   8   1  -2 1697.43   42.90
  -8   1   2 1659.63   44.20
  -8   1   2 1743.03   47.70
   8   1  -2 1693.93   46.40
  -8   1   2 1644.24   47.50
   8   1  -2 1588.04   46.30
  -7  -1   2   10.50    1.90
  -7  -1   2    8.50    1.80
   7  -1  -2    5.90    1.80
  -7  -1   2    7.80    1.30
   7  -1  -2    5.40    1.10
   7  -1  -2    6.30    0.90
   7  -1  -2    3.50    1.50
   7   1  -2    6.40    1.00
   7   1  -2    7.30    1.70
  -7   1   2    7.30    1.30
   7   1  -2    9.20    1.90
  -7   1   2    8.00    1.90
   7   1  -2    9.10    1.60
  -7   1   2    8.90    2.20
   6  -1  -2 1714.83   43.30
   6  -1  -2 1690.33   47.60
   6  -1  -2 1756.82   47.70
  -6  -1   2 1757.02   45.10
  -6  -1   2 1743.33   46.30
  -6  -1   2 1741.93   46.20
   6  -1  -2 1761.72   44.60
   6   1  -2 1688.33   44.90
  -6   1   2 1661.33   47.30
   6   1  -2 1687.43   43.80
  -6   1   2 1692.43   44.60
  -6   1   2 1776.32   47.60
   6   1  -2 1746.93   46.40
   6   1  -2 1711.63   43.10
  -5  -1   2  723.23   18.50
   5  -1  -2  718.53   18.40
   5  -1  -2  708.23   19.30
  -5  -1   2  727.93   19.00
   5  -1  -2  667.43   21.60
   5  -1  -2  731.73   21.80
  -5  -1   2  731.83   20.70
  -5  -1   2  706.63   20.60
  -5  -1   2  724.93   19.80
  -5   1   2  673.23   19.30
   5   1  -2  707.53   20.60
  -5   1   2  712.23   21.70
  -5   1   2  712.23   21.70
   5   1  -2  707.93   19.70
   5   1  -2  716.93   20.60
   5   1  -2  707.93   18.90
   5   1  -2  694.83   18.30
   4  -1  -2  327.67    8.80
  -4  -1   2  318.87    8.90
  -4  -1   2  297.07   10.10
   4  -1  -2  328.17   11.30
  -4  -1   2  309.27    9.10
  -4  -1   2  316.27    9.70
  -4  -1   2  309.47   10.10
   4  -1  -2  337.37   11.30
   4  -1  -2  328.67    9.30
  -4   1   2  314.07    9.30
   4   1  -2  309.97    9.10
   4   1  -2  309.47   10.20
   4   1  -2  306.67   10.10
  -4   1   2  316.17   11.20
  -4   1   2  337.97    8.80
  -4   1   2  317.17   11.20
   4   1  -2  315.77    8.80
  -3  -1   2 1510.65   38.50
  -3  -1   2 1445.86   39.10
  -3  -1   2 1530.45   38.50
   3  -1  -2 1586.34   40.40
   3  -1  -2 1494.25   40.30
  -3  -1   2 1526.55   39.10
  -3  -1   2 1553.14   38.80
   3  -1  -2 1535.05   38.30
  -3   1   2 1529.15   38.30
  -3   1   2 1483.35   40.30
  -3   1   2 1546.05   38.30
   3   1  -2 1565.44   38.50
  -3   1   2 1539.85   40.30
   3   1  -2 1445.16   38.50
   3   1  -2 1546.65   39.20
  -2  -1   2   50.89    2.20
  -2  -1   2   47.10    2.10
   2  -1  -2   47.20    2.10
  -2  -1   2   43.10    2.10
   2  -1  -2   44.80    2.80
  -2   1   2   49.50    2.10
   2   1  -2   49.00    2.30
  -2   1   2   41.20    2.60
   2   1  -2   48.90    2.20
   2   1  -2   43.40    2.10
   1  -1  -2 2407.66   60.29
  -1  -1   2 2307.17   59.59
  -1  -1   2 2481.45   60.29
  -1   1   2 2388.66   60.29
   1   1  -2 2323.37   59.59
   1   1  -2 2440.76   60.09
  -1   1   2 2378.96   60.39
   0  -1   2 1577.84   42.10
   0  -1   2 1723.13   42.50
   0  -1  -2 1724.03   41.20
   0  -1  -2 1642.24   42.00
   0   1  -2 1676.93   42.50
   0   1   2 1717.73   42.20
   0   1   2 1682.63   41.20
   0   1   2 1575.84   42.10
   0   1   2 1698.13   42.90
   0   1  -2 1551.94   42.10
  -1  -1  -2 1593.64   40.20
   1  -1   2 1641.54   40.40
  -1  -1  -2 1570.14   40.80
   1  -1   2 1643.44   41.40
  -1  -1  -2 1633.34   41.20
   1  -1   2 1584.04   41.10
  -1  -1  -2 1569.34   40.70
   1  -1   2 1628.84   41.40
   1   1   2 1590.84   40.10
  -1   1  -2 1611.14   41.30
  -1   1  -2 1591.54   41.30
   1   1   2 1592.64   41.30
  -1   1  -2 1608.34   40.40
   1   1   2 1542.35   40.60
  -2  -1  -2   36.80    2.30
   2  -1   2   30.70    2.50
   2  -1   2   32.00    1.90
  -2  -1  -2   32.70    2.00
   2  -1   2   29.00    2.30
  -2  -1  -2   37.10    2.30
  -2  -1  -2   32.10    2.10
   2  -1   2   31.10    2.50
  -2   1  -2   30.20    1.90
  -2   1  -2   31.30    2.40
   2   1   2   35.60    2.30
   2   1   2   35.20    2.00
  -2   1  -2   31.90    2.50
  -2   1  -2   31.50    2.50
  -3  -1  -2    0.30    0.70
   3  -1   2    1.80    1.00
   3  -1   2    1.40    1.00
   3  -1   2    0.70    0.70
  -3  -1  -2    0.90    0.70
  -3  -1  -2    2.20    0.60
   3  -1   2    0.80    0.60
  -3  -1  -2    1.40    0.80
   3   1   2    1.20    0.60
  -3   1  -2    1.00    0.70
  -3   1  -2    1.50    0.90
   3   1   2    2.40    1.10
  -3   1  -2    0.40    0.60
  -3   1  -2    0.60    0.80
   3   1   2    0.50    0.60
   4  -1   2 6684.13  168.38
  -4  -1  -2 6720.73  167.18
  -4  -1  -2 6499.55  165.48
   4  -1   2 6885.11  167.28
  -4  -1  -2 6966.40  167.48
   4  -1   2 6441.96  168.38
  -4   1  -2 6546.95  168.28
  -4   1  -2 6805.72  168.48
   4   1   2 6768.62  167.58
   4   1   2 6589.94  167.18
  -4   1  -2 6882.71  167.28
  -5  -1  -2  377.46   12.30
   5  -1   2  390.86   14.30
  -5  -1  -2  419.86   13.50
  -5  -1  -2  405.96   13.30
  -5  -1  -2  380.26   11.20
   5  -1   2  411.06   12.30
   5  -1   2  395.46   12.90
   5  -1   2  402.66   14.20
   5   1   2  398.26   13.50
   5   1   2  386.96   13.20
  -5   1  -2  393.86   12.20
  -5   1  -2  411.46   13.10
  -5   1  -2  420.86   14.40
  -5   1  -2  394.16   14.20
  -6  -1  -2  989.20   25.50
   6  -1   2  975.60   29.50
  -6  -1  -2  978.30   28.40
   6  -1   2 1002.50   26.90
   6  -1   2 1008.30   27.70
   6  -1   2  946.61   29.60
  -6  -1  -2  941.81   27.10
  -6  -1  -2  964.30   28.40
  -6   1  -2  991.90   27.70
  -6   1  -2  996.20   29.60
  -6   1  -2  938.21   26.80
   6   1   2  991.90   27.20
  -6   1  -2  981.90   29.60
   6   1   2  985.70   28.80
   6   1   2  958.00   28.40
   7  -1   2  894.11   28.50
   7  -1   2  882.91   28.00
  -7  -1  -2  884.81   25.60
   7  -1   2  898.71   25.30
  -7  -1  -2  891.91   27.00
  -7  -1  -2  918.01   23.60
  -7  -1  -2  876.71   26.90
   7  -1   2  905.41   25.80
   7   1   2  872.41   27.30
  -7   1  -2  882.81   28.10
  -7   1  -2  837.72   25.20
  -7   1  -2  896.01   28.10
   7   1   2  946.71   24.10
  -7   1  -2  890.71   25.90
   7   1   2  912.21   25.50
   7   1   2  896.11   27.20
   8  -1   2   70.09    4.40
  -8  -1  -2   61.79    3.10
  -8  -1  -2   58.69    5.20
  -8  -1  -2   62.59    4.50
  -8  -1  -2   62.49    5.20
   8  -1   2   67.59    4.40
   8  -1   2   66.59    5.60
   8  -1   2   50.99    5.50
   8   1   2   62.09    5.20
  -8   1  -2   72.89    4.70
   8   1   2   65.89    3.30
  -8   1  -2   62.79    5.70
  -8   1  -2   61.09    5.80
   8   1   2   54.99    4.90
   8   1   2   63.59    4.30
  -8   1  -2   63.89    4.40
   9  -1   2 1311.47   40.30
  -9  -1  -2 1364.76   39.40
  -9  -1  -2 1316.97   37.40
   9  -1   2 1320.47   40.90
   9  -1   2 1310.97   36.90
  -9  -1  -2 1304.27   39.10
   9  -1   2 1290.57   36.60
  -9  -1  -2 1368.86   34.40
   9   1   2 1316.77   36.90
   9   1   2 1327.87   39.80
  -9   1  -2 1303.87   36.80
   9   1   2 1324.97   39.30
  -9   1  -2 1327.07   40.40
   9   1   2 1341.17   34.50
  -9   1  -2 1282.97   40.10
  10  -1   2  188.78    8.30
 -10  -1  -2  159.98   11.00
 -10  -1  -2  170.38    9.80
  10  -1   2  184.18   11.10
  10  -1   2  164.08   10.10
 -10  -1  -2  173.98    8.50
  10  -1   2  192.68    8.40
 -10   1  -2  185.68   10.70
  10   1   2  162.28    9.60
 -10   1  -2  176.08   10.40
  10   1   2  172.48   10.00
  10   1   2  179.08    6.30
 -10   1  -2  173.08    9.10
  10   1   2  168.18    8.10
  11  -1   2  857.81   30.70
 -11  -1  -2  871.51   27.30
  11  -1   2  827.42   30.80
  11  -1   2  932.81   27.00
  11  -1   2  931.41   27.10
 -11  -1  -2  909.11   29.80
 -11  -1  -2  907.51   29.90
  11   1   2  892.31   30.40
  11   1   2  893.31   24.10
 -11   1  -2  893.61   30.90
  11   1   2  887.31   27.20
 -11   1  -2  884.41   30.40
 -11   1  -2  889.61   27.20
  11   1   2  915.01   30.20
 -12  -1  -2   64.29    6.40
  12  -1   2   63.29    5.00
  12  -1   2   55.09    7.90
 -12  -1  -2   55.19    4.90
  12  -1   2   63.49    5.70
 -12  -1  -2   63.49    6.30
  12  -1   2   67.19    6.60
  12   1   2   59.59    6.40
  12   1   2   68.49    3.40
 -12   1  -2   64.79    6.60
 -12   1  -2   65.99    6.80
 -12   1  -2   60.39    5.00
  12   1   2   70.79    6.60
  12   1   2   67.69    5.30
  13  -1   2   60.59    5.10
 -13  -1  -2   62.29    5.60
  13  -1   2   68.79    4.80
 -13  -1  -2   59.89    6.60
  13  -1   2   62.29    7.10
 -13  -1  -2   64.89    6.90
  13  -1   2   55.29    6.40
  13   1   2   54.79    6.50
 -13   1  -2   79.79    7.30
 -13   1  -2   49.70    6.60
  13   1   2   54.49    5.00
  13   1   2   55.19    6.60
 -13   1  -2   67.39    5.70
 -14  -1  -2  270.17   14.40
  14  -1   2  257.57   15.40
 -14  -1  -2  257.57   14.40
  14  -1   2  291.17   14.00
 -14  -1  -2  262.97   12.40
  14  -1   2  276.27   11.40
  14   1   2  264.07   15.10
 -14   1  -2  285.87   15.60
 -14   1  -2  285.37   12.60
 -14   1  -2  282.47   15.30
  15  -1   2   31.30    4.30
  15  -1   2   29.40    5.30
 -15  -1  -2   23.50    3.90
 -15  -1  -2   26.30    5.20
 -15  -1  -2   25.90    5.00
 -15   1  -2   35.70    4.50
  15   1   2   27.20    9.10
 -15   1  -2   30.10    5.40
 -15   1  -2   25.20    7.90
  16  -1   2  254.07   11.70
 -16  -1  -2  279.37   15.60
  16  -1   2  263.67   16.60
 -16  -1  -2  275.77   13.40
 -16  -1  -2  292.57   16.00
 -16   1  -2  252.97   15.70
  16   1   2  270.17   16.20
 -16   1  -2  273.57   13.10
 -16   1  -2  277.07   16.50
  17  -1   2  121.99   11.80
 -17  -1  -2  132.29   11.10
 -17  -1  -2  105.69   10.20
  17  -1   2  115.29    7.40
 -17   1  -2  113.49   10.70
  17   1   2  126.19    8.40
 -17   1  -2  126.29    9.00
 -17   1  -2  128.09   11.60
  17   1   2  125.29   11.70
 -18  -1  -2   15.80    4.90
  18  -1   2   26.50    5.90
  18  -1   2   24.10    3.30
 -18  -1  -2   16.20    4.80
 -18  -1  -2   20.00    3.80
  18   1   2   15.00    3.80
 -18   1  -2   32.90    6.10
  18   1   2   22.30    5.80
 -18   1  -2   25.10    4.40
 -19  -1  -2  191.18   14.90
  19  -1   2  212.38    9.90
  19  -1   2  214.58   16.40
 -19  -1  -2  220.38   15.10
 -19  -1  -2  196.08   12.10
  19   1   2  222.98   16.10
  19   1   2  213.18   11.40
 -19   1  -2  190.58   15.00
 -19   1  -2  224.68   12.70
 -20  -1  -2   33.80    6.40
 -20  -1  -2   25.50    6.30
 -20  -1  -2   23.90    4.50
  20  -1   2   26.60    6.90
  20   1   2   37.90    5.20
 -20   1  -2   34.90    5.10
 -20   1  -2   29.80    6.10
  20   1   2   20.30    5.10
 -21  -1  -2  339.57   19.80
 -21  -1  -2  331.87   20.10
 -21  -1  -2  350.56   17.40
  21  -1   2  366.36   13.80
  21   1   2  345.97   14.80
  21   1   2  370.16   22.10
 -21   1  -2  357.26   21.00
 -21   1  -2  355.26   17.40
 -22  -1  -2   16.60    4.00
  22  -1   2   28.60    8.60
 -22  -1  -2   21.50    5.30
  22  -1   2   19.10    4.20
  22   1   2   28.80    6.90
  22   1   2   21.70    4.00
 -22   1  -2   21.20    5.70
  23  -1   2  202.08   10.70
  23  -1   2  189.38   17.60
  23   1   2  208.38   18.00
 -23   1  -2  206.98   13.40
 -23   1  -2  196.08   16.00
  23   1   2  220.78   11.10
  24  -1   2  125.79   15.90
 -24  -1  -2  127.79   10.90
  24  -1   2  118.59   10.40
 -24  -1  -2  135.29   13.60
  24   1   2  156.88    9.20
 -24   1  -2  146.49   11.30
  24   1   2  135.89   15.70
 -24   1  -2  109.59   13.10
  24  -2  -2   28.50    7.80
  24  -2  -2   28.10    4.60
 -24  -2   2   21.10    4.70
 -24  -2   2   25.60    6.00
 -24   2   2   29.30    5.10
 -24   2   2   34.20    7.10
  24   2  -2   36.10    7.30
  23  -2  -2    1.70    2.40
 -23  -2   2    2.80    3.40
 -23  -2   2    7.00    3.90
  23  -2  -2    1.80    5.60
 -23   2   2   -4.00    6.00
  23   2  -2    5.40    4.60
 -23   2   2   -2.20    2.60
  22  -2  -2   -4.80    3.50
  22  -2  -2   -2.10    4.50
  22  -2  -2    0.80    2.60
 -22  -2   2    8.30    3.20
 -22  -2   2    6.60    3.60
 -22  -2   2   -4.80    4.50
 -22   2   2    4.00    3.30
  22   2  -2    7.50    4.90
  22   2  -2    1.40    2.00
 -22   2   2    2.70    2.40
 -21  -2   2  131.89   11.80
 -21  -2   2  135.79   10.30
  21  -2  -2  152.78   10.40
  21  -2  -2  140.99   15.00
 -21  -2   2  137.29   12.00
  21  -2  -2  130.19    9.00
  21   2  -2  138.79   13.20
 -21   2   2  151.28   13.60
  21   2  -2  143.69    7.20
 -21   2   2  148.59   10.40
 -20  -2   2   62.79    8.50
  20  -2  -2   68.79    7.80
  20  -2  -2   68.99    9.90
  20  -2  -2   59.59    3.90
  20  -2  -2   50.99    6.20
 -20  -2   2   61.49    7.20
 -20  -2   2   57.39    8.30
  20   2  -2   41.20    7.10
 -20   2   2   67.49    8.90
  20   2  -2   61.89    5.00
 -20   2   2   67.89    7.00
 -19  -2   2  440.86   21.80
  19  -2  -2  491.15   19.90
 -19  -2   2  498.05   22.80
  19  -2  -2  488.15   18.50
 -19  -2   2  499.65   20.30
  19  -2  -2  447.76   14.40
  19  -2  -2  452.25   24.50
 -19   2   2  465.55   24.20
  19   2  -2  481.65   23.80
  19   2  -2  480.65   16.00
 -19   2   2  475.95   19.50
  18  -2  -2    4.60    2.70
  18  -2  -2   11.50    1.80
 -18  -2   2    5.80    3.00
 -18  -2   2    8.60    3.70
  18  -2  -2    3.10    3.90
 -18  -2   2    5.10    4.10
 -18   2   2    9.20    2.70
  18   2  -2   10.20    2.20
 -18   2   2    6.10    3.80
  18   2  -2   11.00    3.90
 -17  -2   2  283.87   15.80
 -17  -2   2  309.27   16.20
 -17  -2   2  312.67   16.50
  17  -2  -2  306.47   18.10
  17  -2  -2  304.07   13.70
  17  -2  -2  297.97   10.30
  17   2  -2  285.97   16.40
 -17   2   2  285.97   13.70
 -17   2   2  314.37   20.90
  17   2  -2  297.97   11.50
 -17   2   2  297.97   20.30
 -16  -2   2  795.42   29.60
  16  -2  -2  819.32   32.70
  16  -2  -2  797.62   26.60
 -16  -2   2  791.72   27.00
 -16  -2   2  793.52   29.40
  16  -2  -2  799.12   22.70
  16   2  -2  823.82   30.90
 -16   2   2  759.52   31.10
 -16   2   2  795.72   26.50
  16   2  -2  803.02   24.00
 -16   2   2  807.12   32.00
  15  -2  -2   39.10    5.00
 -15  -2   2   28.60    4.90
  15  -2  -2   35.10    3.10
  15  -2  -2   32.00    4.10
 -15  -2   2   33.40    5.10
  15  -2  -2   31.20    6.20
 -15  -2   2   40.90    4.70
  15   2  -2   42.40    3.70
 -15   2   2   33.80    5.50
  15   2  -2   51.49    6.50
 -15   2   2   27.90    5.50
 -15   2   2   39.60    4.60
  14  -2  -2  476.15   22.00
 -14  -2   2  471.65   17.90
  14  -2  -2  467.35   14.60
 -14  -2   2  497.95   19.90
 -14  -2   2  472.95   19.70
  14  -2  -2  479.35   18.10
  14  -2  -2  504.25   17.20
 -14   2   2  491.95   17.50
 -14   2   2  487.05   24.20
  14   2  -2  463.55   15.70
 -14   2   2  455.45   21.30
  14   2  -2  482.35   20.50
  14   2  -2  494.25   22.60
  13  -2  -2   -0.90    1.60
 -13  -2   2    0.80    1.00
  13  -2  -2   -2.00    1.90
  13  -2  -2    0.00    0.90
 -13  -2   2   -1.20    1.90
  13  -2  -2   -4.10    1.60
  13  -2  -2   -2.40    2.20
  13   2  -2   -0.30    1.10
 -13   2   2   -2.40    2.20
  13   2  -2   -1.20    1.60
 -13   2   2    1.80    1.10
  13   2  -2    2.20    2.00
  13   2  -2   -0.10    1.00
 -12  -2   2  326.17   14.50
  12  -2  -2  341.97   14.30
  12  -2  -2  356.86   17.10
 -12  -2   2  342.27   14.80
 -12  -2   2  345.87   13.60
  12  -2  -2  351.76   17.10
  12  -2  -2  345.27   12.80
  12  -2  -2  340.57   11.20
 -12   2   2  362.46   17.00
  12   2  -2  355.06   13.60
  12   2  -2  354.26   12.20
  12   2  -2  348.57   15.60
 -12   2   2  351.76   16.70
 -12   2   2  345.57   13.10
 -11  -2   2  112.69    6.80
  11  -2  -2  119.79    5.20
 -11  -2   2  103.09    7.10
  11  -2  -2  119.19    6.30
  11  -2  -2  114.79    7.20
  11  -2  -2  116.19    8.70
 -11  -2   2  109.89    7.30
 -11   2   2  122.29    9.20
  11   2  -2  107.79    5.70
  11   2  -2  117.39    6.70
  11   2  -2  104.89    7.60
  11   2  -2  112.09    7.60
 -11   2   2  120.09    8.80
 -11   2   2  111.39    8.80
 -10  -2   2  208.38   10.00
  10  -2  -2  201.18    8.30
 -10  -2   2  216.88    9.30
  10  -2  -2  206.28   11.50
  10  -2  -2  196.48    7.30
 -10  -2   2  199.08   11.50
  10  -2  -2  174.98   11.00
  10  -2  -2  202.28   10.10
 -10   2   2  204.58   11.50
 -10   2   2  209.68   11.70
 -10   2   2  193.98    8.40
  10   2  -2  201.18   10.10
  10   2  -2  190.28   10.00
  10   2  -2  216.38    9.10
   9  -2  -2  231.38   11.90
   9  -2  -2  237.58   12.30
  -9  -2   2  218.78    9.40
   9  -2  -2  237.88   10.70
   9  -2  -2  243.68    9.10
  -9  -2   2  236.48   10.40
   9  -2  -2  238.88    8.10
  -9  -2   2  240.78   10.50
   9   2  -2  242.98   10.70
   9   2  -2  235.68   10.50
  -9   2   2  248.08   12.40
   9   2  -2  234.78    8.80
  -9   2   2  234.28    9.00
   9   2  -2  237.28    9.50
  -9   2   2  225.08   11.70
  -8  -2   2  104.39    5.70
   8  -2  -2  113.69    5.20
   8  -2  -2  106.89    7.40
  -8  -2   2  109.79    6.30
   8  -2  -2  109.49    4.70
  -8  -2   2  106.89    6.10
   8  -2  -2  112.19    7.70
  -8   2   2  115.49    7.70
  -8   2   2  122.79    7.80
  -8   2   2  108.29    5.30
   8   2  -2  106.19    5.20
   8   2  -2  106.39    5.60
   8   2  -2  110.69    6.30
   8   2  -2  106.89    6.50
  -7  -2   2  722.03   21.20
   7  -2  -2  688.33   19.30
   7  -2  -2  707.43   20.80
  -7  -2   2  714.43   21.10
   7  -2  -2  718.23   23.40
  -7  -2   2  700.83   20.20
   7  -2  -2  726.73   23.70
  -7  -2   2  702.23   20.60
   7   2  -2  706.73   20.50
  -7   2   2  697.83   23.30
  -7   2   2  668.33   23.20
  -7   2   2  666.53   19.70
   7   2  -2  693.33   21.30
   7   2  -2  701.13   20.10
   7   2  -2  714.13   21.30
  -6  -2   2  413.66   13.00
   6  -2  -2  433.16   15.60
  -6  -2   2  393.56   13.30
  -6  -2   2  413.56   13.40
   6  -2  -2  431.16   12.50
  -6  -2   2  419.76   11.70
   6  -2  -2  427.86   12.50
  -6  -2   2  415.56   13.20
   6  -2  -2  430.06   15.70
   6   2  -2  437.96   13.30
   6   2  -2  427.16   13.70
  -6   2   2  445.36   15.70
  -6   2   2  405.76   15.40
   6   2  -2  437.76   13.10
  -6   2   2  430.86   12.60
   6   2  -2  434.86   11.70
   5  -2  -2 1206.18   31.30
  -5  -2   2 1243.78   32.30
   5  -2  -2 1223.88   34.80
   5  -2  -2 1236.28   34.70
  -5  -2   2 1162.98   32.10
  -5  -2   2 1221.48   32.10
  -5  -2   2 1175.88   32.30
   5  -2  -2 1204.78   31.70
  -5  -2   2 1186.98   32.20
  -5   2   2 1179.58   31.30
  -5   2   2 1188.78   34.60
   5   2  -2 1181.38   32.10
  -5   2   2 1209.18   35.00
  -5   2   2 1215.08   31.60
   5   2  -2 1263.47   31.30
   5   2  -2 1227.08   32.20
   4  -2  -2 1747.43   47.20
  -4  -2   2 1759.82   44.50
   4  -2  -2 1728.13   44.80
  -4  -2   2 1647.44   45.10
  -4  -2   2 1663.43   44.60
  -4  -2   2 1840.52   44.70
  -4  -2   2 1815.12   45.00
   4  -2  -2 1800.32   44.00
   4  -2  -2 1797.22   47.20
   4   2  -2 1759.12   44.60
   4   2  -2 1760.82   45.20
  -4   2   2 1747.43   44.80
   4   2  -2 1822.62   44.80
  -4   2   2 1636.74   46.90
  -4   2   2 1697.93   44.00
  -4   2   2 1693.53   47.00
   3  -2  -2  539.35   16.20
   3  -2  -2  557.44   14.80
  -3  -2   2  524.65   14.70
  -3  -2   2  466.05   14.20
  -3  -2   2  499.95   13.60
   3  -2  -2  534.25   13.40
   3  -2  -2  558.04   16.20
  -3  -2   2  463.95   13.60
  -3  -2   2  502.45   14.80
  -3   2   2  540.05   14.70
   3   2  -2  512.25   14.80
   3   2  -2  473.05   13.70
  -3   2   2  504.05   15.90
   3   2  -2  486.75   14.80
  -3   2   2  513.85   13.40
   2  -2  -2  317.47   10.40
   2  -2  -2  303.67    9.70
  -2  -2   2  305.37    8.40
  -2  -2   2  309.67    9.90
  -2  -2   2  310.97    8.40
  -2  -2   2  335.67   10.20
   2  -2  -2  317.07   10.40
   2   2  -2  297.27    9.00
  -2   2   2  312.07   10.40
   2   2  -2  297.27    9.80
  -2   2   2  307.07   10.30
   2   2  -2  307.37    8.60
  -2   2   2  324.47    9.80
   2   2  -2  327.47   10.20
  -1  -2   2  645.34   17.50
  -1  -2   2  676.93   17.40
   1  -2  -2  679.33   18.60
  -1  -2   2  698.53   18.70
  -1  -2   2  682.73   19.20
   1  -2  -2  693.53   18.70
   1  -2  -2  658.63   18.70
   1   2  -2  614.04   17.60
  -1   2   2  688.23   18.70
   1   2  -2  640.94   18.50
  -1   2   2  651.53   18.60
   1   2  -2  665.03   19.20
   0  -2   2  956.70   24.60
   0  -2   2  973.00   26.10
   0  -2  -2  938.81   24.70
   0  -2   2  912.41   25.10
   0  -2  -2  957.70   23.50
   0  -2   2  881.61   24.70
   0  -2  -2  940.51   24.70
   0  -2  -2  969.50   25.50
   0   2   2  930.51   23.40
   0   2  -2  887.41   25.10
   0   2   2  911.61   24.70
   0   2  -2  888.51   24.60
   0   2  -2  934.61   26.00
   0   2   2  973.20   25.50
  -1  -2  -2   32.10    2.80
   1  -2   2   23.80    2.30
   1  -2   2   30.80    2.40
  -1  -2  -2   26.20    1.80
   1  -2   2   27.20    2.70
  -1  -2  -2   26.30    1.60
   1  -2   2   28.70    1.90
  -1  -2  -2   23.80    1.80
   1  -2   2   27.70    2.30
   1   2   2   25.90    1.50
  -1   2  -2   25.40    2.70
   1   2   2   28.90    2.70
  -1   2  -2   30.10    2.40
   1   2   2   27.80    1.90
  -2  -2  -2  215.48    7.20
  -2  -2  -2  247.38    8.60
   2  -2   2  233.28    8.00
  -2  -2  -2  228.28    7.10
   2  -2   2  236.78    9.00
   2  -2   2  230.48    8.50
  -2  -2  -2  235.28    7.40
   2  -2   2  229.38    8.60
   2  -2   2  223.38    7.10
   2   2   2  234.48    7.30
  -2   2  -2  222.48    7.20
  -2   2  -2  222.78    8.40
   2   2   2  247.38    8.60
   2   2   2  230.98    7.10
  -2   2  -2  221.48    8.40
  -2   2  -2  230.88    9.00
   3  -2   2  581.14   18.00
  -3  -2  -2  553.14   16.00
  -3  -2  -2  557.64   15.90
  -3  -2  -2  587.04   16.80
   3  -2   2  581.24   17.80
  -3  -2  -2  608.84   16.20
   3  -2   2  593.24   15.80
   3  -2   2  549.35   17.80
  -3   2  -2  571.34   17.90
  -3   2  -2  587.34   18.10
   3   2   2  551.74   15.90
  -3   2  -2  569.34   15.80
  -3   2  -2  538.15   17.60
   3   2   2  562.34   16.00
   3   2   2  585.64   17.30
   4  -2   2  524.65   17.20
  -4  -2  -2  453.65   14.60
  -4  -2  -2  519.95   15.20
   4  -2   2  548.65   14.70
   4  -2   2  547.85   16.90
   4  -2   2  529.35   17.00
  -4  -2  -2  497.75   14.90
  -4  -2  -2  489.05   14.80
  -4   2  -2  545.45   17.20
   4   2   2  458.75   15.10
   4   2   2  480.45   14.70
  -4   2  -2  528.15   14.70
   4   2   2  492.05   16.00
   4   2   2  480.85   14.90
  -4   2  -2  539.45   16.90
  -4   2  -2  536.55   17.20
   5  -2   2 1397.66   36.10
  -5  -2  -2 1376.96   35.70
   5  -2   2 1400.26   38.50
  -5  -2  -2 1357.66   36.50
   5  -2   2 1366.26   39.40
   5  -2   2 1393.36   39.20
  -5  -2  -2 1376.86   36.80
  -5  -2  -2 1447.96   37.10
  -5   2  -2 1348.27   36.20
  -5   2  -2 1394.26   39.20
  -5   2  -2 1378.96   38.50
   5   2   2 1328.87   36.40
   5   2   2 1358.46   37.00
  -5   2  -2 1318.57   38.90
   5   2   2 1335.47   37.60
   6  -2   2   15.40    2.90
  -6  -2  -2   21.40    2.50
   6  -2   2   15.80    2.80
  -6  -2  -2   18.30    2.30
  -6  -2  -2   17.90    1.60
  -6  -2  -2   17.40    2.30
   6  -2   2   12.80    2.10
   6   2   2   20.70    2.50
  -6   2  -2   13.30    2.10
  -6   2  -2   13.90    2.50
   6   2   2   19.60    2.30
   6   2   2   19.30    2.50
  -6   2  -2   16.60    2.80
   6   2   2   20.50    2.80
  -6   2  -2   18.00    2.10
  -7  -2  -2   89.69    5.10
  -7  -2  -2   89.49    3.60
   7  -2   2  101.99    6.20
   7  -2   2  103.59    5.00
  -7  -2  -2   90.49    5.60
   7  -2   2   90.19    6.70
   7  -2   2   96.99    6.80
  -7  -2  -2   83.79    5.30
   7   2   2   91.29    5.80
   7   2   2   80.89    4.80
   7   2   2   86.09    5.70
  -7   2  -2  107.79    7.10
  -7   2  -2   95.69    5.10
  -7   2  -2   91.89    6.70
   7   2   2   84.79    5.40
   8  -2   2 2313.67   66.69
  -8  -2  -2 2348.76   62.79
  -8  -2  -2 2384.66   63.89
   8  -2   2 2388.26   62.19
   8  -2   2 2409.96   66.59
   8  -2   2 2470.85   64.49
  -8  -2  -2 2491.95   64.29
  -8   2  -2 2396.36   66.49
  -8   2  -2 2339.37   62.39
   8   2   2 2496.05   62.99
   8   2   2 2343.67   64.49
   8   2   2 2328.67   63.19
   8   2   2 2378.26   64.29
  -8   2  -2 2328.47   66.39
   9  -2   2    9.40    2.20
   9  -2   2    8.30    1.80
  -9  -2  -2    4.80    1.90
   9  -2   2    8.80    3.10
  -9  -2  -2    8.50    2.30
  -9  -2  -2    8.30    2.00
   9  -2   2    6.70    2.70
   9   2   2    5.70    2.10
   9   2   2    5.50    1.90
  -9   2  -2    8.60    1.90
   9   2   2    8.20    1.90
   9   2   2    8.00    2.50
  -9   2  -2    8.80    2.60
  -9   2  -2    7.00    2.50
  10  -2   2 1602.44   48.90
 -10  -2  -2 1623.24   46.30
 -10  -2  -2 1562.94   44.80
  10  -2   2 1544.65   49.60
  10  -2   2 1675.23   46.00
  10  -2   2 1619.84   44.20
 -10  -2  -2 1664.33   46.60
  10   2   2 1606.84   46.80
 -10   2  -2 1567.74   46.10
  10   2   2 1652.33   44.80
  10   2   2 1556.04   44.70
 -10   2  -2 1630.94   49.00
  10   2   2 1608.64   47.20
 -10   2  -2 1623.74   48.70
  11  -2   2   45.80    6.00
  11  -2   2   50.99    6.10
 -11  -2  -2   47.90    5.10
 -11  -2  -2   52.99    5.40
 -11  -2  -2   51.59    4.60
  11  -2   2   45.90    4.90
  11  -2   2   48.80    4.10
  11   2   2   52.99    5.70
  11   2   2   49.80    5.00
  11   2   2   49.10    5.00
  11   2   2   55.59    5.50
 -11   2  -2   51.39    6.20
 -11   2  -2   44.70    4.40
 -11   2  -2   48.00    6.00
  12  -2   2  248.28   10.70
 -12  -2  -2  236.08   11.00
  12  -2   2  244.98   11.30
 -12  -2  -2  248.68   12.30
  12  -2   2  231.28   13.40
  12  -2   2  238.48   14.20
 -12  -2  -2  241.48   14.10
 -12   2  -2  234.78   10.60
  12   2   2  243.98   10.90
  12   2   2  231.98   12.40
 -12   2  -2  256.07   14.20
  12   2   2  226.18   12.50
  12   2   2  245.78   10.80
 -12   2  -2  263.77   13.90
  13  -2   2    5.10    2.00
  13  -2   2   12.30    3.40
 -13  -2  -2    3.30    2.10
  13  -2   2    8.10    2.70
  13  -2   2    4.10    1.70
 -13  -2  -2    0.90    1.80
 -13  -2  -2    7.50    2.60
  13   2   2    7.60    2.70
 -13   2  -2    5.80    2.90
  13   2   2    6.50    2.30
  13   2   2    3.30    2.50
 -13   2  -2    1.80    3.00
  13   2   2    3.50    2.10
 -13   2  -2    5.20    1.90
 -14  -2  -2   42.90    5.80
 -14  -2  -2   45.60    4.90
 -14  -2  -2   47.00    6.00
  14  -2   2   50.19    6.80
  14  -2   2   50.09    5.50
  14  -2   2   43.40    4.50
 -14   2  -2   50.79    6.50
  14   2   2   44.80    6.20
 -14   2  -2   45.10    4.90
  14   2   2   39.80    5.00
 -14   2  -2   38.00    6.00
  15  -2   2  183.28   10.10
 -15  -2  -2  172.58   11.20
 -15  -2  -2  155.08   11.00
 -15  -2  -2  179.38   10.00
  15  -2   2  175.78   13.40
  15   2   2  175.78    9.70
  15   2   2  158.48   12.00
 -15   2  -2  162.08   12.50
 -15   2  -2  178.48   12.70
 -15   2  -2  184.98   10.00
  16  -2   2   32.10    5.80
 -16  -2  -2   47.20    5.60
  16  -2   2   38.20    5.00
 -16  -2  -2   44.30    6.30
 -16  -2  -2   46.80    6.40
  16   2   2   48.60    5.60
 -16   2  -2   32.80    5.80
  16   2   2   35.30    5.60
 -16   2  -2   27.30    5.70
 -16   2  -2   37.90    5.00
 -17  -2  -2  650.83   24.30
  17  -2   2  684.03   23.60
 -17  -2  -2  645.24   26.40
  17  -2   2  631.84   29.30
 -17   2  -2  653.13   23.70
  17   2   2  635.34   22.60
  17   2   2  613.94   27.40
 -17   2  -2  644.54   28.30
 -18  -2  -2  127.69    9.50
 -18  -2  -2  111.19   10.60
  18  -2   2  127.19   12.60
  18  -2   2  121.89    8.60
 -18  -2  -2  113.49   10.60
  18   2   2  131.19    8.50
 -18   2  -2  128.39   11.50
  18   2   2  104.79   11.10
 -18   2  -2  115.49    8.70
  19  -2   2   25.20    6.50
 -19  -2  -2   30.40    5.60
  19  -2   2   23.90    4.10
 -19  -2  -2   29.90    5.60
 -19  -2  -2   30.70    5.20
 -19   2  -2   43.00    7.80
 -19   2  -2   32.80    4.90
  19   2   2   31.70    4.40
  19   2   2   33.80    7.00
 -20  -2  -2  144.79   10.60
 -20  -2  -2  141.39   12.20
 -20  -2  -2  141.39   12.00
  20  -2   2  144.19    9.40
  20  -2   2  144.49   17.00
  20   2   2  138.19   13.10
  20   2   2  148.89    9.50
 -20   2  -2  161.38   14.20
 -20   2  -2  154.98   10.50
 -21  -2  -2   39.10    6.60
  21  -2   2   59.29   10.40
  21  -2   2   42.80    6.20
  21  -2   2   47.40    5.60
 -21  -2  -2   33.30    5.60
 -21  -2  -2   27.70    6.00
  21   2   2   41.00    5.10
 -21   2  -2   40.80    8.10
 -21   2  -2   35.00    5.80
  21   2   2   43.10    8.30
  22  -2   2  195.18   11.20
 -22  -2  -2  151.68   14.10
 -22  -2  -2  176.88   14.30
 -22  -2  -2  174.08   12.50
  22  -2   2  166.98   17.10
 -22   2  -2  191.18   12.70
 -22   2  -2  207.28   16.50
  22   2   2  188.58   16.20
  22   2   2  168.88   10.30
  23  -2   2   33.50    7.90
 -23  -2  -2   27.00    5.40
  23  -2   2   32.70    3.90
 -23   2  -2   19.20    5.50
  23   2   2   36.40    4.90
 -23   2  -2   29.10    4.90
  23   2   2   35.50    7.60
  24  -2   2   -2.00    6.00
 -24  -2  -2    7.20    4.80
 -24  -2  -2    8.60    3.90
 -24   2  -2    2.20    3.90
  24   2   2   10.70    7.60
 -24   2  -2    8.60    5.10
 -24  -3   2    1.40    4.00
  24  -3  -2    6.70    5.40
  24  -3  -2    5.30    3.10
  24   3  -2   -5.90    5.30
 -24   3   2   -1.70    2.90
 -24   3   2   -0.40    4.30
  23  -3  -2   52.89    9.10
 -23  -3   2   85.09   10.00
 -23  -3   2   97.49   10.10
  23   3  -2   80.29    5.80
 -23   3   2   52.89   10.80
 -23   3   2   85.69    8.60
  23   3  -2   64.69    9.80
  22  -3  -2  102.89   11.10
 -22  -3   2   77.19    9.20
 -22  -3   2  109.39    9.60
  22  -3  -2   77.49    8.60
  22  -3  -2   82.39   12.40
 -22  -3   2   69.69    9.80
  22   3  -2  117.59   12.40
 -22   3   2  108.29    9.20
 -22   3   2   90.59   11.80
  22   3  -2   91.19    6.60
 -21  -3   2   11.60    3.50
 -21  -3   2   14.70    4.70
 -21  -3   2    8.50    3.90
  21  -3  -2   13.20    2.00
  21  -3  -2    7.70    2.90
  21  -3  -2    9.80    4.80
  21   3  -2   11.90    4.90
 -21   3   2    8.90    4.40
 -21   3   2   10.00    3.10
  21   3  -2   14.00    2.80
  20  -3  -2  100.29    9.10
 -20  -3   2   91.29    8.70
 -20  -3   2  123.39    9.60
  20  -3  -2  102.99    5.60
 -20  -3   2  124.89   10.70
  20  -3  -2  126.79   13.30
  20   3  -2  134.09   11.80
 -20   3   2  107.29    8.20
 -20   3   2  118.89   12.60
  20   3  -2  105.29    6.90
 -19  -3   2    4.50    2.80
  19  -3  -2    3.20    2.30
 -19  -3   2   -2.70    3.70
  19  -3  -2    0.10    1.80
  19  -3  -2    3.30    4.30
 -19  -3   2    4.90    2.20
 -19   3   2    2.40    2.90
 -19   3   2    0.80    3.70
  19   3  -2    2.10    2.10
 -18  -3   2  105.29    9.40
 -18  -3   2  100.29    9.70
  18  -3  -2   95.19   10.90
  18  -3  -2   93.49    5.60
  18  -3  -2   99.29    8.90
 -18  -3   2  117.99    8.80
  18   3  -2  120.09    7.00
 -18   3   2  115.39    8.20
 -18   3   2  102.29   11.40
  18   3  -2   98.79   10.00
 -17  -3   2  177.98   12.00
 -17  -3   2  197.48   11.20
  17  -3  -2  182.18    7.80
 -17  -3   2  163.38   11.90
  17  -3  -2  183.18   15.00
  17  -3  -2  183.28   11.20
  17   3  -2  180.08   12.70
  17   3  -2  189.78    9.10
 -17   3   2  201.58   10.70
  16  -3  -2  167.28   13.30
  16  -3  -2  178.18   11.20
 -16  -3   2  161.98   11.10
 -16  -3   2  196.98   12.00
 -16  -3   2  189.18   10.50
  16  -3  -2  161.88    7.30
  16   3  -2  189.28   12.40
  16   3  -2  176.68    8.80
 -16   3   2  162.18   12.80
 -16   3   2  178.18    9.80
  15  -3  -2  275.67   11.70
 -15  -3   2  258.17   13.50
 -15  -3   2  247.78   12.30
 -15  -3   2  269.17   13.70
  15  -3  -2  270.27   16.50
  15  -3  -2  250.17    9.80
 -15   3   2  259.07   15.60
 -15   3   2  278.67   12.00
 -15   3   2  278.27   16.20
  15   3  -2  251.57   14.00
  15   3  -2  258.47   11.00
 -14  -3   2   91.19    7.40
  14  -3  -2   75.59    5.50
  14  -3  -2   89.89    7.80
  14  -3  -2   75.19    4.70
 -14  -3   2   96.79    7.30
 -14  -3   2   83.29    6.30
  14  -3  -2   74.69    8.50
 -14   3   2   77.49    8.20
  14   3  -2   83.69    5.70
 -14   3   2   77.39    8.20
  14   3  -2   82.69    7.90
 -14   3   2   78.49    5.90
  14   3  -2   74.59    8.10
  13  -3  -2  120.89   10.10
 -13  -3   2  125.59    7.70
  13  -3  -2  123.69    8.60
  13  -3  -2  120.09    5.80
  13  -3  -2  128.79    7.00
 -13  -3   2  140.39    8.70
  13  -3  -2  126.89   10.60
 -13  -3   2  111.49    7.90
  13   3  -2  118.09    8.70
  13   3  -2  130.89    7.70
 -13   3   2  127.99    7.20
 -13   3   2  123.89   10.30
  13   3  -2  119.89    8.60
  13   3  -2  118.59    6.80
 -13   3   2  137.79   10.70
 -12  -3   2    2.00    1.80
  12  -3  -2    1.40    1.10
 -12  -3   2    1.30    1.80
  12  -3  -2    2.00    1.00
  12  -3  -2    0.40    1.80
  12  -3  -2   -1.40    2.20
 -12  -3   2    2.60    1.60
 -12   3   2   -0.80    2.20
  12   3  -2    1.80    1.90
  12   3  -2    1.70    1.30
 -12   3   2    2.10    2.20
  12   3  -2    3.40    1.80
 -12   3   2    3.10    1.40
 -11  -3   2  348.47   14.10
 -11  -3   2  373.66   14.40
  11  -3  -2  342.37   11.90
  11  -3  -2  332.67   16.70
  11  -3  -2  349.17   12.50
  11  -3  -2  357.26   16.80
  11  -3  -2  350.26   15.40
 -11  -3   2  375.86   13.90
 -11   3   2  353.86   16.70
 -11   3   2  352.66   12.70
  11   3  -2  367.06   14.70
  11   3  -2  355.06   14.70
  11   3  -2  345.67   12.80
 -11   3   2  375.36   17.40
  10  -3  -2  288.07   14.20
 -10  -3   2  256.57   10.90
  10  -3  -2  290.77   10.20
  10  -3  -2  291.77   13.20
  10  -3  -2  259.67   13.80
 -10  -3   2  280.67   11.40
 -10  -3   2  255.57   11.20
  10  -3  -2  271.07    9.80
  10   3  -2  267.17   10.80
 -10   3   2  257.47   13.60
 -10   3   2  277.77   14.00
  10   3  -2  269.67   11.70
  10   3  -2  249.08   11.30
 -10   3   2  268.17   10.10
  10   3  -2  261.27   10.50
   9  -3  -2    5.20    2.40
  -9  -3   2    3.00    1.60
  -9  -3   2    3.20    1.70
   9  -3  -2    3.60    1.90
  -9  -3   2    3.80    1.60
   9  -3  -2    5.20    1.40
   9  -3  -2    0.90    1.90
  -9   3   2    3.60    1.30
   9   3  -2    3.50    1.60
   9   3  -2    4.20    1.90
   9   3  -2    3.00    1.50
  -9   3   2    5.40    2.30
   9   3  -2    4.90    1.60
  -9   3   2    3.40    2.10
  -8  -3   2 1012.10   29.90
   8  -3  -2 1071.59   33.00
  -8  -3   2 1050.29   30.10
   8  -3  -2 1020.10   33.40
   8  -3  -2 1095.59   34.20
  -8  -3   2 1045.50   30.20
   8  -3  -2 1054.29   29.20
   8  -3  -2 1102.59   29.00
  -8  -3   2 1068.29   30.00
   8   3  -2 1020.60   29.90
   8   3  -2 1074.39   30.20
  -8   3   2 1030.10   33.40
  -8   3   2 1099.09   34.10
   8   3  -2 1081.99   30.40
  -8   3   2 1043.40   29.00
   8   3  -2 1075.09   30.80
   7  -3  -2   54.79    5.40
  -7  -3   2   55.59    3.70
  -7  -3   2   58.19    3.10
  -7  -3   2   57.89    4.40
  -7  -3   2   53.89    3.90
   7  -3  -2   60.29    3.90
  -7  -3   2   57.49    3.70
   7  -3  -2   56.79    5.40
   7  -3  -2   62.19    3.40
   7   3  -2   58.99    4.00
  -7   3   2   60.29    3.50
   7   3  -2   65.49    4.10
  -7   3   2   64.59    5.70
  -7   3   2   58.99    5.60
   7   3  -2   57.49    4.30
   6  -3  -2  560.74   20.10
  -6  -3   2  576.64   18.20
  -6  -3   2  599.24   17.20
   6  -3  -2  615.14   20.80
   6  -3  -2  592.14   16.60
  -6  -3   2  626.44   17.10
   6  -3  -2  593.64   17.70
  -6  -3   2  597.54   17.00
  -6  -3   2  604.74   17.90
   6   3  -2  607.54   18.30
  -6   3   2  621.34   18.80
   6   3  -2  600.04   18.40
  -6   3   2  573.24   16.60
  -6   3   2  606.14   20.60
  -6   3   2  586.64   20.60
  -5  -3   2  836.82   23.30
   5  -3  -2  839.52   23.60
   5  -3  -2  851.11   26.10
  -5  -3   2  842.12   24.10
   5  -3  -2  829.12   21.90
  -5  -3   2  812.42   22.10
  -5  -3   2  780.72   22.20
  -5  -3   2  863.51   23.30
   5  -3  -2  878.51   26.10
   5   3  -2  805.42   24.00
  -5   3   2  846.02   26.10
   5   3  -2  820.02   22.40
  -5   3   2  823.92   22.00
  -5   3   2  835.32   26.00
  -5   3   2  868.21   23.80
   4  -3  -2 3307.47   85.79
  -4  -3   2 3250.57   81.49
  -4  -3   2 3173.58   84.19
  -4  -3   2 3472.15   84.09
   4  -3  -2 3407.06   84.09
   4  -3  -2 3325.77   85.99
   4  -3  -2 3336.27   81.79
  -4  -3   2 3329.67   83.19
  -4   3   2 3242.78   81.79
   4   3  -2 3388.36   84.29
  -4   3   2 3215.58   85.69
  -4   3   2 3323.47   85.89
   4   3  -2 3154.98   81.99
  -4   3   2 3388.36   84.19
   4   3  -2 3185.38   84.29
   3  -3  -2  158.28    7.20
   3  -3  -2  144.59    6.30
  -3  -3   2  150.28    6.50
  -3  -3   2  150.48    5.50
  -3  -3   2  156.58    6.60
   3  -3  -2  156.78    7.00
  -3   3   2  150.18    7.00
  -3   3   2  160.38    7.00
  -3   3   2  152.98    4.30
   3   3  -2  135.39    6.30
   3   3  -2  142.19    4.50
  -3   3   2  141.89    7.80
   3   3  -2  148.89    6.70
   3   3  -2  135.39    4.50
  -2  -3   2   47.90    3.60
   2  -3  -2   49.60    3.50
   2  -3  -2   52.79    3.50
  -2  -3   2   40.40    3.20
   2   3  -2   40.50    1.90
  -2   3   2   50.59    3.60
   2   3  -2   42.10    3.40
   2   3  -2   45.00    3.60
  -2   3   2   49.20    3.40
  -1  -3   2 7798.02  195.38
   1   3  -2 8062.19  195.48
   0  -3   2  224.08    8.10
   0  -3   2  255.57    8.10
   0  -3  -2  241.18    9.20
   0  -3  -2  252.47    8.10
   0  -3  -2  243.48    7.10
   0  -3  -2  252.17    8.20
   0  -3   2  254.47   10.00
   0   3   2  248.38    6.80
   0   3  -2  242.18    8.20
   0   3   2  234.38    8.20
   0   3   2  268.37    9.60
   0   3  -2  253.57    9.20
   1  -3   2    4.90    1.40
   1  -3   2    6.40    1.00
   1  -3   2    4.90    1.20
  -1  -3  -2    8.30    1.10
   1  -3   2    8.10    1.50
  -1  -3  -2    7.40    1.70
   1  -3   2    5.60    1.10
   1   3   2    8.50    1.00
  -1   3  -2    3.00    1.20
   1   3   2    8.20    1.70
  -1   3  -2    4.90    1.40
  -1   3  -2    5.00    1.00
   2  -3   2 2546.55   64.49
  -2  -3  -2 2477.85   62.19
   2  -3   2 2581.34   66.09
   2  -3   2 2513.65   64.09
  -2  -3  -2 2294.07   61.89
   2  -3   2 2468.25   64.49
   2  -3   2 2544.55   62.19
  -2  -3  -2 2483.95   64.59
  -2  -3  -2 2495.15   62.29
  -2   3  -2 2513.55   64.49
  -2   3  -2 2386.86   63.89
  -2   3  -2 2453.85   64.39
   2   3   2 2405.46   62.29
  -2   3  -2 2526.75   62.39
   2   3   2 2451.15   64.49
   2   3   2 2446.56   62.09
  -3  -3  -2  680.63   19.20
  -3  -3  -2  716.73   18.90
   3  -3   2  696.23   21.70
   3  -3   2  718.13   22.50
   3  -3   2  722.33   20.80
   3  -3   2  739.53   19.00
   3  -3   2  723.53   21.60
  -3  -3  -2  708.53   21.30
  -3  -3  -2  646.04   18.70
   3   3   2  672.13   19.10
   3   3   2  661.23   21.00
  -3   3  -2  711.23   21.80
  -3   3  -2  707.93   21.60
  -3   3  -2  725.43   19.20
   3   3   2  664.03   18.90
  -4  -3  -2   81.99    3.80
   4  -3   2   79.59    5.40
   4  -3   2   82.29    5.50
   4  -3   2   78.09    5.50
  -4  -3  -2   93.09    3.90
   4  -3   2   86.09    3.70
  -4  -3  -2   90.39    4.20
   4  -3   2   78.89    4.60
  -4  -3  -2   83.39    5.10
  -4   3  -2   78.29    5.40
   4   3   2   86.89    3.90
   4   3   2   85.49    5.10
   4   3   2   88.49    4.10
  -4   3  -2   72.69    5.50
  -4   3  -2   84.39    4.00
  -4   3  -2   83.59    5.40
   5  -3   2    3.00    1.50
   5  -3   2    2.70    1.50
  -5  -3  -2    2.50    1.00
  -5  -3  -2    2.70    1.10
  -5  -3  -2    3.70    0.90
   5  -3   2    3.20    1.20
   5  -3   2    2.30    1.30
   5  -3   2    3.40    0.90
  -5  -3  -2    3.70    1.10
  -5   3  -2    4.80    1.30
   5   3   2    3.00    0.90
   5   3   2    4.60    1.20
  -5   3  -2    4.20    1.00
  -5   3  -2    3.10    1.40
  -5   3  -2    3.60    1.60
   5   3   2    5.30    1.70
  -6  -3  -2    2.10    1.00
   6  -3   2    3.00    1.40
   6  -3   2    2.60    1.90
  -6  -3  -2    1.50    1.10
   6  -3   2    2.90    1.20
  -6  -3  -2    2.20    0.80
   6  -3   2    2.10    0.80
   6  -3   2   -0.10    1.60
  -6  -3  -2    2.10    1.00
  -6   3  -2    1.20    1.60
   6   3   2    1.90    0.80
   6   3   2    2.80    1.10
  -6   3  -2    2.90    1.10
   6   3   2   -0.10    0.80
  -6   3  -2    2.70    1.90
  -6   3  -2    2.70    1.70
   6   3   2    4.20    1.80
  -7  -3  -2   12.50    2.10
   7  -3   2   15.30    2.00
   7  -3   2   12.30    2.10
   7  -3   2   11.80    2.60
   7  -3   2   14.60    3.10
  -7  -3  -2   13.10    2.10
   7  -3   2   10.90    2.50
  -7  -3  -2   17.40    2.40
  -7   3  -2   14.10    2.00
   7   3   2   16.80    2.80
  -7   3  -2   14.90    3.40
   7   3   2   16.50    2.30
  -7   3  -2    9.20    2.30
   7   3   2   13.90    2.30
   8  -3   2  360.26   12.10
  -8  -3  -2  354.06   10.70
  -8  -3  -2  350.96   12.80
  -8  -3  -2  367.66   13.20
   8  -3   2  365.56   15.80
   8  -3   2  378.96   15.10
   8  -3   2  351.86   15.90
  -8  -3  -2  336.47   12.70
   8   3   2  344.47   13.20
  -8   3  -2  363.46   15.80
  -8   3  -2  369.86   12.40
   8   3   2  333.77   13.40
   8   3   2  342.67   13.40
   8   3   2  342.87   12.50
   9  -3   2   46.80    5.70
   9  -3   2   46.60    3.80
  -9  -3  -2   54.19    4.40
  -9  -3  -2   52.39    4.60
   9  -3   2   55.89    6.20
  -9  -3  -2   56.99    4.60
   9  -3   2   53.39    5.30
  -9   3  -2   57.19    4.50
   9   3   2   49.20    4.90
   9   3   2   59.59    5.00
   9   3   2   48.40    4.80
  -9   3  -2   49.10    5.70
   9   3   2   52.29    4.40
 -10  -3  -2    5.10    1.60
 -10  -3  -2    5.60    1.90
  10  -3   2    4.50    1.90
  10  -3   2    6.70    1.60
 -10  -3  -2    6.30    2.00
  10  -3   2    2.60    2.50
  10  -3   2    3.00    2.40
  10   3   2    9.70    2.10
 -10   3  -2    0.70    2.40
  10   3   2    5.90    2.20
  10   3   2    2.90    2.10
  10   3   2    4.60    2.00
 -10   3  -2    4.10    2.50
 -10   3  -2    5.20    1.50
 -11  -3  -2  446.26   17.00
  11  -3   2  450.05   17.90
  11  -3   2  434.86   19.80
 -11  -3  -2  437.06   17.00
  11  -3   2  434.46   20.00
 -11  -3  -2  438.06   16.40
  11  -3   2  469.85   15.70
  11   3   2  418.46   17.60
  11   3   2  466.15   16.30
 -11   3  -2  469.85   20.30
  11   3   2  437.86   16.50
 -11   3  -2  457.55   15.90
 -11   3  -2  463.05   19.90
  11   3   2  449.66   17.50
 -12  -3  -2  169.28    9.50
  12  -3   2  166.98    9.70
 -12  -3  -2  162.48    9.40
  12  -3   2  161.48    7.80
  12  -3   2  157.48   11.50
  12  -3   2  160.38   11.10
 -12  -3  -2  171.48    9.10
 -12   3  -2  167.78   11.80
 -12   3  -2  164.08    8.40
  12   3   2  164.08    9.70
 -12   3  -2  168.18   11.60
  12   3   2  164.68    8.60
  12   3   2  149.79    9.50
  12   3   2  169.48    9.00
 -13  -3  -2   12.70    3.10
  13  -3   2    7.30    3.30
 -13  -3  -2   10.00    2.80
  13  -3   2   11.60    3.70
  13  -3   2   14.60    2.50
 -13  -3  -2   10.30    2.50
  13  -3   2   12.60    3.00
  13   3   2   16.00    3.70
 -13   3  -2   12.90    3.80
  13   3   2   11.20    2.50
  13   3   2   10.20    3.30
 -13   3  -2   12.50    3.20
 -13   3  -2   15.10    2.70
 -14  -3  -2  214.68   12.10
  14  -3   2  207.18   10.00
 -14  -3  -2  214.58   11.80
  14  -3   2  215.68   14.50
 -14  -3  -2  224.88   11.30
  14   3   2  204.38   12.60
  14   3   2  226.28   10.80
 -14   3  -2  205.08   13.40
 -14   3  -2  193.48   10.20
 -14   3  -2  209.38   13.90
 -15  -3  -2   34.80    5.30
  15  -3   2   47.50    6.00
  15  -3   2   38.20    7.20
 -15  -3  -2   48.10    5.90
 -15  -3  -2   42.80    6.20
 -15   3  -2   43.10    6.70
  15   3   2   51.89    5.60
  15   3   2   54.29    6.30
 -15   3  -2   50.19    5.50
 -16  -3  -2   68.29    8.20
  16  -3   2   47.70    4.80
  16  -3   2   55.89    7.90
 -16  -3  -2   55.69    6.70
 -16  -3  -2   71.09    7.60
  16  -3   2   44.10    6.50
 -16   3  -2   64.09    6.10
  16   3   2   63.89    8.10
 -16   3  -2   73.79    9.30
  16   3   2   67.99    6.60
 -17  -3  -2   25.40    5.10
  17  -3   2   25.40    4.20
  17  -3   2   28.70    6.80
 -17  -3  -2   31.60    6.70
 -17  -3  -2   25.80    4.60
 -17   3  -2   23.30    4.10
  17   3   2   30.80    4.70
 -17   3  -2   21.60    5.30
  17   3   2   27.40    6.30
 -18  -3  -2   73.39    8.30
 -18  -3  -2   63.19    7.20
  18  -3   2   60.09    7.40
  18  -3   2   57.69    8.70
 -18  -3  -2   65.09    7.30
  18   3   2   55.79    6.40
 -18   3  -2   64.29    8.80
  19  -3   2   32.00    4.30
  19  -3   2   29.00    7.00
  19  -3   2   23.20    4.20
 -19  -3  -2   27.10    5.50
 -19  -3  -2   35.50    5.30
 -19  -3  -2   32.90    5.50
 -19   3  -2   21.30    4.20
  19   3   2   43.00    5.70
 -19   3  -2   27.30    5.40
  19   3   2   34.60    6.50
 -20  -3  -2   15.80    4.80
 -20  -3  -2   12.30    3.50
  20  -3   2    7.70    2.60
 -20  -3  -2   11.80    4.60
  20  -3   2    6.80    3.40
  20  -3   2    6.50    4.40
  20   3   2    0.90    4.70
  20   3   2   14.70    3.00
 -20   3  -2    9.10    3.00
 -20   3  -2    8.00    4.90
  21  -3   2   16.10    6.40
  21  -3   2   19.90    4.20
 -21  -3  -2    9.40    5.30
 -21  -3  -2   29.30    5.60
 -21  -3  -2   12.70    3.60
  21   3   2   21.80    4.10
  21   3   2   26.40    6.40
 -21   3  -2   22.90    6.40
 -21   3  -2   29.30    5.00
 -22  -3  -2   11.80    3.80
  22  -3   2    1.60    3.30
  22  -3   2    5.60    5.90
 -22   3  -2   18.90    5.90
  22   3   2    8.30    3.30
  22   3   2    8.60    5.00
  23  -3   2    8.30    6.50
 -23  -3  -2    7.90    3.70
 -23   3  -2   10.30    4.90
 -23   3  -2   10.00    3.60
  23   3   2    2.90    5.50
  23   3   2    3.90    3.40
  24  -4  -2   90.59   10.10
 -24  -4   2   58.49    9.70
 -24  -4   2   89.59    9.40
 -24   4   2   95.09    8.30
  23  -4  -2   14.40    6.30
 -23  -4   2   17.60    5.30
 -23  -4   2   16.40    4.10
  23  -4  -2   13.80    4.90
 -23   4   2   19.90    4.40
  23   4  -2   15.00    7.30
 -23   4   2    8.40    5.80
 -22  -4   2   93.79    9.40
  22  -4  -2   76.19   10.20
 -22  -4   2  100.09    9.90
  22  -4  -2   79.99   11.20
  22  -4  -2   87.59   12.70
  22   4  -2  129.49   12.30
 -22   4   2   92.19   12.30
 -22   4   2  102.09    9.00
  22   4  -2  114.59    7.70
 -21  -4   2   22.00    5.10
  21  -4  -2   19.00    5.00
 -21  -4   2   28.50    5.00
  21  -4  -2   21.40    6.80
 -21  -4   2   21.50    4.70
  21   4  -2   35.60    5.10
 -21   4   2   20.50    4.20
  21   4  -2   28.50    6.70
 -21   4   2   30.00    6.70
 -20  -4   2   71.99    8.00
  20  -4  -2   62.19    7.90
  20  -4  -2   46.00    7.90
 -20  -4   2   64.59    7.50
 -20  -4   2   74.39    8.60
 -20   4   2   55.39    9.50
  20   4  -2   63.99    6.10
 -20   4   2   70.59    7.00
  20   4  -2   73.89    9.10
  19  -4  -2   15.70    4.00
  19  -4  -2   24.80    3.40
 -19  -4   2   17.60    4.20
  19  -4  -2   10.40    5.40
 -19  -4   2   24.30    4.50
 -19  -4   2   16.80    3.80
  19   4  -2   16.90    3.40
 -19   4   2   18.10    5.30
 -19   4   2   20.90    4.10
  19   4  -2   24.20    4.70
 -18  -4   2   -2.00    1.80
  18  -4  -2    0.70    2.50
  18  -4  -2    0.10    3.40
 -18  -4   2   -1.10    2.40
  18  -4  -2   -0.30    1.70
 -18   4   2   -3.60    2.50
  18   4  -2   -2.10    3.20
  18   4  -2   -4.10    3.70
 -18   4   2    1.00    2.10
 -17  -4   2  181.48   11.10
  17  -4  -2  153.98   13.70
 -17  -4   2  158.28   10.20
  17  -4  -2  156.78   11.30
  17  -4  -2  158.18    7.70
 -17  -4   2  170.38   10.70
  17   4  -2  163.38   11.70
 -17   4   2  164.48   14.00
 -17   4   2  162.08    9.60
  17   4  -2  158.38    9.10
 -16  -4   2   40.00    5.70
  16  -4  -2   31.80    3.70
 -16  -4   2   27.10    5.00
 -16  -4   2   43.10    5.60
  16  -4  -2   36.90    6.40
  16  -4  -2   29.70    4.80
 -16   4   2   41.30    5.00
  16   4  -2   35.60    4.60
 -16   4   2   38.10    6.80
  16   4  -2   36.10    5.70
 -15  -4   2   37.90    5.10
  15  -4  -2   42.10    6.90
 -15  -4   2   35.70    5.00
  15  -4  -2   44.10    6.30
  15  -4  -2   44.70    4.40
  15  -4  -2   44.10    4.10
 -15  -4   2   45.60    5.40
 -15   4   2   37.20    6.70
  15   4  -2   43.40    5.10
  15   4  -2   29.90    5.00
 -15   4   2   45.10    4.90
 -14  -4   2  190.78   10.40
  14  -4  -2  188.18   13.10
 -14  -4   2  191.18   10.10
  14  -4  -2  177.18    8.30
  14  -4  -2  185.38   11.60
  14  -4  -2  182.28    8.90
 -14  -4   2  175.18   10.20
  14   4  -2  175.38   11.80
  14   4  -2  201.38    9.70
 -14   4   2  194.28    9.30
 -14   4   2  177.58   13.00
  14   4  -2  165.98   10.50
 -13  -4   2   65.59    5.50
  13  -4  -2   61.39    7.70
  13  -4  -2   44.90    6.10
  13  -4  -2   57.29    4.60
  13  -4  -2   42.30    6.80
 -13  -4   2   67.29    5.80
  13  -4  -2   57.89    4.40
 -13  -4   2   66.29    5.70
  13   4  -2   50.39    5.70
  13   4  -2   61.49    5.50
 -13   4   2   55.19    4.50
 -13   4   2   54.19    7.30
  13   4  -2   58.79    5.70
 -12  -4   2   92.19    6.30
  12  -4  -2   74.99    8.20
 -12  -4   2   84.19    6.10
  12  -4  -2   79.49    5.00
 -12  -4   2   75.29    5.90
  12  -4  -2   79.29    5.20
  12  -4  -2   76.99    7.90
  12  -4  -2   74.99    7.40
 -12   4   2   70.99    8.40
  12   4  -2   91.19    6.30
 -12   4   2   86.49    5.50
  12   4  -2   91.79    6.20
  12   4  -2   75.19    6.30
 -12   4   2   72.29    8.00
  11  -4  -2   73.79    4.70
 -11  -4   2   80.29    5.80
  11  -4  -2   71.19    7.60
  11  -4  -2   86.59    8.00
  11  -4  -2   69.39    7.40
 -11  -4   2   76.49    5.50
 -11  -4   2   63.39    5.10
  11  -4  -2   78.89    5.10
 -11   4   2   91.09    5.10
 -11   4   2   67.99    7.70
 -11   4   2   80.39    7.70
  11   4  -2   77.69    5.80
  11   4  -2   76.09    5.70
  11   4  -2   77.89    5.40
  11   4  -2   71.19    5.50
  10  -4  -2   96.89    8.00
 -10  -4   2   94.79    5.70
 -10  -4   2   91.99    5.70
  10  -4  -2   71.59    8.20
  10  -4  -2   88.29    5.40
  10  -4  -2   92.39    5.00
 -10  -4   2  104.29    6.20
  10  -4  -2   94.29    8.50
  10   4  -2  100.09    6.40
 -10   4   2   87.29    8.20
 -10   4   2   91.39    5.20
  10   4  -2   94.19    6.10
  10   4  -2  101.09    6.00
  10   4  -2   95.09    6.80
 -10   4   2   86.99    8.00
   9  -4  -2  231.18    8.30
   9  -4  -2  230.58    9.30
   9  -4  -2  232.18   12.60
   9  -4  -2  221.18   12.20
  -9  -4   2  215.78   10.00
  -9  -4   2  210.78    7.60
  -9  -4   2  217.98    8.90
  -9  -4   2  224.88    9.60
   9  -4  -2  228.98   12.30
  -9  -4   2  223.98    8.90
   9   4  -2  224.18    9.20
  -9   4   2  219.68    8.50
  -9   4   2  229.38   12.70
  -9   4   2  232.48   12.60
   9   4  -2  214.28    9.90
  -8  -4   2  239.08    8.40
   8  -4  -2  236.68   12.30
   8  -4  -2  216.88   11.70
  -8  -4   2  231.88    8.50
  -8  -4   2  210.68    8.30
   8  -4  -2  233.58    9.40
  -8  -4   2  221.18    9.30
  -8  -4   2  218.18    9.90
   8  -4  -2  242.68   12.50
  -8   4   2  238.38   12.30
   8   4  -2  223.68    8.80
  -8   4   2  233.68   12.40
   8   4  -2  219.58    9.80
  -8   4   2  232.28    8.30
   7  -4  -2 1234.88   37.50
  -7  -4   2 1164.68   34.70
   7  -4  -2 1226.78   32.10
   7  -4  -2 1239.38   37.90
  -7  -4   2 1217.88   32.00
  -7  -4   2 1176.68   33.80
  -7  -4   2 1200.58   33.80
  -7  -4   2 1280.07   33.30
   7  -4  -2 1211.48   34.20
   7   4  -2 1245.48   32.80
  -7   4   2 1215.08   37.80
  -7   4   2 1243.48   34.00
   7   4  -2 1246.08   34.40
  -7   4   2 1113.49   37.00
   7   4  -2 1254.87   35.00
  -7   4   2 1195.48   32.20
  -6  -4   2  512.65   15.90
  -6  -4   2  459.65   13.20
  -6  -4   2  448.36   13.40
  -6  -4   2  478.85   16.70
   6  -4  -2  527.55   16.40
   6  -4  -2  521.55   18.60
   6  -4  -2  510.05   13.90
   6  -4  -2  514.95   18.80
  -6  -4   2  466.15   15.30
   6   4  -2  472.55   14.80
   6   4  -2  488.95   16.80
   6   4  -2  475.85   14.20
  -6   4   2  515.35   18.80
  -6   4   2  507.55   14.10
  -6   4   2  489.65   18.40
  -6   4   2  529.15   16.40
   5  -4  -2  485.65   13.30
   5  -4  -2  496.25   16.10
   5  -4  -2  507.65   17.80
  -5  -4   2  489.45   15.00
   5  -4  -2  489.65   17.80
  -5  -4   2  493.65   16.50
  -5  -4   2  508.25   16.00
   5   4  -2  485.15   16.50
  -5   4   2  496.75   16.00
  -5   4   2  489.05   17.80
   5   4  -2  476.75   13.30
  -5   4   2  459.15   17.30
   5   4  -2  491.15   13.40
  -5   4   2  488.85   13.50
   4  -4  -2  366.26   13.70
  -4  -4   2  379.56   13.20
  -4  -4   2  336.87   12.80
   4  -4  -2  368.86    9.80
   4  -4  -2  366.36   13.90
  -4  -4   2  365.36   11.50
   4  -4  -2  363.16   12.80
  -4   4   2  373.36   12.90
  -4   4   2  377.16   10.20
  -4   4   2  368.26   13.90
   4   4  -2  363.26   13.20
  -4   4   2  353.36   13.70
   3  -4  -2  137.39    6.50
  -3  -4   2  122.49    5.00
   3  -4  -2  130.09    6.70
  -3  -4   2  126.39    6.60
   3  -4  -2  131.69    6.80
  -3  -4   2  111.09    6.10
  -3   4   2  134.09    6.80
   3   4  -2  113.59    6.40
  -3   4   2  130.49    6.80
  -3   4   2  127.49    6.40
   2  -4  -2 1059.89   29.50
  -2  -4   2 1065.59   30.60
  -2  -4   2  986.60   29.50
   2  -4  -2 1024.20   29.60
   2   4  -2 1026.30   26.60
   2   4  -2 1000.40   26.60
  -2   4   2 1071.89   29.70
  -2   4   2 1052.59   29.50
  -2   4   2 1033.60   29.70
   2   4  -2 1007.40   29.70
  -1  -4   2   18.40    1.50
   1  -4  -2    9.10    1.90
  -1  -4   2   13.80    2.30
  -1  -4   2   13.30    2.20
   1  -4  -2   15.30    2.00
   1  -4  -2   16.40    2.10
   1   4  -2   15.00    2.40
  -1   4   2   10.30    1.90
  -1   4   2   12.70    2.10
   1   4  -2   11.20    2.10
   1   4  -2   15.60    1.60
   0  -4   2  465.15   13.60
   0  -4  -2  445.16   15.20
   0  -4   2  431.66   13.70
   0  -4  -2  461.25   13.70
   0  -4  -2  464.45   13.60
   0  -4   2  474.45   16.60
   0  -4   2  465.45   15.30
   0  -4  -2  448.46   12.00
   0   4  -2  452.85   16.40
   0   4  -2  438.16   13.70
   0   4   2  430.46   15.20
   0   4   2  440.66   13.80
   0   4  -2  443.96   15.10
   1  -4   2   23.90    3.50
  -1  -4  -2   27.80    2.00
   1  -4   2   22.70    2.40
  -1  -4  -2   27.40    1.70
   1  -4   2   21.60    2.90
  -1  -4  -2   28.70    3.20
  -1  -4  -2   27.70    2.10
   1  -4   2   25.00    2.60
  -1   4  -2   23.90    2.90
   1   4   2   26.10    1.60
   1   4   2   22.60    2.00
   1   4   2   25.20    3.00
  -1   4  -2   25.00    2.90
  -1   4  -2   25.00    3.60
   2  -4   2  904.61   25.70
  -2  -4  -2  865.91   22.80
  -2  -4  -2  860.51   26.10
   2  -4   2  939.51   28.20
   2  -4   2  911.91   26.00
   2  -4   2  904.21   25.90
  -2  -4  -2  834.02   23.00
   2  -4   2  903.01   23.20
  -2  -4  -2  831.22   23.10
  -2   4  -2  898.51   25.90
   2   4   2  821.72   25.90
  -2   4  -2  865.81   25.60
   2   4   2  814.62   23.30
  -2   4  -2  905.61   25.80
  -2   4  -2  886.51   27.80
   2   4   2  848.02   23.30
   2   4   2  839.52   23.00
  -3  -4  -2  152.28    5.90
   3  -4   2  158.18    7.50
  -3  -4  -2  158.68    7.80
   3  -4   2  158.98    7.80
   3  -4   2  162.58    8.90
   3  -4   2  170.08    8.20
  -3  -4  -2  163.08    6.40
   3  -4   2  164.98    5.70
  -3  -4  -2  146.79    5.00
   3   4   2  157.98    7.80
   3   4   2  155.58    5.90
  -3   4  -2  161.58    9.00
  -3   4  -2  159.78    7.90
   3   4   2  161.78    5.80
   3   4   2  154.28    5.60
  -3   4  -2  157.28    7.30
  -3   4  -2  163.78    7.90
  -3   4  -2  160.08    5.90
   4  -4   2    7.00    1.70
  -4  -4  -2    7.90    2.10
   4  -4   2    6.40    1.90
  -4  -4  -2   10.30    1.30
  -4  -4  -2    7.60    1.30
   4  -4   2    7.20    1.10
   4  -4   2    9.20    2.00
   4  -4   2    5.20    1.90
   4   4   2   10.90    1.40
   4   4   2    9.10    1.40
  -4   4  -2    7.60    2.10
  -4   4  -2    7.40    2.00
  -4   4  -2    8.60    1.30
   4   4   2   11.80    2.60
  -5  -4  -2  579.64   19.80
   5  -4   2  591.24   16.90
   5  -4   2  611.34   21.10
   5  -4   2  610.94   20.80
   5  -4   2  608.34   21.60
   5  -4   2  609.24   19.20
  -5  -4  -2  564.84   16.60
  -5  -4  -2  640.54   16.70
  -5  -4  -2  575.94   17.70
   5   4   2  598.34   18.00
   5   4   2  563.94   18.80
   5   4   2  580.94   19.80
   5   4   2  581.44   17.60
  -5   4  -2  583.74   20.70
  -5   4  -2  603.14   20.70
  -5   4  -2  614.34   17.30
  -6  -4  -2   -0.50    1.30
   6  -4   2   -0.90    1.40
   6  -4   2   -0.50    1.40
   6  -4   2   -0.50    1.30
  -6  -4  -2    0.30    0.90
  -6  -4  -2    0.80    1.00
  -6  -4  -2   -0.40    0.90
   6  -4   2    0.20    0.80
   6  -4   2   -2.00    1.20
   6   4   2    1.60    1.10
  -6   4  -2    0.20    0.90
  -6   4  -2   -0.10    1.50
   6   4   2    0.50    0.90
   6   4   2    2.50    2.00
  -6   4  -2    1.90    2.10
  -7  -4  -2   30.10    2.80
  -7  -4  -2   29.60    3.80
   7  -4   2   25.30    3.70
   7  -4   2   23.40    4.80
  -7  -4  -2   29.50    3.30
  -7  -4  -2   28.10    2.80
   7  -4   2   27.00    2.70
   7  -4   2   23.40    3.90
  -7   4  -2   24.50    4.20
   7   4   2   27.20    4.00
   7   4   2   26.10    3.10
  -7   4  -2   25.00    4.20
   7   4   2   27.90    3.20
   8  -4   2    8.10    3.00
  -8  -4  -2   12.00    1.90
   8  -4   2   11.00    1.80
   8  -4   2   10.00    2.70
  -8  -4  -2   11.90    2.00
   8  -4   2    9.30    2.30
   8  -4   2   10.70    3.30
  -8  -4  -2   11.10    2.00
   8   4   2    8.90    2.50
   8   4   2   12.50    2.10
   8   4   2   10.10    1.80
   8   4   2   12.40    2.20
  -8   4  -2    9.00    1.90
  -8   4  -2   10.40    3.10
  -8   4  -2    6.10    2.70
   9  -4   2  273.97   13.50
  -9  -4  -2  259.87   10.40
  -9  -4  -2  251.07    8.80
   9  -4   2  269.37    9.80
  -9  -4  -2  252.37   10.60
   9  -4   2  263.57   14.20
   9  -4   2  233.58   12.90
   9  -4   2  266.07   10.90
  -9  -4  -2  235.88   10.00
  -9  -4  -2  249.78    9.00
   9   4   2  238.18   10.50
   9   4   2  252.37   11.60
   9   4   2  239.68   14.00
  -9   4  -2  267.97   10.10
   9   4   2  261.67   10.50
  -9   4  -2  224.58   12.70
 -10  -4  -2  347.47   13.30
  10  -4   2  335.67   17.00
  10  -4   2  351.46   12.40
 -10  -4  -2  339.77   10.50
  10  -4   2  324.57   13.20
 -10  -4  -2  348.57   10.40
  10  -4   2  345.47   17.70
 -10  -4  -2  333.37   13.30
 -10  -4  -2  341.47   13.10
  10  -4   2  355.36   16.80
 -10   4  -2  357.66   16.90
  10   4   2  336.67   14.20
  10   4   2  340.67   13.70
 -10   4  -2  342.17   12.60
  10   4   2  341.77   14.00
  11  -4   2    9.80    2.10
  11  -4   2   13.20    3.10
 -11  -4  -2   16.00    2.80
  11  -4   2    6.30    3.50
 -11  -4  -2   11.10    2.20
 -11  -4  -2   10.90    2.10
  11  -4   2   16.40    4.20
  11   4   2   14.10    2.60
  11   4   2   13.60    2.90
 -11   4  -2   11.20    2.00
  11   4   2   13.20    2.70
  11   4   2    8.60    2.70
 -11   4  -2   13.10    3.30
 -11   4  -2    6.50    2.30
 -12  -4  -2  254.37   11.60
  12  -4   2  268.17   10.80
  12  -4   2  265.67   13.70
  12  -4   2  250.07   11.10
 -12  -4  -2  251.27   11.70
  12  -4   2  241.48   14.50
  12  -4   2  287.07   16.10
 -12  -4  -2  271.17   12.10
 -12   4  -2  238.08   14.50
  12   4   2  255.07   12.10
 -12   4  -2  257.57   14.90
  12   4   2  261.07   12.60
  12   4   2  260.17   11.60
  12   4   2  248.28   12.70
 -12   4  -2  256.57   11.00
  13  -4   2   11.80    3.20
  13  -4   2   20.00    2.90
 -13  -4  -2   16.00    3.30
 -13  -4  -2   19.30    3.50
  13  -4   2   14.30    2.80
  13  -4   2   19.60    4.50
  13  -4   2   11.80    3.90
 -13  -4  -2   14.10    3.30
  13   4   2   11.90    3.10
 -13   4  -2   12.60    2.60
  13   4   2   21.30    3.80
  13   4   2   18.30    3.40
 -13   4  -2   15.30    4.50
  14  -4   2   98.09   10.10
  14  -4   2   95.79    6.40
  14  -4   2   86.29    6.50
 -14  -4  -2   86.49    6.90
  14  -4   2   80.09    8.10
 -14  -4  -2   89.19    7.30
 -14  -4  -2   91.69    7.40
  14   4   2   78.79    7.10
  14   4   2   85.59    7.80
 -14   4  -2   91.09    6.50
 -14   4  -2   95.39    9.70
  15  -4   2  428.86   22.20
 -15  -4  -2  382.36   17.10
  15  -4   2  375.56   15.10
 -15  -4  -2  408.96   17.50
 -15  -4  -2  414.56   17.30
  15  -4   2  416.06   18.70
 -15   4  -2  398.76   16.00
  15   4   2  386.26   18.70
 -15   4  -2  414.16   21.60
  15   4   2  395.16   16.80
  16  -4   2   35.10    4.90
  16  -4   2   47.20    8.40
 -16  -4  -2   44.80    6.00
 -16  -4  -2   52.99    6.50
 -16  -4  -2   50.19    6.40
  16  -4   2   34.70    5.20
  16   4   2   54.19    6.70
  16   4   2   57.49    6.10
 -16   4  -2   50.19    5.80
 -16   4  -2   37.50    7.40
  17  -4   2   79.29   15.60
  17  -4   2   84.29    8.70
 -17  -4  -2   79.19    8.10
 -17  -4  -2   79.89    7.80
  17  -4   2   75.59    6.40
 -17   4  -2   83.09    7.00
 -17   4  -2   78.19   10.10
  17   4   2   85.09    8.70
  17   4   2   72.69    7.30
 -18  -4  -2  156.68   11.00
  18  -4   2  159.08   11.40
  18  -4   2  157.68   14.60
 -18  -4  -2  154.68   10.70
  18  -4   2  132.29    8.60
 -18  -4  -2  155.58   10.80
 -18   4  -2  173.28   11.30
  18   4   2  153.38   10.00
  18   4   2  165.18   12.40
 -18   4  -2  162.48   14.10
  19  -4   2   38.30    6.70
 -19  -4  -2   31.40    5.80
 -19  -4  -2   58.79    7.20
  19  -4   2   51.19    7.30
 -19  -4  -2   36.70    5.40
 -19   4  -2   46.00    8.50
 -19   4  -2   58.39    6.70
  19   4   2   37.80    7.00
  19   4   2   45.00    6.50
 -20  -4  -2    3.60    3.00
 -20  -4  -2   11.40    4.10
 -20  -4  -2    3.10    3.60
  20  -4   2    2.40    3.60
  20  -4   2   13.00    5.20
 -20   4  -2    3.70    4.20
  20   4   2   12.40    5.10
  20   4   2    8.80    3.10
 -20   4  -2   -3.50    2.40
  21  -4   2   14.40    4.00
  21  -4   2   15.10    6.10
 -21  -4  -2   13.00    3.80
 -21  -4  -2   19.20    5.70
 -21  -4  -2    3.30    4.30
 -21   4  -2   11.00    3.40
 -21   4  -2    2.60    4.20
  21   4   2    9.90    4.70
  22  -4   2    1.00    3.00
  22  -4   2    7.30    5.60
 -22  -4  -2   -3.10    2.80
 -22   4  -2   -5.10    2.50
  22   4   2    3.20    3.80
  22   4   2   -2.00    5.20
 -23  -4  -2   -0.70    1.90
  23  -4   2   -2.40    4.10
 -23  -4  -2   -2.20    4.00
  23  -4   2    1.30    4.50
 -23   4  -2    6.70    5.10
 -23   4  -2    3.60    2.60
  23   4   2    0.00    4.00
  23  -5  -2   37.90    6.30
 -23  -5   2   44.10    7.20
 -23  -5   2   49.90    7.10
  23  -5  -2   40.50    8.90
 -23   5   2   41.60    8.30
 -23   5   2   35.90    5.40
  22  -5  -2  118.79   14.10
 -22  -5   2  117.89   10.50
  22  -5  -2  138.89   11.80
  22   5  -2  111.49    8.60
  22   5  -2  135.69   12.80
 -22   5   2  129.29   10.10
 -22   5   2  107.29   13.90
  21  -5  -2   17.00    4.60
 -21  -5   2    9.10    3.60
 -21  -5   2   11.50    4.10
 -21  -5   2   19.00    4.50
  21  -5  -2    3.00    4.90
 -21   5   2    6.00    2.90
 -21   5   2    8.10    4.50
  21   5  -2   13.00    2.90
  21   5  -2   20.90    5.40
 -20  -5   2   40.30    6.10
  20  -5  -2   31.30    5.30
 -20  -5   2   30.80    5.40
  20  -5  -2   24.10    6.60
  20   5  -2   25.40    5.50
 -20   5   2   33.10    4.70
 -20   5   2   30.10    7.50
  20   5  -2   41.10    5.90
 -19  -5   2   19.60    4.10
  19  -5  -2    9.10    3.70
 -19  -5   2   17.30    4.10
  19  -5  -2   15.30    5.80
 -19  -5   2    9.70    3.60
 -19   5   2    5.50    4.80
  19   5  -2   12.70    3.20
  19   5  -2   15.00    4.00
 -19   5   2    9.40    3.00
  18  -5  -2   57.69    8.30
 -18  -5   2   63.69    7.20
 -18  -5   2   51.89    6.60
  18  -5  -2   71.09   10.10
 -18  -5   2   64.09    7.50
 -18   5   2   65.29    6.40
  18   5  -2   51.39    7.10
 -18   5   2   69.09    9.40
  18   5  -2   58.89    6.30
 -17  -5   2   22.90    3.70
  17  -5  -2   18.20    4.60
 -17  -5   2   18.40    3.80
  17  -5  -2   21.30    5.50
 -17  -5   2   19.50    3.20
 -17   5   2   16.20    5.10
  17   5  -2   15.40    4.60
  17   5  -2   18.60    3.80
 -16  -5   2  121.99    8.50
  16  -5  -2  115.39   10.20
 -16  -5   2  110.99    8.40
  16  -5  -2  100.89   11.60
 -16  -5   2  118.49    8.20
  16  -5  -2  108.19    7.10
  16  -5  -2  101.89    9.70
 -16   5   2  118.39    7.70
  16   5  -2  109.89    7.90
 -16   5   2  114.89   11.60
  16   5  -2  114.49    9.30
  15  -5  -2   24.00    5.70
  15  -5  -2   13.20    2.70
 -15  -5   2   14.30    3.20
 -15  -5   2   15.90    3.30
 -15  -5   2   15.60    3.30
  15  -5  -2    7.60    2.80
 -15   5   2   16.10    2.90
  15   5  -2   13.30    3.30
 -15   5   2   20.20    4.60
  15   5  -2   11.90    3.60
  14  -5  -2  333.47   17.70
  14  -5  -2  315.37   14.50
 -14  -5   2  369.76   15.20
 -14  -5   2  381.66   14.70
 -14  -5   2  351.56   14.50
  14  -5  -2  343.27   19.20
 -14   5   2  357.16   19.30
  14   5  -2  362.16   15.10
 -14   5   2  345.87   13.70
  14   5  -2  345.57   15.50
  14   5  -2  382.46   17.80
 -13  -5   2  170.98    8.90
 -13  -5   2  183.88    9.90
  13  -5  -2  181.98   12.30
 -13  -5   2  178.68    9.00
  13  -5  -2  161.18   12.30
  13  -5  -2  181.48   13.30
  13  -5  -2  189.28    8.50
  13   5  -2  203.48   10.30
  13   5  -2  172.28    9.90
  13   5  -2  180.58    9.90
 -13   5   2  187.48    8.80
 -13   5   2  192.78   13.40
  12  -5  -2   57.19    6.90
  12  -5  -2   66.49    7.90
  12  -5  -2   70.49    4.50
 -12  -5   2   57.89    5.40
 -12  -5   2   54.49    4.70
  12  -5  -2   69.59    8.00
  12  -5  -2   61.79    5.30
 -12  -5   2   49.40    4.50
 -12   5   2   66.39    4.70
  12   5  -2   45.00    5.00
  12   5  -2   63.69    5.50
 -11  -5   2   25.70    2.60
 -11  -5   2   27.20    3.20
  11  -5  -2   20.70    4.50
 -11  -5   2   28.20    3.70
  11  -5  -2   16.30    2.90
  11  -5  -2   16.00    4.20
  11  -5  -2   25.30    2.80
 -11   5   2   25.20    3.00
 -11   5   2   18.20    4.20
  11   5  -2   22.30    3.20
 -11   5   2   21.10    4.60
  11   5  -2   18.50    3.30
  10  -5  -2 1197.78   39.40
 -10  -5   2 1106.09   35.50
 -10  -5   2 1190.68   32.30
  10  -5  -2 1183.38   39.80
 -10  -5   2 1160.48   34.50
 -10  -5   2 1156.08   36.80
  10  -5  -2 1264.47   40.10
 -10  -5   2 1169.88   32.50
  10  -5  -2 1194.08   34.60
  10  -5  -2 1203.78   32.50
  10   5  -2 1204.78   35.70
 -10   5   2 1218.88   39.90
 -10   5   2 1161.08   39.30
  10   5  -2 1193.38   33.70
 -10   5   2 1221.28   33.00
   9  -5  -2  159.38   10.50
  -9  -5   2  155.58    6.40
   9  -5  -2  173.48   11.50
  -9  -5   2  161.78    6.40
  -9  -5   2  153.88    7.90
   9  -5  -2  169.78    6.70
   9  -5  -2  178.08   11.40
   9  -5  -2  176.48    8.50
  -9  -5   2  165.88    9.20
  -9  -5   2  167.18    7.30
  -9   5   2  177.28   10.90
   9   5  -2  159.18    7.20
   9   5  -2  166.88    9.20
  -9   5   2  177.08    7.00
  -9   5   2  166.98   11.10
   9   5  -2  160.58    7.50
   8  -5  -2  892.81   23.80
   8  -5  -2  882.81   31.00
  -8  -5   2  883.11   26.00
   8  -5  -2  871.31   29.80
   8  -5  -2  854.01   30.10
  -8  -5   2  827.22   27.20
  -8  -5   2  834.62   22.80
  -8  -5   2  848.12   23.00
  -8  -5   2  910.01   25.70
   8  -5  -2  875.11   26.70
  -8   5   2  887.11   30.20
   8   5  -2  891.61   24.40
  -8   5   2  869.61   24.10
   8   5  -2  901.81   27.70
   8   5  -2  839.12   24.40
  -8   5   2  883.91   30.20
   7  -5  -2  124.19    8.60
  -7  -5   2  123.09    6.30
   7  -5  -2  135.29    7.30
   7  -5  -2  129.49    9.30
  -7  -5   2  120.69    7.50
   7  -5  -2  123.29    4.80
  -7  -5   2  128.09    6.80
   7  -5  -2  123.99    8.70
   7   5  -2  115.59    5.00
  -7   5   2  128.89    5.10
  -7   5   2  122.09    8.70
  -7   5   2  129.79    8.50
   7   5  -2  123.89    7.60
  -7   5   2  132.09    7.30
   6  -5  -2 1091.99   31.90
   6  -5  -2 1083.59   34.20
  -6  -5   2 1192.08   32.20
   6  -5  -2 1077.19   33.80
   6  -5  -2 1076.29   28.00
  -6  -5   2 1101.19   30.40
  -6   5   2 1081.69   28.30
  -6   5   2 1067.99   33.90
  -6   5   2 1096.19   34.30
  -6   5   2 1069.59   31.80
   6   5  -2 1034.90   27.80
   6   5  -2 1063.39   32.50
   6   5  -2 1053.39   27.90
   5  -5  -2    1.10    0.50
   5  -5  -2    2.20    1.80
  -5  -5   2    1.20    1.40
  -5  -5   2    0.90    1.20
   5  -5  -2    0.20    1.70
   5  -5  -2   -0.40    1.50
  -5   5   2    0.70    1.70
   5   5  -2    1.50    1.70
  -5   5   2    0.10    1.70
  -5   5   2   -1.90    1.40
  -5   5   2    0.70    0.60
   4  -5  -2   18.40    3.10
  -4  -5   2   17.70    3.30
  -4  -5   2   23.50    2.50
  -4  -5   2   26.90    3.80
   4  -5  -2   13.30    2.70
   4  -5  -2   20.70    3.10
  -4   5   2   18.60    3.20
   4   5  -2   18.20    3.20
  -4   5   2   18.30    3.10
  -4   5   2   16.80    3.00
   3  -5  -2    7.30    2.00
   3  -5  -2    7.30    2.30
  -3  -5   2   10.20    2.30
  -3  -5   2    8.40    2.10
   3  -5  -2   12.20    2.20
  -3  -5   2    6.10    1.20
   3   5  -2    6.90    2.20
  -3   5   2    5.00    1.80
  -3   5   2   10.30    2.20
  -3   5   2   11.30    2.40
   2  -5  -2   -1.00    1.00
   2  -5  -2    1.00    0.90
  -2  -5   2    0.30    1.30
   2  -5  -2   -2.30    1.30
  -2  -5   2   -1.50    1.10
   2   5  -2    0.00    0.60
  -2   5   2    0.00    1.40
   2   5  -2    0.50    1.20
  -2   5   2    1.40    1.40
   2   5  -2   -0.50    0.50
  -2   5   2   -1.10    1.10
  -1  -5   2    0.70    0.70
  -1  -5   2   -0.20    1.20
  -1  -5   2   -0.10    0.70
   1  -5  -2    0.70    0.90
  -1  -5   2    0.10    1.30
   1  -5  -2    0.10    0.80
   1  -5  -2    1.90    1.40
  -1   5   2   -1.20    1.20
  -1   5   2    1.90    1.20
   1   5  -2    0.30    1.40
   0  -5  -2   68.69    4.00
   0  -5   2   66.29    5.20
   0  -5   2   66.89    4.10
   0  -5   2   69.09    4.00
   0  -5  -2   68.89    5.40
   0  -5  -2   68.39    2.70
   0  -5   2   72.09    6.20
   0  -5  -2   70.29    4.00
   0   5  -2   66.39    4.20
   0   5   2   69.79    4.30
   0   5   2   62.29    5.30
   0   5  -2   69.69    5.50
   1  -5   2  479.25   18.20
   1  -5   2  432.96   14.90
   1  -5   2  460.15   16.20
  -1  -5  -2  473.25   13.70
  -1  -5  -2  463.95   12.70
  -1  -5  -2  457.75   16.70
   1  -5   2  457.65   14.80
  -1  -5  -2  469.25   13.50
  -1   5  -2  444.26   15.00
   1   5   2  440.26   16.30
  -1   5  -2  433.56   16.10
   1   5   2  435.96   14.10
   2  -5   2  129.39    6.70
   2  -5   2  135.09    7.60
  -2  -5  -2  128.19    5.00
  -2  -5  -2  126.99    4.60
   2  -5   2  130.79    5.00
   2  -5   2  128.89    7.00
  -2  -5  -2  135.09    5.00
   2  -5   2  141.29    8.90
  -2   5  -2  128.99    7.00
   2   5   2  122.29    5.90
   2   5   2  121.99    7.50
  -2   5  -2  125.89    7.20
  -2   5  -2  124.89    7.00
   2   5   2  129.19    5.20
   2   5   2  129.89    4.90
   3  -5   2  723.33   25.10
  -3  -5  -2  694.73   19.60
  -3  -5  -2  702.43   25.00
   3  -5   2  668.93   24.10
   3  -5   2  716.73   22.80
   3  -5   2  709.93   22.40
   3  -5   2  699.83   19.00
   3   5   2  676.33   19.10
  -3   5  -2  680.03   22.40
  -3   5  -2  684.23   22.40
   3   5   2  718.23   19.50
   3   5   2  704.73   19.20
[truncated: 3,248,366 more chars]
