# Supplementary material for: Switchable Reactivities of Metalated Phosphasilenes Regulated by Reversible 1,2‐Metal Migration
Source: Angew Chem Int Ed Engl. 2025 Dec 16;65(5):e18102. doi: 10.1002/anie.202518102 (PMC12851009; doi:10.1002/anie.202518102)
Supplement: Supplementary file 2 — Supporting Information [file ANIE-65-e18102-s001.zip › 15.cif]

data_zhuhu127_0m
_audit_creation_date               2025-02-09
_audit_creation_method
;
Olex2 1.3
(compiled Nov 21 2019 18:26:39 for OlexSys, GUI svn.r6003)
;
_shelx_SHELXL_version_number       '2018/3'
_audit_contact_author_address      ?
_audit_contact_author_email        ?
_audit_contact_author_name         ''
_audit_contact_author_phone        ?
_publ_contact_author_id_orcid      ?
_publ_section_references
;
Dolomanov, O.V., Bourhis, L.J., Gildea, R.J, Howard, J.A.K. & Puschmann, H.
 (2009), J. Appl. Cryst. 42, 339-341.

Sheldrick, G.M. (2015). Acta Cryst. C71, 3-8.
;
_chemical_name_common              ?
_chemical_name_systematic          ?
_chemical_formula_moiety           'C74 H116 Ag B N5 O2 P Si2'
_chemical_formula_sum              'C74 H116 Ag B N5 O2 P Si2'
_chemical_formula_weight           1313.54
_chemical_melting_point            ?
loop_
  _atom_type_symbol
  _atom_type_description
  _atom_type_scat_dispersion_real
  _atom_type_scat_dispersion_imag
  _atom_type_scat_source
 'C' 'C' 0.0033 0.0016 'International Tables Vol C Tables 4.2.6.8 and 6.1.1.4'
 'H' 'H' 0.0000 0.0000 'International Tables Vol C Tables 4.2.6.8 and 6.1.1.4'
 'Ag' 'Ag' -0.8971 1.1015
 'International Tables Vol C Tables 4.2.6.8 and 6.1.1.4'
 'B' 'B' 0.0013 0.0007 'International Tables Vol C Tables 4.2.6.8 and 6.1.1.4'
 'N' 'N' 0.0061 0.0033 'International Tables Vol C Tables 4.2.6.8 and 6.1.1.4'
 'O' 'O' 0.0106 0.0060 'International Tables Vol C Tables 4.2.6.8 and 6.1.1.4'
 'P' 'P' 0.1023 0.0942 'International Tables Vol C Tables 4.2.6.8 and 6.1.1.4'
 'Si' 'Si' 0.0817 0.0704 'International Tables Vol C Tables 4.2.6.8 and 6.1.1.4'

_shelx_space_group_comment
;
The symmetry employed for this shelxl refinement is uniquely defined
by the following loop, which should always be used as a source of
symmetry information in preference to the above space-group names.
They are only intended as comments.
;
_space_group_crystal_system        'triclinic'
_space_group_IT_number             2
_space_group_name_H-M_alt          'P -1'
_space_group_name_Hall             '-P 1'
loop_
  _space_group_symop_operation_xyz
 'x, y, z'
 '-x, -y, -z'

_cell_length_a                     12.602(3)
_cell_length_b                     15.817(4)
_cell_length_c                     21.958(5)
_cell_angle_alpha                  74.537(8)
_cell_angle_beta                   76.765(8)
_cell_angle_gamma                  69.725(8)
_cell_volume                       3911.6(16)
_cell_formula_units_Z              2
_cell_measurement_reflns_used      8372
_cell_measurement_temperature      100.0
_cell_measurement_theta_max        25.58
_cell_measurement_theta_min        2.27
_shelx_estimated_absorpt_T_max     ?
_shelx_estimated_absorpt_T_min     ?
_exptl_absorpt_coefficient_mu      0.352
_exptl_absorpt_correction_T_max    0.7453
_exptl_absorpt_correction_T_min    0.5044
_exptl_absorpt_correction_type     multi-scan
_exptl_absorpt_process_details     ?
_exptl_absorpt_special_details     ?
_exptl_crystal_colour              colourless
_exptl_crystal_colour_primary      colourless
_exptl_crystal_density_diffrn      1.115
_exptl_crystal_density_meas        ?
_exptl_crystal_density_method      ?
_exptl_crystal_description         block
_exptl_crystal_F_000               1412
_exptl_crystal_size_max            0.245
_exptl_crystal_size_mid            0.183
_exptl_crystal_size_min            0.126
_exptl_transmission_factor_max     ?
_exptl_transmission_factor_min     ?
_diffrn_reflns_av_R_equivalents    0.0900
_diffrn_reflns_av_unetI/netI       0.0879
_diffrn_reflns_Laue_measured_fraction_full  0.961
_diffrn_reflns_Laue_measured_fraction_max  0.944
_diffrn_reflns_limit_h_max         15
_diffrn_reflns_limit_h_min         -15
_diffrn_reflns_limit_k_max         19
_diffrn_reflns_limit_k_min         -19
_diffrn_reflns_limit_l_max         26
_diffrn_reflns_limit_l_min         -26
_diffrn_reflns_number              49372
_diffrn_reflns_point_group_measured_fraction_full  0.961
_diffrn_reflns_point_group_measured_fraction_max  0.944
_diffrn_reflns_theta_full          25.242
_diffrn_reflns_theta_max           25.792
_diffrn_reflns_theta_min           2.153
_diffrn_ambient_temperature        100.0
_diffrn_detector_area_resol_mean   ?
_diffrn_measured_fraction_theta_full  0.961
_diffrn_measured_fraction_theta_max  0.944
_diffrn_measurement_device_type    'Bruker APEX-II CCD'
_diffrn_measurement_method         ?
_diffrn_radiation_type             MoK\a
_diffrn_radiation_wavelength       0.71073
_diffrn_source                     ?
_reflns_Friedel_coverage           0.000
_reflns_Friedel_fraction_full      .
_reflns_Friedel_fraction_max       .
_reflns_number_gt                  10654
_reflns_number_total               14210
_reflns_special_details
;
 Reflections were merged by SHELXL according to the crystal
 class for the calculation of statistics and refinement.
 
 Structure factors included contributions from the .fab file.
 
 _reflns_Friedel_fraction is defined as the number of unique
 Friedel pairs measured divided by the number that would be
 possible theoretically, ignoring centric projections and
 systematic absences.
;
_reflns_threshold_expression       'I > 2\s(I)'
_computing_cell_refinement         ?
_computing_data_collection         ?
_computing_data_reduction          ?
_computing_molecular_graphics      'Olex2 1.3 (Dolomanov et al., 2009)'
_computing_publication_material    'Olex2 1.3 (Dolomanov et al., 2009)'
_computing_structure_refinement    'SHELXL 2018/3 (Sheldrick, 2015)'
_computing_structure_solution      'SHELXT 2018/2 (Sheldrick, 2018)'
_refine_diff_density_max           1.744
_refine_diff_density_min           -1.176
_refine_diff_density_rms           0.118
_refine_ls_extinction_coef         .
_refine_ls_extinction_method       none
_refine_ls_goodness_of_fit_ref     1.011
_refine_ls_hydrogen_treatment      constr
_refine_ls_matrix_type             full
_refine_ls_number_parameters       806
_refine_ls_number_reflns           14210
_refine_ls_number_restraints       4
_refine_ls_R_factor_all            0.0806
_refine_ls_R_factor_gt             0.0523
_refine_ls_restrained_S_all        1.011
_refine_ls_shift/su_max            0.002
_refine_ls_shift/su_mean           0.000
_refine_ls_structure_factor_coef   Fsqd
_refine_ls_weighting_details      
 'w=1/[\s^2^(Fo^2^)+(0.0862P)^2^] where P=(Fo^2^+2Fc^2^)/3'
_refine_ls_weighting_scheme        calc
_refine_ls_wR_factor_gt            0.1277
_refine_ls_wR_factor_ref           0.1497
_refine_special_details            ?
_olex2_refinement_description
;
1. Fixed Uiso
 At 1.2 times of:
  All C(H) groups, All Si(H) groups
 At 1.5 times of:
  All C(H,H,H) groups
2. Rigid bond restraints
 B30, O2, Si1
 with sigma for 1-2 distances of 0.01 and sigma for 1-3 distances of 0.02
 Si1, B30, O2
 with sigma for 1-2 distances of 0.004 and sigma for 1-3 distances of 0.004
 B30, O1
 with sigma for 1-2 distances of 0.004 and sigma for 1-3 distances of 0.004
3.a Ternary CH refined with riding coordinates:
 Si1(H1), C11(H11), C14(H14), C20(H20), C27(H27), C56(H56), C59(H59), C70(H70),
  C73(H73)
3.b Aromatic/amide H refined with riding coordinates:
 C7(H7), C8(H8), C9(H9), C23(H23), C24(H24), C25(H25), C52(H52), C53(H53),
 C54(H54), C62(H62), C63(H63), C66(H66), C67(H67), C68(H68)
3.c Idealised Me refined as rotating group:
 C49(H49A,H49B,H49C), C12(H12A,H12B,H12C), C13(H13A,H13B,H13C), C15(H15A,H15B,
 H15C), C16(H16A,H16B,H16C), C17(H17A,H17B,H17C), C21(H21A,H21B,H21C), C22(H22A,
 H22B,H22C), C28(H28A,H28B,H28C), C29(H29A,H29B,H29C), C32(H32A,H32B,H32C),
 C34(H34A,H34B,H34C), C35(H35A,H35B,H35C), C36(H36A,H36B,H36C), C38(H38A,H38B,
 H38C), C39(H39A,H39B,H39C), C40(H40A,H40B,H40C), C42(H42A,H42B,H42C), C43(H43A,
 H43B,H43C), C44(H44A,H44B,H44C), C46(H46A,H46B,H46C), C47(H47A,H47B,H47C),
 C48(H48A,H48B,H48C), C57(H57A,H57B,H57C), C58(H58A,H58B,H58C), C60(H60A,H60B,
 H60C), C61(H61A,H61B,H61C), C71(H71A,H71B,H71C), C72(H72A,H72B,H72C), C74(H74A,
 H74B,H74C), C75(H75A,H75B,H75C)
;
_atom_sites_solution_hydrogens     geom
_atom_sites_solution_primary       ?
_atom_sites_solution_secondary     ?
loop_
  _atom_site_label
  _atom_site_type_symbol
  _atom_site_fract_x
  _atom_site_fract_y
  _atom_site_fract_z
  _atom_site_U_iso_or_equiv
  _atom_site_adp_type
  _atom_site_occupancy
  _atom_site_site_symmetry_order
  _atom_site_calc_flag
  _atom_site_refinement_flags_posn
  _atom_site_refinement_flags_adp
  _atom_site_refinement_flags_occupancy
  _atom_site_disorder_assembly
  _atom_site_disorder_group
 Ag1 Ag 0.23062(2) 0.83745(2) 0.24325(2) 0.01858(10) Uani 1 1 d . . . . .
 P1 P 0.40585(7) 0.71688(6) 0.22637(4) 0.0172(2) Uani 1 1 d . . . . .
 Si1 Si 0.34435(8) 0.59387(6) 0.24500(4) 0.0160(2) Uani 1 1 d . U . . .
 H1 H 0.289406 0.596378 0.285817 0.019 Uiso 1 1 calc R U . . .
 Si2 Si 0.49598(8) 0.75799(6) 0.12680(5) 0.0182(2) Uani 1 1 d . . . . .
 O1 O 0.1556(2) 0.64821(17) 0.16673(12) 0.0225(5) Uani 1 1 d . U . . .
 O2 O 0.2859(2) 0.51017(18) 0.15226(12) 0.0248(6) Uani 1 1 d . U . . .
 N1 N 0.4531(2) 0.49226(19) 0.26031(14) 0.0171(6) Uani 1 1 d . . . . .
 N2 N 0.4408(2) 0.40722(19) 0.37130(13) 0.0176(6) Uani 1 1 d . . . . .
 N3 N 0.5952(2) 0.35841(19) 0.30352(13) 0.0170(6) Uani 1 1 d . . . . .
 N4 N 0.0130(3) 0.9440(2) 0.32679(14) 0.0252(7) Uani 1 1 d . . . . .
 N5 N 0.0264(2) 1.02741(19) 0.23307(14) 0.0180(6) Uani 1 1 d . . . . .
 C2 C 0.4895(3) 0.4284(2) 0.30698(16) 0.0159(7) Uani 1 1 d . . . . .
 C3 C 0.5129(3) 0.3254(2) 0.40471(17) 0.0205(8) Uani 1 1 d . . . . .
 C4 C 0.6074(3) 0.2966(2) 0.36324(17) 0.0188(7) Uani 1 1 d . . . . .
 C49 C 0.7104(3) 0.2143(3) 0.37194(18) 0.0273(9) Uani 1 1 d . . . . .
 H49A H 0.699678 0.176913 0.414987 0.041 Uiso 1 1 calc R U . . .
 H49B H 0.777960 0.234377 0.366359 0.041 Uiso 1 1 calc R U . . .
 H49C H 0.721090 0.177592 0.340176 0.041 Uiso 1 1 calc R U . . .
 C5 C 0.6857(3) 0.3546(2) 0.25011(17) 0.0208(8) Uani 1 1 d . . . . .
 C6 C 0.7815(3) 0.3764(2) 0.25442(17) 0.0218(8) Uani 1 1 d . . . . .
 C7 C 0.8734(3) 0.3640(3) 0.20437(18) 0.0262(8) Uani 1 1 d . . . . .
 H7 H 0.939994 0.377980 0.206003 0.031 Uiso 1 1 calc R U . . .
 C8 C 0.8690(3) 0.3317(3) 0.15264(19) 0.0299(9) Uani 1 1 d . . . . .
 H8 H 0.933022 0.322358 0.119733 0.036 Uiso 1 1 calc R U . . .
 C9 C 0.7720(3) 0.3130(3) 0.14857(18) 0.0271(9) Uani 1 1 d . . . . .
 H9 H 0.769484 0.292161 0.112288 0.033 Uiso 1 1 calc R U . . .
 C10 C 0.6776(3) 0.3241(2) 0.19676(18) 0.0238(8) Uani 1 1 d . . . . .
 C11 C 0.5708(3) 0.3023(3) 0.19348(19) 0.0289(9) Uani 1 1 d . . . . .
 H11 H 0.504343 0.343577 0.217109 0.035 Uiso 1 1 calc R U . . .
 C12 C 0.5787(4) 0.2024(3) 0.2282(2) 0.0408(11) Uani 1 1 d . . . . .
 H12A H 0.646512 0.160088 0.208175 0.061 Uiso 1 1 calc R U . . .
 H12B H 0.510005 0.188742 0.225432 0.061 Uiso 1 1 calc R U . . .
 H12C H 0.584593 0.194694 0.273254 0.061 Uiso 1 1 calc R U . . .
 C13 C 0.5459(4) 0.3198(3) 0.1253(2) 0.0391(10) Uani 1 1 d . . . . .
 H13A H 0.544166 0.382889 0.103469 0.059 Uiso 1 1 calc R U . . .
 H13B H 0.471639 0.311601 0.126976 0.059 Uiso 1 1 calc R U . . .
 H13C H 0.605953 0.276219 0.102000 0.059 Uiso 1 1 calc R U . . .
 C14 C 0.7849(3) 0.4150(3) 0.31024(18) 0.0253(8) Uani 1 1 d . . . . .
 H14 H 0.737570 0.388094 0.348531 0.030 Uiso 1 1 calc R U . . .
 C15 C 0.9049(3) 0.3893(3) 0.3269(2) 0.0337(10) Uani 1 1 d . . . . .
 H15A H 0.952149 0.418828 0.291688 0.050 Uiso 1 1 calc R U . . .
 H15B H 0.939523 0.322301 0.333869 0.050 Uiso 1 1 calc R U . . .
 H15C H 0.900015 0.410267 0.365929 0.050 Uiso 1 1 calc R U . . .
 C16 C 0.7311(4) 0.5201(3) 0.29866(19) 0.0322(9) Uani 1 1 d . . . . .
 H16A H 0.775362 0.548861 0.261254 0.048 Uiso 1 1 calc R U . . .
 H16B H 0.731372 0.542149 0.336267 0.048 Uiso 1 1 calc R U . . .
 H16C H 0.652114 0.536196 0.291056 0.048 Uiso 1 1 calc R U . . .
 C17 C 0.4786(3) 0.2879(3) 0.47343(17) 0.0268(8) Uani 1 1 d . . . . .
 H17A H 0.540237 0.233494 0.488763 0.040 Uiso 1 1 calc R U . . .
 H17B H 0.408945 0.270777 0.478430 0.040 Uiso 1 1 calc R U . . .
 H17C H 0.463870 0.334916 0.498338 0.040 Uiso 1 1 calc R U . . .
 C18 C 0.3198(3) 0.4372(2) 0.39186(16) 0.0185(7) Uani 1 1 d . . . . .
 C19 C 0.2512(3) 0.3951(2) 0.37537(17) 0.0217(8) Uani 1 1 d . . . . .
 C20 C 0.3041(3) 0.3142(3) 0.34145(18) 0.0256(8) Uani 1 1 d . . . . .
 H20 H 0.388916 0.301841 0.333289 0.031 Uiso 1 1 calc R U . . .
 C21 C 0.2789(4) 0.2269(3) 0.3828(2) 0.0382(10) Uani 1 1 d . . . . .
 H21A H 0.304907 0.213371 0.424142 0.057 Uiso 1 1 calc R U . . .
 H21B H 0.319311 0.175237 0.361194 0.057 Uiso 1 1 calc R U . . .
 H21C H 0.196391 0.236115 0.389652 0.057 Uiso 1 1 calc R U . . .
 C22 C 0.2628(4) 0.3379(3) 0.27659(19) 0.0316(9) Uani 1 1 d . . . . .
 H22A H 0.179529 0.351429 0.283224 0.047 Uiso 1 1 calc R U . . .
 H22B H 0.299076 0.285593 0.255264 0.047 Uiso 1 1 calc R U . . .
 H22C H 0.283619 0.391983 0.249887 0.047 Uiso 1 1 calc R U . . .
 C23 C 0.1344(3) 0.4281(3) 0.39278(19) 0.0281(9) Uani 1 1 d . . . . .
 H23 H 0.085819 0.402098 0.381555 0.034 Uiso 1 1 calc R U . . .
 C24 C 0.0866(3) 0.4987(3) 0.42645(18) 0.0293(9) Uani 1 1 d . . . . .
 H24 H 0.005780 0.522120 0.436496 0.035 Uiso 1 1 calc R U . . .
 C25 C 0.1554(3) 0.5352(3) 0.44541(18) 0.0264(8) Uani 1 1 d . . . . .
 H25 H 0.121456 0.581446 0.470190 0.032 Uiso 1 1 calc R U . . .
 C26 C 0.2747(3) 0.5051(2) 0.42866(17) 0.0213(8) Uani 1 1 d . . . . .
 C27 C 0.3495(3) 0.5456(3) 0.44968(18) 0.0262(8) Uani 1 1 d . . . . .
 H27 H 0.430385 0.505828 0.441238 0.031 Uiso 1 1 calc R U . . .
 C28 C 0.3434(4) 0.6435(3) 0.4111(2) 0.0423(11) Uani 1 1 d . . . . .
 H28A H 0.368499 0.641972 0.365654 0.063 Uiso 1 1 calc R U . . .
 H28B H 0.393405 0.667000 0.425905 0.063 Uiso 1 1 calc R U . . .
 H28C H 0.264457 0.683915 0.417261 0.063 Uiso 1 1 calc R U . . .
 C29 C 0.3213(4) 0.5452(3) 0.5209(2) 0.0397(11) Uani 1 1 d . . . . .
 H29A H 0.243618 0.586094 0.530452 0.060 Uiso 1 1 calc R U . . .
 H29B H 0.375982 0.566708 0.533154 0.060 Uiso 1 1 calc R U . . .
 H29C H 0.326077 0.482452 0.544933 0.060 Uiso 1 1 calc R U . . .
 B30 B 0.2575(3) 0.5841(3) 0.18075(19) 0.0194(8) Uani 1 1 d . U . . .
 C31 C 0.1007(3) 0.6073(3) 0.13562(18) 0.0240(8) Uani 1 1 d . . . . .
 C32 C 0.0396(4) 0.6826(3) 0.0839(2) 0.0381(10) Uani 1 1 d . . . . .
 H32A H -0.022779 0.728801 0.103971 0.057 Uiso 1 1 calc R U . . .
 H32B H 0.008193 0.655190 0.059829 0.057 Uiso 1 1 calc R U . . .
 H32C H 0.094123 0.712066 0.054769 0.057 Uiso 1 1 calc R U . . .
 C33 C 0.2031(3) 0.5299(3) 0.10914(18) 0.0254(8) Uani 1 1 d . . . . .
 C34 C 0.2603(4) 0.5608(3) 0.04193(19) 0.0376(10) Uani 1 1 d . . . . .
 H34A H 0.276596 0.618081 0.039245 0.056 Uiso 1 1 calc R U . . .
 H34B H 0.209172 0.571367 0.011276 0.056 Uiso 1 1 calc R U . . .
 H34C H 0.331982 0.513027 0.031938 0.056 Uiso 1 1 calc R U . . .
 C35 C 0.1762(4) 0.4410(3) 0.1142(2) 0.0330(10) Uani 1 1 d . . . . .
 H35A H 0.244928 0.395817 0.097469 0.050 Uiso 1 1 calc R U . . .
 H35B H 0.115044 0.453930 0.089222 0.050 Uiso 1 1 calc R U . . .
 H35C H 0.151393 0.416210 0.159048 0.050 Uiso 1 1 calc R U . . .
 C36 C 0.0130(3) 0.5723(3) 0.1871(2) 0.0344(10) Uani 1 1 d . . . . .
 H36A H 0.052494 0.523203 0.219615 0.052 Uiso 1 1 calc R U . . .
 H36B H -0.030184 0.548133 0.167680 0.052 Uiso 1 1 calc R U . . .
 H36C H -0.039672 0.623001 0.206985 0.052 Uiso 1 1 calc R U . . .
 C37 C 0.5840(3) 0.8296(3) 0.14139(18) 0.0250(8) Uani 1 1 d . . . . .
 C38 C 0.6882(3) 0.7662(3) 0.1746(2) 0.0325(9) Uani 1 1 d . . . . .
 H38A H 0.743285 0.728596 0.145396 0.049 Uiso 1 1 calc R U . . .
 H38B H 0.662523 0.725824 0.213280 0.049 Uiso 1 1 calc R U . . .
 H38C H 0.724769 0.803927 0.186265 0.049 Uiso 1 1 calc R U . . .
 C39 C 0.6287(4) 0.8881(3) 0.0791(2) 0.0324(9) Uani 1 1 d . . . . .
 H39A H 0.677930 0.917737 0.088479 0.049 Uiso 1 1 calc R U . . .
 H39B H 0.563854 0.935275 0.060425 0.049 Uiso 1 1 calc R U . . .
 H39C H 0.672757 0.848295 0.048696 0.049 Uiso 1 1 calc R U . . .
 C40 C 0.5113(3) 0.8947(3) 0.1874(2) 0.0301(9) Uani 1 1 d . . . . .
 H40A H 0.495269 0.858089 0.230139 0.045 Uiso 1 1 calc R U . . .
 H40B H 0.439029 0.932068 0.171662 0.045 Uiso 1 1 calc R U . . .
 H40C H 0.553561 0.935176 0.189614 0.045 Uiso 1 1 calc R U . . .
 C41 C 0.5977(3) 0.6502(2) 0.09355(17) 0.0224(8) Uani 1 1 d . . . . .
 C42 C 0.5292(3) 0.6039(3) 0.06993(19) 0.0278(9) Uani 1 1 d . . . . .
 H42A H 0.579902 0.544933 0.059799 0.042 Uiso 1 1 calc R U . . .
 H42B H 0.498254 0.644174 0.031554 0.042 Uiso 1 1 calc R U . . .
 H42C H 0.466219 0.593316 0.103497 0.042 Uiso 1 1 calc R U . . .
 C43 C 0.6920(3) 0.6708(3) 0.03799(19) 0.0303(9) Uani 1 1 d . . . . .
 H43A H 0.743256 0.692176 0.053514 0.045 Uiso 1 1 calc R U . . .
 H43B H 0.656527 0.718672 0.003536 0.045 Uiso 1 1 calc R U . . .
 H43C H 0.735972 0.614635 0.021785 0.045 Uiso 1 1 calc R U . . .
 C44 C 0.6585(3) 0.5768(3) 0.14622(18) 0.0260(8) Uani 1 1 d . . . . .
 H44A H 0.601455 0.560650 0.181983 0.039 Uiso 1 1 calc R U . . .
 H44B H 0.707695 0.600868 0.161148 0.039 Uiso 1 1 calc R U . . .
 H44C H 0.705306 0.521771 0.129220 0.039 Uiso 1 1 calc R U . . .
 C45 C 0.3908(3) 0.8354(2) 0.06604(17) 0.0226(8) Uani 1 1 d . . . . .
 C46 C 0.4501(3) 0.8471(3) -0.00425(18) 0.0284(9) Uani 1 1 d . . . . .
 H46A H 0.479540 0.787172 -0.016827 0.043 Uiso 1 1 calc R U . . .
 H46B H 0.513529 0.871635 -0.008619 0.043 Uiso 1 1 calc R U . . .
 H46C H 0.394657 0.889805 -0.031875 0.043 Uiso 1 1 calc R U . . .
 C47 C 0.2952(3) 0.7931(3) 0.07128(19) 0.0281(9) Uani 1 1 d . . . . .
 H47A H 0.255002 0.786182 0.115292 0.042 Uiso 1 1 calc R U . . .
 H47B H 0.328605 0.732646 0.059604 0.042 Uiso 1 1 calc R U . . .
 H47C H 0.241016 0.833638 0.042275 0.042 Uiso 1 1 calc R U . . .
 C48 C 0.3311(3) 0.9323(3) 0.08000(19) 0.0281(9) Uani 1 1 d . . . . .
 H48A H 0.275763 0.967224 0.050490 0.042 Uiso 1 1 calc R U . . .
 H48B H 0.388258 0.963951 0.074332 0.042 Uiso 1 1 calc R U . . .
 H48C H 0.291172 0.927620 0.124083 0.042 Uiso 1 1 calc R U . . .
 C1 C 0.0799(3) 0.9449(2) 0.26811(16) 0.0197(7) Uani 1 1 d . . . . .
 C50 C 0.0326(3) 0.8759(3) 0.38597(18) 0.0305(9) Uani 1 1 d . . . . .
 C51 C 0.1061(4) 0.8822(3) 0.42217(19) 0.0355(10) Uani 1 1 d . . . . .
 C52 C 0.1126(4) 0.8242(3) 0.4823(2) 0.0461(12) Uani 1 1 d . . . . .
 H52 H 0.162365 0.825679 0.508417 0.055 Uiso 1 1 calc R U . . .
 C53 C 0.0473(5) 0.7648(3) 0.5043(2) 0.0494(14) Uani 1 1 d . . . . .
 H53 H 0.051577 0.726867 0.545819 0.059 Uiso 1 1 calc R U . . .
 C54 C -0.0231(4) 0.7593(3) 0.4679(2) 0.0454(12) Uani 1 1 d . . . . .
 H54 H -0.066894 0.717668 0.484406 0.054 Uiso 1 1 calc R U . . .
 C55 C -0.0321(4) 0.8140(3) 0.4063(2) 0.0365(10) Uani 1 1 d . . . . .
 C56 C -0.1054(4) 0.8053(3) 0.3636(2) 0.0447(12) Uani 1 1 d . . . . .
 H56 H -0.138315 0.868213 0.337963 0.054 Uiso 1 1 calc R U . . .
 C57 C -0.2061(5) 0.7697(4) 0.4007(3) 0.0739(18) Uani 1 1 d . . . . .
 H57A H -0.176563 0.707581 0.425866 0.111 Uiso 1 1 calc R U . . .
 H57B H -0.251265 0.767780 0.370410 0.111 Uiso 1 1 calc R U . . .
 H57C H -0.254675 0.810884 0.429267 0.111 Uiso 1 1 calc R U . . .
 C58 C -0.0324(5) 0.7440(3) 0.3166(3) 0.0516(13) Uani 1 1 d . . . . .
 H58A H 0.030278 0.767992 0.292250 0.077 Uiso 1 1 calc R U . . .
 H58B H -0.079893 0.743366 0.287152 0.077 Uiso 1 1 calc R U . . .
 H58C H -0.000760 0.681160 0.340219 0.077 Uiso 1 1 calc R U . . .
 C59 C 0.1765(4) 0.9499(3) 0.3991(2) 0.0411(11) Uani 1 1 d . . . . .
 H59 H 0.149520 0.992283 0.359126 0.049 Uiso 1 1 calc R U . . .
 C60 C 0.3033(4) 0.9001(4) 0.3823(3) 0.0537(13) Uani 1 1 d . . . . .
 H60A H 0.345411 0.945239 0.365534 0.081 Uiso 1 1 calc R U . . .
 H60B H 0.313471 0.864665 0.349757 0.081 Uiso 1 1 calc R U . . .
 H60C H 0.332623 0.858211 0.420635 0.081 Uiso 1 1 calc R U . . .
 C61 C 0.1598(5) 1.0091(4) 0.4471(3) 0.0683(17) Uani 1 1 d . . . . .
 H61A H 0.192335 0.970136 0.485413 0.102 Uiso 1 1 calc R U . . .
 H61B H 0.077935 1.038921 0.458882 0.102 Uiso 1 1 calc R U . . .
 H61C H 0.198547 1.056148 0.427982 0.102 Uiso 1 1 calc R U . . .
 C62 C -0.0796(3) 1.0234(3) 0.32721(18) 0.0269(9) Uani 1 1 d . . . . .
 H62 H -0.137491 1.037592 0.362465 0.032 Uiso 1 1 calc R U . . .
 C63 C -0.0720(3) 1.0759(3) 0.26877(18) 0.0233(8) Uani 1 1 d . . . . .
 H63 H -0.123243 1.134670 0.254248 0.028 Uiso 1 1 calc R U . . .
 C64 C 0.0584(3) 1.0661(2) 0.16629(16) 0.0185(7) Uani 1 1 d . . . . .
 C65 C 0.1423(3) 1.1111(2) 0.15091(18) 0.0222(8) Uani 1 1 d . . . . .
 C66 C 0.1613(3) 1.1556(3) 0.08723(19) 0.0297(9) Uani 1 1 d . . . . .
 H66 H 0.217263 1.187076 0.074483 0.036 Uiso 1 1 calc R U . . .
 C67 C 0.1011(3) 1.1551(3) 0.04231(19) 0.0331(10) Uani 1 1 d . . . . .
 H67 H 0.114993 1.186942 -0.000520 0.040 Uiso 1 1 calc R U . . .
 C68 C 0.0208(3) 1.1086(3) 0.05912(19) 0.0324(9) Uani 1 1 d . . . . .
 H68 H -0.019207 1.108091 0.027496 0.039 Uiso 1 1 calc R U . . .
 C69 C -0.0029(3) 1.0621(3) 0.12226(18) 0.0241(8) Uani 1 1 d . . . . .
 C70 C -0.0893(3) 1.0089(3) 0.1409(2) 0.0302(9) Uani 1 1 d . . . . .
 H70 H -0.124586 1.011719 0.186259 0.036 Uiso 1 1 calc R U . . .
 C71 C -0.0298(4) 0.9081(3) 0.1379(2) 0.0407(11) Uani 1 1 d . . . . .
 H71A H 0.009230 0.903370 0.094280 0.061 Uiso 1 1 calc R U . . .
 H71B H -0.086636 0.874848 0.149847 0.061 Uiso 1 1 calc R U . . .
 H71C H 0.026363 0.881195 0.167510 0.061 Uiso 1 1 calc R U . . .
 C72 C -0.1860(4) 1.0501(3) 0.1003(3) 0.0475(12) Uani 1 1 d . . . . .
 H72A H -0.214679 1.116961 0.096854 0.071 Uiso 1 1 calc R U . . .
 H72B H -0.248188 1.023398 0.120551 0.071 Uiso 1 1 calc R U . . .
 H72C H -0.156929 1.036228 0.057551 0.071 Uiso 1 1 calc R U . . .
 C73 C 0.2109(3) 1.1096(3) 0.20022(19) 0.0254(8) Uani 1 1 d . . . . .
 H73 H 0.232998 1.045387 0.226001 0.030 Uiso 1 1 calc R U . . .
 C74 C 0.3218(3) 1.1344(3) 0.1705(2) 0.0379(10) Uani 1 1 d . . . . .
 H74A H 0.366615 1.095409 0.139831 0.057 Uiso 1 1 calc R U . . .
 H74B H 0.366528 1.124528 0.204276 0.057 Uiso 1 1 calc R U . . .
 H74C H 0.302908 1.199249 0.148491 0.057 Uiso 1 1 calc R U . . .
 C75 C 0.1391(4) 1.1735(3) 0.2468(2) 0.0367(10) Uani 1 1 d . . . . .
 H75A H 0.184115 1.167218 0.279663 0.055 Uiso 1 1 calc R U . . .
 H75B H 0.069617 1.156451 0.267226 0.055 Uiso 1 1 calc R U . . .
 H75C H 0.118018 1.237524 0.223245 0.055 Uiso 1 1 calc R U . . .

loop_
  _atom_site_aniso_label
  _atom_site_aniso_U_11
  _atom_site_aniso_U_22
  _atom_site_aniso_U_33
  _atom_site_aniso_U_23
  _atom_site_aniso_U_13
  _atom_site_aniso_U_12
 Ag1 0.01783(15) 0.01095(14) 0.02088(15) -0.00232(10) 0.00075(10) 0.00004(10)
 P1 0.0167(4) 0.0105(4) 0.0208(5) -0.0031(4) 0.0001(4) -0.0017(4)
 Si1 0.0129(4) 0.0130(5) 0.0189(5) -0.0020(4) -0.0004(4) -0.0020(4)
 Si2 0.0166(5) 0.0121(5) 0.0214(5) -0.0017(4) 0.0009(4) -0.0026(4)
 O1 0.0208(13) 0.0152(13) 0.0309(14) -0.0029(11) -0.0100(11) -0.0022(10)
 O2 0.0238(13) 0.0224(14) 0.0283(14) -0.0079(11) -0.0073(11) -0.0028(11)
 N1 0.0119(14) 0.0157(15) 0.0223(15) -0.0025(12) -0.0017(12) -0.0041(12)
 N2 0.0164(14) 0.0110(14) 0.0202(15) -0.0009(12) -0.0035(12) 0.0006(12)
 N3 0.0132(14) 0.0103(14) 0.0210(15) -0.0005(12) 0.0007(12) 0.0004(11)
 N4 0.0219(16) 0.0160(16) 0.0238(16) 0.0015(13) 0.0026(13) 0.0033(13)
 N5 0.0148(14) 0.0115(15) 0.0228(15) -0.0019(12) -0.0011(12) -0.0002(12)
 C2 0.0130(16) 0.0107(17) 0.0237(18) -0.0062(14) -0.0029(14) -0.0013(13)
 C3 0.0204(18) 0.0141(18) 0.0238(19) 0.0016(14) -0.0073(15) -0.0031(15)
 C4 0.0182(17) 0.0125(17) 0.0218(18) 0.0015(14) -0.0034(14) -0.0035(14)
 C49 0.0214(19) 0.022(2) 0.028(2) 0.0030(16) -0.0039(16) 0.0006(16)
 C5 0.0191(18) 0.0120(17) 0.0232(18) 0.0007(14) -0.0026(15) 0.0016(14)
 C6 0.0184(18) 0.0137(18) 0.0261(19) 0.0040(15) -0.0064(15) -0.0002(14)
 C7 0.0177(18) 0.023(2) 0.027(2) 0.0006(16) 0.0005(15) 0.0011(16)
 C8 0.023(2) 0.020(2) 0.031(2) -0.0035(17) 0.0066(17) 0.0046(16)
 C9 0.028(2) 0.017(2) 0.029(2) -0.0073(16) 0.0007(17) 0.0008(16)
 C10 0.0259(19) 0.0095(17) 0.029(2) -0.0031(15) -0.0037(16) 0.0018(15)
 C11 0.028(2) 0.022(2) 0.038(2) -0.0138(18) -0.0039(18) -0.0037(17)
 C12 0.044(3) 0.036(3) 0.046(3) -0.005(2) -0.009(2) -0.018(2)
 C13 0.038(2) 0.037(3) 0.043(3) -0.014(2) -0.011(2) -0.006(2)
 C14 0.0180(18) 0.031(2) 0.0254(19) -0.0007(16) -0.0018(15) -0.0096(16)
 C15 0.024(2) 0.044(3) 0.031(2) 0.0011(19) -0.0067(17) -0.0123(19)
 C16 0.039(2) 0.032(2) 0.027(2) -0.0035(18) -0.0092(18) -0.0123(19)
 C17 0.026(2) 0.023(2) 0.0239(19) 0.0059(16) -0.0065(16) -0.0040(16)
 C18 0.0142(17) 0.0163(18) 0.0180(17) 0.0018(14) -0.0009(14) -0.0009(14)
 C19 0.0223(19) 0.0168(19) 0.0216(18) 0.0014(15) -0.0042(15) -0.0038(15)
 C20 0.024(2) 0.021(2) 0.033(2) -0.0018(16) -0.0060(17) -0.0106(16)
 C21 0.051(3) 0.025(2) 0.038(2) -0.0023(19) -0.008(2) -0.013(2)
 C22 0.039(2) 0.026(2) 0.032(2) -0.0042(17) -0.0093(19) -0.0113(19)
 C23 0.023(2) 0.028(2) 0.032(2) -0.0028(17) -0.0044(17) -0.0094(17)
 C24 0.0154(18) 0.037(2) 0.027(2) 0.0002(18) 0.0011(16) -0.0051(17)
 C25 0.0215(19) 0.024(2) 0.025(2) -0.0039(16) 0.0035(16) -0.0017(16)
 C26 0.0198(18) 0.0195(19) 0.0201(18) 0.0005(15) -0.0014(15) -0.0047(15)
 C27 0.0233(19) 0.023(2) 0.031(2) -0.0104(17) -0.0034(16) -0.0026(16)
 C28 0.066(3) 0.033(3) 0.037(2) -0.004(2) -0.009(2) -0.028(2)
 C29 0.043(3) 0.044(3) 0.032(2) -0.010(2) -0.008(2) -0.010(2)
 B30 0.0179(19) 0.0152(19) 0.022(2) 0.0006(15) -0.0029(16) -0.0053(15)
 C31 0.0233(19) 0.0178(19) 0.032(2) -0.0026(16) -0.0120(17) -0.0046(16)
 C32 0.041(2) 0.026(2) 0.048(3) -0.001(2) -0.028(2) -0.0024(19)
 C33 0.025(2) 0.023(2) 0.030(2) -0.0032(16) -0.0099(17) -0.0081(17)
 C34 0.050(3) 0.041(3) 0.028(2) -0.0103(19) -0.006(2) -0.018(2)
 C35 0.043(2) 0.026(2) 0.037(2) -0.0090(18) -0.016(2) -0.0094(19)
 C36 0.030(2) 0.035(2) 0.042(2) -0.009(2) -0.0082(19) -0.0115(19)
 C37 0.026(2) 0.0165(19) 0.030(2) -0.0005(16) -0.0027(16) -0.0074(16)
 C38 0.023(2) 0.034(2) 0.042(2) -0.0048(19) -0.0053(18) -0.0136(18)
 C39 0.032(2) 0.023(2) 0.041(2) -0.0023(18) 0.0016(19) -0.0147(18)
 C40 0.032(2) 0.024(2) 0.038(2) -0.0096(18) 0.0001(18) -0.0138(18)
 C41 0.0228(19) 0.0134(18) 0.0232(18) -0.0016(15) 0.0017(15) -0.0009(15)
 C42 0.030(2) 0.021(2) 0.028(2) -0.0069(16) 0.0067(17) -0.0084(17)
 C43 0.028(2) 0.022(2) 0.030(2) -0.0056(17) 0.0090(17) -0.0034(17)
 C44 0.0239(19) 0.0173(19) 0.028(2) -0.0047(16) 0.0008(16) 0.0014(16)
 C45 0.0248(19) 0.0137(18) 0.0258(19) -0.0008(15) -0.0045(16) -0.0036(15)
 C46 0.032(2) 0.019(2) 0.028(2) 0.0017(16) -0.0010(17) -0.0069(17)
 C47 0.025(2) 0.025(2) 0.029(2) -0.0011(17) -0.0053(17) -0.0034(17)
 C48 0.027(2) 0.0150(19) 0.031(2) 0.0028(16) -0.0016(17) 0.0012(16)
 C1 0.0197(18) 0.0155(18) 0.0200(18) -0.0017(14) -0.0026(15) -0.0021(15)
 C50 0.032(2) 0.0142(19) 0.025(2) 0.0006(16) 0.0106(17) 0.0052(16)
 C51 0.045(3) 0.016(2) 0.029(2) -0.0021(17) -0.0030(19) 0.0077(18)
 C52 0.061(3) 0.028(2) 0.032(2) -0.004(2) -0.009(2) 0.008(2)
 C53 0.065(3) 0.025(2) 0.026(2) 0.0020(19) 0.011(2) 0.009(2)
 C54 0.046(3) 0.024(2) 0.042(3) 0.002(2) 0.017(2) -0.001(2)
 C55 0.031(2) 0.020(2) 0.040(2) -0.0035(18) 0.0114(19) 0.0031(18)
 C56 0.033(2) 0.025(2) 0.063(3) 0.000(2) 0.009(2) -0.010(2)
 C57 0.055(4) 0.064(4) 0.093(5) -0.007(3) 0.009(3) -0.026(3)
 C58 0.056(3) 0.037(3) 0.059(3) -0.006(2) -0.001(3) -0.018(2)
 C59 0.055(3) 0.027(2) 0.035(2) 0.0041(19) -0.018(2) -0.006(2)
 C60 0.053(3) 0.055(3) 0.057(3) -0.020(3) -0.006(3) -0.014(3)
 C61 0.074(4) 0.039(3) 0.089(4) -0.029(3) -0.001(3) -0.009(3)
 C62 0.026(2) 0.0166(19) 0.025(2) -0.0010(15) 0.0036(16) 0.0026(16)
 C63 0.0184(18) 0.0163(19) 0.029(2) -0.0048(15) -0.0008(15) 0.0009(15)
 C64 0.0176(17) 0.0104(17) 0.0200(17) 0.0002(14) -0.0028(14) 0.0024(14)
 C65 0.0181(18) 0.0092(17) 0.033(2) -0.0030(15) -0.0025(16) 0.0017(14)
 C66 0.022(2) 0.018(2) 0.036(2) 0.0014(17) 0.0004(17) 0.0001(16)
 C67 0.024(2) 0.031(2) 0.024(2) 0.0087(17) 0.0017(17) 0.0016(18)
 C68 0.028(2) 0.035(2) 0.027(2) -0.0063(18) -0.0063(17) 0.0019(19)
 C69 0.0154(17) 0.0198(19) 0.032(2) -0.0056(16) -0.0055(16) 0.0024(15)
 C70 0.024(2) 0.034(2) 0.038(2) -0.0120(19) -0.0053(18) -0.0112(18)
 C71 0.035(2) 0.032(3) 0.056(3) -0.011(2) -0.008(2) -0.009(2)
 C72 0.033(2) 0.041(3) 0.074(4) -0.014(3) -0.024(2) -0.006(2)
 C73 0.0241(19) 0.0163(19) 0.035(2) -0.0056(16) -0.0062(17) -0.0037(16)
 C74 0.025(2) 0.025(2) 0.064(3) -0.010(2) -0.008(2) -0.0075(18)
 C75 0.031(2) 0.033(2) 0.051(3) -0.019(2) -0.006(2) -0.0084(19)

_geom_special_details
;
 All esds (except the esd in the dihedral angle between two l.s. planes)
 are estimated using the full covariance matrix.  The cell esds are taken
 into account individually in the estimation of esds in distances, angles
 and torsion angles; correlations between esds in cell parameters are only
 used when they are defined by crystal symmetry.  An approximate (isotropic)
 treatment of cell esds is used for estimating esds involving l.s. planes.
;
loop_
  _geom_bond_atom_site_label_1
  _geom_bond_atom_site_label_2
  _geom_bond_distance
  _geom_bond_site_symmetry_2
  _geom_bond_publ_flag
 Ag1 P1 2.3946(10) . ?
 Ag1 C1 2.140(3) . ?
 P1 Si1 2.2425(14) . ?
 P1 Si2 2.2606(14) . ?
 Si1 H1 1.0000 . ?
 Si1 N1 1.723(3) . ?
 Si1 B30 2.038(4) . ?
 Si2 C37 1.959(4) . ?
 Si2 C41 1.950(4) . ?
 Si2 C45 1.962(4) . ?
 O1 B30 1.372(5) . ?
 O1 C31 1.458(4) . ?
 O2 B30 1.373(5) . ?
 O2 C33 1.467(4) . ?
 N1 C2 1.274(4) . ?
 N2 C2 1.406(4) . ?
 N2 C3 1.423(4) . ?
 N2 C18 1.432(4) . ?
 N3 C2 1.408(4) . ?
 N3 C4 1.416(4) . ?
 N3 C5 1.434(4) . ?
 N4 C1 1.368(4) . ?
 N4 C50 1.458(5) . ?
 N4 C62 1.387(5) . ?
 N5 C1 1.357(4) . ?
 N5 C63 1.399(4) . ?
 N5 C64 1.452(4) . ?
 C3 C4 1.343(5) . ?
 C3 C17 1.489(5) . ?
 C4 C49 1.491(5) . ?
 C49 H49A 0.9800 . ?
 C49 H49B 0.9800 . ?
 C49 H49C 0.9800 . ?
 C5 C6 1.393(5) . ?
 C5 C10 1.417(5) . ?
 C6 C7 1.400(5) . ?
 C6 C14 1.523(5) . ?
 C7 H7 0.9500 . ?
 C7 C8 1.383(6) . ?
 C8 H8 0.9500 . ?
 C8 C9 1.380(6) . ?
 C9 H9 0.9500 . ?
 C9 C10 1.394(5) . ?
 C10 C11 1.521(5) . ?
 C11 H11 1.0000 . ?
 C11 C12 1.540(6) . ?
 C11 C13 1.532(6) . ?
 C12 H12A 0.9800 . ?
 C12 H12B 0.9800 . ?
 C12 H12C 0.9800 . ?
 C13 H13A 0.9800 . ?
 C13 H13B 0.9800 . ?
 C13 H13C 0.9800 . ?
 C14 H14 1.0000 . ?
 C14 C15 1.528(5) . ?
 C14 C16 1.536(6) . ?
 C15 H15A 0.9800 . ?
 C15 H15B 0.9800 . ?
 C15 H15C 0.9800 . ?
 C16 H16A 0.9800 . ?
 C16 H16B 0.9800 . ?
 C16 H16C 0.9800 . ?
 C17 H17A 0.9800 . ?
 C17 H17B 0.9800 . ?
 C17 H17C 0.9800 . ?
 C18 C19 1.412(5) . ?
 C18 C26 1.399(5) . ?
 C19 C20 1.525(5) . ?
 C19 C23 1.379(5) . ?
 C20 H20 1.0000 . ?
 C20 C21 1.528(5) . ?
 C20 C22 1.535(5) . ?
 C21 H21A 0.9800 . ?
 C21 H21B 0.9800 . ?
 C21 H21C 0.9800 . ?
 C22 H22A 0.9800 . ?
 C22 H22B 0.9800 . ?
 C22 H22C 0.9800 . ?
 C23 H23 0.9500 . ?
 C23 C24 1.388(6) . ?
 C24 H24 0.9500 . ?
 C24 C25 1.377(6) . ?
 C25 H25 0.9500 . ?
 C25 C26 1.403(5) . ?
 C26 C27 1.511(5) . ?
 C27 H27 1.0000 . ?
 C27 C28 1.540(6) . ?
 C27 C29 1.521(5) . ?
 C28 H28A 0.9800 . ?
 C28 H28B 0.9800 . ?
 C28 H28C 0.9800 . ?
 C29 H29A 0.9800 . ?
 C29 H29B 0.9800 . ?
 C29 H29C 0.9800 . ?
 C31 C32 1.532(5) . ?
 C31 C33 1.564(5) . ?
 C31 C36 1.524(6) . ?
 C32 H32A 0.9800 . ?
 C32 H32B 0.9800 . ?
 C32 H32C 0.9800 . ?
 C33 C34 1.519(6) . ?
 C33 C35 1.528(5) . ?
 C34 H34A 0.9800 . ?
 C34 H34B 0.9800 . ?
 C34 H34C 0.9800 . ?
 C35 H35A 0.9800 . ?
 C35 H35B 0.9800 . ?
 C35 H35C 0.9800 . ?
 C36 H36A 0.9800 . ?
 C36 H36B 0.9800 . ?
 C36 H36C 0.9800 . ?
 C37 C38 1.549(5) . ?
 C37 C39 1.543(5) . ?
 C37 C40 1.549(5) . ?
 C38 H38A 0.9800 . ?
 C38 H38B 0.9800 . ?
 C38 H38C 0.9800 . ?
 C39 H39A 0.9800 . ?
 C39 H39B 0.9800 . ?
 C39 H39C 0.9800 . ?
 C40 H40A 0.9800 . ?
 C40 H40B 0.9800 . ?
 C40 H40C 0.9800 . ?
 C41 C42 1.547(5) . ?
 C41 C43 1.549(5) . ?
 C41 C44 1.532(5) . ?
 C42 H42A 0.9800 . ?
 C42 H42B 0.9800 . ?
 C42 H42C 0.9800 . ?
 C43 H43A 0.9800 . ?
 C43 H43B 0.9800 . ?
 C43 H43C 0.9800 . ?
 C44 H44A 0.9800 . ?
 C44 H44B 0.9800 . ?
 C44 H44C 0.9800 . ?
 C45 C46 1.546(5) . ?
 C45 C47 1.538(5) . ?
 C45 C48 1.535(5) . ?
 C46 H46A 0.9800 . ?
 C46 H46B 0.9800 . ?
 C46 H46C 0.9800 . ?
 C47 H47A 0.9800 . ?
 C47 H47B 0.9800 . ?
 C47 H47C 0.9800 . ?
 C48 H48A 0.9800 . ?
 C48 H48B 0.9800 . ?
 C48 H48C 0.9800 . ?
 C50 C51 1.393(6) . ?
 C50 C55 1.405(6) . ?
 C51 C52 1.394(6) . ?
 C51 C59 1.535(7) . ?
 C52 H52 0.9500 . ?
 C52 C53 1.381(7) . ?
 C53 H53 0.9500 . ?
 C53 C54 1.360(7) . ?
 C54 H54 0.9500 . ?
 C54 C55 1.404(6) . ?
 C55 C56 1.518(7) . ?
 C56 H56 1.0000 . ?
 C56 C57 1.540(7) . ?
 C56 C58 1.528(7) . ?
 C57 H57A 0.9800 . ?
 C57 H57B 0.9800 . ?
 C57 H57C 0.9800 . ?
 C58 H58A 0.9800 . ?
 C58 H58B 0.9800 . ?
 C58 H58C 0.9800 . ?
 C59 H59 1.0000 . ?
 C59 C60 1.525(7) . ?
 C59 C61 1.523(7) . ?
 C60 H60A 0.9800 . ?
 C60 H60B 0.9800 . ?
 C60 H60C 0.9800 . ?
 C61 H61A 0.9800 . ?
 C61 H61B 0.9800 . ?
 C61 H61C 0.9800 . ?
 C62 H62 0.9500 . ?
 C62 C63 1.333(5) . ?
 C63 H63 0.9500 . ?
 C64 C65 1.403(5) . ?
 C64 C69 1.394(5) . ?
 C65 C66 1.395(5) . ?
 C65 C73 1.524(5) . ?
 C66 H66 0.9500 . ?
 C66 C67 1.379(6) . ?
 C67 H67 0.9500 . ?
 C67 C68 1.378(6) . ?
 C68 H68 0.9500 . ?
 C68 C69 1.404(6) . ?
 C69 C70 1.520(5) . ?
 C70 H70 1.0000 . ?
 C70 C71 1.521(6) . ?
 C70 C72 1.529(6) . ?
 C71 H71A 0.9800 . ?
 C71 H71B 0.9800 . ?
 C71 H71C 0.9800 . ?
 C72 H72A 0.9800 . ?
 C72 H72B 0.9800 . ?
 C72 H72C 0.9800 . ?
 C73 H73 1.0000 . ?
 C73 C74 1.535(6) . ?
 C73 C75 1.543(5) . ?
 C74 H74A 0.9800 . ?
 C74 H74B 0.9800 . ?
 C74 H74C 0.9800 . ?
 C75 H75A 0.9800 . ?
 C75 H75B 0.9800 . ?
 C75 H75C 0.9800 . ?

loop_
  _geom_angle_atom_site_label_1
  _geom_angle_atom_site_label_2
  _geom_angle_atom_site_label_3
  _geom_angle
  _geom_angle_site_symmetry_1
  _geom_angle_site_symmetry_3
  _geom_angle_publ_flag
 C1 Ag1 P1 173.54(9) . . ?
 Si1 P1 Ag1 102.13(4) . . ?
 Si1 P1 Si2 116.74(5) . . ?
 Si2 P1 Ag1 107.98(4) . . ?
 P1 Si1 H1 105.5 . . ?
 N1 Si1 P1 111.71(11) . . ?
 N1 Si1 H1 105.5 . . ?
 N1 Si1 B30 108.70(15) . . ?
 B30 Si1 P1 118.97(12) . . ?
 B30 Si1 H1 105.5 . . ?
 C37 Si2 P1 101.92(12) . . ?
 C37 Si2 C45 109.68(16) . . ?
 C41 Si2 P1 111.24(12) . . ?
 C41 Si2 C37 110.72(16) . . ?
 C41 Si2 C45 109.65(16) . . ?
 C45 Si2 P1 113.42(12) . . ?
 B30 O1 C31 107.6(3) . . ?
 B30 O2 C33 108.2(3) . . ?
 C2 N1 Si1 140.3(3) . . ?
 C2 N2 C3 111.1(3) . . ?
 C2 N2 C18 122.2(3) . . ?
 C3 N2 C18 121.4(3) . . ?
 C2 N3 C4 110.8(3) . . ?
 C2 N3 C5 125.7(3) . . ?
 C4 N3 C5 123.1(3) . . ?
 C1 N4 C50 128.5(3) . . ?
 C1 N4 C62 111.7(3) . . ?
 C62 N4 C50 119.6(3) . . ?
 C1 N5 C63 111.9(3) . . ?
 C1 N5 C64 128.0(3) . . ?
 C63 N5 C64 120.1(3) . . ?
 N1 C2 N2 132.0(3) . . ?
 N1 C2 N3 125.1(3) . . ?
 N2 C2 N3 102.9(3) . . ?
 N2 C3 C17 121.0(3) . . ?
 C4 C3 N2 107.1(3) . . ?
 C4 C3 C17 131.8(3) . . ?
 N3 C4 C49 121.6(3) . . ?
 C3 C4 N3 108.1(3) . . ?
 C3 C4 C49 130.3(3) . . ?
 C4 C49 H49A 109.5 . . ?
 C4 C49 H49B 109.5 . . ?
 C4 C49 H49C 109.5 . . ?
 H49A C49 H49B 109.5 . . ?
 H49A C49 H49C 109.5 . . ?
 H49B C49 H49C 109.5 . . ?
 C6 C5 N3 118.3(3) . . ?
 C6 C5 C10 122.5(3) . . ?
 C10 C5 N3 119.1(3) . . ?
 C5 C6 C7 117.4(3) . . ?
 C5 C6 C14 121.4(3) . . ?
 C7 C6 C14 121.2(3) . . ?
 C6 C7 H7 119.4 . . ?
 C8 C7 C6 121.3(4) . . ?
 C8 C7 H7 119.4 . . ?
 C7 C8 H8 119.8 . . ?
 C9 C8 C7 120.3(3) . . ?
 C9 C8 H8 119.8 . . ?
 C8 C9 H9 119.4 . . ?
 C8 C9 C10 121.2(4) . . ?
 C10 C9 H9 119.4 . . ?
 C5 C10 C11 120.9(3) . . ?
 C9 C10 C5 117.3(3) . . ?
 C9 C10 C11 121.8(3) . . ?
 C10 C11 H11 107.3 . . ?
 C10 C11 C12 110.1(3) . . ?
 C10 C11 C13 113.8(3) . . ?
 C12 C11 H11 107.3 . . ?
 C13 C11 H11 107.3 . . ?
 C13 C11 C12 110.7(3) . . ?
 C11 C12 H12A 109.5 . . ?
 C11 C12 H12B 109.5 . . ?
 C11 C12 H12C 109.5 . . ?
 H12A C12 H12B 109.5 . . ?
 H12A C12 H12C 109.5 . . ?
 H12B C12 H12C 109.5 . . ?
 C11 C13 H13A 109.5 . . ?
 C11 C13 H13B 109.5 . . ?
 C11 C13 H13C 109.5 . . ?
 H13A C13 H13B 109.5 . . ?
 H13A C13 H13C 109.5 . . ?
 H13B C13 H13C 109.5 . . ?
 C6 C14 H14 107.2 . . ?
 C6 C14 C15 113.7(3) . . ?
 C6 C14 C16 111.7(3) . . ?
 C15 C14 H14 107.2 . . ?
 C15 C14 C16 109.5(3) . . ?
 C16 C14 H14 107.2 . . ?
 C14 C15 H15A 109.5 . . ?
 C14 C15 H15B 109.5 . . ?
 C14 C15 H15C 109.5 . . ?
 H15A C15 H15B 109.5 . . ?
 H15A C15 H15C 109.5 . . ?
 H15B C15 H15C 109.5 . . ?
 C14 C16 H16A 109.5 . . ?
 C14 C16 H16B 109.5 . . ?
 C14 C16 H16C 109.5 . . ?
 H16A C16 H16B 109.5 . . ?
 H16A C16 H16C 109.5 . . ?
 H16B C16 H16C 109.5 . . ?
 C3 C17 H17A 109.5 . . ?
 C3 C17 H17B 109.5 . . ?
 C3 C17 H17C 109.5 . . ?
 H17A C17 H17B 109.5 . . ?
 H17A C17 H17C 109.5 . . ?
 H17B C17 H17C 109.5 . . ?
 C19 C18 N2 118.3(3) . . ?
 C26 C18 N2 119.0(3) . . ?
 C26 C18 C19 122.7(3) . . ?
 C18 C19 C20 121.5(3) . . ?
 C23 C19 C18 117.5(3) . . ?
 C23 C19 C20 121.1(3) . . ?
 C19 C20 H20 107.8 . . ?
 C19 C20 C21 111.6(3) . . ?
 C19 C20 C22 110.8(3) . . ?
 C21 C20 H20 107.8 . . ?
 C21 C20 C22 110.7(3) . . ?
 C22 C20 H20 107.8 . . ?
 C20 C21 H21A 109.5 . . ?
 C20 C21 H21B 109.5 . . ?
 C20 C21 H21C 109.5 . . ?
 H21A C21 H21B 109.5 . . ?
 H21A C21 H21C 109.5 . . ?
 H21B C21 H21C 109.5 . . ?
 C20 C22 H22A 109.5 . . ?
 C20 C22 H22B 109.5 . . ?
 C20 C22 H22C 109.5 . . ?
 H22A C22 H22B 109.5 . . ?
 H22A C22 H22C 109.5 . . ?
 H22B C22 H22C 109.5 . . ?
 C19 C23 H23 119.5 . . ?
 C19 C23 C24 121.1(4) . . ?
 C24 C23 H23 119.5 . . ?
 C23 C24 H24 119.7 . . ?
 C25 C24 C23 120.6(3) . . ?
 C25 C24 H24 119.7 . . ?
 C24 C25 H25 119.5 . . ?
 C24 C25 C26 121.0(4) . . ?
 C26 C25 H25 119.5 . . ?
 C18 C26 C25 117.0(3) . . ?
 C18 C26 C27 122.4(3) . . ?
 C25 C26 C27 120.6(3) . . ?
 C26 C27 H27 107.4 . . ?
 C26 C27 C28 112.0(3) . . ?
 C26 C27 C29 112.2(3) . . ?
 C28 C27 H27 107.4 . . ?
 C29 C27 H27 107.4 . . ?
 C29 C27 C28 110.2(3) . . ?
 C27 C28 H28A 109.5 . . ?
 C27 C28 H28B 109.5 . . ?
 C27 C28 H28C 109.5 . . ?
 H28A C28 H28B 109.5 . . ?
 H28A C28 H28C 109.5 . . ?
 H28B C28 H28C 109.5 . . ?
 C27 C29 H29A 109.5 . . ?
 C27 C29 H29B 109.5 . . ?
 C27 C29 H29C 109.5 . . ?
 H29A C29 H29B 109.5 . . ?
 H29A C29 H29C 109.5 . . ?
 H29B C29 H29C 109.5 . . ?
 O1 B30 Si1 122.2(3) . . ?
 O1 B30 O2 112.5(3) . . ?
 O2 B30 Si1 124.9(3) . . ?
 O1 C31 C32 108.4(3) . . ?
 O1 C31 C33 103.0(3) . . ?
 O1 C31 C36 106.5(3) . . ?
 C32 C31 C33 114.2(3) . . ?
 C36 C31 C32 109.7(3) . . ?
 C36 C31 C33 114.4(3) . . ?
 C31 C32 H32A 109.5 . . ?
 C31 C32 H32B 109.5 . . ?
 C31 C32 H32C 109.5 . . ?
 H32A C32 H32B 109.5 . . ?
 H32A C32 H32C 109.5 . . ?
 H32B C32 H32C 109.5 . . ?
 O2 C33 C31 102.0(3) . . ?
 O2 C33 C34 106.9(3) . . ?
 O2 C33 C35 108.0(3) . . ?
 C34 C33 C31 114.2(3) . . ?
 C34 C33 C35 110.3(3) . . ?
 C35 C33 C31 114.6(3) . . ?
 C33 C34 H34A 109.5 . . ?
 C33 C34 H34B 109.5 . . ?
 C33 C34 H34C 109.5 . . ?
 H34A C34 H34B 109.5 . . ?
 H34A C34 H34C 109.5 . . ?
 H34B C34 H34C 109.5 . . ?
 C33 C35 H35A 109.5 . . ?
 C33 C35 H35B 109.5 . . ?
 C33 C35 H35C 109.5 . . ?
 H35A C35 H35B 109.5 . . ?
 H35A C35 H35C 109.5 . . ?
 H35B C35 H35C 109.5 . . ?
 C31 C36 H36A 109.5 . . ?
 C31 C36 H36B 109.5 . . ?
 C31 C36 H36C 109.5 . . ?
 H36A C36 H36B 109.5 . . ?
 H36A C36 H36C 109.5 . . ?
 H36B C36 H36C 109.5 . . ?
 C38 C37 Si2 111.3(3) . . ?
 C39 C37 Si2 112.8(3) . . ?
 C39 C37 C38 107.8(3) . . ?
 C39 C37 C40 108.2(3) . . ?
 C40 C37 Si2 111.1(3) . . ?
 C40 C37 C38 105.2(3) . . ?
 C37 C38 H38A 109.5 . . ?
 C37 C38 H38B 109.5 . . ?
 C37 C38 H38C 109.5 . . ?
 H38A C38 H38B 109.5 . . ?
 H38A C38 H38C 109.5 . . ?
 H38B C38 H38C 109.5 . . ?
 C37 C39 H39A 109.5 . . ?
 C37 C39 H39B 109.5 . . ?
 C37 C39 H39C 109.5 . . ?
 H39A C39 H39B 109.5 . . ?
 H39A C39 H39C 109.5 . . ?
 H39B C39 H39C 109.5 . . ?
 C37 C40 H40A 109.5 . . ?
 C37 C40 H40B 109.5 . . ?
 C37 C40 H40C 109.5 . . ?
 H40A C40 H40B 109.5 . . ?
 H40A C40 H40C 109.5 . . ?
 H40B C40 H40C 109.5 . . ?
 C42 C41 Si2 110.9(2) . . ?
 C42 C41 C43 107.9(3) . . ?
 C43 C41 Si2 114.2(3) . . ?
 C44 C41 Si2 110.8(2) . . ?
 C44 C41 C42 105.7(3) . . ?
 C44 C41 C43 106.9(3) . . ?
 C41 C42 H42A 109.5 . . ?
 C41 C42 H42B 109.5 . . ?
 C41 C42 H42C 109.5 . . ?
 H42A C42 H42B 109.5 . . ?
 H42A C42 H42C 109.5 . . ?
 H42B C42 H42C 109.5 . . ?
 C41 C43 H43A 109.5 . . ?
 C41 C43 H43B 109.5 . . ?
 C41 C43 H43C 109.5 . . ?
 H43A C43 H43B 109.5 . . ?
 H43A C43 H43C 109.5 . . ?
 H43B C43 H43C 109.5 . . ?
 C41 C44 H44A 109.5 . . ?
 C41 C44 H44B 109.5 . . ?
 C41 C44 H44C 109.5 . . ?
 H44A C44 H44B 109.5 . . ?
 H44A C44 H44C 109.5 . . ?
 H44B C44 H44C 109.5 . . ?
 C46 C45 Si2 113.3(3) . . ?
 C47 C45 Si2 109.9(2) . . ?
 C47 C45 C46 107.7(3) . . ?
 C48 C45 Si2 112.1(3) . . ?
 C48 C45 C46 107.2(3) . . ?
 C48 C45 C47 106.2(3) . . ?
 C45 C46 H46A 109.5 . . ?
 C45 C46 H46B 109.5 . . ?
 C45 C46 H46C 109.5 . . ?
 H46A C46 H46B 109.5 . . ?
 H46A C46 H46C 109.5 . . ?
 H46B C46 H46C 109.5 . . ?
 C45 C47 H47A 109.5 . . ?
 C45 C47 H47B 109.5 . . ?
 C45 C47 H47C 109.5 . . ?
 H47A C47 H47B 109.5 . . ?
 H47A C47 H47C 109.5 . . ?
 H47B C47 H47C 109.5 . . ?
 C45 C48 H48A 109.5 . . ?
 C45 C48 H48B 109.5 . . ?
 C45 C48 H48C 109.5 . . ?
 H48A C48 H48B 109.5 . . ?
 H48A C48 H48C 109.5 . . ?
 H48B C48 H48C 109.5 . . ?
 N4 C1 Ag1 125.7(2) . . ?
 N5 C1 Ag1 131.2(2) . . ?
 N5 C1 N4 103.0(3) . . ?
 C51 C50 N4 117.7(4) . . ?
 C51 C50 C55 123.8(4) . . ?
 C55 C50 N4 118.2(4) . . ?
 C50 C51 C52 117.0(4) . . ?
 C50 C51 C59 123.1(4) . . ?
 C52 C51 C59 119.9(4) . . ?
 C51 C52 H52 119.8 . . ?
 C53 C52 C51 120.4(5) . . ?
 C53 C52 H52 119.8 . . ?
 C52 C53 H53 119.2 . . ?
 C54 C53 C52 121.5(4) . . ?
 C54 C53 H53 119.2 . . ?
 C53 C54 H54 119.4 . . ?
 C53 C54 C55 121.1(5) . . ?
 C55 C54 H54 119.4 . . ?
 C50 C55 C56 122.0(4) . . ?
 C54 C55 C50 116.1(5) . . ?
 C54 C55 C56 121.9(4) . . ?
 C55 C56 H56 107.5 . . ?
 C55 C56 C57 113.7(5) . . ?
 C55 C56 C58 110.7(4) . . ?
 C57 C56 H56 107.5 . . ?
 C58 C56 H56 107.5 . . ?
 C58 C56 C57 109.8(4) . . ?
 C56 C57 H57A 109.5 . . ?
 C56 C57 H57B 109.5 . . ?
 C56 C57 H57C 109.5 . . ?
 H57A C57 H57B 109.5 . . ?
 H57A C57 H57C 109.5 . . ?
 H57B C57 H57C 109.5 . . ?
 C56 C58 H58A 109.5 . . ?
 C56 C58 H58B 109.5 . . ?
 C56 C58 H58C 109.5 . . ?
 H58A C58 H58B 109.5 . . ?
 H58A C58 H58C 109.5 . . ?
 H58B C58 H58C 109.5 . . ?
 C51 C59 H59 107.5 . . ?
 C60 C59 C51 111.4(4) . . ?
 C60 C59 H59 107.5 . . ?
 C61 C59 C51 112.8(4) . . ?
 C61 C59 H59 107.5 . . ?
 C61 C59 C60 110.1(4) . . ?
 C59 C60 H60A 109.5 . . ?
 C59 C60 H60B 109.5 . . ?
 C59 C60 H60C 109.5 . . ?
 H60A C60 H60B 109.5 . . ?
 H60A C60 H60C 109.5 . . ?
 H60B C60 H60C 109.5 . . ?
 C59 C61 H61A 109.5 . . ?
 C59 C61 H61B 109.5 . . ?
 C59 C61 H61C 109.5 . . ?
 H61A C61 H61B 109.5 . . ?
 H61A C61 H61C 109.5 . . ?
 H61B C61 H61C 109.5 . . ?
 N4 C62 H62 126.5 . . ?
 C63 C62 N4 107.0(3) . . ?
 C63 C62 H62 126.5 . . ?
 N5 C63 H63 126.8 . . ?
 C62 C63 N5 106.4(3) . . ?
 C62 C63 H63 126.8 . . ?
 C65 C64 N5 118.2(3) . . ?
 C69 C64 N5 117.4(3) . . ?
 C69 C64 C65 124.2(3) . . ?
 C64 C65 C73 122.2(3) . . ?
 C66 C65 C64 116.0(3) . . ?
 C66 C65 C73 121.8(3) . . ?
 C65 C66 H66 119.1 . . ?
 C67 C66 C65 121.8(4) . . ?
 C67 C66 H66 119.1 . . ?
 C66 C67 H67 119.8 . . ?
 C68 C67 C66 120.5(4) . . ?
 C68 C67 H67 119.8 . . ?
 C67 C68 H68 119.5 . . ?
 C67 C68 C69 121.0(4) . . ?
 C69 C68 H68 119.5 . . ?
 C64 C69 C68 116.5(4) . . ?
 C64 C69 C70 122.1(3) . . ?
 C68 C69 C70 121.3(3) . . ?
 C69 C70 H70 107.6 . . ?
 C69 C70 C71 110.5(3) . . ?
 C69 C70 C72 112.9(4) . . ?
 C71 C70 H70 107.6 . . ?
 C71 C70 C72 110.6(3) . . ?
 C72 C70 H70 107.6 . . ?
 C70 C71 H71A 109.5 . . ?
 C70 C71 H71B 109.5 . . ?
 C70 C71 H71C 109.5 . . ?
 H71A C71 H71B 109.5 . . ?
 H71A C71 H71C 109.5 . . ?
 H71B C71 H71C 109.5 . . ?
 C70 C72 H72A 109.5 . . ?
 C70 C72 H72B 109.5 . . ?
 C70 C72 H72C 109.5 . . ?
 H72A C72 H72B 109.5 . . ?
 H72A C72 H72C 109.5 . . ?
 H72B C72 H72C 109.5 . . ?
 C65 C73 H73 107.3 . . ?
 C65 C73 C74 113.5(3) . . ?
 C65 C73 C75 111.9(3) . . ?
 C74 C73 H73 107.3 . . ?
 C74 C73 C75 109.1(3) . . ?
 C75 C73 H73 107.3 . . ?
 C73 C74 H74A 109.5 . . ?
 C73 C74 H74B 109.5 . . ?
 C73 C74 H74C 109.5 . . ?
 H74A C74 H74B 109.5 . . ?
 H74A C74 H74C 109.5 . . ?
 H74B C74 H74C 109.5 . . ?
 C73 C75 H75A 109.5 . . ?
 C73 C75 H75B 109.5 . . ?
 C73 C75 H75C 109.5 . . ?
 H75A C75 H75B 109.5 . . ?
 H75A C75 H75C 109.5 . . ?
 H75B C75 H75C 109.5 . . ?

loop_
  _geom_torsion_atom_site_label_1
  _geom_torsion_atom_site_label_2
  _geom_torsion_atom_site_label_3
  _geom_torsion_atom_site_label_4
  _geom_torsion
  _geom_torsion_site_symmetry_1
  _geom_torsion_site_symmetry_2
  _geom_torsion_site_symmetry_3
  _geom_torsion_site_symmetry_4
  _geom_torsion_publ_flag
 P1 Si1 N1 C2 103.6(4) . . . . ?
 Si1 N1 C2 N2 10.7(6) . . . . ?
 Si1 N1 C2 N3 -170.1(3) . . . . ?
 O1 C31 C33 O2 25.1(3) . . . . ?
 O1 C31 C33 C34 -89.9(3) . . . . ?
 O1 C31 C33 C35 141.5(3) . . . . ?
 N2 C3 C4 N3 -1.0(4) . . . . ?
 N2 C3 C4 C49 -179.1(4) . . . . ?
 N2 C18 C19 C20 5.1(5) . . . . ?
 N2 C18 C19 C23 -176.8(3) . . . . ?
 N2 C18 C26 C25 177.3(3) . . . . ?
 N2 C18 C26 C27 -2.3(5) . . . . ?
 N3 C5 C6 C7 174.2(3) . . . . ?
 N3 C5 C6 C14 -7.8(5) . . . . ?
 N3 C5 C10 C9 -174.0(3) . . . . ?
 N3 C5 C10 C11 4.5(5) . . . . ?
 N4 C50 C51 C52 172.1(3) . . . . ?
 N4 C50 C51 C59 -6.9(6) . . . . ?
 N4 C50 C55 C54 -170.7(3) . . . . ?
 N4 C50 C55 C56 10.6(5) . . . . ?
 N4 C62 C63 N5 -0.1(4) . . . . ?
 N5 C64 C65 C66 -173.3(3) . . . . ?
 N5 C64 C65 C73 8.1(5) . . . . ?
 N5 C64 C69 C68 173.3(3) . . . . ?
 N5 C64 C69 C70 -7.9(5) . . . . ?
 C2 N2 C3 C4 2.0(4) . . . . ?
 C2 N2 C3 C17 -178.8(3) . . . . ?
 C2 N2 C18 C19 71.7(4) . . . . ?
 C2 N2 C18 C26 -109.9(4) . . . . ?
 C2 N3 C4 C3 -0.3(4) . . . . ?
 C2 N3 C4 C49 178.0(3) . . . . ?
 C2 N3 C5 C6 104.3(4) . . . . ?
 C2 N3 C5 C10 -79.3(4) . . . . ?
 C3 N2 C2 N1 177.1(4) . . . . ?
 C3 N2 C2 N3 -2.1(3) . . . . ?
 C3 N2 C18 C19 -80.1(4) . . . . ?
 C3 N2 C18 C26 98.3(4) . . . . ?
 C4 N3 C2 N1 -177.8(3) . . . . ?
 C4 N3 C2 N2 1.5(4) . . . . ?
 C4 N3 C5 C6 -67.6(4) . . . . ?
 C4 N3 C5 C10 108.8(4) . . . . ?
 C5 N3 C2 N1 9.5(5) . . . . ?
 C5 N3 C2 N2 -171.2(3) . . . . ?
 C5 N3 C4 C3 172.6(3) . . . . ?
 C5 N3 C4 C49 -9.0(5) . . . . ?
 C5 C6 C7 C8 0.2(5) . . . . ?
 C5 C6 C14 C15 150.1(3) . . . . ?
 C5 C6 C14 C16 -85.4(4) . . . . ?
 C5 C10 C11 C12 -85.6(4) . . . . ?
 C5 C10 C11 C13 149.5(3) . . . . ?
 C6 C5 C10 C9 2.3(5) . . . . ?
 C6 C5 C10 C11 -179.2(3) . . . . ?
 C6 C7 C8 C9 1.5(6) . . . . ?
 C7 C6 C14 C15 -31.9(5) . . . . ?
 C7 C6 C14 C16 92.6(4) . . . . ?
 C7 C8 C9 C10 -1.4(6) . . . . ?
 C8 C9 C10 C5 -0.4(5) . . . . ?
 C8 C9 C10 C11 -179.0(4) . . . . ?
 C9 C10 C11 C12 92.9(4) . . . . ?
 C9 C10 C11 C13 -32.0(5) . . . . ?
 C10 C5 C6 C7 -2.1(5) . . . . ?
 C10 C5 C6 C14 175.9(3) . . . . ?
 C14 C6 C7 C8 -177.9(3) . . . . ?
 C17 C3 C4 N3 180.0(4) . . . . ?
 C17 C3 C4 C49 1.9(7) . . . . ?
 C18 N2 C2 N1 22.7(5) . . . . ?
 C18 N2 C2 N3 -156.5(3) . . . . ?
 C18 N2 C3 C4 156.7(3) . . . . ?
 C18 N2 C3 C17 -24.2(5) . . . . ?
 C18 C19 C20 C21 116.2(4) . . . . ?
 C18 C19 C20 C22 -119.9(4) . . . . ?
 C18 C19 C23 C24 -1.4(5) . . . . ?
 C18 C26 C27 C28 105.2(4) . . . . ?
 C18 C26 C27 C29 -130.2(4) . . . . ?
 C19 C18 C26 C25 -4.3(5) . . . . ?
 C19 C18 C26 C27 176.0(3) . . . . ?
 C19 C23 C24 C25 -2.5(6) . . . . ?
 C20 C19 C23 C24 176.8(4) . . . . ?
 C23 C19 C20 C21 -61.8(5) . . . . ?
 C23 C19 C20 C22 62.1(4) . . . . ?
 C23 C24 C25 C26 3.0(6) . . . . ?
 C24 C25 C26 C18 0.3(5) . . . . ?
 C24 C25 C26 C27 180.0(4) . . . . ?
 C25 C26 C27 C28 -74.4(5) . . . . ?
 C25 C26 C27 C29 50.1(5) . . . . ?
 C26 C18 C19 C20 -173.3(3) . . . . ?
 C26 C18 C19 C23 4.9(5) . . . . ?
 B30 Si1 N1 C2 -123.2(4) . . . . ?
 B30 O1 C31 C32 -143.5(3) . . . . ?
 B30 O1 C31 C33 -22.2(4) . . . . ?
 B30 O1 C31 C36 98.5(3) . . . . ?
 B30 O2 C33 C31 -19.8(4) . . . . ?
 B30 O2 C33 C34 100.4(3) . . . . ?
 B30 O2 C33 C35 -140.9(3) . . . . ?
 C31 O1 B30 Si1 -162.9(3) . . . . ?
 C31 O1 B30 O2 10.7(4) . . . . ?
 C32 C31 C33 O2 142.4(3) . . . . ?
 C32 C31 C33 C34 27.5(4) . . . . ?
 C32 C31 C33 C35 -101.1(4) . . . . ?
 C33 O2 B30 Si1 -179.8(3) . . . . ?
 C33 O2 B30 O1 6.9(4) . . . . ?
 C36 C31 C33 O2 -90.1(3) . . . . ?
 C36 C31 C33 C34 154.9(3) . . . . ?
 C36 C31 C33 C35 26.3(4) . . . . ?
 C1 N4 C50 C51 81.6(5) . . . . ?
 C1 N4 C50 C55 -104.6(5) . . . . ?
 C1 N4 C62 C63 -0.4(5) . . . . ?
 C1 N5 C63 C62 0.5(4) . . . . ?
 C1 N5 C64 C65 -82.8(4) . . . . ?
 C1 N5 C64 C69 102.0(4) . . . . ?
 C50 N4 C1 Ag1 5.7(6) . . . . ?
 C50 N4 C1 N5 -174.6(4) . . . . ?
 C50 N4 C62 C63 175.3(4) . . . . ?
 C50 C51 C52 C53 -0.8(6) . . . . ?
 C50 C51 C59 C60 -108.4(4) . . . . ?
 C50 C51 C59 C61 127.2(5) . . . . ?
 C50 C55 C56 C57 -154.6(4) . . . . ?
 C50 C55 C56 C58 81.3(5) . . . . ?
 C51 C50 C55 C54 2.7(6) . . . . ?
 C51 C50 C55 C56 -176.1(4) . . . . ?
 C51 C52 C53 C54 1.4(7) . . . . ?
 C52 C51 C59 C60 72.7(5) . . . . ?
 C52 C51 C59 C61 -51.7(6) . . . . ?
 C52 C53 C54 C55 0.0(7) . . . . ?
 C53 C54 C55 C50 -2.0(6) . . . . ?
 C53 C54 C55 C56 176.8(4) . . . . ?
 C54 C55 C56 C57 26.7(6) . . . . ?
 C54 C55 C56 C58 -97.4(5) . . . . ?
 C55 C50 C51 C52 -1.3(6) . . . . ?
 C55 C50 C51 C59 179.7(4) . . . . ?
 C59 C51 C52 C53 178.2(4) . . . . ?
 C62 N4 C1 Ag1 -179.0(3) . . . . ?
 C62 N4 C1 N5 0.7(4) . . . . ?
 C62 N4 C50 C51 -93.4(4) . . . . ?
 C62 N4 C50 C55 80.4(5) . . . . ?
 C63 N5 C1 Ag1 179.0(3) . . . . ?
 C63 N5 C1 N4 -0.8(4) . . . . ?
 C63 N5 C64 C65 98.6(4) . . . . ?
 C63 N5 C64 C69 -76.5(4) . . . . ?
 C64 N5 C1 Ag1 0.3(5) . . . . ?
 C64 N5 C1 N4 -179.4(3) . . . . ?
 C64 N5 C63 C62 179.3(3) . . . . ?
 C64 C65 C66 C67 -0.1(5) . . . . ?
 C64 C65 C73 C74 161.2(3) . . . . ?
 C64 C65 C73 C75 -74.8(4) . . . . ?
 C64 C69 C70 C71 -85.2(4) . . . . ?
 C64 C69 C70 C72 150.5(4) . . . . ?
 C65 C64 C69 C68 -1.6(5) . . . . ?
 C65 C64 C69 C70 177.3(3) . . . . ?
 C65 C66 C67 C68 -1.1(6) . . . . ?
 C66 C65 C73 C74 -17.3(5) . . . . ?
 C66 C65 C73 C75 106.7(4) . . . . ?
 C66 C67 C68 C69 1.0(6) . . . . ?
 C67 C68 C69 C64 0.3(5) . . . . ?
 C67 C68 C69 C70 -178.6(4) . . . . ?
 C68 C69 C70 C71 93.7(4) . . . . ?
 C68 C69 C70 C72 -30.7(5) . . . . ?
 C69 C64 C65 C66 1.5(5) . . . . ?
 C69 C64 C65 C73 -177.1(3) . . . . ?
 C73 C65 C66 C67 178.5(3) . . . . ?

_smtbx_masks_special_details       ?
loop_
  _smtbx_masks_void_nr
  _smtbx_masks_void_average_x
  _smtbx_masks_void_average_y
  _smtbx_masks_void_average_z
  _smtbx_masks_void_volume
  _smtbx_masks_void_count_electrons
  _smtbx_masks_void_content
 1 0.500 0.000 0.500 129.3 42.8 '1 C5H12'
 2 0.430 0.276 0.654 5.8 0.1 ?
 3 0.570 0.724 0.346 5.8 0.1 ?

_smtbx_masks_void_probe_radius     1.6
_smtbx_masks_void_truncation_radius  1.0
_shelx_res_file
;
TITL ZhuHu127_0m_a.res in P-1
    zhuhu127_0m.res
    created by SHELXL-2018/3 at 09:58:30 on 09-Feb-2025
CELL 0.71073 12.602 15.8171 21.9581 74.537 76.765 69.725
ZERR 2 0.0026 0.0038 0.0053 0.008 0.008 0.008
LATT 1
SFAC C H Ag B N O P Si
UNIT 148 232 2 2 10 4 2 4
DELU 0.01 0.02 B30 O2 Si1
DELU 0.004 0.004 Si1 B30 O2
DELU 0.004 0.004 B30 O1

L.S. 4
PLAN  35 0 0
TEMP -173.15
CONF
HTAB
BOND $H
MORE -1
ABIN
fmap 2
acta
OMIT 2 3 0
OMIT 0 0 2
OMIT 0 0 3
OMIT -1 -1 4
OMIT -8 -3 10
OMIT 15 10 9
OMIT -10 -9 3
REM <olex2.extras>
REM <HklSrc "%ZhuHu127_0m.hkl">
REM </olex2.extras>

WGHT    0.086200
FVAR       0.33143
AG1   3    0.230623    0.837452    0.243252    11.00000    0.01783    0.01095 =
         0.02088   -0.00232    0.00075    0.00004
P1    7    0.405845    0.716878    0.226372    11.00000    0.01673    0.01048 =
         0.02078   -0.00306    0.00012   -0.00172
SI1   8    0.344353    0.593867    0.245003    11.00000    0.01287    0.01295 =
         0.01890   -0.00201   -0.00038   -0.00202
AFIX  13
H1    2    0.289406    0.596378    0.285817    11.00000   -1.20000
AFIX   0
SI2   8    0.495976    0.757994    0.126798    11.00000    0.01659    0.01207 =
         0.02140   -0.00170    0.00091   -0.00260
O1    6    0.155640    0.648209    0.166728    11.00000    0.02083    0.01520 =
         0.03093   -0.00292   -0.00996   -0.00223
O2    6    0.285931    0.510174    0.152264    11.00000    0.02376    0.02239 =
         0.02829   -0.00794   -0.00732   -0.00281
N1    5    0.453065    0.492264    0.260314    11.00000    0.01192    0.01571 =
         0.02235   -0.00252   -0.00174   -0.00412
N2    5    0.440803    0.407221    0.371297    11.00000    0.01644    0.01103 =
         0.02025   -0.00086   -0.00347    0.00057
N3    5    0.595197    0.358411    0.303515    11.00000    0.01315    0.01034 =
         0.02103   -0.00047    0.00069    0.00041
N4    5    0.013000    0.944015    0.326791    11.00000    0.02190    0.01605 =
         0.02376    0.00149    0.00262    0.00331
N5    5    0.026365    1.027408    0.233067    11.00000    0.01475    0.01152 =
         0.02275   -0.00192   -0.00113   -0.00023
C2    1    0.489451    0.428388    0.306979    11.00000    0.01302    0.01072 =
         0.02370   -0.00619   -0.00289   -0.00133
C3    1    0.512927    0.325365    0.404712    11.00000    0.02045    0.01413 =
         0.02379    0.00165   -0.00727   -0.00307
C4    1    0.607409    0.296567    0.363245    11.00000    0.01821    0.01254 =
         0.02177    0.00147   -0.00344   -0.00354
C49   1    0.710356    0.214314    0.371936    11.00000    0.02142    0.02235 =
         0.02750    0.00303   -0.00388    0.00059
AFIX 137
H49A  2    0.699678    0.176913    0.414987    11.00000   -1.50000
H49B  2    0.777960    0.234377    0.366359    11.00000   -1.50000
H49C  2    0.721090    0.177592    0.340176    11.00000   -1.50000
AFIX   0
C5    1    0.685724    0.354640    0.250114    11.00000    0.01912    0.01201 =
         0.02323    0.00074   -0.00260    0.00158
C6    1    0.781513    0.376350    0.254421    11.00000    0.01841    0.01374 =
         0.02613    0.00396   -0.00639   -0.00021
C7    1    0.873372    0.363951    0.204373    11.00000    0.01765    0.02308 =
         0.02652    0.00056    0.00046    0.00114
AFIX  43
H7    2    0.939994    0.377980    0.206003    11.00000   -1.20000
AFIX   0
C8    1    0.868974    0.331689    0.152635    11.00000    0.02313    0.02006 =
         0.03083   -0.00353    0.00661    0.00463
AFIX  43
H8    2    0.933022    0.322358    0.119733    11.00000   -1.20000
AFIX   0
C9    1    0.771968    0.312978    0.148570    11.00000    0.02779    0.01732 =
         0.02893   -0.00725    0.00074    0.00083
AFIX  43
H9    2    0.769484    0.292161    0.112288    11.00000   -1.20000
AFIX   0
C10   1    0.677552    0.324080    0.196756    11.00000    0.02593    0.00954 =
         0.02915   -0.00307   -0.00371    0.00183
C11   1    0.570793    0.302268    0.193479    11.00000    0.02752    0.02239 =
         0.03784   -0.01377   -0.00390   -0.00371
AFIX  13
H11   2    0.504343    0.343577    0.217109    11.00000   -1.20000
AFIX   0
C12   1    0.578694    0.202363    0.228246    11.00000    0.04378    0.03591 =
         0.04643   -0.00451   -0.00857   -0.01848
AFIX 137
H12A  2    0.646512    0.160088    0.208175    11.00000   -1.50000
H12B  2    0.510005    0.188742    0.225432    11.00000   -1.50000
H12C  2    0.584593    0.194694    0.273254    11.00000   -1.50000
AFIX   0
C13   1    0.545895    0.319826    0.125343    11.00000    0.03824    0.03687 =
         0.04321   -0.01352   -0.01072   -0.00574
AFIX 137
H13A  2    0.544166    0.382889    0.103469    11.00000   -1.50000
H13B  2    0.471639    0.311601    0.126976    11.00000   -1.50000
H13C  2    0.605953    0.276219    0.102000    11.00000   -1.50000
AFIX   0
C14   1    0.784932    0.415011    0.310236    11.00000    0.01801    0.03053 =
         0.02537   -0.00071   -0.00183   -0.00961
AFIX  13
H14   2    0.737570    0.388094    0.348531    11.00000   -1.20000
AFIX   0
C15   1    0.904907    0.389297    0.326926    11.00000    0.02354    0.04374 =
         0.03131    0.00113   -0.00675   -0.01226
AFIX 137
H15A  2    0.952149    0.418828    0.291688    11.00000   -1.50000
H15B  2    0.939523    0.322301    0.333869    11.00000   -1.50000
H15C  2    0.900015    0.410267    0.365929    11.00000   -1.50000
AFIX   0
C16   1    0.731073    0.520056    0.298656    11.00000    0.03869    0.03243 =
         0.02741   -0.00350   -0.00918   -0.01232
AFIX 137
H16A  2    0.775362    0.548861    0.261254    11.00000   -1.50000
H16B  2    0.731372    0.542149    0.336267    11.00000   -1.50000
H16C  2    0.652114    0.536196    0.291056    11.00000   -1.50000
AFIX   0
C17   1    0.478557    0.287940    0.473434    11.00000    0.02555    0.02310 =
         0.02386    0.00592   -0.00650   -0.00402
AFIX 137
H17A  2    0.540237    0.233494    0.488763    11.00000   -1.50000
H17B  2    0.408945    0.270777    0.478430    11.00000   -1.50000
H17C  2    0.463870    0.334916    0.498338    11.00000   -1.50000
AFIX   0
C18   1    0.319802    0.437248    0.391863    11.00000    0.01419    0.01630 =
         0.01796    0.00178   -0.00090   -0.00092
C19   1    0.251181    0.395115    0.375369    11.00000    0.02226    0.01682 =
         0.02156    0.00136   -0.00421   -0.00383
C20   1    0.304057    0.314199    0.341453    11.00000    0.02423    0.02112 =
         0.03309   -0.00175   -0.00603   -0.01059
AFIX  13
H20   2    0.388916    0.301841    0.333289    11.00000   -1.20000
AFIX   0
C21   1    0.278912    0.226904    0.382819    11.00000    0.05112    0.02457 =
         0.03812   -0.00234   -0.00773   -0.01288
AFIX 137
H21A  2    0.304907    0.213371    0.424142    11.00000   -1.50000
H21B  2    0.319311    0.175237    0.361194    11.00000   -1.50000
H21C  2    0.196391    0.236115    0.389652    11.00000   -1.50000
AFIX   0
C22   1    0.262843    0.337949    0.276591    11.00000    0.03892    0.02566 =
         0.03234   -0.00420   -0.00929   -0.01128
AFIX 137
H22A  2    0.179529    0.351429    0.283224    11.00000   -1.50000
H22B  2    0.299076    0.285593    0.255264    11.00000   -1.50000
H22C  2    0.283619    0.391983    0.249887    11.00000   -1.50000
AFIX   0
C23   1    0.134389    0.428116    0.392780    11.00000    0.02317    0.02823 =
         0.03228   -0.00276   -0.00439   -0.00944
AFIX  43
H23   2    0.085819    0.402098    0.381555    11.00000   -1.20000
AFIX   0
C24   1    0.086609    0.498747    0.426449    11.00000    0.01538    0.03670 =
         0.02726    0.00018    0.00113   -0.00512
AFIX  43
H24   2    0.005780    0.522120    0.436496    11.00000   -1.20000
AFIX   0
C25   1    0.155358    0.535219    0.445407    11.00000    0.02147    0.02400 =
         0.02517   -0.00393    0.00354   -0.00169
AFIX  43
H25   2    0.121456    0.581446    0.470190    11.00000   -1.20000
AFIX   0
C26   1    0.274748    0.505119    0.428663    11.00000    0.01980    0.01952 =
         0.02007    0.00054   -0.00145   -0.00472
C27   1    0.349505    0.545576    0.449676    11.00000    0.02325    0.02340 =
         0.03085   -0.01038   -0.00336   -0.00257
AFIX  13
H27   2    0.430385    0.505828    0.441238    11.00000   -1.20000
AFIX   0
C28   1    0.343413    0.643515    0.411120    11.00000    0.06634    0.03344 =
         0.03672   -0.00421   -0.00928   -0.02813
AFIX 137
H28A  2    0.368499    0.641972    0.365654    11.00000   -1.50000
H28B  2    0.393405    0.667000    0.425905    11.00000   -1.50000
H28C  2    0.264457    0.683915    0.417261    11.00000   -1.50000
AFIX   0
C29   1    0.321287    0.545172    0.520885    11.00000    0.04339    0.04370 =
         0.03187   -0.01013   -0.00813   -0.00985
AFIX 137
H29A  2    0.243618    0.586094    0.530452    11.00000   -1.50000
H29B  2    0.375982    0.566708    0.533154    11.00000   -1.50000
H29C  2    0.326077    0.482452    0.544933    11.00000   -1.50000
AFIX   0
B30   4    0.257470    0.584113    0.180749    11.00000    0.01795    0.01519 =
         0.02231    0.00063   -0.00290   -0.00528
C31   1    0.100699    0.607339    0.135618    11.00000    0.02327    0.01784 =
         0.03215   -0.00260   -0.01203   -0.00460
C32   1    0.039554    0.682627    0.083890    11.00000    0.04081    0.02631 =
         0.04786   -0.00144   -0.02755   -0.00241
AFIX 137
H32A  2   -0.022779    0.728801    0.103971    11.00000   -1.50000
H32B  2    0.008193    0.655190    0.059829    11.00000   -1.50000
H32C  2    0.094123    0.712066    0.054769    11.00000   -1.50000
AFIX   0
C33   1    0.203133    0.529874    0.109137    11.00000    0.02529    0.02341 =
         0.02971   -0.00321   -0.00994   -0.00815
C34   1    0.260294    0.560835    0.041935    11.00000    0.05014    0.04054 =
         0.02780   -0.01034   -0.00566   -0.01835
AFIX 137
H34A  2    0.276596    0.618081    0.039245    11.00000   -1.50000
H34B  2    0.209172    0.571367    0.011276    11.00000   -1.50000
H34C  2    0.331982    0.513027    0.031938    11.00000   -1.50000
AFIX   0
C35   1    0.176211    0.440990    0.114170    11.00000    0.04284    0.02555 =
         0.03652   -0.00897   -0.01569   -0.00941
AFIX 137
H35A  2    0.244928    0.395817    0.097469    11.00000   -1.50000
H35B  2    0.115044    0.453930    0.089222    11.00000   -1.50000
H35C  2    0.151393    0.416210    0.159048    11.00000   -1.50000
AFIX   0
C36   1    0.013004    0.572289    0.187068    11.00000    0.03028    0.03502 =
         0.04164   -0.00942   -0.00823   -0.01153
AFIX 137
H36A  2    0.052494    0.523203    0.219615    11.00000   -1.50000
H36B  2   -0.030184    0.548133    0.167680    11.00000   -1.50000
H36C  2   -0.039672    0.623001    0.206985    11.00000   -1.50000
AFIX   0
C37   1    0.583954    0.829567    0.141386    11.00000    0.02621    0.01654 =
         0.02967   -0.00054   -0.00265   -0.00740
C38   1    0.688212    0.766152    0.174637    11.00000    0.02344    0.03408 =
         0.04218   -0.00478   -0.00533   -0.01358
AFIX 137
H38A  2    0.743285    0.728596    0.145396    11.00000   -1.50000
H38B  2    0.662523    0.725824    0.213280    11.00000   -1.50000
H38C  2    0.724769    0.803927    0.186265    11.00000   -1.50000
AFIX   0
C39   1    0.628704    0.888051    0.079064    11.00000    0.03172    0.02303 =
         0.04147   -0.00235    0.00164   -0.01475
AFIX 137
H39A  2    0.677930    0.917737    0.088479    11.00000   -1.50000
H39B  2    0.563854    0.935275    0.060425    11.00000   -1.50000
H39C  2    0.672757    0.848295    0.048696    11.00000   -1.50000
AFIX   0
C40   1    0.511277    0.894708    0.187429    11.00000    0.03187    0.02358 =
         0.03842   -0.00965    0.00012   -0.01382
AFIX 137
H40A  2    0.495269    0.858089    0.230139    11.00000   -1.50000
H40B  2    0.439029    0.932068    0.171662    11.00000   -1.50000
H40C  2    0.553561    0.935176    0.189614    11.00000   -1.50000
AFIX   0
C41   1    0.597685    0.650226    0.093545    11.00000    0.02282    0.01338 =
         0.02320   -0.00162    0.00169   -0.00094
C42   1    0.529241    0.603917    0.069934    11.00000    0.03018    0.02074 =
         0.02829   -0.00686    0.00673   -0.00837
AFIX 137
H42A  2    0.579902    0.544933    0.059799    11.00000   -1.50000
H42B  2    0.498254    0.644174    0.031554    11.00000   -1.50000
H42C  2    0.466219    0.593316    0.103497    11.00000   -1.50000
AFIX   0
C43   1    0.692025    0.670819    0.037992    11.00000    0.02783    0.02247 =
         0.03030   -0.00558    0.00895   -0.00345
AFIX 137
H43A  2    0.743256    0.692176    0.053514    11.00000   -1.50000
H43B  2    0.656527    0.718672    0.003536    11.00000   -1.50000
H43C  2    0.735972    0.614635    0.021785    11.00000   -1.50000
AFIX   0
C44   1    0.658516    0.576759    0.146220    11.00000    0.02389    0.01734 =
         0.02804   -0.00466    0.00078    0.00143
AFIX 137
H44A  2    0.601455    0.560650    0.181983    11.00000   -1.50000
H44B  2    0.707695    0.600868    0.161148    11.00000   -1.50000
H44C  2    0.705306    0.521771    0.129220    11.00000   -1.50000
AFIX   0
C45   1    0.390815    0.835390    0.066035    11.00000    0.02484    0.01367 =
         0.02579   -0.00078   -0.00455   -0.00364
C46   1    0.450056    0.847069   -0.004254    11.00000    0.03213    0.01866 =
         0.02792    0.00175   -0.00101   -0.00689
AFIX 137
H46A  2    0.479540    0.787172   -0.016827    11.00000   -1.50000
H46B  2    0.513529    0.871635   -0.008619    11.00000   -1.50000
H46C  2    0.394657    0.889805   -0.031875    11.00000   -1.50000
AFIX   0
C47   1    0.295183    0.793130    0.071277    11.00000    0.02452    0.02492 =
         0.02931   -0.00110   -0.00528   -0.00344
AFIX 137
H47A  2    0.255002    0.786182    0.115292    11.00000   -1.50000
H47B  2    0.328605    0.732646    0.059604    11.00000   -1.50000
H47C  2    0.241016    0.833638    0.042275    11.00000   -1.50000
AFIX   0
C48   1    0.331106    0.932304    0.079997    11.00000    0.02658    0.01501 =
         0.03053    0.00282   -0.00161    0.00125
AFIX 137
H48A  2    0.275763    0.967224    0.050490    11.00000   -1.50000
H48B  2    0.388258    0.963951    0.074332    11.00000   -1.50000
H48C  2    0.291172    0.927620    0.124083    11.00000   -1.50000
AFIX   0
C1    1    0.079892    0.944936    0.268114    11.00000    0.01974    0.01545 =
         0.01995   -0.00169   -0.00257   -0.00211
C50   1    0.032569    0.875929    0.385970    11.00000    0.03152    0.01420 =
         0.02531    0.00062    0.01058    0.00520
C51   1    0.106057    0.882165    0.422166    11.00000    0.04459    0.01597 =
         0.02944   -0.00212   -0.00304    0.00765
C52   1    0.112618    0.824245    0.482342    11.00000    0.06143    0.02773 =
         0.03158   -0.00368   -0.00924    0.00769
AFIX  43
H52   2    0.162365    0.825679    0.508417    11.00000   -1.20000
AFIX   0
C53   1    0.047267    0.764791    0.504298    11.00000    0.06538    0.02451 =
         0.02640    0.00200    0.01127    0.00867
AFIX  43
H53   2    0.051577    0.726867    0.545819    11.00000   -1.20000
AFIX   0
C54   1   -0.023077    0.759278    0.467877    11.00000    0.04555    0.02351 =
         0.04182    0.00163    0.01729   -0.00101
AFIX  43
H54   2   -0.066894    0.717668    0.484406    11.00000   -1.20000
AFIX   0
C55   1   -0.032062    0.814014    0.406274    11.00000    0.03113    0.01952 =
         0.03981   -0.00348    0.01143    0.00308
C56   1   -0.105394    0.805345    0.363579    11.00000    0.03268    0.02544 =
         0.06291   -0.00049    0.00937   -0.00963
AFIX  13
H56   2   -0.138315    0.868213    0.337963    11.00000   -1.20000
AFIX   0
C57   1   -0.206132    0.769653    0.400650    11.00000    0.05490    0.06422 =
         0.09284   -0.00745    0.00920   -0.02576
AFIX 137
H57A  2   -0.176563    0.707581    0.425866    11.00000   -1.50000
H57B  2   -0.251265    0.767780    0.370410    11.00000   -1.50000
H57C  2   -0.254675    0.810884    0.429267    11.00000   -1.50000
AFIX   0
C58   1   -0.032399    0.743964    0.316588    11.00000    0.05586    0.03698 =
         0.05854   -0.00623   -0.00076   -0.01769
AFIX 137
H58A  2    0.030278    0.767992    0.292250    11.00000   -1.50000
H58B  2   -0.079893    0.743366    0.287152    11.00000   -1.50000
H58C  2   -0.000760    0.681160    0.340219    11.00000   -1.50000
AFIX   0
C59   1    0.176506    0.949919    0.399093    11.00000    0.05494    0.02678 =
         0.03548    0.00407   -0.01775   -0.00576
AFIX  13
H59   2    0.149520    0.992283    0.359126    11.00000   -1.20000
AFIX   0
C60   1    0.303328    0.900055    0.382251    11.00000    0.05251    0.05459 =
         0.05705   -0.02037   -0.00630   -0.01448
AFIX 137
H60A  2    0.345411    0.945239    0.365534    11.00000   -1.50000
H60B  2    0.313471    0.864665    0.349757    11.00000   -1.50000
H60C  2    0.332623    0.858211    0.420635    11.00000   -1.50000
AFIX   0
C61   1    0.159846    1.009052    0.447124    11.00000    0.07383    0.03881 =
         0.08909   -0.02895   -0.00063   -0.00900
AFIX 137
H61A  2    0.192335    0.970136    0.485413    11.00000   -1.50000
H61B  2    0.077935    1.038921    0.458882    11.00000   -1.50000
H61C  2    0.198547    1.056148    0.427982    11.00000   -1.50000
AFIX   0
C62   1   -0.079610    1.023377    0.327209    11.00000    0.02598    0.01657 =
         0.02490   -0.00098    0.00364    0.00265
AFIX  43
H62   2   -0.137491    1.037592    0.362465    11.00000   -1.20000
AFIX   0
C63   1   -0.072009    1.075921    0.268771    11.00000    0.01840    0.01632 =
         0.02877   -0.00479   -0.00085    0.00089
AFIX  43
H63   2   -0.123243    1.134670    0.254248    11.00000   -1.20000
AFIX   0
C64   1    0.058416    1.066088    0.166285    11.00000    0.01762    0.01041 =
         0.01998    0.00019   -0.00276    0.00239
C65   1    0.142342    1.111053    0.150906    11.00000    0.01813    0.00916 =
         0.03318   -0.00304   -0.00252    0.00166
C66   1    0.161318    1.155569    0.087232    11.00000    0.02242    0.01833 =
         0.03638    0.00137    0.00036    0.00008
AFIX  43
H66   2    0.217263    1.187076    0.074483    11.00000   -1.20000
AFIX   0
C67   1    0.101060    1.155064    0.042313    11.00000    0.02445    0.03084 =
         0.02438    0.00867    0.00165    0.00156
AFIX  43
H67   2    0.114993    1.186942   -0.000520    11.00000   -1.20000
AFIX   0
C68   1    0.020770    1.108641    0.059119    11.00000    0.02757    0.03465 =
         0.02691   -0.00629   -0.00631    0.00187
AFIX  43
H68   2   -0.019207    1.108091    0.027496    11.00000   -1.20000
AFIX   0
C69   1   -0.002859    1.062147    0.122256    11.00000    0.01544    0.01981 =
         0.03191   -0.00556   -0.00548    0.00237
C70   1   -0.089316    1.008940    0.140865    11.00000    0.02409    0.03390 =
         0.03766   -0.01201   -0.00534   -0.01117
AFIX  13
H70   2   -0.124586    1.011719    0.186259    11.00000   -1.20000
AFIX   0
C71   1   -0.029795    0.908119    0.137858    11.00000    0.03549    0.03191 =
         0.05554   -0.01137   -0.00751   -0.00920
AFIX 137
H71A  2    0.009230    0.903370    0.094280    11.00000   -1.50000
H71B  2   -0.086636    0.874848    0.149847    11.00000   -1.50000
H71C  2    0.026363    0.881195    0.167510    11.00000   -1.50000
AFIX   0
C72   1   -0.185952    1.050074    0.100316    11.00000    0.03292    0.04074 =
         0.07442   -0.01399   -0.02396   -0.00623
AFIX 137
H72A  2   -0.214679    1.116961    0.096854    11.00000   -1.50000
H72B  2   -0.248188    1.023398    0.120551    11.00000   -1.50000
H72C  2   -0.156929    1.036228    0.057551    11.00000   -1.50000
AFIX   0
C73   1    0.210905    1.109633    0.200218    11.00000    0.02414    0.01630 =
         0.03476   -0.00555   -0.00616   -0.00372
AFIX  13
H73   2    0.232998    1.045387    0.226001    11.00000   -1.20000
AFIX   0
C74   1    0.321764    1.134449    0.170518    11.00000    0.02485    0.02534 =
         0.06430   -0.00962   -0.00780   -0.00755
AFIX 137
H74A  2    0.366615    1.095409    0.139831    11.00000   -1.50000
H74B  2    0.366528    1.124528    0.204276    11.00000   -1.50000
H74C  2    0.302908    1.199249    0.148491    11.00000   -1.50000
AFIX   0
C75   1    0.139111    1.173539    0.246843    11.00000    0.03141    0.03292 =
         0.05077   -0.01888   -0.00603   -0.00841
AFIX 137
H75A  2    0.184115    1.167218    0.279663    11.00000   -1.50000
H75B  2    0.069617    1.156451    0.267226    11.00000   -1.50000
H75C  2    0.118018    1.237524    0.223245    11.00000   -1.50000
AFIX   0
HKLF 4


REM  ZhuHu127_0m_a.res in P-1
REM wR2 = 0.1497, GooF = S = 1.011, Restrained GooF = 1.011 for all data
REM R1 = 0.0523 for 10654 Fo > 4sig(Fo) and 0.0806 for all 14210 data
REM 806 parameters refined using 4 restraints

END

WGHT      0.0862      0.0000

REM No hydrogen bonds found for HTAB generation

REM Highest difference peak  1.744,  deepest hole -1.176,  1-sigma level  0.118
Q1    1   0.1761  0.8279  0.2295  11.00000  0.05    1.74
Q2    1   0.2567  0.8501  0.2004  11.00000  0.05    1.73
Q3    1   0.1992  0.8277  0.2844  11.00000  0.05    1.53
Q4    1   0.2929  0.8414  0.2549  11.00000  0.05    1.19
Q5    1   0.3842  0.7142  0.2736  11.00000  0.05    0.79
Q6    1  -0.0549  0.7240  0.1542  11.00000  0.05    0.75
Q7    1   0.3226  0.7870  0.2617  11.00000  0.05    0.73
Q8    1   0.3097  0.7917  0.1998  11.00000  0.05    0.67
Q9    1   0.4651  0.7305  0.1779  11.00000  0.05    0.67
Q10   1   0.2995  0.5851  0.2103  11.00000  0.05    0.67
Q11   1   0.4615  0.4308  0.3399  11.00000  0.05    0.58
Q12   1   0.3641  0.7422  0.1663  11.00000  0.05    0.57
Q13   1   0.4774  0.7136  0.2356  11.00000  0.05    0.57
Q14   1   0.4984  0.3012  0.4366  11.00000  0.05    0.55
Q15   1   0.1490  0.9033  0.2806  11.00000  0.05    0.55
Q16   1   0.3794  0.6063  0.2046  11.00000  0.05    0.54
Q17   1  -0.0014  0.9399  0.2311  11.00000  0.05    0.53
Q18   1   0.5588  0.7727  0.1387  11.00000  0.05    0.51
Q19   1   0.0210  0.9181  0.2355  11.00000  0.05    0.50
Q20   1   0.4389  0.7626  0.1147  11.00000  0.05    0.50
Q21   1   0.3213  0.6737  0.3033  11.00000  0.05    0.49
Q22   1   0.3216  0.6684  0.1801  11.00000  0.05    0.47
Q23   1   0.4225  0.7870  0.1036  11.00000  0.05    0.47
Q24   1   0.0627  0.8714  0.2619  11.00000  0.05    0.47
Q25   1   0.0420  0.9425  0.3020  11.00000  0.05    0.47
Q26   1   0.2618  0.6300  0.3166  11.00000  0.05    0.46
Q27   1   0.2558  1.1233  0.1635  11.00000  0.05    0.46
Q28   1   0.2762  0.7259  0.1829  11.00000  0.05    0.46
Q29   1  -0.0617  0.9835  0.1851  11.00000  0.05    0.46
Q30   1   0.0581  0.8624  0.2308  11.00000  0.05    0.46
Q31   1  -0.0989  1.0153  0.1670  11.00000  0.05    0.46
Q32   1   0.2825  0.4334  0.3692  11.00000  0.05    0.46
Q33   1   0.5596  0.6397  0.3234  11.00000  0.05    0.45
Q34   1  -0.0433  0.9569  0.1845  11.00000  0.05    0.45
Q35   1   0.4962  0.4838  0.2801  11.00000  0.05    0.45
;
_shelx_res_checksum                82998
_shelx_hkl_file
;
  -2   0   0  196.58   14.60
  -2   0   0  195.98   14.70
  -3   0   0   77.79    8.80
  -3   0   0   70.39    7.80
   3   0   0   74.99    8.60
   3   0   0   73.79    7.70
  -4   0   0 1019.00   64.79
  -4   0   0  933.41   63.59
   4   0   0  958.30   63.59
   4   0   0  872.11   63.89
  -5   0   0   56.29    8.80
  -5   0   0   56.19    8.40
   5   0   0   37.20    8.40
   5   0   0   48.90    7.70
  -6   0   0   12.10    6.60
  -6   0   0   15.60    6.50
   6   0   0   10.70    5.80
   6   0   0   13.50    7.20
  -7   0   0   51.09    9.20
  -7   0   0   34.30    7.60
   7   0   0   41.60    7.70
   7   0   0   31.00    9.20
  -8   0   0  106.09   12.70
  -8   0   0  122.29   14.90
   8   0   0  127.09   13.60
   8   0   0  105.19   16.80
  -9   0   0  203.18   20.30
  -9   0   0  147.29   16.60
   9   0   0  179.18   20.40
   9   0   0  152.38   16.60
 -10   0   0   43.40    9.40
 -10   0   0   23.50   11.20
  10   0   0   51.09   13.20
  10   0   0   34.90    8.70
 -11   0   0  368.26   33.80
 -11   0   0  535.35   40.50
  11   0   0  467.05   39.00
  11   0   0  472.65   35.20
 -12   0   0   69.39   12.30
 -12   0   0  112.99   16.90
  12   0   0  106.59   14.30
  12   0   0  153.68   21.10
 -13   0   0    3.00   10.40
 -13   0   0   41.10   12.20
  13   0   0   38.50   14.40
  13   0   0   48.80    9.80
 -14   0   0    3.60    7.30
  14   0   0    8.50    5.20
 -14   1   0   28.20   11.90
  13  -1   0   38.60   15.90
  13  -1   0   35.80    9.80
 -13   1   0   62.09   15.10
 -13   1   0   12.40    8.80
  12  -1   0  176.58   24.90
  12  -1   0  133.99   17.40
 -12   1   0  104.79   18.10
 -12   1   0  125.19   16.60
  11  -1   0   11.40    7.50
  11  -1   0   -0.90   11.50
 -11   1   0   -0.50    8.60
 -11   1   0   14.80    8.30
  10  -1   0   93.59   13.70
  10  -1   0   69.19   16.60
 -10   1   0   91.09   13.70
 -10   1   0   88.89   15.00
   9  -1   0   10.80   10.10
  -9   1   0    6.10    7.00
  -9   1   0   -7.50    7.30
   8  -1   0  212.18   19.70
   8  -1   0  210.88   22.20
  -8   1   0  213.58   20.80
  -8   1   0  188.88   19.70
   7  -1   0   87.19   11.80
   7  -1   0   82.69   13.30
  -7   1   0   65.69   11.30
  -7   1   0   91.19   12.70
   6  -1   0  394.56   29.60
   6  -1   0  355.16   30.60
  -6   1   0  349.27   29.40
  -6   1   0  408.96   30.20
   5  -1   0   15.70    6.90
   5  -1   0    9.90    7.90
  -5   1   0   24.30    8.00
  -5   1   0   19.50    7.50
   4  -1   0  536.75   40.50
   4  -1   0  588.44   40.20
  -4   1   0  594.84   42.70
  -4   1   0  532.45   41.00
   3  -1   0   71.39    9.50
   3  -1   0   69.69    8.50
  -3   1   0   63.49    8.70
  -3   1   0   72.29    8.90
   2  -1   0 1873.51  120.79
   2  -1   0 1691.43  120.89
  -2   1   0 1830.92  120.99
  -2   1   0 1921.81  120.89
   1  -1   0    9.90    3.20
   1  -1   0    9.20    3.30
  -1   1   0    9.40    3.10
  -1   1   0   13.00    3.60
  -2  -1   0  586.64   40.20
  -2  -1   0  637.04   42.30
  -3  -1   0   27.70    3.70
  -3  -1   0   30.70    4.50
   3   1   0   26.80    4.20
  -4  -1   0  101.39    9.20
  -4  -1   0   88.09    8.40
   4   1   0   84.69    8.90
  -5  -1   0 1293.37   87.49
  -5  -1   0 1425.56   88.29
   5   1   0 1245.88   88.09
  -6  -1   0  121.69   12.50
  -6  -1   0  105.99   11.30
   6   1   0  114.49   12.90
  -7  -1   0  761.42   53.79
  -7  -1   0  863.21   55.39
   7   1   0  753.72   55.29
  -8  -1   0  107.99   11.40
  -8  -1   0  107.19   13.70
   8   1   0  101.69   11.30
   8   1   0  104.59   13.70
  -9  -1   0   -2.10    7.40
  -9  -1   0   17.90    6.60
   9   1   0    7.40    7.70
   9   1   0    5.10    5.10
 -10  -1   0  339.67   29.10
 -10  -1   0  296.67   33.90
  10   1   0  278.67   27.60
  10   1   0  295.07   24.10
 -11  -1   0   97.49   23.40
 -11  -1   0   60.69   11.20
 -11  -1   0  120.09   15.20
  11   1   0   81.49   14.60
  11   1   0   83.89   11.60
 -12  -1   0  148.99   17.50
 -12  -1   0   90.89   13.50
  12   1   0  168.08   20.50
 -13  -1   0   65.49   10.30
 -14  -1   0   22.20    9.90
 -14  -1   0   19.20    6.40
  14   1   0   12.00   11.60
  13  -2   0   -0.20   10.10
 -13   2   0   -4.80    9.70
 -13   2   0   13.80    9.00
  12  -2   0   99.79   22.20
  12  -2   0  150.68   24.40
 -12   2   0  101.99   18.60
 -12   2   0   83.19   14.60
  11  -2   0  513.55   40.40
  11  -2   0  522.65   48.60
 -11   2   0  440.56   39.10
 -11   2   0  506.65   41.90
  10  -2   0   82.49   13.90
  10  -2   0  107.29   19.40
 -10   2   0   75.89   15.70
   9  -2   0    7.20   10.50
   9  -2   0   -4.30    6.40
  -9   2   0    6.40    8.50
  -9   2   0   -3.70    7.30
   8  -2   0    8.90    9.80
   8  -2   0    7.10    6.70
  -8   2   0   10.30    7.70
  -8   2   0    1.50    7.20
   7  -2   0  118.49   14.90
   7  -2   0  118.79   16.90
  -7   2   0  109.99   14.80
  -7   2   0  103.89   14.40
   6  -2   0  112.29   14.80
   6  -2   0  121.99   16.80
  -6   2   0  142.89   16.30
  -6   2   0  124.89   15.30
   5  -2   0 1328.57   86.89
   5  -2   0 1207.48   87.29
  -5   2   0 1272.47   86.89
  -5   2   0 1238.08   86.89
   4  -2   0   13.60    7.70
   4  -2   0    5.40    6.20
  -4   2   0    4.30    6.40
  -4   2   0    2.60    7.30
   3  -2   0 1785.12  111.89
   3  -2   0 1592.94  112.09
  -3   2   0 1542.45  111.49
  -3   2   0 1769.42  113.39
   2  -2   0   61.19    8.40
   2  -2   0   49.99    8.90
  -2   2   0   58.69    8.90
  -2   2   0   59.59    8.70
   1  -2   0 1316.57   87.49
   1  -2   0 1328.27   87.09
  -1   2   0 1315.57   87.49
  -1   2   0 1260.67   87.49
   0  -2   0    1.00    4.00
   0  -2   0    8.70    3.50
   0   2   0    1.20    3.90
  -1  -2   0  447.46   30.40
  -1  -2   0  472.65   30.80
   1   2   0  428.66   30.30
  -2  -2   0   67.39    5.70
  -2  -2   0   65.89   11.10
  -2  -2   0   58.69    5.50
   2   2   0   51.29    5.10
   2   2   0   63.19    9.80
  -3  -2   0  941.01   67.79
  -3  -2   0 1049.70   64.39
   3   2   0  954.00   64.29
  -4  -2   0  479.75   35.90
  -4  -2   0  468.15   31.70
   4   2   0  461.05   31.40
  -5  -2   0  607.44   43.30
  -5  -2   0  686.73   48.40
   5   2   0  625.14   42.90
  -6  -2   0  148.49   12.10
  -6  -2   0  134.19   20.20
  -6  -2   0  125.69   12.30
   6   2   0   99.59   11.70
  -7  -2   0   48.70   14.10
  -7  -2   0   39.40    7.30
  -7  -2   0   55.39    7.30
   7   2   0   47.40    8.10
  -8  -2   0  343.97   24.90
  -8  -2   0  273.47   23.20
  -8  -2   0  359.36   32.00
   8   2   0  296.07   24.90
  -9  -2   0   -2.30    5.20
  -9  -2   0   21.20   13.40
  -9  -2   0    8.30    6.40
   9   2   0   -3.80    6.50
 -10  -2   0   58.49    8.60
 -10  -2   0   72.69   11.00
 -10  -2   0   58.79   19.60
  10   2   0   72.09   12.10
 -11  -2   0  465.95   32.60
 -11  -2   0  363.46   29.90
  11   2   0  401.86   33.30
 -12  -2   0   41.40   21.30
 -12  -2   0   25.10    6.90
 -12  -2   0   50.99   10.20
  12   2   0   43.60   11.90
  12   2   0   40.50   10.10
 -13  -2   0    8.40    7.80
 -13  -2   0   16.40    6.00
  13   2   0   10.80   10.20
 -14  -2   0  185.88   16.00
 -14  -2   0  160.98   18.70
  14   2   0  204.58   22.50
  14   2   0  154.38   27.10
  13  -3   0   58.19   13.20
 -13   3   0   40.20   14.00
 -13   3   0   53.99   12.60
  12  -3   0    4.70    7.60
 -12   3   0   -7.80   10.00
 -12   3   0    7.70    8.90
  11  -3   0   14.80   15.00
  11  -3   0   63.59   13.20
 -11   3   0   37.40   11.40
 -11   3   0   79.99   16.30
  10  -3   0    9.90   12.20
 -10   3   0   -2.10    9.30
 -10   3   0   23.40   10.10
   9  -3   0  115.39   17.00
   9  -3   0  123.89   20.80
  -9   3   0   90.19   15.90
  -9   3   0  122.59   17.90
   8  -3   0   10.10    8.20
   8  -3   0   -9.60    8.80
  -8   3   0    7.30    8.60
  -8   3   0   20.60    9.60
   7  -3   0   63.79   13.70
  -7   3   0   45.60   11.40
  -7   3   0   50.19   11.00
   6  -3   0   50.39   10.70
  -6   3   0   66.79   11.90
  -6   3   0   46.00   11.20
   5  -3   0   27.00    8.70
   5  -3   0   50.59   11.50
  -5   3   0   36.50   10.50
  -5   3   0   37.60   10.00
   4  -3   0 2107.49  136.79
   4  -3   0 2028.60  137.39
  -4   3   0 1940.01  136.89
  -4   3   0 2041.90  136.69
   3  -3   0  333.47   28.60
   3  -3   0  351.26   27.30
  -3   3   0  339.67   27.40
   2  -3   0  589.74   41.20
   2  -3   0  554.54   41.90
  -2   3   0  557.64   41.70
  -2   3   0  574.34   41.10
   1  -3   0 1372.16   95.09
   1  -3   0 1460.65   94.89
  -1   3   0 1437.96   95.29
  -1   3   0 1372.56   94.59
   0  -3   0  242.68   20.80
   0  -3   0  263.67   22.00
   0   3   0  310.07   22.30
   0   3   0  269.77   20.90
  -1  -3   0  116.19   12.10
  -1  -3   0  161.38   13.50
   1   3   0  135.49   13.70
   1   3   0  142.39   12.10
  -2  -3   0   93.79   30.30
   2   3   0   49.10   19.90
  -3  -3   0  169.48   11.70
  -3  -3   0  153.18   11.90
   3   3   0  154.98   17.00
  -4  -3   0    2.00    8.90
  -4  -3   0    3.60    2.10
   4   3   0    6.80    6.90
   4   3   0    1.60    2.20
  -5  -3   0   86.09   16.30
  -5  -3   0   73.29    6.30
   5   3   0   61.79    7.10
   5   3   0   93.59    7.60
  -6  -3   0  346.67   34.40
  -6  -3   0  367.06   24.50
  -6  -3   0  364.66   25.50
   6   3   0  354.36   25.00
  -7  -3   0   66.59   16.80
  -7  -3   0  110.09   10.20
  -7  -3   0  115.39   10.80
   7   3   0   93.29    9.20
   7   3   0   97.69   10.10
  -8  -3   0  467.15   32.10
  -8  -3   0  388.36   39.50
   8   3   0  494.25   31.70
   8   3   0  427.66   32.10
  -9  -3   0  226.78   16.50
  -9  -3   0  240.78   18.80
  -9  -3   0  194.08   28.50
   9   3   0  216.38   17.40
   9   3   0  206.88   19.10
 -10  -3   0   86.29    8.70
 -10  -3   0   48.60   19.30
 -10  -3   0   96.19   11.30
  10   3   0  116.19   10.60
  10   3   0   83.39   13.00
 -11  -3   0    7.20    6.40
 -11  -3   0    3.30   16.80
 -11  -3   0   -0.10    4.50
  11   3   0    3.90    4.90
  11   3   0    0.80    7.10
 -12  -3   0  165.68   31.90
 -12  -3   0  217.48   18.20
 -12  -3   0  194.08   15.70
  12   3   0  170.18   19.50
 -13  -3   0   36.70    8.40
 -13  -3   0   49.30    7.20
  13   3   0   51.09    8.60
  13   3   0   55.29   11.50
  14   3   0  -10.80    7.30
  12  -4   0   17.40    9.60
 -12   4   0   -1.80    9.00
 -12   4   0    1.50   11.30
  11  -4   0   52.39   13.50
  11  -4   0   99.99   21.60
 -11   4   0   47.30   14.30
 -11   4   0   61.09   14.20
  10  -4   0  296.97   34.70
  10  -4   0  289.87   27.40
 -10   4   0  206.88   26.50
 -10   4   0  268.47   30.40
   9  -4   0  125.09   18.20
   9  -4   0  126.59   21.20
  -9   4   0   86.19   16.50
  -9   4   0  124.99   19.50
   8  -4   0  366.86   39.00
   8  -4   0  491.55   37.80
  -8   4   0  448.36   38.20
  -8   4   0  438.36   37.50
   7  -4   0    1.20    9.30
   7  -4   0   -4.10    6.90
  -7   4   0    8.50    8.20
  -7   4   0    2.00    7.60
   6  -4   0  274.17   27.90
  -6   4   0  263.47   26.40
  -6   4   0  304.47   26.80
   5  -4   0   48.50   12.40
   5  -4   0   51.49   11.40
  -5   4   0   52.09   11.90
  -5   4   0   50.69   10.90
   4  -4   0   98.19   15.60
   4  -4   0  115.39   16.80
  -4   4   0  109.39   15.30
  -4   4   0  109.49   16.10
   3  -4   0 1346.17   90.39
   3  -4   0 1249.18   89.59
  -3   4   0 1254.17   89.49
  -3   4   0 1296.97   88.79
   2  -4   0  286.57   25.70
   2  -4   0  307.77   27.10
  -2   4   0  320.97   25.80
  -2   4   0  355.26   27.60
   1  -4   0   10.20    6.10
   1  -4   0   -4.20    6.40
  -1   4   0    7.60    7.00
  -1   4   0    8.70    6.20
   0  -4   0  811.62   56.89
   0  -4   0  810.12   55.99
   0   4   0  861.91   57.09
   0   4   0  754.22   55.69
  -1  -4   0  122.69   13.30
  -1  -4   0  156.98   15.80
   1   4   0  141.09   13.30
   1   4   0  138.79   14.20
  -2  -4   0 1175.08   76.39
  -2  -4   0 1077.19   75.59
   2   4   0 1221.98   76.59
   2   4   0 1069.49   75.59
  -3  -4   0 2658.83  164.48
  -3  -4   0 2492.95  164.18
   3   4   0 2369.86  163.98
  -4  -4   0   54.39    5.60
  -4  -4   0   29.20   12.80
  -4  -4   0   43.60    5.40
   4   4   0   54.19   11.10
   4   4   0   44.90    4.50
   4   4   0   50.89    6.90
  -5  -4   0  920.01   61.59
   5   4   0 1001.70   67.29
   5   4   0  885.31   62.39
  -6  -4   0  177.78   28.70
  -7  -4   0  373.66   37.60
  -8  -4   0   12.90   13.90
  -8  -4   0    8.60    2.60
 -10  -4   0   42.50   20.40
  10   4   0   42.20    6.50
 -11  -4   0   64.59   23.00
 -12  -4   0   24.30   22.90
  12  -5   0   56.89   14.10
 -12   5   0   36.70   12.30
 -12   5   0   39.70   15.10
  11  -5   0   -1.70    8.00
 -11   5   0   -7.80    8.50
 -11   5   0   -3.10   10.30
  10  -5   0   96.59   17.60
  10  -5   0   96.39   21.90
 -10   5   0  133.79   21.90
 -10   5   0   80.89   16.80
   9  -5   0  511.55   42.40
   9  -5   0  510.25   61.89
  -9   5   0  534.75   44.40
  -9   5   0  450.65   42.20
   8  -5   0   23.20   10.80
   8  -5   0   15.60   14.30
  -8   5   0   44.70   13.20
  -8   5   0   38.50   12.80
   7  -5   0  245.68   25.20
   7  -5   0  247.88   29.20
  -7   5   0  194.48   24.90
  -7   5   0  246.08   25.60
   6  -5   0    6.60   10.70
   6  -5   0   16.40    8.60
  -6   5   0   22.90   10.70
  -6   5   0   28.80   10.20
   5  -5   0  145.99   18.90
   5  -5   0  159.38   21.10
  -5   5   0  160.48   20.70
  -5   5   0  165.98   20.00
   4  -5   0   57.69   13.80
   4  -5   0   68.09   12.50
  -4   5   0   71.79   13.70
  -4   5   0   77.99   13.50
   3  -5   0  722.13   55.79
   3  -5   0  742.93   56.29
  -3   5   0  779.32   55.99
  -3   5   0  714.43   54.39
   2  -5   0  133.89   18.00
   2  -5   0  112.59   17.10
  -2   5   0  124.19   16.60
  -2   5   0  139.59   16.50
   1  -5   0  653.73   45.90
   1  -5   0  615.24   46.80
  -1   5   0  599.94   45.30
  -1   5   0  612.24   48.10
   0  -5   0  178.08   18.70
   0  -5   0  173.98   18.10
   0   5   0  172.68   16.90
   0   5   0  173.58   18.60
  -1  -5   0  161.98   17.30
   1   5   0  155.48   15.30
   1   5   0  168.88   17.70
  -2  -5   0  658.53   48.20
   2   5   0  682.23   48.20
   2   5   0  751.12   49.50
  -3  -5   0    6.80    4.60
  -3  -5   0   13.90    6.30
   3   5   0   57.89   29.50
   3   5   0   10.00    4.80
   3   5   0   19.70    6.30
  -4  -5   0  117.19   11.00
  -4  -5   0  102.19   10.50
   4   5   0  109.49   10.20
   4   5   0  120.09   19.30
  -5  -5   0  457.05   29.10
  -5  -5   0  367.66   29.10
   5   5   0  456.35   30.70
   5   5   0  418.66   36.40
  -6  -5   0  171.48   27.00
  -7  -5   0   19.20   16.20
  -8  -5   0  389.46   41.10
  -9  -5   0    3.10   18.00
 -10  -5   0  455.85   49.50
 -11  -5   0   -2.30   20.10
 -12  -5   0  242.68   41.00
 -12   6   0   16.20   11.00
  11  -6   0   58.59   15.20
 -11   6   0   88.79   19.10
 -11   6   0   59.59   15.40
  10  -6   0   -0.50    9.40
 -10   6   0  -10.40   10.20
 -10   6   0    2.00   10.30
   9  -6   0   92.89   17.20
   9  -6   0  134.09   25.30
  -9   6   0   96.79   18.60
   8  -6   0   97.49   18.00
   8  -6   0   70.39   19.20
  -8   6   0  115.99   19.40
  -8   6   0   82.49   17.00
   7  -6   0   -0.60    8.90
   7  -6   0    6.00   11.60
  -7   6   0   24.30   12.10
  -7   6   0    9.80    9.60
   6  -6   0  292.27   33.50
   6  -6   0  285.67   28.70
  -6   6   0  284.57   31.50
  -6   6   0  280.87   28.60
   5  -6   0  383.26   38.00
   5  -6   0  467.65   37.20
  -5   6   0  436.16   37.70
  -5   6   0  435.86   36.70
   4  -6   0   20.30    9.60
   4  -6   0   35.10   12.80
  -4   6   0   43.50   11.80
  -4   6   0   25.80    9.50
   3  -6   0  418.46   35.00
   3  -6   0  426.56   36.90
  -3   6   0  415.26   35.90
  -3   6   0  414.06   34.80
   2  -6   0 1555.54  107.09
   2  -6   0 1560.04  108.29
  -2   6   0 1556.24  106.89
  -2   6   0 1531.15  108.09
   1  -6   0  134.99   18.70
   1  -6   0  160.78   18.20
  -1   6   0  141.09   18.30
  -1   6   0  121.09   16.60
   0  -6   0  537.45   44.30
   0  -6   0  633.14   46.30
   0   6   0  639.94   44.80
  -1  -6   0   33.20    8.40
  -1  -6   0   46.20   10.50
   1   6   0   37.90    8.80
   1   6   0   43.70   10.60
  -2  -6   0  592.64   42.80
   2   6   0  566.24   42.80
   2   6   0  570.34   41.60
  -3  -6   0  298.67   24.00
   3   6   0  299.17   24.50
   3   6   0  263.87   22.40
  -4  -6   0   29.50    7.30
   4   6   0   45.20   20.20
   4   6   0   25.00    8.10
   4   6   0   50.79    7.50
  -5  -6   0  141.29   12.00
  -5  -6   0  116.19   11.90
   5   6   0  139.39   22.30
   5   6   0  123.79   11.30
  -6  -6   0 1810.12  113.39
   6   6   0 1643.64  112.89
  -7  -6   0  173.18   26.60
  -8  -6   0   28.30   18.70
  -9  -6   0   16.90   20.50
 -10  -6   0   78.09   26.80
 -11  -6   0   85.69   29.10
 -12  -6   0   20.40   24.70
 -13  -6   0  226.08   41.40
  11  -7   0   28.20   12.50
 -11   7   0   61.89   16.70
 -11   7   0   56.39   18.10
  10  -7   0  122.39   21.60
 -10   7   0  109.09   20.70
 -10   7   0  150.18   24.80
   9  -7   0   -1.40   16.20
   9  -7   0   38.70   13.20
  -9   7   0   23.30   13.10
  -9   7   0   45.20   14.70
   8  -7   0  219.08   28.10
   8  -7   0  236.88   33.90
  -8   7   0  241.58   30.10
  -8   7   0  194.18   27.00
   7  -7   0   65.49   18.40
   7  -7   0   66.59   16.00
  -7   7   0   68.49   16.70
  -7   7   0   61.99   15.60
   6  -7   0  286.37   32.90
   6  -7   0  351.46   38.40
  -6   7   0  285.07   32.70
   5  -7   0   -3.30    8.10
   5  -7   0    6.50   10.30
  -5   7   0    7.50    9.30
  -5   7   0    0.10    9.80
   4  -7   0  242.18   28.70
   4  -7   0  211.08   25.20
  -4   7   0  197.38   25.40
  -4   7   0  201.68   24.40
   3  -7   0   15.60    8.90
  -3   7   0   -1.30    7.40
  -3   7   0   20.20   10.20
   2  -7   0   67.09   14.30
   2  -7   0   80.49   13.60
  -2   7   0   70.89   13.50
  -2   7   0   71.79   14.50
   1  -7   0 1480.35  101.09
   1  -7   0 1489.45  102.39
  -1   7   0 1431.06  102.19
  -1   7   0 1414.56  100.59
   0  -7   0  229.18   22.80
   0  -7   0  241.48   25.40
   0   7   0  206.58   27.10
   0   7   0  203.78   22.40
  -1  -7   0  301.77   26.60
  -1  -7   0  261.07   28.00
   1   7   0  322.87   26.60
   1   7   0  331.67   29.00
  -2  -7   0   24.30    8.40
  -2  -7   0   16.30    9.70
   2   7   0   26.50   10.50
   2   7   0   36.20    8.70
  -3  -7   0  722.63   52.89
  -3  -7   0  745.73   52.09
   3   7   0  710.73   51.69
   3   7   0  748.53   53.49
  -4  -7   0  484.75   37.10
  -4  -7   0  541.45   38.00
   4   7   0  505.85   37.00
   4   7   0  516.65   39.00
  -5  -7   0  978.70   70.49
  -5  -7   0 1116.79   70.99
   5   7   0 1101.99   70.49
   5   7   0  972.30   78.79
  -6  -7   0   34.00   37.20
  -6  -7   0   23.50    4.90
  -6  -7   0   13.30    4.90
   6   7   0   25.60   14.30
   6   7   0   14.60    3.80
  -7  -7   0  298.77   20.40
   7   7   0  284.67   28.80
   7   7   0  237.28   21.80
   7   7   0  292.67   19.90
  -8  -7   0    8.30   22.20
   8   7   0    2.20    4.20
  -9  -7   0  238.08   37.60
 -10  -7   0    3.70   21.20
 -11  -7   0  143.39   33.20
 -13  -7   0   -1.80   25.70
  10  -8   0   27.50   13.00
 -10   8   0   24.50   14.10
 -10   8   0   19.80   18.80
   9  -8   0   82.79   18.00
  -9   8   0   37.80   14.70
  -9   8   0   84.49   19.20
   8  -8   0  263.67   36.10
   8  -8   0  217.48   27.90
  -8   8   0  159.58   25.60
  -8   8   0  162.28   26.00
   7  -8   0  303.47   32.40
   7  -8   0  346.27   44.60
  -7   8   0  309.67   34.80
  -7   8   0  300.77   35.30
   6  -8   0  366.16   39.20
   6  -8   0  379.86   36.00
  -6   8   0  330.47   38.70
  -6   8   0  392.46   36.60
   5  -8   0  546.65   49.90
   5  -8   0  591.04   48.20
  -5   8   0  544.45   48.40
  -5   8   0  604.54   48.20
   4  -8   0   86.99   18.70
   4  -8   0   89.49   17.00
  -4   8   0  107.69   17.60
  -4   8   0   73.89   16.90
   3  -8   0   46.60   14.70
   3  -8   0   42.10   12.20
  -3   8   0   28.00   12.40
   2  -8   0  181.18   22.30
   2  -8   0  194.68   25.30
  -2   8   0  153.58   22.20
  -2   8   0  206.88   23.40
   1  -8   0  610.84   48.90
   1  -8   0  602.04   47.00
  -1   8   0  586.84   48.50
  -1   8   0  600.94   46.60
   0  -8   0   80.79   16.40
   0  -8   0   93.09   15.40
   0   8   0  126.59   18.50
   0   8   0  127.49   16.20
  -1  -8   0  366.16   31.40
  -1  -8   0  336.27   29.10
   1   8   0  310.27   28.40
  -2  -8   0   57.69   11.60
  -2  -8   0   64.19   13.50
   2   8   0   69.19   11.60
   2   8   0   73.19   13.80
  -3  -8   0  485.85   38.00
  -3  -8   0  482.85   36.70
   3   8   0  473.75   38.50
   3   8   0  476.05   36.50
  -4  -8   0  164.78   16.50
  -4  -8   0  158.38   17.60
   4   8   0  142.09   15.40
   4   8   0  144.39   54.79
   4   8   0  192.28   19.50
  -5  -8   0   64.59    9.40
  -5  -8   0   56.79    8.80
   5   8   0   43.60   10.00
   5   8   0   50.09    8.20
   5   8   0   40.40   19.80
  -6  -8   0  671.43   44.20
  -6  -8   0  605.54   44.10
   6   8   0  624.44   43.70
   6   8   0  613.94   53.39
  -7  -8   0  669.63   44.50
  -7  -8   0  630.24   44.60
   7   8   0  725.13   48.40
   7   8   0  588.24   51.69
  -8  -8   0   28.80   35.30
  -9  -8   0   -9.70   33.80
 -10  -8   0  -11.60   31.20
 -11  -8   0   12.80   23.90
 -12  -8   0   64.09   35.80
 -13  -8   0   44.20   24.80
  10  -9   0   13.30   11.30
 -10   9   0   16.10   14.60
 -10   9   0   20.90   13.50
  -9   9   0  185.58   27.00
  -9   9   0  149.09   25.70
   8  -9   0   24.10   12.50
  -8   9   0    0.10   11.20
  -8   9   0   13.20   12.50
   7  -9   0   63.79   16.30
   7  -9   0   69.99   22.50
  -7   9   0   48.60   16.80
  -7   9   0   54.19   16.30
   6  -9   0  660.53   56.39
   6  -9   0  828.22   96.39
  -6   9   0  663.63   57.39
  -6   9   0  697.63   56.69
   5  -9   0  325.77   33.40
   5  -9   0  320.17   39.20
  -5   9   0  286.97   35.80
  -5   9   0  328.67   36.00
   4  -9   0   -1.30   11.60
   4  -9   0  -11.50    8.40
  -4   9   0    6.50   10.50
  -4   9   0    4.20    9.70
   3  -9   0   27.40   11.80
   3  -9   0   28.20   14.20
  -3   9   0   69.19   15.90
  -3   9   0   52.19   13.60
   2  -9   0   10.00    9.10
   2  -9   0   -4.80    9.60
  -2   9   0    0.10    9.30
  -2   9   0   -7.40    7.80
   1  -9   0   41.90   12.10
   1  -9   0   56.79   15.50
  -1   9   0   66.39   15.00
  -1   9   0   72.09   13.80
   0  -9   0  289.87   31.70
   0  -9   0  291.77   27.60
   0   9   0  287.77   29.90
   0   9   0  297.57   27.50
  -1  -9   0   -4.30    6.70
  -1  -9   0   -4.70    8.90
   1   9   0    1.50    8.50
  -2  -9   0  439.36   37.20
  -2  -9   0  476.25   38.90
   2   9   0  473.35   39.20
   2   9   0  485.35   38.70
  -3  -9   0   47.60   10.10
  -3  -9   0   48.50   11.50
   3   9   0   42.00   10.00
   3   9   0   58.29   13.00
  -4  -9   0  158.08   16.90
  -4  -9   0  190.68   19.80
   4   9   0  154.68   16.50
   4   9   0  146.09   61.39
   4   9   0  169.58   19.70
  -5  -9   0  479.35   36.10
   5   9   0  398.76   68.39
   5   9   0  499.05   35.90
   5   9   0  505.35   38.10
  -6  -9   0  709.73   50.29
   6   9   0  743.23   51.99
   6   9   0  673.53   59.79
   6   9   0  727.93   49.99
  -7  -9   0   89.09   11.30
  -7  -9   0  109.29   11.40
   7   9   0  115.59   21.90
  -8  -9   0   75.19    9.30
  -8  -9   0  103.39    9.90
  -8  -9   0   46.90   36.70
   8   9   0   91.29   19.70
   8   9   0   92.99   12.30
  -9  -9   0  -69.89   37.70
 -10  -9   0  -56.09   33.60
 -11  -9   0  -60.99   35.60
   9 -10   0   14.10   12.40
  -9  10   0   14.00   15.70
  -9  10   0   14.10   12.90
   8 -10   0   65.19   18.30
  -8  10   0   62.19   17.50
  -8  10   0   78.79   19.70
   7 -10   0   -6.30    9.70
  -7  10   0    8.00   12.50
  -7  10   0  -11.00   10.30
   6 -10   0   11.70   12.00
   6 -10   0    4.60   14.70
  -6  10   0    5.40   11.40
  -6  10   0   16.90   12.00
   5 -10   0   65.19   21.00
   5 -10   0   53.99   16.40
  -5  10   0   16.30   14.40
  -5  10   0   51.89   14.90
   4 -10   0  315.27   37.10
   4 -10   0  384.06   43.50
  -4  10   0  302.17   35.30
   3 -10   0   16.00   10.90
   3 -10   0   15.00   13.90
  -3  10   0    8.10   10.30
  -3  10   0    4.70   12.10
   2 -10   0    2.20   12.60
   2 -10   0   24.30   11.40
  -2  10   0   12.40   10.00
  -2  10   0   20.10   12.50
   1 -10   0  145.59   24.70
   1 -10   0  109.59   19.00
  -1  10   0  145.89   23.30
  -1  10   0  187.98   22.20
   0 -10   0   34.50   11.10
   0 -10   0   75.99   16.50
   0  10   0   38.40   13.60
   0  10   0   44.00   12.00
  -1 -10   0 1092.09   80.79
  -1 -10   0 1111.69   79.09
   1  10   0 1092.49   78.69
   1  10   0 1078.79   80.59
  -2 -10   0  223.98   26.30
  -2 -10   0  196.18   22.10
   2  10   0  217.58   22.30
   2  10   0  242.38   26.60
  -3 -10   0  394.36   33.80
  -3 -10   0  425.76   35.40
   3  10   0  461.15   36.80
   3  10   0  382.76   33.30
  -4 -10   0   -0.50    7.70
  -4 -10   0    3.70    6.40
   4  10   0    1.70    5.70
   4  10   0   -2.30    7.80
   4  10   0 -102.59   64.69
  -5 -10   0   73.79   12.00
  -5 -10   0   65.19   12.30
   5  10   0   89.99   14.30
   5  10   0  151.98   45.50
   5  10   0   83.79   11.90
  -6 -10   0  275.87   23.10
  -6 -10   0  261.37   22.60
   6  10   0  245.58   21.50
   6  10   0  235.58   36.70
   6  10   0  265.77   24.70
  -7 -10   0  291.87   23.80
  -7 -10   0  298.27   23.50
   7  10   0  291.27   36.30
   7  10   0  295.97   23.10
   7  10   0  258.87   24.00
  -8 -10   0    3.80    5.00
  -8 -10   0    6.50    5.30
   8  10   0   -1.00    4.30
   8  10   0   -9.60    7.00
   8  10   0   -4.70   14.20
   9  10   0    6.10   14.40
 -10 -10   0   -6.00   33.60
 -11 -10   0  -69.19   31.10
 -12 -10   0  -64.39   39.40
   8 -11   0   74.59   20.50
  -8  11   0   65.79   19.20
  -8  11   0   59.39   19.30
   7 -11   0   -6.10   11.60
  -7  11   0    2.40   11.50
   6 -11   0    4.60   12.10
  -6  11   0   -0.20   12.50
  -6  11   0  -10.00    9.90
   5 -11   0  499.45   52.69
   5 -11   0  516.55   49.10
  -5  11   0  603.44   51.89
  -5  11   0  571.34   49.70
   4 -11   0  389.06   44.80
  -4  11   0  320.47   40.20
  -4  11   0  364.86   40.10
   3 -11   0  585.94   47.50
   3 -11   0  500.75   49.99
  -3  11   0  489.05   52.49
  -3  11   0  492.75   45.10
   2 -11   0   22.10   12.10
   2 -11   0   -5.90   13.40
  -2  11   0   15.50   10.70
  -2  11   0   -2.60   10.70
   1 -11   0  165.18   26.70
   1 -11   0  177.78   24.70
  -1  11   0  166.18   25.40
  -1  11   0  168.58   23.90
   0 -11   0   83.49   15.80
   0 -11   0   90.69   19.40
   0  11   0   63.29   14.80
   0  11   0   91.39   18.10
  -1 -11   0   58.49   13.80
  -1 -11   0   78.89   17.40
   1  11   0   56.79   13.40
   1  11   0   75.09   16.90
  -2 -11   0   74.29   16.80
  -2 -11   0   41.90   11.50
   2  11   0   54.09   13.10
   2  11   0   55.99   14.10
  -3 -11   0  203.98   24.60
  -3 -11   0  163.78   21.80
   3  11   0  182.28   23.40
   3  11   0  203.78   22.90
  -5 -11   0    9.60    7.30
  -5 -11   0    4.70    7.70
   5  11   0  -14.70    8.10
   5  11   0   17.40    7.30
   5  11   0   56.69   52.69
  -6 -11   0  298.67   25.40
  -6 -11   0  274.87   24.90
   6  11   0  242.58   39.80
   6  11   0  293.97   24.30
   6  11   0  289.47   27.40
  -7 -11   0   20.00    7.50
  -7 -11   0   15.50    7.60
   7  11   0   22.90   20.70
   7  11   0   21.60    9.60
   7  11   0   24.50    7.30
  -8 -11   0  473.35   33.80
  -8 -11   0  429.16   33.90
   8  11   0  439.46   32.30
   8  11   0  460.75   45.80
  -9 -11   0  468.95   36.70
  -9 -11   0  532.25   36.90
   9  11   0  526.95   47.80
   9  11   0  532.95   39.60
  10  11   0   17.50    5.40
 -11 -11   0  -41.90   31.00
   7 -12   0   42.80   16.90
  -7  12   0   42.70   16.90
   6 -12   0   38.70   16.70
  -6  12   0   30.20   16.40
  -6  12   0   22.50   14.40
   5 -12   0    0.40   17.30
   5 -12   0   -4.80   10.90
  -5  12   0   -5.70   10.50
  -5  12   0    2.10   12.70
   4 -12   0  243.48   33.40
   4 -12   0  229.98   36.90
  -4  12   0  238.08   33.30
  -4  12   0  246.48   34.20
   3 -12   0   67.39   21.80
   3 -12   0   60.49   17.10
  -3  12   0   92.79   18.40
  -3  12   0   47.00   17.10
   2 -12   0   12.00   11.70
   2 -12   0   38.60   17.70
  -2  12   0   28.10   13.00
  -2  12   0   35.90   16.30
   1 -12   0   33.30   17.00
   1 -12   0   27.50   16.00
  -1  12   0   40.20   14.40
  -1  12   0   12.60   13.10
   0 -12   0  545.45   50.19
   0 -12   0  588.74   50.09
   0  12   0  552.64   49.60
   0  12   0  533.25   46.40
  -1 -12   0  120.79   23.00
  -1 -12   0   96.39   17.60
   1  12   0   98.79   20.10
   1  12   0   78.29   16.10
  -2 -12   0  220.08   26.90
  -2 -12   0  238.08   30.40
   2  12   0  256.47   28.20
   2  12   0  205.28   28.50
  -3 -12   0   40.40   11.50
  -3 -12   0   50.39   14.50
   3  12   0   22.20   10.20
   3  12   0   29.10   13.00
  -4 -12   0  379.76   32.80
  -4 -12   0  398.76   35.00
   4  12   0  384.46   35.00
   4  12   0  340.27   32.00
  -5 -12   0   57.59   13.00
  -5 -12   0   44.60   11.50
   5  12   0   49.50   61.19
   5  12   0   54.99   11.70
  -6 -12   0  190.88   20.70
  -6 -12   0  127.89   17.80
   6  12   0  156.28   20.90
   6  12   0  161.58   18.50
   6  12   0  175.78   34.40
  -7 -12   0  281.17   24.80
   7  12   0  230.98   39.50
   7  12   0  279.37   27.10
   7  12   0  286.87   23.90
  -8 -12   0  299.97   27.40
  -8 -12   0  350.76   27.80
   8  12   0  339.27   29.60
   8  12   0  336.87   41.30
   8  12   0  339.67   26.80
  -9 -12   0   -5.60    5.40
  -9 -12   0   -1.50    5.60
   9  12   0    0.90    5.00
   9  12   0    6.70   10.20
   9  12   0    0.60   16.30
  10  12   0  185.58   15.90
  10  12   0  191.48   20.40
  10  12   0  179.98   28.20
   6 -13   0  107.79   23.90
   5 -13   0    1.10   12.20
  -5  13   0   15.90   14.80
  -5  13   0   -3.90   11.20
   4 -13   0   97.49   26.10
   4 -13   0   95.29   22.20
  -4  13   0  149.19   26.30
  -4  13   0   95.69   20.80
   3 -13   0   42.50   21.10
   3 -13   0    7.30   11.80
  -3  13   0   58.29   19.30
  -3  13   0   32.30   14.30
   2 -13   0  189.88   28.40
   2 -13   0  182.78   32.30
  -2  13   0  201.48   31.00
  -2  13   0  169.78   28.10
   1 -13   0   35.60   14.10
   1 -13   0   52.89   20.40
  -1  13   0   32.00   14.20
  -1  13   0   32.70   15.70
   0 -13   0   22.60   17.50
   0 -13   0   35.60   13.00
   0  13   0   40.10   13.60
   0  13   0   53.89   16.70
  -1 -13   0   36.90   16.50
  -1 -13   0   21.40   11.40
   1  13   0   41.80   12.70
   1  13   0   22.80   13.30
  -2 -13   0   17.90   10.50
   2  13   0   22.00   13.10
   2  13   0    2.70    8.60
  -3 -13   0  378.66   38.40
  -3 -13   0  374.56   34.90
   3  13   0  377.66   38.20
   3  13   0  419.66   35.70
  -4 -13   0  291.47   31.10
   4  13   0  245.48   30.30
   4  13   0  238.98   25.80
  -5 -13   0   15.00   10.50
   5  13   0  108.59   67.79
   5  13   0   -3.80   10.60
   5  13   0   -4.80    6.50
  -6 -13   0    1.50    9.40
  -6 -13   0   10.50    8.40
   6  13   0   19.20    8.50
   6  13   0   18.00   28.80
   6  13   0   21.20   11.20
  -7 -13   0  242.08   23.90
  -7 -13   0  265.47   24.40
   7  13   0  249.38   28.20
   7  13   0  221.78   22.40
   7  13   0  244.48   38.90
  -8 -13   0  351.66   29.90
  -8 -13   0  349.57   29.90
   8  13   0  368.26   44.30
   8  13   0  360.86   32.80
   8  13   0  359.66   29.20
  -9 -13   0  122.79   15.40
  -9 -13   0  125.29   15.10
   9  13   0  153.58   27.60
   9  13   0  138.59   13.70
 -10 -13   0    1.00    5.50
 -10 -13   0   -4.40    5.10
  10  13   0    5.50   16.20
  10  13   0  -19.50    9.60
  10  13   0   -5.00    4.40
   5 -14   0  148.79   27.40
  -5  14   0  162.78   31.80
   4 -14   0    5.50   12.70
  -4  14   0  -10.50   12.40
   3 -14   0  206.48   36.40
   3 -14   0  141.49   25.60
  -3  14   0  168.18   29.10
   2 -14   0    3.60   11.60
   2 -14   0   -6.30   16.40
  -2  14   0   -8.60   11.50
  -2  14   0    8.10   12.10
   1 -14   0  128.39   23.20
   1 -14   0  203.88   32.90
  -1  14   0  151.58   28.00
  -1  14   0  155.08   24.60
   0 -14   0   -8.30   13.90
   0 -14   0   -8.80    9.00
   0  14   0   -4.20   11.30
   0  14   0   -8.10    8.90
  -1 -14   0   -1.00   14.20
  -1 -14   0   16.50   11.20
   1  14   0  -17.00   10.40
   1  14   0   15.30   10.90
  -2 -14   0   -3.50    9.10
  -2 -14   0    5.50   14.50
   2  14   0   -2.00    9.10
   2  14   0  -12.10   10.00
  -3 -14   0    0.70    9.00
   3  14   0   -3.30   10.50
  -4 -14   0  284.27   29.60
  -4 -14   0  280.47   33.70
   4  14   0  317.47   35.10
   4  14   0  292.47   29.40
  -5 -14   0  367.56   36.80
  -5 -14   0  379.76   34.60
   5  14   0  394.06   34.40
   5  14   0  410.66   38.00
  -6 -14   0    5.90   10.30
  -6 -14   0   -2.10    7.00
   6  14   0    8.90   13.30
   6  14   0  -12.40    6.20
   6  14   0   37.10   33.80
  -7 -14   0   22.60    9.80
  -7 -14   0   50.29   11.80
   7  14   0   15.60   23.30
   7  14   0   40.80   13.10
   7  14   0   24.50    8.80
  -8 -14   0  337.67   29.90
  -8 -14   0  328.67   28.10
   8  14   0  341.27   31.60
   8  14   0  297.97   26.50
   8  14   0  242.68   41.80
  -9 -14   0    6.60    7.40
  -9 -14   0   -5.30    6.20
   9  14   0    4.20    9.20
   9  14   0    6.30   18.40
   9  14   0  -10.30    5.60
 -10 -14   0   96.59   12.50
  10  14   0   91.29   23.20
  11  14   0   20.80    6.20
  11  14   0    9.60    9.30
   4 -15   0   82.09   22.30
  -4  15   0  113.19   27.20
   3 -15   0  151.98   28.10
  -3  15   0  141.39   29.60
   2 -15   0  211.38   36.10
   2 -15   0  118.69   24.20
  -2  15   0  189.88   32.50
   1 -15   0   42.20   22.50
   1 -15   0   38.50   14.70
  -1  15   0   40.60   17.20
   0 -15   0  232.78   32.10
   0 -15   0  288.57   40.00
   0  15   0  245.18   35.00
  -1 -15   0  185.58   30.10
  -1 -15   0  116.19   21.90
   1  15   0  117.09   22.10
   1  15   0  133.09   26.10
  -2 -15   0   12.90   10.30
  -2 -15   0    0.80   15.00
   2  15   0    1.90    9.20
   2  15   0    7.40   12.30
  -3 -15   0   51.19   14.90
  -3 -15   0   66.09   19.70
   3  15   0   28.90   13.20
   3  15   0   62.99   18.00
  -4 -15   0  241.08   34.50
  -4 -15   0  221.28   27.40
   4  15   0  200.48   29.40
   4  15   0  199.38   25.90
  -5 -15   0   38.60   12.70
  -5 -15   0   61.59   17.10
   5  15   0   44.20   12.60
   5  15   0   72.29   17.60
   5  15   0 -146.99   74.79
  -6 -15   0  141.69   20.20
  -6 -15   0  134.19   20.80
   6  15   0  160.38   20.60
   6  15   0  171.18   24.70
  -7 -15   0    1.10    9.10
  -7 -15   0   15.20    9.10
   7  15   0    5.00   11.70
   7  15   0   -4.20    6.90
   7  15   0   14.20   22.70
  -8 -15   0   29.20   10.00
  -8 -15   0   61.19   12.60
   8  15   0   37.70    9.90
   8  15   0   39.40   14.10
   8  15   0   35.50   23.40
  -9 -15   0   20.00    8.90
  -9 -15   0    9.10    7.80
   9  15   0   26.80   20.90
   9  15   0   15.60    8.10
   9  15   0   24.30   12.50
 -10 -15   0    3.80    7.00
 -10 -15   0   -7.60    6.40
  10  15   0  -10.70   16.60
 -11 -15   0  124.99   14.30
 -11 -15   0  103.99   13.30
  11  15   0  162.48   27.40
  11  15   0  127.69   18.60
  11  15   0  158.48   14.10
   3 -16   0   34.00   16.80
  -3  16   0   22.60   17.60
   2 -16   0  159.18   33.50
  -2  16   0  245.98   37.30
   1 -16   0  143.89   25.70
   1 -16   0  229.28   39.00
  -1  16   0  129.99   27.50
   0 -16   0  147.59   33.90
   0 -16   0   64.69   18.10
   0  16   0   51.79   19.30
  -1 -16   0    1.30   10.60
  -1 -16   0  -23.20   15.30
   1  16   0   -0.70   13.30
  -2 -16   0  236.08   34.90
  -2 -16   0  130.19   23.50
   2  16   0  186.58   29.90
  -3 -16   0  139.29   26.10
  -3 -16   0  116.89   20.40
   3  16   0  121.99   24.30
  -4 -16   0   19.90   15.50
  -4 -16   0   24.60   12.40
   4  16   0    9.10   12.10
  -5 -16   0  261.77   33.10
  -5 -16   0  251.97   30.10
   5  16   0  318.57   35.80
  -6 -16   0   15.20    9.90
  -6 -16   0   -6.30    9.80
   6  16   0 -131.79   60.09
   6  16   0  -12.10    9.80
   6  16   0   12.60   15.40
  -7 -16   0   37.70   12.10
  -7 -16   0   51.89   13.90
   7  16   0   36.70   26.40
   7  16   0   81.49   18.40
   7  16   0   60.49   14.50
  -8 -16   0    9.00    9.20
  -8 -16   0   25.40   10.40
   8  16   0   12.20   12.10
   8  16   0   16.30   22.80
   8  16   0    9.80    8.50
  -9 -16   0   64.49   12.90
  -9 -16   0   53.09   18.50
   9  16   0   72.79   24.80
   9  16   0   54.89   11.50
   9  16   0   44.90   15.50
 -10 -16   0    9.30    8.30
 -10 -16   0   -0.80    7.20
  10  16   0  -16.80   16.20
  10  16   0    0.80    5.70
  10  16   0    5.60    5.60
 -11 -16   0   30.10    8.10
 -11 -16   0   28.60    8.30
  11  16   0   18.60    6.20
  11  16   0   32.30   21.50
  11  16   0   66.39   19.60
   1 -17   0   56.89   19.10
  -1  17   0   94.49   23.70
   0 -17   0  155.48   34.50
   0 -17   0  135.79   25.00
   0  17   0  149.29   30.20
  -1 -17   0  211.68   37.70
   1  17   0  132.39   27.90
  -2 -17   0    5.20   11.40
  -2 -17   0   -2.70   17.40
   2  17   0   36.80   16.90
  -3 -17   0    6.60   10.40
  -3 -17   0   36.00   18.40
   3  17   0   36.20   17.10
  -4 -17   0  -11.10    8.50
  -4 -17   0  -12.20   13.80
   4  17   0   12.60   13.00
  -5 -17   0   18.00   14.10
  -5 -17   0   25.40   12.20
   5  17   0   27.00   14.70
  -6 -17   0   -3.30   11.60
  -6 -17   0   21.30   11.50
   6  17   0   20.30   13.30
  -7 -17   0   -4.20   10.10
  -7 -17   0   15.40   10.50
   7  17   0    2.70   11.10
   7  17   0    3.80   21.50
  -8 -17   0  100.39   17.50
  -8 -17   0  122.59   19.70
   8  17   0  127.79   31.50
  -9 -17   0   -4.30    8.00
  -9 -17   0    9.40    9.20
   9  17   0   30.30   11.50
   9  17   0    4.30   20.10
  -1 -18   0   -2.20   18.50
   1  18   0   12.40   15.20
  -2 -18   0  119.49   23.10
  -2 -18   0  141.39   30.40
   2  18   0  154.18   28.60
  -3 -18   0   22.10   19.20
  -3 -18   0   30.80   13.80
   3  18   0   18.70   15.70
  -4 -18   0   99.19   25.10
  -4 -18   0   89.69   19.00
   4  18   0  116.39   24.30
  -5 -18   0   39.80   17.60
  -5 -18   0   17.30   12.50
   5  18   0   79.29   19.80
   5  18   0  -77.59   97.59
  -6 -18   0   76.99   19.10
   6  18   0   85.09   20.70
  -7 -18   0   -8.40   10.20
   7  18   0   33.80   26.30
   7  18   0    5.10   11.70
   7  18  -1   69.49   28.60
   7  18  -1   72.49   18.80
  -7 -18   1   57.89   17.30
   6  18  -1   15.50   12.50
  -6 -18   1   21.60   12.10
  -6 -18   1  -10.00   12.50
   5  18  -1  225.78   31.10
  -5 -18   1  176.48   26.10
  -5 -18   1  201.68   31.20
   4  18  -1  -71.69   90.69
   4  18  -1   55.19   17.00
  -4 -18   1   13.10   11.90
  -4 -18   1   18.60   17.50
   3  18  -1    9.60   13.60
  -3 -18   1   18.90   12.80
  -3 -18   1   -0.70   16.40
   2  18  -1   13.40   14.80
  -2 -18   1    5.90   10.30
  -2 -18   1   12.60   19.30
   9  17  -1  131.89   31.90
  -9 -17   1  121.99   18.10
  -9 -17   1  111.69   17.60
   8  17  -1    8.30   13.10
  -8 -17   1   -4.20    8.70
  -8 -17   1   -3.70    8.90
   7  17  -1   70.69   29.50
   7  17  -1   39.70   15.50
  -7 -17   1   30.40   12.50
  -7 -17   1   45.40   15.10
   6  17  -1   99.89   20.30
  -6 -17   1   83.09   16.80
  -6 -17   1   70.29   18.40
   5  17  -1   31.10   14.30
   5  17  -1 -121.09   90.69
  -5 -17   1   17.90   15.30
  -5 -17   1   29.40   11.80
   4  17  -1   28.50   14.60
  -4 -17   1   13.20   10.90
  -4 -17   1    4.30   14.50
   3  17  -1    4.50   12.10
  -3 -17   1  -10.70    8.90
  -3 -17   1   -1.30   14.60
   2  17  -1   16.00   15.70
  -2 -17   1   -8.30   15.70
  -2 -17   1   -3.70   11.10
   1  17  -1  -17.60   11.50
  -1 -17   1   -7.30   20.60
  -1 -17   1   12.20   16.50
   0  17  -1  242.08   38.10
   0 -17   1  297.17   43.30
   0 -17   1  214.48   32.60
  -1  17  -1  161.38   30.20
   1 -17   1  137.59   26.60
  10  16  -1  108.59   12.20
  10  16  -1   89.09   26.80
 -10 -16   1   81.49   13.10
 -10 -16   1   91.39   14.00
   9  16  -1   19.40    8.50
   9  16  -1   10.10   11.30
   9  16  -1    4.60   21.40
  -9 -16   1    9.60    8.70
  -9 -16   1    7.30    8.50
   8  16  -1  105.19   31.50
   8  16  -1   88.39   18.70
   8  16  -1  103.79   16.00
  -8 -16   1  124.19   18.10
  -8 -16   1   89.29   16.10
   7  16  -1    9.30   17.00
   7  16  -1   19.30   25.70
  -7 -16   1    5.90    8.90
  -7 -16   1    6.70   10.40
   6  16  -1  116.09   21.90
  -6 -16   1  116.09   18.90
  -6 -16   1  124.69   21.00
   5  16  -1   57.29   16.10
  -5 -16   1   60.69   17.70
  -5 -16   1   64.19   15.20
   4  16  -1  461.45   44.60
  -4 -16   1  460.25   45.00
  -4 -16   1  446.86   41.00
   3  16  -1   84.99   19.50
  -3 -16   1   70.69   16.00
  -3 -16   1   70.09   22.30
   2  16  -1   -2.20   12.30
  -2 -16   1   17.40   19.00
  -2 -16   1   27.40   12.80
   1  16  -1  272.57   36.30
  -1 -16   1  215.88   31.30
  -1 -16   1  244.18   38.10
   0  16  -1  103.69   24.40
   0 -16   1  128.49   24.30
   0 -16   1  133.89   34.60
  -1  16  -1   85.39   23.50
   1 -16   1   67.49   25.50
   1 -16   1   56.99   17.40
  -2  16  -1   66.99   21.60
  -3  16  -1   69.99   23.30
   3 -16   1  101.49   23.80
  11  15  -1   24.60    9.90
  11  15  -1    6.10   18.00
  11  15  -1   29.80    6.10
  10  15  -1    6.30   18.30
 -10 -15   1    1.70    6.60
 -10 -15   1   13.50    7.00
   9  15  -1   33.50    9.90
   9  15  -1   30.90   12.90
   9  15  -1   12.50   20.80
  -9 -15   1   28.40    9.40
   8  15  -1   10.50    7.80
   8  15  -1    8.70   23.40
   8  15  -1   13.60   10.50
  -8 -15   1   -8.30    7.80
  -8 -15   1    9.20    8.50
   7  15  -1   39.10   10.80
   7  15  -1   45.50   27.30
   7  15  -1   47.70   22.20
  -7 -15   1   42.60   12.00
  -7 -15   1   34.70   11.20
   6  15  -1    7.20   10.70
   6  15  -1    1.20    8.50
   6  15  -1  -43.30   58.19
  -6 -15   1  -10.40    7.00
  -6 -15   1   -0.10   11.00
   5  15  -1  471.55   43.20
   5  15  -1  448.56   39.90
  -5 -15   1  493.85   43.50
  -5 -15   1  456.25   40.40
   4  15  -1   13.80    9.80
   4  15  -1   -3.50   11.80
  -4 -15   1    4.90   10.10
  -4 -15   1   11.80   14.00
   3  15  -1  220.88   31.70
   3  15  -1  219.88   29.20
  -3 -15   1  235.58   29.00
  -3 -15   1  321.87   36.50
   2  15  -1   -2.70   12.30
   2  15  -1   -3.10    9.50
  -2 -15   1   10.70   15.70
  -2 -15   1   20.40   11.50
   1  15  -1   -9.60   11.70
  -1 -15   1  -12.60   14.20
  -1 -15   1   -5.30    8.20
   0  15  -1   74.99   21.40
   0 -15   1   56.89   22.10
   0 -15   1   44.80   16.40
  -1  15  -1  127.39   27.20
   1 -15   1  147.29   25.80
   1 -15   1  228.58   38.50
  -2  15  -1  345.67   43.60
   2 -15   1  343.77   46.00
   2 -15   1  280.07   37.70
  -3  15  -1   65.59   20.60
   3 -15   1   77.99   20.60
  -4  15  -1   27.80   17.80
   4 -15   1    9.00   15.90
  10  14  -1   13.30    6.00
  10  14  -1   37.70   13.60
  10  14  -1   26.60   20.30
 -10 -14   1   26.60    7.60
 -10 -14   1   16.60    6.30
   9  14  -1   25.00   21.20
  -9 -14   1   30.80    8.50
  -9 -14   1   16.00    7.80
   8  14  -1   41.60   13.50
   8  14  -1   45.60   26.00
   8  14  -1   34.80    9.30
  -8 -14   1   40.30   11.60
  -8 -14   1   44.00   10.60
   7  14  -1  157.28   35.50
   7  14  -1  192.88   20.20
   7  14  -1  235.08   26.70
  -7 -14   1  188.48   22.40
  -7 -14   1  173.08   21.20
   6  14  -1    5.90    7.70
   6  14  -1   11.50   12.00
   6  14  -1   77.99   56.89
  -6 -14   1   17.40   11.40
  -6 -14   1   23.60    9.90
   5  14  -1  102.49   77.09
   5  14  -1    3.30    7.90
   5  14  -1    6.00   10.90
  -5 -14   1    0.70    8.30
  -5 -14   1   10.00   11.40
   4  14  -1  411.86   40.20
  -4 -14   1  440.66   38.00
  -4 -14   1  419.76   40.80
   3  14  -1  331.97   37.90
   3  14  -1  263.57   38.80
  -3 -14   1  403.06   44.50
  -3 -14   1  340.17   32.60
   2  14  -1    8.50   10.90
   2  14  -1   -7.80   11.20
  -2 -14   1    9.70    9.90
  -2 -14   1   -0.90   14.00
   1  14  -1   57.99   17.70
   1  14  -1   33.70   14.50
  -1 -14   1   55.09   15.30
  -1 -14   1   55.19   19.70
   0  14  -1   -5.10   12.00
   0  14  -1   22.70   12.30
   0 -14   1   13.60   11.80
   0 -14   1   32.30   18.10
  -1  14  -1   80.99   21.70
  -1  14  -1   78.19   19.00
   1 -14   1  138.99   29.40
   1 -14   1  113.29   21.40
  -2  14  -1  105.89   22.90
  -2  14  -1   96.29   20.60
   2 -14   1  105.79   22.00
   2 -14   1  148.89   30.80
  -3  14  -1  115.49   25.50
   3 -14   1  106.29   22.20
   3 -14   1  174.28   33.20
  -4  14  -1  206.48   34.30
   4 -14   1  246.98   34.50
  -5  14  -1   93.39   26.00
   5 -14   1   46.40   17.70
  10  13  -1  122.49   16.10
  10  13  -1   86.99   23.80
   9  13  -1   12.80    5.70
   9  13  -1    6.70   19.10
  -9 -13   1   11.00    6.60
  -9 -13   1    2.50    6.10
   8  13  -1  254.17   25.00
   8  13  -1  233.98   38.30
   8  13  -1  197.08   20.00
  -8 -13   1  211.58   21.20
   7  13  -1    0.40    6.50
   7  13  -1   12.10   24.10
   7  13  -1    3.50   10.20
  -7 -13   1   -0.10    6.50
  -7 -13   1    1.50    7.70
   6  13  -1   45.40   10.60
   6  13  -1   64.09   15.00
   6  13  -1   12.40   31.70
  -6 -13   1   57.29   13.30
  -6 -13   1   55.49   13.40
   5  13  -1    2.00    7.30
   5  13  -1   -3.80   72.39
  -5 -13   1   -8.40    9.30
   4  13  -1  144.69   22.60
   4  13  -1  134.19   19.50
  -4 -13   1  177.78   24.30
  -4 -13   1  149.69   20.80
   3  13  -1  223.78   29.20
   3  13  -1  236.68   27.30
  -3 -13   1  275.77   32.40
  -3 -13   1  204.58   25.70
   2  13  -1  329.37   35.50
   2  13  -1  340.07   32.40
  -2 -13   1  318.87   32.10
   1  13  -1  119.49   20.00
   1  13  -1  138.89   23.70
  -1 -13   1  172.48   27.50
  -1 -13   1  107.89   19.70
   0  13  -1  116.99   20.50
   0  13  -1   70.69   18.90
   0 -13   1   88.59   18.10
   0 -13   1  140.19   26.60
  -1  13  -1   10.00   13.00
   1 -13   1    3.80   15.10
   1 -13   1    0.80   10.10
  -2  13  -1  231.68   33.10
  -2  13  -1  161.58   26.30
   2 -13   1  192.98   27.50
   2 -13   1  202.08   33.40
  -3  13  -1   11.90   15.00
  -3  13  -1   17.20   12.80
   3 -13   1   44.90   21.10
   3 -13   1   45.50   15.80
  -4  13  -1   43.50   18.40
  -4  13  -1   48.50   16.40
   4 -13   1   34.90   15.50
   4 -13   1    3.90   19.50
  -5  13  -1   74.39   21.60
   5 -13   1   65.79   20.30
   6 -13   1  157.68   27.90
  10  12  -1   37.30   20.00
   9  12  -1  257.27   24.10
   9  12  -1  189.08   18.30
   9  12  -1  272.27   35.60
  -9 -12   1  255.57   20.20
  -9 -12   1  225.28   19.50
   8  12  -1   27.40    7.90
   8  12  -1   32.60   22.80
  -8 -12   1   41.10    9.30
  -8 -12   1   32.50    8.70
   7  12  -1  302.77   29.00
   7  12  -1  254.17   43.70
   7  12  -1  285.77   25.30
  -7 -12   1  329.87   26.70
  -7 -12   1  331.37   27.30
   6  12  -1   57.29   27.50
   6  12  -1   39.20    9.70
   6  12  -1   69.19   14.40
  -6 -12   1   33.70    9.90
  -6 -12   1   38.30   11.10
   5  12  -1  115.69   65.29
   5  12  -1   13.60   10.50
   5  12  -1   13.40    8.10
  -5 -12   1   30.80   11.40
  -5 -12   1   20.20    8.70
   3  12  -1  266.57   27.10
   3  12  -1  288.37   30.90
  -3 -12   1  307.57   33.70
  -3 -12   1  282.47   27.50
   2  12  -1   -3.20   10.40
   2  12  -1   -4.30    7.70
  -2 -12   1   -4.60    7.70
  -2 -12   1    6.90   10.90
   1  12  -1  131.19   22.50
   1  12  -1  135.09   20.50
  -1 -12   1  138.79   20.90
  -1 -12   1  154.88   27.00
   0  12  -1  187.28   24.60
   0  12  -1  149.79   25.30
   0 -12   1  167.98   27.10
  -1  12  -1  202.98   27.20
  -1  12  -1  144.49   25.70
   1 -12   1  239.88   33.00
   1 -12   1  190.58   27.00
  -2  12  -1  111.59   21.80
  -2  12  -1  138.29   24.90
   2 -12   1  140.09   25.90
   2 -12   1  127.09   22.40
  -3  12  -1  243.68   34.60
  -3  12  -1  238.38   32.50
   3 -12   1  328.77   40.80
   3 -12   1  279.67   34.40
  -4  12  -1   74.29   20.90
   4 -12   1   48.00   16.90
   4 -12   1   32.70   20.90
  -5  12  -1  172.28   29.10
  -5  12  -1  164.38   28.20
   5 -12   1  156.88   33.90
   5 -12   1  197.58   29.60
  -6  12  -1   31.40   15.90
  -6  12  -1   16.90   13.30
   6 -12   1   -6.40   10.70
  -7  12  -1    7.70   14.20
   7 -12   1    6.50   12.20
 -12 -11   1  -68.99   32.40
  10  11  -1   -4.10   14.00
   9  11  -1    5.70    5.00
   9  11  -1    5.00   16.10
   8  11  -1   54.49   22.10
  -8 -11   1   39.30    8.20
  -8 -11   1   54.09    8.70
   7  11  -1  163.08   17.10
   7  11  -1  214.88   22.30
   7  11  -1  187.78   34.10
  -7 -11   1  189.78   18.30
   6  11  -1  224.38   24.10
   6  11  -1  193.78   35.80
   6  11  -1  185.98   19.30
  -6 -11   1  233.88   22.50
  -6 -11   1  203.68   20.30
   5  11  -1  249.08   23.60
   5  11  -1  243.68   26.60
  -5 -11   1  316.77   26.70
  -5 -11   1  255.87   24.40
   4  11  -1   38.10   10.20
   4  11  -1 -123.79   71.79
  -4 -11   1   60.89   13.90
   3  11  -1  211.48   23.00
   3  11  -1  240.38   27.60
  -3 -11   1  218.38   23.10
  -3 -11   1  261.77   27.00
   2  11  -1   36.10   13.10
   2  11  -1   52.19   12.10
  -2 -11   1   64.29   16.10
  -2 -11   1   35.80   11.00
   1  11  -1   28.10   10.90
   1  11  -1   36.40   13.20
  -1 -11   1   31.50   11.00
  -1 -11   1   28.50   13.60
   0  11  -1  195.58   27.70
   0  11  -1  255.17   28.20
   0 -11   1  256.87   32.20
   0 -11   1  231.08   26.90
  -1  11  -1   67.89   16.00
  -1  11  -1   84.39   18.90
   1 -11   1   87.79   17.50
   1 -11   1   74.09   19.90
  -2  11  -1  212.48   29.80
  -2  11  -1  217.08   28.10
   2 -11   1  217.68   31.80
   2 -11   1  257.77   30.90
  -3  11  -1    3.70   10.50
  -3  11  -1    1.20   13.30
   3 -11   1  -18.40   12.10
  -4  11  -1  744.33   63.99
  -4  11  -1  705.63   61.59
   4 -11   1  804.02   67.19
   4 -11   1  821.02   63.59
  -5  11  -1  260.97   33.30
  -5  11  -1  264.87   35.90
   5 -11   1  267.97   38.10
   5 -11   1  264.27   33.10
  -6  11  -1  264.17   35.80
  -6  11  -1  243.68   36.20
   6 -11   1  269.47   34.50
  -7  11  -1   -6.60   12.40
  -7  11  -1    5.00   13.70
   7 -11   1  -12.70    9.50
  -8  11  -1   48.80   17.00
  -8  11  -1   40.40   17.40
   8 -11   1   43.40   17.20
 -13 -10   1  -67.49   50.89
 -12 -10   1  -56.09   34.00
 -11 -10   1  -68.09   33.60
 -10 -10   1  -47.50   32.70
   9  10  -1   50.59   19.20
   8  10  -1  149.49   17.00
   8  10  -1  122.99   24.90
  -8 -10   1  131.09   13.20
  -8 -10   1  138.39   13.20
   7  10  -1   21.40    6.30
   7  10  -1   26.70   20.10
  -7 -10   1   18.40    6.70
  -7 -10   1    9.70    6.10
   6  10  -1  498.05   38.40
   6  10  -1  465.05   51.19
   6  10  -1  475.95   35.80
  -6 -10   1  469.15   36.30
  -6 -10   1  504.65   36.90
   5  10  -1   10.40    6.30
   5  10  -1   -3.70    7.10
  -5 -10   1   -4.30    5.60
  -5 -10   1    5.50    7.50
   4  10  -1  246.88   24.70
   4  10  -1  220.08   21.70
  -4 -10   1  264.87   22.60
  -4 -10   1  226.68   23.60
   3  10  -1  236.08   23.20
   3  10  -1  269.47   28.10
  -3 -10   1  254.07   25.80
  -3 -10   1  243.08   23.40
   2  10  -1  649.34   52.89
   2  10  -1  672.13   51.29
  -2 -10   1  720.73   53.79
  -2 -10   1  674.33   51.59
   1  10  -1   36.00   12.00
   1  10  -1   42.30   11.30
  -1 -10   1   29.60   10.40
  -1 -10   1   24.70   12.40
   0  10  -1  281.07   27.70
   0  10  -1  313.07   30.50
   0 -10   1  296.87   31.30
   0 -10   1  260.57   27.70
  -1  10  -1  104.69   18.20
  -1  10  -1  131.19   21.00
   1 -10   1  137.49   22.60
   1 -10   1  114.09   18.50
  -2  10  -1   45.60   13.20
  -2  10  -1   40.00   14.30
   2 -10   1   40.40   12.50
   2 -10   1   25.90   14.30
  -3  10  -1   25.30   12.80
  -3  10  -1   36.50   12.70
   3 -10   1   19.90   11.60
   3 -10   1   21.40   14.90
  -4  10  -1    9.00   11.60
   4 -10   1   13.70   10.90
   4 -10   1   10.30   14.70
  -5  10  -1  492.25   44.10
  -5  10  -1  402.26   44.10
   5 -10   1  545.75   49.30
   5 -10   1  468.45   43.90
  -6  10  -1    9.60   11.40
  -6  10  -1    3.30   12.10
   6 -10   1    7.00   16.40
  -7  10  -1   -1.00   11.60
  -7  10  -1    7.20   11.60
   7 -10   1   33.30   14.30
  -8  10  -1   57.49   18.00
  -8  10  -1   28.30   14.40
   8 -10   1   38.00   15.00
  -9  10  -1   92.89   24.50
  -9  10  -1  117.29   22.70
   9 -10   1   85.89   20.20
 -11  -9   1  -32.70   36.80
 -10  -9   1  -38.00   35.10
   9   9  -1    3.00   13.90
  -9  -9   1  -28.30   36.00
   7   9  -1  208.48   31.80
   7   9  -1  232.68   21.00
   7   9  -1  199.68   16.90
  -7  -9   1  212.28   17.40
  -7  -9   1  197.78   17.30
   6   9  -1   21.20    5.60
   6   9  -1   24.10    7.80
   6   9  -1   16.70   19.50
  -6  -9   1   24.70    7.20
  -6  -9   1   21.50    6.50
   5   9  -1  176.08   17.60
   5   9  -1  186.38   20.50
  -5  -9   1  215.18   18.60
  -5  -9   1  211.08   19.50
   4   9  -1   35.30    8.60
   4   9  -1   51.49   11.50
   4   9  -1    8.40   61.09
  -4  -9   1   47.80    9.20
  -4  -9   1   35.90   10.00
   3   9  -1  137.59   18.00
   3   9  -1  142.99   18.70
  -3  -9   1  145.49   18.70
  -3  -9   1  141.79   16.90
   2   9  -1  202.78   23.30
  -2  -9   1  202.98   23.40
  -2  -9   1  180.88   19.80
   1   9  -1  489.55   39.50
   1   9  -1  508.75   41.60
  -1  -9   1  465.35   41.50
  -1  -9   1  522.75   40.10
   0   9  -1   90.69   15.90
   0   9  -1  133.39   19.90
   0  -9   1   89.59   17.20
   0  -9   1  125.39   17.70
  -1   9  -1 1525.05  106.79
  -1   9  -1 1451.75  104.69
   1  -9   1 1452.05  106.79
   1  -9   1 1542.85  105.39
  -2   9  -1   51.99   14.20
  -2   9  -1   23.10   10.40
   2  -9   1   20.80   12.60
   2  -9   1   23.80   11.20
  -3   9  -1  117.39   20.50
  -3   9  -1  108.29   18.70
   3  -9   1   92.09   17.90
   3  -9   1   96.69   20.20
  -4   9  -1  100.59   18.80
  -4   9  -1   86.29   19.20
   4  -9   1  104.09   21.80
   4  -9   1  135.89   20.50
  -5   9  -1  133.89   21.80
  -5   9  -1   98.69   21.60
   5  -9   1  146.69   26.00
   5  -9   1  134.59   22.50
  -6   9  -1   76.49   18.40
  -6   9  -1  106.09   20.80
   6  -9   1   75.39   18.70
  -7   9  -1   77.19   18.80
  -7   9  -1   44.60   16.30
   7  -9   1   49.99   15.70
   7  -9   1   67.99   22.10
  -8   9  -1   60.89   17.60
  -8   9  -1   81.09   18.70
   8  -9   1   68.59   20.80
  -9   9  -1   22.80   13.70
  -9   9  -1   12.60   12.70
   9  -9   1    7.40   11.40
 -10   9  -1   76.59   19.00
 -10   9  -1   88.49   23.00
  10  -9   1  100.79   20.00
 -13  -8   1   54.99   29.50
 -12  -8   1    8.40   26.10
 -11  -8   1  -50.99   32.40
 -10  -8   1  -54.59   33.30
  -9  -8   1  -11.90   36.50
   8   8  -1    1.00   13.30
   8   8  -1    0.60    3.20
  -8  -8   1  -17.60   37.60
   7   8  -1  146.99   24.70
   7   8  -1  136.69   13.70
   7   8  -1  116.39   10.00
  -7  -8   1  102.39   10.80
  -7  -8   1  128.79   11.10
   6   8  -1  340.27   27.20
   6   8  -1  330.47   39.40
  -6  -8   1  426.46   28.20
  -6  -8   1  403.76   28.00
   5   8  -1  508.85   38.40
   5   8  -1  566.34   40.40
  -5  -8   1  575.54   42.30
  -5  -8   1  519.45   38.70
   4   8  -1  189.28   19.20
   4   8  -1  159.38   16.00
  -4  -8   1  157.08   16.60
  -4  -8   1  199.48   25.80
   3   8  -1    2.70    7.90
   3   8  -1    0.30    6.10
  -3  -8   1   10.10    8.10
  -3  -8   1    7.20    6.20
   2   8  -1   43.60   11.70
   2   8  -1   44.00   10.30
  -2  -8   1   38.40    9.80
  -2  -8   1   48.00   11.90
   1   8  -1    7.20   10.00
   1   8  -1    9.00    7.80
  -1  -8   1   22.20   10.20
  -1  -8   1    1.80    7.00
   0   8  -1  570.64   46.30
   0   8  -1  552.54   44.20
   0  -8   1  583.24   46.80
   0  -8   1  599.94   44.80
  -1   8  -1    0.50    7.60
  -1   8  -1   10.40    9.40
   1  -8   1    3.30   10.30
   1  -8   1   13.00    8.80
  -2   8  -1 1199.78   89.79
   2  -8   1 1246.78   90.49
   2  -8   1 1278.97   88.99
  -3   8  -1  346.57   33.30
  -3   8  -1  353.06   31.90
   3  -8   1  299.37   35.50
   3  -8   1  371.96   32.70
  -4   8  -1   38.80   13.50
  -4   8  -1   19.90   11.00
   4  -8   1   60.79   16.10
   4  -8   1   37.20   12.20
  -5   8  -1  334.77   34.20
  -5   8  -1  323.87   32.90
   5  -8   1  340.77   38.40
   5  -8   1  333.77   33.10
  -6   8  -1  571.94   50.29
  -6   8  -1  613.24   49.99
   6  -8   1  594.84   49.70
   6  -8   1  563.94   52.59
  -7   8  -1    3.10   10.60
  -7   8  -1    5.30   10.90
   7  -8   1    1.50   10.30
   7  -8   1   -4.50   13.40
  -8   8  -1   27.30   13.60
  -8   8  -1   19.70   13.00
   8  -8   1   10.80   10.90
   8  -8   1   32.30   17.80
  -9   8  -1  158.28   25.70
  -9   8  -1  242.38   31.50
   9  -8   1  210.98   27.70
 -10   8  -1   95.29   20.70
  10  -8   1   82.69   19.20
 -12  -7   1   55.89   27.30
 -11  -7   1  180.18   36.70
 -10  -7   1  222.28   37.50
  -9  -7   1   11.70   21.70
  -8  -7   1   35.30   30.90
   7   7  -1    7.90    3.10
   7   7  -1    2.30   12.10
  -7  -7   1  -26.80   36.40
   6   7  -1  594.14   50.19
   6   7  -1  562.14   40.10
  -6  -7   1  624.84   40.50
  -6  -7   1  577.74   40.50
   5   7  -1   31.40   20.30
   5   7  -1   36.00    6.40
  -5  -7   1   23.40    6.60
  -5  -7   1   34.10    6.40
   4   7  -1  207.38   20.20
   4   7  -1  245.28   74.19
   4   7  -1  194.18   17.80
  -4  -7   1  214.28   19.50
  -4  -7   1  226.08   18.60
   3   7  -1   61.09    9.50
   3   7  -1  115.49   71.99
   3   7  -1   39.50   10.10
  -3  -7   1   30.40    9.90
  -3  -7   1   37.90    8.80
   2   7  -1  459.25   35.10
   2   7  -1  438.46   33.20
  -2  -7   1  414.86   35.10
  -2  -7   1  397.26   33.00
   1   7  -1  431.96   36.10
   1   7  -1  456.45   34.50
  -1  -7   1  431.06   34.40
  -1  -7   1  403.26   36.00
   0   7  -1   -0.90    7.30
   0  -7   1   -4.70    7.10
   0  -7   1   -4.10    9.50
  -1   7  -1 1089.59   74.59
  -1   7  -1  995.30   72.69
   1  -7   1  997.30   72.89
   1  -7   1 1002.30   74.59
  -2   7  -1  526.05   43.60
  -2   7  -1  538.25   42.30
   2  -7   1  519.75   44.20
   2  -7   1  543.95   42.40
  -3   7  -1  317.47   30.30
  -3   7  -1  266.37   27.70
   3  -7   1  335.97   29.00
  -4   7  -1   54.19   13.10
  -4   7  -1   63.09   14.20
   4  -7   1   49.99   12.90
   4  -7   1   55.89   15.20
  -5   7  -1  515.95   44.10
   5  -7   1  463.25   44.80
   5  -7   1  556.44   43.70
  -6   7  -1    4.90    9.60
  -6   7  -1   12.70   10.20
   6  -7   1    0.00   10.80
   6  -7   1   -1.00    8.50
  -7   7  -1  104.79   19.20
  -7   7  -1   89.59   18.40
   7  -7   1  114.89   22.60
   7  -7   1   68.39   15.90
  -8   7  -1   -5.10   10.20
  -8   7  -1    0.00    9.80
   8  -7   1   -3.90    8.40
   8  -7   1  -16.00   12.20
  -9   7  -1  118.69   20.80
  -9   7  -1  156.58   24.70
   9  -7   1   67.59   25.80
   9  -7   1  106.19   19.90
 -10   7  -1  185.98   26.00
 -10   7  -1  226.58   30.20
  10  -7   1  182.58   25.90
 -11   7  -1   27.40   14.90
 -11   7  -1   10.60   11.10
  11  -7   1   21.60   12.30
 -12  -6   1  159.68   35.80
 -11  -6   1   13.70   22.80
 -10  -6   1   79.99   26.20
  -9  -6   1  116.19   28.20
  -8  -6   1   85.69   24.20
   7   6  -1   53.29   14.60
  -7  -6   1   26.90   18.90
   6   6  -1   98.79   18.20
   6   6  -1  121.39   11.70
   5   6  -1  439.86   47.00
   5   6  -1  499.25   36.00
   5   6  -1  594.84   38.80
  -5  -6   1  581.44   36.70
  -5  -6   1  513.75   36.40
   4   6  -1    7.90    5.10
   4   6  -1   -7.50   19.70
   4   6  -1   -0.80    3.30
  -4  -6   1    4.80    6.40
  -4  -6   1   -0.40    5.10
   3   6  -1  630.04   46.10
   3   6  -1  651.73   44.90
  -3  -6   1  620.84   45.70
   2   6  -1  288.77   22.40
   2   6  -1  254.17   23.70
  -2  -6   1  239.98   21.80
  -2  -6   1  264.07   23.60
   1   6  -1 1218.08   86.39
   1   6  -1 1279.87   87.69
  -1  -6   1 1292.17   86.69
  -1  -6   1 1270.87   87.69
   0   6  -1  219.48   29.50
   0   6  -1  243.08   22.40
   0  -6   1  237.38   22.00
   0  -6   1  257.07   25.10
  -1   6  -1  176.28   19.30
  -1   6  -1  125.89   18.80
   1  -6   1  147.79   19.70
   1  -6   1  160.78   18.10
  -2   6  -1  852.41   63.69
  -2   6  -1  845.92   62.29
   2  -6   1  803.12   63.59
   2  -6   1  925.01   62.89
  -3   6  -1 1169.08   81.79
  -3   6  -1 1032.50   79.99
   3  -6   1 1202.68   80.99
   3  -6   1 1134.09   81.99
  -4   6  -1   22.60    9.50
  -4   6  -1   31.10   10.90
   4  -6   1   30.20   10.00
   4  -6   1   27.70   12.10
  -5   6  -1   40.20   12.30
  -5   6  -1   41.70   11.70
   5  -6   1   38.80   10.70
   5  -6   1   38.50   13.60
  -6   6  -1 1081.39   81.79
  -6   6  -1 1110.49   81.19
   6  -6   1 1191.18   81.69
   6  -6   1 1072.79   82.89
  -7   6  -1  137.19   28.60
  -7   6  -1  177.68   24.00
   7  -6   1  177.38   23.80
   7  -6   1  210.48   28.70
  -8   6  -1    2.20    9.80
   8  -6   1   11.30   10.10
   8  -6   1  -15.40   11.90
  -9   6  -1   41.70   14.00
  -9   6  -1   48.10   14.90
   9  -6   1   30.60   16.70
   9  -6   1   31.70   12.00
 -10   6  -1   55.69   15.90
 -10   6  -1   60.59   15.30
  10  -6   1   47.30   13.70
 -11   6  -1   10.60   10.80
 -11   6  -1   19.90   14.20
  11  -6   1   11.70   10.30
 -12   6  -1   -1.90    9.70
 -12   6  -1  -16.40   10.10
  12  -6   1   -2.20    7.80
 -12  -5   1    4.40   21.50
 -11  -5   1   18.70   22.40
 -10  -5   1   -3.30   19.50
  -9  -5   1  328.27   41.90
  -8  -5   1   29.40   18.50
  -7  -5   1  236.58   32.40
   6   5  -1  364.06   33.90
   4   5  -1  187.58   14.90
   4   5  -1  174.88   28.40
  -4  -5   1  177.68   15.10
  -4  -5   1  220.08   15.80
   3   5  -1 1480.05   95.49
   3   5  -1 1351.26   94.49
  -3  -5   1 1537.55   99.19
  -3  -5   1 1357.16   94.59
   2   5  -1  221.18   19.60
   2   5  -1  249.58   21.30
  -2  -5   1  243.88   20.50
  -2  -5   1  268.67   21.40
   1   5  -1  202.68   18.00
   1   5  -1  192.78   19.20
  -1  -5   1  221.58   20.10
  -1  -5   1  212.58   19.10
   0   5  -1  453.25   35.80
   0   5  -1  459.85   34.60
   0  -5   1  481.95   34.90
   0  -5   1  442.26   35.90
  -1   5  -1   33.90    8.40
  -1   5  -1   33.30   10.50
   1  -5   1   36.30   10.60
   1  -5   1   20.00    8.60
  -2   5  -1   94.49   15.90
  -2   5  -1  106.59   15.10
   2  -5   1   97.79   16.10
   2  -5   1  115.79   16.40
  -3   5  -1    9.60    9.40
  -3   5  -1    0.90    7.30
   3  -5   1    0.70    9.40
   3  -5   1    8.30    7.70
  -4   5  -1  169.38   20.30
  -4   5  -1  181.08   20.70
   4  -5   1  152.28   19.40
   4  -5   1  135.39   20.20
  -5   5  -1   59.99   12.80
  -5   5  -1   68.29   13.10
   5  -5   1   66.49   14.90
   5  -5   1   44.60   11.50
  -6   5  -1  389.26   33.60
  -6   5  -1  353.66   32.80
   6  -5   1  398.96   35.30
   6  -5   1  352.36   32.40
  -7   5  -1  135.79   20.60
  -7   5  -1  138.39   21.20
   7  -5   1  166.98   20.50
   7  -5   1  188.08   24.40
  -8   5  -1  220.18   26.70
  -8   5  -1  233.28   27.40
   8  -5   1  187.98   24.60
   8  -5   1  260.27   31.80
  -9   5  -1   34.90   13.20
  -9   5  -1   38.90   12.80
   9  -5   1   32.50   12.00
 -10   5  -1   88.49   16.60
 -10   5  -1   83.69   17.90
  10  -5   1   78.49   16.60
  10  -5   1   69.19   20.10
 -11   5  -1    1.50    9.20
 -11   5  -1   -4.20   10.90
  11  -5   1    1.00    8.00
 -12   5  -1   -2.90   11.20
 -12   5  -1    7.90   10.90
  12  -5   1    6.60    8.10
 -12  -4   1    7.50   21.40
 -11  -4   1   14.90   20.90
 -10  -4   1  105.79   26.50
  -9  -4   1   52.19   19.90
  -8  -4   1  246.48   32.70
  -7  -4   1  160.68   26.10
  -6  -4   1  649.43   55.49
   5   4  -1  324.17   30.50
   4   4  -1  319.77   29.90
   4   4  -1  285.77   21.40
  -4  -4   1  362.26   21.70
  -4  -4   1  300.57   21.60
   3   4  -1  911.21   63.09
  -3  -4   1 1023.50   63.79
  -3  -4   1  920.01   63.19
   2   4  -1 1536.95   97.39
   2   4  -1 1362.96   96.49
  -2  -4   1 1430.76   97.89
  -2  -4   1 1496.25   96.69
   1   4  -1  651.03   44.10
   1   4  -1  591.04   43.10
  -1  -4   1  620.24   43.20
   0   4  -1    0.40    4.90
   0   4  -1    4.20    6.30
   0  -4   1    3.80    6.90
   0  -4   1    6.10    5.50
  -1   4  -1  415.16   31.30
  -1   4  -1  412.26   32.50
   1  -4   1  406.66   32.60
   1  -4   1  416.66   31.50
  -2   4  -1  908.91   61.89
  -2   4  -1  894.91   62.59
   2  -4   1  866.11   62.59
   2  -4   1  832.82   62.59
  -3   4  -1  302.87   25.30
  -3   4  -1  234.48   23.50
   3  -4   1  239.58   24.80
   3  -4   1  248.38   25.50
  -4   4  -1  857.61   63.19
  -4   4  -1  924.71   64.19
   4  -4   1  801.62   63.99
   4  -4   1  924.71   63.39
  -5   4  -1  181.78   21.80
  -5   4  -1  200.68   21.70
   5  -4   1  176.98   22.30
  -6   4  -1    9.00    7.90
  -6   4  -1    2.60    7.90
   6  -4   1   12.60    9.70
   6  -4   1    4.60    7.10
  -7   4  -1  667.43   55.59
  -7   4  -1  781.12   56.89
   7  -4   1  791.02   56.49
   7  -4   1  744.93   58.29
  -8   4  -1    0.90    8.80
  -8   4  -1   -4.00    8.30
   8  -4   1   -0.80    8.00
   8  -4   1    0.20   10.90
  -9   4  -1  441.06   40.40
  -9   4  -1  430.06   39.50
   9  -4   1  518.95   40.10
   9  -4   1  469.75   43.50
 -10   4  -1   14.20   10.20
 -10   4  -1   19.70   11.20
  10  -4   1   24.60   10.70
  10  -4   1    0.30   12.10
 -11   4  -1  186.68   25.00
 -11   4  -1  141.69   21.50
  11  -4   1  214.98   24.60
  11  -4   1  189.48   31.20
 -12   4  -1   10.30   11.50
 -12   4  -1    1.90    9.00
  12  -4   1    1.40    7.50
 -13   4  -1   -5.50    8.60
  12   3  -1  145.99   15.90
  12   3  -1  186.18   15.00
 -12  -3   1  133.09   30.10
  11   3  -1  173.48   18.00
  11   3  -1  216.38   16.70
  10   3  -1   40.60    7.90
  10   3  -1   37.90    8.00
 -10  -3   1   47.80    5.80
 -10  -3   1   14.00   17.80
  -9  -3   1   64.19    6.60
  -9  -3   1   62.79   18.30
   8   3  -1  207.78   18.90
  -8  -3   1  294.87   17.90
  -8  -3   1  234.88   29.90
  -7  -3   1   46.50   29.10
  -6  -3   1  341.47   36.00
  -5  -3   1  478.35   42.60
   4   3  -1  180.88   18.30
  -4  -3   1  121.49   20.20
   3   3  -1   55.49    6.50
   3   3  -1   63.89   13.00
   3   3  -1   54.59    5.20
  -3  -3   1   66.39    6.00
  -3  -3   1   38.60   11.80
   2   3  -1   79.49    7.80
  -2  -3   1   76.89    8.30
  -2  -3   1   76.39    7.90
   1   3  -1  619.94   41.40
   1   3  -1  565.44   40.50
  -1  -3   1  581.04   40.50
  -1  -3   1  596.74   41.30
   0   3  -1   64.09    9.60
   0   3  -1   56.09    7.90
   0  -3   1   51.29    7.70
   0  -3   1   47.60    9.10
  -1   3  -1 9966.20  756.12
   1  -3   1 9999.00  759.12
  -2   3  -1  380.66   30.10
  -2   3  -1  419.06   31.20
   2  -3   1  407.46   30.40
   2  -3   1  385.06   31.20
  -3   3  -1  163.98   17.20
   3  -3   1  176.98   19.10
   3  -3   1  170.78   17.10
  -4   3  -1  153.08   18.60
  -4   3  -1  177.58   19.00
   4  -3   1  172.88   18.50
   4  -3   1  180.08   20.50
  -5   3  -1  147.29   17.00
  -5   3  -1  141.29   16.90
   5  -3   1  103.19   16.80
   5  -3   1  102.09   14.30
  -6   3  -1   24.80    8.90
  -6   3  -1    9.60    8.10
  -7   3  -1   17.70    8.30
  -7   3  -1    1.50    7.50
   7  -3   1    3.90    6.90
   7  -3   1   -4.20    8.80
  -8   3  -1  615.54   44.50
  -8   3  -1  532.65   42.90
   8  -3   1  482.55   44.60
  -9   3  -1   20.00    9.70
  -9   3  -1   18.10   10.10
   9  -3   1   15.40   12.50
   9  -3   1   10.30    8.20
 -10   3  -1  399.96   35.90
 -10   3  -1  350.96   33.20
  10  -3   1  414.76   42.20
  10  -3   1  358.76   32.80
 -11   3  -1   37.90   13.50
 -11   3  -1   36.70   11.50
  11  -3   1   54.59   16.60
  11  -3   1   35.00   11.20
 -12   3  -1  231.98   25.90
 -12   3  -1  238.48   29.80
  12  -3   1  254.17   25.70
 -13   3  -1  -14.60    8.80
 -13   3  -1    9.40    9.20
  13  -3   1   -4.30    7.30
  14   2  -1   18.50    6.70
  14   2  -1   16.30    9.00
  13   2  -1  166.88   19.00
 -13  -2   1  151.98   14.40
 -13  -2   1  181.98   17.20
  12   2  -1   24.80    9.50
  12   2  -1   30.90    7.00
 -12  -2   1   -4.10   22.50
 -12  -2   1   28.70    7.90
 -12  -2   1   13.50    5.30
  11   2  -1  403.56   34.40
  11   2  -1  488.55   34.50
 -11  -2   1  507.55   33.70
 -11  -2   1  353.56   45.00
  10   2  -1   54.99   10.60
 -10  -2   1   57.89   19.60
 -10  -2   1   43.80    7.90
 -10  -2   1   90.09   10.50
   9   2  -1  180.88   18.00
  -9  -2   1  228.18   28.50
  -9  -2   1  209.58   17.30
  -9  -2   1  164.28   15.70
   8   2  -1   78.39   10.60
  -8  -2   1   90.89   10.20
  -8  -2   1   96.39    9.40
  -8  -2   1   95.29   18.10
  -7  -2   1  740.13   50.49
  -7  -2   1  736.63   57.69
   6   2  -1  419.96   28.10
   6   2  -1  305.27   26.50
  -6  -2   1  414.36   35.60
  -6  -2   1  377.76   26.70
  -5  -2   1    6.00   11.10
  -5  -2   1   -1.80    2.90
  -4  -2   1  318.77   28.00
   2   2  -1  141.09    9.60
   2   2  -1  141.19   18.10
  -2  -2   1  102.39   17.60
  -1  -2   1  787.22   49.60
  -1  -2   1  692.23   48.90
   0   2  -1 3345.87  303.47
   0  -2   1 4387.96  316.97
  -1   2  -1 1951.60  119.89
  -1   2  -1 1656.93  119.19
   1  -2   1 1811.02  119.79
   1  -2   1 1801.22  119.29
  -2   2  -1 2177.28  139.59
  -2   2  -1 2030.40  139.09
   2  -2   1 2161.98  139.19
   2  -2   1 2033.60  139.59
  -3   2  -1  686.23   49.80
   3  -2   1  666.03   50.29
   3  -2   1  775.12   50.09
  -4   2  -1  611.44   42.20
  -4   2  -1  548.15   42.10
   4  -2   1  538.65   42.40
   4  -2   1  585.74   41.70
  -5   2  -1  110.99   14.30
  -5   2  -1  127.19   15.00
   5  -2   1   97.79   14.70
   5  -2   1  104.39   13.50
  -6   2  -1  334.67   28.10
  -6   2  -1  307.37   28.20
   6  -2   1  367.26   28.20
   6  -2   1  332.97   29.70
  -7   2  -1   39.00    9.90
  -7   2  -1   45.20    9.90
   7  -2   1   30.20    8.40
   7  -2   1   34.90   11.00
  -8   2  -1  102.19   15.50
  -8   2  -1   85.09   14.30
   8  -2   1  111.29   18.00
   8  -2   1  115.09   15.00
  -9   2  -1   84.69   13.70
  -9   2  -1   98.59   16.20
   9  -2   1  110.29   16.10
   9  -2   1   80.59   17.60
 -10   2  -1    7.30    9.10
 -10   2  -1    1.30    8.40
  10  -2   1    9.70   13.10
  10  -2   1   10.00   12.10
 -11   2  -1  277.77   27.10
 -11   2  -1  306.37   30.10
  11  -2   1  281.77   27.20
 -12   2  -1   73.29   16.60
 -12   2  -1   83.89   14.10
  12  -2   1   70.59   20.00
  12  -2   1   76.89   15.20
 -13   2  -1  126.89   19.90
 -13   2  -1   74.69   14.30
  13  -2   1   84.89   21.20
  14   1  -1   58.89   13.90
  14   1  -1   62.19   12.60
 -14  -1   1   36.00    7.30
 -14  -1   1   52.39   11.10
  13   1  -1   -2.10    9.90
 -13  -1   1    5.60    8.00
 -13  -1   1   10.30    6.40
  12   1  -1  261.17   25.40
 -12  -1   1  250.77   21.70
 -12  -1   1  175.08   19.00
  11   1  -1  243.98   24.80
 -11  -1   1  241.58   34.20
 -11  -1   1  247.38   22.70
  10   1  -1  194.08   20.70
 -10  -1   1  201.28   18.40
 -10  -1   1  167.68   28.20
 -10  -1   1  155.88   16.40
  -9  -1   1   18.70    7.20
  -9  -1   1   19.40   14.10
  -9  -1   1    9.80    6.10
   8   1  -1  240.28   22.90
  -8  -1   1  299.17   29.30
  -8  -1   1  302.67   22.60
  -8  -1   1  246.78   20.90
   7   1  -1  114.29   13.00
  -7  -1   1  116.49   19.10
  -7  -1   1  106.39   11.10
  -7  -1   1  129.09   12.70
   6   1  -1  401.86   31.60
  -6  -1   1  453.75   37.30
  -6  -1   1  436.56   31.30
   5   1  -1   10.20    5.50
  -5  -1   1   17.60    5.10
  -5  -1   1    6.00    9.50
  -5  -1   1    0.00    3.80
   4   1  -1 1325.77   91.39
  -4  -1   1 1536.35   91.49
  -4  -1   1 1298.07   90.89
   3   1  -1  715.63   48.70
  -3  -1   1  737.53   52.19
  -3  -1   1  758.62   48.80
   2   1  -1  279.07   21.10
  -2  -1   1  233.08   21.80
  -1   1  -1  352.26   25.30
  -1   1  -1  357.96   25.00
   1  -1   1  355.26   25.90
   1  -1   1  368.66   25.00
  -2   1  -1  218.58   17.50
  -2   1  -1  213.28   16.90
   2  -1   1  218.28   17.00
   2  -1   1  193.28   17.60
  -3   1  -1  955.80   64.99
   3  -1   1 1026.30   64.89
   3  -1   1  883.51   65.19
  -4   1  -1  139.49   14.40
  -4   1  -1  146.59   14.30
   4  -1   1  149.19   14.20
   4  -1   1  144.99   15.50
  -5   1  -1 1330.77   90.49
  -5   1  -1 1362.76   90.29
   5  -1   1 1378.36   90.19
   5  -1   1 1239.88   90.69
  -6   1  -1   34.80    9.00
  -6   1  -1   28.70    8.30
   6  -1   1   29.10    9.40
   6  -1   1   39.60    8.10
  -7   1  -1  346.97   29.70
  -7   1  -1  337.67   28.80
   7  -1   1  402.56   29.20
   7  -1   1  352.26   30.40
  -8   1  -1   52.79    9.90
  -8   1  -1   49.50   11.00
   8  -1   1   60.99   10.80
   8  -1   1   48.50   12.00
  -9   1  -1   98.69   14.90
  -9   1  -1   81.09   12.60
   9  -1   1   61.89   11.50
   9  -1   1   97.09   16.30
 -10   1  -1  224.08   24.50
 -10   1  -1  192.58   21.10
  10  -1   1  234.48   26.80
  10  -1   1  195.08   20.90
 -11   1  -1   31.90   10.00
 -11   1  -1   41.50   12.40
  11  -1   1   45.80   15.50
  11  -1   1   37.70    9.60
 -12   1  -1   37.50   10.60
 -12   1  -1   23.10   11.30
  12  -1   1   15.80    8.30
  12  -1   1   20.50   14.70
 -13   1  -1    1.90    8.20
 -13   1  -1   -4.10    8.90
  13  -1   1   -1.50    6.50
  13  -1   1   21.40   16.80
 -14   1  -1    6.20   10.90
 -14   1  -1   19.20   11.40
  14  -1   1    2.70    4.00
  14   0  -1   63.69   15.70
 -14   0   1   43.60   11.70
 -14   0   1   18.70    7.70
  13   0  -1   15.70    7.10
  13   0  -1   12.90   12.00
 -13   0   1   19.20   10.40
 -13   0   1   14.80    9.50
  12   0  -1   27.90    7.90
  12   0  -1   31.90   13.00
 -12   0   1   33.80    8.70
  11   0  -1   97.49   13.10
  11   0  -1   83.89   16.00
 -11   0   1   88.59   12.50
 -11   0   1   88.99   15.70
 -11   0   1  114.39   24.60
  10   0  -1  133.39   15.40
  10   0  -1  137.89   18.50
 -10   0   1  157.28   17.60
 -10   0   1   99.79   14.10
 -10   0   1  161.08   25.60
   9   0  -1  233.28   24.20
   9   0  -1  274.07   21.80
  -9   0   1  244.48   21.40
  -9   0   1  232.38   22.80
   8   0  -1    7.40    7.30
   8   0  -1   15.40    5.90
  -8   0   1   13.10    6.20
  -8   0   1   13.60    6.80
   7   0  -1   20.30    7.20
   7   0  -1   -0.80    4.30
  -7   0   1   13.50    6.20
  -7   0   1    1.50    5.30
   6   0  -1  127.09   14.80
   6   0  -1  153.98   14.30
  -6   0   1  180.48   22.30
  -6   0   1  133.09   14.50
   5   0  -1  231.88   18.70
   5   0  -1  231.98   20.20
  -5   0   1  228.58   19.20
  -5   0   1  252.47   25.30
   4   0  -1    0.80    1.90
   4   0  -1    3.60    4.70
  -4   0   1   -1.50    4.40
  -4   0   1    8.70    4.50
   3   0  -1 1298.27   89.09
  -3   0   1 1325.17   88.99
  -3   0   1 1411.26   89.09
  -2   0   1  130.39   10.70
  -2   0   1  132.39   11.00
  -2   0  -1  228.18   16.70
  -2   0  -1  208.78   16.10
   2   0   1  208.68   16.30
   2   0   1  232.68   16.10
  -3   0  -1 1338.67   87.69
  -3   0  -1 1309.77   87.89
   3   0   1 1390.96   87.79
   3   0   1 1253.07   87.99
  -4   0  -1  111.19   11.80
  -4   0  -1  112.69   11.30
   4   0   1  112.79   11.90
   4   0   1  123.39   11.40
  -5   0  -1    4.30    5.50
   5   0   1    1.50    4.80
   5   0   1    0.20    6.00
  -6   0  -1   27.90    8.50
  -6   0  -1   24.20    7.00
   6   0   1   31.60    7.10
   6   0   1   30.60    8.50
  -7   0  -1    0.30    5.20
   7   0   1   -1.80    6.60
   7   0   1    3.80    5.10
  -8   0  -1   60.79   11.10
  -8   0  -1   68.39   10.20
   8   0   1   61.89    9.70
  -9   0  -1  240.58   22.40
  -9   0  -1  294.07   24.80
   9   0   1  252.07   22.50
   9   0   1  260.37   26.10
 -10   0  -1   43.90    9.80
 -10   0  -1   56.79   12.30
  10   0   1   66.89   14.90
  10   0   1   58.89   10.40
 -11   0  -1   34.30   11.20
 -11   0  -1   27.90   10.40
  11   0   1   28.20   13.00
  11   0   1   33.60    8.90
 -12   0  -1   63.29   14.50
 -12   0  -1   57.09   13.90
  12   0   1   79.29   12.90
  12   0   1   78.49   17.30
 -13   0  -1    2.00   10.30
 -13   0  -1   17.80   16.10
  13   0   1    0.30    6.70
  13   0   1   11.20   13.10
 -14   0  -1   30.70    9.30
 -14   0  -1   48.70   15.20
  13  -1  -1   25.10    8.30
  13  -1  -1   16.50   13.60
 -13   1   1   14.70    8.40
 -13   1   1   14.70    8.40
  12  -1  -1   -1.60    6.00
 -12   1   1    0.50    7.30
 -12   1   1    1.30   10.40
  11  -1  -1   62.99   15.20
  11  -1  -1   43.10   10.20
 -11   1   1   34.80   10.30
 -11   1   1   75.89   13.90
  10  -1  -1  102.39   13.90
  10  -1  -1   90.89   16.70
 -10   1   1  108.19   15.80
 -10   1   1   75.19   12.80
   9  -1  -1   42.80   10.00
   9  -1  -1   59.69   13.30
  -9   1   1   85.09   13.30
  -9   1   1   53.99   10.80
   8  -1  -1  152.78   18.20
   8  -1  -1  122.09   15.20
  -8   1   1  116.09   14.90
  -8   1   1  126.69   16.10
   7  -1  -1  712.33   49.80
   7  -1  -1  631.34   50.49
  -7   1   1  748.83   51.79
  -7   1   1  683.33   49.70
   6  -1  -1  199.28   17.90
   6  -1  -1  178.18   19.10
  -6   1   1  179.88   18.20
   5  -1  -1   91.29   12.60
   5  -1  -1   85.99   11.50
  -5   1   1   97.59   12.10
  -5   1   1   87.59   12.20
   4  -1  -1  440.46   32.10
   4  -1  -1  446.36   32.80
  -4   1   1  454.45   32.30
  -4   1   1  414.86   33.20
   3  -1  -1  117.19   10.90
   3  -1  -1   77.89   10.10
  -3   1   1  108.09   10.70
  -3   1   1   79.19   10.10
   2  -1  -1  124.49   11.60
   2  -1  -1  115.09   12.20
  -2   1   1  116.49   11.50
  -2   1   1  139.59   12.70
   1  -1  -1   87.59    7.90
   1  -1  -1   70.79    7.90
  -1   1   1   88.59    8.30
  -1   1   1   90.59    8.20
  -2  -1  -1  150.58   10.00
   2   1   1  109.19   10.60
  -3  -1  -1 1480.75   88.69
  -3  -1  -1 1286.37   88.29
   3   1   1 1272.97   88.49
  -4  -1  -1   32.40    5.30
  -4  -1  -1   27.10    4.90
   4   1   1   23.20    5.10
  -5  -1  -1  388.06   36.50
   5   1   1  520.85   33.70
   5   1   1  498.25   34.50
  -6  -1  -1  425.36   32.30
  -6  -1  -1  473.65   34.40
   6   1   1  492.55   32.60
   6   1   1  419.96   33.70
  -7  -1  -1  174.48   16.30
  -7  -1  -1  222.78   18.10
   7   1   1  185.68   16.20
   7   1   1  173.48   18.00
  -8  -1  -1  277.47   25.00
  -8  -1  -1  371.66   27.30
   8   1   1  330.37   27.70
   8   1   1  369.76   25.90
  -9  -1  -1   84.49   12.70
  -9  -1  -1   77.09   10.90
   9   1   1   83.19   10.70
   9   1   1   69.19   12.80
 -10  -1  -1  247.28   23.20
  10   1   1  261.37   26.20
  10   1   1  212.08   20.30
 -11  -1  -1  236.98   23.90
 -11  -1  -1  185.08   20.60
  11   1   1  266.67   21.70
  11   1   1  262.37   26.50
 -12  -1  -1  427.86   40.30
 -12  -1  -1  495.85   51.69
  12   1   1  508.55   37.10
  12   1   1  457.85   41.00
 -13  -1  -1   12.00    7.30
  13   1   1   15.00    7.30
 -14  -1  -1   37.70    8.10
 -14  -1  -1   30.10   11.10
  14   1   1   23.30    7.10
  14   1   1   11.20   13.30
  13  -2  -1   24.10    9.60
 -13   2   1   44.30   11.00
 -13   2   1   60.09   14.90
  12  -2  -1    1.80    7.20
  12  -2  -1   10.40   13.00
 -12   2   1   11.90   10.20
 -12   2   1    8.80    8.40
  11  -2  -1   87.29   14.30
  11  -2  -1  109.99   19.70
 -11   2   1  110.09   17.30
 -11   2   1   63.29   13.30
  10  -2  -1   23.80    8.90
  10  -2  -1   25.40   12.20
 -10   2   1   40.50   11.60
   9  -2  -1  282.57   30.30
   9  -2  -1  354.06   28.30
  -9   2   1  306.57   28.20
  -9   2   1  305.87   28.70
   8  -2  -1  311.27   24.90
   8  -2  -1  234.78   26.10
  -8   2   1  259.17   24.70
  -8   2   1  260.47   25.20
   7  -2  -1   36.80   10.50
   7  -2  -1   18.10    7.90
  -7   2   1   27.30    8.50
  -7   2   1   27.50    8.60
   6  -2  -1 1248.18   88.69
   6  -2  -1 1316.77   89.79
  -6   2   1 1340.67   89.09
  -6   2   1 1259.27   88.99
   5  -2  -1  197.58   19.50
   5  -2  -1  220.18   22.00
  -5   2   1  191.38   20.30
  -5   2   1  200.18   19.50
   4  -2  -1 3403.66  212.48
   4  -2  -1 3218.58  212.78
  -4   2   1 3300.87  212.38
  -4   2   1 2930.51  212.38
   3  -2  -1  201.48   18.50
   3  -2  -1  222.18   17.80
  -3   2   1  185.58   19.10
  -3   2   1  183.88   17.40
   2  -2  -1   35.80    7.00
   2  -2  -1   17.00    6.80
  -2   2   1   15.50    6.50
  -2   2   1   20.40    6.20
   1  -2  -1 1390.86   92.99
   1  -2  -1 1399.76   93.39
  -1   2   1 1406.26   93.49
   0  -2  -1  914.31   60.09
   0  -2  -1  921.41   60.39
   0   2   1  865.71   59.89
   0   2   1  893.11   60.39
  -1  -2  -1   37.60    4.60
   1   2   1   35.10    4.90
   1   2   1   34.90    4.30
  -3  -2  -1 1018.40   65.79
  -3  -2  -1  996.50   66.19
   3   2   1 1001.10   65.99
  -4  -2  -1  908.81   55.19
  -4  -2  -1  804.62   54.49
   4   2   1  771.62   54.79
  -5  -2  -1   90.19    9.60
  -5  -2  -1   90.59    8.40
   5   2   1   91.19    9.20
  -6  -2  -1   92.79   10.10
  -6  -2  -1   77.29    9.20
   6   2   1   63.19    9.40
  -7  -2  -1  967.60   64.99
  -7  -2  -1 1016.10   66.19
   7   2   1  918.61   66.09
  -8  -2  -1   -6.10    5.10
  -8  -2  -1   -1.40    5.10
   8   2   1    1.20    1.20
   8   2   1    3.30    6.00
  -9  -2  -1   73.19   10.00
  -9  -2  -1  101.69   18.30
  -9  -2  -1   73.49   11.50
   9   2   1   88.09   13.40
 -10  -2  -1   -0.10   12.30
 -10  -2  -1   -1.30    6.00
 -10  -2  -1    5.80    6.80
  10   2   1    8.30    8.30
  10   2   1    0.40    1.40
 -11  -2  -1  141.99   26.40
 -11  -2  -1  120.39   13.90
 -11  -2  -1  169.98   17.90
  11   2   1  140.69   18.80
 -12  -2  -1  449.95   47.50
 -12  -2  -1  515.05   37.10
  12   2   1  389.26   37.90
 -13  -2  -1  164.38   16.30
 -13  -2  -1  162.08   19.00
  13   2   1  175.88   22.50
 -14  -2  -1   15.40    9.10
 -14  -2  -1   26.10    6.70
  14   2   1   33.50   14.00
 -13   3   1   15.70    9.30
 -13   3   1    1.10   10.30
 -12   3   1  140.39   20.80
 -12   3   1  101.39   16.90
  11  -3  -1  154.18   19.70
  11  -3  -1  132.79   23.40
 -11   3   1  119.19   19.90
 -11   3   1  123.69   17.90
  10  -3  -1  505.05   47.90
  10  -3  -1  619.74   45.50
 -10   3   1  507.55   44.60
 -10   3   1  632.44   47.30
   9  -3  -1   73.39   16.80
  -9   3   1   67.29   13.50
  -9   3   1   55.39   13.30
   8  -3  -1  344.37   33.50
   8  -3  -1  379.86   33.50
  -8   3   1  385.16   32.90
  -8   3   1  377.56   32.30
   7  -3  -1  347.57   32.00
   7  -3  -1  362.36   30.50
  -7   3   1  398.16   31.30
  -7   3   1  337.77   30.60
   6  -3  -1   25.50   11.10
   6  -3  -1   12.90    7.40
  -6   3   1   22.50    9.00
  -6   3   1   17.80    7.90
   5  -3  -1  591.34   47.30
   5  -3  -1  660.73   46.90
  -5   3   1  629.04   46.60
  -5   3   1  622.94   47.20
   4  -3  -1  156.38   16.90
   4  -3  -1  124.09   16.60
  -4   3   1  116.39   15.30
  -4   3   1  133.19   16.60
   3  -3  -1 3504.85  235.28
   3  -3  -1 3761.52  235.08
  -3   3   1 3405.26  234.58
   2  -3  -1  715.33   53.49
   2  -3  -1  806.62   53.19
  -2   3   1  755.52   53.59
  -2   3   1  744.53   52.79
   1  -3  -1  350.96   28.80
   1  -3  -1  389.46   28.30
  -1   3   1  365.16   27.90
  -1   3   1  384.26   28.80
   0  -3  -1  126.89   12.50
   0  -3  -1  137.29   13.70
   0   3   1  116.39   12.30
   0   3   1  125.49   13.50
  -1  -3  -1 2523.15  167.08
  -1  -3  -1 2677.43  167.58
   1   3   1 2578.44  167.58
   1   3   1 2409.26  166.98
  -2  -3  -1   16.60   23.90
  -2  -3  -1    5.80    3.90
   2   3   1    5.40    4.50
   2   3   1   11.50    3.90
   2   3   1   11.60    8.80
  -3  -3  -1   50.59    5.70
  -3  -3  -1   38.00    9.90
  -3  -3  -1   47.90    5.10
   3   3   1   60.49   10.00
  -4  -3  -1  601.44   43.90
  -4  -3  -1  573.44   39.50
  -4  -3  -1  618.44   39.90
  -5  -3  -1   25.70    4.50
  -5  -3  -1   39.00    5.00
  -5  -3  -1   39.30   11.20
   5   3   1   23.50    4.80
  -6  -3  -1    9.00   12.10
  -6  -3  -1   10.20    4.60
  -6  -3  -1   -0.30    4.00
   6   3   1    4.20    4.40
  -7  -3  -1  130.99   20.30
  -7  -3  -1  117.79   12.00
  -7  -3  -1  120.29   10.30
   7   3   1  119.69   12.20
  -8  -3  -1  532.75   34.90
  -8  -3  -1  514.45   41.80
  -8  -3  -1  470.25   33.00
   8   3   1  408.76   34.50
  -9  -3  -1  105.59   11.10
  -9  -3  -1  139.59   23.20
  -9  -3  -1  124.29   13.40
   9   3   1  141.59   15.00
 -10  -3  -1   -0.80    4.50
 -10  -3  -1    5.50    6.30
 -10  -3  -1   -3.90   13.00
  10   3   1   -7.00    6.90
  10   3   1    0.40    7.50
 -11  -3  -1   40.90   18.70
 -11  -3  -1   48.80    9.60
 -11  -3  -1   33.80    6.70
  11   3   1   33.00   10.70
  11   3   1   42.10    8.20
 -12  -3  -1  245.98   22.10
 -12  -3  -1  232.88   35.30
  12   3   1  216.98   24.10
 -13  -3  -1   58.59   11.10
 -13  -3  -1   56.89    7.90
  13   3   1   61.59   13.60
  13   3   1   55.89    9.70
 -14  -3  -1   94.89   13.50
 -14  -3  -1   86.19   10.40
  14   3   1   90.49   15.80
  12  -4  -1    1.80    7.70
 -12   4   1   23.90   10.40
 -12   4   1    6.70   11.60
  11  -4  -1  240.38   28.20
  11  -4  -1  282.17   35.30
 -11   4   1  293.47   29.90
 -11   4   1  223.18   26.90
  10  -4  -1    0.70    8.20
  10  -4  -1   16.20   13.50
 -10   4   1    6.50   10.60
 -10   4   1    5.00    9.20
   9  -4  -1  393.26   34.70
   9  -4  -1  386.66   38.10
  -9   4   1  397.96   35.90
  -9   4   1  393.46   35.50
   8  -4  -1   37.70   13.80
   8  -4  -1   35.30   11.00
  -8   4   1   30.10   11.10
  -8   4   1   24.00   11.00
   7  -4  -1  162.38   21.70
  -7   4   1  154.78   19.30
  -7   4   1  108.59   17.20
   6  -4  -1    9.50    9.00
   6  -4  -1    6.60    7.50
  -6   4   1    4.30    8.00
  -6   4   1   17.90    8.80
   5  -4  -1    4.00    7.50
   5  -4  -1    7.40    8.60
  -5   4   1    8.30    8.20
  -5   4   1    4.20    7.30
   4  -4  -1  293.17   25.60
   4  -4  -1  232.18   24.40
  -4   4   1  223.98   22.90
  -4   4   1  227.08   24.40
   3  -4  -1  140.79   17.70
   3  -4  -1  137.49   16.50
  -3   4   1  102.69   15.90
  -3   4   1  134.19   15.80
   2  -4  -1    0.50    6.40
   2  -4  -1   10.30    7.50
  -2   4   1    8.80    6.50
  -2   4   1    2.80    7.20
   1  -4  -1 1452.45   98.19
   1  -4  -1 1470.65   98.89
  -1   4   1 1453.95   98.89
  -1   4   1 1429.56   97.99
   0  -4  -1 6053.59  532.95
   0   4   1 5703.13  497.65
  -1  -4  -1  257.57   22.20
  -1  -4  -1  286.07   21.60
   1   4   1  256.07   21.10
   1   4   1  290.17   22.90
  -2  -4  -1 1282.77   85.39
  -2  -4  -1 1289.17   85.79
   2   4   1 1370.46   86.19
   2   4   1 1186.28   85.19
  -3  -4  -1  613.34   41.30
  -3  -4  -1  660.93   42.00
   3   4   1  546.15   43.70
   3   4   1  579.54   40.90
   3   4   1  636.34   41.80
  -4  -4  -1  413.06   29.30
  -4  -4  -1  390.56   28.90
   4   4   1  472.15   32.70
  -5  -4  -1  722.83   44.00
  -5  -4  -1  594.34   50.79
  -5  -4  -1  637.94   44.00
  -6  -4  -1  259.47   17.80
  -6  -4  -1  215.98   29.10
   6   4   1  208.28   17.40
   6   4   1  255.97   17.90
  -7  -4  -1  189.68   14.20
  -7  -4  -1  175.48   12.80
  -7  -4  -1  160.98   24.80
   7   4   1  152.38   14.00
  -8  -4  -1  646.34   41.40
  -8  -4  -1  570.64   49.60
   8   4   1  637.54   43.70
   8   4   1  533.75   41.10
  -9  -4  -1   68.69    7.60
  -9  -4  -1   62.39   18.30
  -9  -4  -1   66.59    9.20
   9   4   1   77.79    9.90
   9   4   1   73.29    8.50
 -10  -4  -1  406.46   42.90
 -10  -4  -1  446.06   31.60
 -10  -4  -1  406.26   29.60
  10   4   1  395.66   31.90
  10   4   1  454.65   30.70
 -11  -4  -1  121.39   13.30
 -11  -4  -1   89.09   24.80
 -11  -4  -1  125.49   11.30
  11   4   1  116.29   12.50
  11   4   1  104.69   14.20
 -12  -4  -1    3.30    5.30
 -12  -4  -1   -4.30   18.60
  12   4   1    4.80    7.80
  13   4   1   79.99   10.60
  13   4   1   86.59   13.20
 -14  -4  -1   24.90    5.20
  14   4   1   35.50   10.00
  12  -5  -1   13.40    9.30
 -12   5   1   14.90   10.20
 -12   5   1   30.80   13.80
  11  -5  -1   11.10    9.20
 -11   5   1   21.10   11.00
 -11   5   1   20.40   12.00
  10  -5  -1  131.49   20.20
  10  -5  -1  155.98   27.00
 -10   5   1  158.38   23.30
 -10   5   1  146.09   21.30
   9  -5  -1   22.00   11.00
   9  -5  -1   -2.70   13.90
  -9   5   1   20.00   12.00
  -9   5   1   23.90   11.50
   8  -5  -1  108.49   17.80
   8  -5  -1  122.39   21.20
  -8   5   1  101.19   21.10
  -8   5   1  109.99   18.40
   7  -5  -1  120.09   18.40
   7  -5  -1  142.89   21.80
  -7   5   1  114.99   18.10
  -7   5   1  127.29   18.50
   6  -5  -1  495.75   42.10
   6  -5  -1  514.55   40.90
  -6   5   1  544.55   41.40
  -6   5   1  455.05   40.70
   5  -5  -1  535.55   40.70
   5  -5  -1  472.05   41.50
  -5   5   1  509.55   40.20
  -5   5   1  489.85   40.90
   4  -5  -1  296.37   28.40
   4  -5  -1  290.47   28.00
  -4   5   1  312.17   26.70
  -4   5   1  241.88   26.70
   3  -5  -1    2.80    9.60
   3  -5  -1   23.40    9.90
  -3   5   1   17.80    9.20
  -3   5   1   13.00    9.70
   2  -5  -1  237.38   24.60
   2  -5  -1  251.17   23.70
  -2   5   1  262.27   25.50
  -2   5   1  261.77   23.60
   1  -5  -1  780.72   57.99
   1  -5  -1  803.62   58.29
  -1   5   1  788.62   56.89
  -1   5   1  832.42   58.29
   0  -5  -1  161.88   17.60
   0   5   1  159.88   16.40
   0   5   1  173.68   18.00
  -1  -5  -1  227.18   18.10
  -1  -5  -1  202.08   19.00
   1   5   1  210.78   19.40
   1   5   1  167.88   17.60
  -2  -5  -1   51.99    9.30
  -2  -5  -1   65.69    8.60
   2   5   1   50.69    9.30
   2   5   1   45.40    7.90
  -3  -5  -1  481.25   35.40
  -3  -5  -1  507.45   35.80
   3   5   1  544.25   36.70
   3   5   1  483.75   35.30
  -4  -5  -1   92.19    9.60
  -4  -5  -1   50.39   29.70
  -4  -5  -1   96.59   10.00
   4   5   1   90.99    9.20
   4   5   1  119.29   16.30
  -5  -5  -1  679.93   50.29
   5   5   1  831.22   55.59
  -6  -5  -1   35.80    5.60
  -6  -5  -1   48.90   18.00
   6   5   1   48.50    7.10
  -7  -5  -1   50.39   18.50
  -7  -5  -1   57.89    6.70
   7   5   1   61.39    7.70
   7   5   1   53.89    6.40
  -8  -5  -1   39.00    5.20
   8   5   1   47.20    6.40
   8   5   1   52.89    6.80
  -9  -5  -1 1019.10   80.29
   9   5   1 1028.20   68.89
 -10  -5  -1   58.29   23.90
  10   5   1   73.09   10.10
 -11  -5  -1  462.85   50.59
 -12  -5  -1   21.00   30.30
 -13  -5  -1   31.70   24.00
 -12   6   1  151.38   21.90
  11  -6  -1   20.00   10.50
 -11   6   1   19.40   11.00
 -11   6   1   11.30   12.10
  10  -6  -1   -3.60    8.80
 -10   6   1   -0.90    9.50
   9  -6  -1  130.99   19.80
   9  -6  -1  114.09   23.10
  -9   6   1   97.39   19.50
  -9   6   1  103.69   18.70
   8  -6  -1  317.97   35.70
   8  -6  -1  275.17   30.60
  -8   6   1  218.38   28.30
  -8   6   1  274.27   30.90
   7  -6  -1   34.30   14.70
   7  -6  -1   20.10   10.70
  -7   6   1   26.90   12.90
  -7   6   1   27.30   11.80
   6  -6  -1  378.16   34.80
   6  -6  -1  357.36   32.70
  -6   6   1  326.67   32.10
  -6   6   1  333.77   33.00
   5  -6  -1  516.85   43.50
   5  -6  -1  516.55   42.20
  -5   6   1  508.05   42.70
  -5   6   1  513.55   41.90
   4  -6  -1  604.94   47.50
   4  -6  -1  554.84   45.00
  -4   6   1  577.74   46.20
  -4   6   1  559.34   44.80
   3  -6  -1 1120.19   77.19
   3  -6  -1 1075.09   77.99
  -3   6   1 1013.00   77.59
  -3   6   1 1090.49   76.79
   2  -6  -1   25.50   11.30
   2  -6  -1   28.00    9.70
  -2   6   1   28.20    9.80
  -2   6   1   38.80   11.60
   1  -6  -1   16.80    8.80
   1  -6  -1   45.90   12.00
  -1   6   1   28.00   11.10
  -1   6   1   34.20   10.00
   0  -6  -1  190.78   20.70
   0  -6  -1  162.78   18.10
   0   6   1  179.88   19.00
  -1  -6  -1   12.70    8.30
  -1  -6  -1    4.40    7.00
   1   6   1   21.30    7.30
   1   6   1   18.60    8.80
  -2  -6  -1  463.65   34.10
   2   6   1  394.96   32.20
   2   6   1  457.85   34.20
  -3  -6  -1  818.62   60.19
   3   6   1  922.81   60.89
   3   6   1  846.22   59.29
  -4  -6  -1    2.30    5.50
  -4  -6  -1    7.90    6.00
   4   6   1    6.20   15.90
   4   6   1   12.60    7.00
   4   6   1    7.90    4.80
  -5  -6  -1 1128.49   76.89
   5   6   1 1176.28   82.29
  -6  -6  -1   69.29    7.60
  -6  -6  -1   46.60   18.40
   6   6   1   88.29   15.50
   6   6   1   64.89    6.90
  -7  -6  -1  128.09    9.90
  -7  -6  -1   92.29    9.50
  -7  -6  -1   85.29   20.70
   7   6   1  110.29   13.80
  -8  -6  -1  -14.00   14.00
   8   6   1    8.90    4.70
   8   6   1    5.10    3.60
  -9  -6  -1    9.80   19.00
 -10  -6  -1  152.08   31.70
 -11  -6  -1    7.20   21.20
 -12  -6  -1   48.10   26.20
 -13  -6  -1   95.59   30.40
  11  -7  -1    9.90    9.70
 -11   7   1   -0.60   11.50
 -11   7   1    7.40   11.80
  10  -7  -1   49.00   14.60
 -10   7   1   27.60   12.70
 -10   7   1   37.70   14.60
   9  -7  -1   60.19   16.10
   9  -7  -1  108.69   24.50
  -9   7   1   86.89   18.70
  -9   7   1   87.99   18.60
   8  -7  -1  -23.60    7.60
   8  -7  -1   24.40   14.90
  -8   7   1    4.90   11.00
  -8   7   1    0.50   10.10
   7  -7  -1  171.28   24.20
   7  -7  -1  216.78   29.70
  -7   7   1  164.58   25.00
   6  -7  -1  433.56   41.90
   6  -7  -1  449.95   39.80
  -6   7   1  497.35   41.80
  -6   7   1  432.26   39.40
   5  -7  -1  399.56   38.00
   5  -7  -1  403.96   36.10
  -5   7   1  415.76   35.80
  -5   7   1  377.06   36.60
   4  -7  -1   12.70    9.00
   4  -7  -1    1.10    9.10
  -4   7   1   17.50   10.30
  -4   7   1   -4.90    7.10
   3  -7  -1  133.49   17.90
  -3   7   1  109.49   16.70
  -3   7   1  104.99   17.90
   2  -7  -1 1306.67   91.89
   2  -7  -1 1307.07   93.09
  -2   7   1 1293.47   91.39
  -2   7   1 1295.37   92.89
   1  -7  -1 1281.27   95.19
   1  -7  -1 1396.26   94.59
  -1   7   1 1384.36   95.59
  -1   7   1 1328.27   93.89
   0  -7  -1   -4.30    9.80
   0  -7  -1   10.00    8.20
   0   7   1    8.60    9.80
   0   7   1   13.10    8.40
  -1  -7  -1    5.10    8.90
  -1  -7  -1    9.10    7.70
   1   7   1   -5.90    6.50
  -2  -7  -1 1040.90   73.29
  -2  -7  -1 1035.00   72.09
   2   7   1 1016.90   71.89
   2   7   1 1046.70   73.49
  -3  -7  -1    9.20    8.10
  -3  -7  -1    7.90    6.70
   3   7   1    8.60    6.60
   3   7   1   -3.30    7.70
  -4  -7  -1  716.73   51.39
  -4  -7  -1  687.33   49.80
   4   7   1  687.73   49.60
   4   7   1  747.53   51.59
  -5  -7  -1  606.84   45.00
  -5  -7  -1  717.03   47.50
   5   7   1  682.53   46.70
   5   7   1  583.24   51.69
   5   7   1  645.74   44.60
  -6  -7  -1 1764.72  111.09
  -6  -7  -1 1593.44  111.19
   6   7   1 1667.33  110.09
  -7  -7  -1   27.00    4.80
  -7  -7  -1   19.10    4.70
  -7  -7  -1   -1.20   25.80
   7   7   1   15.40   10.70
   7   7   1   29.70    7.20
   7   7   1   18.50    4.20
  -8  -7  -1   34.00    5.40
  -8  -7  -1   31.20   17.10
   8   7   1   44.50    7.90
  -9  -7  -1  114.99   26.30
 -10  -7  -1  297.97   42.10
 -11  -7  -1   44.60   25.90
 -12  -7  -1   30.40   25.40
 -13  -7  -1   15.90   25.80
  10  -8  -1    5.80   11.40
 -10   8   1   13.50   13.90
 -10   8   1   14.50   13.40
   9  -8  -1   90.39   17.60
  -9   8   1   48.90   16.70
  -9   8   1   49.50   16.00
   8  -8  -1  109.79   21.00
   8  -8  -1  129.79   27.60
  -8   8   1  146.89   23.80
  -8   8   1  136.19   23.00
   7  -8  -1   89.99   18.60
   7  -8  -1   68.19   24.30
  -7   8   1   86.99   19.10
  -7   8   1   67.49   16.70
   6  -8  -1  191.18   25.70
   6  -8  -1  194.48   28.20
  -6   8   1  149.19   24.40
  -6   8   1  225.48   26.90
   5  -8  -1   -3.80    8.40
   5  -8  -1    6.20   11.20
  -5   8   1  -14.40    7.60
  -5   8   1    0.50    9.20
   4  -8  -1    7.40   11.00
   4  -8  -1   25.50   10.70
  -4   8   1   16.90   10.80
  -4   8   1   11.70   10.00
   3  -8  -1   17.40   11.40
   3  -8  -1    6.90    8.90
  -3   8   1   25.00   11.50
  -3   8   1    0.80    8.60
   2  -8  -1  163.38   22.20
   2  -8  -1   91.59   16.40
  -2   8   1  121.69   19.30
  -2   8   1  155.58   19.10
   1  -8  -1  541.15   46.00
   1  -8  -1  583.24   45.10
  -1   8   1  561.74   44.20
  -1   8   1  572.24   46.50
   0  -8  -1  302.77   27.00
   0  -8  -1  316.07   29.70
   0   8   1  277.27   29.10
   0   8   1  273.67   26.50
  -1  -8  -1   30.40   11.70
  -1  -8  -1   28.60    9.60
   1   8   1   52.69   10.90
  -2  -8  -1  379.36   32.60
  -2  -8  -1  354.76   31.10
   2   8   1  382.66   33.20
   2   8   1  395.16   31.10
  -3  -8  -1   14.90    7.60
  -3  -8  -1   14.50    8.80
   3   8   1    3.10    6.60
   3   8   1    7.90    9.00
  -4  -8  -1   33.90    8.30
  -4  -8  -1   59.59   10.40
   4   8   1   60.69    9.60
   4   8   1  108.39   49.20
   4   8   1   41.70   10.60
  -5  -8  -1   64.39    9.30
  -5  -8  -1   60.69    9.70
   5   8   1   51.19   10.50
   5   8   1   65.09   19.40
   5   8   1   58.89    8.80
  -6  -8  -1    7.60    5.30
  -6  -8  -1    9.60    5.30
   6   8   1   -1.70   12.50
   6   8   1   -1.40    4.00
   6   8   1    1.10    6.00
  -7  -8  -1  388.26   28.20
   7   8   1  395.46   35.30
  -8  -8  -1  186.38   13.70
  -8  -8  -1  134.29   13.20
   8   8   1  155.28   16.20
  -9  -8  -1   -9.80   29.60
 -10  -8  -1   -5.60   20.50
 -11  -8  -1  153.68   32.40
 -12  -8  -1   20.40   24.60
 -13  -8  -1   48.20   28.30
  10  -9  -1   21.00   12.30
 -10   9   1   47.10   17.00
 -10   9   1    8.10   12.70
   9  -9  -1   43.50   14.60
  -9   9   1   60.29   16.90
  -9   9   1   40.20   15.60
   8  -9  -1  218.08   29.90
  -8   9   1  170.48   27.20
  -8   9   1  261.07   31.50
   7  -9  -1   73.39   20.70
   7  -9  -1   86.09   18.50
  -7   9   1   41.20   15.80
  -7   9   1   59.49   16.90
   6  -9  -1  127.39   22.40
   6  -9  -1  135.89   33.80
  -6   9   1  114.59   22.10
  -6   9   1  146.09   22.50
   5  -9  -1  144.49   23.00
   5  -9  -1  165.18   26.90
  -5   9   1  104.69   21.30
  -5   9   1  175.28   24.50
   4  -9  -1  493.75   45.30
   4  -9  -1  536.05   43.70
  -4   9   1  446.36   43.60
  -4   9   1  464.25   41.80
   3  -9  -1   21.00   12.80
   3  -9  -1   11.00   10.10
  -3   9   1   17.80   10.30
  -3   9   1   12.90   10.70
   2  -9  -1   -8.80    9.50
   2  -9  -1    6.60    8.50
  -2   9   1    3.50    8.20
  -2   9   1    0.60    9.60
   1  -9  -1  433.96   39.30
   1  -9  -1  441.56   37.30
  -1   9   1  444.36   39.30
  -1   9   1  425.56   36.80
   0  -9  -1   59.59   13.80
   0  -9  -1   25.20    9.90
   0   9   1   11.70   10.50
   0   9   1   32.10   11.00
  -1  -9  -1  512.85   39.90
  -1  -9  -1  436.46   37.10
   1   9   1  423.46   39.00
  -2  -9  -1   26.40   10.20
  -2  -9  -1   30.80    9.40
   2   9   1   25.00    8.50
  -3  -9  -1  747.33   53.39
  -3  -9  -1  677.53   51.99
   3   9   1  714.23   53.79
   3   9   1  711.33   51.99
  -4  -9  -1   27.70    8.20
  -4  -9  -1   35.30    9.10
   4   9   1   27.30   10.10
   4   9   1   10.70    6.70
   4   9   1   45.70   56.29
  -5  -9  -1  295.47   24.50
  -5  -9  -1  292.27   24.10
   5   9   1  260.97   39.10
   5   9   1  289.97   23.70
   5   9   1  301.57   26.50
  -6  -9  -1   51.19    8.60
  -6  -9  -1   65.49    9.30
   6   9   1   47.30   17.80
   6   9   1   46.50   10.80
   6   9   1   39.00    7.80
  -7  -9  -1  346.57   24.10
  -7  -9  -1  270.87   23.90
   7   9   1  305.87   22.60
   7   9   1  313.07   32.10
  -8  -9  -1   73.19    9.90
  -8  -9  -1   97.59   10.20
   8   9   1   86.89   12.40
   8   9   1  101.39   18.80
   8   9   1   94.59    9.90
  -9  -9  -1  -37.60   32.80
  -9  -9  -1   31.40    5.70
  -9  -9  -1   22.20    5.10
   9   9   1   20.70    8.60
   9   9   1   13.60    5.30
 -10  -9  -1  -56.49   33.70
 -11  -9  -1  -67.19   34.20
 -12  -9  -1  -52.79   36.00
   9 -10  -1   79.79   19.00
  -9  10   1   42.50   16.00
  -9  10   1   53.09   18.50
   8 -10  -1    1.00   11.00
  -8  10   1   -6.40   11.50
  -8  10   1   10.70   12.70
  -7  10   1   45.90   15.30
  -7  10   1   25.20   14.20
   6 -10  -1   52.89   20.20
   6 -10  -1   64.89   17.00
  -6  10   1   91.49   19.50
  -6  10   1   62.09   16.60
   5 -10  -1  303.07   39.40
   5 -10  -1  234.98   31.50
  -5  10   1  243.98   31.30
  -5  10   1  258.87   33.60
   4 -10  -1    2.10   13.10
   4 -10  -1   18.40   12.40
  -4  10   1   10.30   11.00
   3 -10  -1  567.84   50.99
   3 -10  -1  573.44   48.50
  -3  10   1  529.05   47.00
  -3  10   1  604.64   50.59
   2 -10  -1   14.30   10.10
   2 -10  -1    4.00   12.90
  -2  10   1    3.00    8.60
  -2  10   1   12.50   11.80
   1 -10  -1    1.10   10.70
   1 -10  -1    5.40    9.00
  -1  10   1    1.80    7.70
  -1  10   1   -8.10    8.90
   0 -10  -1 1045.00   77.99
   0 -10  -1 1061.79   76.59
   0  10   1 1043.10   77.99
   0  10   1 1016.40   75.59
  -1 -10  -1  241.08   28.70
  -1 -10  -1  283.87   26.20
   1  10   1  260.97   30.00
   1  10   1  228.48   24.80
  -2 -10  -1 1015.80   74.89
  -2 -10  -1 1081.69   73.79
   2  10   1  983.40   74.89
   2  10   1  990.00   72.89
  -3 -10  -1   47.30   12.40
  -3 -10  -1   51.99   11.20
   3  10   1   26.60   11.00
   3  10   1   31.70    9.30
  -4 -10  -1  387.56   33.80
  -4 -10  -1  428.16   35.30
   4  10   1  440.06   34.00
   4  10   1  455.65   36.50
  -5 -10  -1   58.59   10.80
  -5 -10  -1   55.39   10.80
   5  10   1   50.69    9.80
   5  10   1   65.89   13.10
   5  10   1  175.58   60.79
  -6 -10  -1  481.65   37.00
   6  10   1  492.35   36.40
   6  10   1  560.84   39.60
   6  10   1  443.96   46.10
  -7 -10  -1   88.39   14.90
  -7 -10  -1   52.29    9.80
   7  10   1   65.59   19.50
   7  10   1   57.29    9.20
   7  10   1   64.59   12.20
  -8 -10  -1  124.29   13.90
  -8 -10  -1  122.69   13.50
   8  10   1  156.28   25.00
  -9 -10  -1   46.10    7.20
  -9 -10  -1   27.30    6.70
   9  10   1   33.20    9.40
   9  10   1   43.80    6.90
 -10 -10  -1   11.00   34.40
 -11 -10  -1  -52.09   33.30
   8 -11  -1   26.60   14.60
  -8  11   1   42.80   17.70
  -8  11   1   25.50   16.00
   7 -11  -1   20.80   13.70
  -7  11   1   44.30   16.50
  -7  11   1   76.39   20.30
   6 -11  -1   16.30   14.20
  -6  11   1   14.10   13.50
  -6  11   1   12.70   12.40
   5 -11  -1  108.49   26.80
   5 -11  -1   41.40   16.40
  -5  11   1   56.89   18.00
  -5  11   1   59.39   18.80
   4 -11  -1  717.43   57.99
   4 -11  -1  574.74   56.19
  -4  11   1  638.04   52.79
  -4  11   1  537.55   53.49
   3 -11  -1    2.10   13.90
   3 -11  -1   -5.80    9.30
  -3  11   1    7.60   10.60
   2 -11  -1  228.38   32.00
   2 -11  -1  195.68   27.30
  -2  11   1  168.08   25.40
  -2  11   1  193.08   28.50
   1 -11  -1    3.20   11.90
   1 -11  -1    6.40    9.70
  -1  11   1   18.20   12.50
  -1  11   1    2.60    9.10
   0 -11  -1  399.06   36.00
   0 -11  -1  450.25   39.80
   0  11   1  335.97   34.60
   0  11   1  414.66   38.90
  -1 -11  -1   30.00   13.00
  -1 -11  -1    3.30    8.40
   1  11   1    5.70   10.90
   1  11   1   16.00    9.80
  -2 -11  -1   77.69   16.80
  -2 -11  -1   57.39   13.60
   2  11   1   77.39   17.10
   2  11   1   77.59   14.10
  -3 -11  -1  161.98   21.10
  -3 -11  -1  190.68   23.60
   3  11   1  184.18   23.80
   3  11   1  174.48   20.70
  -4 -11  -1   -6.80    8.30
  -4 -11  -1    3.50    6.50
   4  11   1    7.10    9.80
   4  11   1    5.90    6.90
  -5 -11  -1   15.10    8.00
  -5 -11  -1   11.60    8.30
   5  11   1   26.60   10.60
   5  11   1   12.10    7.10
   5  11   1  103.49   51.09
  -6 -11  -1    1.50    6.80
  -6 -11  -1  -11.60    6.10
   6  11   1   13.00   19.10
   6  11   1   -3.90    8.20
   6  11   1   -7.50    5.20
  -7 -11  -1  249.28   22.20
  -7 -11  -1  279.07   22.70
   7  11   1  226.18   33.80
   7  11   1  219.98   20.90
   7  11   1  252.27   25.00
  -8 -11  -1   53.79    9.60
  -8 -11  -1   52.89    9.30
   8  11   1   58.19    7.90
   8  11   1   26.40    8.50
   8  11   1   48.90   17.70
  -9 -11  -1  494.95   35.20
  -9 -11  -1  436.96   35.30
   9  11   1  482.65   38.70
   9  11   1  507.05   44.40
  10  11   1   14.70    5.80
  10  11   1   -7.20   10.60
 -11 -11  -1  -31.60   31.50
 -12 -11  -1  -36.50   33.00
 -13 -11  -1  -57.99   34.60
   7 -12  -1   11.10   12.30
  -7  12   1   13.10   14.90
   6 -12  -1   27.00   14.90
  -6  12   1   -3.10   13.10
  -6  12   1   20.20   14.00
   5 -12  -1  153.78   32.00
   5 -12  -1  157.88   26.70
   4 -12  -1  119.99   29.00
   4 -12  -1  160.28   26.00
  -4  12   1  137.79   24.50
  -4  12   1  186.48   28.40
   3 -12  -1  169.18   27.00
   3 -12  -1  238.18   34.90
  -3  12   1  197.58   28.20
  -3  12   1  187.48   29.20
   2 -12  -1   28.90   13.60
   2 -12  -1   27.30   17.20
  -2  12   1   17.10   12.70
  -2  12   1   14.00   15.10
   1 -12  -1  244.38   34.30
  -1  12   1  259.77   30.60
  -1  12   1  270.57   34.60
   0 -12  -1   15.30   13.70
   0 -12  -1   -5.50    8.90
   0  12   1  -20.90   10.30
   0  12   1    0.20    8.70
  -1 -12  -1  718.63   60.39
  -1 -12  -1  737.73   58.29
   1  12   1  766.62   61.29
   1  12   1  740.63   57.79
  -2 -12  -1  139.39   22.50
  -2 -12  -1  119.79   19.60
   2  12   1  192.98   22.80
   2  12   1  136.49   23.00
  -3 -12  -1  430.26   38.10
  -3 -12  -1  422.66   36.00
   3  12   1  402.26   35.60
   3  12   1  396.26   38.20
  -4 -12  -1   13.10    9.10
  -4 -12  -1    6.50   10.30
   4  12   1   27.00   11.90
   4  12   1   44.60   11.70
  -5 -12  -1  152.28   19.10
  -5 -12  -1  122.09   18.70
   5  12   1  157.38   18.80
   5  12   1  157.18   23.30
  -6 -12  -1   37.70   10.40
  -6 -12  -1   44.90   10.70
   6  12   1   50.49   10.80
   6  12   1   40.80   22.90
   6  12   1   44.50   12.70
  -7 -12  -1  191.48   20.40
  -7 -12  -1  206.68   21.00
   7  12   1  207.38   23.80
   7  12   1  192.58   32.70
   7  12   1  208.18   19.60
  -8 -12  -1  171.88   18.60
  -8 -12  -1  164.18   17.70
   8  12   1  176.28   21.70
   8  12   1  182.68   29.00
  -9 -12  -1  191.08   18.40
  -9 -12  -1  164.48   18.20
   9  12   1  231.48   30.50
 -10 -12  -1   61.89    8.90
 -10 -12  -1   41.40    8.40
  10  12   1   55.99    8.10
  10  12   1   50.69   12.40
  11  12   1   12.10    6.20
  -7  13   1  247.08   36.10
   6 -13  -1    8.20   13.20
  -6  13   1    7.10   23.30
   5 -13  -1   -2.70   10.50
  -5  13   1   -4.60   11.90
  -5  13   1   -5.30   11.70
   4 -13  -1   99.19   27.00
   4 -13  -1   51.59   18.30
  -4  13   1   62.39   18.60
  -4  13   1  107.69   24.60
   3 -13  -1  212.88   31.50
   3 -13  -1  246.08   37.90
  -3  13   1  206.48   32.70
  -3  13   1  233.58   31.30
   2 -13  -1   21.50   13.30
   2 -13  -1   18.70   16.40
  -2  13   1   20.00   15.40
   1 -13  -1    6.50   10.80
   1 -13  -1  -12.70   13.00
  -1  13   1  -31.80    9.40
  -1  13   1   -0.80    9.70
   0 -13  -1  251.17   31.30
   0 -13  -1  367.16   41.20
   0  13   1  278.67   34.90
   0  13   1  250.37   31.30
  -1 -13  -1   73.29   16.70
  -1 -13  -1  102.79   21.70
   1  13   1   59.49   15.50
   1  13   1   81.19   19.30
  -2 -13  -1   87.09   20.60
  -2 -13  -1  116.99   18.70
   2  13   1   65.19   14.90
   2  13   1   70.99   18.00
  -3 -13  -1   66.59   17.00
  -3 -13  -1   93.49   21.20
   3  13   1   64.59   14.30
   3  13   1   74.59   17.40
  -4 -13  -1  286.57   31.50
   4  13   1  250.67   30.80
   4  13   1  249.68   26.10
  -5 -13  -1   66.29   14.80
  -5 -13  -1   83.89   16.20
   5  13   1   64.99   15.90
   5  13   1   45.70   60.79
   5  13   1   77.39   14.10
  -6 -13  -1    6.30    8.80
  -6 -13  -1   15.70    9.10
   6  13   1    9.80   23.60
   6  13   1    5.50    7.60
  -7 -13  -1   56.79   12.10
  -7 -13  -1   71.69   13.20
   7  13   1   57.89   23.40
   7  13   1   86.89   16.30
   7  13   1   61.89   12.20
  -8 -13  -1  143.99   17.60
   8  13   1  152.48   17.20
   8  13   1  141.49   19.70
   8  13   1  145.09   28.50
  -9 -13  -1   36.60    9.10
  -9 -13  -1   35.10    9.20
   9  13   1   24.10    9.50
   9  13   1   46.50    7.70
   9  13   1   21.80   17.50
 -10 -13  -1   27.80    8.00
 -10 -13  -1   46.40    8.90
  10  13   1   49.50   17.70
  10  13   1   27.80    6.70
  11  13   1   78.99   14.10
   5 -14  -1   28.50   16.30
  -5  14   1   49.30   19.30
   4 -14  -1  119.19   24.20
  -4  14   1   71.19   22.10
   3 -14  -1    1.00   12.20
   3 -14  -1  -23.40   16.50
  -3  14   1    5.90   12.20
  -3  14   1   -2.90   12.30
   2 -14  -1  266.67   38.00
   2 -14  -1  165.78   27.50
  -2  14   1  161.28   28.90
  -2  14   1  196.48   29.10
   1 -14  -1   10.20   17.40
   1 -14  -1  -16.50    9.00
  -1  14   1   -5.70   11.80
  -1  14   1   -1.60   10.40
   0 -14  -1  -25.50   12.80
   0 -14  -1  -11.30    9.40
   0  14   1    5.20    9.40
   0  14   1    9.00   13.60
  -1 -14  -1    5.70   11.20
  -1 -14  -1   -2.40   13.90
   1  14   1    5.10   12.30
   1  14   1    9.90   10.40
  -2 -14  -1   56.59   15.10
  -2 -14  -1  102.59   21.90
   2  14   1   70.89   18.70
  -3 -14  -1  249.18   44.50
  -3 -14  -1  176.48   23.80
   3  14   1  151.88   23.50
   3  14   1  180.18   27.00
  -4 -14  -1  248.58   29.60
  -4 -14  -1  195.78   25.30
   4  14   1  217.98   26.10
   4  14   1  173.78   26.70
  -5 -14  -1   64.19   14.50
  -5 -14  -1   78.49   16.50
   5  14   1   66.89   13.80
   5  14   1   83.09   17.80
  -6 -14  -1   16.50   10.60
  -6 -14  -1    9.00    8.50
   6  14   1   -2.20   31.60
   6  14   1   22.60   12.50
   6  14   1   10.30    8.60
  -7 -14  -1   33.80   11.40
  -7 -14  -1   20.60    9.90
   7  14   1   44.10   24.10
   7  14   1   29.50   13.10
   7  14   1   40.70   10.60
  -8 -14  -1   19.40    8.90
  -8 -14  -1    8.70    8.20
   8  14   1   10.90   10.30
   8  14   1   12.10   19.60
   8  14   1    5.00    7.10
  -9 -14  -1  157.38   18.60
  -9 -14  -1  150.88   18.70
   9  14   1  158.78   28.20
   9  14   1  177.68   22.60
   9  14   1  155.78   15.80
 -10 -14  -1    1.00    6.30
 -10 -14  -1  -12.70    9.60
  10  14   1    2.80    5.70
  10  14   1    4.20   15.30
 -11 -14  -1   78.09   10.80
  11  14   1  100.39   10.80
  11  14   1   53.59   19.90
  12  14   1   37.90    7.00
   4 -15  -1   46.90   18.30
  -4  15   1   64.09   22.50
   3 -15  -1  227.88   33.00
  -3  15   1  215.28   34.20
   2 -15  -1  672.63   67.79
   2 -15  -1  484.85   49.30
  -2  15   1  503.55   52.29
   1 -15  -1  214.38   35.10
   1 -15  -1  179.98   28.80
  -1  15   1  171.08   30.90
   0 -15  -1   48.80   20.30
   0 -15  -1   16.10   12.80
   0  15   1   21.70   14.40
   0  15   1   36.10   17.50
  -1 -15  -1   62.99   17.20
  -1 -15  -1   97.19   24.20
   1  15   1   91.59   21.60
   1  15   1   78.69   18.20
  -2 -15  -1   24.80   17.30
  -2 -15  -1   61.79   16.50
   2  15   1   59.99   15.90
   2  15   1   61.99   18.90
  -3 -15  -1    2.30   10.00
  -3 -15  -1    9.20   13.90
   3  15   1   11.70   10.80
   3  15   1    1.70   12.60
  -4 -15  -1  138.69   20.80
   4  15   1  159.68   25.50
   4  15   1  124.19   20.30
  -5 -15  -1  206.88   26.40
  -5 -15  -1  233.08   29.00
   5  15   1  215.08   29.40
   5  15   1  224.38   26.40
  -6 -15  -1   20.40   11.00
  -6 -15  -1   28.20   12.40
   6  15   1   20.50   12.90
   6  15   1   13.60    9.80
   6  15   1   34.80   53.19
  -7 -15  -1   25.00   10.40
  -7 -15  -1    7.80   10.40
   7  15   1   15.80   22.00
   7  15   1    8.30    7.90
   7  15   1   28.00   13.60
  -8 -15  -1   72.59   14.10
  -8 -15  -1   70.99   13.60
   8  15   1   58.19   24.10
   8  15   1   62.79   12.20
   8  15   1   50.49   14.80
  -9 -15  -1  172.68   21.00
   9  15   1  216.38   26.10
   9  15   1  186.58   32.30
 -10 -15  -1   11.30    7.70
 -10 -15  -1   17.80    8.00
  10  15   1    8.10    6.40
  10  15   1    4.10   16.40
  10  15   1    3.50    4.80
 -11 -15  -1    2.80    6.20
 -11 -15  -1    7.90    6.50
  11  15   1   30.60   13.20
  -3  16   1   10.10   14.80
   2 -16  -1   43.10   16.50
  -2  16   1   34.40   19.00
   1 -16  -1  297.37   38.90
   1 -16  -1  334.97   46.10
  -1  16   1  369.66   46.50
   0 -16  -1  178.98   29.30
   0 -16  -1  233.78   37.20
   0  16   1  241.98   35.60
  -1 -16  -1  120.49   28.80
  -1 -16  -1  162.88   26.30
   1  16   1  145.19   28.50
  -2 -16  -1    3.20   15.80
  -2 -16  -1   20.80   12.10
   2  16   1   24.20   15.30
  -3 -16  -1   11.00   15.10
  -3 -16  -1   30.70   13.00
   3  16   1   21.80   14.40
  -4 -16  -1  178.68   29.40
  -4 -16  -1  149.69   23.60
   4  16   1  175.08   27.30
  -5 -16  -1    0.80   14.30
  -5 -16  -1    4.50    9.30
   5  16   1  -10.70   13.60
   5  16   1    6.40   11.80
   5  16   1    9.30   71.49
  -6 -16  -1  314.87   33.80
  -6 -16  -1  252.27   28.10
   6  16   1  276.47   33.90
   6  16   1  263.27   31.00
  -7 -16  -1   66.49   15.20
  -7 -16  -1   67.39   14.60
   7  16   1   50.79   26.10
   7  16   1   58.89   13.20
   7  16   1   49.40   15.70
  -8 -16  -1   62.89   13.70
  -8 -16  -1   61.39   13.60
   8  16   1   55.99   12.40
   8  16   1   65.79   25.00
   8  16   1   90.69   28.90
  -9 -16  -1    2.60    8.10
  -9 -16  -1   -1.60    7.80
   9  16   1    6.00    7.80
   9  16   1    5.80   17.40
   9  16   1    8.50   11.20
 -10 -16  -1   85.79   15.20
  10  16   1  130.99   26.20
  10  16   1  122.69   13.60
  10  16   1  142.59   21.10
 -11 -16  -1    5.50    7.00
 -11 -16  -1    4.80    7.10
  11  16   1   18.20    5.90
  11  16   1   11.20   14.10
   1 -17  -1   10.40   12.10
  -1  17   1    7.90   14.60
   0 -17  -1  393.56   50.29
   0  17   1  370.86   47.50
  -1 -17  -1   11.30   19.90
  -1 -17  -1   12.60   14.10
   1  17   1   12.10   16.00
  -2 -17  -1   37.30   20.10
  -2 -17  -1   28.50   12.80
   2  17   1   15.60   15.30
  -3 -17  -1    2.30   15.70
  -3 -17  -1  -10.60    8.60
   3  17   1   -0.10   12.60
  -4 -17  -1   -1.40    8.70
  -4 -17  -1   -4.40   14.00
   4  17   1   -1.80   11.50
  -5 -17  -1  111.59   20.40
  -5 -17  -1  141.99   24.60
   5  17   1  137.89   24.70
  -6 -17  -1   50.49   15.90
  -6 -17  -1   24.90   11.90
   6  17   1   44.20   16.40
  -7 -17  -1   74.59   15.70
  -7 -17  -1   75.79   17.20
   7  17   1   65.79   26.60
   7  17   1   67.09   18.10
  -8 -17  -1   27.70   11.50
  -8 -17  -1   23.50   10.90
   8  17   1   22.40   21.50
   8  17   1   24.90   13.50
  -9 -17  -1  171.18   21.90
  -9 -17  -1  166.18   21.70
   9  17   1  140.99   24.20
   9  17   1  212.88   34.20
 -10 -17  -1   12.70    8.50
 -10 -17  -1    0.70    8.30
  10  17   1    9.40    7.10
  10  17   1    9.10   17.20
  -1 -18  -1  430.96   45.20
  -1 -18  -1  494.05   58.29
   1  18   1  459.45   54.79
  -2 -18  -1    6.70   18.30
  -2 -18  -1   11.00   13.00
   2  18   1   34.70   16.40
  -3 -18  -1  -18.70   14.00
  -3 -18  -1    1.10   10.50
   3  18   1    2.70   12.60
  -4 -18  -1   41.10   15.40
  -4 -18  -1   76.99   23.00
   4  18   1   34.20   16.70
  -5 -18  -1   95.89   23.20
   5  18   1 -131.29   71.39
   5  18   1  117.19   23.10
  -6 -18  -1  -19.60   11.30
   6  18   1   10.30   12.40
  -7 -18  -1  158.68   24.10
  -7 -18  -1  120.89   23.20
   7  18   1  180.78   27.00
   7  18   1  142.09   33.30
  -8 -18  -1   -6.10    9.20
  -8 -18  -1  -16.10    7.10
   8  18   1   15.80   20.70
   8  18   1   11.50   11.60
   5  18  -2   64.29   17.70
  -5 -18   2   66.39   20.80
  -5 -18   2   79.69   17.90
   4  18  -2   55.59   17.90
   4  18  -2 -205.78   93.49
  -4 -18   2   67.39   21.60
  -4 -18   2   49.00   15.40
   3  18  -2   16.90   13.60
  -3 -18   2  -11.20   16.50
  -3 -18   2   10.80   11.60
   8  17  -2   47.50   28.30
   8  17  -2   20.50   15.50
  -8 -17   2   27.30   11.00
  -8 -17   2   50.19   14.00
   7  17  -2   48.70   27.20
   7  17  -2   26.40   12.90
  -7 -17   2    9.90   10.00
  -7 -17   2    3.00   11.00
   6  17  -2    8.80   11.40
  -6 -17   2   15.90   10.60
  -6 -17   2    4.60   11.80
   5  17  -2   99.49   21.00
  -5 -17   2  112.29   22.40
  -5 -17   2   74.29   16.60
   3  17  -2   74.59   19.20
  -3 -17   2   62.49   21.40
  -3 -17   2   46.10   23.50
   2  17  -2   -7.50   11.60
  -2 -17   2    0.40   17.50
   1  17  -2  271.07   37.90
  -1 -17   2  218.78   32.10
  -1 -17   2  302.37   47.80
   0  17  -2   21.80   16.40
   0 -17   2   16.50   13.30
   0 -17   2  -34.40   16.40
  10  16  -2   30.10    7.60
  10  16  -2    4.70   21.30
 -10 -16   2   13.40    8.30
 -10 -16   2   27.30    7.80
   9  16  -2   56.69   11.80
   9  16  -2   61.19   27.90
   9  16  -2   95.19   17.60
  -9 -16   2   76.79   12.80
   8  16  -2  101.39   22.80
   8  16  -2  124.89   21.10
  -8 -16   2   94.89   16.60
  -8 -16   2   88.99   15.50
   7  16  -2   70.09   21.70
   7  16  -2   70.59   31.10
  -7 -16   2   56.19   13.70
  -7 -16   2   68.79   15.20
   6  16  -2   -5.60   10.30
   6  16  -2  -86.49   67.29
  -6 -16   2   -1.00   11.30
  -6 -16   2   10.70    9.80
   5  16  -2  228.78   30.70
  -5 -16   2  221.58   30.50
  -5 -16   2  199.48   26.30
   4  16  -2 -180.68   97.09
   4  16  -2   34.70   15.00
  -4 -16   2   -9.80   12.70
  -4 -16   2    5.40    9.60
   3  16  -2   -9.00   10.20
  -3 -16   2    3.90   10.00
  -3 -16   2   -0.10   14.90
   2  16  -2  102.99   22.40
  -2 -16   2   95.19   19.10
  -2 -16   2  168.38   29.30
   1  16  -2    8.60   14.10
  -1 -16   2   23.70   13.10
  -1 -16   2   27.00   19.10
   0  16  -2  273.97   38.60
   0 -16   2  374.16   52.19
   0 -16   2  221.08   32.50
  -1  16  -2   88.79   22.90
   1 -16   2   79.19   26.50
   1 -16   2  104.59   33.70
  -2  16  -2   19.20   16.50
   2 -16   2    8.80   12.70
  11  15  -2  100.39   26.90
  10  15  -2   -7.40   19.70
  10  15  -2   10.30    5.70
  10  15  -2   23.80   14.00
 -10 -15   2   -0.30    5.00
 -10 -15   2    5.10    6.80
   9  15  -2    4.90    5.00
   9  15  -2   -4.60   22.30
   9  15  -2   -1.00    6.90
  -9 -15   2    4.90    7.60
  -9 -15   2   -3.60    6.70
   8  15  -2   23.50   26.00
   8  15  -2   30.80    9.60
   8  15  -2   44.70   13.80
  -8 -15   2   31.50   13.20
  -8 -15   2   37.30   10.20
   7  15  -2   -3.10    7.30
   7  15  -2   45.40   13.40
   7  15  -2   10.30   25.40
  -7 -15   2   -1.80    8.20
  -7 -15   2   -7.80    8.40
   6  15  -2   89.89   18.80
   6  15  -2   54.49   13.50
   6  15  -2  -22.00   63.99
  -6 -15   2   85.99   18.00
  -6 -15   2   69.49   14.30
   5  15  -2   -3.10    7.90
   5  15  -2   28.50   13.80
   5  15  -2  -28.90   81.99
  -5 -15   2  -14.30   10.40
  -5 -15   2   -4.70    7.80
   4  15  -2  507.15   44.50
   4  15  -2  505.05   47.10
  -4 -15   2  505.55   48.40
  -4 -15   2  569.94   45.50
   3  15  -2  110.79   20.20
   3  15  -2  131.59   23.70
  -3 -15   2  140.49   21.20
  -3 -15   2  158.88   27.60
   2  15  -2   71.69   18.50
   2  15  -2   90.69   28.00
  -2 -15   2   61.19   20.90
  -2 -15   2   54.79   15.20
   1  15  -2  215.18   31.60
  -1 -15   2  220.18   30.70
  -1 -15   2  347.27   42.00
   0  15  -2   -9.50   11.10
   0 -15   2   25.20   18.80
   0 -15   2    0.90   10.20
  -1  15  -2   21.70   14.50
   1 -15   2   17.30   21.00
   1 -15   2   32.70   14.60
  -2  15  -2   51.79   19.40
   2 -15   2   14.40   13.50
   2 -15   2    3.80   20.40
  -3  15  -2  155.08   30.00
   3 -15   2  130.19   25.80
  -4  15  -2   21.60   18.30
  11  14  -2   21.40   19.50
  10  14  -2  249.68   47.90
  10  14  -2  269.17   25.00
   9  14  -2    7.90   23.20
   9  14  -2    3.00    6.30
  -9 -14   2   -1.80    6.50
  -9 -14   2    0.20    6.30
   8  14  -2  190.38   22.60
   8  14  -2  140.69   17.10
   8  14  -2  142.29   34.50
  -8 -14   2  114.09   16.50
  -8 -14   2  163.58   18.90
   7  14  -2   27.10    9.40
   7  14  -2   23.60   27.70
   7  14  -2   39.40   12.70
  -7 -14   2   26.20    9.90
  -7 -14   2    8.00    9.40
   6  14  -2   35.50   10.80
   6  14  -2   19.20   58.99
  -6 -14   2   21.80   10.00
  -6 -14   2   33.70   12.40
   4  14  -2  128.39   21.00
   4  14  -2 -156.68   89.19
   4  14  -2   88.29   18.50
  -4 -14   2   97.09   17.00
  -4 -14   2   91.49   19.80
   3  14  -2   68.29   18.20
   3  14  -2   45.90   14.00
  -3 -14   2   50.19   13.80
  -3 -14   2   71.39   19.90
   2  14  -2  725.03   59.79
   2  14  -2  628.94   56.39
  -2 -14   2  746.73   57.29
  -2 -14   2  732.93   61.99
   1  14  -2   45.10   16.60
   1  14  -2   52.49   14.90
  -1 -14   2   23.90   17.40
  -1 -14   2   54.79   15.00
   0  14  -2  114.19   23.90
   0  14  -2   87.09   19.30
   0 -14   2   81.39   18.40
   0 -14   2   61.89   22.60
  -1  14  -2   24.30   14.40
  -1  14  -2   11.80   12.00
   1 -14   2   27.40   13.20
   1 -14   2   24.60   19.10
  -2  14  -2    5.10   13.10
   2 -14   2   17.30   20.30
   2 -14   2    4.40   11.80
  -3  14  -2  239.88   36.00
   3 -14   2  243.78   34.30
   3 -14   2  291.57   41.90
  -4  14  -2   25.10   16.40
   4 -14   2   24.70   15.10
  -5  14  -2   93.09   30.60
   5 -14   2  102.09   24.30
  11  13  -2  166.78   29.30
  10  13  -2   41.10   21.70
   9  13  -2  179.58   16.00
   9  13  -2  118.29   25.60
   9  13  -2  179.68   33.90
  -9 -13   2  205.98   18.10
  -9 -13   2  162.98   16.50
   8  13  -2   31.60   25.60
   8  13  -2   33.30    8.50
   8  13  -2   44.40   11.60
  -8 -13   2   42.40    9.70
  -8 -13   2   38.20    9.40
   7  13  -2  173.78   21.50
   7  13  -2  126.39   16.50
   7  13  -2  106.09   32.70
  -7 -13   2  134.99   17.20
  -7 -13   2  184.58   26.90
   6  13  -2   40.70   10.80
   6  13  -2   47.30   13.40
   6  13  -2   21.20   33.60
  -6 -13   2   33.60   12.20
   4  13  -2  365.86   34.90
   4  13  -2  336.57   31.80
  -4 -13   2  327.67   31.70
  -4 -13   2  363.16   34.90
   3  13  -2  620.34   55.39
   3  13  -2  704.23   54.09
  -3 -13   2  669.43   53.49
  -3 -13   2  743.93   57.49
   2  13  -2   42.50   12.70
   2  13  -2   32.60   14.80
  -2 -13   2   18.20   10.80
   1  13  -2  131.89   22.00
   1  13  -2  172.18   26.00
  -1 -13   2  169.98   24.10
  -1 -13   2  189.58   28.90
   0  13  -2   79.39   19.60
   0 -13   2  102.39   23.10
   0 -13   2   89.69   17.80
  -1  13  -2   22.80   12.90
  -1  13  -2   29.30   14.60
   1 -13   2   15.20   11.00
   1 -13   2  -27.10   12.20
  -2  13  -2   43.90   15.00
  -2  13  -2   36.60   16.00
   2 -13   2   54.19   16.20
   2 -13   2   37.90   19.60
  -3  13  -2  157.58   27.80
  -3  13  -2  147.99   25.40
   3 -13   2  127.89   24.50
   3 -13   2  197.68   33.20
  -4  13  -2   88.09   21.40
  -4  13  -2  113.49   23.20
   4 -13   2  132.19   29.40
   4 -13   2   70.79   19.20
  -5  13  -2   -3.30   12.20
   5 -13   2   11.70   12.40
   6 -13   2   87.89   21.90
  10  12  -2  230.48   35.40
   9  12  -2    8.10   19.30
   9  12  -2    0.20    4.40
  -9 -12   2   -2.80    4.10
  -9 -12   2    2.10    5.70
   8  12  -2  287.77   25.00
   8  12  -2  284.97   44.00
  -8 -12   2  323.17   26.10
  -8 -12   2  342.97   25.70
   7  12  -2  108.39   31.90
   7  12  -2  101.99   13.60
   7  12  -2  137.79   18.30
  -7 -12   2  101.99   14.00
  -7 -12   2  107.39   15.10
   6  12  -2  102.19   15.20
   6  12  -2   96.49   34.20
   6  12  -2  148.69   19.60
  -6 -12   2  153.38   17.10
  -6 -12   2  114.69   16.80
   5  12  -2  134.09   72.69
   5  12  -2   45.50   13.80
   5  12  -2   55.69   11.40
  -5 -12   2   48.20   11.00
  -5 -12   2   50.89   13.00
   4  12  -2   77.79   14.10
  -4 -12   2   88.59   14.90
  -4 -12   2   79.09   16.40
   3  12  -2  107.89   17.00
   3  12  -2  109.49   19.80
  -3 -12   2   82.09   17.80
  -3 -12   2   95.09   16.10
   2  12  -2  600.64   49.00
   2  12  -2  527.55   45.60
  -2 -12   2  552.54   46.00
  -2 -12   2  599.34   49.90
   1  12  -2   -3.50    8.50
   1  12  -2   -5.70   10.50
   0  12  -2  132.29   21.10
   0  12  -2  146.29   23.00
   0 -12   2  108.39   19.50
   0 -12   2  138.89   24.90
  -1  12  -2   35.30   13.00
  -1  12  -2   40.50   15.90
   1 -12   2   26.40   12.70
   1 -12   2   21.20   15.80
  -2  12  -2   67.49   17.00
  -2  12  -2   64.39   18.00
   2 -12   2   83.69   18.50
   2 -12   2   82.29   22.50
  -3  12  -2   64.39   29.10
  -3  12  -2  114.09   23.70
   3 -12   2  126.89   22.10
   3 -12   2  119.59   25.90
  -4  12  -2  108.29   24.10
  -4  12  -2   87.49   21.20
   4 -12   2  131.59   24.30
   4 -12   2  136.79   28.30
  -5  12  -2  173.38   28.80
  -5  12  -2  158.48   27.20
   5 -12   2  130.39   24.20
   5 -12   2  161.88   36.20
  -6  12  -2   28.20   15.50
  -6  12  -2   37.90   16.30
   6 -12   2   56.09   18.00
  -7  12  -2   98.99   27.10
   7 -12   2   68.09   20.20
  10  11  -2   44.40   20.00
   9  11  -2   69.89   10.40
   9  11  -2   42.50   21.20
   8  11  -2   23.40    6.20
   8  11  -2   21.60   22.10
  -8 -11   2   12.70    5.80
  -8 -11   2   12.10    6.20
   7  11  -2   94.69   13.50
   7  11  -2   77.19   11.00
   7  11  -2   55.09   27.30
  -7 -11   2   83.49   11.70
  -7 -11   2   95.39   12.40
   6  11  -2  471.15   36.10
   6  11  -2  339.77   51.69
   6  11  -2  404.16   32.70
  -6 -11   2  449.06   33.40
   5  11  -2    0.90    8.80
   5  11  -2   -3.40    6.10
   5  11  -2   20.70   64.29
  -5 -11   2   16.40    9.00
  -5 -11   2    2.70    7.00
   4  11  -2   23.90   76.09
   4  11  -2   23.40    8.90
   4  11  -2   40.80   13.60
  -4 -11   2   41.60   12.30
  -4 -11   2   41.80   10.10
   3  11  -2  226.58   26.40
   3  11  -2  209.18   24.20
  -3 -11   2  226.18   23.20
  -3 -11   2  232.88   27.20
   2  11  -2  173.08   23.40
   2  11  -2  164.08   21.00
  -2 -11   2  151.58   23.40
  -2 -11   2  138.49   19.50
   1  11  -2  109.89   17.80
   1  11  -2  129.49   21.10
  -1 -11   2  104.59   17.40
  -1 -11   2  118.19   21.50
   0  11  -2   17.00   11.70
   0  11  -2   14.80   10.10
   0 -11   2   16.30   14.20
   0 -11   2   25.00   11.10
  -1  11  -2  756.32   60.99
  -1  11  -2  763.72   59.09
   1 -11   2  745.93   58.89
   1 -11   2  697.93   61.49
  -2  11  -2   87.99   18.20
  -2  11  -2   96.59   21.00
   2 -11   2  135.79   24.80
   2 -11   2   94.09   20.20
  -3  11  -2  404.76   62.59
  -3  11  -2  398.66   39.20
   3 -11   2  447.66   48.30
   3 -11   2  377.76   40.00
  -4  11  -2   41.70   15.40
  -4  11  -2   43.20   17.00
   4 -11   2   43.80   19.60
   4 -11   2   46.10   15.30
  -5  11  -2  351.76   42.70
  -5  11  -2  389.76   39.60
   5 -11   2  415.06   49.60
   5 -11   2  362.46   38.50
  -6  11  -2   98.29   31.80
  -6  11  -2   35.30   16.30
   6 -11   2   39.60   15.60
  -7  11  -2    2.40   12.60
  -7  11  -2  -14.40   11.40
   7 -11   2  -17.00    9.30
  -8  11  -2   69.59   20.30
  -8  11  -2   43.80   17.80
   8 -11   2   48.50   17.50
 -12 -10   2  -47.00   35.10
 -11 -10   2  -24.40   43.30
 -10 -10   2  -39.60   33.30
   9  10  -2    8.40   17.30
   8  10  -2   15.60    5.60
   8  10  -2   13.60   19.40
   8  10  -2   29.70    9.30
  -8 -10   2    4.70    4.20
   7  10  -2  361.76   45.60
   7  10  -2  317.77   26.20
  -7 -10   2  340.77   26.70
  -7 -10   2  377.16   27.50
   6  10  -2    1.40   21.50
   6  10  -2   12.90    6.30
   6  10  -2    4.60    7.90
  -6 -10   2    8.00    7.40
  -6 -10   2    9.30    6.30
   5  10  -2  443.16   33.00
   5  10  -2  426.36   35.00
  -5 -10   2  410.76   34.00
  -5 -10   2  403.86   33.00
   4  10  -2   35.60   11.30
   4  10  -2   42.30    9.60
  -4 -10   2   34.50    8.80
  -4 -10   2   24.10   10.20
   3  10  -2  232.08   22.70
  -3 -10   2  248.18   25.70
  -3 -10   2  236.28   22.90
   2  10  -2  116.89   16.50
   2  10  -2  148.29   20.60
  -2 -10   2  111.49   19.00
  -2 -10   2  111.59   16.30
   1  10  -2  626.04   48.70
   1  10  -2  557.64   45.80
  -1 -10   2  566.84   48.40
  -1 -10   2  584.74   46.10
   0  10  -2    1.60    9.90
   0  10  -2    9.70    8.50
   0 -10   2   -1.50    7.40
   0 -10   2    1.10   11.00
  -1  10  -2    8.20    8.50
  -1  10  -2   -3.00    9.50
   1 -10   2   -1.90   10.50
   1 -10   2    1.10    8.40
  -2  10  -2  136.59   21.90
  -2  10  -2  182.98   24.80
   2 -10   2  158.08   22.60
   2 -10   2  153.38   25.30
  -3  10  -2   15.30   13.10
  -3  10  -2    0.20    9.90
   3 -10   2    2.90   13.30
   3 -10   2   19.70   11.40
  -4  10  -2  149.99   24.00
   4 -10   2  186.18   26.40
   4 -10   2  193.58   30.40
  -5  10  -2    4.80   11.80
  -5  10  -2   13.50   11.50
   5 -10   2   -2.40   14.40
   5 -10   2   37.00   22.30
  -6  10  -2  473.85   45.20
  -6  10  -2  465.95   45.70
   6 -10   2  505.45   49.80
   6 -10   2  489.55   45.00
  -7  10  -2   27.80   15.30
  -7  10  -2   13.90   13.10
   7 -10   2   47.80   15.90
  -8  10  -2   30.40   14.40
   8 -10   2   23.90   13.40
  -9  10  -2   68.99   19.20
  -9  10  -2   45.10   16.10
   9 -10   2   71.49   19.50
 -10  -9   2   36.60   39.30
   8   9  -2   66.49   20.80
   7   9  -2   29.80    6.00
   7   9  -2   19.30   20.60
  -7  -9   2   42.90    6.90
  -7  -9   2   27.10    5.80
   6   9  -2   33.60   22.40
   6   9  -2   49.50    7.80
  -6  -9   2   40.00    8.10
  -6  -9   2   46.80    8.20
   5   9  -2  331.57   27.50
   5   9  -2  387.66   30.30
  -5  -9   2  345.67   27.90
  -5  -9   2  373.06   29.10
   4   9  -2    6.20    6.10
   4   9  -2   -7.70    6.20
   4   9  -2   33.80   62.59
  -4  -9   2    0.30    5.90
  -4  -9   2    0.40    7.10
   3   9  -2  245.68   23.40
  -3  -9   2  188.08   20.40
  -3  -9   2  235.08   23.20
   2   9  -2  549.25   44.90
   2   9  -2  555.44   43.30
  -2  -9   2  630.74   46.30
  -2  -9   2  546.15   43.30
   1   9  -2    1.20    8.10
   1   9  -2    5.00    7.00
  -1  -9   2    8.40    9.90
  -1  -9   2   15.30    8.20
   0   9  -2 1328.57   91.39
   0   9  -2 1250.97   89.39
   0  -9   2 1259.97   91.39
   0  -9   2 1215.38   89.29
  -1   9  -2  100.49   18.00
  -1   9  -2  106.99   16.60
   1  -9   2  109.09   16.80
   1  -9   2  121.69   21.30
  -2   9  -2  101.99   19.50
  -2   9  -2  155.68   20.50
   2  -9   2  122.49   21.80
   2  -9   2  161.18   20.50
  -3   9  -2   72.79   17.00
  -3   9  -2   85.39   17.10
   3  -9   2  107.89   21.10
   3  -9   2   85.19   16.70
  -4   9  -2  231.88   28.50
  -4   9  -2  212.38   29.60
   4  -9   2  214.18   30.50
   4  -9   2  238.28   28.50
  -5   9  -2   51.99   17.30
  -5   9  -2  115.59   20.10
   5  -9   2   92.29   22.50
   5  -9   2   89.49   17.40
  -6   9  -2  119.79   23.50
  -6   9  -2  185.68   25.70
   6  -9   2  144.59   23.50
  -7   9  -2  273.97   33.50
  -7   9  -2  252.07   32.90
   7  -9   2  271.57   38.10
   7  -9   2  242.18   32.30
  -8   9  -2   -5.50   10.20
  -8   9  -2   25.70   14.20
   8  -9   2   -9.60   10.40
  -9   9  -2   31.70   16.70
  -9   9  -2   45.20   15.40
   9  -9   2   75.19   19.00
 -10   9  -2   27.50   22.00
 -10   9  -2    7.10   11.20
  10  -9   2   13.30   12.20
 -11  -8   2  -75.89   37.70
 -10  -8   2   83.59   44.00
  -9  -8   2  -35.50   37.10
   7   8  -2  195.48   30.60
   7   8  -2  245.28   20.10
   7   8  -2  186.08   14.60
   6   8  -2  171.08   29.40
   6   8  -2  148.69   13.20
  -6  -8   2  126.09   13.10
  -6  -8   2  169.28   14.40
   5   8  -2  267.27   21.60
   5   8  -2  206.28   34.00
   5   8  -2  210.48   19.20
  -5  -8   2  250.47   19.90
  -5  -8   2  257.87   22.60
   4   8  -2  206.58   18.60
   4   8  -2  214.18   20.80
  -4  -8   2  202.38   18.60
   3   8  -2  266.37   25.20
   3   8  -2  266.07   22.90
  -3  -8   2  251.17   24.90
  -3  -8   2  265.17   23.00
   2   8  -2   -3.00    6.40
   2   8  -2   11.70    8.60
  -2  -8   2   10.90    6.90
  -2  -8   2   12.50    9.00
   1   8  -2  406.86   33.20
   1   8  -2  391.96   34.90
  -1  -8   2  425.66   35.70
  -1  -8   2  405.36   33.20
   0   8  -2    6.60    7.40
   0   8  -2   -1.50    8.60
   0  -8   2   -2.20    6.80
   0  -8   2   11.60   10.40
  -1   8  -2  934.91   69.89
   1  -8   2  926.11   70.39
   1  -8   2  951.30   68.59
  -2   8  -2   45.70   11.60
  -2   8  -2   26.10   11.90
   2  -8   2   37.00   13.60
   2  -8   2   28.10   10.40
  -3   8  -2  140.59   22.10
  -3   8  -2  173.18   21.70
   3  -8   2  167.18   21.30
   3  -8   2  155.38   23.80
  -4   8  -2  137.99   21.20
  -4   8  -2  123.99   19.50
   4  -8   2  149.19   21.60
   4  -8   2  139.09   23.20
  -5   8  -2  292.17   31.60
  -5   8  -2  332.37   33.50
   5  -8   2  298.17   31.90
   5  -8   2  362.46   39.20
  -6   8  -2  263.77   32.80
  -6   8  -2  347.27   36.30
   6  -8   2  319.87   34.90
   6  -8   2  275.07   36.20
  -7   8  -2  317.07   33.90
  -7   8  -2  305.87   36.20
   7  -8   2  306.57   36.10
   7  -8   2  370.96   45.00
  -8   8  -2  158.48   24.70
  -8   8  -2  167.78   24.90
   8  -8   2  153.78   29.00
   8  -8   2  140.99   23.90
  -9   8  -2    6.00   11.70
  -9   8  -2    4.20   10.40
   9  -8   2    9.80   11.00
 -10   8  -2   36.10   17.40
 -12  -7   2  134.69   32.80
 -11  -7   2  170.48   36.20
 -10  -7   2   80.69   28.00
   8   7  -2  183.78   26.50
   7   7  -2   57.39   16.70
  -7  -7   2   -5.50   35.50
   6   7  -2  146.99   11.90
   6   7  -2  143.59   25.00
   6   7  -2  156.58   14.20
  -6  -7   2  166.18   12.50
  -6  -7   2  123.79   11.80
   5   7  -2 1253.07   84.09
   5   7  -2 1102.69   94.39
  -5  -7   2 1365.16   84.89
  -5  -7   2 1292.97   84.19
   4   7  -2  128.19   58.99
   4   7  -2   41.10    7.50
   4   7  -2   33.90    8.90
  -4  -7   2   33.00    8.20
  -4  -7   2   27.70    7.10
   3   7  -2   19.10    8.60
   3   7  -2   36.30    8.20
  -3  -7   2   28.70    9.50
  -3  -7   2   34.00    8.10
   2   7  -2  214.58   20.30
   2   7  -2  224.88   22.70
  -2  -7   2  210.98   22.90
  -2  -7   2  204.48   20.10
   1   7  -2   36.90   10.90
   1   7  -2   45.90   10.20
  -1  -7   2   56.69   13.10
  -1  -7   2   39.00   10.00
   0   7  -2   38.50    9.90
   0  -7   2   35.50   10.10
   0  -7   2   34.90   12.00
  -1   7  -2   38.20   10.70
  -1   7  -2   32.10   11.20
   1  -7   2   32.90   12.20
   1  -7   2   48.50   11.50
  -2   7  -2  957.20   70.69
  -2   7  -2  995.70   69.59
   2  -7   2  895.31   70.69
   2  -7   2  972.60   69.69
  -3   7  -2  829.72   61.99
  -3   7  -2  866.61   63.59
   3  -7   2  802.82   61.89
  -4   7  -2   33.40   12.00
   4  -7   2   22.20   12.00
   4  -7   2   37.40   11.40
  -5   7  -2   28.20   11.90
  -5   7  -2   43.90   13.20
   5  -7   2   41.60   12.60
   5  -7   2   24.60   13.40
  -6   7  -2   97.29   18.90
  -6   7  -2  117.59   19.50
   6  -7   2   72.89   19.70
   6  -7   2  111.39   18.20
  -7   7  -2   -8.30    9.60
  -7   7  -2   -1.00    9.50
   7  -7   2   28.30   15.10
   7  -7   2   19.40   10.40
  -8   7  -2  118.49   20.00
  -8   7  -2  106.29   19.40
   8  -7   2   99.49   18.40
   8  -7   2  106.59   23.60
  -9   7  -2   41.80   15.10
  -9   7  -2   38.60   15.00
   9  -7   2   56.09   14.70
 -10   7  -2   35.00   14.60
 -10   7  -2   31.20   13.60
  10  -7   2   45.80   14.10
 -11   7  -2   89.69   18.40
 -11   7  -2   77.99   21.10
  11  -7   2   91.99   18.40
 -12  -6   2    2.90   24.40
 -11  -6   2  164.48   35.70
 -10  -6   2   89.79   29.50
  -9  -6   2   74.79   25.30
  -8  -6   2   30.40   19.90
  -7  -6   2   81.09   31.60
   5   6  -2   -0.80    7.20
   5   6  -2   -0.50   34.60
   5   6  -2    8.70    3.70
  -5  -6   2    3.50    3.80
  -5  -6   2    0.70   43.90
  -5  -6   2    0.50    4.40
   4   6  -2  612.44   42.60
   4   6  -2  551.24   58.09
  -4  -6   2  661.83   43.70
   3   6  -2  178.08   16.40
   3   6  -2  174.58   18.40
  -3  -6   2  164.98   16.10
  -3  -6   2  179.88   18.40
   2   6  -2  759.12   52.69
   2   6  -2  712.63   51.19
  -2  -6   2  723.93   52.69
  -2  -6   2  710.03   51.19
   1   6  -2   74.59   11.20
   1   6  -2   75.99   12.90
  -1  -6   2   74.29   11.00
  -1  -6   2   57.99   12.40
   0   6  -2  466.85   37.30
   0   6  -2  484.65   45.60
   0  -6   2  497.95   37.50
   0  -6   2  480.15   39.10
  -1   6  -2   64.59   13.60
  -1   6  -2   72.39   13.10
   1  -6   2   90.69   13.50
   1  -6   2   60.89   14.40
  -2   6  -2 1929.81  130.69
  -2   6  -2 1880.01  129.59
   2  -6   2 1939.51  129.89
   2  -6   2 1857.41  130.89
  -3   6  -2  217.38   23.80
  -3   6  -2  238.08   25.90
   3  -6   2  242.98   23.90
   3  -6   2  249.58   25.90
  -4   6  -2  206.08   23.00
  -4   6  -2  161.28   21.50
   4  -6   2  193.18   24.70
   4  -6   2  156.38   20.20
  -5   6  -2   61.39   13.80
  -5   6  -2   43.90   12.50
   5  -6   2   48.80   12.10
   5  -6   2   48.20   14.90
  -6   6  -2  143.69   22.00
  -6   6  -2  189.48   23.00
   6  -6   2  160.68   21.10
   6  -6   2  164.98   24.70
   7  -6   2    0.20   11.90
   7  -6   2   -1.20    7.70
  -8   6  -2  173.38   25.20
  -8   6  -2  223.78   27.30
   8  -6   2  158.78   27.80
   8  -6   2  210.38   26.20
  -9   6  -2  156.18   23.20
  -9   6  -2  179.18   25.30
   9  -6   2  138.59   21.60
   9  -6   2  204.28   31.30
 -10   6  -2   50.39   15.90
 -10   6  -2   53.39   14.10
  10  -6   2   47.10   14.20
 -11   6  -2   57.59   16.70
 -11   6  -2   47.50   13.60
  11  -6   2   66.39   16.00
 -12   6  -2    5.70   12.20
 -12   6  -2    9.10   10.10
 -12  -5   2   75.19   29.60
 -11  -5   2  104.29   34.70
 -10  -5   2  245.88   41.00
  -9  -5   2   70.49   24.90
  -8  -5   2  363.46   42.00
  -7  -5   2   57.99   20.50
   6   5  -2   12.20   13.00
  -6  -5   2   -0.80   16.30
   4   5  -2    1.90    6.90
   4   5  -2    8.40   18.70
   4   5  -2    5.10    3.90
  -4  -5   2    0.40    5.00
  -4  -5   2   24.60   45.30
  -4  -5   2    2.80    3.70
   3   5  -2 1024.20   76.99
   3   5  -2 1167.28   76.79
  -3  -5   2 1146.69   77.29
  -3  -5   2 1248.08   77.79
   2   5  -2  604.74   42.90
   2   5  -2  607.94   42.00
  -2  -5   2  581.74   43.00
  -2  -5   2  585.34   42.70
   1   5  -2 2428.46  163.98
   1   5  -2 2436.66  163.28
  -1  -5   2 2540.05  164.38
  -1  -5   2 2446.96  163.28
   0   5  -2  525.45   40.40
   0   5  -2  545.45   39.50
   0  -5   2  529.85   40.80
  -1   5  -2 1514.65  106.89
  -1   5  -2 1529.55  109.19
   1  -5   2 1605.94  107.19
   1  -5   2 1650.53  108.49
  -2   5  -2   11.50    7.90
  -2   5  -2   12.50    9.50
   2  -5   2   -2.90    9.50
   2  -5   2    4.00    7.80
  -3   5  -2  343.07   31.90
  -3   5  -2  376.86   30.80
   3  -5   2  330.97   32.60
   3  -5   2  378.46   31.00
  -4   5  -2   76.99   13.60
  -4   5  -2   53.39   12.30
   4  -5   2   50.29   11.60
   4  -5   2   29.50   12.60
  -5   5  -2   36.50   10.60
  -5   5  -2   23.30   10.00
   5  -5   2   39.40   12.80
   5  -5   2   29.40    9.80
  -6   5  -2  323.97   29.70
  -6   5  -2  309.67   29.40
   6  -5   2  300.27   31.50
   6  -5   2  295.77   28.40
  -7   5  -2  439.06   37.50
  -7   5  -2  360.26   35.50
   7  -5   2  409.86   39.40
   7  -5   2  430.36   36.00
  -8   5  -2   39.30   13.30
  -8   5  -2   31.10   12.10
   8  -5   2   17.00   14.00
   8  -5   2   35.20   11.80
  -9   5  -2  357.96   33.90
  -9   5  -2  352.76   34.30
   9  -5   2  330.87   32.60
 -10   5  -2   65.19   15.50
  10  -5   2   94.89   17.20
  10  -5   2   95.99   23.70
 -11   5  -2   10.60   10.50
 -11   5  -2   17.80   13.00
  11  -5   2    9.00    9.60
 -12   5  -2   17.50   14.50
 -12   5  -2   26.50   14.20
  12  -5   2   39.40   12.70
 -12  -4   2    8.10   23.30
 -11  -4   2   34.40   40.40
 -10  -4   2   69.39   25.40
  -9  -4   2  874.21   73.99
  -8  -4   2   26.00   18.60
  -7  -4   2  200.78   31.00
   6   4  -2  719.33   55.39
   5   4  -2  639.54   47.10
  -5  -4   2  481.35   49.70
   3   4  -2 1277.97   87.99
  -3  -4   2 1428.76   88.69
  -3  -4   2 1296.97   87.89
   2   4  -2 3231.68  198.68
   2   4  -2 2846.02  197.98
  -2  -4   2 3055.99  199.48
  -2  -4   2 2954.30  197.88
   1   4  -2  329.87   25.20
   1   4  -2  361.16   26.40
  -1  -4   2  322.17   25.10
   0   4  -2 4112.29  258.67
   0   4  -2 3900.71  257.97
   0  -4   2 3765.12  258.47
  -1   4  -2    7.60    6.10
  -1   4  -2   10.40    7.10
   1  -4   2    4.70    7.20
  -2   4  -2  843.42   59.59
  -2   4  -2  843.22   58.89
   2  -4   2  793.72   59.39
   2  -4   2  829.82   58.79
  -3   4  -2  324.37   28.60
  -3   4  -2  346.77   30.00
   3  -4   2  331.57   28.70
   3  -4   2  352.16   30.50
  -4   4  -2  670.33   50.49
  -4   4  -2  647.94   50.89
   4  -4   2  736.03   52.49
   4  -4   2  654.63   51.69
  -5   4  -2  450.55   36.60
  -5   4  -2  458.15   37.00
   5  -4   2  432.46   35.90
   5  -4   2  456.05   38.20
  -6   4  -2  196.48   23.10
  -6   4  -2  193.68   22.90
   6  -4   2  212.28   25.00
   6  -4   2  222.88   22.00
  -7   4  -2  115.59   17.20
  -7   4  -2  101.09   17.00
   7  -4   2   97.59   15.90
   7  -4   2  108.99   18.40
  -8   4  -2  300.07   29.40
  -8   4  -2  275.67   28.60
   8  -4   2  311.47   32.60
   8  -4   2  282.77   28.10
  -9   4  -2   13.00   10.50
  -9   4  -2   26.20   11.30
   9  -4   2   41.40   11.30
   9  -4   2   29.00   15.10
 -10   4  -2  247.48   28.70
 -10   4  -2  228.38   26.60
  10  -4   2  240.88   32.60
  10  -4   2  220.38   26.00
 -11   4  -2   84.69   18.40
 -11   4  -2   69.09   15.10
  11  -4   2  129.09   38.30
  11  -4   2   71.49   15.00
 -12   4  -2    7.40    9.40
 -12   4  -2   26.30   13.80
  12  -4   2    8.70    8.90
 -13   4  -2   41.80   12.70
 -12  -3   2  -20.20   21.20
 -11  -3   2  135.59   29.90
 -10  -3   2    9.30   18.90
  -9  -3   2   13.20   16.60
  -8  -3   2  415.26   41.80
  -7  -3   2  262.07   32.10
  -6  -3   2  107.29   21.60
   5   3  -2   79.29   16.20
  -5  -3   2   48.40   19.60
   4   3  -2  445.26   33.60
  -4  -3   2  324.87   34.40
   2   3  -2 2226.88  154.38
  -2  -3   2 2368.26  154.28
  -2  -3   2 2485.65  154.98
   1   3  -2 1717.13  120.59
   1   3  -2 1938.61  121.19
  -1  -3   2 1739.43  120.49
  -1  -3   2 1931.01  121.39
   0   3  -2   77.99   10.10
   0   3  -2   82.29    9.40
   0  -3   2   75.09    9.40
   0  -3   2   85.89   10.80
  -1   3  -2  408.96   30.50
  -1   3  -2  397.16   31.20
   1  -3   2  429.56   30.60
   1  -3   2  400.46   31.30
  -2   3  -2   16.20    6.40
  -2   3  -2   19.50    7.40
   2  -3   2   21.30    6.30
   2  -3   2   10.50    7.60
  -3   3  -2 1530.05  111.59
   3  -3   2 1714.93  111.89
   3  -3   2 1725.73  112.79
  -4   3  -2 2448.35  168.28
  -4   3  -2 2501.85  168.18
   4  -3   2 2413.56  168.78
   4  -3   2 2703.13  169.68
  -5   3  -2   33.50    9.80
  -5   3  -2   33.60    9.50
   5  -3   2   22.60    9.00
   5  -3   2   28.10   10.70
  -6   3  -2   13.00    8.00
  -6   3  -2   12.00    7.50
   6  -3   2    9.70    9.80
   6  -3   2   -0.80    6.70
  -7   3  -2   77.99   13.90
  -7   3  -2   78.69   13.70
   7  -3   2   90.79   16.10
  -8   3  -2   -7.20    7.70
  -8   3  -2    2.20    8.60
   8  -3   2    6.60    7.80
   8  -3   2   -2.10    9.40
  -9   3  -2   13.20   10.60
  -9   3  -2   11.90   12.00
   9  -3   2    1.30   12.00
   9  -3   2    8.40    8.00
 -10   3  -2   11.80   11.50
 -10   3  -2   12.50    9.70
  10  -3   2   25.40   14.70
  10  -3   2   11.30    8.70
 -11   3  -2  116.89   17.40
 -11   3  -2  136.69   21.10
  11  -3   2   97.19   16.50
  11  -3   2  136.49   25.70
 -12   3  -2   27.90   10.60
 -12   3  -2   -5.00   10.50
  12  -3   2    6.90    7.70
 -13   3  -2    2.50   11.60
 -13   3  -2   11.90    9.70
  13  -3   2   22.80    9.40
  13   2  -2    0.20    6.70
 -13  -2   2    4.90    4.20
  12   2  -2  172.48   18.00
  12   2  -2  213.58   16.90
 -12  -2   2  169.38   14.90
  11   2  -2  111.09   13.00
 -11  -2   2   86.09   25.20
  10   2  -2   42.40    6.90
 -10  -2   2   22.30   17.90
 -10  -2   2   44.30    7.50
   9   2  -2   62.49    7.50
   9   2  -2   55.79    8.60
  -9  -2   2   39.60   16.50
  -9  -2   2   53.99    7.70
  -9  -2   2   46.80    6.80
   8   2  -2  162.38   12.20
   8   2  -2  130.79   13.10
  -8  -2   2  128.69   12.00
  -8  -2   2  139.09   23.70
  -8  -2   2  147.89   12.50
   7   2  -2  282.67   22.20
  -7  -2   2  273.97   21.30
  -7  -2   2  310.57   32.10
  -7  -2   2  358.96   22.10
  -6  -2   2  525.15   45.50
  -5  -2   2   65.89   16.90
   4   2  -2   28.70    8.80
  -4  -2   2   16.70   11.20
   3   2  -2   29.00    9.10
  -3  -2   2   27.70   10.50
   1   2  -2   23.70    4.10
   1   2  -2  -10.60   40.30
   1   2  -2   34.10    4.60
  -1  -2   2   42.50    4.70
  -1  -2   2   27.40    5.40
   0   2  -2 5481.55  387.96
   0  -2   2 4418.66  379.56
  -1   2  -2    9.80    5.80
  -1   2  -2   17.90    5.30
   1  -2   2   11.40    4.90
   1  -2   2   20.20    6.70
  -2   2  -2   25.90    6.50
  -2   2  -2   30.60    7.20
   2  -2   2   26.00    7.60
   2  -2   2   20.00    6.10
  -3   2  -2  779.12   54.79
   3  -2   2  818.12   54.79
   3  -2   2  755.52   55.39
  -4   2  -2  116.39   14.00
  -4   2  -2   96.69   13.10
   4  -2   2   97.39   12.60
   4  -2   2  115.59   14.50
  -5   2  -2  917.81   64.39
  -5   2  -2  889.81   64.19
   5  -2   2  926.31   63.89
   5  -2   2  889.81   64.99
  -6   2  -2  187.48   19.50
  -6   2  -2  157.98   18.80
   6  -2   2  173.68   18.00
   6  -2   2  157.78   19.90
  -7   2  -2    5.10    7.10
  -7   2  -2    9.30    6.90
   7  -2   2   27.20    9.50
   7  -2   2   11.80    6.90
  -8   2  -2   14.20    8.10
  -8   2  -2   18.20    9.30
   8  -2   2    8.00   10.50
  -9   2  -2  203.28   21.60
  -9   2  -2  179.98   22.30
   9  -2   2  178.98   21.10
   9  -2   2  196.08   25.10
 -10   2  -2   34.40   10.40
 -10   2  -2   20.80   11.10
  10  -2   2   37.70   15.20
 -11   2  -2  107.69   16.80
 -11   2  -2  182.38   22.70
  11  -2   2  132.59   20.30
  11  -2   2  111.19   30.90
 -12   2  -2   10.00    8.70
 -12   2  -2   10.50   10.50
  12  -2   2   16.20   15.80
  12  -2   2    5.30    7.80
 -13   2  -2   54.39   12.80
 -13   2  -2   20.80   13.40
  13  -2   2   47.80   11.40
  14   1  -2  128.49   22.60
 -14  -1   2  104.39   14.10
  13   1  -2  284.47   21.90
  13   1  -2  201.88   23.50
 -13  -1   2  241.48   22.30
  12   1  -2   -4.00    8.10
 -12  -1   2   -1.80    6.50
 -12  -1   2    1.10    6.00
  11   1  -2  103.19   14.30
  11   1  -2  106.99   14.40
 -11  -1   2   81.99   12.30
 -11  -1   2   75.09   23.70
  10   1  -2  268.57   25.90
 -10  -1   2  302.67   23.90
 -10  -1   2  293.57   23.80
 -10  -1   2  346.17   25.60
 -10  -1   2  324.97   37.10
   9   1  -2  154.48   18.30
  -9  -1   2  174.58   15.50
  -9  -1   2  153.68   25.60
  -9  -1   2  127.79   13.90
   8   1  -2   13.10    6.40
  -8  -1   2    3.10    4.90
  -8  -1   2    2.80   11.70
  -8  -1   2    8.10    4.60
   7   1  -2  639.14   49.20
  -7  -1   2  772.52   56.69
  -7  -1   2  799.52   49.40
  -7  -1   2  645.74   48.20
   6   1  -2   94.69   10.30
   6   1  -2  100.79   10.60
  -6  -1   2   86.19    9.30
  -6  -1   2   86.99   10.00
  -6  -1   2  109.19   18.70
   5   1  -2   31.20    5.40
   5   1  -2   28.20    5.90
  -5  -1   2   34.90    5.90
  -5  -1   2   49.60   14.10
  -5  -1   2   19.10    5.00
   4   1  -2    0.80    3.10
   4   1  -2    4.10    3.40
  -4  -1   2    1.30    2.80
  -4  -1   2   -5.90    7.40
  -4  -1   2    1.80    3.00
   3   1  -2  226.68   19.40
  -3  -1   2  190.48   20.60
   2   1  -2   68.39   11.60
  -2  -1   2   80.09   13.80
   1   1  -2   14.00   10.30
   1   1  -2    7.90    2.00
  -1  -1   2   12.00    2.00
  -1  -1   2   48.80   21.70
  -1  -1   2   16.80    2.70
   0   1  -2  583.64   40.90
   0   1  -2  617.84   41.00
   0  -1   2  623.44   41.20
   0  -1   2  632.14   41.00
  -1   1  -2 2783.52  233.08
   1  -1   2 2686.03  233.78
  -2   1  -2  481.15   33.80
  -2   1  -2  454.95   33.90
   2  -1   2  523.35   33.90
   2  -1   2  457.25   34.20
  -3   1  -2  518.15   36.40
  -3   1  -2  521.75   36.50
   3  -1   2  488.35   36.80
   3  -1   2  510.55   36.20
  -4   1  -2 2179.18  145.29
  -4   1  -2 2182.98  145.39
   4  -1   2 2230.38  145.19
   4  -1   2 2154.98  145.79
  -5   1  -2  584.04   42.00
  -5   1  -2  568.94   41.60
   5  -1   2  566.84   41.40
   5  -1   2  551.34   42.60
  -6   1  -2 1410.96  103.29
  -6   1  -2 1570.04  104.39
   6  -1   2 1499.05  104.79
   6  -1   2 1641.34  103.89
  -7   1  -2   14.30    7.30
  -7   1  -2   15.30    6.80
   7  -1   2   12.60    6.10
   7  -1   2    8.00    8.30
  -8   1  -2  140.09   17.70
  -8   1  -2  159.88   17.20
   8  -1   2  127.49   18.60
   8  -1   2  152.38   17.30
  -9   1  -2   45.20   12.10
  -9   1  -2   77.49   12.20
   9  -1   2   71.19   12.20
   9  -1   2   63.69   14.60
 -10   1  -2    7.80    7.90
 -10   1  -2    5.10    9.60
  10  -1   2    7.00    7.00
  10  -1   2    1.00   10.90
 -11   1  -2  266.47   28.00
 -11   1  -2  225.68   23.60
  11  -1   2  267.37   31.10
  11  -1   2  203.48   22.80
 -12   1  -2  114.89   19.30
 -12   1  -2   82.29   14.10
  12  -1   2  142.99   23.80
  12  -1   2   97.79   22.10
 -13   1  -2   -1.50   11.50
 -13   1  -2  -15.10    8.50
 -14   1  -2    2.90   10.90
 -14   1  -2   25.00   11.60
  14   0  -2   31.70   12.20
 -14   0   2   38.30   10.40
 -14   0   2   23.70    7.50
  13   0  -2   66.79   15.00
 -13   0   2   24.60   10.20
 -13   0   2   47.20   10.90
  12   0  -2   92.89   15.80
 -12   0   2   61.79   10.40
 -12   0   2   70.69   12.90
  11   0  -2  477.65   38.80
 -11   0   2  419.46   35.20
 -11   0   2  501.05   49.30
 -11   0   2  513.45   37.70
  10   0  -2   -2.00    8.10
  10   0  -2   -1.90    5.30
 -10   0   2    4.70    7.00
 -10   0   2   -9.60    6.40
   9   0  -2  340.77   27.10
   9   0  -2  321.97   29.20
  -9   0   2  377.06   32.20
  -9   0   2  376.36   36.70
  -9   0   2  315.27   27.00
   8   0  -2   14.10    7.30
   8   0  -2    7.90    5.20
  -8   0   2    6.60    5.70
  -8   0   2    7.00   10.90
  -8   0   2    3.90    6.60
   7   0  -2   50.29    9.30
   7   0  -2   49.80    8.10
  -7   0   2   49.30    8.70
  -7   0   2   57.49    8.70
   6   0  -2 1220.38   89.99
  -6   0   2 1290.67   89.59
  -6   0   2 1497.15   90.19
   5   0  -2  195.48   17.10
  -5   0   2  191.38   16.30
  -5   0   2  164.08   16.30
   4   0  -2  266.07   21.90
  -4   0   2  275.97   21.80
  -4   0   2  332.67   22.00
   3   0  -2   25.10    5.30
  -3   0   2   37.50    6.00
  -3   0   2   47.10    8.90
  -3   0   2   31.60    5.30
   2   0  -2 2352.86  164.18
  -2   0   2 2493.15  164.38
  -2   0   2 2697.93  164.28
   1   0  -2   20.40    5.70
   1   0  -2   20.50    2.60
  -1   0   2   25.70    3.10
  -1   0   2   19.40    6.50
   0   0  -2   47.30   21.40
  -1   0  -2   -1.40    2.50
  -1   0  -2    4.20    1.80
   1   0   2    0.90    1.90
   1   0   2    1.90    1.80
  -2   0  -2   46.50    6.00
  -2   0  -2   44.30    5.70
   2   0   2   45.90    5.60
   2   0   2   44.40    6.10
  -3   0  -2   31.50    5.60
  -3   0  -2   37.40    6.10
   3   0   2   24.90    5.10
   3   0   2   24.50    5.70
  -4   0  -2  319.27   25.40
   4   0   2  319.57   25.20
   4   0   2  345.17   24.50
  -5   0  -2  613.64   44.50
  -5   0  -2  669.33   45.30
   5   0   2  638.74   44.60
   5   0   2  613.74   45.50
  -6   0  -2  152.78   16.80
  -6   0  -2  157.88   16.00
   6   0   2  197.38   16.50
   6   0   2  148.09   17.60
  -7   0  -2  397.06   29.20
  -7   0  -2  327.47   27.50
   7   0   2  368.96   28.00
   7   0   2  332.67   29.30
  -8   0  -2  124.79   16.30
  -8   0  -2  145.29   15.20
   8   0   2  143.29   18.10
   8   0   2  140.99   14.90
  -9   0  -2  228.98   22.20
  -9   0  -2  199.38   19.90
   9   0   2  202.68   19.70
   9   0   2  236.78   24.90
 -10   0  -2   59.09   11.00
 -10   0  -2   46.70   12.10
  10   0   2   59.39   10.80
  10   0   2   74.49   15.40
 -11   0  -2  194.88   23.40
  11   0   2  211.18   27.10
  11   0   2  207.68   20.50
 -12   0  -2    3.60   11.30
 -12   0  -2    2.20    9.90
  12   0   2    7.30    7.60
  12   0   2   16.20   15.80
 -13   0  -2   80.59   16.20
  13   0   2   78.89   13.60
  13   0   2   94.99   20.90
 -14   0  -2    8.00    7.80
 -14   0  -2   28.00   12.40
  14   0   2   12.60    7.70
  13  -1  -2   40.40    9.60
  13  -1  -2   71.59   16.30
 -13   1   2   38.60    9.30
 -13   1   2   50.79   18.30
  12  -1  -2  154.68   18.70
 -12   1   2  155.08   17.80
 -12   1   2  167.38   20.80
  11  -1  -2   80.49   16.10
  11  -1  -2   53.59   11.00
 -11   1   2   53.79   13.70
 -11   1   2   55.49   16.50
  10  -1  -2  781.32   60.19
  10  -1  -2  877.11   58.39
 -10   1   2  729.53   57.39
 -10   1   2  863.11   68.49
   9  -1  -2  141.29   18.20
   9  -1  -2   99.49   14.10
  -9   1   2  130.89   23.90
  -9   1   2  134.39   15.40
   8  -1  -2  202.08   20.80
   8  -1  -2  158.88   16.90
  -8   1   2  158.48   19.30
  -8   1   2  149.99   17.30
   7  -1  -2   46.60   10.10
   7  -1  -2   48.20    8.70
  -7   1   2   38.00    8.60
  -7   1   2   45.00    9.30
   6  -1  -2  206.18   18.70
   6  -1  -2  193.48   19.90
  -6   1   2  208.28   19.00
  -6   1   2  212.98   19.40
   5  -1  -2   -9.40    5.40
   5  -1  -2   -3.00    6.30
  -5   1   2   -4.80    5.90
  -5   1   2   -4.90    6.00
   4  -1  -2  265.07   22.70
   4  -1  -2  282.17   22.20
  -4   1   2  305.37   23.70
  -4   1   2  277.17   22.10
   3  -1  -2   91.49   10.40
   3  -1  -2   99.49   10.50
  -3   1   2  101.09   10.60
  -3   1   2   85.19   10.10
   2  -1  -2  433.56   30.30
   2  -1  -2  406.06   30.40
  -2   1   2  420.66   30.60
  -2   1   2  454.35   30.30
   1  -1  -2  861.71   58.49
   1  -1  -2  925.21   58.09
  -1   1   2  842.82   58.29
  -1   1   2  848.42   58.09
   0  -1  -2  910.71   60.89
   0  -1  -2  932.11   60.99
   0   1   2  928.41   60.99
  -1  -1  -2 9581.04  653.93
   1   1   2 9656.13  654.33
  -2  -1  -2 1360.26   89.79
   2   1   2 1360.56   89.69
   2   1   2 1379.26   89.69
  -3  -1  -2    7.60    3.80
  -3  -1  -2    3.30    4.90
   3   1   2    6.10    3.10
   3   1   2   -0.70    3.40
  -4  -1  -2  195.58   16.60
  -4  -1  -2  224.88   17.10
   4   1   2  203.38   16.90
   4   1   2  239.48   16.60
  -5  -1  -2  901.11   59.49
  -5  -1  -2  825.02   58.59
   5   1   2  895.01   58.99
   5   1   2  861.61   59.49
  -6  -1  -2    2.40    5.90
  -6  -1  -2    3.40    5.80
   6   1   2   -0.90    4.50
   6   1   2   -1.70    6.00
  -7  -1  -2  526.85   35.80
  -7  -1  -2  410.86   34.00
   7   1   2  505.05   36.10
   7   1   2  469.45   34.40
  -8  -1  -2  313.67   27.50
   8   1   2  370.36   30.00
   8   1   2  418.36   28.30
  -9  -1  -2  374.66   30.50
   9   1   2  425.86   30.80
   9   1   2  397.76   33.30
 -10  -1  -2   64.39   11.80
  10   1   2   96.39   12.40
  10   1   2  108.79   16.10
 -11  -1  -2   53.29   10.90
  11   1   2   86.39   17.00
  11   1   2  102.49   12.90
  12   1   2  470.15   36.20
  12   1   2  446.36   40.70
 -13  -1  -2  131.09   19.90
 -13  -1  -2   73.19   12.20
  13   1   2  115.89   20.90
  13   1   2  127.39   15.30
 -14  -1  -2   20.50   12.60
 -14  -1  -2   29.60    8.30
  14   1   2   34.00   14.50
  14   1   2   14.60    7.60
  13  -2  -2    0.10    6.50
 -13   2   2    8.70    9.80
 -13   2   2    9.40    8.10
  12  -2  -2   15.30   12.80
  12  -2  -2   15.10    7.80
 -12   2   2   10.60   10.60
 -12   2   2    6.20    8.60
  11  -2  -2  316.77   35.10
  11  -2  -2  356.56   29.60
 -11   2   2  354.66   31.20
 -11   2   2  297.97   29.00
  10  -2  -2    3.60   10.70
  10  -2  -2    8.90    7.20
 -10   2   2    7.30    9.00
 -10   2   2   12.10   10.50
   9  -2  -2   52.99   13.40
   9  -2  -2   34.70    9.80
  -9   2   2   37.60   10.30
  -9   2   2   29.50   10.40
   8  -2  -2   48.60   11.80
   8  -2  -2   45.70   10.10
  -8   2   2   45.30   10.70
  -8   2   2   24.70    9.30
   7  -2  -2  311.37   24.90
   7  -2  -2  284.97   27.20
  -7   2   2  269.37   24.60
  -7   2   2  259.77   24.80
   6  -2  -2    2.80    7.30
   6  -2  -2   -1.50    5.80
  -6   2   2    6.40    6.90
  -6   2   2    5.80    6.60
   5  -2  -2 1503.25  100.29
   5  -2  -2 1432.46  100.69
  -5   2   2 1518.45  100.29
  -5   2   2 1443.76  100.49
   4  -2  -2  118.39   14.40
   4  -2  -2  126.19   13.70
  -4   2   2  100.59   13.60
  -4   2   2  102.99   12.70
   3  -2  -2 2529.65  172.38
   3  -2  -2 2649.33  172.18
  -3   2   2 2626.74  172.88
   2  -2  -2 1906.81  120.49
   2  -2  -2 1748.33  120.59
  -2   2   2 1780.82  120.69
   1  -2  -2 2983.40  204.88
  -1   2   2 3292.17  205.48
  -1   2   2 3093.79  205.08
   0  -2  -2 2095.39  134.29
   0   2   2 2024.70  134.39
   0   2   2 2002.30  134.59
  -1  -2  -2 1497.45   96.39
  -1  -2  -2 1431.26   96.29
   2   2   2 1302.57   85.59
   3   2   2 1201.28   82.19
   3   2   2 1305.67   82.49
  -4  -2  -2  164.28   12.30
   4   2   2  163.18   12.40
   4   2   2  158.08   12.80
   5   2   2  209.88   17.10
   5   2   2  221.88   16.40
  -6  -2  -2  534.65   34.20
   6   2   2  459.45   33.30
   6   2   2  431.76   34.20
  -7  -2  -2  200.48   18.50
  -7  -2  -2  179.08   16.40
   7   2   2  180.28   17.90
   7   2   2  214.88   16.40
  -8  -2  -2  148.19   16.00
  -8  -2  -2  148.89   14.60
   8   2   2  172.88   14.50
   8   2   2  159.88   17.00
  -9  -2  -2   -6.50    5.70
  -9  -2  -2   -1.30    5.90
   9   2   2    4.10    4.60
   9   2   2   -7.80    7.10
 -10  -2  -2   42.40   11.10
 -10  -2  -2   45.00    8.70
  10   2   2   51.99   12.20
  10   2   2   46.20    8.40
 -11  -2  -2   41.70   16.50
 -11  -2  -2   22.20    7.80
 -11  -2  -2   25.00   15.60
  11   2   2   27.00    7.70
  11   2   2   35.40   11.80
 -12  -2  -2   41.70    8.80
 -12  -2  -2   49.99   19.60
  12   2   2   57.89    9.80
  12   2   2   64.59   14.50
 -13  -2  -2   72.09   13.80
 -13  -2  -2   56.59    9.50
  13   2   2  100.29   17.90
  13   2   2   71.29   11.20
 -14  -2  -2   65.39   14.00
 -14  -2  -2   50.89    9.10
  14   2   2   62.89   16.20
 -13   3   2   50.09   14.80
 -13   3   2   48.00   11.50
 -12   3   2   12.70    8.90
 -12   3   2   -4.90    9.20
  11  -3  -2  149.49   23.10
 -11   3   2  137.19   20.40
 -11   3   2  102.59   16.90
  10  -3  -2  280.97   31.60
  10  -3  -2  245.48   29.20
 -10   3   2  294.97   27.90
 -10   3   2  237.38   26.20
   9  -3  -2  488.05   38.10
   9  -3  -2  430.06   40.30
  -9   3   2  475.25   38.70
  -9   3   2  442.76   38.10
   8  -3  -2   26.90   10.90
   8  -3  -2    6.00    7.40
  -8   3   2    3.60    8.50
  -8   3   2   -2.80    7.60
   7  -3  -2  342.57   28.50
   7  -3  -2  306.37   29.90
  -7   3   2  360.26   29.00
  -7   3   2  286.17   28.10
   6  -3  -2  150.48   17.50
   6  -3  -2  138.39   27.80
  -6   3   2  168.58   18.40
  -6   3   2  132.29   17.30
   5  -3  -2   82.19   12.60
   5  -3  -2   70.89   13.60
  -5   3   2   97.09   14.10
  -5   3   2  117.19   14.20
   4  -3  -2 1952.60  134.19
   4  -3  -2 2012.60  133.79
  -4   3   2 1929.61  134.09
  -4   3   2 2048.00  133.69
   3  -3  -2   10.90    7.30
   3  -3  -2    1.80    5.90
  -3   3   2   11.40    6.50
   2  -3  -2  147.09   16.20
   2  -3  -2  145.59   15.20
  -2   3   2  171.78   16.40
  -2   3   2  146.59   15.10
   1  -3  -2 2330.67  156.08
   1  -3  -2 2348.86  155.78
  -1   3   2 2340.27  155.68
  -1   3   2 2391.06  156.28
   0  -3  -2    6.70    5.30
   0  -3  -2   -0.80    5.60
   0   3   2    6.00    4.80
   0   3   2    2.00    5.70
  -1  -3  -2   96.29    9.50
   1   3   2   82.29    9.70
   1   3   2   66.79    8.40
  -2  -3  -2  638.64   40.40
  -2  -3  -2  552.34   40.20
   2   3   2  600.54   40.10
   2   3   2  575.24   40.70
  -3  -3  -2 2680.33  179.68
  -3  -3  -2 2803.92  180.88
   3   3   2 2759.92  179.78
  -5  -3  -2  201.88   15.00
  -5  -3  -2  210.58   19.80
  -5  -3  -2  183.18   14.20
   5   3   2  166.88   15.10
  -6  -3  -2  926.61   59.09
   6   3   2  816.52   58.69
  -7  -3  -2  367.86   30.50
  -7  -3  -2  323.27   23.00
  -7  -3  -2  321.27   24.40
   7   3   2  270.47   24.20
  -8  -3  -2  213.28   16.80
  -8  -3  -2  222.28   18.70
  -8  -3  -2  227.98   24.70
   8   3   2  210.78   19.10
  -9  -3  -2  438.96   31.30
  -9  -3  -2  455.15   33.40
  -9  -3  -2  487.75   40.70
   9   3   2  380.86   33.50
 -10  -3  -2  175.98   16.50
 -10  -3  -2  245.98   29.00
 -10  -3  -2  182.78   19.00
  10   3   2  184.58   20.40
 -11  -3  -2    0.90   15.20
 -11  -3  -2   -9.80    5.00
 -11  -3  -2    5.00    7.00
  11   3   2   23.10    9.80
 -12  -3  -2   22.80   18.90
 -12  -3  -2   24.30    6.60
 -12  -3  -2   23.50    9.40
  12   3   2   32.20   11.40
 -13  -3  -2   91.59   14.20
  13   3   2   96.69   17.30
 -14  -3  -2   19.00    6.10
 -14  -3  -2    6.50    8.10
  14   3   2    9.80   13.70
  12  -4  -2   17.70    9.20
 -12   4   2   16.00   11.90
 -12   4   2   15.70   10.30
  11  -4  -2   -4.40    7.50
  11  -4  -2    5.80   13.20
 -11   4   2    6.30    9.30
 -11   4   2   -2.00    9.60
  10  -4  -2  282.67   33.90
  10  -4  -2  218.98   25.20
 -10   4   2  217.58   26.50
 -10   4   2  175.78   23.60
   9  -4  -2   52.59   15.70
   9  -4  -2   60.59   14.70
  -9   4   2   60.89   14.00
  -9   4   2   37.40   12.60
   8  -4  -2  419.96   37.70
  -8   4   2  393.76   35.10
  -8   4   2  398.16   35.20
   7  -4  -2  129.19   18.90
   7  -4  -2  100.29   15.70
  -7   4   2   68.69   14.10
  -7   4   2  117.59   16.70
   6  -4  -2  240.48   32.60
   6  -4  -2  217.18   25.30
  -6   4   2  220.88   24.10
  -6   4   2  195.28   22.50
   5  -4  -2   -5.10    6.60
   5  -4  -2    8.20    8.40
  -5   4   2   13.80    8.30
  -5   4   2  -13.30    6.30
   4  -4  -2   37.40    9.80
   4  -4  -2   31.10   10.80
  -4   4   2   17.80    8.70
  -4   4   2   40.00   10.50
   3  -4  -2  434.16   37.70
   3  -4  -2  518.55   37.50
  -3   4   2  470.65   37.80
  -3   4   2  476.35   36.80
   2  -4  -2 2970.50  199.68
   2  -4  -2 3128.29  199.38
  -2   4   2 2992.90  201.08
  -2   4   2 2913.31  198.88
   1  -4  -2   60.29   10.70
   1  -4  -2   47.50    9.10
  -1   4   2   59.59   10.30
  -1   4   2   62.09    9.50
   0  -4  -2   21.00    7.60
   0  -4  -2   12.70    6.20
   0   4   2   11.50    7.30
   0   4   2   16.90    6.20
  -1  -4  -2  182.18   15.90
  -1  -4  -2  186.58   16.40
   1   4   2  161.88   16.90
   1   4   2  164.18   15.40
  -2  -4  -2  229.38   17.10
  -2  -4  -2  203.78   17.90
   2   4   2  196.08   16.40
   2   4   2  189.18   17.50
  -3  -4  -2 2643.74  182.08
  -3  -4  -2 2789.72  182.38
   3   4   2 2592.94  181.98
   3   4   2 3012.10  182.88
   3   4   2 2871.01  183.08
  -4  -4  -2  248.68   17.30
  -4  -4  -2  201.88   21.60
  -4  -4  -2  242.78   17.60
   4   4   2  240.48   16.70
   4   4   2  232.68   17.70
  -5  -4  -2   52.79   13.20
  -5  -4  -2   43.00    5.90
  -6  -4  -2  561.34   43.20
  -6  -4  -2  537.75   36.30
   6   4   2  477.05   36.40
  -7  -4  -2  810.92   61.09
  -7  -4  -2  877.21   54.99
   7   4   2  737.03   54.59
  -8  -4  -2  151.78   12.30
  -8  -4  -2  178.38   23.10
  -8  -4  -2  140.69   13.50
   8   4   2  115.29   13.50
  -9  -4  -2   93.49   10.00
  -9  -4  -2  102.29   19.90
  -9  -4  -2   85.89   10.90
   9   4   2  103.39   12.30
 -10  -4  -2   24.00    7.30
 -10  -4  -2   18.10   16.60
 -10  -4  -2   26.30    6.00
  10   4   2   16.60    9.50
 -11  -4  -2  421.06   30.30
 -11  -4  -2  387.16   27.20
 -11  -4  -2  305.97   40.20
  11   4   2  400.16   30.10
  11   4   2  342.07   30.40
 -12  -4  -2    0.50    6.00
 -12  -4  -2    8.50    7.50
 -12  -4  -2    9.90   21.40
  12   4   2   -0.50    8.80
 -13  -4  -2   10.10    7.60
 -13  -4  -2   11.40   20.70
 -13  -4  -2    5.10    5.90
  13   4   2   19.20    6.70
  13   4   2    8.70   10.10
 -14  -4  -2  164.68   17.50
  14   4   2  147.59   19.20
  14   4   2  149.39   21.40
 -15  -4  -2    8.00    4.50
  15   4   2   -0.50    6.20
  12  -5  -2   77.29   16.00
 -12   5   2   79.79   15.80
 -12   5   2   63.29   17.40
  11  -5  -2    6.50    9.10
 -11   5   2    1.60   10.00
 -11   5   2   -0.70    9.10
  10  -5  -2   47.40   18.10
  10  -5  -2   35.80   12.50
 -10   5   2   43.50   14.40
 -10   5   2   39.50   12.70
   9  -5  -2  251.17   27.70
   9  -5  -2  238.28   34.20
  -9   5   2  178.98   24.70
  -9   5   2  224.08   26.80
   8  -5  -2   12.40   12.10
   8  -5  -2   11.40    9.20
  -8   5   2   11.00    9.90
  -8   5   2    8.80   10.40
   7  -5  -2  102.79   19.30
   7  -5  -2  119.19   17.70
  -7   5   2   92.29   16.40
  -7   5   2  122.49   18.20
   6  -5  -2   38.50   11.20
   6  -5  -2   49.70   13.60
  -6   5   2   38.20   11.60
  -6   5   2   47.90   11.80
   5  -5  -2  677.13   49.30
   5  -5  -2  633.64   49.99
  -5   5   2  615.54   49.40
  -5   5   2  627.44   48.60
   4  -5  -2  103.19   16.00
  -4   5   2   67.99   13.30
  -4   5   2   89.89   14.20
   3  -5  -2  292.97   28.70
   3  -5  -2  317.77   27.70
  -3   5   2  302.77   27.10
  -3   5   2  295.47   28.60
   2  -5  -2  164.48   19.60
   2  -5  -2  153.98   18.00
  -2   5   2  165.68   19.60
  -2   5   2  146.19   17.30
   1  -5  -2 2591.44  177.28
  -1   5   2 2696.73  176.58
  -1   5   2 2662.53  177.58
   0  -5  -2    6.50    7.30
   0  -5  -2   13.00    7.00
   0   5   2    2.50    5.90
   0   5   2   -2.90    6.90
  -1  -5  -2    0.30    5.20
  -1  -5  -2   -2.20    5.90
   1   5   2    0.20    5.00
   1   5   2   12.10    7.50
  -2  -5  -2   14.90    6.20
  -2  -5  -2   19.30    6.20
   2   5   2   11.70    6.90
   2   5   2    5.50    5.00
  -3  -5  -2 1184.98   83.69
  -3  -5  -2 1270.37   83.89
   3   5   2 1193.18   83.39
   3   5   2 1355.96   84.79
  -4  -5  -2  185.18   15.90
   4   5   2  224.18   19.70
   4   5   2  218.88   17.90
   4   5   2  187.98   15.10
  -5  -5  -2  706.93   50.59
  -5  -5  -2  770.02   50.29
   5   5   2  753.92   49.80
  -6  -5  -2  134.59   22.10
  -6  -5  -2  150.18   12.30
  -7  -5  -2   88.49    9.10
  -7  -5  -2   68.19   17.40
  -7  -5  -2   77.29    8.40
   7   5   2   89.29    9.40
  -8  -5  -2  172.88   26.00
  -8  -5  -2  192.68   15.20
   8   5   2  194.38   15.30
   8   5   2  159.18   15.00
  -9  -5  -2    6.70   14.60
  -9  -5  -2    3.90    3.50
  -9  -5  -2    6.60    4.80
   9   5   2   12.10    5.80
 -10  -5  -2  419.76   44.90
 -10  -5  -2  438.36   30.20
 -10  -5  -2  459.65   32.20
  10   5   2  387.06   32.30
  10   5   2  455.75   32.10
 -11  -5  -2  149.39   15.10
 -11  -5  -2  126.49   28.60
 -11  -5  -2  124.99   12.00
  11   5   2  142.49   14.10
  11   5   2  156.08   16.30
 -12  -5  -2  309.37   21.90
 -12  -5  -2  282.57   41.10
  12   5   2  284.77   25.70
 -13  -5  -2   11.60   22.40
 -13  -5  -2   22.40    5.20
  13   5   2    7.00    8.60
  13   5   2   30.30    7.40
  11  -6  -2   70.29   15.80
 -11   6   2   71.39   18.40
 -11   6   2   64.09   15.90
  10  -6  -2   -6.80    8.20
 -10   6   2   -7.30    9.30
 -10   6   2    3.30    9.90
   9  -6  -2   49.20   13.80
   9  -6  -2   54.19   18.30
  -9   6   2   34.10   13.00
  -9   6   2   43.00   14.50
   8  -6  -2  156.68   24.80
   8  -6  -2  100.29   18.60
  -8   6   2  119.39   20.10
  -8   6   2  144.99   20.90
   7  -6  -2  195.98   27.20
   7  -6  -2  162.58   22.20
  -7   6   2  196.98   24.30
  -7   6   2  150.18   24.30
   6  -6  -2   53.89   12.80
   6  -6  -2   20.80   12.20
  -6   6   2   32.50   11.90
  -6   6   2   44.50   11.90
   5  -6  -2  603.04   48.00
   5  -6  -2  640.14   49.70
  -5   6   2  585.74   47.30
  -5   6   2  601.64   48.80
   4  -6  -2  327.17   31.30
   4  -6  -2  335.77   30.00
  -4   6   2  309.27   30.60
  -4   6   2  344.77   29.80
   3  -6  -2   -2.70    7.20
   3  -6  -2   12.30    9.20
  -3   6   2    8.40    7.80
  -3   6   2    9.80    9.00
   2  -6  -2  206.08   23.00
   2  -6  -2  243.08   25.20
  -2   6   2  220.88   23.70
  -2   6   2  246.78   25.50
   1  -6  -2    2.60    7.70
   1  -6  -2    0.70    9.60
  -1   6   2   16.80    9.70
  -1   6   2    2.10    7.40
   0  -6  -2   14.20    9.40
   0  -6  -2   11.30    7.90
   0   6   2    9.60    8.50
   0   6   2    9.70    7.30
  -1  -6  -2  297.97   28.40
   1   6   2  364.96   28.00
   1   6   2  393.36   30.10
  -2  -6  -2  452.65   34.30
   2   6   2  408.66   32.80
   2   6   2  467.75   34.80
  -3  -6  -2   24.50    7.30
   3   6   2   26.60    6.50
   3   6   2   18.30    7.80
  -4  -6  -2  885.21   60.59
   4   6   2  897.41   60.29
   4   6   2 1002.70   62.19
   4   6   2  788.52   63.89
  -5  -6  -2  394.66   28.20
   5   6   2  371.76   32.30
   5   6   2  372.86   26.40
   5   6   2  380.26   29.40
  -6  -6  -2  225.98   17.10
  -6  -6  -2  211.78   17.70
   6   6   2  219.98   16.40
  -7  -6  -2   -2.40   13.70
  -7  -6  -2   11.80    3.80
  -7  -6  -2   18.30    4.60
   7   6   2    3.40    4.10
  -8  -6  -2   55.49   19.50
  -8  -6  -2   73.39    8.10
  -8  -6  -2   65.09    7.80
   8   6   2   78.39    8.70
   8   6   2   77.69    8.60
   8   6   2   79.59   11.20
  -9  -6  -2  196.78   34.20
  -9  -6  -2  296.17   20.80
  -9  -6  -2  256.87   20.00
   9   6   2  259.37   20.80
   9   6   2  326.67   22.00
 -10  -6  -2   51.39   22.30
 -10  -6  -2   26.90    5.30
  10   6   2   38.20    7.50
  10   6   2   36.00    8.00
 -11  -6  -2  167.88   33.70
  11   6   2  242.08   19.50
 -12  -6  -2   31.00   23.90
 -13  -6  -2   56.89   26.90
  11  -7  -2   39.80   13.10
 -11   7   2   32.00   14.40
 -11   7   2    2.90   12.10
  10  -7  -2   76.39   16.70
 -10   7   2   73.59   18.80
 -10   7   2  118.69   20.40
   9  -7  -2   90.29   17.60
   9  -7  -2   83.49   24.50
  -9   7   2   50.29   16.20
  -9   7   2   97.19   19.40
   8  -7  -2  203.48   30.40
   8  -7  -2  221.28   28.10
  -8   7   2  212.58   27.80
   7  -7  -2   -3.50    9.30
   7  -7  -2   -5.10   11.70
  -7   7   2   16.60   11.40
  -7   7   2    0.90   10.10
   6  -7  -2  155.88   22.00
   6  -7  -2  164.68   25.10
  -6   7   2  157.28   22.60
  -6   7   2  170.08   22.70
   5  -7  -2   18.00   10.00
   5  -7  -2   29.50   13.00
  -5   7   2   34.50   11.00
  -5   7   2   21.60   11.70
   4  -7  -2  563.54   49.70
   4  -7  -2  650.53   49.20
  -4   7   2  639.04   48.70
  -4   7   2  607.74   49.80
   3  -7  -2   74.89   14.20
  -3   7   2   57.69   14.20
  -3   7   2   87.19   14.40
   2  -7  -2  242.08   27.40
   2  -7  -2  237.68   24.20
  -2   7   2  240.08   26.70
  -2   7   2  202.68   22.90
   1  -7  -2   90.79   17.00
   1  -7  -2   93.49   15.40
  -1   7   2  106.99   17.60
  -1   7   2  106.79   15.90
   0  -7  -2  508.65   42.00
   0  -7  -2  530.95   40.90
   0   7   2  541.55   40.50
   0   7   2  485.35   42.20
  -1  -7  -2    0.30    7.10
  -1  -7  -2    6.50    8.90
   1   7   2    0.80    9.90
   1   7   2   -3.20    7.00
  -2  -7  -2    5.70    8.90
  -2  -7  -2    9.30    7.50
   2   7   2    7.20    8.80
   2   7   2    6.00    7.20
  -3  -7  -2  356.26   29.20
  -3  -7  -2  362.66   30.00
   3   7   2  380.16   29.00
   3   7   2  364.76   31.10
  -4  -7  -2   21.70    7.50
  -4  -7  -2   36.70    8.50
   4   7   2   21.00    8.70
   4   7   2    3.20   16.50
   4   7   2   25.80    6.70
  -5  -7  -2  433.46   32.30
  -5  -7  -2  459.55   32.10
   5   7   2  399.16   31.40
   5   7   2  519.65   34.70
   5   7   2  403.46   37.50
  -6  -7  -2  166.58   15.70
  -6  -7  -2  174.88   15.10
   6   7   2  194.28   21.40
   6   7   2  186.88   17.40
  -7  -7  -2  827.82   60.69
  -7  -7  -2  934.61   60.69
   7   7   2  921.21   59.89
  -8  -7  -2   61.09   19.80
  -8  -7  -2   88.79    9.70
  -8  -7  -2  103.99   10.00
   8   7   2  121.69   12.60
  -9  -7  -2   51.19    6.80
  -9  -7  -2   30.60    5.60
   9   7   2   47.30    8.30
   9   7   2   31.70    6.60
 -10  -7  -2   70.99   24.90
  10   7   2   83.99    9.70
 -11  -7  -2   29.60   23.80
 -12  -7  -2   -3.00   21.40
 -13  -7  -2   10.30   23.90
  10  -8  -2   62.09   15.60
 -10   8   2   45.10   20.20
 -10   8   2   36.00   14.90
   9  -8  -2  143.49   22.60
  -9   8   2  100.79   20.20
  -9   8   2   76.89   18.00
   8  -8  -2   95.59   19.90
   8  -8  -2  126.09   25.20
  -8   8   2  130.99   22.50
  -8   8   2  115.69   20.90
   7  -8  -2  120.29   20.60
   7  -8  -2  129.59   25.90
  -7   8   2  118.79   20.80
  -7   8   2   90.39   19.00
   6  -8  -2   38.40   13.20
   6  -8  -2   54.39   17.30
  -6   8   2   25.40   12.10
  -6   8   2   34.00   13.00
   5  -8  -2  275.47   29.50
   5  -8  -2  326.37   35.80
  -5   8   2  274.57   28.80
  -5   8   2  247.78   31.30
   4  -8  -2  154.58   21.80
   4  -8  -2  203.18   27.50
  -4   8   2  156.88   23.30
   3  -8  -2  309.77   29.70
   3  -8  -2  293.57   31.20
  -3   8   2  264.77   28.20
  -3   8   2  356.06   32.00
   2  -8  -2   -2.90   11.90
   2  -8  -2    2.70    8.20
  -2   8   2   -3.80    8.60
  -2   8   2   -6.50    6.60
   1  -8  -2 1232.28   93.79
   1  -8  -2 1371.56   93.49
  -1   8   2 1361.86   92.89
  -1   8   2 1306.27   94.49
   0  -8  -2  220.08   25.90
   0  -8  -2  195.18   22.70
   0   8   2  218.28   23.30
   0   8   2  231.58   26.20
  -1  -8  -2 1012.40   75.59
  -1  -8  -2 1093.89   74.89
   1   8   2 1060.49   74.39
   1   8   2 1026.40   76.09
  -2  -8  -2  155.18   18.20
  -2  -8  -2  185.58   20.90
   2   8   2  152.28   17.90
  -3  -8  -2  358.76   31.10
  -3  -8  -2  377.56   30.10
   3   8   2  380.06   32.10
   3   8   2  368.16   29.80
  -4  -8  -2  185.58   18.80
  -4  -8  -2  199.78   19.30
   4   8   2  197.88   18.20
   4   8   2  112.79   43.70
   4   8   2  242.88   21.90
  -5  -8  -2    8.60    5.90
   5   8   2   13.90   14.00
   5   8   2    7.40    5.00
   5   8   2    8.80    7.80
  -6  -8  -2  682.93   49.70
  -6  -8  -2  682.93   49.20
   6   8   2  662.83   48.20
   6   8   2  710.23   51.19
   6   8   2  801.62   54.59
  -7  -8  -2    5.50    4.10
  -7  -8  -2    9.80    4.80
  -7  -8  -2   -4.50   31.50
   7   8   2    0.70    9.60
   7   8   2   -1.90    1.60
   7   8   2    4.10    4.40
  -8  -8  -2  783.72   48.90
  -8  -8  -2  634.44   48.60
  -9  -8  -2   49.30    6.80
  -9  -8  -2   34.00    5.70
  -9  -8  -2   -9.10   21.60
   9   8   2   20.60    6.90
   9   8   2   30.40    8.20
 -10  -8  -2  289.67   42.90
  10   8   2  386.56   31.80
  10   8   2  362.66   25.50
 -11  -8  -2   18.50   23.20
 -12  -8  -2  136.29   33.90
 -13  -8  -2    8.70   23.70
 -10   9   2   -3.80   11.50
 -10   9   2    3.50   12.00
   9  -9  -2   43.10   14.70
  -9   9   2   51.09   16.70
  -9   9   2   40.50   15.30
   8  -9  -2   63.19   17.90
  -8   9   2   60.99   16.90
  -8   9   2   27.80   15.10
   7  -9  -2  234.08   29.80
   7  -9  -2  281.67   37.80
  -7   9   2  186.98   29.10
  -7   9   2  232.58   30.70
   6  -9  -2  233.98   30.20
  -6   9   2  204.88   28.10
  -6   9   2  241.18   30.20
   5  -9  -2  353.06   37.10
   5  -9  -2  291.27   34.60
  -5   9   2  336.17   33.10
  -5   9   2  319.87   34.40
   4  -9  -2   -5.90   11.40
   4  -9  -2   -5.40    9.50
  -4   9   2    2.70   10.70
  -4   9   2    6.10    9.30
   3  -9  -2  267.37   28.30
   3  -9  -2  283.97   32.80
  -3   9   2  268.77   32.50
  -3   9   2  243.48   29.30
   2  -9  -2    6.40   11.40
   2  -9  -2   11.90    9.40
  -2   9   2    6.50    8.70
  -2   9   2    0.60    9.90
   1  -9  -2  130.49   20.30
   1  -9  -2  116.69   18.30
  -1   9   2   85.39   15.80
  -1   9   2  136.99   21.20
   0  -9  -2  578.64   47.70
   0  -9  -2  574.14   46.40
   0   9   2  620.14   48.80
  -1  -9  -2   85.09   15.90
  -1  -9  -2  105.19   16.10
   1   9   2  106.29   15.50
   1   9   2   94.79   17.00
  -2  -9  -2  830.22   59.59
  -2  -9  -2  807.02   58.39
   2   9   2  769.52   57.79
   2   9   2  768.62   62.09
  -3  -9  -2   18.10    8.30
  -3  -9  -2   17.70    9.40
   3   9   2   21.30    8.00
  -4  -9  -2 1046.70   70.79
  -4  -9  -2  969.00   69.99
   4   9   2 1046.80   71.99
   4   9   2  943.01   69.59
  -5  -9  -2  128.59   15.50
  -5  -9  -2  146.39   16.20
   5   9   2  135.79   15.00
   5   9   2  143.39   24.10
   5   9   2  201.58   19.20
  -6  -9  -2  356.76   28.20
  -6  -9  -2  342.47   27.20
   6   9   2  362.96   37.50
   6   9   2  352.06   29.30
   6   9   2  315.07   26.20
  -7  -9  -2  122.29   13.60
   7   9   2  136.19   11.90
   7   9   2  124.99   15.80
   7   9   2  150.58   24.50
  -8  -9  -2   20.80    6.00
  -8  -9  -2   37.60    6.80
  -8  -9  -2    6.00   32.80
   8   9   2   43.10    6.90
  -9  -9  -2   36.90    6.80
  -9  -9  -2   56.69    7.50
  -9  -9  -2   -6.60   33.10
   9   9   2   27.70    7.90
 -10  -9  -2  -27.30   32.90
 -12  -9  -2   20.80   26.70
 -13  -9  -2  104.49   29.50
 -14  -9  -2   94.59   27.70
   9 -10  -2   12.20   11.70
  -9  10   2   13.60   12.70
  -9  10   2   51.79   17.00
   8 -10  -2  266.47   36.10
  -8  10   2  197.48   29.20
  -8  10   2  195.38   29.90
   7 -10  -2    5.80   11.70
  -7  10   2   -7.50   10.10
  -7  10   2    5.80   12.10
   6 -10  -2   60.59   16.60
   6 -10  -2   83.59   22.90
  -6  10   2   87.29   18.90
  -6  10   2   59.29   18.00
   5 -10  -2  597.84   57.09
   5 -10  -2  726.53   56.09
  -5  10   2  622.34   55.79
  -5  10   2  643.34   54.39
   4 -10  -2 1040.40   77.59
   4 -10  -2  986.10   79.59
  -4  10   2 1002.20   93.09
  -4  10   2 1012.40   76.69
   3 -10  -2   12.20   12.80
   3 -10  -2   14.50   10.90
  -3  10   2    6.00   11.70
  -3  10   2    7.50    9.70
   2 -10  -2   82.89   19.20
   2 -10  -2   85.99   17.20
  -2  10   2   92.99   18.70
  -2  10   2   90.89   16.80
   1 -10  -2   -2.30    7.90
   1 -10  -2   -8.10   10.20
  -1  10   2    9.40   11.10
  -1  10   2   17.40    9.50
   0 -10  -2   54.59   14.80
   0 -10  -2   48.20   12.80
   0  10   2   46.90   13.90
   0  10   2   39.00   11.20
  -1 -10  -2  506.35   43.40
  -1 -10  -2  543.75   45.40
   1  10   2  552.34   45.80
   1  10   2  572.04   43.60
  -2 -10  -2   -3.10    6.60
  -2 -10  -2   -6.00    8.40
   2  10   2    1.40    6.50
   2  10   2   18.30   10.60
  -3 -10  -2  108.39   16.00
  -3 -10  -2  108.29   17.80
   3  10   2  132.09   16.50
  -4 -10  -2   97.99   14.60
  -4 -10  -2  103.59   16.10
   4  10   2  111.79   17.00
   4  10   2  122.69   15.40
   4  10   2  201.88   63.19
  -5 -10  -2  270.57   22.90
  -5 -10  -2  216.48   21.60
   5  10   2  247.28   24.50
   5  10   2  234.78   21.50
  -6 -10  -2   87.49   12.40
  -6 -10  -2   88.49   12.50
   6  10   2  107.39   15.20
   6  10   2   84.19   11.70
   6  10   2  103.89   21.40
  -7 -10  -2  178.18   16.70
  -7 -10  -2  156.78   16.60
   7  10   2  179.98   25.20
   7  10   2  178.88   19.90
  -8 -10  -2   37.00    7.90
  -8 -10  -2   41.50    7.60
   8  10   2   45.30   14.90
  -9 -10  -2  -28.70   33.30
  -9 -10  -2   -1.30    4.80
  -9 -10  -2   -2.20    5.20
   9  10   2   -4.40    4.70
   9  10   2   -8.10   11.00
 -10 -10  -2  -31.60   33.10
 -10 -10  -2   35.40    6.40
 -10 -10  -2   21.70    5.90
  10  10   2   20.10    8.40
  10  10   2   23.80    6.90
 -11 -10  -2  -46.20   34.10
   8 -11  -2   22.00   13.60
  -8  11   2   18.10   15.10
   7 -11  -2   39.70   15.00
  -7  11   2   22.00   14.30
  -7  11   2   39.50   16.00
   6 -11  -2   -6.30   10.80
  -6  11   2  -12.40    9.90
  -6  11   2    3.30   11.60
   5 -11  -2  125.09   28.00
  -5  11   2  118.59   22.20
  -5  11   2  125.89   24.20
   4 -11  -2   61.89   20.50
   4 -11  -2   47.10   15.60
  -4  11   2   29.60   13.30
  -4  11   2   36.90   16.20
   3 -11  -2  847.82   68.59
   3 -11  -2  864.21   70.99
  -3  11   2  887.31   68.09
   2 -11  -2  127.19   22.30
   2 -11  -2  104.59   22.20
  -2  11   2  123.09   20.60
  -2  11   2  146.29   24.50
   1 -11  -2   29.80   14.40
   1 -11  -2   43.30   14.40
  -1  11   2   50.49   13.20
  -1  11   2   23.90   13.40
   0 -11  -2   32.30   14.60
   0 -11  -2   35.10   12.60
   0  11   2   27.70   11.20
   0  11   2   25.50   13.30
  -1 -11  -2  255.37   28.60
  -1 -11  -2  194.28   25.10
   1  11   2  201.38   26.50
   1  11   2  198.48   24.20
  -2 -11  -2  120.79   17.40
  -2 -11  -2  129.59   20.20
   2  11   2  109.29   17.70
   2  11   2   98.99   18.70
  -3 -11  -2   72.79   14.00
  -3 -11  -2   81.09   15.60
   3  11   2   77.99   16.00
   3  11   2   77.69   13.70
  -4 -11  -2    4.20    7.40
  -4 -11  -2   14.00    9.30
   4  11   2   14.40    8.00
  -5 -11  -2    7.60    8.10
  -5 -11  -2   11.40    7.40
   5  11   2    2.90    8.70
  -6 -11  -2  272.07   23.70
  -6 -11  -2  246.58   22.80
   6  11   2  224.98   37.30
   6  11   2  246.38   25.30
   6  11   2  230.98   21.80
  -7 -11  -2   53.09   10.00
  -7 -11  -2   36.40    9.70
   7  11   2   27.40   17.20
   7  11   2   35.60    8.20
   7  11   2   43.50   11.40
  -8 -11  -2  318.57   26.80
  -8 -11  -2  326.27   28.50
   8  11   2  335.67   24.70
   8  11   2  320.87   34.20
   8  11   2  333.27   29.10
  -9 -11  -2  137.59   14.10
  -9 -11  -2  113.09   13.80
 -10 -11  -2   29.40    6.80
 -10 -11  -2   11.30    6.00
  10  11   2   19.80    6.30
  10  11   2   30.90    9.90
 -11 -11  -2  -47.40   30.20
   7 -12  -2  295.77   38.30
  -7  12   2  263.67   35.40
   6 -12  -2   -6.40   10.30
  -6  12   2   -0.30   11.60
  -6  12   2   13.10   13.60
   5 -12  -2   42.40   23.20
   5 -12  -2   33.60   15.30
  -5  12   2   49.60   17.10
  -5  12   2   -0.90   12.50
   4 -12  -2  501.05   50.89
   4 -12  -2  409.86   40.70
  -4  12   2  350.96   38.60
  -4  12   2  355.16   43.50
   3 -12  -2   85.39   23.60
   3 -12  -2   99.79   20.70
  -3  12   2   75.59   20.80
  -3  12   2   95.59   19.40
   2 -12  -2  504.95   50.79
  -2  12   2  356.96   37.30
  -2  12   2  375.96   48.20
   1 -12  -2   64.19   20.40
   1 -12  -2   48.80   14.80
  -1  12   2   44.00   14.10
  -1  12   2   55.79   17.70
   0 -12  -2  338.97   39.30
   0 -12  -2  268.57   32.10
   0  12   2  279.87   32.40
   0  12   2  308.47   35.90
  -1 -12  -2   81.39   17.30
  -1 -12  -2  112.79   22.00
   1  12   2   86.19   19.70
   1  12   2  128.99   19.60
  -2 -12  -2  491.15   44.90
  -2 -12  -2  466.25   42.80
   2  12   2  567.64   46.70
   2  12   2  549.05   43.20
  -3 -12  -2    0.70    7.60
  -3 -12  -2    4.40   10.40
   3  12   2    8.30    8.10
   3  12   2   -3.90    9.20
  -4 -12  -2  242.78   23.90
  -4 -12  -2  252.17   27.50
   4  12   2  194.68   23.80
   4  12   2  203.88   26.50
  -5 -12  -2  118.09   16.80
  -5 -12  -2  114.99   17.00
   5  12   2   90.19   15.00
   5  12   2  107.49   18.40
  -6 -12  -2   12.00    8.60
  -6 -12  -2   18.20    8.30
   6  12   2    6.70    9.40
   6  12   2    4.20   18.70
   6  12   2    4.10    6.30
  -7 -12  -2  185.48   20.30
  -7 -12  -2  178.98   19.40
   7  12   2  188.68   29.70
   7  12   2  174.08   22.20
   7  12   2  186.58   18.60
  -8 -12  -2  343.37   27.20
  -8 -12  -2  322.17   27.50
   8  12   2  297.77   29.50
   8  12   2  308.47   35.30
   8  12   2  328.57   25.40
  -9 -12  -2  181.68   18.10
  -9 -12  -2  192.68   17.90
   9  12   2  123.69   18.90
   9  12   2  207.18   27.40
 -10 -12  -2  181.48   19.30
 -10 -12  -2  228.28   19.60
  10  12   2  211.28   26.00
  10  12   2  239.78   18.70
 -11 -12  -2    2.80    5.10
  11  12   2   10.60    6.70
  11  12   2   -0.10    9.80
  -7  13   2   17.80   15.00
   6 -13  -2  405.86   46.50
  -6  13   2  327.87   42.90
   5 -13  -2   44.90   16.60
  -5  13   2   25.60   15.50
  -5  13   2   11.50   13.50
   4 -13  -2   -3.50   16.70
   4 -13  -2    5.20   13.10
  -4  13   2    0.30   10.80
  -4  13   2   24.80   15.60
   3 -13  -2  151.78   30.50
   3 -13  -2  180.88   28.60
  -3  13   2  221.68   37.20
  -3  13   2  147.19   27.60
   2 -13  -2  400.06   37.30
   2 -13  -2  314.27   41.40
  -2  13   2  281.37   36.20
  -2  13   2  292.77   38.30
   1 -13  -2   28.10   12.80
   1 -13  -2   -2.00   15.30
  -1  13   2   18.00   16.20
  -1  13   2    9.60   11.20
   0 -13  -2   71.19   17.10
   0 -13  -2   69.89   20.40
   0  13   2   77.89   19.60
   0  13   2   72.79   16.70
  -1 -13  -2  288.97   34.90
  -1 -13  -2  235.18   29.90
   1  13   2  241.68   29.10
   1  13   2  247.68   32.50
  -2 -13  -2  360.26   36.20
  -2 -13  -2  379.26   35.90
   2  13   2  279.67   31.30
   2  13   2  341.47   36.10
  -3 -13  -2   80.49   17.80
   3  13   2   76.29   15.10
   3  13   2   69.59   17.50
  -4 -13  -2   80.19   16.30
  -4 -13  -2   42.30   13.70
   4  13   2   41.50   11.70
   4  13   2   53.49   15.00
  -5 -13  -2    4.30    8.00
  -5 -13  -2   -9.60    7.90
   5  13   2   -2.60   56.69
   5  13   2   11.10   11.10
   5  13   2   -0.30    6.80
  -6 -13  -2   42.10   11.20
  -6 -13  -2   31.70   10.50
   6  13   2   29.10   12.10
   6  13   2   25.60   21.40
   6  13   2   27.80    9.30
  -7 -13  -2   19.30    9.10
  -7 -13  -2   12.20    8.60
   7  13   2    4.50    6.80
   7  13   2   -4.80    9.50
   7  13   2    0.00   19.10
  -8 -13  -2  325.27   28.90
  -8 -13  -2  334.77   28.70
   8  13   2  346.87   28.40
   8  13   2  334.77   37.90
   8  13   2  347.17   31.90
  -9 -13  -2  132.69   17.20
  -9 -13  -2  166.88   20.10
   9  13   2  141.49   14.60
   9  13   2  148.19   20.20
   9  13   2  170.18   27.00
 -10 -13  -2   -1.90    6.20
 -10 -13  -2  -12.90    5.90
  10  13   2    7.00    5.60
 -11 -13  -2  111.79   13.80
 -11 -13  -2  154.58   14.50
  11  13   2  142.49   25.20
  12  13   2   13.60    7.00
  -6  14   2   19.20   15.10
   5 -14  -2   55.19   18.20
  -5  14   2   27.80   18.10
   4 -14  -2   18.50   14.70
  -4  14   2   10.00   14.10
   3 -14  -2  313.97   41.90
   3 -14  -2  201.08   32.00
  -3  14   2  256.87   36.90
  -3  14   2  196.18   30.20
   2 -14  -2   -4.60   10.80
   2 -14  -2    2.40   17.60
  -2  14   2   29.60   13.90
  -2  14   2    2.80   13.30
   1 -14  -2  421.56   39.90
  -1  14   2  360.06   42.80
  -1  14   2  324.07   36.50
   0 -14  -2   10.50   16.50
   0 -14  -2   18.20   12.50
   0  14   2   19.50   11.50
   0  14   2   16.50   14.40
  -1 -14  -2   65.09   16.90
  -1 -14  -2  118.69   24.20
   1  14   2   66.19   19.10
  -2 -14  -2   69.69   19.30
  -2 -14  -2   26.80   12.70
   2  14   2   47.50   15.20
   2  14   2   40.30   15.90
  -3 -14  -2  367.06   36.90
  -3 -14  -2  351.96   33.80
   3  14   2  296.67   32.00
   3  14   2  369.36   37.30
  -4 -14  -2  447.56   38.40
  -4 -14  -2  382.56   35.60
   4  14   2  321.37   33.80
   4  14   2  426.66   39.90
  -5 -14  -2  385.16   34.40
  -5 -14  -2  330.57   32.00
   5  14   2  336.97   35.40
   5  14   2  325.17   30.90
  -6 -14  -2    6.40    8.70
  -6 -14  -2   -5.20    8.20
   6  14   2    3.40    7.70
   6  14   2   41.70   29.10
   6  14   2    4.30   10.30
  -7 -14  -2    5.50    8.00
  -7 -14  -2   11.90    9.30
   7  14   2    8.10   19.90
   7  14   2   12.40    7.40
  -8 -14  -2   61.19   12.40
  -8 -14  -2   63.09   12.30
   8  14   2   64.29   11.80
   8  14   2   73.59   22.50
   8  14   2   68.29   15.60
  -9 -14  -2   -4.40    7.10
  -9 -14  -2    4.30    9.00
   9  14   2   -1.70    5.40
   9  14   2    2.60   15.10
   9  14   2    3.00    9.50
 -10 -14  -2    7.50    7.70
 -10 -14  -2   21.50    8.20
  10  14   2    1.20    4.20
  10  14   2   35.70   16.00
  10  14   2    5.20    5.60
 -11 -14  -2   -0.80    5.90
  11  14   2    2.60    5.80
  11  14   2   -5.80   10.70
  12  14   2  187.38   21.50
   4 -15  -2  175.98   28.60
  -4  15   2  132.39   29.60
   3 -15  -2   53.49   17.70
  -3  15   2   18.40   17.00
   2 -15  -2  274.37   41.20
   2 -15  -2  216.48   33.10
  -2  15   2  220.98   35.60
   1 -15  -2  296.57   39.40
   1 -15  -2  230.28   32.20
  -1  15   2  212.48   35.00
   0 -15  -2  528.25   53.79
   0 -15  -2  404.56   41.60
   0  15   2  390.46   40.20
   0  15   2  413.66   44.50
  -1 -15  -2   62.59   21.30
  -1 -15  -2   51.09   16.20
   1  15   2   52.39   19.10
   1  15   2   41.60   14.40
  -2 -15  -2  102.69   19.60
  -2 -15  -2  129.69   25.70
   2  15   2  104.79   22.00
   2  15   2   80.59   18.00
  -3 -15  -2   92.79   21.70
  -3 -15  -2   75.69   17.00
   3  15   2   63.59   18.60
   3  15   2   51.59   15.10
  -4 -15  -2   62.89   19.30
  -4 -15  -2   43.30   14.40
   4  15   2   84.39   19.20
   4  15   2   70.29   15.80
  -5 -15  -2  322.97   32.20
  -5 -15  -2  364.26   37.60
   5  15   2  298.57   30.90
   5  15   2  347.37   38.10
  -6 -15  -2   67.09   14.40
  -6 -15  -2   60.89   15.00
   6  15   2  -32.10   48.40
   6  15   2   57.89   13.00
   6  15   2   71.99   17.20
  -7 -15  -2   18.30   10.60
  -7 -15  -2   14.20    9.90
   7  15   2   27.50   21.40
   7  15   2   63.69   17.50
   7  15   2   19.40    9.00
  -8 -15  -2   21.00    9.90
  -8 -15  -2   21.80    9.70
   8  15   2    9.40    7.90
   8  15   2   24.30   19.30
   8  15   2   29.90   12.40
  -9 -15  -2  152.78   20.00
  -9 -15  -2  162.68   19.70
   9  15   2  187.18   29.30
   9  15   2  217.68   25.70
   9  15   2  160.18   17.20
 -10 -15  -2   67.19   12.50
  10  15   2   88.09   20.60
  10  15   2   49.10   14.50
 -11 -15  -2   90.89   13.20
 -11 -15  -2  112.59   13.70
  11  15   2   85.59   12.60
  12  15   2   -5.30    9.90
  -3  16   2   96.79   26.30
   2 -16  -2  152.78   27.50
  -2  16   2  136.79   29.10
   1 -16  -2   30.40   20.90
   1 -16  -2   34.00   16.80
  -1  16   2    4.40   14.20
   0 -16  -2   77.89   19.30
   0 -16  -2  116.29   29.00
   0  16   2   70.19   21.80
  -1 -16  -2  403.46   48.00
  -1 -16  -2  364.66   38.60
   1  16   2  366.56   44.20
  -2 -16  -2  196.38   28.40
  -2 -16  -2  291.47   38.00
   2  16   2  178.78   33.30
  -3 -16  -2   27.50   16.60
  -3 -16  -2   34.60   14.10
   3  16   2   56.99   18.60
  -4 -16  -2    6.90   10.00
  -4 -16  -2   22.60   15.20
   4  16   2    9.10   13.50
  -5 -16  -2  113.79   19.50
   5  16   2   47.60   69.29
   5  16   2  169.08   23.30
   5  16   2   99.39   21.40
  -6 -16  -2    4.80    9.40
  -6 -16  -2   19.40   12.30
   6  16   2    7.90   12.80
   6  16   2 -110.49   49.80
   6  16   2   -2.30    7.30
  -7 -16  -2  109.09   18.80
  -7 -16  -2  134.69   20.40
   7  16   2  142.79   23.50
   7  16   2  180.18   21.40
   7  16   2  122.49   30.40
  -8 -16  -2   10.40    9.10
  -8 -16  -2   -4.30    8.70
   8  16   2   -0.10    7.00
   8  16   2  -11.40   17.30
   8  16   2   10.00   20.20
  -9 -16  -2   64.79   13.10
  -9 -16  -2   65.39   13.60
   9  16   2   73.39   17.00
   9  16   2   86.19   22.40
 -10 -16  -2   -8.50    7.30
 -10 -16  -2    9.90    8.20
  10  16   2   -7.00   14.60
  10  16   2  -13.90    9.50
  10  16   2   14.10    6.10
 -11 -16  -2    3.40    7.10
 -11 -16  -2    6.30    7.90
  11  16   2   11.40    5.50
   1 -17  -2   20.00   15.30
  -1  17   2   78.49   23.90
   0 -17  -2   55.89   24.00
   0  17   2   23.90   16.20
  -1 -17  -2  179.38   28.20
  -1 -17  -2  218.18   35.30
   1  17   2  158.28   29.20
  -2 -17  -2   26.00   18.30
  -2 -17  -2    4.00   10.70
   2  17   2   10.50   14.20
  -3 -17  -2   70.89   17.60
  -3 -17  -2   54.59   21.00
   3  17   2   77.19   22.60
  -4 -17  -2  -10.00   12.20
  -4 -17  -2    3.00    9.30
   4  17   2    2.60   12.30
  -5 -17  -2   35.50   16.30
  -5 -17  -2   59.49   15.20
   5  17   2 -118.59   65.59
   5  17   2   57.59   17.10
  -6 -17  -2  180.58   24.10
   6  17   2  162.98   27.20
  -7 -17  -2   57.49   15.00
  -7 -17  -2   23.40   11.60
   7  17   2   27.90   21.90
   7  17   2   49.60   15.60
  -8 -17  -2   26.80   11.40
  -8 -17  -2   34.80   12.70
   8  17   2   35.50   21.70
   8  17   2   79.19   17.70
  -9 -17  -2    6.20    9.40
  -9 -17  -2   -1.90    7.80
   9  17   2  -13.60   15.70
 -10 -17  -2   34.00   10.90
 -10 -17  -2   50.99   12.00
  10  17   2   48.60   19.70
  -1 -18  -2    6.50   19.80
  -1 -18  -2   23.90   14.40
   1  18   2   -6.00   13.10
  -2 -18  -2  156.78   27.60
  -2 -18  -2  219.08   36.20
   2  18   2  172.78   31.50
  -3 -18  -2   34.90   14.20
  -3 -18  -2   45.20   20.80
   3  18   2   36.60   17.60
  -4 -18  -2   28.20   17.70
   4  18   2   17.60   18.80
  -5 -18  -2    0.00   13.90
   5  18   2  -90.29   68.99
   5  18   2   -2.20   13.40
  -6 -18  -2   74.29   18.80
  -6 -18  -2   81.69   21.20
   6  18   2   88.89   20.80
  -7 -18  -2   -3.90   11.30
  -7 -18  -2   -5.50    8.50
   7  18   2    0.10   19.70
   7  18   2   -9.50   11.30
  -8 -18  -2   29.10   12.70
  -8 -18  -2   31.20   12.60
   8  18   2   19.20   20.10
   8  18   2   33.10   15.00
   8  17  -3   14.70    7.30
  -8 -17   3   40.10   13.10
  -8 -17   3   35.10   10.90
   7  17  -3   97.39   34.30
   7  17  -3  157.38   24.20
  -7 -17   3  114.99   21.00
  -7 -17   3  141.69   19.50
   6  17  -3   -3.90   11.40
  -6 -17   3    9.30   13.10
  -6 -17   3    9.70    9.70
   5  17  -3    2.40   11.30
  -5 -17   3   14.00   10.60
  -5 -17   3  -12.00   13.20
   4  17  -3  122.89   23.20
  -4 -17   3  103.39   24.50
  -4 -17   3  116.29   24.10
   3  17  -3   62.09   17.80
  -3 -17   3   42.60   21.20
  -3 -17   3   31.70   18.40
   2  17  -3   24.00   15.10
  -2 -17   3   58.59   16.60
  -2 -17   3   25.60   20.00
   1  17  -3  -27.20   10.20
  -1 -17   3   -2.00   10.70
  -1 -17   3   -2.30   19.40
   0  17  -3  605.54   56.09
   0 -17   3  548.05   52.09
   0 -17   3  570.14   61.19
   9  16  -3   -0.90    7.20
   9  16  -3   -0.70   24.20
   9  16  -3   11.40    7.10
  -9 -16   3    5.90    8.10
  -9 -16   3   -1.20    6.80
   8  16  -3   -3.20   24.50
   8  16  -3   14.40   11.20
  -8 -16   3    6.60    7.80
  -8 -16   3    3.60    8.70
   7  16  -3   -1.10   11.30
   7  16  -3   31.40   28.00
  -7 -16   3   19.30   11.00
  -7 -16   3    2.60    8.70
   6  16  -3  207.38   27.10
  -6 -16   3  149.79   21.50
  -6 -16   3  160.68   25.00
   5  16  -3  -84.39   80.19
   5  16  -3   90.49   19.90
  -5 -16   3  114.79   22.20
  -5 -16   3   79.29   16.50
   4  16  -3   61.49   16.80
   4  16  -3 -183.68   92.49
  -4 -16   3   57.29   18.90
   3  16  -3   50.99   18.00
  -3 -16   3   47.80   14.50
  -3 -16   3   50.09   20.20
   2  16  -3   58.19   17.90
  -2 -16   3   43.50   14.30
  -2 -16   3   62.89   21.30
   1  16  -3  114.19   23.30
  -1 -16   3   46.10   15.80
  -1 -16   3  100.29   26.60
   0  16  -3    8.00   13.70
   0 -16   3   30.80   24.10
   0 -16   3   15.50   14.20
  -1  16  -3  233.08   35.10
   1 -16   3  182.48   31.90
   1 -16   3  304.07   45.30
  -2  16  -3   38.60   18.00
   2 -16   3   18.10   13.00
  10  15  -3  117.79   30.50
  10  15  -3  132.79   12.70
  10  15  -3  152.78   18.60
 -10 -15   3   92.49   11.40
   9  15  -3   31.20   24.90
   9  15  -3   20.40    8.00
  -9 -15   3    8.60    7.80
  -9 -15   3    9.10    7.10
   8  15  -3   16.80   51.49
   8  15  -3   -1.20    7.00
   8  15  -3   20.30   11.60
  -8 -15   3    6.00    8.90
  -8 -15   3   11.30    7.90
   7  15  -3   21.40   11.80
   7  15  -3   21.80    9.20
   7  15  -3   10.70   26.50
  -7 -15   3   13.70    8.70
  -7 -15   3    7.20    9.30
   5  15  -3   42.70   80.69
   5  15  -3  223.18   28.70
   5  15  -3  228.78   26.40
  -5 -15   3  204.48   25.00
  -5 -15   3  219.68   28.90
   4  15  -3   -4.10   10.70
   4  15  -3   -9.90    8.60
  -4 -15   3  -19.00   11.90
  -4 -15   3   16.20   10.70
   3  15  -3  180.68   26.40
  -3 -15   3  136.59   26.50
  -3 -15   3  141.39   22.00
   2  15  -3    9.10   12.40
  -2 -15   3   -3.20   14.90
  -2 -15   3   -5.10    8.60
   1  15  -3   20.90   14.40
  -1 -15   3   39.20   19.90
  -1 -15   3   44.60   14.80
   0  15  -3  251.77   36.00
   0 -15   3  254.07   32.90
   0 -15   3  289.67   40.90
  -1  15  -3   60.29   20.20
   1 -15   3   55.59   24.60
   1 -15   3   62.09   17.60
  -2  15  -3   -5.70   12.50
   2 -15   3   33.00   22.80
   2 -15   3   17.80   14.00
  -3  15  -3   10.80   13.50
   3 -15   3   15.70   15.80
   4 -15   3   77.59   21.50
  11  14  -3  166.38   32.00
  10  14  -3    9.60    5.10
  10  14  -3  -12.10   18.80
  10  14  -3   18.40    8.20
   9  14  -3  197.78   55.59
   9  14  -3  141.89   15.90
  -9 -14   3  134.49   15.80
  -9 -14   3  126.89   16.80
   8  14  -3   28.40   27.30
   8  14  -3   37.20   12.00
   8  14  -3   20.80    8.30
  -8 -14   3   29.20    8.70
   7  14  -3   -2.50    9.90
   7  14  -3   28.10   28.60
   7  14  -3   -3.80    6.10
  -7 -14   3    9.20    7.60
  -7 -14   3    3.70    8.90
   6  14  -3  154.28   28.30
  -6 -14   3  166.88   22.90
  -6 -14   3  180.68   21.50
   5  14  -3   11.50   11.60
   5  14  -3  -17.90   79.09
   5  14  -3   17.40   10.70
  -5 -14   3   26.60    9.90
  -5 -14   3   15.10   11.90
   4  14  -3  199.38   27.00
   4  14  -3  194.58   25.00
  -4 -14   3  185.08   23.90
  -4 -14   3  188.08   27.90
   3  14  -3  189.08   27.10
   3  14  -3  190.98   25.50
  -3 -14   3  208.98   26.10
  -3 -14   3  226.48   31.30
   2  14  -3  287.97   33.10
   2  14  -3  236.38   32.60
  -2 -14   3  278.87   36.80
   1  14  -3   44.30   16.60
   1  14  -3   51.79   14.90
  -1 -14   3   24.30   17.10
  -1 -14   3   36.80   13.60
   0  14  -3  162.58   26.20
   0  14  -3  125.99   22.70
   0 -14   3  171.48   30.50
   0 -14   3  158.38   24.30
  -1  14  -3   27.50   15.50
   1 -14   3   13.90   11.70
   1 -14   3   29.50   19.60
  -2  14  -3  165.58   27.70
   2 -14   3  176.98   26.90
   2 -14   3  179.18   33.30
  -3  14  -3   51.99   18.00
   3 -14   3   51.09   17.80
   3 -14   3   59.79   24.60
  -4  14  -3   51.99   18.80
   4 -14   3   41.10   16.80
   5 -14   3   35.80   15.90
  11  13  -3   -7.30   18.50
  10  13  -3  265.87   43.70
   9  13  -3   99.19   16.00
   9  13  -3   47.20   25.60
  -9 -13   3   67.59    9.80
  -9 -13   3   36.30    7.50
   8  13  -3  116.59   14.40
   8  13  -3  114.89   33.90
  -8 -13   3  117.39   14.40
  -8 -13   3  128.99   15.70
   7  13  -3   12.80   27.00
   7  13  -3    1.80   10.10
   7  13  -3   -1.80    6.50
  -7 -13   3   -0.70   10.10
   6  13  -3   47.60   13.20
   6  13  -3   45.40   37.70
   6  13  -3   27.10    9.50
  -6 -13   3   20.00   11.20
  -6 -13   3   34.40   10.50
   5  13  -3  108.69   16.40
   5  13  -3   99.89   18.90
  -5 -13   3  111.39   18.60
  -5 -13   3   91.19   15.40
   4  13  -3    6.80    8.90
   4  13  -3  131.59   93.59
   4  13  -3   -0.10   10.90
  -4 -13   3   -0.40    8.20
  -4 -13   3   -5.90   10.50
   3  13  -3  272.47   32.30
   3  13  -3  267.47   30.10
  -3 -13   3  253.07   27.70
  -3 -13   3  306.27   34.90
   2  13  -3  437.56   41.30
   2  13  -3  462.05   44.10
  -2 -13   3  470.05   49.50
  -2 -13   3  530.05   42.00
   1  13  -3  170.88   26.20
  -1 -13   3  169.78   28.70
  -1 -13   3  172.38   24.60
   0  13  -3   -1.30   10.90
   0  13  -3    5.90   10.50
   0 -13   3   14.80   10.80
   0 -13   3   26.80   17.70
  -1  13  -3  126.39   24.90
  -1  13  -3  105.09   20.70
   1 -13   3  130.89   22.80
   1 -13   3  145.09   27.90
  -2  13  -3  200.98   29.40
  -2  13  -3  237.38   33.60
   2 -13   3  294.27   39.50
   2 -13   3  245.88   30.80
  -3  13  -3  201.98   31.90
  -3  13  -3  209.78   30.10
   3 -13   3  186.88   28.80
   3 -13   3  219.48   37.30
  -4  13  -3  -13.70   10.40
   4 -13   3   -4.10   11.00
   4 -13   3   16.90   20.80
  -5  13  -3  157.58   29.60
   5 -13   3  171.68   28.30
   6 -13   3    3.50   12.30
  11  12  -3   19.20   17.10
  10  12  -3  112.99   27.70
   9  12  -3  179.88   34.50
   9  12  -3  173.98   14.60
   9  12  -3  171.78   18.10
   8  12  -3    7.90    5.60
   8  12  -3  -16.40   21.60
   8  12  -3    0.00   12.60
  -8 -12   3    3.90    5.30
  -8 -12   3   -4.60    6.10
   7  12  -3   35.60   11.60
   7  12  -3   35.40    8.90
   7  12  -3   34.50   27.90
  -7 -12   3   35.60    9.00
   6  12  -3    9.30    7.60
   6  12  -3   33.40   11.70
   6  12  -3   19.70   27.90
  -6 -12   3   32.80   10.90
  -6 -12   3   32.00    9.50
   5  12  -3   10.50   10.40
   4  12  -3 -150.98   86.39
   4  12  -3   22.60    9.50
  -4 -12   3   11.50    8.80
  -4 -12   3    3.80   10.90
   3  12  -3   21.40   11.80
   3  12  -3   -5.60    7.10
  -3 -12   3   26.90   13.60
  -3 -12   3   -1.40    7.90
   2  12  -3   -6.40    9.00
   2  12  -3   -7.80    7.70
  -2 -12   3    0.30   11.50
   1  12  -3  196.78   28.20
   1  12  -3  215.88   26.50
  -1 -12   3  241.68   28.00
   0  12  -3  207.68   27.30
   0  12  -3  195.68   28.70
   0 -12   3  195.98   25.80
   0 -12   3  287.97   36.10
  -1  12  -3   12.40   11.20
  -1  12  -3   31.00   14.70
   1 -12   3   14.30   11.60
   1 -12   3   39.40   17.90
  -2  12  -3  166.98   28.00
  -2  12  -3  132.39   24.90
   2 -12   3  153.28   24.40
   2 -12   3  187.38   30.70
  -3  12  -3  223.48   32.40
  -3  12  -3  268.87   37.10
   3 -12   3  227.78   31.20
   3 -12   3  322.97   40.20
  -4  12  -3  120.49   23.30
  -4  12  -3  103.49   22.80
   4 -12   3  128.09   28.10
   4 -12   3   95.99   21.50
  -5  12  -3   23.70   15.00
  -5  12  -3   45.40   16.40
   5 -12   3   38.40   15.70
   5 -12   3   23.10   32.70
  -6  12  -3   75.59   22.70
  -6  12  -3  108.09   22.70
   6 -12   3   66.39   19.20
  -7  12  -3   17.10   14.50
   7 -12   3   18.60   13.30
  10  11  -3    3.20   17.60
   9  11  -3   52.49   22.90
   8  11  -3  207.28   36.50
   8  11  -3  169.98   15.80
   8  11  -3  174.88   18.80
  -8 -11   3  157.48   15.30
  -8 -11   3  204.68   17.00
   7  11  -3  281.97   46.40
   7  11  -3  267.67   22.90
  -7 -11   3  272.07   24.20
  -7 -11   3  289.97   23.30
   6  11  -3   24.90    8.00
   6  11  -3   12.30   27.90
   6  11  -3   11.10    9.50
  -6 -11   3   25.90    8.00
  -6 -11   3   27.30    9.70
   5  11  -3  689.53   99.19
   5  11  -3  559.04   43.80
   5  11  -3  620.54   46.50
  -5 -11   3  545.25   45.40
  -5 -11   3  580.44   44.40
   4  11  -3   53.19   83.09
   4  11  -3   41.80   10.40
   4  11  -3   36.80   12.90
  -4 -11   3   45.50   13.30
  -4 -11   3   34.70    9.90
   3  11  -3  176.98   25.40
   3  11  -3  188.28   22.10
  -3 -11   3  184.68   21.80
  -3 -11   3  192.08   25.30
   2  11  -3  288.27   29.60
   2  11  -3  266.47   27.40
  -2 -11   3  305.07   33.30
  -2 -11   3  263.97   27.00
   1  11  -3  195.48   24.10
   1  11  -3  203.88   26.00
  -1 -11   3  206.78   27.60
  -1 -11   3  148.09   21.30
   0  11  -3  331.27   33.30
   0  11  -3  283.37   30.00
   0 -11   3  313.27   36.30
   0 -11   3  298.77   33.10
  -1  11  -3  287.97   31.50
  -1  11  -3  318.17   37.80
   1 -11   3  356.26   39.40
   1 -11   3  315.57   32.40
  -2  11  -3  144.19   24.90
  -2  11  -3  131.09   21.70
   2 -11   3  135.19   25.50
   2 -11   3  117.49   23.60
  -3  11  -3  222.28   29.30
   3 -11   3  269.27   36.30
   3 -11   3  197.58   28.10
  -4  11  -3  241.38   30.30
  -4  11  -3  213.38   31.00
   4 -11   3  171.88   26.60
   4 -11   3  291.17   38.90
  -5  11  -3    6.60   13.30
   5 -11   3   10.70   17.80
   5 -11   3  -13.10    8.90
  -6  11  -3  121.49   23.90
  -6  11  -3  126.79   24.10
   6 -11   3  126.79   23.50
  -7  11  -3   28.90   15.10
  -7  11  -3   16.00   14.90
   7 -11   3   12.90   12.50
  -8  11  -3    7.20   15.20
  -8  11  -3   15.80   13.70
   8 -11   3   38.70   15.50
 -12 -10   3  -58.19   38.80
 -11 -10   3   24.80   37.20
  10  10  -3   17.00   17.60
   9  10  -3   16.10   19.50
   8  10  -3  124.99   11.50
   8  10  -3  137.79   15.20
   8  10  -3  136.99   30.20
   7  10  -3   48.70   26.60
   7  10  -3   40.00    7.30
   7  10  -3   31.20   13.30
  -7 -10   3   33.30    6.90
  -7 -10   3   55.89    9.00
   6  10  -3  318.17   49.30
   6  10  -3  349.77   28.20
   6  10  -3  418.96   31.00
  -6 -10   3  357.86   28.40
   4  10  -3  410.86   33.00
   4  10  -3  391.16   30.70
   4  10  -3  210.38   81.69
  -4 -10   3  343.27   30.20
  -4 -10   3  391.16   33.00
   3  10  -3  349.47   30.70
  -3 -10   3  386.06   31.00
  -3 -10   3  355.56   33.20
   2  10  -3  387.36   31.90
   2  10  -3  383.86   33.50
  -2 -10   3  348.17   33.80
  -2 -10   3  320.47   30.60
   1  10  -3   51.79   12.20
   1  10  -3   64.99   14.60
  -1 -10   3   54.69   15.70
  -1 -10   3   65.09   13.00
   0  10  -3   29.40   12.00
   0  10  -3   27.60   10.30
   0 -10   3   45.60   15.00
   0 -10   3   23.80   10.50
  -1  10  -3   61.79   16.80
  -1  10  -3   68.09   15.40
   1 -10   3  135.79   19.50
   1 -10   3  100.29   20.90
  -2  10  -3  106.49   19.80
  -2  10  -3   88.59   17.40
   2 -10   3  106.59   21.10
   2 -10   3   65.79   15.50
  -3  10  -3  239.88   32.00
  -3  10  -3  280.37   32.30
   3 -10   3  231.18   29.30
   3 -10   3  284.77   35.90
  -4  10  -3   56.79   16.10
  -4  10  -3  102.69   22.90
   4 -10   3   72.49   20.30
   4 -10   3   64.69   17.50
  -5  10  -3  536.05   49.10
  -5  10  -3  531.75   50.59
   5 -10   3  581.14   56.69
   5 -10   3  618.44   50.79
  -6  10  -3  100.49   21.40
  -6  10  -3   65.59   18.90
   6 -10   3   58.69   22.20
   6 -10   3   84.69   18.10
  -7  10  -3  249.78   33.80
  -7  10  -3  241.08   35.40
   7 -10   3  293.77   35.30
  -8  10  -3    9.10   13.10
  -8  10  -3  -23.60   11.80
   8 -10   3    3.50   11.30
  -9  10  -3   -1.50   14.10
  -9  10  -3    6.10   12.20
   9 -10   3   14.40   13.00
 -11  -9   3   -8.70   38.00
 -10  -9   3  -54.69   36.70
   9   9  -3    3.70   17.20
  -9  -9   3   -5.50   38.90
   8   9  -3  176.48   30.00
   7   9  -3  -18.10   19.00
   7   9  -3    6.30    6.30
   7   9  -3    4.30    4.10
  -7  -9   3   -0.10    4.80
  -7  -9   3   -1.20    3.50
   6   9  -3  206.98   37.40
   6   9  -3  172.98   16.80
  -6  -9   3  207.58   18.40
  -6  -9   3  208.58   17.20
   5   9  -3  174.68   18.40
   5   9  -3  138.49   16.50
  -5  -9   3  159.18   15.60
  -5  -9   3  152.08   17.10
   3   9  -3    1.60    7.60
   3   9  -3    7.30    7.10
  -3  -9   3   19.10    9.30
  -3  -9   3    8.10    6.60
   2   9  -3  354.96   30.50
   2   9  -3  304.77   27.90
  -2  -9   3  320.37   28.00
  -2  -9   3  338.97   31.20
   1   9  -3  652.63   50.89
   1   9  -3  695.33   52.69
  -1  -9   3  711.43   53.59
  -1  -9   3  648.24   50.79
   0   9  -3  265.07   25.90
   0   9  -3  270.97   28.00
   0  -9   3  260.37   30.20
   0  -9   3  255.77   25.50
  -1   9  -3  163.18   22.80
  -1   9  -3  163.18   20.70
   1  -9   3  150.08   20.30
   1  -9   3  140.29   22.00
  -2   9  -3   17.90    9.40
  -2   9  -3   -1.20    9.90
   2  -9   3    7.90    9.20
   2  -9   3    9.90   12.00
  -3   9  -3  110.69   19.10
  -3   9  -3   79.29   16.60
   3  -9   3  109.39   21.00
   3  -9   3   63.79   14.90
  -4   9  -3  164.98   23.20
  -4   9  -3  153.08   23.60
   4  -9   3  139.99   21.60
   4  -9   3  135.39   25.90
  -5   9  -3   87.79   19.90
  -5   9  -3  100.59   19.50
   5  -9   3  134.69   21.30
   5  -9   3  107.99   24.50
  -6   9  -3  549.95   47.40
  -6   9  -3  479.25   46.60
   6  -9   3  528.65   46.50
  -7   9  -3   22.10   13.60
  -7   9  -3   59.89   18.20
   7  -9   3   71.39   21.10
  -8   9  -3   -7.10   10.60
  -8   9  -3   11.90   12.60
   8  -9   3    0.20   10.50
  -9   9  -3   13.40   12.80
  -9   9  -3   34.20   15.30
   9  -9   3   30.10   14.80
 -10   9  -3  199.68   28.50
 -10   9  -3  205.18   33.30
  10  -9   3  232.48   31.70
 -10  -8   3  -27.10   36.80
   8   8  -3    7.80   17.30
  -8  -8   3    0.20   42.60
   7   8  -3  143.09   26.90
   6   8  -3  633.44   40.20
   6   8  -3  475.45   53.59
   6   8  -3  539.05   37.80
  -6  -8   3  587.44   38.60
  -6  -8   3  481.05   37.40
   5   8  -3  826.62   58.99
   5   8  -3  844.72   58.29
   5   8  -3  715.33   72.09
  -5  -8   3  907.51   59.39
  -5  -8   3  908.81   58.39
   4   8  -3   88.59   62.19
   4   8  -3   22.70    6.90
   4   8  -3   21.90    8.60
  -4  -8   3   26.00    9.10
  -4  -8   3   22.60    7.00
   3   8  -3    1.30    6.20
   3   8  -3    4.30    7.60
  -3  -8   3    4.80    6.00
  -3  -8   3   13.20    8.20
   2   8  -3  134.49   16.00
   2   8  -3  120.49   16.80
  -2  -8   3  135.69   18.00
  -2  -8   3  109.69   14.80
   1   8  -3   19.40    8.50
   1   8  -3   21.80   10.20
  -1  -8   3   22.30    8.10
  -1  -8   3   22.60   10.50
   0   8  -3 1569.44  110.09
   0  -8   3 1537.15  108.89
   0  -8   3 1625.34  110.99
  -1   8  -3  377.76   33.20
  -1   8  -3  379.46   31.90
   1  -8   3  335.87   34.00
   1  -8   3  345.57   31.20
  -2   8  -3 1131.69   82.59
  -2   8  -3 1131.49   81.59
   2  -8   3 1137.39   81.69
   2  -8   3 1119.39   83.79
  -3   8  -3   82.69   15.10
  -3   8  -3   66.19   15.20
   3  -8   3   78.39   17.40
   3  -8   3   59.19   13.90
  -4   8  -3    4.20   10.00
  -4   8  -3   -0.20    8.70
   4  -8   3   -8.10   11.00
   4  -8   3   -4.20    8.50
  -5   8  -3  354.06   34.30
  -5   8  -3  306.97   36.60
   5  -8   3  332.57   33.50
   5  -8   3  375.96   38.20
  -6   8  -3  293.07   32.90
  -6   8  -3  269.07   32.10
   6  -8   3  278.47   32.50
   6  -8   3  273.07   35.80
  -7   8  -3   69.39   17.80
  -7   8  -3   64.09   16.90
   7  -8   3   75.39   16.90
   7  -8   3   81.79   22.00
  -8   8  -3    4.40   12.10
  -8   8  -3   14.20   12.80
   8  -8   3   17.50   17.60
   8  -8   3  -13.50    9.20
  -9   8  -3  111.39   21.30
  -9   8  -3  141.39   24.60
 -10   8  -3   59.09   19.00
  10  -8   3   51.89   15.30
 -12  -7   3   81.09   28.40
 -11  -7   3   17.80   30.60
 -10  -7   3  -29.00   32.30
  -9  -7   3  -24.70   38.50
   7   7  -3   71.89   20.00
  -7  -7   3   -5.60   39.70
   6   7  -3  110.99   10.00
   6   7  -3  135.29   25.70
   6   7  -3  117.69   11.70
   5   7  -3   13.50   21.50
   5   7  -3   15.90    5.10
  -5  -7   3   20.30    5.00
  -5  -7   3   18.30    6.40
   4   7  -3  106.59   13.20
   4   7  -3  167.48   54.59
   4   7  -3  102.19   11.60
  -4  -7   3  106.09   14.20
  -4  -7   3   89.19   11.20
   3   7  -3    9.80   72.69
   3   7  -3   39.50   10.00
   3   7  -3   45.20    8.70
  -3  -7   3   46.70    8.70
  -3  -7   3   51.49   11.70
   2   7  -3   82.49   13.30
   2   7  -3   69.89   11.80
  -2  -7   3   90.49   14.70
  -2  -7   3   68.19   11.30
   1   7  -3 1039.20   77.19
   1   7  -3 1086.09   76.39
  -1  -7   3 1182.18   78.49
  -1  -7   3 1063.39   76.09
   0   7  -3   63.49   12.20
   0  -7   3   74.19   15.00
   0  -7   3   63.59   11.90
  -1   7  -3 2119.49  141.39
  -1   7  -3 2043.00  142.09
   1  -7   3 2071.29  141.19
   1  -7   3 2062.79  142.69
  -2   7  -3  248.98   25.40
  -2   7  -3  251.17   28.10
   2  -7   3  278.47   29.70
   2  -7   3  282.97   25.90
  -3   7  -3 1844.22  127.79
   3  -7   3 1820.02  126.69
  -4   7  -3  345.77   32.20
  -4   7  -3  349.47   33.70
   4  -7   3  350.96   35.20
   4  -7   3  376.16   32.90
  -5   7  -3   -9.50    7.60
  -5   7  -3   -0.80    9.50
   5  -7   3   -5.60    7.40
   5  -7   3   -6.00   10.70
  -6   7  -3   -6.30    9.40
  -6   7  -3   -4.70    9.00
   6  -7   3  -12.70   10.70
   6  -7   3    3.70    9.20
  -7   7  -3  463.05   39.90
  -7   7  -3  376.46   38.10
   7  -7   3  414.06   38.00
   7  -7   3  380.26   41.70
  -8   7  -3    5.30   11.60
  -8   7  -3    4.90   10.20
   8  -7   3   13.50   16.30
   8  -7   3    6.40   10.70
  -9   7  -3    4.90   12.20
  -9   7  -3   -1.30   10.30
   9  -7   3   -5.20    9.00
 -10   7  -3  320.57   36.60
 -10   7  -3  203.48   28.70
  10  -7   3  301.67   31.00
 -11   7  -3   80.59   20.40
 -11   7  -3   60.19   16.00
  11  -7   3   90.09   20.90
 -12  -6   3  138.19   36.20
 -11  -6   3  111.89   34.30
 -10  -6   3  156.48   33.30
  -9  -6   3  205.68   37.10
   7   6  -3   24.40   14.10
  -7  -6   3    1.40   35.20
   6   6  -3   68.19   18.50
   5   6  -3  774.42   67.49
   5   6  -3  800.22   54.49
   5   6  -3  774.52   58.49
  -5  -6   3  773.92   54.09
  -5  -6   3  922.31   55.29
   4   6  -3  503.45   82.59
   4   6  -3  567.44   40.30
  -4  -6   3  632.04   41.60
  -4  -6   3  558.84   40.40
   3   6  -3 1277.97   85.39
   3   6  -3 1223.18   84.49
  -3  -6   3 1198.58   84.19
  -3  -6   3 1309.27   85.69
   2   6  -3  181.28   19.20
   2   6  -3  194.28   18.10
  -2  -6   3  174.88   20.00
  -2  -6   3  178.48   17.40
   1   6  -3  111.29   15.20
   1   6  -3   93.59   12.80
  -1  -6   3  106.19   15.40
  -1  -6   3   70.79   11.70
   0   6  -3  357.06   31.20
   0  -6   3  387.06   31.30
   0  -6   3  424.36   34.10
  -1   6  -3  241.28   24.30
  -1   6  -3  269.77   26.30
   1  -6   3  266.97   27.20
   1  -6   3  260.47   24.50
  -2   6  -3  708.03   52.69
  -2   6  -3  698.53   53.39
   2  -6   3  661.03   53.99
   2  -6   3  735.03   52.79
  -3   6  -3   23.30   10.10
  -3   6  -3   13.30    8.70
   3  -6   3   18.80   11.30
   3  -6   3   20.80    9.10
  -4   6  -3  381.06   32.50
  -4   6  -3  370.16   33.40
   4  -6   3  334.17   31.70
   4  -6   3  396.06   35.10
  -5   6  -3  151.28   21.60
  -5   6  -3  201.78   24.60
   5  -6   3  197.88   25.10
   5  -6   3  185.88   22.90
  -6   6  -3   69.29   15.30
   6  -6   3   80.59   15.20
   6  -6   3   73.59   17.30
  -7   6  -3  167.38   23.80
   7  -6   3  158.08   25.90
   7  -6   3  161.38   22.40
  -8   6  -3  192.58   26.20
  -8   6  -3  245.38   29.40
   8  -6   3  217.78   33.50
   8  -6   3  230.88   27.50
  -9   6  -3   92.89   19.00
  -9   6  -3   33.30   13.40
   9  -6   3   63.19   15.30
   9  -6   3   40.30   19.40
 -10   6  -3   47.40   14.80
 -10   6  -3   36.20   13.30
  10  -6   3   50.89   13.90
 -11   6  -3   55.89   18.20
 -11   6  -3   73.29   16.60
  11  -6   3   73.09   15.50
 -12   6  -3   86.39   17.80
 -12  -5   3   31.40   26.40
 -11  -5   3   65.19   27.30
 -10  -5   3   14.10   23.10
  -9  -5   3  173.78   32.90
  -8  -5   3   46.00   20.80
   7   5  -3  215.88   26.30
  -6  -5   3   19.40   28.20
   5   5  -3  113.49   23.00
  -5  -5   3   52.29   43.20
   4   5  -3 1505.45   98.99
   4   5  -3 1433.66  110.39
   4   5  -3 1645.74   99.79
  -4  -5   3 1406.86   98.99
   3   5  -3  302.87   22.10
   3   5  -3  249.97   21.80
  -3  -5   3  316.87   23.70
  -3  -5   3  285.67   21.60
   2   5  -3  526.85   39.30
   2   5  -3  603.64   40.40
  -2  -5   3  553.24   40.70
  -2  -5   3  531.45   39.10
   1   5  -3   86.79   11.40
   1   5  -3   82.69   12.40
  -1  -5   3   91.79   12.80
   0   5  -3  179.88   18.80
   0   5  -3  211.58   20.50
   0  -5   3  183.88   20.80
   0  -5   3  224.08   19.10
  -1   5  -3   56.79   11.80
  -1   5  -3   49.90   10.80
   1  -5   3   41.80    9.50
   1  -5   3   57.69   12.80
  -2   5  -3    4.90    8.00
  -2   5  -3   23.80   10.10
   2  -5   3   12.50    8.00
   2  -5   3    9.60    9.60
  -3   5  -3   63.89   12.30
  -3   5  -3   55.89   12.50
   3  -5   3   57.39   11.90
   3  -5   3   65.99   14.50
  -4   5  -3  254.17   24.80
  -4   5  -3  255.17   25.20
   4  -5   3  228.98   26.70
   4  -5   3  263.87   24.60
  -5   5  -3   -0.80    7.40
  -5   5  -3    9.80    8.20
   5  -5   3   -4.90    8.90
   5  -5   3    0.50    7.30
  -6   5  -3   19.80    9.70
  -6   5  -3   38.90   11.00
   6  -5   3   18.30   11.80
   6  -5   3   26.90   10.00
  -7   5  -3  603.54   50.89
  -7   5  -3  675.03   51.89
   7  -5   3  660.53   50.79
   7  -5   3  635.94   53.59
  -8   5  -3  334.07   32.20
  -8   5  -3  281.37   33.20
   8  -5   3  335.27   31.60
   8  -5   3  314.07   36.70
  -9   5  -3    0.40    9.50
   9  -5   3   -3.70    8.20
   9  -5   3   12.70   15.00
 -10   5  -3   79.19   16.50
 -10   5  -3   98.79   19.30
  10  -5   3  102.99   24.60
  10  -5   3   96.39   17.00
 -11   5  -3   22.30   11.10
 -11   5  -3    6.50   11.30
  11  -5   3   -0.20    8.60
 -12   5  -3   11.90   12.60
  12  -5   3    5.20    8.40
 -11  -4   3    9.50   21.50
 -10  -4   3   -9.90   20.50
  -9  -4   3   14.50   21.00
  -8  -4   3  176.18   29.80
  -7  -4   3   41.70   19.50
   6   4  -3  179.68   23.40
  -6  -4   3  145.49   26.40
   5   4  -3  239.88   29.00
  -5  -4   3  154.28   27.70
  -4  -4   3   29.40   37.10
   3   4  -3  862.41   74.69
   3   4  -3  937.31   65.59
  -3  -4   3 1109.59   66.59
  -3  -4   3 1019.20   65.39
   2   4  -3 1328.07   96.09
   2   4  -3 1581.74   96.69
  -2  -4   3 1390.16   95.89
  -2  -4   3 1502.45   97.99
   1   4  -3  253.17   21.20
   1   4  -3  259.67   20.50
  -1  -4   3  257.77   20.10
  -1  -4   3  253.77   22.90
   0   4  -3 1101.89   74.49
   0   4  -3 1050.29   73.79
   0  -4   3 1098.49   74.89
  -1   4  -3   79.59   11.70
  -1   4  -3   77.19   11.30
   1  -4   3   87.69   12.40
   1  -4   3   62.49   10.30
  -2   4  -3  311.97   28.60
  -2   4  -3  323.07   26.20
   2  -4   3  278.77   26.30
   2  -4   3  325.17   27.90
  -3   4  -3    7.00    8.40
  -3   4  -3   -3.10    7.20
   3  -4   3    0.80    6.90
   3  -4   3    5.10    9.40
  -4   4  -3  613.14   46.80
  -4   4  -3  640.24   47.40
   4  -4   3  616.14   46.50
   4  -4   3  588.44   48.00
  -5   4  -3   49.10   11.30
  -5   4  -3   47.00   11.30
   5  -4   3   37.00   15.20
   5  -4   3   34.80    9.60
  -6   4  -3   23.60    9.40
  -6   4  -3   27.50    9.80
   6  -4   3   22.20   10.60
   6  -4   3   24.30    8.70
  -7   4  -3  273.67   27.80
  -7   4  -3  261.07   27.00
   7  -4   3  285.07   31.70
   7  -4   3  290.87   26.90
  -8   4  -3  235.08   27.60
  -8   4  -3  215.58   25.50
   8  -4   3  261.97   25.80
   8  -4   3  258.67   31.60
  -9   4  -3  436.66   40.00
  -9   4  -3  414.56   37.70
   9  -4   3  415.56   42.30
   9  -4   3  482.75   38.70
 -10   4  -3   64.39   15.00
 -10   4  -3   69.59   16.90
  10  -4   3   59.09   14.20
  10  -4   3   91.89   22.20
 -11   4  -3  124.19   19.30
 -11   4  -3  139.89   23.20
  11  -4   3  141.59   20.20
 -12   4  -3   -6.00    8.10
  12  -4   3    0.60    7.70
 -13   4  -3   -3.50    8.80
 -11  -3   3   14.10   22.20
 -10  -3   3  246.68   39.10
  -9  -3   3   70.09   23.40
  -8  -3   3  279.07   35.80
  -7  -3   3   34.20   17.90
  -6  -3   3  983.80   76.89
   5   3  -3  459.05   44.40
  -5  -3   3  350.56   41.40
   4   3  -3    1.40   11.90
  -4  -3   3    2.70   14.00
   3   3  -3   23.50    4.40
   3   3  -3   24.90    3.70
   3   3  -3   26.60   14.10
  -3  -3   3   35.10    5.00
  -3  -3   3   20.80    3.00
  -3  -3   3   54.59   29.90
   2   3  -3   70.39    7.70
  -2  -3   3   79.49    7.60
  -2  -3   3   81.59    8.90
   1   3  -3  469.85   32.10
   1   3  -3  430.06   31.60
  -1  -3   3  452.85   31.50
  -1  -3   3  439.76   32.50
   0   3  -3    4.70    5.30
   0   3  -3    5.70    4.60
   0  -3   3   10.20    4.80
   0  -3   3    7.00    5.90
  -1   3  -3  152.68   14.40
  -1   3  -3  141.29   15.30
   1  -3   3  130.79   13.90
   1  -3   3  151.88   15.90
  -2   3  -3  576.14   43.50
  -2   3  -3  663.43   45.80
   2  -3   3  612.14   44.60
   2  -3   3  580.44   43.30
  -3   3  -3  735.83   50.39
  -3   3  -3  664.63   49.80
   3  -3   3  677.23   50.89
  -4   3  -3  252.37   23.90
  -4   3  -3  267.27   23.60
   4  -3   3  244.08   22.50
   4  -3   3  222.08   24.30
  -5   3  -3  302.77   28.00
  -5   3  -3  343.47   28.20
   5  -3   3  305.17   28.60
   5  -3   3  325.07   29.50
  -6   3  -3  258.67   24.00
  -6   3  -3  236.58   23.70
   6  -3   3  243.98   23.20
   6  -3   3  254.77   25.70
  -7   3  -3    6.90    8.00
  -7   3  -3    9.30    7.90
   7  -3   3    2.60    9.10
   7  -3   3    2.40    6.80
  -8   3  -3  332.77   30.60
  -8   3  -3  306.67   28.90
   8  -3   3  311.57   33.80
   8  -3   3  306.17   28.50
  -9   3  -3   10.80   10.10
   9  -3   3   19.10   13.40
   9  -3   3    7.60    8.20
 -10   3  -3  304.47   30.40
 -10   3  -3  315.77   32.50
  10  -3   3  387.96   44.00
  10  -3   3  336.97   30.70
 -11   3  -3    9.60    9.70
 -11   3  -3    3.70   10.50
  11  -3   3   13.80   16.80
  11  -3   3   16.40    9.50
 -12   3  -3  350.56   37.00
 -12   3  -3  359.36   33.80
  12  -3   3  419.86   34.80
 -13   3  -3   17.40   10.40
 -13   3  -3    9.90   11.90
  13  -3   3   17.80    9.50
  11   2  -3  417.76   27.80
 -11  -2   3  306.97   44.60
  10   2  -3   60.19    8.50
  10   2  -3   68.39    8.40
 -10  -2   3   80.89   23.30
   9   2  -3  198.28   16.10
  -9  -2   3  153.38   27.80
  -8  -2   3  276.57   33.60
  -7  -2   3  169.28   26.40
  -6  -2   3  403.36   40.30
  -5  -2   3  253.27   32.70
   4   2  -3  746.23   50.19
  -4  -2   3  565.14   51.59
   2   2  -3   -9.80   11.80
   2   2  -3   -1.60    2.20
  -2  -2   3   64.49   31.00
  -2  -2   3    0.90    2.00
  -2  -2   3   -1.00    3.20
   1   2  -3 3070.39  200.58
   0   2  -3  300.77   22.80
   0   2  -3  330.07   23.30
   0  -2   3  299.37   24.20
   0  -2   3  312.17   22.60
  -1   2  -3 5539.25  412.86
   1  -2   3 4488.55  407.26
  -2   2  -3  528.65   38.10
  -2   2  -3  478.35   37.60
   2  -2   3  520.45   37.60
   2  -2   3  592.34   38.90
  -3   2  -3  355.96   27.00
  -3   2  -3  332.67   27.00
   3  -2   3  357.66   26.70
   3  -2   3  324.17   27.70
  -4   2  -3 1402.06   93.49
  -4   2  -3 1335.97   93.19
   4  -2   3 1369.56   92.99
   4  -2   3 1359.66   93.99
  -5   2  -3   39.80    9.60
  -5   2  -3   36.50    9.70
   5  -2   3   21.20    8.00
   5  -2   3   56.89   12.00
  -6   2  -3  132.89   16.80
  -6   2  -3  132.09   16.10
   6  -2   3  145.79   18.60
  -7   2  -3  133.19   17.20
  -7   2  -3   93.29   13.80
   7  -2   3  114.19   14.70
   7  -2   3   93.19   16.20
  -8   2  -3   23.10    8.70
  -8   2  -3    9.40    8.60
   8  -2   3   19.40   11.10
   8  -2   3   15.00    8.70
  -9   2  -3   85.69   15.80
  -9   2  -3   93.59   14.70
   9  -2   3   77.49   17.30
   9  -2   3   93.19   16.60
 -10   2  -3   32.00   10.90
 -10   2  -3   73.99   15.20
  10  -2   3   51.89   11.70
  10  -2   3   79.19   17.20
 -11   2  -3  114.09   17.40
 -11   2  -3  147.39   21.30
  11  -2   3  121.69   17.60
  11  -2   3  179.18   26.50
 -12   2  -3  215.08   27.10
 -12   2  -3  190.78   22.40
  12  -2   3  195.58   23.60
  12  -2   3  197.18   29.80
 -13   2  -3  101.59   16.70
 -13   2  -3  144.59   23.40
  13  -2   3  169.28   20.80
  14   1  -3   37.50   10.50
  14   1  -3   43.30    8.40
  13   1  -3  134.79   17.00
  13   1  -3  177.68   17.10
 -13  -1   3  138.99   15.30
  12   1  -3   67.89   11.80
  12   1  -3   75.39   11.60
 -12  -1   3   60.99    9.80
  11   1  -3   -1.80    4.90
  11   1  -3   10.20    7.00
 -11  -1   3    0.40    5.60
 -11  -1   3   -1.80    7.70
 -11  -1   3   -1.50   16.80
  10   1  -3  350.46   29.60
 -10  -1   3  431.06   29.50
 -10  -1   3  408.06   47.70
 -10  -1   3  359.96   28.00
   9   1  -3   69.79   10.60
  -9  -1   3   81.19    9.10
  -9  -1   3   74.39    9.70
  -9  -1   3   60.49   19.50
   8   1  -3  105.49   12.20
   8   1  -3  133.29   17.20
  -8  -1   3  100.09   11.00
  -8  -1   3   99.59   20.20
  -8  -1   3  121.19   11.60
   7   1  -3  187.68   16.40
   7   1  -3  149.59   14.20
  -7  -1   3  154.68   13.70
  -7  -1   3  177.48   14.10
  -7  -1   3  144.79   23.20
   6   1  -3  142.39   13.10
  -6  -1   3  147.49   12.90
  -6  -1   3  156.78   12.90
  -6  -1   3  151.78   34.60
   5   1  -3    1.10    4.00
  -5  -1   3   -1.50    3.80
  -5  -1   3    8.50   13.20
  -5  -1   3    1.90    4.00
   4   1  -3  102.39    9.30
  -4  -1   3  108.99    9.70
  -4  -1   3  129.29    9.40
  -4  -1   3  122.69   20.00
   3   1  -3  303.47   23.20
   3   1  -3  235.38   17.20
  -3  -1   3  248.58   17.80
  -3  -1   3  243.18   25.20
   2   1  -3 3048.20  183.98
  -2  -1   3 2467.35  183.48
   0   1  -3   78.09    7.80
   0   1  -3   92.69    8.10
   0  -1   3   76.99    8.10
   0  -1   3   79.99    7.80
  -1   1  -3 3107.39  261.37
   1  -1   3 2962.40  259.47
  -2   1  -3  109.69   10.90
  -2   1  -3  100.29   10.70
   2  -1   3  102.79   10.70
   2  -1   3   95.79   10.80
  -3   1  -3  448.46   31.40
  -3   1  -3  425.06   31.10
   3  -1   3  411.96   31.60
   3  -1   3  417.96   30.90
  -4   1  -3   38.00    7.80
   4  -1   3   28.90    7.00
   4  -1   3   24.70    7.60
  -5   1  -3  928.71   63.69
  -5   1  -3  882.11   63.09
   5  -1   3  843.12   63.89
   5  -1   3  966.80   63.29
  -6   1  -3   15.30    7.60
  -6   1  -3   22.10    8.00
   6  -1   3   28.90    7.60
   6  -1   3   20.90    9.10
  -7   1  -3  252.37   22.80
  -7   1  -3  241.58   23.70
   7  -1   3  281.27   23.00
  -8   1  -3   -5.40    5.80
  -8   1  -3    4.60    7.00
   8  -1   3   -4.30    7.40
   8  -1   3    1.80    6.30
  -9   1  -3  217.88   23.70
  -9   1  -3  218.78   22.40
   9  -1   3  260.97   27.80
 -10   1  -3   17.70    9.00
 -10   1  -3   16.00   10.50
  10  -1   3   28.00   12.80
  10  -1   3   17.50    9.00
 -11   1  -3   -7.40    7.50
 -11   1  -3   -1.60    9.40
  11  -1   3    7.50    7.70
  11  -1   3   -6.80   11.10
 -12   1  -3   -0.60    9.00
 -12   1  -3   17.50   10.80
  12  -1   3    2.40   13.30
  12  -1   3   -0.50    8.30
 -13   1  -3   57.99   14.90
 -13   1  -3   18.70   13.30
 -14   1  -3   40.80   13.20
 -14   1  -3   58.79   16.80
 -13   0   3   -3.20    6.90
 -13   0   3    6.90    9.00
  12   0  -3   12.90    8.80
 -12   0   3   -4.40    9.30
 -12   0   3   -3.40   10.30
 -12   0   3   19.90    7.90
  11   0  -3  113.59   16.80
 -11   0   3  158.78   17.00
 -11   0   3  148.69   31.10
 -11   0   3  120.19   14.50
  10   0  -3  123.59   15.90
 -10   0   3  121.99   13.60
 -10   0   3  102.19   25.00
 -10   0   3  115.29   14.40
   9   0  -3  116.59   15.00
  -9   0   3  114.29   13.70
  -9   0   3   96.39   22.70
  -9   0   3  131.19   13.40
   8   0  -3  105.59   13.60
  -8   0   3  117.19   12.90
  -8   0   3  108.09   12.30
  -8   0   3   97.99   19.90
   7   0  -3  214.88   20.10
  -7   0   3  237.28   27.10
  -7   0   3  264.97   19.80
  -7   0   3  221.98   19.60
   6   0  -3 1625.54  113.89
  -6   0   3 1879.91  120.09
  -6   0   3 1627.44  113.69
  -6   0   3 1693.13  113.69
   5   0  -3  558.64   42.50
  -5   0   3  612.74   42.30
  -5   0   3  576.54   42.50
  -5   0   3  678.13   49.10
   4   0  -3  735.43   54.79
  -4   0   3  880.71   54.89
  -4   0   3  774.02   54.99
  -4   0   3  852.71   59.69
   3   0  -3  644.84   45.20
  -3   0   3  664.03   45.50
  -3   0   3  751.22   45.40
  -3   0   3  623.94   49.00
   2   0  -3   89.29   12.70
   2   0  -3   75.39    7.60
  -2   0   3   84.59    8.40
  -2   0   3   74.79    7.30
  -2   0   3   72.89   13.00
   1   0  -3    2.50    8.40
   1   0  -3   -1.10    0.60
   1   0  -3    1.50    2.00
  -1   0   3   -0.20    2.20
  -1   0   3   -2.80    8.80
  -1   0   3    1.90    2.60
   0   0  -3   19.30   25.60
  -1   0  -3   22.50    5.00
   1   0   3   20.50    3.70
  -2   0  -3  570.24   40.50
  -2   0  -3  618.54   40.70
   2   0   3  599.94   40.50
   2   0   3  586.44   40.60
  -3   0  -3   42.90    6.70
  -3   0  -3   58.29    6.90
   3   0   3   48.30    6.70
   3   0   3   40.00    6.70
  -4   0  -3  527.85   37.40
  -4   0  -3  506.75   37.30
   4   0   3  502.95   37.50
   4   0   3  548.55   37.00
  -5   0  -3  722.33   52.39
  -5   0  -3  767.22   53.29
   5   0   3  805.32   52.89
   5   0   3  738.93   53.59
  -6   0  -3   58.49    9.50
  -6   0  -3   80.89   11.30
   6   0   3   58.09    9.50
   6   0   3   63.29   11.80
  -7   0  -3  111.79   13.40
  -7   0  -3   94.19   12.10
   7   0   3   88.49   11.70
   7   0   3   91.09   13.80
  -8   0  -3  291.77   25.60
  -8   0  -3  305.57   27.10
   8   0   3  349.87   26.20
   8   0   3  310.07   28.30
  -9   0  -3  112.39   14.50
  -9   0  -3  103.79   15.80
   9   0   3  141.49   15.60
   9   0   3  125.79   18.80
 -10   0  -3  258.17   25.30
 -10   0  -3  240.78   22.90
  10   0   3  215.18   21.90
  10   0   3  236.78   27.40
 -11   0  -3   56.29   13.50
 -11   0  -3   62.09   12.90
  11   0   3   53.39   16.20
  11   0   3   68.89   11.80
 -12   0  -3  230.08   26.50
  12   0   3  227.28   22.80
 -13   0  -3    8.00    8.80
 -13   0  -3   30.60   12.60
  13   0   3   48.00   16.80
  13   0   3   11.30    7.80
 -14   0  -3    8.10    7.90
 -14   0  -3   12.30   11.40
  14   0   3    8.50    7.10
  13  -1  -3   24.60    7.40
  13  -1  -3   17.20   12.10
 -13   1   3   39.40    9.00
 -13   1   3   27.50   10.10
  12  -1  -3   -1.70   10.20
  12  -1  -3   11.90    7.10
 -12   1   3    1.20    7.00
  11  -1  -3   70.99   12.00
  11  -1  -3   71.89   14.30
 -11   1   3   71.99   13.00
  10  -1  -3   25.90    9.50
  10  -1  -3   -6.50    5.90
 -10   1   3    3.40    7.60
 -10   1   3   -0.90    7.40
 -10   1   3   22.10   17.10
   9  -1  -3   51.89   10.10
   9  -1  -3   32.70   11.20
  -9   1   3   54.19   10.70
  -9   1   3   56.29   17.70
  -9   1   3   48.50   10.00
   8  -1  -3   37.70   10.20
   8  -1  -3   46.70    9.30
  -8   1   3   43.10    9.20
  -8   1   3   50.09    9.50
  -8   1   3   42.60   15.70
   7  -1  -3  282.37   26.50
   7  -1  -3  344.87   26.50
  -7   1   3  312.47   26.30
  -7   1   3  359.56   26.50
   6  -1  -3   16.20    7.20
   6  -1  -3   11.10    6.30
  -6   1   3   19.70    6.90
  -6   1   3   16.20    6.30
   5  -1  -3  908.41   59.29
   5  -1  -3  779.52   59.09
  -5   1   3  880.21   58.99
  -5   1   3  839.02   59.39
   4  -1  -3  449.16   35.90
   4  -1  -3  514.85   36.00
  -4   1   3  471.75   36.20
  -4   1   3  557.04   36.00
   3  -1  -3 2119.79  131.59
   3  -1  -3 1874.91  131.39
  -3   1   3 1915.31  131.59
  -3   1   3 2040.90  131.39
   2  -1  -3  243.98   20.20
   2  -1  -3  259.27   20.20
  -2   1   3  255.07   20.40
  -2   1   3  292.17   22.80
  -2   1   3  275.77   20.00
   1  -1  -3   32.00    5.30
   1  -1  -3   33.30    5.20
   1  -1  -3   39.90    7.40
  -1   1   3   37.80    5.40
  -1   1   3   37.20    7.90
  -1   1   3   38.90    5.70
   0  -1  -3   64.39    9.60
   0   1   3   72.59    6.30
   0   1   3   46.70    8.20
   0   1   3   64.09    5.20
  -1  -1  -3  934.61   61.79
  -2  -1  -3  542.65   38.00
  -2  -1  -3  587.64   38.30
   2   1   3  587.64   38.30
   2   1   3  549.35   38.20
  -3  -1  -3  119.59   10.20
  -3  -1  -3  105.49    9.80
   3   1   3  103.99    9.60
   3   1   3   89.29   10.10
  -4  -1  -3 1135.09   75.29
   4   1   3 1064.29   75.49
   4   1   3 1183.68   75.49
   5   1   3    0.50    5.40
   5   1   3   -3.60    4.20
  -6  -1  -3 1739.43  111.69
  -6  -1  -3 1533.85  110.49
   6   1   3 1661.43  111.69
   6   1   3 1719.33  110.99
  -7  -1  -3   78.39   11.20
  -7  -1  -3   89.69   11.80
   7   1   3   78.89   10.20
   7   1   3   74.69   11.90
  -8  -1  -3  133.69   14.80
  -8  -1  -3  150.28   16.70
   8   1   3  146.79   14.60
  -9  -1  -3  177.78   19.00
  -9  -1  -3  222.88   20.80
   9   1   3  191.48   18.50
   9   1   3  224.28   23.40
 -10  -1  -3   89.09   13.50
 -10  -1  -3   86.19   14.40
  10   1   3  118.29   17.60
  10   1   3   91.19   12.80
 -11  -1  -3  197.68   22.50
 -11  -1  -3  156.88   18.50
  11   1   3  193.68   19.20
  11   1   3  220.68   24.90
 -12  -1  -3   52.09   11.10
 -12  -1  -3   82.49   15.20
  12   1   3   99.69   18.70
  12   1   3   84.49   12.50
 -13  -1  -3  122.39   15.80
 -13  -1  -3  170.48   22.00
  13   1   3  176.38   17.90
  13   1   3  152.08   24.00
 -14  -1  -3   36.40   15.20
 -14  -1  -3   26.40    8.40
  14   1   3   29.00    9.10
  13  -2  -3   69.39   13.30
 -13   2   3  109.59   14.90
  12  -2  -3    1.70    6.30
  12  -2  -3  -12.00    9.80
 -12   2   3   -1.50    7.50
 -12   2   3    8.90    9.20
  11  -2  -3    3.40   10.70
  11  -2  -3   20.60    8.60
 -11   2   3    0.30    7.80
 -11   2   3    4.50    8.60
  10  -2  -3   13.60    7.90
  10  -2  -3   28.30   11.50
 -10   2   3    8.20   10.40
 -10   2   3    3.10   15.00
 -10   2   3   25.20   10.00
   9  -2  -3  155.18   18.60
   9  -2  -3  173.18   21.10
  -9   2   3  161.68   19.40
  -9   2   3  142.19   18.30
   8  -2  -3   61.09   12.70
   8  -2  -3   81.39   12.50
  -8   2   3   60.49   11.70
  -8   2   3   67.29   11.90
   7  -2  -3  340.47   27.10
   7  -2  -3  273.87   27.20
  -7   2   3  350.66   27.10
  -7   2   3  302.97   27.10
   6  -2  -3  700.93   52.59
   6  -2  -3  763.52   52.39
  -6   2   3  754.92   52.19
  -6   2   3  675.23   52.19
   5  -2  -3   16.80    7.50
   5  -2  -3   27.20    9.10
  -5   2   3   34.40    8.40
  -5   2   3   21.10    8.10
   4  -2  -3 1292.47   87.69
   4  -2  -3 1290.67   87.29
  -4   2   3 1227.88   87.59
  -4   2   3 1320.27   88.19
   3  -2  -3  315.47   27.20
   3  -2  -3  397.36   27.30
  -3   2   3  343.37   28.40
   2  -2  -3 4125.99  277.57
  -2   2   3 4344.27  277.87
   1  -2  -3  271.97   21.40
   1  -2  -3  297.07   21.40
  -1   2   3  256.57   21.60
   0  -2  -3   88.79   10.00
   0  -2  -3   97.79    9.60
   0   2   3  114.19   10.70
  -1  -2  -3  820.22   53.69
   1   2   3  797.02   53.69
   1   2   3  793.02   52.99
  -2  -2  -3  424.36   29.60
   2   2   3  425.06   29.20
   2   2   3  453.45   29.80
  -3  -2  -3  530.55   36.50
  -3  -2  -3  552.94   37.10
   3   2   3  560.04   37.10
   3   2   3  540.35   36.80
  -4  -2  -3   97.89    9.50
  -4  -2  -3   97.69    8.70
   4   2   3   98.89    9.10
   4   2   3   89.79    9.90
  -5  -2  -3  107.79   10.30
  -5  -2  -3  116.59   11.40
   5   2   3  103.59   10.40
   5   2   3  119.99   11.40
  -6  -2  -3  136.69   13.80
  -6  -2  -3  139.89   12.90
   6   2   3  131.89   13.80
   6   2   3  118.79   12.50
  -7  -2  -3 1105.99   77.79
  -7  -2  -3 1217.48   79.19
   7   2   3 1222.68   78.39
   7   2   3 1096.99   78.99
  -8  -2  -3   12.30    6.40
  -8  -2  -3   31.50    7.80
   8   2   3   13.70    5.30
   8   2   3   28.00    8.30
  -9  -2  -3   23.70    7.30
  -9  -2  -3   16.90    8.30
   9   2   3   29.10    6.70
   9   2   3   24.90    8.70
 -10  -2  -3   12.10    8.80
 -10  -2  -3   -0.20    6.80
  10   2   3    4.20    8.90
  10   2   3    2.30    5.30
 -11  -2  -3    4.40    8.80
 -11  -2  -3  -10.00    6.80
  11   2   3    1.90    9.40
  11   2   3   -4.10    5.10
 -12  -2  -3  107.49   16.50
  12   2   3  128.69   19.50
  12   2   3   99.99   13.50
 -13  -2  -3  193.18   18.80
 -13  -2  -3  218.48   23.70
  13   2   3  218.78   31.60
  13   2   3  190.18   19.80
 -14  -2  -3    4.00    6.60
  14   2   3   -4.70   12.40
  14   2   3    3.10    6.60
  13  -3  -3    4.40    5.00
 -13   3   3   -2.20    8.30
 -13   3   3   -7.60    9.40
  12  -3  -3  101.59   16.10
 -12   3   3  137.89   19.60
 -12   3   3   89.39   15.30
  11  -3  -3   85.49   18.00
  11  -3  -3   63.89   12.60
 -11   3   3   58.59   12.40
 -11   3   3   28.70   11.70
  10  -3  -3  490.45   40.40
  10  -3  -3  443.46   42.80
 -10   3   3  578.34   42.40
 -10   3   3  489.35   40.90
   9  -3  -3   46.10   14.00
   9  -3  -3   44.90   11.10
  -9   3   3   37.70   10.70
  -9   3   3   18.90    9.80
   8  -3  -3  509.45   40.70
   8  -3  -3  515.05   42.30
  -8   3   3  519.95   40.90
  -8   3   3  505.15   41.00
   7  -3  -3   34.50    9.20
   7  -3  -3   43.10   11.80
  -7   3   3   57.99   11.80
  -7   3   3   40.90   10.40
   6  -3  -3   61.49   11.10
  -6   3   3   61.49   11.10
  -6   3   3   47.50   10.60
   5  -3  -3  163.48   17.70
   5  -3  -3  180.48   19.10
  -5   3   3  147.39   16.70
  -5   3   3  119.39   16.50
   4  -3  -3  197.58   21.40
   4  -3  -3  212.78   20.70
  -4   3   3  232.38   20.80
  -4   3   3  198.38   21.30
   3  -3  -3  228.08   19.80
   3  -3  -3  215.88   20.70
  -3   3   3  213.98   20.70
  -3   3   3  202.98   19.40
   2  -3  -3  214.58   19.20
   2  -3  -3  197.28   18.40
  -2   3   3  213.78   18.20
   1  -3  -3  170.88   15.60
   1  -3  -3  150.38   15.90
  -1   3   3  161.48   16.30
  -1   3   3  161.18   15.20
   0  -3  -3  132.79   12.80
   0  -3  -3  108.49   12.10
   0   3   3  105.89   11.80
   0   3   3  135.09   13.70
  -1  -3  -3  138.59   12.70
  -1  -3  -3  142.49   13.30
   1   3   3  163.48   13.80
   1   3   3  125.39   12.50
  -2  -3  -3  303.97   22.30
  -2  -3  -3  322.07   23.00
   2   3   3  290.47   21.30
   2   3   3  326.57   22.80
  -4  -3  -3   67.89    6.90
   4   3   3   70.89    7.00
   4   3   3   43.10    5.80
  -5  -3  -3    4.70    4.00
  -5  -3  -3    0.80    3.70
   5   3   3   -2.80    5.50
   5   3   3    2.50    3.60
  -6  -3  -3  149.09   13.10
  -6  -3  -3  167.98   14.40
   6   3   3  154.98   13.70
   6   3   3  157.78   14.50
  -7  -3  -3    8.00    4.30
  -7  -3  -3   12.40    5.30
   7   3   3    7.10    5.80
   7   3   3    8.70    4.40
  -8  -3  -3  240.98   21.00
  -8  -3  -3  252.17   19.40
   8   3   3  234.98   21.30
   8   3   3  275.07   20.20
  -9  -3  -3  429.76   34.20
  -9  -3  -3  440.46   31.50
   9   3   3  439.96   32.20
 -10  -3  -3   42.70   15.10
 -10  -3  -3   40.60    7.60
  10   3   3   54.79   11.40
  10   3   3   45.70    8.40
 -11  -3  -3   -0.90    5.70
 -11  -3  -3   -3.90   13.30
  11   3   3   -3.90    9.30
  11   3   3   -5.30    4.70
 -12  -3  -3   44.20   19.30
 -12  -3  -3   30.80   11.10
 -12  -3  -3   31.30    7.20
  12   3   3   19.80   12.20
  12   3   3   26.80    7.40
 -13  -3  -3   98.69   15.60
 -13  -3  -3  107.39   39.50
 -13  -3  -3   96.09   11.60
  13   3   3   90.19   17.20
 -14  -3  -3  229.68   19.40
 -14  -3  -3  214.78   24.20
  14   3   3  203.98   26.50
 -15  -3  -3   58.59    9.20
  15   3   3   77.39   17.20
  12  -4  -3   15.30   10.70
 -12   4   3   15.40   11.00
 -12   4   3   18.70   10.20
  11  -4  -3  165.08   26.30
  11  -4  -3  167.78   27.90
 -11   4   3  176.88   23.60
 -11   4   3  165.78   22.10
  10  -4  -3  251.27   31.30
 -10   4   3  171.48   23.70
 -10   4   3  189.38   23.90
   9  -4  -3  372.46   34.10
   9  -4  -3  349.07   35.70
  -9   4   3  317.47   32.60
  -9   4   3  434.66   34.50
   8  -4  -3   47.30   11.80
   8  -4  -3   41.20   13.70
  -8   4   3   23.20   10.50
  -8   4   3   34.70   11.40
   7  -4  -3  119.09   18.60
  -7   4   3  131.89   17.60
  -7   4   3  124.79   18.10
   6  -4  -3   12.90    9.10
   6  -4  -3    0.60    7.20
  -6   4   3    7.10    8.00
  -6   4   3    2.00    7.30
   5  -4  -3   -8.40    6.60
   5  -4  -3   -2.10    6.60
  -5   4   3    9.10    7.20
  -5   4   3   15.60    8.40
   4  -4  -3   72.79   13.30
   4  -4  -3   61.19   11.70
  -4   4   3   50.79   11.20
  -4   4   3   70.29   13.20
   3  -4  -3  796.12   58.79
   3  -4  -3  782.72   59.39
  -3   4   3  871.01   58.99
  -3   4   3  835.52   59.89
   2  -4  -3 5186.68  341.17
   2  -4  -3 5347.17  340.87
  -2   4   3 5022.00  340.47
   1  -4  -3 1357.06   94.99
   1  -4  -3 1415.26   94.69
  -1   4   3 1426.36   95.49
  -1   4   3 1380.16   94.39
   0  -4  -3   25.90    7.70
   0  -4  -3   28.80    7.30
   0   4   3   27.50    7.80
   0   4   3   30.20    7.00
  -1  -4  -3  182.88   16.50
  -1  -4  -3  168.28   15.60
   1   4   3  183.18   16.90
   1   4   3  169.08   15.50
  -2  -4  -3 1430.66   93.39
  -2  -4  -3 1470.85   93.49
   2   4   3 1425.46   93.79
   2   4   3 1274.67   92.99
   3   4   3 3841.72  251.67
  -4  -4  -3  210.18   16.00
  -4  -4  -3  211.78   19.20
  -4  -4  -3  209.28   16.30
   4   4   3  197.98   15.30
   4   4   3  238.48   16.90
  -5  -4  -3   85.59   13.20
  -5  -4  -3   79.09    8.80
  -5  -4  -3   73.99    7.40
   5   4   3   75.89    8.60
  -6  -4  -3    8.40   10.60
  -6  -4  -3   -5.30    3.90
   6   4   3    0.00    4.00
   6   4   3   -5.90    6.20
  -7  -4  -3   30.60    6.10
  -7  -4  -3   23.70   11.80
  -7  -4  -3   26.20    6.20
   7   4   3   38.70    6.00
   7   4   3   31.70    6.40
  -8  -4  -3   90.59    9.10
  -8  -4  -3   78.39   10.10
  -8  -4  -3  108.29   17.70
   8   4   3   66.09   10.00
  -9  -4  -3  352.16   26.40
  -9  -4  -3  417.76   35.90
  -9  -4  -3  366.56   28.20
   9   4   3  334.47   28.50
 -10  -4  -3  424.06   32.50
 -10  -4  -3  474.15   41.90
 -10  -4  -3  415.46   30.30
  10   4   3  378.06   33.00
 -11  -4  -3    4.00   15.70
 -11  -4  -3   -1.90    5.70
 -11  -4  -3    6.50    7.50
  11   4   3    1.80    8.90
 -12  -4  -3   18.10    6.50
 -12  -4  -3   19.40    8.40
 -12  -4  -3   11.90   20.10
  12   4   3    2.90    9.10
 -13  -4  -3  191.88   18.00
 -13  -4  -3  173.88   33.30
 -13  -4  -3  259.07   22.20
  13   4   3  206.98   23.70
 -14  -4  -3   11.50    8.80
 -14  -4  -3   22.90    7.40
  14   4   3    7.40   11.80
 -15  -4  -3   50.09   11.60
  15   4   3   94.29   17.00
  12  -5  -3    8.00    9.40
 -12   5   3   -5.70   10.00
 -12   5   3    7.70    9.70
  11  -5  -3   18.10    9.90
 -11   5   3   11.10   10.40
 -11   5   3    1.50    9.40
  10  -5  -3  166.28   21.50
  10  -5  -3  117.59   22.60
 -10   5   3  116.89   19.70
 -10   5   3  149.19   21.70
   9  -5  -3    1.10    8.60
  -9   5   3   -0.80    9.10
  -9   5   3   17.70   10.50
   8  -5  -3  368.06   32.60
   8  -5  -3  326.77   34.20
  -8   5   3  302.87   33.90
  -8   5   3  372.66   32.80
   7  -5  -3  445.36   39.20
   7  -5  -3  454.55   37.30
  -7   5   3  412.06   37.20
  -7   5   3  414.16   36.70
   6  -5  -3  182.98   22.30
   6  -5  -3  179.28   23.60
  -6   5   3  159.88   21.70
  -6   5   3  214.38   23.10
   5  -5  -3   -0.80    8.80
  -5   5   3    8.40    8.40
  -5   5   3   12.30    7.70
   4  -5  -3  110.29   16.60
   4  -5  -3   84.59   15.10
  -4   5   3   96.29   15.50
  -4   5   3  119.39   15.60
   3  -5  -3  506.15   38.80
   3  -5  -3  474.45   39.20
  -3   5   3  485.75   39.50
  -3   5   3  467.55   37.90
   2  -5  -3 2516.65  163.98
  -2   5   3 2296.97  162.68
  -2   5   3 2490.65  164.08
   1  -5  -3  523.55   38.30
  -1   5   3  438.96   36.40
  -1   5   3  498.75   39.40
   0  -5  -3  431.46   34.30
   0  -5  -3  438.16   34.40
   0   5   3  433.86   33.30
   0   5   3  452.85   34.80
  -1  -5  -3  101.29   13.90
  -1  -5  -3  137.79   13.60
   1   5   3  103.99   12.70
   1   5   3  110.59   14.00
  -2  -5  -3  296.37   25.40
  -2  -5  -3  308.17   24.90
   2   5   3  300.97   24.40
   2   5   3  375.56   26.30
  -3  -5  -3 2950.00  195.68
   3   5   3 3153.68  196.58
   3   5   3 2829.62  195.38
  -5  -5  -3    5.70    4.30
  -5  -5  -3   10.60   12.30
   5   5   3    1.50    4.20
   5   5   3   15.60    6.00
  -6  -5  -3   37.60    6.80
  -6  -5  -3   49.70    6.90
  -6  -5  -3   33.40   14.70
   6   5   3   20.60    5.30
   6   5   3   38.70    6.70
  -7  -5  -3  214.18   16.70
  -7  -5  -3  197.18   15.70
  -7  -5  -3  207.38   25.60
  -8  -5  -3   18.10   12.30
  -8  -5  -3   19.70    4.20
  -8  -5  -3   17.90    5.30
   8   5   3   20.10    5.50
  -9  -5  -3  485.85   32.70
  -9  -5  -3  431.36   30.80
  -9  -5  -3  449.46   41.10
   9   5   3  405.76   32.50
 -10  -5  -3    4.20    4.40
 -10  -5  -3    1.50    5.50
 -10  -5  -3  -10.20   15.00
  10   5   3    3.50    7.00
 -11  -5  -3  224.58   20.00
 -11  -5  -3  214.68   32.90
  11   5   3  212.58   21.10
  11   5   3  203.78   21.00
 -12  -5  -3    4.30    6.90
 -12  -5  -3   11.60   19.00
 -12  -5  -3   -1.70    4.50
  12   5   3   -6.20    8.50
 -13  -5  -3   29.60    6.10
 -13  -5  -3   36.90    9.10
 -13  -5  -3   17.40   22.40
  13   5   3   26.30    7.80
  13   5   3   36.10   11.20
 -14  -5  -3  222.58   18.10
  14   5   3  213.18   26.40
  14   5   3  213.08   23.30
 -15  -5  -3   31.20    6.50
  15   5   3   52.89   12.90
  15   5   3   25.40    8.50
  11  -6  -3   77.39   15.60
 -11   6   3   44.40   15.30
 -11   6   3   70.99   16.30
  10  -6  -3   13.60   10.30
 -10   6   3    9.10   12.60
 -10   6   3   13.70   11.80
   9  -6  -3   64.29   18.20
   9  -6  -3   43.40   12.90
  -9   6   3   51.29   14.80
  -9   6   3   53.89   14.00
   8  -6  -3  110.99   18.50
   8  -6  -3  122.19   22.70
  -8   6   3   90.29   18.30
  -8   6   3  123.29   19.20
   7  -6  -3   42.50   14.60
   7  -6  -3   41.90   12.30
  -7   6   3   45.90   12.90
   6  -6  -3   26.60   11.10
   6  -6  -3   24.20   12.60
  -6   6   3   38.30   11.60
  -6   6   3   33.30   11.40
   5  -6  -3  563.94   42.50
   5  -6  -3  491.95   43.10
  -5   6   3  488.15   42.40
  -5   6   3  518.15   41.90
   4  -6  -3   99.79   15.60
   4  -6  -3  116.19   17.90
  -4   6   3   95.69   16.10
  -4   6   3   90.09   15.00
   3  -6  -3  523.95   40.40
   3  -6  -3  454.95   40.80
  -3   6   3  528.15   40.00
  -3   6   3  487.35   41.20
   2  -6  -3  235.08   23.40
   2  -6  -3  238.98   24.90
  -2   6   3  199.18   22.40
  -2   6   3  237.68   25.10
   1  -6  -3 1445.46  103.39
   1  -6  -3 1481.65  104.29
  -1   6   3 1493.05  103.29
  -1   6   3 1607.64  104.99
   0  -6  -3  311.17   27.00
   0  -6  -3  292.67   26.60
   0   6   3  275.57   26.30
   0   6   3  267.37   24.70
  -1  -6  -3  179.98   19.00
   1   6   3  147.69   17.80
   1   6   3  156.48   16.70
  -2  -6  -3  499.55   37.50
   2   6   3  524.25   38.50
   2   6   3  473.75   36.60
  -3  -6  -3  260.67   22.20
   3   6   3  256.57   21.60
   3   6   3  293.47   24.10
  -4  -6  -3   14.20    6.60
  -4  -6  -3    8.80    5.90
   4   6   3   16.30    7.80
   4   6   3   19.40   10.30
   4   6   3   19.60    5.70
  -5  -6  -3 1195.48   84.69
  -5  -6  -3 1285.77   85.39
   5   6   3 1381.46   86.49
   5   6   3 1230.08   83.89
  -6  -6  -3   87.29   10.00
  -6  -6  -3   69.29   17.00
   6   6   3   98.59   11.40
   6   6   3   84.99    8.40
  -7  -6  -3  145.19   14.00
  -7  -6  -3  150.18   24.80
  -7  -6  -3  178.38   13.80
  -8  -6  -3   -1.10   13.70
  -8  -6  -3    1.00    4.10
  -8  -6  -3    1.90    3.90
   8   6   3   -2.50    6.10
  -9  -6  -3   24.70   16.70
  -9  -6  -3   20.60    5.60
  -9  -6  -3   46.30    7.20
   9   6   3   34.00    7.30
 -10  -6  -3  742.03   48.70
 -10  -6  -3  650.63   47.70
 -10  -6  -3  623.54   60.09
  10   6   3  768.52   50.59
 -11  -6  -3  183.18   32.90
 -11  -6  -3  179.18   16.70
 -11  -6  -3  153.78   14.90
  11   6   3  187.28   17.50
  11   6   3  163.98   17.60
 -12  -6  -3   89.39   10.00
 -12  -6  -3  110.69   12.80
 -12  -6  -3   72.49   25.90
  12   6   3  107.39   14.00
  12   6   3   75.89   12.90
 -13  -6  -3  -16.30   20.40
  13   6   3   -8.10    8.00
  13   6   3    7.80    6.50
  14   6   3   69.19   10.80
  11  -7  -3   76.39   17.50
 -11   7   3  131.69   23.00
  10  -7  -3   55.79   14.70
 -10   7   3   64.19   17.00
 -10   7   3   34.00   14.40
   9  -7  -3   93.39   18.20
   9  -7  -3  122.19   27.60
  -9   7   3   66.69   17.30
  -9   7   3  113.39   22.20
   8  -7  -3   13.50   13.70
   8  -7  -3   14.20   10.80
  -8   7   3   22.90   13.20
  -8   7   3   33.80   13.00
   7  -7  -3  667.03   55.59
   7  -7  -3  675.33   53.39
  -7   7   3  674.93   53.09
  -7   7   3  597.14   52.99
   6  -7  -3    4.30    9.30
   6  -7  -3    0.30   12.10
  -6   7   3    7.00    9.40
  -6   7   3  -10.60    8.10
   5  -7  -3  396.46   37.30
   5  -7  -3  400.96   35.70
  -5   7   3  393.56   36.70
  -5   7   3  402.26   35.20
   4  -7  -3  181.18   24.40
   4  -7  -3  224.28   25.50
  -4   7   3  191.78   25.30
  -4   7   3  245.88   25.80
   3  -7  -3  294.47   29.20
   3  -7  -3  326.77   31.30
  -3   7   3  325.67   30.80
  -3   7   3  318.77   29.00
   2  -7  -3  909.41   65.99
   2  -7  -3  885.41   66.89
  -2   7   3  910.11   65.59
  -2   7   3  887.71   67.19
   1  -7  -3    4.20    8.60
   1  -7  -3    2.90    9.10
  -1   7   3    7.50    9.80
  -1   7   3   -0.60    7.90
   0  -7  -3  162.38   19.20
   0  -7  -3  149.39   19.40
   0   7   3  138.89   17.80
   0   7   3  128.79   19.00
  -1  -7  -3   17.80    9.90
  -1  -7  -3   34.30   10.20
   1   7   3   42.20    9.80
   1   7   3   29.90   10.80
  -2  -7  -3    3.50    7.40
  -2  -7  -3   -2.90    7.60
   2   7   3   -5.10    6.10
   2   7   3    4.40    9.00
  -3  -7  -3  238.18   21.40
  -3  -7  -3  253.67   22.50
   3   7   3  220.58   20.70
   3   7   3  240.08   23.90
  -4  -7  -3  439.16   32.20
  -4  -7  -3  394.76   31.90
   4   7   3  396.26   33.60
   4   7   3  438.56   31.60
  -5  -7  -3  156.78   15.80
   5   7   3  176.88   18.40
   5   7   3  160.08   20.00
  -6  -7  -3  984.90   65.89
  -6  -7  -3  941.51   66.39
   6   7   3  987.70   67.59
  -7  -7  -3   16.80   14.10
  -7  -7  -3   34.60    6.20
  -7  -7  -3   34.70    6.60
   7   7   3   31.30    5.40
   7   7   3   25.50    7.40
  -8  -7  -3  131.69   23.70
  -8  -7  -3  179.68   14.20
  -8  -7  -3  151.88   13.90
  -9  -7  -3   99.49   11.00
  -9  -7  -3  105.29   11.10
   9   7   3  106.29   12.10
   9   7   3  109.29   11.90
 -10  -7  -3   24.40    5.90
 -10  -7  -3   48.20    7.30
 -10  -7  -3   19.30   20.60
 -11  -7  -3    0.60   21.20
 -11  -7  -3   -2.80    4.20
 -11  -7  -3   -1.00    5.10
  11   7   3    6.70    6.30
  11   7   3    5.40    6.70
 -12  -7  -3   59.39   27.70
  12   7   3  116.39   13.80
  12   7   3  111.49   13.30
 -13  -7  -3   22.40   25.70
 -14  -7  -3   -4.10   26.00
  10  -8  -3    0.30    9.30
 -10   8   3   -5.90    9.90
   9  -8  -3   13.90   11.30
  -9   8   3   -6.80   10.50
  -9   8   3    1.10   10.30
   8  -8  -3   79.89   22.10
   8  -8  -3   96.69   18.60
  -8   8   3   90.39   18.40
  -8   8   3   55.09   16.50
   7  -8  -3    3.20    9.90
   7  -8  -3   21.10   15.70
  -7   8   3   -4.70   10.70
  -7   8   3  -12.70    9.40
   6  -8  -3   36.90   16.10
   6  -8  -3   47.40   13.70
  -6   8   3   62.59   14.60
  -6   8   3   57.19   15.50
   5  -8  -3  176.88   25.90
   5  -8  -3  168.38   23.10
  -5   8   3  114.69   20.60
   4  -8  -3   97.99   19.00
   4  -8  -3  110.59   18.00
  -4   8   3   80.29   17.40
  -4   8   3   58.59   14.30
   3  -8  -3   -3.10    7.50
   3  -8  -3   -1.10    9.10
  -3   8   3    5.00    9.30
  -3   8   3    5.90    8.10
   2  -8  -3  911.51   66.39
  -2   8   3  862.11   65.59
  -2   8   3  905.41   67.99
   1  -8  -3  208.78   24.90
   1  -8  -3  193.18   23.40
  -1   8   3  189.98   22.20
  -1   8   3  175.28   23.60
   0  -8  -3 3091.39  211.28
   0  -8  -3 3151.78  210.58
   0   8   3 3071.99  209.98
   0   8   3 3250.77  212.08
  -1  -8  -3    4.60    9.20
  -1  -8  -3   -3.30    7.80
   1   8   3    2.90    7.30
   1   8   3    8.20    9.80
  -2  -8  -3  316.87   29.70
  -2  -8  -3  355.26   31.20
   2   8   3  378.56   29.90
   2   8   3  367.86   32.20
  -3  -8  -3   83.19   14.00
  -3  -8  -3  106.79   14.20
   3   8   3  111.59   16.10
   3   8   3  114.99   14.30
  -4  -8  -3   63.69   11.50
  -4  -8  -3   60.89   10.70
   4   8   3   68.99   10.70
   4   8   3   78.59   13.60
   4   8   3  109.69   34.10
  -5  -8  -3  221.88   17.90
  -5  -8  -3  172.08   17.80
   5   8   3  145.69   23.30
   5   8   3  206.28   17.30
   5   8   3  219.68   21.00
  -6  -8  -3   -0.70    4.90
  -6  -8  -3    0.90    4.50
   6   8   3    4.40    3.80
   6   8   3    4.00    7.20
   6   8   3    1.20    9.50
  -7  -8  -3  703.53   51.09
  -7  -8  -3  730.93   52.39
   7   8   3  769.72   52.79
  -8  -8  -3   29.70    6.30
  -8  -8  -3   32.70    6.60
  -8  -8  -3   54.69   25.90
   8   8   3   24.40    5.70
  -9  -8  -3   57.29   21.10
  -9  -8  -3  108.19   10.70
  -9  -8  -3   72.09    9.50
 -10  -8  -3   96.59   11.00
 -10  -8  -3  114.09   12.10
 -10  -8  -3   95.69   26.60
  10   8   3  136.39   13.90
  10   8   3  116.89   16.00
 -11  -8  -3  110.59   29.90
 -11  -8  -3  152.78   13.40
 -11  -8  -3  171.98   14.50
  11   8   3  162.08   15.30
 -12  -8  -3   16.30   24.00
 -13  -8  -3  118.19   49.60
 -14  -8  -3   16.80   26.00
  10  -9  -3  184.38   27.50
 -10   9   3  192.18   29.00
 -10   9   3  184.58   27.70
   9  -9  -3   14.90   11.00
  -9   9   3   22.00   13.80
  -9   9   3    8.90   11.70
   8  -9  -3   31.60   14.20
  -8   9   3   13.60   13.50
  -8   9   3   38.10   14.30
   7  -9  -3   -8.20   12.50
   7  -9  -3   -5.60    9.10
  -7   9   3   15.50   12.80
  -7   9   3    6.40   11.20
   6  -9  -3  141.89   23.00
  -6   9   3  141.19   22.30
  -6   9   3  109.39   20.90
   5  -9  -3   37.30   13.80
   5  -9  -3   61.49   18.90
  -5   9   3   35.60   14.30
  -5   9   3   58.79   15.60
   4  -9  -3   42.60   13.90
   4  -9  -3   61.29   18.00
  -4   9   3   59.29   14.90
  -4   9   3   70.19   17.00
   3  -9  -3   37.80   12.70
   3  -9  -3   24.80   12.80
  -3   9   3   36.40   12.90
  -3   9   3   31.70   11.10
   2  -9  -3   38.90   13.90
   2  -9  -3   37.80   12.10
  -2   9   3   11.60   10.60
  -2   9   3   32.50   10.20
   1  -9  -3   89.49   15.90
  -1   9   3   69.59   16.40
   0  -9  -3   28.70   10.20
   0  -9  -3   34.50   11.90
   0   9   3   18.40   11.80
   0   9   3   56.09   13.80
  -1  -9  -3 1412.26   99.19
  -1  -9  -3 1470.35  100.49
   1   9   3 1462.35  101.09
   1   9   3 1341.07   98.59
  -2  -9  -3  135.29   18.50
  -2  -9  -3  116.69   16.80
   2   9   3  112.49   17.90
   2   9   3  117.69   16.40
  -3  -9  -3  686.13   48.60
  -3  -9  -3  602.14   48.60
   3   9   3  619.34   47.70
   3   9   3  671.73   50.29
  -4  -9  -3   62.19   11.50
  -4  -9  -3   80.59   11.90
   4   9   3   89.39   14.80
   4   9   3   47.00    9.50
   4   9   3    4.40   43.50
  -5  -9  -3   27.90    8.00
  -5  -9  -3   20.40    7.70
   5   9   3   22.60    9.30
   5   9   3   28.20    7.20
   5   9   3   22.20   13.80
  -6  -9  -3  130.89   14.90
  -6  -9  -3  149.29   14.00
   6   9   3  123.09   19.80
   6   9   3  137.69   17.00
   6   9   3  114.89   13.60
  -7  -9  -3   15.30    6.10
  -7  -9  -3    8.10    5.10
   7   9   3    3.30   18.90
   7   9   3    3.50    7.00
  -8  -9  -3   82.49    9.70
  -8  -9  -3   62.79    9.40
  -8  -9  -3   -0.40   34.00
   8   9   3   57.49   11.10
   8   9   3   60.89    8.90
  -9  -9  -3  229.48   18.00
  -9  -9  -3  184.38   17.50
 -10  -9  -3   26.10    6.20
 -10  -9  -3   24.90    6.10
 -10  -9  -3   56.89   33.60
  10   9   3   12.20    7.60
 -11  -9  -3    6.20    4.90
 -11  -9  -3  -15.20   23.60
  11   9   3    2.70    5.80
 -12  -9  -3  115.89   28.50
 -13  -9  -3    4.20   22.50
 -14  -9  -3    2.90   24.60
   9 -10  -3   19.20   12.60
  -9  10   3   35.20   14.50
  -9  10   3   14.30   13.00
  -8  10   3   44.50   15.90
  -8  10   3   21.80   14.10
   7 -10  -3  236.88   30.70
  -7  10   3  237.28   30.90
  -7  10   3  217.68   31.50
   6 -10  -3   13.30   16.40
   6 -10  -3    9.30   12.70
  -6  10   3   11.10   12.10
  -6  10   3   19.60   12.60
   5 -10  -3  791.42   69.29
   5 -10  -3  750.52   62.39
  -5  10   3  830.92   64.59
  -5  10   3  722.93   61.29
   4 -10  -3  143.19   25.60
   4 -10  -3   92.59   19.00
  -4  10   3  103.49   21.00
  -4  10   3   68.49   17.10
   3 -10  -3  188.58   27.80
   3 -10  -3  194.48   25.60
  -3  10   3  184.68   24.20
  -3  10   3  172.58   26.90
   2 -10  -3   -5.70   10.50
   2 -10  -3    6.10    9.90
  -2  10   3    4.40   11.20
  -2  10   3    4.70    9.30
   1 -10  -3   29.80   13.30
   1 -10  -3   13.60    9.30
  -1  10   3   12.40    9.60
  -1  10   3   16.50   11.50
   0 -10  -3   89.49   18.40
   0 -10  -3   74.49   14.70
   0  10   3   83.69   14.60
   0  10   3   63.39   16.00
  -1 -10  -3    3.50    8.40
  -1 -10  -3   18.90   10.40
   1  10   3   10.70    7.50
   1  10   3   -3.90    9.80
  -2 -10  -3  307.57   28.60
  -2 -10  -3  324.17   30.30
   2  10   3  322.37   28.50
   2  10   3  311.57   30.90
  -3 -10  -3  124.19   16.30
  -3 -10  -3   94.89   16.10
   3  10   3  115.09   17.80
   3  10   3  131.69   16.60
  -4 -10  -3  349.87   30.40
  -4 -10  -3  359.76   30.80
   4  10   3  371.86   34.90
   4  10   3  375.86   30.20
  -5 -10  -3  283.07   25.80
  -5 -10  -3  280.67   25.50
   5  10   3  297.27   25.00
   5  10   3  323.47   28.50
  -6 -10  -3   47.90    9.50
  -6 -10  -3   52.29    9.90
   6  10   3   49.60    8.90
   6  10   3   44.80   15.20
   6  10   3   58.29   12.30
  -7 -10  -3   -1.10    5.70
   7  10   3    6.30   10.70
   7  10   3    2.00    4.50
   7  10   3   -2.80    7.70
  -8 -10  -3  110.99   13.60
  -8 -10  -3  103.89   13.10
   8  10   3  130.89   16.10
  -9 -10  -3   -0.60    5.60
  -9 -10  -3    5.10    5.80
  -9 -10  -3  -49.99   33.50
   9  10   3    8.90    5.50
   9  10   3   -0.60    2.00
 -10 -10  -3   -2.50    5.10
 -10 -10  -3    9.80    5.60
  10  10   3    7.20    6.80
  10  10   3  -12.50    9.40
   8 -11  -3    5.30   11.90
  -8  11   3   14.60   13.70
  -8  11   3   -9.00   11.50
   7 -11  -3    4.00   11.40
  -7  11   3   -3.50   11.20
  -7  11   3   -9.20   11.30
   6 -11  -3   87.79   20.00
  -6  11   3   59.69   16.90
  -6  11   3   30.40   15.30
   5 -11  -3   35.70   17.50
   5 -11  -3    3.00   12.40
  -5  11   3   -1.80   11.60
  -5  11   3   -2.80   11.10
   4 -11  -3  359.86   42.50
   4 -11  -3  300.97   35.70
  -4  11   3  265.37   34.00
  -4  11   3  322.67   38.20
   3 -11  -3   -0.20   13.60
   3 -11  -3  -10.50    9.30
  -3  11   3   10.60   11.00
   2 -11  -3  759.42   60.89
   2 -11  -3  697.03   58.09
  -2  11   3  661.53   56.79
  -2  11   3  763.72   60.69
   1 -11  -3  123.19   20.80
   1 -11  -3  123.59   22.00
  -1  11   3  135.79   22.70
  -1  11   3  120.39   19.50
   0 -11  -3  164.78   24.70
   0 -11  -3  108.69   18.40
   0  11   3  124.09   21.70
   0  11   3  113.49   18.30
  -1 -11  -3  191.58   24.00
  -1 -11  -3  223.58   27.80
   1  11   3  174.28   25.10
   1  11   3  200.38   24.50
  -2 -11  -3   38.80   11.10
  -2 -11  -3   36.30   12.80
   2  11   3   33.20   10.50
   2  11   3   40.20   13.40
  -3 -11  -3   33.90   10.70
  -3 -11  -3   54.79   13.10
   3  11   3   30.60    9.80
   3  11   3   43.80   13.30
  -4 -11  -3  218.78   23.40
  -4 -11  -3  229.18   22.60
   4  11   3  194.58   21.70
   4  11   3  261.47   26.10
  -5 -11  -3  140.69   18.30
  -5 -11  -3  147.29   18.10
   5  11   3  107.59   48.30
   5  11   3  177.58   17.50
  -6 -11  -3   67.39   12.00
  -6 -11  -3   66.99   11.90
   6  11   3   78.09   26.40
   6  11   3   63.19   13.50
   6  11   3   61.89   10.90
  -7 -11  -3  318.67   27.30
  -7 -11  -3  325.97   26.90
   7  11   3  326.97   30.00
   7  11   3  301.77   26.30
   7  11   3  344.27   34.20
  -8 -11  -3  129.29   15.40
  -8 -11  -3  155.18   15.70
   8  11   3  126.79   13.00
   8  11   3  137.09   18.40
   8  11   3  125.79   21.80
  -9 -11  -3  473.15   31.20
  -9 -11  -3  365.36   30.60
   9  11   3  346.07   32.00
 -10 -11  -3    8.30    6.20
 -10 -11  -3   -3.40    5.40
  10  11   3   18.00    6.50
 -11 -11  -3   13.10    5.80
 -11 -11  -3   13.10    5.80
 -11 -11  -3   83.39   33.90
  11  11   3   13.80    7.70
  11  11   3   22.10   10.20
   7 -12  -3  -12.00   10.50
  -7  12   3   10.50   13.50
  -7  12   3  -14.40   20.20
   6 -12  -3   76.69   19.60
  -6  12   3   79.99   20.80
   5 -12  -3   34.00   32.70
   5 -12  -3   44.00   16.40
  -5  12   3   24.60   13.80
  -5  12   3   22.00   15.00
   4 -12  -3   26.70   17.00
   4 -12  -3   36.80   14.70
  -4  12   3   17.90   13.20
  -4  12   3   28.60   15.90
   3 -12  -3  543.05   48.00
   3 -12  -3  556.64   50.99
  -3  12   3  516.45   49.40
  -3  12   3  472.25   46.00
   2 -12  -3   83.79   22.40
  -2  12   3   53.79   15.40
   1 -12  -3  544.45   46.80
   1 -12  -3  506.25   48.70
  -1  12   3  528.55   48.80
  -1  12   3  517.25   45.30
   0 -12  -3   38.80   15.40
   0 -12  -3   39.60   13.80
   0  12   3   36.10   14.70
   0  12   3   43.20   13.80
  -1 -12  -3  478.65   41.10
  -1 -12  -3  500.35   43.50
   1  12   3  402.96   39.20
   1  12   3  497.95   44.10
  -2 -12  -3   65.19   16.30
  -2 -12  -3   38.30   12.30
   2  12   3   69.89   16.50
   2  12   3   42.80   12.70
  -3 -12  -3  294.57   32.00
  -3 -12  -3  331.77   30.40
   3  12   3  336.17   33.50
   3  12   3  308.97   29.80
  -4 -12  -3   96.09   16.20
  -4 -12  -3  111.99   18.00
   4  12   3  113.19   19.70
   4  12   3  101.99   16.00
  -5 -12  -3  369.46   32.20
  -5 -12  -3  347.27   31.00
   5  12   3  394.96   37.80
   5  12   3  328.77   30.10
  -6 -12  -3   10.90    7.80
  -6 -12  -3   -6.10    7.30
   6  12   3    0.40    6.10
   6  12   3    6.50    9.70
   6  12   3   -9.80   24.50
  -7 -12  -3   46.00   10.40
  -7 -12  -3   40.00   10.50
   7  12   3   58.69   10.50
   7  12   3   40.30   17.50
   7  12   3   49.20   12.80
  -8 -12  -3  239.68   24.00
  -8 -12  -3  332.57   24.70
   8  12   3  283.77   22.00
   8  12   3  220.78   29.70
   8  12   3  313.47   27.90
  -9 -12  -3  341.67   29.00
  -9 -12  -3  367.16   29.80
   9  12   3  369.96   32.10
 -10 -12  -3   23.70    7.40
 -10 -12  -3   19.20    7.40
  10  12   3   37.80    7.50
 -11 -12  -3   22.60    7.00
 -11 -12  -3   23.30    7.10
  11  12   3    8.10   10.00
  11  12   3   38.60    8.30
  12  12   3   35.80   11.10
  12  12   3   49.40    8.30
 -13 -12  -3  -24.10   33.20
  -7  13   3  255.47   36.80
   6 -13  -3    0.60   12.50
  -6  13   3  -16.20   10.10
   5 -13  -3   13.30   13.50
  -5  13   3   38.20   16.20
  -5  13   3    1.70   13.30
   4 -13  -3    4.80   17.50
   4 -13  -3    1.20   12.40
  -4  13   3    6.70   12.30
  -4  13   3    9.70   12.40
   3 -13  -3   99.19   21.90
   3 -13  -3  104.49   25.70
  -3  13   3   96.09   21.90
   2 -13  -3   39.80   19.50
   2 -13  -3   37.40   14.90
  -2  13   3   28.20   15.90
  -2  13   3   19.10   11.90
   1 -13  -3   16.00   12.10
   1 -13  -3    3.10   14.10
  -1  13   3  -10.80    8.60
   0 -13  -3   84.99   20.90
   0 -13  -3   51.19   16.10
   0  13   3   66.29   16.00
   0  13   3   51.39   17.40
  -1 -13  -3    8.90   10.50
  -1 -13  -3    5.70   12.70
   1  13   3    6.20   12.60
   1  13   3    9.40    9.80
  -2 -13  -3  320.57   34.90
   2  13   3  230.78   28.50
   2  13   3  259.07   32.70
  -3 -13  -3   94.79   19.40
   3  13   3   71.79   15.00
   3  13   3   75.89   18.40
  -4 -13  -3  266.17   30.00
  -4 -13  -3  249.78   30.00
   4  13   3  321.37   31.40
   4  13   3  216.18   24.70
  -5 -13  -3    3.40    9.80
  -5 -13  -3   10.80    9.00
   5  13   3    0.40    7.70
   5  13   3   75.09   52.99
   5  13   3    7.50   10.60
  -6 -13  -3   51.69   12.20
  -6 -13  -3   50.49   12.30
   6  13   3   23.90   21.70
   6  13   3   55.69   11.40
  -7 -13  -3  113.89   15.90
  -7 -13  -3   97.09   15.20
   7  13   3  105.59   17.70
   7  13   3   71.59   13.10
   7  13   3   96.29   23.10
  -8 -13  -3   73.09   13.20
  -8 -13  -3   77.29   12.80
   8  13   3   75.39   19.20
   8  13   3   82.19   15.80
  -9 -13  -3  230.38   22.70
  -9 -13  -3  229.18   22.50
   9  13   3  266.97   27.80
   9  13   3  280.87   29.60
   9  13   3  206.78   20.10
 -10 -13  -3  387.56   31.30
 -11 -13  -3   24.00    8.00
 -11 -13  -3   28.20    8.10
  11  13   3   41.00    8.10
  12  13   3  154.28   19.60
  -6  14   3  121.19   25.80
   5 -14  -3   55.69   19.20
  -5  14   3   51.29   24.90
   4 -14  -3   15.20   13.80
  -4  14   3    9.40   13.70
  -4  14   3   25.10   15.60
   3 -14  -3   67.19   23.20
   3 -14  -3   41.10   16.20
  -3  14   3    0.40   13.30
  -3  14   3   45.00   16.30
   2 -14  -3  431.26   43.90
   2 -14  -3  565.14   56.79
  -2  14   3  477.55   52.69
  -2  14   3  377.36   41.50
   1 -14  -3   -2.00   15.70
   1 -14  -3    7.30   12.00
  -1  14   3    8.50   13.60
  -1  14   3    1.70   10.60
   0 -14  -3  101.09   24.40
   0 -14  -3   56.59   16.60
   0  14   3   43.80   15.50
  -1 -14  -3  163.98   27.80
  -1 -14  -3  177.98   26.20
   1  14   3  137.29   26.80
  -2 -14  -3  232.88   29.60
  -2 -14  -3  318.27   36.80
   2  14   3  234.28   28.90
   2  14   3  237.48   33.00
  -3 -14  -3   74.89   18.20
  -3 -14  -3   70.99   16.00
   3  14   3   77.79   19.10
   3  14   3   56.99   14.60
  -4 -14  -3  218.28   28.50
  -4 -14  -3  216.48   27.00
   4  14   3  209.88   26.00
   4  14   3  256.77   31.40
  -5 -14  -3   37.30   13.70
  -5 -14  -3   19.40   10.70
   5  14   3   20.50    9.70
   5  14   3   17.30   12.20
  -6 -14  -3  160.68   21.60
  -6 -14  -3  170.18   21.30
   6  14   3  179.08   24.50
   6  14   3  125.69   18.50
  -7 -14  -3   76.29   14.10
  -7 -14  -3   68.59   13.20
   7  14   3   41.90   20.50
   7  14   3   39.80   14.20
   7  14   3   61.79   12.30
  -8 -14  -3  132.69   18.30
  -8 -14  -3  155.48   18.30
   8  14   3  130.89   17.20
   8  14   3  142.39   24.80
   8  14   3  146.39   21.70
  -9 -14  -3   74.39   13.20
  -9 -14  -3   83.79   13.90
   9  14   3  107.49   12.00
   9  14   3   65.99   15.80
   9  14   3  116.79   21.40
 -10 -14  -3  -13.20    6.60
  10  14   3   -1.30    5.80
  10  14   3    0.50    9.10
 -11 -14  -3   29.40    9.20
 -11 -14  -3   34.60    9.20
  11  14   3   61.69    9.10
 -12 -14  -3   32.50    7.60
  12  14   3   36.00    8.40
  12  14   3   20.60   16.70
   4 -15  -3   40.00   18.00
  -4  15   3    0.70   17.20
   3 -15  -3  140.29   26.70
  -3  15   3  101.79   26.20
   2 -15  -3  134.59   24.60
   2 -15  -3  127.09   29.50
  -2  15   3  116.59   25.80
   1 -15  -3   84.29   24.90
   1 -15  -3   47.90   17.50
  -1  15   3  120.19   26.70
  -1  15   3  106.59   22.80
   0 -15  -3   22.30   13.80
   0 -15  -3   39.60   18.90
   0  15   3   50.29   16.10
   0  15   3   53.79   19.20
  -1 -15  -3   67.29   20.20
  -1 -15  -3   49.90   16.10
   1  15   3   28.40   14.10
  -2 -15  -3    8.40   11.00
  -2 -15  -3   16.10   15.80
   2  15   3   18.70   11.50
   2  15   3    9.20   13.00
  -3 -15  -3  129.39   24.40
  -3 -15  -3  141.99   21.80
   3  15   3  127.79   24.00
   3  15   3  112.09   19.50
  -4 -15  -3  412.16   39.20
  -4 -15  -3  464.25   42.00
   4  15   3  470.75   44.10
   4  15   3  404.16   38.00
  -5 -15  -3  287.97   32.70
  -5 -15  -3  277.77   28.90
   5  15   3  270.27   71.89
   5  15   3  227.08   27.90
   5  15   3  280.17   33.90
  -6 -15  -3   34.60   11.70
  -6 -15  -3   36.50   12.70
   6  15   3   37.70   14.60
   6  15   3   19.20   10.10
  -7 -15  -3  219.88   24.50
  -7 -15  -3  182.18   23.00
   7  15   3  175.28   21.60
   7  15   3  178.68   30.40
   7  15   3  211.68   27.40
  -8 -15  -3   11.90    9.50
  -8 -15  -3    3.70    7.70
   8  15   3    3.90   13.50
   8  15   3    6.80    7.60
   8  15   3    1.20   16.00
  -9 -15  -3   19.10    9.80
  -9 -15  -3   22.20    8.90
   9  15   3   28.90   12.00
   9  15   3   21.80   16.50
   9  15   3   24.70    7.90
 -10 -15  -3   66.79   13.20
 -10 -15  -3   57.89   12.00
  10  15   3   74.29   15.60
  10  15   3   72.19   17.30
 -11 -15  -3   54.59   10.70
 -11 -15  -3   35.70   10.50
  11  15   3   48.10    8.80
 -12 -15  -3   16.40    7.40
 -12 -15  -3   22.50    7.70
  12  15   3   35.40   10.90
  12  15   3   12.10   17.20
   3 -16  -3  -10.80   12.90
  -3  16   3    9.90   16.30
   2 -16  -3  217.18   33.60
  -2  16   3  150.18   30.30
   1 -16  -3  383.76   47.00
   1 -16  -3  560.84   60.49
  -1  16   3  450.35   48.40
   0 -16  -3    5.90   16.50
   0 -16  -3   22.00   13.30
   0  16   3   18.00   17.40
  -1 -16  -3   83.29   19.90
  -1 -16  -3  138.19   27.70
   1  16   3   82.19   21.70
  -2 -16  -3  -10.10   14.70
  -2 -16  -3   25.60   12.00
  -3 -16  -3   28.20   16.50
  -3 -16  -3   29.20   13.30
   3  16   3   48.40   17.50
  -4 -16  -3   40.10   17.10
  -4 -16  -3   55.79   15.20
   4  16   3   60.69   16.80
   4  16   3   56.09   17.70
  -5 -16  -3   -3.20   11.70
  -5 -16  -3   26.20   11.30
   5  16   3 -129.79   60.49
   5  16   3   16.40   14.40
   5  16   3   40.30   12.70
  -6 -16  -3  278.97   30.80
  -6 -16  -3  256.57   29.50
   6  16   3  246.48   32.00
   6  16   3  225.68   26.80
   6  16   3  199.28   55.29
  -7 -16  -3   21.60   10.30
  -7 -16  -3   26.10   11.40
   7  16   3    9.70   19.40
   7  16   3   20.60   13.50
   7  16   3    7.50    9.40
  -8 -16  -3   79.59   15.10
  -8 -16  -3   65.09   14.10
   8  16   3   84.79   22.60
   8  16   3   63.09   13.00
   8  16   3   48.80   16.20
  -9 -16  -3   -6.90    8.10
  -9 -16  -3    5.30    8.00
   9  16   3   16.70   11.40
   9  16   3   10.70   15.40
   9  16   3   -1.60    7.20
 -10 -16  -3  261.07   27.10
 -10 -16  -3  293.57   27.90
  10  16   3  282.17   24.10
  10  16   3  298.97   32.90
  10  16   3  289.47   30.80
 -11 -16  -3   20.70    9.40
 -11 -16  -3   19.40    8.70
  11  16   3   21.40   11.70
  11  16   3   16.40    6.30
  -2  17   3   12.90   30.70
   1 -17  -3   44.50   22.60
  -1  17   3   29.30   18.10
   0 -17  -3  136.49   33.50
   0 -17  -3  159.68   29.40
   0  17   3  135.89   29.50
  -1 -17  -3   34.80   20.60
  -1 -17  -3    1.20   11.70
   1  17   3   21.10   15.80
  -2 -17  -3  145.99   29.30
  -2 -17  -3  105.29   22.20
   2  17   3  102.89   24.50
  -3 -17  -3   -9.40    9.30
  -3 -17  -3   14.20   15.70
  -4 -17  -3  131.09   22.70
  -4 -17  -3  167.58   27.50
   4  17   3  153.38   26.70
  -5 -17  -3   31.30   14.80
  -5 -17  -3   40.90   14.00
   5  17   3  -43.50   62.49
   5  17   3   45.50   17.20
  -6 -17  -3   -0.70    9.10
  -6 -17  -3   -1.00   11.30
   6  17   3    5.20   12.20
  -7 -17  -3  202.18   25.10
  -7 -17  -3  162.38   24.00
   7  17   3  231.38   30.40
   7  17   3  148.59   30.20
  -8 -17  -3   11.60    9.80
  -8 -17  -3    9.20    9.50
   8  17   3   12.70   11.70
   8  17   3   15.90   18.30
  -9 -17  -3   31.10   11.60
  -9 -17  -3   16.40   10.30
   9  17   3   55.89   27.30
   9  17   3    6.60   16.60
 -10 -17  -3    6.80    9.00
 -10 -17  -3   -1.10    7.90
  10  17   3    8.30   14.40
  10  17   3    3.10    9.00
  -1 -18  -3   80.39   42.30
  -1 -18  -3  166.08   28.50
   1  18   3  172.58   31.50
  -2 -18  -3    4.80   11.60
  -2 -18  -3  -12.20   17.80
   2  18   3    2.60   14.90
  -3 -18  -3   84.19   24.70
  -3 -18  -3   94.09   23.10
   3  18   3   85.29   22.70
  -4 -18  -3    3.90   16.10
  -5 -18  -3   39.40   17.30
  -5 -18  -3   34.80   16.40
   5  18   3  -54.19   67.79
   5  18   3   26.50   16.30
  -6 -18  -3   94.69   20.30
  -6 -18  -3  121.99   22.50
   6  18   3  102.29   22.30
  -7 -18  -3   76.69   16.40
   7  18   3   55.09   17.50
   7  18   3   56.19   24.40
  -8 -18  -3   11.70   10.60
  -8 -18  -3    4.50    9.30
   8  18   3    6.20   17.30
   8  18   3   -7.00   10.70
  -9 -18  -3    1.80    9.40
  -9 -18  -3   -2.90    9.30
   9  18   3   -4.80   15.30
   9  18   3   -2.20    8.40
   5  19   3  169.78   78.99
   7  17  -4   35.90   29.00
   7  17  -4   17.00    8.50
  -7 -17   4   17.40   12.80
  -7 -17   4   44.70   12.50
   6  17  -4   26.70   12.90
   6  17  -4  142.69   81.89
  -6 -17   4   24.50   15.90
  -6 -17   4    8.10   10.00
   5  17  -4  140.49   24.60
   4  17  -4  110.79   21.10
   4  17  -4 -150.18   93.89
  -4 -17   4  132.19   26.10
  -4 -17   4   89.89   22.80
   3  17  -4  118.79   23.10
  -3 -17   4  117.69   21.40
  -3 -17   4  136.39   28.80
   2  17  -4    8.50   12.60
  -2 -17   4   13.80   10.60
  -2 -17   4   10.10   18.30
   1  17  -4  263.27   35.40
  -1 -17   4  269.47   44.10
  -1 -17   4  188.98   29.10
   9  16  -4   12.30    9.70
   9  16  -4   35.70   28.00
   9  16  -4   14.20    5.50
  -9 -16   4   28.80   10.30
  -9 -16   4   31.20    9.00
   8  16  -4   27.60   12.10
   8  16  -4    9.70   27.40
  -8 -16   4    6.30    7.60
  -8 -16   4   -1.70   14.80
   7  16  -4   99.69   36.60
  -7 -16   4  131.09   19.10
  -7 -16   4  162.48   22.50
   6  16  -4  -37.30   69.09
   6  16  -4   25.50   12.70
  -6 -16   4   11.30    9.70
  -6 -16   4   33.90   14.30
   5  16  -4 -112.09   80.39
   5  16  -4   10.80   11.90
  -5 -16   4   26.20   15.40
  -5 -16   4    8.50    9.80
   4  16  -4  155.88   25.90
  -4 -16   4  198.18   30.40
  -4 -16   4  167.08   24.20
   3  16  -4    7.00   11.00
  -3 -16   4    4.20   10.20
  -3 -16   4   -7.50   15.30
   2  16  -4   10.80   12.70
  -2 -16   4  -11.90    7.80
  -2 -16   4    7.50   16.60
   1  16  -4    9.60   13.90
  -1 -16   4    4.30   17.00
  -1 -16   4    7.70   11.70
   0  16  -4  591.84   55.09
   0 -16   4  575.94   69.19
   0 -16   4  597.44   61.19
  -1  16  -4   54.39   18.90
   1 -16   4   52.69   16.50
   1 -16   4   76.29   27.20
  -2  16  -4  126.69   26.60
   2 -16   4   91.99   21.40
  10  15  -4  100.69   10.80
  10  15  -4   91.89   31.90
  10  15  -4   99.29   13.40
   9  15  -4  112.39   14.50
   9  15  -4   91.59   32.30
  -9 -15   4  120.99   13.80
  -9 -15   4  102.89   14.90
   8  15  -4   29.90    9.60
   8  15  -4   32.20   13.10
   8  15  -4   49.00   30.40
  -8 -15   4   47.50   10.70
  -8 -15   4   38.40   11.80
   7  15  -4   25.60   12.50
   7  15  -4   -1.50   27.30
   7  15  -4    5.80    8.50
  -7 -15   4   14.00   10.80
  -7 -15   4    2.50    8.00
   6  15  -4  237.88   26.40
  -6 -15   4  254.57   30.00
  -6 -15   4  280.57   26.90
   5  15  -4   -1.70    9.10
   5  15  -4  194.68  121.19
  -5 -15   4    5.00    8.80
  -5 -15   4   -5.60   11.20
   4  15  -4  238.08   31.70
  -4 -15   4  268.47   28.10
  -4 -15   4  250.97   34.30
   3  15  -4    2.30   12.20
  -3 -15   4   15.20   10.80
  -3 -15   4   -0.50   14.40
   2  15  -4    0.70   10.70
  -2 -15   4    2.50    9.30
  -2 -15   4  -10.80   15.80
   1  15  -4   14.30   13.50
  -1 -15   4   16.70   17.60
  -1 -15   4   23.10   12.90
   0  15  -4   41.50   14.80
   0 -15   4   11.40   18.90
   0 -15   4    8.70   10.70
  -1  15  -4  357.76   40.40
   1 -15   4  212.68   32.10
   1 -15   4  325.07   44.50
  -2  15  -4   64.59   18.90
   2 -15   4   37.30   15.20
   2 -15   4   69.69   26.40
  -3  15  -4   64.39   19.40
   3 -15   4   32.50   17.00
  11  14  -4   24.10   22.40
  10  14  -4  155.18   33.90
   9  14  -4   18.20   10.10
   9  14  -4   10.00    6.70
   9  14  -4   23.20   26.20
  -9 -14   4   14.80    7.30
  -9 -14   4   14.00    9.20
   8  14  -4   91.39   13.30
   8  14  -4   75.59   41.70
   8  14  -4  122.69   16.70
  -8 -14   4   85.39   12.80
  -8 -14   4   93.69   14.80
   7  14  -4   58.99   33.00
   7  14  -4   52.79   14.60
  -7 -14   4   49.40   12.80
  -7 -14   4   48.90   11.10
   6  14  -4    0.50    8.50
   6  14  -4  -57.09   41.00
   6  14  -4    4.30    9.80
  -6 -14   4   10.70    8.60
  -6 -14   4   10.70   10.80
   5  14  -4    5.00    8.40
   5  14  -4   25.10   12.80
   5  14  -4   48.30   76.29
  -5 -14   4   34.50   14.80
  -5 -14   4   20.50    9.60
   4  14  -4  -70.19   89.79
   4  14  -4   15.60   12.20
   4  14  -4    1.20    9.70
  -4 -14   4   40.80   16.00
  -4 -14   4   18.90    9.70
   3  14  -4  754.82   61.19
   3  14  -4  702.73   58.49
  -3 -14   4  774.72   58.69
  -3 -14   4  748.63   62.89
   2  14  -4  513.55   47.00
   2  14  -4  442.66   44.40
  -2 -14   4  514.05   44.60
  -2 -14   4  621.04   52.19
   1  14  -4   18.40   13.70
   1  14  -4   44.00   14.40
  -1 -14   4   10.20   10.00
  -1 -14   4   12.00   15.90
   0  14  -4   40.30   16.00
   0  14  -4   22.20   22.80
   0 -14   4   53.79   21.40
   0 -14   4   17.90   11.80
  -1  14  -4  250.97   34.30
   1 -14   4  247.88   31.70
   1 -14   4  295.07   41.50
  -2  14  -4    3.30   13.30
   2 -14   4    1.70   10.30
   2 -14   4    6.70   18.30
  -3  14  -4  115.79   24.30
   3 -14   4  133.89   32.90
   3 -14   4  121.19   23.20
  -4  14  -4   53.79   20.30
   4 -14   4   78.19   19.10
  11  13  -4   37.10   23.20
  10  13  -4   -0.60   20.20
   9  13  -4  233.58   20.80
   9  13  -4  216.38   51.79
  -9 -13   4  267.97   21.20
   8  13  -4    1.20    5.80
   8  13  -4  -13.40   23.60
  -8 -13   4    6.90    7.10
  -8 -13   4    2.30    5.70
   7  13  -4   80.99   14.70
   7  13  -4   63.69   32.20
   7  13  -4   65.09   11.60
  -7 -13   4   33.90   11.30
   6  13  -4  -27.80   35.70
   6  13  -4   17.80    8.50
   6  13  -4   11.50   10.40
  -6 -13   4    6.70   10.00
  -6 -13   4    6.60    7.60
   5  13  -4   -3.80   75.09
   5  13  -4   -0.60    7.50
   5  13  -4   12.40   11.90
  -5 -13   4    2.40    7.50
  -5 -13   4   11.20   11.40
   4  13  -4   57.89   16.00
   4  13  -4   36.60   12.40
   4  13  -4   54.49   89.29
  -4 -13   4   50.89   15.70
  -4 -13   4   69.49   13.80
   3  13  -4   65.99   16.20
   3  13  -4   59.69   14.40
  -3 -13   4  119.39   22.00
  -3 -13   4   72.29   15.10
   2  13  -4  259.67   31.20
  -2 -13   4  167.88   23.70
  -2 -13   4  221.48   35.60
   1  13  -4  563.34   49.20
   1  13  -4  529.35   46.80
  -1 -13   4  519.35   51.89
  -1 -13   4  565.84   46.70
   0  13  -4  118.09   22.50
   0  13  -4   62.69   17.30
   0 -13   4   93.39   17.60
   0 -13   4   64.69   21.40
  -1  13  -4  -12.40    9.60
  -1  13  -4    2.10   11.40
   1 -13   4    9.00   16.10
   1 -13   4    7.30   10.50
  -2  13  -4   97.69   21.90
  -2  13  -4  100.29   21.50
   2 -13   4  136.99   28.30
   2 -13   4  102.79   20.70
  -3  13  -4   72.39   20.80
  -3  13  -4   41.40   20.20
   3 -13   4   73.99   25.00
   3 -13   4   52.59   15.80
  -4  13  -4  151.38   27.20
   4 -13   4   52.59   17.50
   4 -13   4   83.99   41.70
  -5  13  -4    7.40   12.90
   5 -13   4  -11.90   11.10
  -6  13  -4  164.18   35.10
   6 -13   4  118.19   23.50
  11  12  -4   30.00   21.80
  10  12  -4  158.28   33.90
   9  12  -4   57.59   26.50
   8  12  -4  105.79   12.60
   8  12  -4   89.29   33.00
  -8 -12   4  114.59   13.80
  -8 -12   4  117.69   12.20
   7  12  -4  120.69   17.00
   7  12  -4  104.89   14.10
   7  12  -4   81.09   33.80
  -7 -12   4  125.89   17.70
  -7 -12   4  133.69   14.40
   6  12  -4   25.20   29.80
   6  12  -4   53.09   13.10
   6  12  -4   41.60    9.90
  -6 -12   4   44.20   12.40
  -6 -12   4   42.50    9.80
   5  12  -4   16.50   10.60
   5  12  -4   83.19   76.69
   5  12  -4    6.40    8.10
  -5 -12   4    6.60    7.90
  -5 -12   4   -6.10   10.00
   4  12  -4    3.70   86.39
   4  12  -4   61.59   16.60
   4  12  -4   62.99   13.30
  -4 -12   4   50.19   13.20
  -4 -12   4   60.79   15.70
   3  12  -4  312.27   29.60
   3  12  -4  309.77   34.00
  -3 -12   4  320.07   34.20
   2  12  -4  268.17   32.10
   2  12  -4  267.37   27.90
  -2 -12   4  236.08   28.50
  -2 -12   4  343.17   36.50
   1  12  -4   17.40   13.60
   1  12  -4   13.60   11.10
  -1 -12   4   25.20   11.30
   0  12  -4  193.68   26.80
   0  12  -4  224.28   29.20
   0 -12   4  242.58   32.80
   0 -12   4  190.68   25.70
  -1  12  -4   55.29   16.90
  -1  12  -4   77.39   17.80
   1 -12   4   73.49   16.30
   1 -12   4  102.39   23.40
  -2  12  -4   44.20   19.40
  -2  12  -4   30.00   20.20
   2 -12   4   18.50   12.20
   2 -12   4   23.10   17.20
  -3  12  -4   85.29   19.20
  -3  12  -4  107.99   21.70
   3 -12   4   99.49   20.00
   3 -12   4   99.39   24.60
  -4  12  -4  209.48   31.80
  -4  12  -4  204.88   30.50
   4 -12   4  223.78   37.30
   4 -12   4  190.38   29.60
  -5  12  -4  237.98   33.20
  -5  12  -4  240.08   34.50
   5 -12   4  204.38   30.80
  -6  12  -4   16.00   14.00
   6 -12   4    4.20   11.90
  -7  12  -4   96.09   23.20
   7 -12   4  117.89   24.00
   9  11  -4   38.80   23.40
   8  11  -4  143.19   34.80
   8  11  -4  117.89   13.00
   8  11  -4  188.78   19.50
  -8 -11   4  132.09   13.90
  -8 -11   4  121.29   12.00
   7  11  -4   28.90   27.20
   7  11  -4   31.50    7.60
  -7 -11   4   26.20    8.50
  -7 -11   4   14.90    6.40
   6  11  -4  276.37   24.10
   6  11  -4  207.78   20.80
   6  11  -4  213.78   43.50
  -6 -11   4  227.68   22.90
  -6 -11   4  223.18   21.00
   5  11  -4  240.08   23.70
   5  11  -4  288.27   26.90
  -5 -11   4  244.68   23.50
  -5 -11   4  265.17   26.50
   4  11  -4  171.08   89.19
   4  11  -4  117.19   18.10
   4  11  -4  101.29   15.70
  -4 -11   4  110.79   18.40
  -4 -11   4  102.59   15.30
   3  11  -4   21.10   12.70
   3  11  -4    5.50    8.70
  -3 -11   4   16.30    8.70
  -3 -11   4    9.40   11.20
   2  11  -4   -6.80    9.20
   2  11  -4    1.00    8.50
  -2 -11   4    7.20    8.20
  -2 -11   4    5.50   12.00
   1  11  -4  403.46   37.50
   1  11  -4  433.06   39.70
  -1 -11   4  421.46   37.10
  -1 -11   4  457.65   41.90
   0  11  -4  153.18   22.10
   0  11  -4  122.39   18.90
   0 -11   4   84.19   17.90
   0 -11   4  115.89   22.60
  -1  11  -4  267.07   33.30
  -1  11  -4  278.87   30.50
   1 -11   4  355.76   39.60
  -2  11  -4    2.60   11.00
  -2  11  -4   17.30   12.90
   2 -11   4    6.90   15.00
   2 -11   4   -4.10    9.00
  -3  11  -4   49.40   14.90
   3 -11   4   67.29   20.80
   3 -11   4   53.79   15.40
  -4  11  -4   21.30   13.50
  -4  11  -4   -7.30   11.20
   4 -11   4   -2.80    9.80
   4 -11   4  -21.30   13.20
  -5  11  -4   56.09   17.10
  -5  11  -4   86.49   19.60
   5 -11   4   66.39   22.80
   5 -11   4   48.60   16.50
  -6  11  -4   16.90   13.70
  -6  11  -4   16.20   13.80
   6 -11   4   32.40   14.20
  -7  11  -4   10.20   13.10
  -7  11  -4   -3.40   11.70
   7 -11   4    9.00   12.00
  -8  11  -4   24.40   15.10
   8 -11   4   14.90   12.90
  10  10  -4   -8.80   17.50
   9  10  -4  120.29   27.90
   8  10  -4   31.10   25.00
   8  10  -4   12.60    6.30
   7  10  -4  126.19   13.90
   7  10  -4  162.98   36.20
  -7 -10   4  146.39   13.50
  -7 -10   4  167.38   15.80
   6  10  -4  283.57   24.60
   6  10  -4  340.67   26.20
   6  10  -4  328.37   48.70
  -6 -10   4  280.87   24.30
  -6 -10   4  303.67   26.40
   5  10  -4  554.24   41.60
   5  10  -4  490.75   39.60
  -5 -10   4  541.55   39.60
   4  10  -4   -6.90    8.20
   4  10  -4  -76.29   78.49
   4  10  -4    0.10    6.70
  -4 -10   4    3.00    9.10
  -4 -10   4   -4.90    5.90
   3  10  -4   -3.90    6.90
  -3 -10   4   -7.00    5.80
  -3 -10   4   -6.40    8.20
   2  10  -4   99.79   16.30
   2  10  -4   74.19   14.00
  -2 -10   4   72.49   13.50
  -2 -10   4   79.89   16.90
   1  10  -4  487.65   42.60
   1  10  -4  497.25   41.00
  -1 -10   4  547.65   44.70
  -1 -10   4  474.15   40.60
   0  10  -4  255.87   27.60
   0  10  -4  314.17   33.80
   0 -10   4  250.37   27.20
   0 -10   4  316.37   32.50
  -1  10  -4   16.30   12.40
  -1  10  -4   36.40   12.20
   1 -10   4   38.40   11.70
   1 -10   4   20.70   14.30
  -2  10  -4  705.33   57.09
  -2  10  -4  769.62   59.59
   2 -10   4  685.53   60.59
   2 -10   4  722.53   57.19
  -3  10  -4    1.10   11.40
  -3  10  -4   27.80   12.40
   3 -10   4   14.60   10.60
   3 -10   4  -10.00   13.40
  -4  10  -4   81.59   18.60
  -4  10  -4   96.49   20.30
   4 -10   4   97.39   23.90
   4 -10   4   75.29   18.90
  -5  10  -4  147.19   24.20
  -5  10  -4  147.59   25.40
   5 -10   4  140.29   22.60
  -6  10  -4  645.64   56.59
  -6  10  -4  628.04   56.59
   6 -10   4  685.33   56.29
   6 -10   4  641.54   60.99
  -7  10  -4  241.88   33.40
  -7  10  -4  245.78   41.20
   7 -10   4  235.38   32.10
  -8  10  -4    3.20   13.90
  -8  10  -4   35.60   14.90
   8 -10   4   24.20   13.70
  -9  10  -4    4.60   14.00
  -9  10  -4   20.90   14.30
   9 -10   4   32.80   15.10
 -11  -9   4  -64.89   35.70
  10   9  -4   12.30   17.40
 -10  -9   4  -21.40   40.30
   8   9  -4  236.08   37.60
   7   9  -4   79.69    9.90
   7   9  -4   40.90    6.90
   7   9  -4   65.69   27.40
  -7  -9   4   54.29    8.20
  -7  -9   4   45.70    6.10
   6   9  -4   48.40    8.00
   6   9  -4   48.20   28.30
  -6  -9   4   52.39    7.80
  -6  -9   4   61.09   10.00
   5   9  -4   57.59   33.50
   5   9  -4   78.79   11.60
   5   9  -4   76.19   12.30
  -5  -9   4   69.49   10.20
  -5  -9   4   77.99   12.40
   4   9  -4  244.28   23.10
   4   9  -4   83.99   70.69
   4   9  -4  209.18   20.50
  -4  -9   4  257.27   21.00
  -4  -9   4  233.58   23.20
   3   9  -4  104.89   14.40
   3   9  -4  105.99   15.90
  -3  -9   4   89.29   15.70
  -3  -9   4   99.49   13.30
   2   9  -4  179.78   19.70
   2   9  -4  150.58   20.20
  -2  -9   4  135.19   19.70
  -2  -9   4  140.89   17.80
   1   9  -4   20.80   10.50
   1   9  -4   34.30   10.40
  -1  -9   4   30.40   12.00
  -1  -9   4   37.30   10.40
   0   9  -4  798.22   61.49
   0   9  -4  830.12   62.99
   0  -9   4  863.21   64.49
   0  -9   4  825.92   61.59
  -1   9  -4  -11.00    6.50
  -1   9  -4    6.80   10.00
   1  -9   4   -4.20    6.90
   1  -9   4   -5.60    9.30
  -2   9  -4  149.99   22.30
  -2   9  -4  125.49   20.20
   2  -9   4  164.08   21.60
   2  -9   4  186.18   26.60
  -3   9  -4  428.96   39.80
  -3   9  -4  439.16   39.40
   3  -9   4  426.26   42.00
   3  -9   4  451.15   39.20
  -4   9  -4   15.20   11.20
  -4   9  -4   18.00   12.60
   4  -9   4   29.40   12.90
   4  -9   4   57.99   17.90
  -5   9  -4  366.16   37.00
  -5   9  -4  335.97   35.60
   5  -9   4  334.67   35.20
   5  -9   4  397.26   45.00
  -6   9  -4  115.69   23.00
  -6   9  -4  112.99   21.80
   6  -9   4  124.79   30.10
  -7   9  -4  283.57   35.80
  -7   9  -4  336.27   37.20
   7  -9   4  257.27   38.90
   7  -9   4  300.07   35.60
  -8   9  -4   44.20   16.50
  -8   9  -4   62.79   17.00
   8  -9   4   32.40   14.80
  -9   9  -4   71.39   24.60
   9  -9   4   55.89   17.10
 -10   9  -4   12.80   12.80
 -10   9  -4   14.30   14.00
  10  -9   4    8.90   12.00
 -10  -8   4  -72.69   37.30
   9   8  -4  238.98   34.80
   7   8  -4   16.00   22.30
   6   8  -4   73.59   27.10
   6   8  -4   61.49    8.20
  -6  -8   4   67.99    7.80
  -6  -8   4   71.39    9.50
   5   8  -4  252.07   44.00
   5   8  -4  292.57   23.60
  -5  -8   4  296.77   23.20
  -5  -8   4  352.36   25.40
   4   8  -4  486.95   36.00
   4   8  -4  439.26   34.60
  -4  -8   4  453.65   36.30
  -4  -8   4  467.25   34.30
   3   8  -4  295.77   27.60
   3   8  -4  307.77   26.20
  -3  -8   4  317.07   25.90
  -3  -8   4  352.06   28.80
   2   8  -4   25.40    9.90
   2   8  -4   32.20    9.40
  -2  -8   4   26.60    8.60
  -2  -8   4   19.20   10.40
   1   8  -4  279.57   28.20
   1   8  -4  255.77   26.50
  -1  -8   4  253.57   27.10
  -1  -8   4  270.57   24.40
   0   8  -4   27.10   10.20
   0   8  -4   35.40   10.30
   0  -8   4   22.60   11.60
   0  -8   4   31.20    9.40
  -1   8  -4  146.59   20.40
  -1   8  -4  109.49   17.00
   1  -8   4  142.19   18.20
   1  -8   4  125.49   19.70
  -2   8  -4   -3.10    7.00
  -2   8  -4    5.50    8.60
   2  -8   4   11.60    7.90
   2  -8   4    5.70   13.50
  -3   8  -4  511.35   42.70
  -3   8  -4  491.75   43.90
   3  -8   4  525.65   42.90
   3  -8   4  527.85   45.60
  -4   8  -4  140.89   22.30
  -4   8  -4  149.39   21.60
   4  -8   4  106.79   18.70
   4  -8   4  169.98   26.30
  -5   8  -4   10.40   10.80
  -5   8  -4   11.50   10.40
   5  -8   4   10.50   10.70
   5  -8   4   -1.70   12.90
  -6   8  -4   68.89   16.70
  -6   8  -4   63.99   16.90
   6  -8   4   62.39   15.50
   6  -8   4   56.39   19.00
  -7   8  -4   82.49   19.50
  -7   8  -4  102.89   20.10
   7  -8   4  112.19   19.50
   7  -8   4  144.79   27.10
  -8   8  -4   26.70   13.50
  -8   8  -4   71.69   18.20
   8  -8   4   87.79   19.50
   8  -8   4   56.89   23.50
  -9   8  -4   20.10   12.10
  -9   8  -4    3.20   12.10
   9  -8   4    8.30   10.90
 -10   8  -4   43.70   16.30
 -10   8  -4   56.79   17.90
  10  -8   4   62.39   17.10
  -9  -7   4  -52.69   38.10
  -8  -7   4  -75.29   39.80
   6   7  -4   -3.30   18.30
   6   7  -4    7.10    4.60
   6   7  -4    3.80    3.20
   5   7  -4  294.57   23.00
   5   7  -4  281.97   42.00
  -5  -7   4  330.37   24.30
  -5  -7   4  310.37   22.50
   3   7  -4  293.67   23.80
   3   7  -4  245.68   22.10
  -3  -7   4  255.77   24.90
  -3  -7   4  250.57   21.60
   2   7  -4  212.98   22.20
   2   7  -4  206.58   20.60
  -2  -7   4  257.07   23.50
  -2  -7   4  216.78   20.20
   1   7  -4    7.00    6.90
   1   7  -4   -6.00    7.60
  -1  -7   4    3.30    6.20
  -1  -7   4    3.60    9.10
   0   7  -4  210.18   25.00
   0   7  -4  190.48   21.40
   0  -7   4  180.78   19.90
   0  -7   4  199.18   23.70
  -1   7  -4   20.00   10.00
  -1   7  -4   13.10    8.60
   1  -7   4   45.00   12.60
   1  -7   4   10.00    7.80
  -2   7  -4  671.53   54.19
   2  -7   4  753.92   55.99
   2  -7   4  694.63   53.19
  -3   7  -4   10.90    9.20
  -3   7  -4   19.80    8.70
   3  -7   4   22.30    9.00
   3  -7   4   -0.10   10.60
  -4   7  -4  176.68   23.30
  -4   7  -4  225.18   26.30
   4  -7   4  212.98   27.80
   4  -7   4  155.68   21.40
  -5   7  -4   -7.90    8.60
  -5   7  -4    0.90    9.60
   5  -7   4    1.20    8.70
   5  -7   4    5.20   12.50
  -6   7  -4    6.80   11.40
  -6   7  -4    5.40   10.50
   6  -7   4   40.00   15.20
   6  -7   4   12.10    9.90
  -7   7  -4    2.80   11.20
  -7   7  -4   20.50   12.60
   7  -7   4   22.70   11.40
   7  -7   4   22.10   15.80
  -8   7  -4  161.38   24.00
  -8   7  -4  198.48   28.00
   8  -7   4  199.88   32.40
   8  -7   4  198.18   26.50
  -9   7  -4   60.19   16.70
  -9   7  -4   23.00   12.70
   9  -7   4   32.60   13.10
 -10   7  -4    1.50    9.90
 -10   7  -4    4.00   13.20
  10  -7   4   -8.60    8.70
 -11   7  -4  -16.70   11.60
 -11   7  -4    6.80    9.80
  11  -7   4   17.40   12.50
 -11  -6   4   44.00   27.10
 -10  -6   4   14.50   24.20
  -9  -6   4  -13.00   26.90
  -8  -6   4   40.50   33.60
   6   6  -4   -4.90   15.40
  -6  -6   4   -8.00   37.10
   5   6  -4   98.29   10.50
   5   6  -4  130.79   12.90
   5   6  -4  139.99   28.90
  -5  -6   4  137.89   12.20
   4   6  -4  541.85   61.69
   4   6  -4  638.44   44.80
  -4  -6   4  682.63   46.10
  -4  -6   4  682.13   44.40
   3   6  -4   37.50   72.89
   3   6  -4  133.19   14.30
   3   6  -4  149.09   15.20
  -3  -6   4  130.89   13.40
  -3  -6   4  135.19   15.80
   2   6  -4  673.93   51.69
   2   6  -4  749.53   51.49
  -2  -6   4  747.63   52.99
  -2  -6   4  709.03   50.79
   1   6  -4   47.80   11.40
   1   6  -4   67.49   11.20
  -1  -6   4   74.59   10.90
  -1  -6   4   64.69   13.50
   0   6  -4  709.13   52.19
   0  -6   4  750.02   54.19
   0  -6   4  686.73   51.69
  -1   6  -4   -8.00    7.30
  -1   6  -4    4.30    7.50
   1  -6   4   -1.10    6.80
   1  -6   4   -5.20    9.50
  -2   6  -4  808.42   62.69
  -2   6  -4  864.91   62.49
   2  -6   4  896.81   62.29
   2  -6   4  840.32   63.89
  -3   6  -4  817.62   61.59
  -3   6  -4  820.82   62.29
   3  -6   4  874.01   61.69
   3  -6   4  819.22   63.29
  -4   6  -4  646.74   48.80
  -4   6  -4  612.04   49.00
   4  -6   4  616.44   48.10
   4  -6   4  588.44   50.09
  -5   6  -4   23.10   10.60
   5  -6   4   27.30   10.40
   5  -6   4   25.40   12.50
  -6   6  -4   49.90   13.70
  -6   6  -4   42.60   12.90
   6  -6   4   22.60   13.20
   6  -6   4   41.90   12.50
  -7   6  -4  106.19   19.90
  -7   6  -4  110.09   20.10
   7  -6   4  106.99   18.10
   7  -6   4  166.48   25.60
  -8   6  -4  180.48   25.30
  -8   6  -4  172.08   23.80
   8  -6   4  151.68   22.40
  -9   6  -4  115.89   21.90
  -9   6  -4  118.69   21.10
   9  -6   4  147.19   27.90
   9  -6   4  134.89   21.40
 -10   6  -4   15.70   10.20
 -10   6  -4   18.40   13.90
  10  -6   4   -5.10    9.50
 -11   6  -4  142.39   24.30
 -11   6  -4  113.29   20.40
  11  -6   4  148.79   22.90
 -12   6  -4   -3.20    8.90
 -11  -5   4   48.60   28.30
 -10  -5   4  218.68   38.70
  -9  -5   4   22.50   22.80
  -8  -5   4  434.86   48.40
   7   5  -4   66.39   16.10
  -7  -5   4   -2.90   20.30
  -5  -5   4   32.60   40.50
   4   5  -4  683.63   66.29
   4   5  -4  697.33   50.89
   4   5  -4  846.52   51.99
  -4  -5   4  722.63   50.49
  -4  -5   4  813.92   52.09
   3   5  -4  763.72   50.69
   3   5  -4  736.33   50.59
  -3  -5   4  802.72   52.49
  -3  -5   4  647.04   50.39
   2   5  -4  367.96   28.20
   2   5  -4  350.96   27.40
  -2  -5   4  333.07   27.50
  -2  -5   4  384.56   30.50
   1   5  -4   79.89   11.70
   1   5  -4   50.49    9.30
  -1  -5   4   54.39    9.10
  -1  -5   4   58.39   11.50
   0   5  -4   51.39    9.50
   0   5  -4   47.60   10.40
   0  -5   4   29.40    8.30
   0  -5   4   42.20   10.70
  -1   5  -4   46.40   10.90
  -1   5  -4   58.79   10.70
   1  -5   4   39.40    9.30
   1  -5   4   36.40   11.30
  -2   5  -4    9.40    9.10
  -2   5  -4    3.00    7.50
   2  -5   4    9.50    9.60
   2  -5   4    4.30    7.40
  -3   5  -4  274.67   27.20
  -3   5  -4  286.97   26.50
   3  -5   4  300.57   26.30
   3  -5   4  274.47   28.60
  -4   5  -4  234.18   24.10
  -4   5  -4  228.58   23.40
   4  -5   4  246.38   26.90
   4  -5   4  213.08   22.30
  -5   5  -4  532.75   44.00
  -5   5  -4  531.15   43.80
   5  -5   4  566.34   43.80
   5  -5   4  577.14   46.20
  -6   5  -4  565.94   48.60
  -6   5  -4  609.24   48.80
   6  -5   4  610.24   51.29
   6  -5   4  679.73   49.10
  -7   5  -4  151.88   21.10
  -7   5  -4  145.89   20.70
   7  -5   4  166.28   24.50
   7  -5   4  133.99   19.90
  -8   5  -4  112.69   21.90
  -8   5  -4   99.99   18.20
   8  -5   4  109.79   21.90
   8  -5   4  123.69   19.30
  -9   5  -4  127.39   21.00
  -9   5  -4  210.08   27.10
   9  -5   4  176.48   23.10
   9  -5   4  189.28   29.00
 -10   5  -4  123.69   22.00
 -10   5  -4  109.19   18.70
  10  -5   4  116.79   25.50
  10  -5   4   98.19   17.20
 -11   5  -4   37.70   16.30
 -11   5  -4   33.50   13.20
  11  -5   4   55.39   14.40
 -12   5  -4   65.39   18.30
 -12   5  -4  110.69   25.10
  12  -5   4  112.89   19.80
 -11  -4   4  175.28   36.80
 -10  -4   4   72.09   28.10
  -9  -4   4  664.83   63.99
  -8  -4   4   11.50   18.90
  -7  -4   4  413.06   44.00
   6   4  -4   38.20   14.10
  -6  -4   4   17.90   18.50
   4   4  -4  328.27   47.50
   4   4  -4  357.36   24.40
   3   4  -4  433.66   32.30
  -3  -4   4  499.15   33.70
  -3  -4   4  463.85   31.80
   2   4  -4  417.56   29.40
   2   4  -4  396.76   29.00
  -2  -4   4  384.86   30.10
   1   4  -4 2642.24  167.08
   1   4  -4 2456.15  166.68
  -1  -4   4 2614.64  167.68
  -1  -4   4 2388.96  166.38
   0   4  -4 1373.36   90.99
   0   4  -4 1217.58   90.39
   0  -4   4 1419.26   91.79
   0  -4   4 1356.56   90.49
  -1   4  -4 1114.99   77.99
  -1   4  -4 1157.38   77.89
   1  -4   4 1115.19   78.69
  -2   4  -4  831.72   58.89
   2  -4   4  810.62   58.59
   2  -4   4  829.22   60.09
  -3   4  -4   43.10   11.10
  -3   4  -4   21.10    9.10
   3  -4   4   43.60   12.40
   3  -4   4   30.30    9.40
  -4   4  -4 1102.89   78.99
  -4   4  -4 1075.29   78.99
   4  -4   4 1111.79   80.19
   4  -4   4 1181.48   78.89
  -5   4  -4  208.88   21.80
  -5   4  -4  196.88   21.40
   5  -4   4  204.58   21.20
  -6   4  -4    6.50    7.90
  -6   4  -4    6.40    8.10
   6  -4   4   -0.70    9.20
   6  -4   4    2.20    6.90
  -7   4  -4  499.75   41.80
  -7   4  -4  491.65   42.30
   7  -4   4  540.55   44.50
   7  -4   4  521.05   41.80
  -8   4  -4  260.37   29.70
  -8   4  -4  264.77   27.70
   8  -4   4  248.18   31.00
   8  -4   4  220.08   26.30
  -9   4  -4   -9.90    8.10
  -9   4  -4    9.10   10.80
   9  -4   4    1.20    8.50
   9  -4   4  -21.20   10.30
 -10   4  -4   55.39   13.90
 -10   4  -4   49.40   17.80
  10  -4   4   79.99   20.70
  10  -4   4   76.19   15.20
 -11   4  -4   20.90   14.50
 -11   4  -4   10.70    9.80
  11  -4   4    0.80    8.70
 -12   4  -4    4.80   12.10
 -12   4  -4    3.90    9.70
  12  -4   4   14.30   10.40
 -13   4  -4   13.20   10.10
 -11  -3   4   -9.60   20.00
 -10  -3   4  179.18   34.80
  -9  -3   4   12.40   20.10
  -8  -3   4  532.25   52.49
  -7  -3   4  124.79   25.90
   6   3  -4  145.69   21.20
  -6  -3   4  104.69   24.50
   5   3  -4  396.16   35.90
  -5  -3   4  336.57   40.60
   3   3  -4    4.00   14.40
   3   3  -4    4.90    3.00
   3   3  -4   -6.00    5.50
  -3  -3   4    1.20    4.10
  -3  -3   4    3.20    2.10
  -3  -3   4   62.59   31.00
   2   3  -4  227.68   18.20
  -2  -3   4  274.37   19.60
  -2  -3   4  245.78   17.90
   1   3  -4  796.02   52.09
   1   3  -4  726.73   51.79
  -1  -3   4  751.72   51.59
  -1  -3   4  772.22   52.59
   0   3  -4  310.77   24.10
   0   3  -4  335.67   24.70
   0  -3   4  313.87   25.10
   0  -3   4  306.37   23.80
  -1   3  -4  177.48   17.40
  -1   3  -4  185.18   17.30
   1  -3   4  211.68   18.90
   1  -3   4  198.78   17.70
  -2   3  -4  459.55   35.70
   2  -3   4  484.55   36.80
   2  -3   4  505.85   37.20
  -3   3  -4  991.80   68.09
  -3   3  -4  964.20   67.99
   3  -3   4  923.81   68.59
   3  -3   4  990.80   67.79
  -4   3  -4  553.54   41.80
  -4   3  -4  546.65   41.80
   4  -3   4  524.55   42.70
  -5   3  -4  243.48   23.00
  -5   3  -4  237.58   23.10
   5  -3   4  219.58   24.90
   5  -3   4  222.08   21.90
  -6   3  -4  749.33   54.19
  -6   3  -4  689.33   54.29
   6  -3   4  744.03   55.99
   6  -3   4  738.83   53.89
  -7   3  -4   73.19   14.00
  -7   3  -4   77.29   13.20
   7  -3   4   48.80   14.30
   7  -3   4   61.99   12.00
  -8   3  -4   61.19   13.00
  -8   3  -4   72.09   14.50
   8  -3   4   74.49   13.40
   8  -3   4   74.59   16.80
  -9   3  -4  800.42   62.69
  -9   3  -4  911.21   64.99
   9  -3   4  844.62   62.79
   9  -3   4  803.12   65.79
 -10   3  -4   20.00   10.50
 -10   3  -4   10.90   11.40
  10  -3   4   20.50    9.70
 -11   3  -4  277.87   29.50
 -11   3  -4  347.87   33.90
  11  -3   4  294.57   29.90
  11  -3   4  409.26   42.90
 -12   3  -4    9.30   12.20
 -12   3  -4   20.20   10.60
  12  -3   4    4.70    7.90
 -13   3  -4   45.00   14.20
 -13   3  -4   51.29   17.00
  13  -3   4   65.69   14.50
 -11  -2   4   -4.30   18.50
  -9  -2   4    9.70   18.20
  -8  -2   4   90.79   23.60
  -7  -2   4  463.25   45.00
  -6  -2   4  450.95   44.50
   5   2  -4   -0.80   11.30
  -5  -2   4   -6.90   17.80
   4   2  -4   20.00   12.80
  -4  -2   4   18.20   16.50
   3   2  -4  288.87   19.50
   3   2  -4  296.47   29.20
  -3  -2   4  277.97   19.30
   2   2  -4 1085.89   74.09
  -2  -2   4 1117.69   73.99
  -2  -2   4 1171.28   74.49
   1   2  -4  521.15   35.00
   1   2  -4  487.55   34.90
  -1  -2   4  539.05   35.50
  -1  -2   4  492.45   34.70
   0   2  -4  402.26   27.90
   0   2  -4  386.26   27.70
   0  -2   4  371.86   27.40
   0  -2   4  376.46   29.10
  -1   2  -4   61.69    8.50
  -1   2  -4   66.89    8.60
   1  -2   4   56.69    8.80
   1  -2   4   65.29    8.40
  -2   2  -4  145.89   14.90
  -2   2  -4  145.79   14.50
   2  -2   4  139.59   15.20
   2  -2   4  164.98   14.60
  -3   2  -4  106.29   12.30
  -3   2  -4   88.49   11.80
   3  -2   4  107.49   12.10
   3  -2   4   86.09   12.50
  -4   2  -4 1799.82  121.49
  -4   2  -4 1794.32  121.29
   4  -2   4 1867.41  122.39
   4  -2   4 1736.13  121.99
  -5   2  -4 2057.19  141.39
  -5   2  -4 2081.29  141.89
   5  -2   4 2173.68  142.79
   5  -2   4 2112.09  141.49
  -6   2  -4    1.00    6.10
  -6   2  -4    4.10    6.70
   6  -2   4   -3.40    5.90
   6  -2   4   -2.60    7.70
  -7   2  -4  222.38   22.90
  -7   2  -4  230.58   22.40
   7  -2   4  225.38   25.30
   7  -2   4  223.38   25.20
  -8   2  -4  209.58   23.20
  -8   2  -4  253.47   25.20
   8  -2   4  254.67   23.60
   8  -2   4  264.87   27.60
  -9   2  -4  172.48   20.10
  -9   2  -4  183.58   23.00
   9  -2   4  166.58   20.20
   9  -2   4  194.48   26.20
 -10   2  -4   36.60   11.40
 -10   2  -4   51.69   14.20
  10  -2   4   78.79   18.10
  10  -2   4   39.20   11.00
 -11   2  -4   -2.30    8.50
 -11   2  -4    6.20   10.10
  11  -2   4   -6.90    7.20
  11  -2   4    8.80   14.70
 -12   2  -4   90.49   15.30
 -12   2  -4   87.79   18.40
  12  -2   4  107.89   17.10
 -13   2  -4   55.19   16.90
 -13   2  -4   55.49   13.80
  13  -2   4   58.99   12.90
  13   1  -4  145.99   14.30
  13   1  -4  132.49   14.80
  12   1  -4    6.80    6.30
  12   1  -4    7.60    5.70
 -12  -1   4    8.40    5.00
  11   1  -4  156.88   15.40
 -11  -1   4   98.29   28.00
 -11  -1   4  153.28   14.10
  10   1  -4  264.87   19.80
  10   1  -4  211.38   19.50
 -10  -1   4  245.28   19.20
 -10  -1   4  220.08   18.50
 -10  -1   4  226.08   35.60
   9   1  -4   10.00    5.20
   9   1  -4    8.90    5.60
  -9  -1   4   12.60    5.30
  -9  -1   4    0.10    4.40
  -9  -1   4    4.90   16.80
   8   1  -4   32.10    6.20
   8   1  -4   25.10    5.70
  -8  -1   4   24.70    5.20
  -8  -1   4   20.10    5.40
  -8  -1   4   28.40   17.30
   7   1  -4  476.85   32.40
   7   1  -4  402.46   31.70
  -7  -1   4  510.75   31.90
  -7  -1   4  446.06   42.50
  -7  -1   4  429.46   31.60
   6   1  -4   74.09    7.80
   6   1  -4   67.99    8.40
  -6  -1   4   69.59    7.40
  -6  -1   4   84.49   20.00
  -6  -1   4   58.69    7.60
   5   1  -4  519.05   38.00
   5   1  -4  647.34   41.60
  -5  -1   4  589.14   49.99
  -5  -1   4  538.75   38.40
   4   1  -4   18.30    3.20
   4   1  -4   10.90    9.90
  -4  -1   4   16.50    2.70
  -4  -1   4   16.90   14.90
  -4  -1   4   14.60    4.30
   3   1  -4 1032.70   62.39
   3   1  -4  876.51   61.69
   3   1  -4  923.11   66.79
  -3  -1   4  934.41   61.49
  -3  -1   4  937.11   62.09
   2   1  -4  838.62   52.29
   2   1  -4  727.43   57.79
  -2  -1   4  796.92   52.29
   1   1  -4   83.39   33.00
  -1  -1   4   72.59   34.80
   0   1  -4  144.49   12.70
   0   1  -4  160.58   14.00
   0  -1   4  161.38   12.80
   0  -1   4  176.48   13.40
  -1   1  -4  714.63   48.80
  -1   1  -4  687.33   48.90
   1  -1   4  765.22   48.90
   1  -1   4  704.63   49.00
  -2   1  -4   56.69    8.20
  -2   1  -4   64.09    8.20
   2  -1   4   54.79    7.20
   2  -1   4   44.40    7.80
  -3   1  -4  738.43   52.09
   3  -1   4  728.43   52.39
   3  -1   4  778.92   51.99
  -4   1  -4  250.17   21.30
  -4   1  -4  259.47   21.60
   4  -1   4  266.37   21.20
   4  -1   4  230.88   22.00
  -5   1  -4   41.90    9.90
  -5   1  -4   31.90    8.80
   5  -1   4   38.40   10.00
   5  -1   4   50.99    9.30
  -6   1  -4 1035.20   71.29
  -6   1  -4  975.90   70.19
   6  -1   4 1015.50   70.49
   6  -1   4 1019.80   71.99
  -7   1  -4   58.19   10.50
  -7   1  -4   61.59   11.40
   7  -1   4   41.40   11.10
  -8   1  -4  118.29   16.80
  -8   1  -4  111.79   15.20
   8  -1   4  158.78   20.00
   8  -1   4  125.69   15.80
  -9   1  -4   -0.90    7.40
  -9   1  -4    6.50    8.30
   9  -1   4   19.20   11.30
   9  -1   4   13.10    7.40
 -10   1  -4  198.98   24.10
  10  -1   4  190.68   26.30
 -11   1  -4   18.80   11.30
 -11   1  -4   10.90    9.40
  11  -1   4   32.40   14.50
  11  -1   4   10.80    7.80
 -12   1  -4   63.39   14.20
 -12   1  -4  100.69   18.00
  12  -1   4   67.09   20.10
  12  -1   4   71.99   13.90
 -13   1  -4   -0.10   12.40
 -13   1  -4   -2.20   10.20
  13  -1   4    1.50    7.20
 -14   1  -4   39.90   14.80
 -14   1  -4   17.50   12.30
  14  -1   4   10.10    7.10
  13   0  -4   97.69   12.90
  13   0  -4   71.89   15.00
 -13   0   4   69.49   11.40
  12   0  -4   21.10    8.90
 -12   0   4   33.40    8.40
 -12   0   4   32.80   12.90
  11   0  -4   53.79   11.60
 -11   0   4   84.19   11.80
 -11   0   4   69.89   10.10
  10   0  -4   73.49   11.60
 -10   0   4   43.00   20.50
 -10   0   4   70.49   10.40
 -10   0   4   74.49   10.50
   9   0  -4  399.06   31.60
  -9   0   4  452.85   31.30
  -9   0   4  383.76   42.30
  -9   0   4  391.96   30.80
   8   0  -4   21.70    7.30
  -8   0   4   28.60   16.10
  -8   0   4   35.10    7.70
  -8   0   4   27.70    6.80
   7   0  -4   83.79   10.30
  -7   0   4   46.80    8.70
  -7   0   4   68.29    9.00
  -7   0   4   84.79   17.60
   6   0  -4  550.64   41.50
  -6   0   4  625.84   49.70
  -6   0   4  623.84   41.50
  -6   0   4  563.44   41.60
   5   0  -4  330.67   24.60
  -5   0   4  317.47   25.70
  -5   0   4  362.96   24.50
  -5   0   4  289.27   32.90
   4   0  -4  278.67   21.60
  -4   0   4  327.87   21.70
  -4   0   4  305.37   30.00
  -4   0   4  254.07   22.00
   3   0  -4   75.29   11.40
   3   0  -4   67.89    7.00
  -3   0   4   56.29    6.50
  -3   0   4   48.10   12.50
  -3   0   4   56.09    7.20
   2   0  -4  609.14   42.30
   2   0  -4  553.84   38.20
  -2   0   4  563.74   37.60
  -2   0   4  586.74   38.70
  -2   0   4  530.35   43.90
   1   0  -4 1044.50   68.09
   1   0  -4  973.20   72.29
  -1   0   4 1074.19   68.09
   0   0  -4  383.36   26.10
   0   0  -4  364.16   26.30
   0   0   4  392.36   26.50
   0   0   4  399.26   26.50
  -1   0  -4  324.07   22.70
  -1   0  -4  313.67   22.50
   1   0   4  295.07   23.00
   1   0   4  325.97   22.40
  -2   0  -4    5.90    4.10
  -2   0  -4    6.40    7.00
   2   0   4   11.40    4.20
   2   0   4    4.60    4.20
  -3   0  -4   18.00    5.20
  -3   0  -4   14.30    5.80
   3   0   4   13.70    5.20
   3   0   4   12.20    4.40
  -4   0  -4   32.60    6.70
  -4   0  -4   29.10    6.60
   4   0   4   33.20    7.40
   4   0   4   34.20    6.40
  -5   0  -4  218.18   19.60
  -5   0  -4  185.58   18.70
   5   0   4  205.88   20.20
   5   0   4  230.18   18.90
  -6   0  -4  274.37   22.30
  -6   0  -4  219.58   20.70
   6   0   4  244.48   22.50
   6   0   4  231.08   20.60
  -7   0  -4  906.41   63.79
  -7   0  -4  966.70   65.39
   7   0   4  923.71   64.19
   7   0   4  876.31   65.59
  -8   0  -4   29.90    9.20
  -8   0  -4   25.30    8.10
   8   0   4   48.40    8.90
   8   0   4   31.20   10.20
  -9   0  -4  323.27   28.60
  -9   0  -4  349.87   30.40
   9   0   4  356.66   32.40
   9   0   4  362.36   28.90
 -10   0  -4  228.28   25.00
 -10   0  -4  275.57   27.60
  10   0   4  313.67   29.80
  10   0   4  315.77   26.00
 -11   0  -4  229.58   26.80
  11   0   4  262.57   30.00
 -12   0  -4    2.20    9.30
 -12   0  -4   14.20    9.40
  12   0   4    3.80   13.30
  12   0   4   -6.20    7.80
 -13   0  -4  106.89   18.70
 -13   0  -4   46.40   12.00
  13   0   4   87.79   14.60
  13   0   4   62.19   19.40
 -14   0  -4    1.10    8.40
 -14   0  -4   -0.60   10.50
  14   0   4   13.00    8.70
  13  -1  -4   98.99   16.70
 -13   1   4   63.49   12.50
 -13   1   4   76.49   11.30
  12  -1  -4   10.40   11.60
 -12   1   4   23.70    8.40
 -12   1   4   27.40    9.20
  11  -1  -4   15.40    9.70
  11  -1  -4   31.60    8.40
 -11   1   4    7.60   11.10
 -11   1   4   22.10    9.30
  10  -1  -4  456.35   33.00
  10  -1  -4  388.36   33.90
 -10   1   4  384.16   32.40
 -10   1   4  409.96   44.80
   9  -1  -4   27.00    8.10
   9  -1  -4   19.40    9.50
  -9   1   4   39.20    9.30
  -9   1   4   45.60   11.70
  -9   1   4   27.90   16.90
   8  -1  -4  294.57   23.30
   8  -1  -4  227.98   23.00
  -8   1   4  274.37   31.60
  -8   1   4  263.07   22.80
  -8   1   4  249.88   22.90
   7  -1  -4   19.20    7.30
   7  -1  -4   19.60    6.90
  -7   1   4   30.70   13.40
  -7   1   4   23.50    7.40
  -7   1   4   27.50    7.10
   6  -1  -4  974.40   64.99
   6  -1  -4  812.02   64.39
  -6   1   4  984.90   64.69
  -6   1   4  909.31   64.89
  -6   1   4  995.10   70.59
   5  -1  -4  355.96   27.00
   5  -1  -4  347.87   27.00
  -5   1   4  357.76   32.80
  -5   1   4  342.77   26.50
  -5   1   4  315.17   27.20
   4  -1  -4  645.04   47.60
   4  -1  -4  656.93   47.60
  -4   1   4  719.73   52.49
  -4   1   4  746.43   47.80
  -4   1   4  633.04   47.80
   3  -1  -4   11.40    5.00
   3  -1  -4   12.90    5.20
  -3   1   4   18.30    5.00
  -3   1   4    8.80    5.30
  -3   1   4   10.80    8.60
   2  -1  -4   78.59    8.50
   2  -1  -4   69.09    8.10
  -2   1   4   66.79    8.40
  -2   1   4   68.89    7.90
  -2   1   4   65.39   12.00
   1  -1  -4 1309.67   80.59
   1  -1  -4 1253.27   82.29
   1  -1  -4 1172.48   80.29
  -1   1   4 1058.49   82.99
  -1   1   4 1280.87   80.69
   0  -1  -4   -2.20    8.90
   0  -1  -4    0.80    2.10
   0  -1  -4    3.30    2.80
   0   1   4    4.80    3.40
   0   1   4    1.60    3.00
  -1  -1  -4  635.74   43.10
  -1  -1  -4  624.44   42.70
   1   1   4  659.83   43.20
   1   1   4  648.64   42.80
  -2  -1  -4   -9.40    3.40
  -2  -1  -4    0.00    3.10
   2   1   4   -4.00    4.30
   2   1   4    2.80    3.20
  -3  -1  -4  945.41   63.99
  -3  -1  -4  973.60   64.39
   3   1   4  937.01   64.19
   3   1   4  976.00   64.29
  -4  -1  -4   24.10   10.20
  -4  -1  -4   46.30    7.00
   4   1   4   41.60    6.50
   4   1   4   43.80    7.00
  -5  -1  -4    8.70    5.70
  -5  -1  -4   14.10    8.20
   5   1   4    6.90    6.00
   5   1   4   10.10    5.10
  -6  -1  -4   76.09   12.30
  -6  -1  -4   70.09   10.70
   6   1   4   86.59   10.50
   6   1   4   86.29   12.40
  -7  -1  -4  193.08   18.00
  -7  -1  -4  174.48   17.90
   7   1   4  169.88   16.50
   7   1   4  182.08   18.80
  -8  -1  -4  123.99   15.40
  -8  -1  -4  142.09   15.50
   8   1   4  137.39   14.50
   8   1   4  136.09   17.60
  -9  -1  -4    9.70    7.60
  -9  -1  -4   -6.30    7.60
   9   1   4   -2.00    8.10
   9   1   4   -0.90    5.60
 -10  -1  -4  211.68   22.60
 -10  -1  -4  265.17   25.10
  10   1   4  267.57   22.90
  10   1   4  274.27   26.90
 -11  -1  -4  171.88   22.00
 -11  -1  -4  255.87   24.70
  11   1   4  269.37   28.90
  11   1   4  212.48   21.20
 -12  -1  -4  379.56   34.20
  12   1   4  349.87   36.40
  12   1   4  384.76   31.30
 -13  -1  -4    9.30    7.70
 -13  -1  -4   10.90   10.20
  13   1   4    9.30   13.70
  13   1   4   11.80    7.30
 -14  -1  -4   22.20    8.10
 -14  -1  -4   13.10   11.00
  14   1   4   35.90   10.10
  13  -2  -4    3.90    4.30
 -13   2   4    6.30    8.00
  12  -2  -4   78.59   16.20
  12  -2  -4   75.89   13.10
 -12   2   4   79.49   15.00
 -12   2   4   76.69   13.20
  11  -2  -4   49.20   11.00
  11  -2  -4   42.10   13.60
 -11   2   4   58.09   11.50
  10  -2  -4   -7.70    6.40
  10  -2  -4   -7.20    9.20
 -10   2   4   -0.80   15.20
 -10   2   4    5.30    9.40
 -10   2   4    5.10    8.40
   9  -2  -4  276.57   25.40
   9  -2  -4  296.57   27.60
  -9   2   4  275.57   25.90
  -9   2   4  288.77   25.90
   8  -2  -4   50.99   11.80
   8  -2  -4   47.00   10.00
  -8   2   4   49.80   10.40
  -8   2   4   66.79   11.70
  -8   2   4   76.89   19.00
   7  -2  -4   41.80    9.20
   7  -2  -4   45.70   10.40
  -7   2   4   43.90    9.80
  -7   2   4   44.60    9.40
   6  -2  -4  109.09   14.00
   6  -2  -4   96.69   12.90
  -6   2   4  102.59   13.80
  -6   2   4   79.39   12.60
   5  -2  -4  959.30   64.49
   5  -2  -4  883.41   64.39
  -5   2   4 1014.50   69.39
  -5   2   4  853.31   64.49
   4  -2  -4   12.20    7.10
   4  -2  -4   13.20    7.30
  -4   2   4    4.30    7.40
   3  -2  -4  612.34   41.40
   3  -2  -4  533.75   41.10
  -3   2   4  577.34   41.70
   2  -2  -4 1209.58   82.19
   2  -2  -4 1222.98   82.19
  -2   2   4 1223.58   82.49
   1  -2  -4 4038.30  265.27
   1  -2  -4 3984.30  265.27
  -1   2   4 4134.99  265.57
   0  -2  -4  197.38   15.50
   0  -2  -4  196.98   14.90
   0  -2  -4  188.28   14.70
   0   2   4  151.88   17.10
   0   2   4  164.08   14.50
   0   2   4  179.28   15.20
  -1  -2  -4  145.09   12.00
  -1  -2  -4  147.89   11.40
   1   2   4  152.98   12.40
   1   2   4  146.69   11.30
  -2  -2  -4 1281.97   82.29
   2   2   4 1180.98   81.59
   2   2   4 1267.67   82.29
  -3  -2  -4   96.09    9.20
  -3  -2  -4   90.59    8.80
   3   2   4  103.09    9.40
   3   2   4  103.69    9.60
  -4  -2  -4  191.68   15.20
  -4  -2  -4  200.28   15.80
   4   2   4  159.28   15.60
   4   2   4  190.88   14.90
  -5  -2  -4  636.64   41.80
   5   2   4  588.14   41.20
   5   2   4  557.74   41.30
  -6  -2  -4  367.46   28.20
  -6  -2  -4  403.56   29.20
   6   2   4  362.46   29.00
   6   2   4  389.66   28.10
  -7  -2  -4  267.17   22.50
  -7  -2  -4  263.77   21.40
   7   2   4  275.37   21.50
   7   2   4  266.57   23.20
  -8  -2  -4   26.70    7.50
  -8  -2  -4   30.60    7.50
   8   2   4   21.30    8.40
   8   2   4   17.10    6.00
  -9  -2  -4   43.50    8.80
  -9  -2  -4   39.30    9.50
   9   2   4   54.39   11.40
   9   2   4   40.10    8.20
 -10  -2  -4   -6.60    7.20
 -10  -2  -4    0.50    7.10
  10   2   4    0.20    5.20
  10   2   4    1.20    8.90
 -11  -2  -4    7.10    8.90
 -11  -2  -4    2.30    7.10
  11   2   4   34.80   12.10
  11   2   4    5.70    6.20
 -12  -2  -4   31.50    8.30
 -12  -2  -4   45.10   11.80
  12   2   4   32.60    8.80
  12   2   4   79.49   16.80
 -13  -2  -4   80.49   12.00
 -13  -2  -4   89.09   16.70
  13   2   4  114.39   14.70
  13   2   4  129.79   21.80
 -14  -2  -4  244.88   24.60
  14   2   4  336.77   35.20
  14   2   4  352.96   27.40
  12  -3  -4    1.10    6.90
 -12   3   4    9.30    9.50
 -12   3   4   -4.90    8.00
  11  -3  -4   74.69   16.20
  11  -3  -4   73.39   13.50
 -11   3   4   33.40   11.50
 -11   3   4   58.69   13.80
  10  -3  -4  173.38   23.60
  10  -3  -4  166.58   20.30
 -10   3   4  157.98   20.10
 -10   3   4  161.78   20.80
   9  -3  -4  405.46   33.40
   9  -3  -4  375.06   34.90
  -9   3   4  344.47   33.00
  -9   3   4  438.36   34.10
   8  -3  -4   92.99   14.10
   8  -3  -4   53.19   13.70
  -8   3   4   76.29   13.20
  -8   3   4   72.49   13.80
   7  -3  -4   70.79   13.50
   7  -3  -4   60.49   12.00
  -7   3   4   71.59   11.90
  -7   3   4   69.59   12.50
   6  -3  -4   91.39   13.40
  -6   3   4  105.29   14.40
  -6   3   4   71.89   12.00
   5  -3  -4    0.20    6.80
   5  -3  -4    6.10    7.80
  -5   3   4    6.10    6.60
  -5   3   4   11.20    7.80
   4  -3  -4  116.69   14.70
   4  -3  -4   88.49   13.40
  -4   3   4  106.99   13.70
  -4   3   4   98.09   14.50
   3  -3  -4  353.06   26.60
   3  -3  -4  323.77   26.80
  -3   3   4  308.77   25.90
  -3   3   4  299.97   27.00
   2  -3  -4   81.19   12.10
   2  -3  -4  128.49   13.30
  -2   3   4   93.49   12.60
  -2   3   4  109.49   12.20
   1  -3  -4  283.67   23.20
   1  -3  -4  295.57   23.00
  -1   3   4  296.87   23.90
  -1   3   4  278.87   22.70
   0  -3  -4 1837.82  120.99
   0  -3  -4 1829.42  121.19
   0   3   4 1800.92  121.19
   0   3   4 1816.92  120.89
  -1  -3  -4    5.80    4.70
  -1  -3  -4   10.10    4.80
   1   3   4   11.50    5.20
   1   3   4    9.70    4.70
  -2  -3  -4  381.16   26.60
  -2  -3  -4  352.76   26.30
   2   3   4  381.66   25.60
   2   3   4  371.56   26.70
  -3  -3  -4 3459.45  295.57
  -4  -3  -4  864.91   51.79
   4   3   4  729.53   51.19
   4   3   4  705.83   51.69
  -5  -3  -4  535.25   38.40
   5   3   4  537.85   37.40
  -6  -3  -4  554.34   39.20
  -6  -3  -4  645.74   41.70
   6   3   4  587.14   40.10
   6   3   4  513.85   40.00
  -7  -3  -4  646.64   45.70
  -7  -3  -4  703.23   48.40
   7   3   4  638.04   47.10
   7   3   4  696.23   46.70
  -8  -3  -4  265.67   24.00
  -8  -3  -4  290.27   21.30
   8   3   4  297.27   22.10
   8   3   4  242.68   23.10
  -9  -3  -4  219.78   19.90
  -9  -3  -4  166.28   15.80
   9   3   4  183.78   16.70
   9   3   4  173.28   19.00
 -10  -3  -4   79.79   10.20
 -10  -3  -4   58.19   12.80
  10   3   4   79.69   10.90
  10   3   4   79.89   14.30
 -11  -3  -4   14.30    6.80
 -11  -3  -4   12.00    8.50
  11   3   4    9.30   10.60
  11   3   4   17.60    6.90
 -12  -3  -4   84.29   24.40
 -12  -3  -4   65.09   10.00
 -12  -3  -4   92.29   14.60
  12   3   4   83.49   16.20
  12   3   4   96.89   12.70
 -13  -3  -4   54.39    9.20
 -13  -3  -4   64.29   21.90
 -13  -3  -4   69.49   13.90
  13   3   4   72.09   16.20
  13   3   4   60.59   11.00
 -14  -3  -4   16.50    6.80
  14   3   4   16.90    7.60
  14   3   4   24.30   13.60
 -15  -3  -4  172.08   17.20
 -15  -3  -4  193.08   23.10
  12  -4  -4   46.30   12.00
 -12   4   4   42.70   13.20
 -12   4   4   33.10   11.60
  11  -4  -4    3.80    8.00
  11  -4  -4    4.30   10.90
 -11   4   4    7.30    9.40
 -11   4   4   -7.40    8.40
  10  -4  -4  100.39   16.80
  10  -4  -4  135.99   21.70
 -10   4   4  102.69   17.30
 -10   4   4  143.49   20.10
   9  -4  -4  111.79   19.50
   9  -4  -4  122.69   19.50
  -9   4   4   88.29   16.50
  -9   4   4  140.49   19.00
   8  -4  -4  558.44   46.60
  -8   4   4  543.15   45.50
  -8   4   4  617.24   45.90
   7  -4  -4  170.98   22.80
   7  -4  -4  196.18   23.60
  -7   4   4  240.48   22.20
  -7   4   4  171.08   21.90
   6  -4  -4  368.26   31.60
   6  -4  -4  400.86   33.00
  -6   4   4  395.06   31.60
  -6   4   4  340.17   31.80
   5  -4  -4  103.69   17.50
   5  -4  -4  126.09   16.50
  -5   4   4  115.69   15.50
  -5   4   4  140.19   17.20
   4  -4  -4  622.84   46.20
   4  -4  -4  601.04   46.60
  -4   4   4  616.94   47.00
  -4   4   4  608.74   45.40
   3  -4  -4   12.10    9.20
   3  -4  -4   18.70    8.40
  -3   4   4   12.00    7.80
  -3   4   4   11.50    8.90
   2  -4  -4 1257.17   80.59
   2  -4  -4 1105.69   80.49
  -2   4   4 1127.19   80.89
  -2   4   4 1163.98   80.09
   1  -4  -4 5969.70  391.46
  -1   4   4 5855.11  390.96
  -1   4   4 6087.79  393.16
   0  -4  -4  308.17   24.60
   0  -4  -4  302.97   24.30
   0   4   4  326.47   25.10
   0   4   4  284.97   23.90
  -1  -4  -4 2024.80  133.49
  -1  -4  -4 2002.80  133.29
   1   4   4 2006.50  133.69
   1   4   4 1996.10  133.19
  -2  -4  -4 3538.25  235.18
   2   4   4 3711.83  235.68
   2   4   4 3512.15  235.08
  -3  -4  -4  935.11   63.19
  -3  -4  -4  929.11   62.89
   3   4   4  981.30   63.49
   3   4   4  905.41   62.09
  -4  -4  -4   63.79    9.60
  -4  -4  -4   57.79    7.10
   4   4   4   68.59    6.80
   4   4   4   56.49    7.70
  -5  -4  -4    6.10    4.00
   5   4   4    0.00    4.10
   5   4   4    5.10    4.30
  -6  -4  -4    0.40    4.40
  -6  -4  -4   -6.10    5.20
   6   4   4   -2.00    4.20
   6   4   4   -3.80    6.40
  -7  -4  -4  120.89   11.00
  -7  -4  -4  110.09   12.00
   7   4   4   96.29   11.50
   7   4   4  113.59   11.70
  -8  -4  -4  514.05   35.80
  -8  -4  -4  537.25   37.60
   8   4   4  482.45   37.30
   8   4   4  529.75   37.00
  -9  -4  -4   61.29    7.80
  -9  -4  -4   40.50    8.40
   9   4   4   46.30    8.20
 -10  -4  -4  931.71   62.69
 -10  -4  -4 1002.40   71.89
 -10  -4  -4  868.41   65.69
  10   4   4  847.72   65.09
  10   4   4  944.31   64.19
 -11  -4  -4  106.89   23.00
 -11  -4  -4  122.89   11.90
  11   4   4   87.69   12.30
  11   4   4   79.69   15.30
 -12  -4  -4   36.80   11.00
 -12  -4  -4   37.40    7.60
 -12  -4  -4   40.20   20.20
  12   4   4   37.00    8.40
  12   4   4   46.50   13.00
 -13  -4  -4   12.20    6.90
 -13  -4  -4   11.60   20.20
 -13  -4  -4   15.40    9.40
  13   4   4    8.60   11.30
 -14  -4  -4  180.28   17.60
 -14  -4  -4  238.68   22.80
  14   4   4  135.99   33.10
 -15  -4  -4   10.90    6.80
 -15  -4  -4   20.50   10.40
  15   4   4    6.50   12.40
  12  -5  -4   87.19   16.50
 -12   5   4   82.39   16.70
 -12   5   4  113.39   19.70
  11  -5  -4    0.10    8.20
 -11   5   4   -7.50    8.80
  10  -5  -4   -2.40    8.20
  10  -5  -4   -5.30   11.90
 -10   5   4    2.60    9.30
 -10   5   4   14.10   11.40
   9  -5  -4   87.99   15.60
  -9   5   4   86.69   17.00
  -9   5   4  104.69   17.70
   8  -5  -4  -12.70    9.60
   8  -5  -4    4.70    9.00
  -8   5   4   11.20   10.30
  -8   5   4   -1.00    9.00
   7  -5  -4  325.27   32.20
   7  -5  -4  330.07   30.60
  -7   5   4  317.57   30.10
  -7   5   4  341.17   31.60
   6  -5  -4   86.89   16.10
  -6   5   4   78.69   14.90
  -6   5   4   96.39   15.00
   5  -5  -4  657.53   47.70
   5  -5  -4  510.35   45.10
  -5   5   4  594.34   46.00
  -5   5   4  572.84   44.50
   4  -5  -4    1.20    7.10
   4  -5  -4    0.50    7.90
  -4   5   4   -4.30    7.60
  -4   5   4   16.90    8.00
   3  -5  -4  189.58   22.90
   3  -5  -4  219.18   22.70
  -3   5   4  186.08   22.10
  -3   5   4  214.88   21.00
   2  -5  -4  372.26   32.10
  -2   5   4  350.76   32.20
  -2   5   4  394.66   31.10
   1  -5  -4 2400.36  164.28
  -1   5   4 2498.85  166.48
  -1   5   4 2458.85  163.78
   0  -5  -4  296.27   25.90
   0  -5  -4  291.57   25.30
   0   5   4  297.37   24.50
  -1  -5  -4   -5.40    5.60
   1   5   4    8.10    5.50
   1   5   4    6.30    6.80
  -2  -5  -4   13.50    6.30
   2   5   4   30.50    7.70
   2   5   4   12.60    5.60
  -3  -5  -4 1222.68   84.09
  -3  -5  -4 1247.58   84.29
   3   5   4 1232.98   83.99
   3   5   4 1310.07   84.99
  -4  -5  -4 1163.98   78.59
  -4  -5  -4 1125.29   77.29
   4   5   4 1173.58   78.29
  -5  -5  -4   21.90    6.00
  -5  -5  -4   26.00    5.60
  -5  -5  -4   28.20   11.60
   5   5   4   28.60    7.10
   5   5   4   31.60    5.50
  -6  -5  -4  112.39   11.60
  -6  -5  -4  117.39   19.20
  -6  -5  -4  118.69   11.40
   6   5   4  121.19   12.70
  -7  -5  -4  132.59   12.40
  -7  -5  -4  113.49   19.00
  -7  -5  -4  112.89   10.70
   7   5   4  128.19   12.60
  -8  -5  -4  148.79   20.80
  -8  -5  -4  117.59   15.10
   8   5   4  127.09   12.90
   8   5   4  126.59   13.30
  -9  -5  -4   87.79   16.40
  -9  -5  -4  111.69   19.60
   9   5   4  102.39   11.70
   9   5   4   92.39   12.60
 -10  -5  -4  312.67   25.80
 -10  -5  -4  330.47   35.80
  10   5   4  310.27   26.70
 -11  -5  -4  103.39   23.20
 -11  -5  -4   98.89   13.40
  11   5   4  103.59   15.10
 -12  -5  -4   59.59   10.70
 -12  -5  -4   51.59   21.60
  12   5   4   54.09   12.70
 -13  -5  -4   24.10   20.80
 -13  -5  -4   24.70    9.00
  13   5   4   53.39   13.00
 -14  -5  -4    8.10    5.30
 -14  -5  -4   28.30    9.90
  14   5   4   20.90   12.20
 -15  -5  -4   52.49    8.10
 -15  -5  -4   52.59   11.50
  15   5   4   59.39   14.90
  11  -6  -4  124.69   19.90
 -11   6   4  117.59   19.90
 -11   6   4  109.89   20.20
  10  -6  -4   -6.40    8.20
 -10   6   4   11.60   11.20
 -10   6   4    0.60    9.70
   9  -6  -4   98.19   17.30
   9  -6  -4  113.19   21.80
  -9   6   4   78.39   16.80
  -9   6   4   70.69   16.50
   8  -6  -4  330.97   32.60
   8  -6  -4  366.76   39.10
  -8   6   4  364.96   33.40
  -8   6   4  312.47   32.90
   7  -6  -4    4.70    9.20
   7  -6  -4   14.70   12.30
  -7   6   4    1.10    8.70
   6  -6  -4    7.60    8.80
   6  -6  -4   28.80   12.40
  -6   6   4    8.20    9.30
  -6   6   4   13.90    9.90
   5  -6  -4   22.60   10.90
   5  -6  -4   30.90   10.30
  -5   6   4   21.20   10.30
  -5   6   4   14.90    9.40
   4  -6  -4  410.86   34.70
   4  -6  -4  370.46   35.10
  -4   6   4  429.96   36.30
  -4   6   4  416.96   34.10
   3  -6  -4   33.70   12.20
   3  -6  -4   45.20   10.60
  -3   6   4   18.00   10.10
  -3   6   4   37.30   10.10
   2  -6  -4    2.00    9.20
   2  -6  -4   16.40    8.30
  -2   6   4    5.30    9.40
  -2   6   4    2.90    7.40
   1  -6  -4   13.80   10.00
   1  -6  -4    4.90    8.30
  -1   6   4   10.60    9.80
  -1   6   4   12.90    8.40
   0  -6  -4 1579.74  114.49
   0  -6  -4 1793.32  115.99
   0   6   4 1666.23  113.89
  -1  -6  -4   13.20    7.90
  -1  -6  -4   12.50    9.90
   1   6   4   16.30    7.00
  -2  -6  -4  185.98   19.10
  -2  -6  -4  183.38   18.60
   2   6   4  184.18   17.60
   2   6   4  196.68   19.90
  -3  -6  -4  812.62   56.29
  -3  -6  -4  806.52   56.39
   3   6   4  838.22   57.39
   3   6   4  765.82   55.79
  -4  -6  -4 1501.45  105.09
  -4  -6  -4 1623.04  105.79
   4   6   4 1542.45  104.19
   4   6   4 1643.24  106.59
  -5  -6  -4  198.78   18.00
  -5  -6  -4  209.18   22.50
   5   6   4  201.98   19.60
  -6  -6  -4   23.70   13.80
  -6  -6  -4   21.50    5.50
  -6  -6  -4   21.90    6.30
   6   6   4   23.20    5.30
   6   6   4   32.10    7.80
  -7  -6  -4   -6.00    4.00
  -7  -6  -4   -2.30    3.80
  -7  -6  -4   -7.90   11.50
   7   6   4    6.30    4.80
   7   6   4   -3.70    4.60
  -8  -6  -4  139.99   13.50
  -8  -6  -4  143.49   22.10
   8   6   4  151.58   14.30
  -9  -6  -4  114.89   12.70
  -9  -6  -4  127.39   22.70
   9   6   4  112.49   13.00
 -10  -6  -4    0.40   17.20
 -10  -6  -4    4.50    5.00
 -10  -6  -4    7.00    5.90
  10   6   4   13.10    7.60
 -11  -6  -4  202.88   17.20
 -11  -6  -4  210.78   34.00
 -11  -6  -4  223.58   19.10
  11   6   4  175.18   19.90
 -12  -6  -4    0.30    6.10
 -12  -6  -4    0.50   18.80
 -12  -6  -4   -4.10    4.80
  12   6   4    1.60    7.20
  12   6   4   10.00    8.50
 -13  -6  -4   71.49   27.20
 -13  -6  -4   40.30   10.10
  13   6   4   53.29   11.70
  13   6   4   45.80   12.30
 -14  -6  -4    0.50    7.20
 -14  -6  -4   16.40   28.00
  14   6   4   13.20   10.60
  15   6   4   82.89   16.10
  15   6   4  108.29   14.00
  11  -7  -4  116.39   21.30
 -11   7   4  132.89   22.60
 -11   7   4   92.09   19.90
  10  -7  -4   58.89   14.90
 -10   7   4   76.09   21.00
 -10   7   4   37.40   14.30
   9  -7  -4   21.90   12.00
  -9   7   4   28.40   13.50
  -9   7   4   13.50   12.30
   8  -7  -4  368.86   33.80
   8  -7  -4  338.57   39.40
  -8   7   4  291.77   34.60
  -8   7   4  306.57   32.80
   7  -7  -4   -1.60   12.00
   7  -7  -4    3.90    9.50
  -7   7   4   -4.80    9.20
  -7   7   4   25.80   12.50
   6  -7  -4   85.19   16.70
   6  -7  -4  110.39   19.80
  -6   7   4   74.99   17.30
  -6   7   4   93.19   16.30
   5  -7  -4   50.59   14.00
   5  -7  -4   23.80   11.80
  -5   7   4   50.59   13.80
  -5   7   4   22.80   10.80
   4  -7  -4  403.96   33.90
   4  -7  -4  374.56   34.40
  -4   7   4  356.26   32.40
  -4   7   4  338.07   33.80
   3  -7  -4  362.36   36.00
   3  -7  -4  459.65   36.50
  -3   7   4  426.86   37.20
  -3   7   4  429.26   35.40
   2  -7  -4  120.39   17.20
   2  -7  -4  110.79   17.70
  -2   7   4  107.39   16.00
  -2   7   4  110.99   18.00
   1  -7  -4   95.69   14.50
   1  -7  -4   72.49   14.90
  -1   7   4   88.39   15.80
  -1   7   4  102.39   15.20
   0  -7  -4 1085.69   76.19
   0  -7  -4 1094.49   76.89
   0   7   4 1009.90   76.99
   0   7   4 1085.89   75.69
  -1  -7  -4   43.80   10.60
  -1  -7  -4   35.30   11.60
   1   7   4   40.60   10.00
  -2  -7  -4   21.10    9.00
  -2  -7  -4    7.60    9.00
   2   7   4   16.00    7.60
   2   7   4   25.40   11.50
  -3  -7  -4   18.00    8.50
  -3  -7  -4   28.60    8.70
   3   7   4   15.90    7.20
   3   7   4   10.60    9.20
  -4  -7  -4  492.65   38.70
  -4  -7  -4  553.44   39.50
   4   7   4  564.34   41.10
   4   7   4  518.25   38.50
  -5  -7  -4  160.88   16.40
  -5  -7  -4  162.88   15.50
   5   7   4  190.08   18.90
   5   7   4  153.28   13.80
  -6  -7  -4   21.00    6.70
  -6  -7  -4   15.60    6.30
   6   7   4   18.20    7.50
   6   7   4    5.50    5.20
  -7  -7  -4  129.79   23.00
  -7  -7  -4  168.38   15.90
  -7  -7  -4  181.68   15.20
   7   7   4  176.38   14.30
   7   7   4  223.98   18.10
  -8  -7  -4   -1.80   13.80
  -8  -7  -4   -0.70    4.40
   8   7   4    6.20    5.20
   8   7   4    7.20    5.80
  -9  -7  -4   26.50    6.90
  -9  -7  -4   47.90    7.70
  -9  -7  -4   38.60   18.50
   9   7   4   29.40   13.60
 -10  -7  -4  748.13   53.39
 -10  -7  -4  813.32   53.99
  10   7   4  750.32   53.79
 -11  -7  -4   22.70    7.00
 -11  -7  -4   16.60   21.20
 -11  -7  -4   27.00    6.60
  11   7   4   35.90   10.20
  11   7   4   25.30    8.20
 -12  -7  -4   37.10    7.40
 -12  -7  -4   49.50   25.80
 -12  -7  -4   54.59    9.30
  12   7   4   67.99   12.60
  12   7   4   53.39   10.90
 -13  -7  -4    1.40    4.80
 -13  -7  -4    3.30   22.80
 -13  -7  -4    5.80    6.80
  13   7   4   27.30    9.70
 -14  -7  -4   86.69   30.40
  14   7   4  123.79   16.10
  14   7   4  135.99   15.40
  10  -8  -4  185.18   26.80
 -10   8   4  205.58   28.20
   9  -8  -4   27.40   13.30
  -9   8   4   22.60   13.40
  -9   8   4   38.60   14.30
   8  -8  -4   15.10   10.40
   8  -8  -4    0.80   13.00
  -8   8   4   -5.30    9.90
  -8   8   4    8.90   11.50
   7  -8  -4  296.87   37.50
   7  -8  -4  310.07   33.10
  -7   8   4  320.97   34.10
  -7   8   4  338.47   33.80
   6  -8  -4   89.69   17.20
   6  -8  -4   62.09   18.70
  -6   8   4   76.39   17.10
  -6   8   4   84.89   18.60
   5  -8  -4   29.40   14.10
   5  -8  -4   18.50   11.60
  -5   8   4   48.90   14.00
  -5   8   4    9.50   11.30
   4  -8  -4   64.89   15.50
   4  -8  -4   47.10   13.80
  -4   8   4   52.29   13.50
  -4   8   4   74.09   16.20
   3  -8  -4  562.64   43.10
   3  -8  -4  522.35   44.10
  -3   8   4  489.25   43.60
  -3   8   4  483.85   41.70
   2  -8  -4  809.82   61.09
   2  -8  -4  801.22   59.99
  -2   8   4  797.52   59.49
  -2   8   4  765.12   61.19
   1  -8  -4 1493.75  112.99
   1  -8  -4 1617.04  112.69
  -1   8   4 1735.03  112.79
  -1   8   4 1636.34  114.29
   0  -8  -4  147.59   19.10
   0  -8  -4  105.39   16.50
   0   8   4   84.69   17.10
   0   8   4  115.89   16.50
  -1  -8  -4 2219.98  153.68
  -1  -8  -4 2242.98  153.08
   1   8   4 2277.27  154.48
   1   8   4 2301.57  152.88
  -2  -8  -4    2.90    8.40
  -2  -8  -4   -0.40    7.30
   2   8   4   -9.20    8.80
   2   8   4    0.40    6.70
  -3  -8  -4  116.29   14.90
  -3  -8  -4   86.09   13.50
   3   8   4  106.19   16.00
   3   8   4   76.69   12.40
  -4  -8  -4  170.18   18.10
  -4  -8  -4  168.98   18.20
   4   8   4  194.18   21.00
   4   8   4  158.18   16.50
  -5  -8  -4  758.42   55.49
  -5  -8  -4  748.33   54.79
   5   8   4  822.62   56.39
   5   8   4  884.41   57.59
   5   8   4  707.53   54.49
  -6  -8  -4  431.06   32.60
  -6  -8  -4  426.16   33.50
   6   8   4  453.75   31.30
   6   8   4  469.45   35.30
  -7  -8  -4   19.90   27.40
  -7  -8  -4   30.10    6.30
  -7  -8  -4   26.80    7.00
   7   8   4   27.00    5.90
   7   8   4   32.60    8.80
  -8  -8  -4  371.66   30.40
  -8  -8  -4  427.76   32.30
   8   8   4  432.26   32.40
  -9  -8  -4   40.00    7.20
  -9  -8  -4   27.80    7.20
  -9  -8  -4   29.30   18.30
   9   8   4   31.60    8.20
 -10  -8  -4   21.10   20.70
 -10  -8  -4   14.00    6.20
 -10  -8  -4   25.50    6.50
  10   8   4   27.30    8.40
  10   8   4   27.20    8.00
 -11  -8  -4    8.50    6.00
 -11  -8  -4    8.00    5.50
 -11  -8  -4   -9.20   20.90
  11   8   4    4.20    6.70
 -12  -8  -4  224.18   17.60
 -12  -8  -4  167.38   15.90
 -12  -8  -4  162.68   34.10
  12   8   4  164.78   18.40
  12   8   4  215.38   20.10
 -13  -8  -4    5.70   23.20
  13   8   4   -6.20    6.70
  13   8   4   20.30    8.50
 -14  -8  -4    4.60   23.90
  10  -9  -4    8.30   10.10
 -10   9   4   25.90   13.60
 -10   9   4   13.60   12.90
   9  -9  -4   39.80   15.00
  -9   9   4   27.70   14.80
  -9   9   4   43.00   16.20
   8  -9  -4   39.00   13.90
  -8   9   4   44.40   15.60
  -8   9   4   35.20   14.40
   7  -9  -4  198.88   32.00
   7  -9  -4  229.78   28.20
  -7   9   4  170.38   25.80
  -7   9   4  164.28   25.80
   6  -9  -4   50.69   15.00
   6  -9  -4   58.19   28.20
  -6   9   4   28.40   13.80
  -6   9   4   45.20   14.40
   5  -9  -4   25.50   15.70
   5  -9  -4   37.80   13.80
  -5   9   4   46.20   15.80
  -5   9   4   38.90   13.30
   4  -9  -4    5.70   12.20
   4  -9  -4   -2.50    9.50
  -4   9   4   15.00   10.10
  -4   9   4   13.30   11.20
   3  -9  -4  475.65   40.50
   3  -9  -4  463.95   42.20
  -3   9   4  470.45   39.70
  -3   9   4  424.06   41.60
   2  -9  -4  250.67   28.50
   2  -9  -4  286.07   32.10
  -2   9   4  219.08   26.70
[truncated: 1,428,500 more chars]
