# Supplementary material for: Switchable Reactivities of Metalated Phosphasilenes Regulated by Reversible 1,2‐Metal Migration
Source: Angew Chem Int Ed Engl. 2025 Dec 16;65(5):e18102. doi: 10.1002/anie.202518102 (PMC12851009; doi:10.1002/anie.202518102)
Supplement: Supplementary file 2 — Supporting Information [file ANIE-65-e18102-s001.zip › 16.cif]

data_zhuhu154_0m
_audit_creation_date               2025-06-12
_audit_creation_method
;
Olex2 1.3
(compiled Nov 21 2019 18:26:39 for OlexSys, GUI svn.r6003)
;
_shelx_SHELXL_version_number       '2018/3'
_audit_contact_author_address      ?
_audit_contact_author_email        ?
_audit_contact_author_name         ''
_audit_contact_author_phone        ?
_publ_contact_author_id_orcid      ?
_publ_section_references
;
Dolomanov, O.V., Bourhis, L.J., Gildea, R.J, Howard, J.A.K. & Puschmann, H.
 (2009), J. Appl. Cryst. 42, 339-341.

Sheldrick, G.M. (2015). Acta Cryst. C71, 3-8.
;
_chemical_name_common              ?
_chemical_name_systematic          ?
_chemical_formula_moiety           'C48 H72 Fe N3 O2 P Si2'
_chemical_formula_sum              'C48 H72 Fe N3 O2 P Si2'
_chemical_formula_weight           866.08
_chemical_melting_point            ?
loop_
  _atom_type_symbol
  _atom_type_description
  _atom_type_scat_dispersion_real
  _atom_type_scat_dispersion_imag
  _atom_type_scat_source
 'C' 'C' 0.0033 0.0016 'International Tables Vol C Tables 4.2.6.8 and 6.1.1.4'
 'H' 'H' 0.0000 0.0000 'International Tables Vol C Tables 4.2.6.8 and 6.1.1.4'
 'Fe' 'Fe' 0.3463 0.8444 'International Tables Vol C Tables 4.2.6.8 and 6.1.1.4'
 'N' 'N' 0.0061 0.0033 'International Tables Vol C Tables 4.2.6.8 and 6.1.1.4'
 'O' 'O' 0.0106 0.0060 'International Tables Vol C Tables 4.2.6.8 and 6.1.1.4'
 'P' 'P' 0.1023 0.0942 'International Tables Vol C Tables 4.2.6.8 and 6.1.1.4'
 'Si' 'Si' 0.0817 0.0704 'International Tables Vol C Tables 4.2.6.8 and 6.1.1.4'

_shelx_space_group_comment
;
The symmetry employed for this shelxl refinement is uniquely defined
by the following loop, which should always be used as a source of
symmetry information in preference to the above space-group names.
They are only intended as comments.
;
_space_group_crystal_system        'monoclinic'
_space_group_IT_number             14
_space_group_name_H-M_alt          'P 1 21/c 1'
_space_group_name_Hall             '-P 2ybc'
loop_
  _space_group_symop_operation_xyz
 'x, y, z'
 '-x, y+1/2, -z+1/2'
 '-x, -y, -z'
 'x, -y-1/2, z-1/2'

_cell_length_a                     10.4461(4)
_cell_length_b                     24.2659(8)
_cell_length_c                     20.7376(8)
_cell_angle_alpha                  90
_cell_angle_beta                   103.5740(10)
_cell_angle_gamma                  90
_cell_volume                       5109.8(3)
_cell_formula_units_Z              4
_cell_measurement_reflns_used      9471
_cell_measurement_temperature      100.0
_cell_measurement_theta_max        25.64
_cell_measurement_theta_min        2.59
_shelx_estimated_absorpt_T_max     0.959
_shelx_estimated_absorpt_T_min     0.903
_exptl_absorpt_coefficient_mu      0.410
_exptl_absorpt_correction_T_max    0.7453
_exptl_absorpt_correction_T_min    0.6987
_exptl_absorpt_correction_type     multi-scan
_exptl_absorpt_process_details     ?
_exptl_absorpt_special_details     ?
_exptl_crystal_colour              red
_exptl_crystal_colour_modifier     ?
_exptl_crystal_colour_primary      red
_exptl_crystal_density_diffrn      1.126
_exptl_crystal_density_meas        ?
_exptl_crystal_density_method      ?
_exptl_crystal_description         block
_exptl_crystal_F_000               1864
_exptl_crystal_size_max            0.255
_exptl_crystal_size_mid            0.214
_exptl_crystal_size_min            0.104
_exptl_transmission_factor_max     ?
_exptl_transmission_factor_min     ?
_diffrn_reflns_av_R_equivalents    0.0492
_diffrn_reflns_av_unetI/netI       0.0353
_diffrn_reflns_Laue_measured_fraction_full  0.999
_diffrn_reflns_Laue_measured_fraction_max  0.997
_diffrn_reflns_limit_h_max         12
_diffrn_reflns_limit_h_min         -12
_diffrn_reflns_limit_k_max         29
_diffrn_reflns_limit_k_min         -29
_diffrn_reflns_limit_l_max         25
_diffrn_reflns_limit_l_min         -25
_diffrn_reflns_number              57754
_diffrn_reflns_point_group_measured_fraction_full  0.999
_diffrn_reflns_point_group_measured_fraction_max  0.997
_diffrn_reflns_theta_full          25.242
_diffrn_reflns_theta_max           25.683
_diffrn_reflns_theta_min           1.959
_diffrn_ambient_temperature        100.0
_diffrn_detector_area_resol_mean   ?
_diffrn_measured_fraction_theta_full  0.999
_diffrn_measured_fraction_theta_max  0.997
_diffrn_measurement_device_type    'Bruker APEX-II CCD'
_diffrn_measurement_method         ?
_diffrn_radiation_type             MoK\a
_diffrn_radiation_wavelength       0.71073
_diffrn_source                     ?
_reflns_Friedel_coverage           0.000
_reflns_Friedel_fraction_full      .
_reflns_Friedel_fraction_max       .
_reflns_number_gt                  8266
_reflns_number_total               9686
_reflns_special_details
;
 Reflections were merged by SHELXL according to the crystal
 class for the calculation of statistics and refinement.
 
 Structure factors included contributions from the .fab file.
 
 _reflns_Friedel_fraction is defined as the number of unique
 Friedel pairs measured divided by the number that would be
 possible theoretically, ignoring centric projections and
 systematic absences.
;
_reflns_threshold_expression       'I > 2\s(I)'
_computing_cell_refinement         ?
_computing_data_collection         ?
_computing_data_reduction          ?
_computing_molecular_graphics      'Olex2 1.3 (Dolomanov et al., 2009)'
_computing_publication_material    'Olex2 1.3 (Dolomanov et al., 2009)'
_computing_structure_refinement    'SHELXL 2018/3 (Sheldrick, 2015)'
_computing_structure_solution      'SHELXT 2018/2 (Sheldrick, 2018)'
_refine_diff_density_max           0.603
_refine_diff_density_min           -0.415
_refine_diff_density_rms           0.066
_refine_ls_extinction_coef         .
_refine_ls_extinction_method       none
_refine_ls_goodness_of_fit_ref     1.061
_refine_ls_hydrogen_treatment      constr
_refine_ls_matrix_type             full
_refine_ls_number_parameters       533
_refine_ls_number_reflns           9686
_refine_ls_number_restraints       0
_refine_ls_R_factor_all            0.0497
_refine_ls_R_factor_gt             0.0412
_refine_ls_restrained_S_all        1.061
_refine_ls_shift/su_max            0.002
_refine_ls_shift/su_mean           0.000
_refine_ls_structure_factor_coef   Fsqd
_refine_ls_weighting_details      
 'w=1/[\s^2^(Fo^2^)+(0.0599P)^2^+2.7379P] where P=(Fo^2^+2Fc^2^)/3'
_refine_ls_weighting_scheme        calc
_refine_ls_wR_factor_gt            0.1076
_refine_ls_wR_factor_ref           0.1132
_refine_special_details            ?
_olex2_refinement_description
;
1. Fixed Uiso
 At 1.2 times of:
  All C(H) groups
 At 1.5 times of:
  All C(H,H,H) groups
2.a Ternary CH refined with riding coordinates:
 C27(H27), C30(H30), C37(H37), C44(H44)
2.b Aromatic/amide H refined with riding coordinates:
 C6(H6), C7(H7), C3(H3), C4(H4), C5(H5), C23(H23), C24(H24), C25(H25),
 C40(H40), C41(H41), C42(H42)
2.c Idealised Me refined as rotating group:
 C9(H9A,H9B,H9C), C10(H10A,H10B,H10C), C11(H11A,H11B,H11C), C13(H13A,H13B,
 H13C), C14(H14A,H14B,H14C), C15(H15A,H15B,H15C), C17(H17A,H17B,H17C), C18(H18A,
 H18B,H18C), C19(H19A,H19B,H19C), C28(H28A,H28B,H28C), C29(H29A,H29B,H29C),
 C31(H31A,H31B,H31C), C32(H32A,H32B,H32C), C38(H38A,H38B,H38C), C39(H39A,H39B,
 H39C), C45(H45A,H45B,H45C), C46(H46A,H46B,H46C), C47(H47A,H47B,H47C), C48(H48A,
 H48B,H48C)
;
_atom_sites_solution_hydrogens     geom
_atom_sites_solution_primary       ?
_atom_sites_solution_secondary     ?
loop_
  _atom_site_label
  _atom_site_type_symbol
  _atom_site_fract_x
  _atom_site_fract_y
  _atom_site_fract_z
  _atom_site_U_iso_or_equiv
  _atom_site_adp_type
  _atom_site_occupancy
  _atom_site_site_symmetry_order
  _atom_site_calc_flag
  _atom_site_refinement_flags_posn
  _atom_site_refinement_flags_adp
  _atom_site_refinement_flags_occupancy
  _atom_site_disorder_assembly
  _atom_site_disorder_group
 Fe1 Fe 0.59870(3) 0.70693(2) 0.37551(2) 0.02194(9) Uani 1 1 d . . . . .
 Si1 Si 0.40943(5) 0.74149(2) 0.30687(3) 0.01747(12) Uani 1 1 d . . . . .
 P1 P 0.23886(5) 0.71527(2) 0.23761(3) 0.02977(14) Uani 1 1 d . . . . .
 Si2 Si 0.14544(5) 0.63269(2) 0.24390(3) 0.02237(13) Uani 1 1 d . . . . .
 O1 O 0.63407(16) 0.61916(7) 0.28616(9) 0.0415(4) Uani 1 1 d . . . . .
 O2 O 0.74937(14) 0.78071(6) 0.31165(8) 0.0311(3) Uani 1 1 d . . . . .
 N3 N 0.41766(15) 0.80935(7) 0.31478(8) 0.0195(3) Uani 1 1 d . . . . .
 N4 N 0.35206(15) 0.88349(6) 0.23549(8) 0.0180(3) Uani 1 1 d . . . . .
 N5 N 0.39502(15) 0.90278(6) 0.34167(7) 0.0170(3) Uani 1 1 d . . . . .
 C6 C 0.5420(3) 0.66332(10) 0.45193(11) 0.0392(6) Uani 1 1 d . . . . .
 H6 H 0.491924 0.630249 0.445605 0.047 Uiso 1 1 calc R U . . .
 C7 C 0.6814(3) 0.66703(10) 0.46618(12) 0.0421(6) Uani 1 1 d . . . . .
 H7 H 0.741048 0.636924 0.471194 0.051 Uiso 1 1 calc R U . . .
 C3 C 0.7156(2) 0.72328(10) 0.47156(11) 0.0371(5) Uani 1 1 d . . . . .
 H3 H 0.802412 0.737829 0.481055 0.044 Uiso 1 1 calc R U . . .
 C4 C 0.5972(2) 0.75439(9) 0.46028(10) 0.0315(5) Uani 1 1 d . . . . .
 H4 H 0.591039 0.793443 0.460463 0.038 Uiso 1 1 calc R U . . .
 C5 C 0.4908(2) 0.71731(10) 0.44880(11) 0.0329(5) Uani 1 1 d . . . . .
 H5 H 0.400207 0.726942 0.440403 0.039 Uiso 1 1 calc R U . . .
 C1 C 0.6149(2) 0.65339(9) 0.32097(12) 0.0289(5) Uani 1 1 d . . . . .
 C2 C 0.68660(19) 0.75211(8) 0.33561(10) 0.0241(4) Uani 1 1 d . . . . .
 C20 C 0.0065(2) 0.63603(9) 0.16209(12) 0.0351(5) Uani 1 1 d . . . . .
 C9 C 0.0646(3) 0.62516(12) 0.10142(13) 0.0483(7) Uani 1 1 d . . . . .
 H9A H -0.002974 0.631938 0.060639 0.072 Uiso 1 1 calc R U . . .
 H9B H 0.094197 0.586790 0.102134 0.072 Uiso 1 1 calc R U . . .
 H9C H 0.139525 0.649833 0.102946 0.072 Uiso 1 1 calc R U . . .
 C10 C -0.0609(3) 0.69298(11) 0.14997(16) 0.0503(7) Uani 1 1 d . . . . .
 H10A H -0.129348 0.692068 0.108598 0.075 Uiso 1 1 calc R U . . .
 H10B H 0.004798 0.721025 0.146651 0.075 Uiso 1 1 calc R U . . .
 H10C H -0.100751 0.701991 0.186975 0.075 Uiso 1 1 calc R U . . .
 C11 C -0.1023(2) 0.59313(10) 0.16164(14) 0.0435(6) Uani 1 1 d . . . . .
 H11A H -0.150364 0.602866 0.195319 0.065 Uiso 1 1 calc R U . . .
 H11B H -0.062445 0.556609 0.171475 0.065 Uiso 1 1 calc R U . . .
 H11C H -0.163348 0.592595 0.117820 0.065 Uiso 1 1 calc R U . . .
 C12 C 0.0699(2) 0.63080(9) 0.32107(12) 0.0320(5) Uani 1 1 d . . . . .
 C13 C 0.1728(2) 0.64668(10) 0.38398(12) 0.0388(6) Uani 1 1 d . . . . .
 H13A H 0.131021 0.648297 0.421594 0.058 Uiso 1 1 calc R U . . .
 H13B H 0.209964 0.682830 0.377746 0.058 Uiso 1 1 calc R U . . .
 H13C H 0.243229 0.619073 0.392822 0.058 Uiso 1 1 calc R U . . .
 C14 C -0.0405(2) 0.67430(11) 0.31381(15) 0.0483(7) Uani 1 1 d . . . . .
 H14A H -0.114770 0.663678 0.277506 0.073 Uiso 1 1 calc R U . . .
 H14B H -0.006913 0.710291 0.304078 0.073 Uiso 1 1 calc R U . . .
 H14C H -0.070030 0.676514 0.355250 0.073 Uiso 1 1 calc R U . . .
 C15 C 0.0114(3) 0.57467(10) 0.33260(13) 0.0419(6) Uani 1 1 d . . . . .
 H15A H 0.081560 0.546948 0.341874 0.063 Uiso 1 1 calc R U . . .
 H15B H -0.055089 0.563993 0.292849 0.063 Uiso 1 1 calc R U . . .
 H15C H -0.029579 0.577229 0.370426 0.063 Uiso 1 1 calc R U . . .
 C16 C 0.2570(2) 0.56925(8) 0.24122(11) 0.0263(4) Uani 1 1 d . . . . .
 C17 C 0.1824(2) 0.51505(9) 0.21911(13) 0.0366(5) Uani 1 1 d . . . . .
 H17A H 0.133411 0.518326 0.172772 0.055 Uiso 1 1 calc R U . . .
 H17B H 0.120779 0.507784 0.247205 0.055 Uiso 1 1 calc R U . . .
 H17C H 0.245461 0.484623 0.223299 0.055 Uiso 1 1 calc R U . . .
 C18 C 0.3459(2) 0.55931(9) 0.31058(12) 0.0344(5) Uani 1 1 d . . . . .
 H18A H 0.413602 0.532109 0.307620 0.052 Uiso 1 1 calc R U . . .
 H18B H 0.292578 0.545480 0.340203 0.052 Uiso 1 1 calc R U . . .
 H18C H 0.388087 0.594000 0.328153 0.052 Uiso 1 1 calc R U . . .
 C19 C 0.3495(2) 0.57998(11) 0.19456(13) 0.0394(6) Uani 1 1 d . . . . .
 H19A H 0.396323 0.614837 0.206702 0.059 Uiso 1 1 calc R U . . .
 H19B H 0.297575 0.582097 0.148663 0.059 Uiso 1 1 calc R U . . .
 H19C H 0.413304 0.549835 0.198663 0.059 Uiso 1 1 calc R U . . .
 C8 C 0.38833(17) 0.85920(7) 0.29771(9) 0.0169(4) Uani 1 1 d . . . . .
 C21 C 0.29821(19) 0.85302(8) 0.17535(9) 0.0199(4) Uani 1 1 d . . . . .
 C22 C 0.1612(2) 0.85279(8) 0.15073(10) 0.0240(4) Uani 1 1 d . . . . .
 C23 C 0.1120(2) 0.82364(9) 0.09208(11) 0.0315(5) Uani 1 1 d . . . . .
 H23 H 0.019766 0.823318 0.073474 0.038 Uiso 1 1 calc R U . . .
 C24 C 0.1939(2) 0.79544(10) 0.06072(11) 0.0363(5) Uani 1 1 d . . . . .
 H24 H 0.157823 0.775603 0.021130 0.044 Uiso 1 1 calc R U . . .
 C25 C 0.3288(2) 0.79575(9) 0.08647(11) 0.0322(5) Uani 1 1 d . . . . .
 H25 H 0.384348 0.775935 0.064399 0.039 Uiso 1 1 calc R U . . .
 C26 C 0.3842(2) 0.82481(8) 0.14443(10) 0.0229(4) Uani 1 1 d . . . . .
 C27 C 0.5325(2) 0.82585(9) 0.17217(10) 0.0262(4) Uani 1 1 d . . . . .
 H27 H 0.548738 0.828397 0.221556 0.031 Uiso 1 1 calc R U . . .
 C28 C 0.6014(2) 0.77377(11) 0.15596(12) 0.0386(6) Uani 1 1 d . . . . .
 H28A H 0.559583 0.741257 0.170152 0.058 Uiso 1 1 calc R U . . .
 H28B H 0.694530 0.774825 0.179313 0.058 Uiso 1 1 calc R U . . .
 H28C H 0.594204 0.771884 0.108037 0.058 Uiso 1 1 calc R U . . .
 C29 C 0.5927(2) 0.87691(11) 0.14813(14) 0.0447(6) Uani 1 1 d . . . . .
 H29A H 0.575136 0.876406 0.099589 0.067 Uiso 1 1 calc R U . . .
 H29B H 0.688059 0.877083 0.166766 0.067 Uiso 1 1 calc R U . . .
 H29C H 0.553666 0.910043 0.162591 0.067 Uiso 1 1 calc R U . . .
 C30 C 0.0648(2) 0.87981(8) 0.18579(11) 0.0272(4) Uani 1 1 d . . . . .
 H30 H 0.116277 0.903314 0.222429 0.033 Uiso 1 1 calc R U . . .
 C31 C -0.0350(2) 0.91686(10) 0.13892(13) 0.0384(6) Uani 1 1 d . . . . .
 H31A H -0.091844 0.894125 0.104803 0.058 Uiso 1 1 calc R U . . .
 H31B H 0.012223 0.943649 0.117749 0.058 Uiso 1 1 calc R U . . .
 H31C H -0.088956 0.936413 0.164345 0.058 Uiso 1 1 calc R U . . .
 C32 C -0.0083(2) 0.83611(9) 0.21654(12) 0.0335(5) Uani 1 1 d . . . . .
 H32A H -0.063561 0.813935 0.181237 0.050 Uiso 1 1 calc R U . . .
 H32B H -0.063774 0.854217 0.242315 0.050 Uiso 1 1 calc R U . . .
 H32C H 0.055700 0.812190 0.245744 0.050 Uiso 1 1 calc R U . . .
 C33 C 0.34062(18) 0.94101(7) 0.24214(10) 0.0193(4) Uani 1 1 d . . . . .
 C34 C 0.36584(17) 0.95281(7) 0.30688(10) 0.0186(4) Uani 1 1 d . . . . .
 C35 C 0.41747(18) 0.89450(8) 0.41190(9) 0.0198(4) Uani 1 1 d . . . . .
 C36 C 0.31628(19) 0.87048(8) 0.43669(10) 0.0219(4) Uani 1 1 d . . . . .
 C37 C 0.1807(2) 0.86000(8) 0.39177(11) 0.0255(4) Uani 1 1 d . . . . .
 H37 H 0.193843 0.850276 0.346896 0.031 Uiso 1 1 calc R U . . .
 C38 C 0.1054(2) 0.81255(9) 0.41419(12) 0.0334(5) Uani 1 1 d . . . . .
 H38A H 0.159262 0.779065 0.419244 0.050 Uiso 1 1 calc R U . . .
 H38B H 0.023021 0.806256 0.380943 0.050 Uiso 1 1 calc R U . . .
 H38C H 0.085494 0.821891 0.456775 0.050 Uiso 1 1 calc R U . . .
 C39 C 0.0981(2) 0.91246(10) 0.38414(14) 0.0414(6) Uani 1 1 d . . . . .
 H39A H 0.012792 0.905676 0.353384 0.062 Uiso 1 1 calc R U . . .
 H39B H 0.144217 0.942024 0.366672 0.062 Uiso 1 1 calc R U . . .
 H39C H 0.084019 0.923376 0.427455 0.062 Uiso 1 1 calc R U . . .
 C40 C 0.3432(2) 0.85922(9) 0.50442(10) 0.0275(4) Uani 1 1 d . . . . .
 H40 H 0.277513 0.842179 0.522493 0.033 Uiso 1 1 calc R U . . .
 C41 C 0.4632(2) 0.87232(9) 0.54577(11) 0.0308(5) Uani 1 1 d . . . . .
 H41 H 0.480098 0.863728 0.591687 0.037 Uiso 1 1 calc R U . . .
 C42 C 0.5590(2) 0.89798(9) 0.52027(10) 0.0278(4) Uani 1 1 d . . . . .
 H42 H 0.639969 0.908159 0.549442 0.033 Uiso 1 1 calc R U . . .
 C43 C 0.53915(19) 0.90922(8) 0.45272(10) 0.0218(4) Uani 1 1 d . . . . .
 C44 C 0.64918(19) 0.93392(8) 0.42498(11) 0.0258(4) Uani 1 1 d . . . . .
 H44 H 0.608434 0.949696 0.380334 0.031 Uiso 1 1 calc R U . . .
 C45 C 0.7437(3) 0.88871(11) 0.41554(18) 0.0548(8) Uani 1 1 d . . . . .
 H45A H 0.784135 0.872133 0.458594 0.082 Uiso 1 1 calc R U . . .
 H45B H 0.812493 0.904438 0.396116 0.082 Uiso 1 1 calc R U . . .
 H45C H 0.695409 0.860396 0.385821 0.082 Uiso 1 1 calc R U . . .
 C46 C 0.7220(2) 0.98044(10) 0.46820(12) 0.0373(5) Uani 1 1 d . . . . .
 H46A H 0.658115 1.007070 0.477460 0.056 Uiso 1 1 calc R U . . .
 H46B H 0.781269 0.998940 0.444815 0.056 Uiso 1 1 calc R U . . .
 H46C H 0.773446 0.965142 0.510046 0.056 Uiso 1 1 calc R U . . .
 C47 C 0.3657(2) 1.00608(8) 0.34263(10) 0.0232(4) Uani 1 1 d . . . . .
 H47A H 0.341932 1.036044 0.310346 0.035 Uiso 1 1 calc R U . . .
 H47B H 0.453578 1.012921 0.370817 0.035 Uiso 1 1 calc R U . . .
 H47C H 0.301422 1.004307 0.370231 0.035 Uiso 1 1 calc R U . . .
 C48 C 0.3087(2) 0.97778(8) 0.18302(10) 0.0256(4) Uani 1 1 d . . . . .
 H48A H 0.306733 1.016145 0.197513 0.038 Uiso 1 1 calc R U . . .
 H48B H 0.222409 0.967772 0.155195 0.038 Uiso 1 1 calc R U . . .
 H48C H 0.375991 0.973618 0.157443 0.038 Uiso 1 1 calc R U . . .

loop_
  _atom_site_aniso_label
  _atom_site_aniso_U_11
  _atom_site_aniso_U_22
  _atom_site_aniso_U_33
  _atom_site_aniso_U_23
  _atom_site_aniso_U_13
  _atom_site_aniso_U_12
 Fe1 0.01946(16) 0.01689(15) 0.02825(17) 0.00126(11) 0.00314(12) 0.00242(10)
 Si1 0.0152(3) 0.0138(3) 0.0237(3) 0.00022(19) 0.0051(2) -0.00009(18)
 P1 0.0234(3) 0.0211(3) 0.0397(3) 0.0051(2) -0.0028(2) -0.0059(2)
 Si2 0.0172(3) 0.0171(3) 0.0331(3) -0.0029(2) 0.0066(2) -0.0030(2)
 O1 0.0294(9) 0.0277(9) 0.0698(12) -0.0181(8) 0.0161(8) 0.0009(7)
 O2 0.0248(8) 0.0293(8) 0.0408(9) 0.0000(7) 0.0109(7) -0.0023(6)
 N3 0.0195(8) 0.0169(8) 0.0233(8) -0.0010(6) 0.0074(7) 0.0007(6)
 N4 0.0172(8) 0.0150(8) 0.0216(8) -0.0004(6) 0.0044(6) -0.0008(6)
 N5 0.0167(8) 0.0152(8) 0.0197(8) -0.0009(6) 0.0053(6) 0.0007(6)
 C6 0.0475(15) 0.0366(13) 0.0309(12) 0.0097(10) 0.0042(11) -0.0093(11)
 C7 0.0478(15) 0.0355(13) 0.0355(13) 0.0106(10) -0.0055(11) 0.0085(11)
 C3 0.0327(13) 0.0434(14) 0.0296(12) 0.0028(10) -0.0039(10) -0.0049(10)
 C4 0.0402(13) 0.0302(12) 0.0230(11) -0.0005(8) 0.0054(9) 0.0002(9)
 C5 0.0335(12) 0.0432(14) 0.0223(11) 0.0027(9) 0.0073(9) -0.0003(10)
 C1 0.0184(10) 0.0211(11) 0.0466(13) -0.0010(9) 0.0063(9) 0.0004(8)
 C2 0.0195(10) 0.0217(10) 0.0294(11) -0.0052(8) 0.0026(8) 0.0042(8)
 C20 0.0252(11) 0.0312(12) 0.0436(13) 0.0031(10) -0.0026(10) -0.0074(9)
 C9 0.0520(16) 0.0524(16) 0.0349(14) 0.0028(11) -0.0011(12) -0.0163(13)
 C10 0.0318(13) 0.0341(14) 0.0715(19) 0.0080(12) -0.0150(13) -0.0057(11)
 C11 0.0299(13) 0.0373(14) 0.0563(16) -0.0019(11) -0.0041(11) -0.0121(10)
 C12 0.0278(11) 0.0275(11) 0.0453(13) -0.0088(9) 0.0181(10) -0.0049(9)
 C13 0.0455(14) 0.0376(13) 0.0400(13) -0.0116(10) 0.0237(11) -0.0110(11)
 C14 0.0301(13) 0.0440(15) 0.0779(19) -0.0201(13) 0.0270(13) -0.0011(11)
 C15 0.0418(14) 0.0408(14) 0.0507(15) -0.0078(11) 0.0267(12) -0.0154(11)
 C16 0.0245(10) 0.0224(10) 0.0345(11) -0.0048(8) 0.0119(9) 0.0010(8)
 C17 0.0409(13) 0.0213(11) 0.0495(14) -0.0088(10) 0.0145(11) -0.0004(9)
 C18 0.0302(12) 0.0275(12) 0.0446(13) 0.0003(10) 0.0070(10) 0.0066(9)
 C19 0.0325(13) 0.0472(15) 0.0440(14) -0.0109(11) 0.0202(11) -0.0030(10)
 C8 0.0123(8) 0.0172(9) 0.0225(9) -0.0013(7) 0.0067(7) -0.0013(7)
 C21 0.0236(10) 0.0159(9) 0.0194(9) 0.0008(7) 0.0035(8) -0.0023(7)
 C22 0.0224(10) 0.0193(10) 0.0280(11) 0.0013(8) 0.0015(8) -0.0014(8)
 C23 0.0279(11) 0.0302(12) 0.0306(12) -0.0013(9) -0.0050(9) -0.0026(9)
 C24 0.0444(14) 0.0367(13) 0.0238(11) -0.0077(9) 0.0000(10) -0.0039(10)
 C25 0.0378(13) 0.0354(12) 0.0247(11) -0.0064(9) 0.0100(10) 0.0015(10)
 C26 0.0265(10) 0.0222(10) 0.0215(10) 0.0015(8) 0.0086(8) -0.0010(8)
 C27 0.0248(11) 0.0294(11) 0.0267(11) -0.0003(8) 0.0108(9) 0.0016(8)
 C28 0.0356(13) 0.0443(14) 0.0370(13) -0.0069(10) 0.0108(10) 0.0115(11)
 C29 0.0284(12) 0.0451(15) 0.0625(17) 0.0150(12) 0.0146(12) -0.0022(10)
 C30 0.0195(10) 0.0224(10) 0.0371(12) -0.0035(8) 0.0016(9) -0.0008(8)
 C31 0.0260(12) 0.0280(12) 0.0580(16) 0.0036(10) 0.0033(11) 0.0034(9)
 C32 0.0235(11) 0.0318(12) 0.0455(13) -0.0008(10) 0.0087(10) 0.0001(9)
 C33 0.0149(9) 0.0146(9) 0.0291(10) 0.0007(7) 0.0065(8) -0.0013(7)
 C34 0.0124(9) 0.0147(9) 0.0291(10) 0.0004(7) 0.0058(7) 0.0003(7)
 C35 0.0210(10) 0.0177(9) 0.0210(9) -0.0019(7) 0.0058(8) 0.0037(7)
 C36 0.0230(10) 0.0193(10) 0.0256(10) -0.0015(8) 0.0102(8) 0.0043(7)
 C37 0.0220(10) 0.0263(11) 0.0305(11) 0.0009(8) 0.0109(9) -0.0026(8)
 C38 0.0317(12) 0.0292(12) 0.0401(13) -0.0003(9) 0.0103(10) -0.0056(9)
 C39 0.0206(11) 0.0309(13) 0.0717(18) 0.0090(11) 0.0089(11) -0.0005(9)
 C40 0.0289(11) 0.0288(11) 0.0290(11) -0.0004(8) 0.0151(9) 0.0012(9)
 C41 0.0397(13) 0.0326(12) 0.0217(10) -0.0004(8) 0.0108(9) 0.0066(9)
 C42 0.0262(11) 0.0287(11) 0.0266(11) -0.0071(8) 0.0023(8) 0.0031(8)
 C43 0.0214(10) 0.0183(10) 0.0260(10) -0.0052(7) 0.0064(8) 0.0030(7)
 C44 0.0203(10) 0.0262(11) 0.0303(11) -0.0041(8) 0.0046(8) -0.0024(8)
 C45 0.0378(14) 0.0347(14) 0.105(2) -0.0082(14) 0.0437(16) -0.0051(11)
 C46 0.0413(14) 0.0307(12) 0.0353(12) 0.0001(9) -0.0001(10) -0.0132(10)
 C47 0.0229(10) 0.0166(9) 0.0316(11) -0.0029(8) 0.0095(8) -0.0007(7)
 C48 0.0275(11) 0.0192(10) 0.0286(11) 0.0041(8) 0.0037(9) -0.0021(8)

_geom_special_details
;
 All esds (except the esd in the dihedral angle between two l.s. planes)
 are estimated using the full covariance matrix.  The cell esds are taken
 into account individually in the estimation of esds in distances, angles
 and torsion angles; correlations between esds in cell parameters are only
 used when they are defined by crystal symmetry.  An approximate (isotropic)
 treatment of cell esds is used for estimating esds involving l.s. planes.
;
loop_
  _geom_bond_atom_site_label_1
  _geom_bond_atom_site_label_2
  _geom_bond_distance
  _geom_bond_site_symmetry_2
  _geom_bond_publ_flag
 Fe1 Si1 2.3060(6) . ?
 Fe1 C6 2.103(2) . ?
 Fe1 C7 2.111(2) . ?
 Fe1 C3 2.115(2) . ?
 Fe1 C4 2.105(2) . ?
 Fe1 C5 2.109(2) . ?
 Fe1 C1 1.757(2) . ?
 Fe1 C2 1.757(2) . ?
 Si1 P1 2.1075(7) . ?
 Si1 N3 1.6549(16) . ?
 P1 Si2 2.2461(7) . ?
 Si2 C20 1.959(2) . ?
 Si2 C12 1.944(2) . ?
 Si2 C16 1.939(2) . ?
 O1 C1 1.148(3) . ?
 O2 C2 1.145(3) . ?
 N3 C8 1.277(2) . ?
 N4 C8 1.388(2) . ?
 N4 C21 1.445(2) . ?
 N4 C33 1.410(2) . ?
 N5 C8 1.387(2) . ?
 N5 C34 1.408(2) . ?
 N5 C35 1.434(2) . ?
 C6 H6 0.9500 . ?
 C6 C7 1.419(4) . ?
 C6 C5 1.411(3) . ?
 C7 H7 0.9500 . ?
 C7 C3 1.409(3) . ?
 C3 H3 0.9500 . ?
 C3 C4 1.420(3) . ?
 C4 H4 0.9500 . ?
 C4 C5 1.407(3) . ?
 C5 H5 0.9500 . ?
 C20 C9 1.543(4) . ?
 C20 C10 1.544(3) . ?
 C20 C11 1.540(3) . ?
 C9 H9A 0.9800 . ?
 C9 H9B 0.9800 . ?
 C9 H9C 0.9800 . ?
 C10 H10A 0.9800 . ?
 C10 H10B 0.9800 . ?
 C10 H10C 0.9800 . ?
 C11 H11A 0.9800 . ?
 C11 H11B 0.9800 . ?
 C11 H11C 0.9800 . ?
 C12 C13 1.532(3) . ?
 C12 C14 1.545(3) . ?
 C12 C15 1.534(3) . ?
 C13 H13A 0.9800 . ?
 C13 H13B 0.9800 . ?
 C13 H13C 0.9800 . ?
 C14 H14A 0.9800 . ?
 C14 H14B 0.9800 . ?
 C14 H14C 0.9800 . ?
 C15 H15A 0.9800 . ?
 C15 H15B 0.9800 . ?
 C15 H15C 0.9800 . ?
 C16 C17 1.543(3) . ?
 C16 C18 1.537(3) . ?
 C16 C19 1.541(3) . ?
 C17 H17A 0.9800 . ?
 C17 H17B 0.9800 . ?
 C17 H17C 0.9800 . ?
 C18 H18A 0.9800 . ?
 C18 H18B 0.9800 . ?
 C18 H18C 0.9800 . ?
 C19 H19A 0.9800 . ?
 C19 H19B 0.9800 . ?
 C19 H19C 0.9800 . ?
 C21 C22 1.402(3) . ?
 C21 C26 1.399(3) . ?
 C22 C23 1.396(3) . ?
 C22 C30 1.522(3) . ?
 C23 H23 0.9500 . ?
 C23 C24 1.373(3) . ?
 C24 H24 0.9500 . ?
 C24 C25 1.385(3) . ?
 C25 H25 0.9500 . ?
 C25 C26 1.397(3) . ?
 C26 C27 1.521(3) . ?
 C27 H27 1.0000 . ?
 C27 C28 1.530(3) . ?
 C27 C29 1.525(3) . ?
 C28 H28A 0.9800 . ?
 C28 H28B 0.9800 . ?
 C28 H28C 0.9800 . ?
 C29 H29A 0.9800 . ?
 C29 H29B 0.9800 . ?
 C29 H29C 0.9800 . ?
 C30 H30 1.0000 . ?
 C30 C31 1.538(3) . ?
 C30 C32 1.530(3) . ?
 C31 H31A 0.9800 . ?
 C31 H31B 0.9800 . ?
 C31 H31C 0.9800 . ?
 C32 H32A 0.9800 . ?
 C32 H32B 0.9800 . ?
 C32 H32C 0.9800 . ?
 C33 C34 1.337(3) . ?
 C33 C48 1.490(3) . ?
 C34 C47 1.490(3) . ?
 C35 C36 1.406(3) . ?
 C35 C43 1.398(3) . ?
 C36 C37 1.522(3) . ?
 C36 C40 1.393(3) . ?
 C37 H37 1.0000 . ?
 C37 C38 1.528(3) . ?
 C37 C39 1.526(3) . ?
 C38 H38A 0.9800 . ?
 C38 H38B 0.9800 . ?
 C38 H38C 0.9800 . ?
 C39 H39A 0.9800 . ?
 C39 H39B 0.9800 . ?
 C39 H39C 0.9800 . ?
 C40 H40 0.9500 . ?
 C40 C41 1.380(3) . ?
 C41 H41 0.9500 . ?
 C41 C42 1.385(3) . ?
 C42 H42 0.9500 . ?
 C42 C43 1.394(3) . ?
 C43 C44 1.524(3) . ?
 C44 H44 1.0000 . ?
 C44 C45 1.519(3) . ?
 C44 C46 1.529(3) . ?
 C45 H45A 0.9800 . ?
 C45 H45B 0.9800 . ?
 C45 H45C 0.9800 . ?
 C46 H46A 0.9800 . ?
 C46 H46B 0.9800 . ?
 C46 H46C 0.9800 . ?
 C47 H47A 0.9800 . ?
 C47 H47B 0.9800 . ?
 C47 H47C 0.9800 . ?
 C48 H48A 0.9800 . ?
 C48 H48B 0.9800 . ?
 C48 H48C 0.9800 . ?

loop_
  _geom_angle_atom_site_label_1
  _geom_angle_atom_site_label_2
  _geom_angle_atom_site_label_3
  _geom_angle
  _geom_angle_site_symmetry_1
  _geom_angle_site_symmetry_3
  _geom_angle_publ_flag
 C6 Fe1 Si1 107.21(7) . . ?
 C6 Fe1 C7 39.35(10) . . ?
 C6 Fe1 C3 65.62(10) . . ?
 C6 Fe1 C4 65.63(9) . . ?
 C6 Fe1 C5 39.15(10) . . ?
 C7 Fe1 Si1 145.98(8) . . ?
 C7 Fe1 C3 38.94(10) . . ?
 C3 Fe1 Si1 137.29(7) . . ?
 C4 Fe1 Si1 98.24(6) . . ?
 C4 Fe1 C7 65.71(9) . . ?
 C4 Fe1 C3 39.34(9) . . ?
 C4 Fe1 C5 39.00(9) . . ?
 C5 Fe1 Si1 82.85(6) . . ?
 C5 Fe1 C7 65.74(10) . . ?
 C5 Fe1 C3 65.61(9) . . ?
 C1 Fe1 Si1 94.00(7) . . ?
 C1 Fe1 C6 101.52(10) . . ?
 C1 Fe1 C7 98.81(10) . . ?
 C1 Fe1 C3 128.58(10) . . ?
 C1 Fe1 C4 164.41(10) . . ?
 C1 Fe1 C5 134.50(10) . . ?
 C1 Fe1 C2 91.04(10) . . ?
 C2 Fe1 Si1 87.10(7) . . ?
 C2 Fe1 C6 160.01(10) . . ?
 C2 Fe1 C7 123.78(10) . . ?
 C2 Fe1 C3 94.39(10) . . ?
 C2 Fe1 C4 99.16(9) . . ?
 C2 Fe1 C5 133.77(9) . . ?
 P1 Si1 Fe1 140.91(3) . . ?
 N3 Si1 Fe1 106.48(6) . . ?
 N3 Si1 P1 112.57(6) . . ?
 Si1 P1 Si2 122.63(3) . . ?
 C20 Si2 P1 99.00(7) . . ?
 C12 Si2 P1 109.55(7) . . ?
 C12 Si2 C20 110.64(10) . . ?
 C16 Si2 P1 115.74(7) . . ?
 C16 Si2 C20 109.66(10) . . ?
 C16 Si2 C12 111.58(10) . . ?
 C8 N3 Si1 155.68(15) . . ?
 C8 N4 C21 123.43(15) . . ?
 C8 N4 C33 109.89(15) . . ?
 C33 N4 C21 124.46(15) . . ?
 C8 N5 C34 110.43(15) . . ?
 C8 N5 C35 122.11(15) . . ?
 C34 N5 C35 127.24(15) . . ?
 Fe1 C6 H6 124.4 . . ?
 C7 C6 Fe1 70.63(14) . . ?
 C7 C6 H6 126.0 . . ?
 C5 C6 Fe1 70.66(13) . . ?
 C5 C6 H6 126.0 . . ?
 C5 C6 C7 108.1(2) . . ?
 Fe1 C7 H7 124.8 . . ?
 C6 C7 Fe1 70.02(13) . . ?
 C6 C7 H7 126.1 . . ?
 C3 C7 Fe1 70.69(13) . . ?
 C3 C7 C6 107.9(2) . . ?
 C3 C7 H7 126.1 . . ?
 Fe1 C3 H3 125.2 . . ?
 C7 C3 Fe1 70.37(13) . . ?
 C7 C3 H3 126.1 . . ?
 C7 C3 C4 107.9(2) . . ?
 C4 C3 Fe1 69.93(13) . . ?
 C4 C3 H3 126.1 . . ?
 Fe1 C4 H4 124.3 . . ?
 C3 C4 Fe1 70.73(13) . . ?
 C3 C4 H4 125.9 . . ?
 C5 C4 Fe1 70.68(13) . . ?
 C5 C4 C3 108.1(2) . . ?
 C5 C4 H4 125.9 . . ?
 Fe1 C5 H5 125.1 . . ?
 C6 C5 Fe1 70.19(13) . . ?
 C6 C5 H5 126.0 . . ?
 C4 C5 Fe1 70.32(13) . . ?
 C4 C5 C6 108.0(2) . . ?
 C4 C5 H5 126.0 . . ?
 O1 C1 Fe1 175.55(19) . . ?
 O2 C2 Fe1 176.69(19) . . ?
 C9 C20 Si2 110.22(16) . . ?
 C9 C20 C10 105.8(2) . . ?
 C10 C20 Si2 113.26(17) . . ?
 C11 C20 Si2 111.92(16) . . ?
 C11 C20 C9 108.1(2) . . ?
 C11 C20 C10 107.3(2) . . ?
 C20 C9 H9A 109.5 . . ?
 C20 C9 H9B 109.5 . . ?
 C20 C9 H9C 109.5 . . ?
 H9A C9 H9B 109.5 . . ?
 H9A C9 H9C 109.5 . . ?
 H9B C9 H9C 109.5 . . ?
 C20 C10 H10A 109.5 . . ?
 C20 C10 H10B 109.5 . . ?
 C20 C10 H10C 109.5 . . ?
 H10A C10 H10B 109.5 . . ?
 H10A C10 H10C 109.5 . . ?
 H10B C10 H10C 109.5 . . ?
 C20 C11 H11A 109.5 . . ?
 C20 C11 H11B 109.5 . . ?
 C20 C11 H11C 109.5 . . ?
 H11A C11 H11B 109.5 . . ?
 H11A C11 H11C 109.5 . . ?
 H11B C11 H11C 109.5 . . ?
 C13 C12 Si2 110.84(15) . . ?
 C13 C12 C14 105.65(19) . . ?
 C13 C12 C15 108.4(2) . . ?
 C14 C12 Si2 110.00(18) . . ?
 C15 C12 Si2 113.74(15) . . ?
 C15 C12 C14 107.82(19) . . ?
 C12 C13 H13A 109.5 . . ?
 C12 C13 H13B 109.5 . . ?
 C12 C13 H13C 109.5 . . ?
 H13A C13 H13B 109.5 . . ?
 H13A C13 H13C 109.5 . . ?
 H13B C13 H13C 109.5 . . ?
 C12 C14 H14A 109.5 . . ?
 C12 C14 H14B 109.5 . . ?
 C12 C14 H14C 109.5 . . ?
 H14A C14 H14B 109.5 . . ?
 H14A C14 H14C 109.5 . . ?
 H14B C14 H14C 109.5 . . ?
 C12 C15 H15A 109.5 . . ?
 C12 C15 H15B 109.5 . . ?
 C12 C15 H15C 109.5 . . ?
 H15A C15 H15B 109.5 . . ?
 H15A C15 H15C 109.5 . . ?
 H15B C15 H15C 109.5 . . ?
 C17 C16 Si2 114.82(15) . . ?
 C18 C16 Si2 109.44(14) . . ?
 C18 C16 C17 107.24(18) . . ?
 C18 C16 C19 106.52(18) . . ?
 C19 C16 Si2 110.69(15) . . ?
 C19 C16 C17 107.76(18) . . ?
 C16 C17 H17A 109.5 . . ?
 C16 C17 H17B 109.5 . . ?
 C16 C17 H17C 109.5 . . ?
 H17A C17 H17B 109.5 . . ?
 H17A C17 H17C 109.5 . . ?
 H17B C17 H17C 109.5 . . ?
 C16 C18 H18A 109.5 . . ?
 C16 C18 H18B 109.5 . . ?
 C16 C18 H18C 109.5 . . ?
 H18A C18 H18B 109.5 . . ?
 H18A C18 H18C 109.5 . . ?
 H18B C18 H18C 109.5 . . ?
 C16 C19 H19A 109.5 . . ?
 C16 C19 H19B 109.5 . . ?
 C16 C19 H19C 109.5 . . ?
 H19A C19 H19B 109.5 . . ?
 H19A C19 H19C 109.5 . . ?
 H19B C19 H19C 109.5 . . ?
 N3 C8 N4 130.94(17) . . ?
 N3 C8 N5 124.62(17) . . ?
 N5 C8 N4 104.34(15) . . ?
 C22 C21 N4 118.27(17) . . ?
 C26 C21 N4 118.94(17) . . ?
 C26 C21 C22 122.79(18) . . ?
 C21 C22 C30 123.89(18) . . ?
 C23 C22 C21 117.05(19) . . ?
 C23 C22 C30 118.99(18) . . ?
 C22 C23 H23 119.3 . . ?
 C24 C23 C22 121.5(2) . . ?
 C24 C23 H23 119.3 . . ?
 C23 C24 H24 119.8 . . ?
 C23 C24 C25 120.4(2) . . ?
 C25 C24 H24 119.8 . . ?
 C24 C25 H25 119.5 . . ?
 C24 C25 C26 120.9(2) . . ?
 C26 C25 H25 119.5 . . ?
 C21 C26 C27 121.69(17) . . ?
 C25 C26 C21 117.39(19) . . ?
 C25 C26 C27 120.92(18) . . ?
 C26 C27 H27 107.5 . . ?
 C26 C27 C28 113.14(18) . . ?
 C26 C27 C29 110.57(18) . . ?
 C28 C27 H27 107.5 . . ?
 C29 C27 H27 107.5 . . ?
 C29 C27 C28 110.37(19) . . ?
 C27 C28 H28A 109.5 . . ?
 C27 C28 H28B 109.5 . . ?
 C27 C28 H28C 109.5 . . ?
 H28A C28 H28B 109.5 . . ?
 H28A C28 H28C 109.5 . . ?
 H28B C28 H28C 109.5 . . ?
 C27 C29 H29A 109.5 . . ?
 C27 C29 H29B 109.5 . . ?
 C27 C29 H29C 109.5 . . ?
 H29A C29 H29B 109.5 . . ?
 H29A C29 H29C 109.5 . . ?
 H29B C29 H29C 109.5 . . ?
 C22 C30 H30 108.1 . . ?
 C22 C30 C31 112.10(19) . . ?
 C22 C30 C32 110.56(17) . . ?
 C31 C30 H30 108.1 . . ?
 C32 C30 H30 108.1 . . ?
 C32 C30 C31 109.76(18) . . ?
 C30 C31 H31A 109.5 . . ?
 C30 C31 H31B 109.5 . . ?
 C30 C31 H31C 109.5 . . ?
 H31A C31 H31B 109.5 . . ?
 H31A C31 H31C 109.5 . . ?
 H31B C31 H31C 109.5 . . ?
 C30 C32 H32A 109.5 . . ?
 C30 C32 H32B 109.5 . . ?
 C30 C32 H32C 109.5 . . ?
 H32A C32 H32B 109.5 . . ?
 H32A C32 H32C 109.5 . . ?
 H32B C32 H32C 109.5 . . ?
 N4 C33 C48 121.34(17) . . ?
 C34 C33 N4 108.00(16) . . ?
 C34 C33 C48 130.65(18) . . ?
 N5 C34 C47 121.21(17) . . ?
 C33 C34 N5 107.31(16) . . ?
 C33 C34 C47 131.48(18) . . ?
 C36 C35 N5 118.15(17) . . ?
 C43 C35 N5 119.21(17) . . ?
 C43 C35 C36 122.62(18) . . ?
 C35 C36 C37 121.09(17) . . ?
 C40 C36 C35 117.33(18) . . ?
 C40 C36 C37 121.51(18) . . ?
 C36 C37 H37 107.3 . . ?
 C36 C37 C38 114.29(18) . . ?
 C36 C37 C39 110.28(17) . . ?
 C38 C37 H37 107.3 . . ?
 C39 C37 H37 107.3 . . ?
 C39 C37 C38 109.92(17) . . ?
 C37 C38 H38A 109.5 . . ?
 C37 C38 H38B 109.5 . . ?
 C37 C38 H38C 109.5 . . ?
 H38A C38 H38B 109.5 . . ?
 H38A C38 H38C 109.5 . . ?
 H38B C38 H38C 109.5 . . ?
 C37 C39 H39A 109.5 . . ?
 C37 C39 H39B 109.5 . . ?
 C37 C39 H39C 109.5 . . ?
 H39A C39 H39B 109.5 . . ?
 H39A C39 H39C 109.5 . . ?
 H39B C39 H39C 109.5 . . ?
 C36 C40 H40 119.3 . . ?
 C41 C40 C36 121.34(19) . . ?
 C41 C40 H40 119.3 . . ?
 C40 C41 H41 120.0 . . ?
 C40 C41 C42 119.9(2) . . ?
 C42 C41 H41 120.0 . . ?
 C41 C42 H42 119.3 . . ?
 C41 C42 C43 121.43(19) . . ?
 C43 C42 H42 119.3 . . ?
 C35 C43 C44 122.07(18) . . ?
 C42 C43 C35 117.27(18) . . ?
 C42 C43 C44 120.60(18) . . ?
 C43 C44 H44 107.8 . . ?
 C43 C44 C46 112.65(18) . . ?
 C45 C44 C43 109.58(18) . . ?
 C45 C44 H44 107.8 . . ?
 C45 C44 C46 111.1(2) . . ?
 C46 C44 H44 107.8 . . ?
 C44 C45 H45A 109.5 . . ?
 C44 C45 H45B 109.5 . . ?
 C44 C45 H45C 109.5 . . ?
 H45A C45 H45B 109.5 . . ?
 H45A C45 H45C 109.5 . . ?
 H45B C45 H45C 109.5 . . ?
 C44 C46 H46A 109.5 . . ?
 C44 C46 H46B 109.5 . . ?
 C44 C46 H46C 109.5 . . ?
 H46A C46 H46B 109.5 . . ?
 H46A C46 H46C 109.5 . . ?
 H46B C46 H46C 109.5 . . ?
 C34 C47 H47A 109.5 . . ?
 C34 C47 H47B 109.5 . . ?
 C34 C47 H47C 109.5 . . ?
 H47A C47 H47B 109.5 . . ?
 H47A C47 H47C 109.5 . . ?
 H47B C47 H47C 109.5 . . ?
 C33 C48 H48A 109.5 . . ?
 C33 C48 H48B 109.5 . . ?
 C33 C48 H48C 109.5 . . ?
 H48A C48 H48B 109.5 . . ?
 H48A C48 H48C 109.5 . . ?
 H48B C48 H48C 109.5 . . ?

loop_
  _geom_torsion_atom_site_label_1
  _geom_torsion_atom_site_label_2
  _geom_torsion_atom_site_label_3
  _geom_torsion_atom_site_label_4
  _geom_torsion
  _geom_torsion_site_symmetry_1
  _geom_torsion_site_symmetry_2
  _geom_torsion_site_symmetry_3
  _geom_torsion_site_symmetry_4
  _geom_torsion_publ_flag
 Fe1 Si1 N3 C8 160.5(3) . . . . ?
 Fe1 C6 C7 C3 60.86(17) . . . . ?
 Fe1 C6 C5 C4 -60.41(15) . . . . ?
 Fe1 C7 C3 C4 60.14(16) . . . . ?
 Fe1 C3 C4 C5 61.11(15) . . . . ?
 Fe1 C4 C5 C6 60.33(16) . . . . ?
 Si1 N3 C8 N4 -32.2(5) . . . . ?
 Si1 N3 C8 N5 152.1(3) . . . . ?
 P1 Si1 N3 C8 -17.7(4) . . . . ?
 N4 C21 C22 C23 179.17(17) . . . . ?
 N4 C21 C22 C30 -3.9(3) . . . . ?
 N4 C21 C26 C25 179.93(17) . . . . ?
 N4 C21 C26 C27 -0.5(3) . . . . ?
 N4 C33 C34 N5 0.7(2) . . . . ?
 N4 C33 C34 C47 -178.70(18) . . . . ?
 N5 C35 C36 C37 -7.4(3) . . . . ?
 N5 C35 C36 C40 175.62(17) . . . . ?
 N5 C35 C43 C42 -176.96(17) . . . . ?
 N5 C35 C43 C44 0.1(3) . . . . ?
 C6 C7 C3 Fe1 -60.44(17) . . . . ?
 C6 C7 C3 C4 -0.3(3) . . . . ?
 C7 C6 C5 Fe1 61.03(17) . . . . ?
 C7 C6 C5 C4 0.6(3) . . . . ?
 C7 C3 C4 Fe1 -60.41(17) . . . . ?
 C7 C3 C4 C5 0.7(3) . . . . ?
 C3 C4 C5 Fe1 -61.14(16) . . . . ?
 C3 C4 C5 C6 -0.8(3) . . . . ?
 C5 C6 C7 Fe1 -61.06(16) . . . . ?
 C5 C6 C7 C3 -0.2(3) . . . . ?
 C8 N4 C21 C22 98.5(2) . . . . ?
 C8 N4 C21 C26 -81.1(2) . . . . ?
 C8 N4 C33 C34 -1.4(2) . . . . ?
 C8 N4 C33 C48 177.17(16) . . . . ?
 C8 N5 C34 C33 0.3(2) . . . . ?
 C8 N5 C34 C47 179.73(16) . . . . ?
 C8 N5 C35 C36 -70.2(2) . . . . ?
 C8 N5 C35 C43 108.3(2) . . . . ?
 C21 N4 C8 N3 21.4(3) . . . . ?
 C21 N4 C8 N5 -162.21(16) . . . . ?
 C21 N4 C33 C34 162.09(17) . . . . ?
 C21 N4 C33 C48 -19.3(3) . . . . ?
 C21 C22 C23 C24 1.4(3) . . . . ?
 C21 C22 C30 C31 130.6(2) . . . . ?
 C21 C22 C30 C32 -106.6(2) . . . . ?
 C21 C26 C27 C28 150.95(19) . . . . ?
 C21 C26 C27 C29 -84.7(2) . . . . ?
 C22 C21 C26 C25 0.4(3) . . . . ?
 C22 C21 C26 C27 179.89(18) . . . . ?
 C22 C23 C24 C25 -0.7(4) . . . . ?
 C23 C22 C30 C31 -52.5(3) . . . . ?
 C23 C22 C30 C32 70.3(2) . . . . ?
 C23 C24 C25 C26 -0.3(4) . . . . ?
 C24 C25 C26 C21 0.4(3) . . . . ?
 C24 C25 C26 C27 -179.1(2) . . . . ?
 C25 C26 C27 C28 -29.5(3) . . . . ?
 C25 C26 C27 C29 94.8(2) . . . . ?
 C26 C21 C22 C23 -1.3(3) . . . . ?
 C26 C21 C22 C30 175.66(18) . . . . ?
 C30 C22 C23 C24 -175.7(2) . . . . ?
 C33 N4 C8 N3 -174.83(19) . . . . ?
 C33 N4 C8 N5 1.52(19) . . . . ?
 C33 N4 C21 C22 -62.9(2) . . . . ?
 C33 N4 C21 C26 117.5(2) . . . . ?
 C34 N5 C8 N3 175.56(17) . . . . ?
 C34 N5 C8 N4 -1.10(19) . . . . ?
 C34 N5 C35 C36 103.9(2) . . . . ?
 C34 N5 C35 C43 -77.7(2) . . . . ?
 C35 N5 C8 N3 -9.5(3) . . . . ?
 C35 N5 C8 N4 173.87(15) . . . . ?
 C35 N5 C34 C33 -174.39(17) . . . . ?
 C35 N5 C34 C47 5.1(3) . . . . ?
 C35 C36 C37 C38 153.22(19) . . . . ?
 C35 C36 C37 C39 -82.4(2) . . . . ?
 C35 C36 C40 C41 1.5(3) . . . . ?
 C35 C43 C44 C45 -96.1(2) . . . . ?
 C35 C43 C44 C46 139.6(2) . . . . ?
 C36 C35 C43 C42 1.4(3) . . . . ?
 C36 C35 C43 C44 178.47(18) . . . . ?
 C36 C40 C41 C42 1.1(3) . . . . ?
 C37 C36 C40 C41 -175.43(19) . . . . ?
 C40 C36 C37 C38 -30.0(3) . . . . ?
 C40 C36 C37 C39 94.5(2) . . . . ?
 C40 C41 C42 C43 -2.5(3) . . . . ?
 C41 C42 C43 C35 1.3(3) . . . . ?
 C41 C42 C43 C44 -175.81(19) . . . . ?
 C42 C43 C44 C45 80.8(3) . . . . ?
 C42 C43 C44 C46 -43.4(3) . . . . ?
 C43 C35 C36 C37 174.15(18) . . . . ?
 C43 C35 C36 C40 -2.8(3) . . . . ?
 C48 C33 C34 N5 -177.73(18) . . . . ?
 C48 C33 C34 C47 2.9(3) . . . . ?

_smtbx_masks_special_details       ?
loop_
  _smtbx_masks_void_nr
  _smtbx_masks_void_average_x
  _smtbx_masks_void_average_y
  _smtbx_masks_void_average_z
  _smtbx_masks_void_volume
  _smtbx_masks_void_count_electrons
  _smtbx_masks_void_content
 1 0.063 0.000 0.000 260.4 74.2 '2 C5H12'
 2 -0.486 0.500 0.500 260.4 74.2 '2 C5H12'

_smtbx_masks_void_probe_radius     1.2
_smtbx_masks_void_truncation_radius  1.3
_shelx_res_file
;
TITL ZhuHu154_0m_a.res in P2(1)/c
    zhuhu154_0m.res
    created by SHELXL-2018/3 at 14:39:14 on 12-Jun-2025
CELL 0.71073 10.4461 24.2659 20.7376 90 103.574 90
ZERR 4 0.0004 0.0008 0.0008 0 0.001 0
LATT 1
SYMM -X,0.5+Y,0.5-Z
SFAC C H Fe N O P Si
UNIT 192 288 4 12 8 4 8

L.S. 4
PLAN  22 0 0
SIZE 0.104 0.214 0.255
TEMP -173.15
CONF
HTAB
BOND $H
MORE -1
ABIN
fmap 2
acta
OMIT 0 0 2
OMIT 0 1 2
OMIT 0 1 3
OMIT 1 0 0
OMIT 0 2 2
OMIT 0 6 0
REM <olex2.extras>
REM <HklSrc "%.\\ZhuHu154_0m.hkl">
REM </olex2.extras>

WGHT    0.059900    2.737900
FVAR       0.32878
FE1   3    0.598701    0.706931    0.375512    11.00000    0.01946    0.01689 =
         0.02825    0.00126    0.00314    0.00242
SI1   7    0.409429    0.741493    0.306871    11.00000    0.01516    0.01382 =
         0.02368    0.00022    0.00505   -0.00009
P1    6    0.238859    0.715270    0.237610    11.00000    0.02344    0.02109 =
         0.03969    0.00515   -0.00283   -0.00586
SI2   7    0.145442    0.632685    0.243896    11.00000    0.01721    0.01711 =
         0.03315   -0.00290    0.00662   -0.00297
O1    5    0.634073    0.619159    0.286161    11.00000    0.02939    0.02766 =
         0.06981   -0.01807    0.01609    0.00094
O2    5    0.749374    0.780713    0.311651    11.00000    0.02481    0.02935 =
         0.04076    0.00003    0.01085   -0.00233
N3    4    0.417656    0.809346    0.314778    11.00000    0.01946    0.01689 =
         0.02332   -0.00100    0.00739    0.00067
N4    4    0.352060    0.883488    0.235491    11.00000    0.01720    0.01497 =
         0.02165   -0.00035    0.00444   -0.00075
N5    4    0.395024    0.902784    0.341665    11.00000    0.01670    0.01515 =
         0.01968   -0.00090    0.00532    0.00065
C6    1    0.542005    0.663315    0.451931    11.00000    0.04747    0.03662 =
         0.03089    0.00969    0.00419   -0.00934
AFIX  43
H6    2    0.491924    0.630249    0.445605    11.00000   -1.20000
AFIX   0
C7    1    0.681381    0.667028    0.466177    11.00000    0.04776    0.03552 =
         0.03555    0.01057   -0.00548    0.00848
AFIX  43
H7    2    0.741048    0.636924    0.471194    11.00000   -1.20000
AFIX   0
C3    1    0.715571    0.723279    0.471561    11.00000    0.03273    0.04337 =
         0.02957    0.00277   -0.00394   -0.00490
AFIX  43
H3    2    0.802412    0.737829    0.481055    11.00000   -1.20000
AFIX   0
C4    1    0.597223    0.754387    0.460283    11.00000    0.04016    0.03021 =
         0.02300   -0.00050    0.00537    0.00020
AFIX  43
H4    2    0.591039    0.793443    0.460463    11.00000   -1.20000
AFIX   0
C5    1    0.490767    0.717313    0.448799    11.00000    0.03349    0.04323 =
         0.02232    0.00273    0.00735   -0.00027
AFIX  43
H5    2    0.400207    0.726942    0.440403    11.00000   -1.20000
AFIX   0
C1    1    0.614900    0.653392    0.320965    11.00000    0.01844    0.02114 =
         0.04659   -0.00097    0.00628    0.00038
C2    1    0.686596    0.752108    0.335605    11.00000    0.01952    0.02169 =
         0.02944   -0.00521    0.00263    0.00418
C20   1    0.006472    0.636034    0.162094    11.00000    0.02523    0.03124 =
         0.04365    0.00308   -0.00265   -0.00743
C9    1    0.064607    0.625157    0.101420    11.00000    0.05205    0.05236 =
         0.03488    0.00282   -0.00114   -0.01630
AFIX 137
H9A   2   -0.002974    0.631938    0.060639    11.00000   -1.50000
H9B   2    0.094197    0.586790    0.102134    11.00000   -1.50000
H9C   2    0.139525    0.649833    0.102946    11.00000   -1.50000
AFIX   0
C10   1   -0.060857    0.692981    0.149972    11.00000    0.03180    0.03411 =
         0.07155    0.00803   -0.01503   -0.00572
AFIX 137
H10A  2   -0.129348    0.692068    0.108598    11.00000   -1.50000
H10B  2    0.004798    0.721025    0.146651    11.00000   -1.50000
H10C  2   -0.100751    0.701991    0.186975    11.00000   -1.50000
AFIX   0
C11   1   -0.102305    0.593127    0.161635    11.00000    0.02986    0.03730 =
         0.05626   -0.00190   -0.00405   -0.01215
AFIX 137
H11A  2   -0.150364    0.602866    0.195319    11.00000   -1.50000
H11B  2   -0.062445    0.556609    0.171475    11.00000   -1.50000
H11C  2   -0.163348    0.592595    0.117820    11.00000   -1.50000
AFIX   0
C12   1    0.069899    0.630802    0.321069    11.00000    0.02778    0.02753 =
         0.04531   -0.00882    0.01813   -0.00488
C13   1    0.172799    0.646681    0.383975    11.00000    0.04551    0.03756 =
         0.04003   -0.01158    0.02368   -0.01099
AFIX 137
H13A  2    0.131021    0.648297    0.421594    11.00000   -1.50000
H13B  2    0.209964    0.682830    0.377746    11.00000   -1.50000
H13C  2    0.243229    0.619073    0.392822    11.00000   -1.50000
AFIX   0
C14   1   -0.040548    0.674297    0.313813    11.00000    0.03013    0.04405 =
         0.07793   -0.02009    0.02696   -0.00114
AFIX 137
H14A  2   -0.114770    0.663678    0.277506    11.00000   -1.50000
H14B  2   -0.006913    0.710291    0.304078    11.00000   -1.50000
H14C  2   -0.070030    0.676514    0.355250    11.00000   -1.50000
AFIX   0
C15   1    0.011416    0.574674    0.332596    11.00000    0.04184    0.04085 =
         0.05073   -0.00777    0.02669   -0.01541
AFIX 137
H15A  2    0.081560    0.546948    0.341874    11.00000   -1.50000
H15B  2   -0.055089    0.563993    0.292849    11.00000   -1.50000
H15C  2   -0.029579    0.577229    0.370426    11.00000   -1.50000
AFIX   0
C16   1    0.257025    0.569253    0.241216    11.00000    0.02451    0.02239 =
         0.03447   -0.00479    0.01188    0.00097
C17   1    0.182359    0.515053    0.219106    11.00000    0.04093    0.02135 =
         0.04955   -0.00877    0.01452   -0.00042
AFIX 137
H17A  2    0.133411    0.518326    0.172772    11.00000   -1.50000
H17B  2    0.120779    0.507784    0.247205    11.00000   -1.50000
H17C  2    0.245461    0.484623    0.223299    11.00000   -1.50000
AFIX   0
C18   1    0.345872    0.559310    0.310582    11.00000    0.03017    0.02753 =
         0.04463    0.00028    0.00696    0.00657
AFIX 137
H18A  2    0.413602    0.532109    0.307620    11.00000   -1.50000
H18B  2    0.292578    0.545480    0.340203    11.00000   -1.50000
H18C  2    0.388087    0.594000    0.328153    11.00000   -1.50000
AFIX   0
C19   1    0.349471    0.579982    0.194565    11.00000    0.03250    0.04715 =
         0.04398   -0.01093    0.02016   -0.00298
AFIX 137
H19A  2    0.396323    0.614837    0.206702    11.00000   -1.50000
H19B  2    0.297575    0.582097    0.148663    11.00000   -1.50000
H19C  2    0.413304    0.549835    0.198663    11.00000   -1.50000
AFIX   0
C8    1    0.388327    0.859197    0.297707    11.00000    0.01232    0.01716 =
         0.02246   -0.00126    0.00666   -0.00130
C21   1    0.298205    0.853021    0.175350    11.00000    0.02359    0.01593 =
         0.01942    0.00084    0.00346   -0.00231
C22   1    0.161197    0.852789    0.150728    11.00000    0.02244    0.01933 =
         0.02802    0.00129    0.00152   -0.00136
C23   1    0.111987    0.823640    0.092081    11.00000    0.02790    0.03019 =
         0.03061   -0.00132   -0.00504   -0.00261
AFIX  43
H23   2    0.019766    0.823318    0.073474    11.00000   -1.20000
AFIX   0
C24   1    0.193885    0.795442    0.060719    11.00000    0.04437    0.03668 =
         0.02377   -0.00771   -0.00001   -0.00385
AFIX  43
H24   2    0.157823    0.775603    0.021130    11.00000   -1.20000
AFIX   0
C25   1    0.328769    0.795755    0.086465    11.00000    0.03778    0.03536 =
         0.02474   -0.00644    0.00999    0.00150
AFIX  43
H25   2    0.384348    0.775935    0.064399    11.00000   -1.20000
AFIX   0
C26   1    0.384236    0.824807    0.144431    11.00000    0.02652    0.02222 =
         0.02153    0.00149    0.00858   -0.00098
C27   1    0.532541    0.825848    0.172169    11.00000    0.02482    0.02938 =
         0.02672   -0.00034    0.01085    0.00157
AFIX  13
H27   2    0.548738    0.828397    0.221556    11.00000   -1.20000
AFIX   0
C28   1    0.601402    0.773774    0.155961    11.00000    0.03559    0.04432 =
         0.03696   -0.00687    0.01077    0.01149
AFIX 137
H28A  2    0.559583    0.741257    0.170152    11.00000   -1.50000
H28B  2    0.694530    0.774825    0.179313    11.00000   -1.50000
H28C  2    0.594204    0.771884    0.108037    11.00000   -1.50000
AFIX   0
C29   1    0.592729    0.876908    0.148131    11.00000    0.02844    0.04506 =
         0.06249    0.01498    0.01461   -0.00215
AFIX 137
H29A  2    0.575136    0.876406    0.099589    11.00000   -1.50000
H29B  2    0.688059    0.877083    0.166766    11.00000   -1.50000
H29C  2    0.553666    0.910043    0.162591    11.00000   -1.50000
AFIX   0
C30   1    0.064799    0.879806    0.185792    11.00000    0.01947    0.02238 =
         0.03710   -0.00354    0.00160   -0.00082
AFIX  13
H30   2    0.116277    0.903314    0.222429    11.00000   -1.20000
AFIX   0
C31   1   -0.034991    0.916857    0.138923    11.00000    0.02597    0.02798 =
         0.05797    0.00357    0.00334    0.00337
AFIX 137
H31A  2   -0.091844    0.894125    0.104803    11.00000   -1.50000
H31B  2    0.012223    0.943649    0.117749    11.00000   -1.50000
H31C  2   -0.088956    0.936413    0.164345    11.00000   -1.50000
AFIX   0
C32   1   -0.008280    0.836108    0.216536    11.00000    0.02352    0.03183 =
         0.04545   -0.00081    0.00871    0.00010
AFIX 137
H32A  2   -0.063561    0.813935    0.181237    11.00000   -1.50000
H32B  2   -0.063774    0.854217    0.242315    11.00000   -1.50000
H32C  2    0.055700    0.812190    0.245744    11.00000   -1.50000
AFIX   0
C33   1    0.340616    0.941005    0.242143    11.00000    0.01491    0.01462 =
         0.02907    0.00074    0.00648   -0.00128
C34   1    0.365840    0.952810    0.306879    11.00000    0.01243    0.01471 =
         0.02913    0.00045    0.00582    0.00025
C35   1    0.417473    0.894502    0.411896    11.00000    0.02105    0.01770 =
         0.02099   -0.00187    0.00578    0.00370
C36   1    0.316277    0.870483    0.436693    11.00000    0.02298    0.01932 =
         0.02558   -0.00147    0.01017    0.00428
C37   1    0.180749    0.860002    0.391767    11.00000    0.02201    0.02634 =
         0.03052    0.00089    0.01091   -0.00258
AFIX  13
H37   2    0.193843    0.850276    0.346896    11.00000   -1.20000
AFIX   0
C38   1    0.105376    0.812550    0.414192    11.00000    0.03175    0.02923 =
         0.04014   -0.00026    0.01033   -0.00560
AFIX 137
H38A  2    0.159262    0.779065    0.419244    11.00000   -1.50000
H38B  2    0.023021    0.806256    0.380943    11.00000   -1.50000
H38C  2    0.085494    0.821891    0.456775    11.00000   -1.50000
AFIX   0
C39   1    0.098050    0.912459    0.384137    11.00000    0.02063    0.03091 =
         0.07169    0.00900    0.00891   -0.00052
AFIX 137
H39A  2    0.012792    0.905676    0.353384    11.00000   -1.50000
H39B  2    0.144217    0.942024    0.366672    11.00000   -1.50000
H39C  2    0.084019    0.923376    0.427455    11.00000   -1.50000
AFIX   0
C40   1    0.343160    0.859221    0.504415    11.00000    0.02885    0.02884 =
         0.02901   -0.00043    0.01510    0.00118
AFIX  43
H40   2    0.277513    0.842179    0.522493    11.00000   -1.20000
AFIX   0
C41   1    0.463193    0.872315    0.545767    11.00000    0.03971    0.03262 =
         0.02174   -0.00040    0.01079    0.00663
AFIX  43
H41   2    0.480098    0.863728    0.591687    11.00000   -1.20000
AFIX   0
C42   1    0.558977    0.897983    0.520270    11.00000    0.02617    0.02870 =
         0.02656   -0.00706    0.00227    0.00314
AFIX  43
H42   2    0.639969    0.908159    0.549442    11.00000   -1.20000
AFIX   0
C43   1    0.539150    0.909217    0.452723    11.00000    0.02141    0.01831 =
         0.02601   -0.00518    0.00645    0.00295
C44   1    0.649176    0.933922    0.424983    11.00000    0.02034    0.02620 =
         0.03029   -0.00405    0.00456   -0.00236
AFIX  13
H44   2    0.608434    0.949696    0.380334    11.00000   -1.20000
AFIX   0
C45   1    0.743687    0.888712    0.415541    11.00000    0.03782    0.03471 =
         0.10531   -0.00820    0.04370   -0.00512
AFIX 137
H45A  2    0.784135    0.872133    0.458594    11.00000   -1.50000
H45B  2    0.812493    0.904438    0.396116    11.00000   -1.50000
H45C  2    0.695409    0.860396    0.385821    11.00000   -1.50000
AFIX   0
C46   1    0.722039    0.980443    0.468204    11.00000    0.04129    0.03066 =
         0.03534    0.00009   -0.00005   -0.01316
AFIX 137
H46A  2    0.658115    1.007070    0.477460    11.00000   -1.50000
H46B  2    0.781269    0.998940    0.444815    11.00000   -1.50000
H46C  2    0.773446    0.965142    0.510046    11.00000   -1.50000
AFIX   0
C47   1    0.365679    1.006081    0.342629    11.00000    0.02286    0.01662 =
         0.03155   -0.00290    0.00948   -0.00068
AFIX 137
H47A  2    0.341932    1.036044    0.310346    11.00000   -1.50000
H47B  2    0.453578    1.012921    0.370817    11.00000   -1.50000
H47C  2    0.301422    1.004307    0.370231    11.00000   -1.50000
AFIX   0
C48   1    0.308708    0.977780    0.183016    11.00000    0.02747    0.01924 =
         0.02858    0.00412    0.00369   -0.00206
AFIX 137
H48A  2    0.306733    1.016145    0.197513    11.00000   -1.50000
H48B  2    0.222409    0.967772    0.155195    11.00000   -1.50000
H48C  2    0.375991    0.973618    0.157443    11.00000   -1.50000
AFIX   0
HKLF 4


REM  ZhuHu154_0m_a.res in P2(1)/c
REM wR2 = 0.1132, GooF = S = 1.061, Restrained GooF = 1.061 for all data
REM R1 = 0.0412 for 8266 Fo > 4sig(Fo) and 0.0497 for all 9686 data
REM 533 parameters refined using 0 restraints

END

WGHT      0.0599      2.7379

REM Instructions for potential hydrogen bonds
EQIV $1 -x+1, y+1/2, -z+1/2
HTAB C48 O1_$1

REM Highest difference peak  0.603,  deepest hole -0.415,  1-sigma level  0.066
Q1    1   0.5257  0.6763  0.3657  11.00000  0.05    0.60
Q2    1   0.2410  0.7011  0.3218  11.00000  0.05    0.59
Q3    1   0.5574  0.8499  0.1572  11.00000  0.05    0.32
Q4    1   0.3287  0.8675  0.2055  11.00000  0.05    0.32
Q5    1   0.5589  0.8020  0.1571  11.00000  0.05    0.31
Q6    1   0.4565  0.8246  0.1613  11.00000  0.05    0.31
Q7    1   0.3006  0.6660  0.3502  11.00000  0.05    0.31
Q8    1   0.3620  0.9773  0.3278  11.00000  0.05    0.31
Q9    1   0.2087  0.5987  0.2361  11.00000  0.05    0.28
Q10   1   0.4391  0.7211  0.2204  11.00000  0.05    0.28
Q11   1   0.5965  0.9208  0.4408  11.00000  0.05    0.28
Q12   1   0.6867  0.9493  0.4489  11.00000  0.05    0.27
Q13   1   0.5373  0.9093  0.1372  11.00000  0.05    0.27
Q14   1   0.2773  0.6691  0.2584  11.00000  0.05    0.27
Q15   1   0.4102  0.7816  0.3183  11.00000  0.05    0.27
Q16   1   0.1373  0.8821  0.3948  11.00000  0.05    0.26
Q17   1   0.7302  0.9519  0.4459  11.00000  0.05    0.26
Q18   1   0.5928  0.7339  0.3271  11.00000  0.05    0.26
Q19   1   0.1495  0.8383  0.4000  11.00000  0.05    0.25
Q20   1   0.3703  0.7887  0.3103  11.00000  0.05    0.25
Q21   1   0.0465  0.6350  0.2026  11.00000  0.05    0.25
Q22   1   0.3450  0.8421  0.1604  11.00000  0.05    0.24
;
_shelx_res_checksum                51939
_shelx_hkl_file
;
  -1   0   0 2582.04  126.19
  -2   0   0   92.19    4.70
  -2   0   0   78.19    4.60
   2   0   0   89.99    4.60
   2   0   0   84.09    4.80
  -2   0   0   80.19    3.80
  -5   0   0 2128.89   80.59
  -6   0   0  560.34   24.50
  -6   0   0  589.74   25.00
   6   0   0  590.04   25.10
   6   0   0  592.34   24.70
   7   0   0  121.89    8.60
  -7   0   0  101.29    8.20
   7   0   0  125.99    9.10
  -7   0   0  114.99    8.80
   8   0   0  181.88   12.00
   8   0   0  147.29   10.60
  -8   0   0  194.08   12.00
  -8   0   0  160.68   11.10
   9   0   0  180.48   13.00
   9   0   0  172.98   11.90
  -9   0   0  183.48   12.30
 -10   0   0   59.09    8.60
  10   0   0   47.20    8.00
  11   0   0  177.08   14.20
 -11   0   0  199.28   14.40
  12   0   0  186.68   15.60
 -12   0   0  218.18   15.50
  -1  -1   0 1761.02   78.59
  -2  -1   0 2288.37  113.29
  -2  -1   0 2566.34  119.59
  -2   1   0 2422.86  119.89
  -3  -1   0   65.69    4.60
   3  -1   0   68.09    4.80
  -3  -1   0   71.79    4.60
   3  -1   0   70.29    4.50
   3  -1   0   57.19    4.20
  -3   1   0   72.79    4.80
   3   1   0   75.09    4.80
   3   1   0   62.59    4.50
  -3   1   0   65.39    4.60
  -3   1   0   68.19    4.10
  -4  -1   0   10.40    2.60
   4  -1   0   10.40    2.70
  -4  -1   0   11.60    3.20
   4  -1   0   12.70    3.10
  -4   1   0   12.10    3.00
  -4   1   0   11.40    2.30
   4   1   0    7.50    2.50
  -4   1   0   12.70    2.80
   4   1   0    9.60    2.90
  -5  -1   0  834.02   32.90
  -5  -1   0  835.92   33.20
   5  -1   0  789.92   33.10
   5  -1   0  821.82   34.00
  -5   1   0  884.31   33.50
   5   1   0  820.62   33.20
   6  -1   0    1.80    3.10
  -6  -1   0    6.20    3.10
  -6  -1   0   12.90    3.60
   6  -1   0   11.60    3.40
  -6   1   0    7.80    3.30
   6   1   0    3.60    3.50
  -6   1   0    7.50    3.20
   6   1   0    6.00    3.10
   7  -1   0   25.20    4.80
  -7  -1   0   20.90    4.60
   7  -1   0   24.50    4.70
  -7  -1   0   22.80    4.50
  -7   1   0   27.40    5.00
  -7   1   0   31.30    5.20
   7   1   0   29.50    5.00
   7   1   0   18.10    4.80
   8  -1   0   97.49    8.40
  -8  -1   0   87.59    9.00
   8  -1   0   93.99    9.50
  -8  -1   0  100.99    8.40
  -8   1   0  102.99    8.90
   8   1   0  106.39    9.80
  -8   1   0  104.99    9.90
   8   1   0   89.89    8.80
  -9  -1   0   16.60    5.00
   9  -1   0   13.70    4.70
   9  -1   0   26.20    6.50
  -9  -1   0   14.70    5.00
   9   1   0    8.60    5.30
   9   1   0    7.40    4.20
  -9   1   0   18.70    5.20
  -9   1   0   25.80    6.00
  10  -1   0   45.30    7.60
 -10  -1   0   46.50    7.80
  10   1   0   45.60    7.70
 -10   1   0   49.90    8.10
  11  -1   0  168.98   13.90
 -11  -1   0  180.58   13.60
 -11   1   0  179.48   13.80
  11   1   0  154.48   13.40
  12  -1   0    5.30    5.60
 -12  -1   0    3.30    5.00
 -12   1   0   -1.30    4.50
  12   1   0   11.70    6.10
  -1  -2   0  659.93   35.40
  -1   2   0  529.75   34.50
   2  -2   0  526.85   20.10
   2  -2   0  560.74   20.40
   2  -2   0  520.25   20.40
  -2  -2   0  521.65   19.90
  -2   2   0  519.95   20.20
  -2   2   0  533.05   20.50
   2   2   0  499.15   20.00
   2   2   0  519.95   20.00
  -3  -2   0  251.57   10.60
  -3  -2   0  240.48   10.70
   3  -2   0  236.28   10.50
   3  -2   0  242.48   10.90
   3  -2   0  245.38   10.70
   3   2   0  245.88   10.80
  -3   2   0  248.88   10.80
  -3   2   0  265.97   11.00
  -3   2   0  241.08   10.90
   3   2   0  229.08   10.70
   4  -2   0   18.70    2.80
  -4  -2   0   12.70    2.90
   4  -2   0   22.90    3.40
  -4  -2   0   17.60    3.20
   4  -2   0   23.60    3.80
   4   2   0   20.40    3.40
  -4   2   0   19.20    3.00
  -4   2   0   22.90    3.60
  -4   2   0   28.50    3.80
   4   2   0   23.30    4.30
  -5  -2   0 1217.38   47.10
   5  -2   0 1223.98   47.40
   5  -2   0 1279.47   47.80
  -5  -2   0 1220.18   47.40
   5   2   0 1181.18   47.40
   5   2   0 1341.57   48.90
  -5   2   0 1203.38   46.50
  -5   2   0 1181.28   47.50
  -5   2   0 1279.07   47.80
   6  -2   0 1666.43   63.29
  -6  -2   0 1708.73   63.49
  -6  -2   0 1623.94   62.99
   6  -2   0 1667.33   63.69
  -6   2   0 1612.54   63.39
  -6   2   0 1684.53   63.79
   6   2   0 1666.33   63.39
   6   2   0 1688.33   63.69
  -7  -2   0  325.47   15.90
   7  -2   0  337.17   16.40
  -7  -2   0  309.07   15.40
   7  -2   0  304.57   15.40
  -7   2   0  298.87   15.90
  -7   2   0  315.47   15.80
   7   2   0  300.07   15.50
   7   2   0  305.57   15.90
   8  -2   0   43.70    6.60
  -8  -2   0   29.90    5.30
  -8  -2   0   41.20    6.30
   8  -2   0   32.40    5.60
  -8   2   0   37.90    6.40
   8   2   0   36.90    6.00
   8   2   0   31.40    6.20
  -8   2   0   42.10    6.10
  -9  -2   0  196.28   12.50
  -9  -2   0  156.18   11.50
   9  -2   0  181.58   11.90
   9  -2   0  176.38   12.70
   9   2   0  196.88   13.30
  -9   2   0  150.78   11.70
   9   2   0  166.88   11.80
  -9   2   0  180.28   12.80
 -10  -2   0  324.37   18.50
  10  -2   0  333.37   19.10
 -10   2   0  330.67   18.90
  10   2   0  340.07   19.40
  11  -2   0  624.94   30.10
 -11  -2   0  589.44   29.00
 -11   2   0  613.04   29.90
  11   2   0  611.44   30.10
 -12  -2   0  103.39   11.20
  12  -2   0   91.89   11.00
  12   2   0   87.79   11.20
 -12   2   0  102.19   17.10
   0  -3   0    0.40    1.20
   0   3   0    0.90    1.20
  -1  -3   0 2498.25  104.49
  -1  -3   0 2723.13  107.29
  -1   3   0 2485.55  109.89
  -1   3   0 2643.14  113.39
  -2  -3   0  608.04   24.30
   2  -3   0  667.73   25.60
   2   3   0  644.74   24.40
  -2   3   0  688.93   25.00
  -2   3   0  661.23   25.60
   3  -3   0  742.23   28.40
   3  -3   0  740.13   28.70
  -3  -3   0  712.53   28.10
   3  -3   0  718.93   28.80
   3   3   0  746.63   28.40
  -3   3   0  758.32   28.80
  -3   3   0  789.62   29.30
  -4  -3   0  444.56   18.90
   4  -3   0  464.65   19.30
   4  -3   0  440.66   18.90
   4  -3   0  461.15   19.00
  -4  -3   0  468.95   18.80
  -4   3   0  457.25   19.30
  -4   3   0  458.85   19.30
  -4   3   0  468.45   19.50
   4   3   0  469.85   19.10
  -5  -3   0  524.85   22.00
   5  -3   0  548.35   22.90
  -5  -3   0  523.25   22.30
   5  -3   0  553.14   22.50
  -5   3   0  544.55   22.90
   5   3   0  516.85   22.60
  -5   3   0  536.25   22.30
   5   3   0  559.54   22.70
  -5   3   0  518.65   22.60
   6  -3   0   29.80    4.50
  -6  -3   0   30.70    4.40
   6  -3   0   34.70    5.30
  -6  -3   0   26.90    4.40
   6   3   0   36.20    4.80
  -6   3   0   31.90    4.80
  -6   3   0   40.20    4.60
  -6   3   0   30.90    4.80
   6   3   0   36.30    5.20
   7  -3   0   -1.90    2.60
  -7  -3   0    1.50    2.90
   7  -3   0   -0.90    3.30
  -7  -3   0   -2.60    2.80
   7   3   0    6.60    3.80
  -7   3   0   -3.90    2.90
  -7   3   0   -1.80    2.90
   7   3   0    0.70    3.10
   8  -3   0  162.68   11.40
   8  -3   0  133.59   10.00
  -8  -3   0  160.58   11.00
  -8  -3   0  140.99   10.10
   8   3   0  156.48   10.70
  -8   3   0  162.98   11.60
   8   3   0  189.48   12.00
  -8   3   0  171.18   11.40
  -9  -3   0   14.80    5.20
   9  -3   0   14.80    4.80
   9  -3   0   16.00    5.60
  -9  -3   0   10.80    4.30
  -9   3   0   16.00    5.50
  -9   3   0   16.40    5.50
   9   3   0   14.70    5.00
   9   3   0   12.90    5.40
 -10  -3   0   64.59    8.40
 -10  -3   0   55.09    8.50
  10  -3   0   54.69    8.50
  10   3   0   49.10    8.20
 -10   3   0   49.80    8.10
  11  -3   0   -1.80    4.90
 -11  -3   0   10.00    5.00
 -11   3   0    0.80    4.50
  11   3   0    1.60    5.20
 -12  -3   0   55.69    8.70
  12  -3   0   40.90    8.10
 -12   3   0   39.20   10.30
  12   3   0   43.30    8.30
  -1  -4   0 2356.76   97.59
  -1  -4   0 2478.25  104.59
  -1   4   0 2515.55  108.69
  -1   4   0 2326.17  104.69
  -2  -4   0 1991.70   97.29
  -2  -4   0 1849.61   92.49
  -2   4   0 1821.22   99.69
  -2   4   0 2024.50  104.99
   3  -4   0   18.20    2.90
  -3  -4   0   22.10    2.60
   3  -4   0   15.10    2.30
   3  -4   0   18.00    3.20
  -3  -4   0   22.40    2.40
  -3  -4   0   13.00    1.90
   3   4   0   17.40    2.60
  -3   4   0   21.50    3.60
  -3   4   0   20.40    2.80
   3   4   0   18.30    2.10
   3   4   0   19.70    2.60
  -3   4   0   21.60    3.00
   4  -4   0  462.75   18.50
  -4  -4   0  452.45   18.40
  -4  -4   0  426.36   18.00
   4  -4   0  442.96   19.10
   4  -4   0  433.16   18.80
  -4   4   0  443.76   19.40
  -4   4   0  440.66   18.90
   4   4   0  454.95   18.70
   5  -4   0  223.58   11.50
  -5  -4   0  228.48   11.10
   5  -4   0  233.68   11.40
   5  -4   0  219.08   11.90
  -5   4   0  231.08   12.00
  -5   4   0  230.88   12.10
  -5   4   0  227.68   11.90
   5   4   0  242.18   11.70
   5   4   0  220.68   11.80
   6  -4   0  840.22   34.30
   6  -4   0  852.81   33.70
  -6  -4   0  822.12   33.70
  -6  -4   0  838.62   33.30
  -6   4   0  832.42   34.40
   6   4   0  860.61   34.10
   6   4   0  855.31   34.20
  -6   4   0  854.51   33.80
  -6   4   0  807.12   34.10
  -7  -4   0    0.70    2.80
  -7  -4   0    0.10    3.00
   7  -4   0   -1.50    2.50
   7  -4   0    0.20    3.60
  -7   4   0    6.30    3.60
   7   4   0    5.70    3.40
   7   4   0    6.70    3.80
  -7   4   0    3.70    3.40
   8  -4   0    2.00    4.40
  -8  -4   0    1.20    3.50
   8  -4   0   -1.50    3.10
  -8  -4   0   -2.20    3.20
   8   4   0    0.60    3.40
  -8   4   0   -0.60    3.70
   8   4   0   -1.30    4.00
   9  -4   0   10.50    5.40
  -9  -4   0    6.20    4.30
   9  -4   0   11.20    4.30
   9   4   0    2.80    4.90
  -9   4   0    4.30    4.40
   9   4   0    8.30    4.50
  -9   4   0    5.80    4.40
  10  -4   0  263.17   16.80
 -10  -4   0  287.47   16.30
 -10  -4   0  272.57   15.50
 -10   4   0  271.27   17.10
  10   4   0  282.27   17.50
 -11  -4   0  170.28   13.10
  11  -4   0  159.38   13.40
 -11   4   0  175.48   13.70
  11   4   0  158.68   13.60
  12  -4   0   10.90    6.20
 -12  -4   0   23.00    6.30
 -12   4   0   24.10    7.00
  12   4   0   20.40    6.90
   0  -5   0    6.30    2.70
   0   5   0    3.40    2.60
  -1  -5   0  826.22   31.90
   1   5   0  826.12   32.00
   2   5   0 1129.79   42.50
  -3  -5   0   43.10    3.50
   3  -5   0   30.90    4.50
  -3  -5   0   41.90    3.10
  -3  -5   0   41.70    3.30
   3  -5   0   56.39    4.50
   3  -5   0   38.80    3.40
   3   5   0   33.10    3.40
  -3   5   0   49.00    4.30
   3   5   0   39.80    3.60
  -3   5   0   51.49    5.50
   3   5   0   45.00    3.80
  -3   5   0   43.70    4.20
   4  -5   0   26.80    3.60
   4  -5   0   25.50    4.50
  -4  -5   0   30.20    3.50
  -4  -5   0   34.20    3.80
   4  -5   0   30.60    4.40
  -4   5   0   32.80    5.20
  -4   5   0   36.60    5.10
  -4   5   0   34.00    4.70
   4   5   0   28.90    4.50
   4   5   0   23.20    3.60
   5  -5   0  278.27   13.80
  -5  -5   0  264.47   12.40
  -5  -5   0  277.57   12.90
   5  -5   0  281.07   13.60
   5  -5   0  265.57   12.80
  -5   5   0  279.87   14.20
   5   5   0  287.27   13.30
  -5   5   0  288.17   13.70
  -5   5   0  276.67   13.60
   5   5   0  260.57   13.20
   6  -5   0  128.49    8.20
  -6  -5   0  135.99    8.00
  -6  -5   0  130.49    8.30
   6  -5   0  141.29    9.30
   6   5   0  126.09    8.50
  -6   5   0  125.99    8.90
  -6   5   0  122.89    8.70
  -6   5   0  122.39    8.90
   6   5   0  135.89    8.90
   7  -5   0   56.09    7.10
  -7  -5   0   61.79    6.60
   7  -5   0   47.00    5.70
  -7  -5   0   62.39    6.20
   7   5   0   55.39    6.80
  -7   5   0   60.69    7.10
  -7   5   0   62.99    6.70
   7   5   0   58.99    6.90
  -7   5   0   53.99    6.90
   8  -5   0  119.89    9.30
  -8  -5   0  132.49    9.60
   8  -5   0  128.59   10.30
  -8  -5   0  113.69    8.80
  -8   5   0  118.29   12.00
  -8   5   0   99.89    9.90
   8   5   0  134.19    9.80
   8   5   0  134.99   10.30
  -9  -5   0    7.80    4.10
  -9  -5   0    8.00    4.00
   9  -5   0    4.70    4.80
   9  -5   0    5.60    3.90
  -9   5   0   14.40    5.20
   9   5   0    8.00    4.50
  -9   5   0    7.90    4.70
   9   5   0    7.90    5.30
 -10  -5   0   48.60    7.50
 -10  -5   0   40.20    6.50
  10  -5   0   51.49    8.20
 -10   5   0   46.70    7.70
  10   5   0   34.50    7.40
 -11  -5   0    1.00    4.40
  11  -5   0    1.60    4.90
  11   5   0   -6.40    4.50
 -11   5   0    3.70    5.00
 -11   5   0   -2.00    2.70
 -12  -5   0   20.30    6.20
  12  -5   0   28.70    7.40
 -12   5   0   22.80    6.80
  12   5   0   34.50    7.50
   0  -6   0  152.48    8.70
   0   6   0  148.39    8.60
  -1  -6   0  666.73   27.60
  -1   6   0  699.83   28.40
   1   6   0  717.83   27.90
   2  -6   0   76.59    4.10
   2  -6   0   72.39    6.20
  -2  -6   0   71.19    5.20
   2  -6   0   73.29    3.60
  -2   6   0   68.39    4.40
   2   6   0   60.89    5.10
   2   6   0   74.79    3.60
  -2   6   0   73.09    4.20
   2   6   0   66.99    3.70
  -2   6   0   73.59    6.10
  -3  -6   0  378.96   15.00
   3  -6   0  396.06   17.80
   3  -6   0  389.76   15.60
   3  -6   0  409.36   16.20
  -3  -6   0  393.66   15.20
  -3  -6   0  374.96   16.10
  -3   6   0  391.56   15.20
   3   6   0  382.46   15.80
   3   6   0  384.96   15.70
  -3   6   0  384.06   16.30
  -3   6   0  409.16   16.20
   3   6   0  397.16   16.40
  -3   6   0  383.56   18.10
   4  -6   0   23.20    4.80
  -4  -6   0   24.10    3.10
   4  -6   0   26.50    3.50
   4  -6   0   20.20    4.10
  -4  -6   0   23.60    3.30
   4   6   0   26.70    3.80
  -4   6   0   24.40    4.00
  -4   6   0   16.00    4.70
   4   6   0   24.60    3.80
  -4   6   0   20.20    3.70
   5  -6   0  100.19    7.40
   5  -6   0   91.39    7.60
   5  -6   0   94.09    6.60
  -5  -6   0  107.29    6.30
  -5   6   0   97.09    7.50
   5   6   0  101.89    7.00
  -5   6   0   95.49    8.40
  -5   6   0   99.99    7.30
   5   6   0   82.59    6.90
   6  -6   0  606.44   25.70
  -6  -6   0  591.84   24.80
   6  -6   0  584.34   24.80
   6  -6   0  581.94   25.60
  -6   6   0  614.54   26.00
  -6   6   0  617.24   25.80
  -6   6   0  590.24   26.20
   6   6   0  595.44   25.40
   6   6   0  614.14   25.50
   7  -6   0    8.70    4.40
  -7  -6   0    6.30    3.30
   7  -6   0    1.50    3.00
  -7  -6   0    6.40    3.30
   7   6   0   11.20    4.30
  -7   6   0    9.80    4.20
   7   6   0    8.90    3.90
  -7   6   0    8.50    3.70
  -7   6   0   10.30    4.10
   8  -6   0   32.50    6.50
  -8  -6   0   35.20    5.20
  -8  -6   0   23.20    5.00
   8  -6   0   23.50    5.10
   8   6   0   28.40    6.00
  -8   6   0   25.50    5.70
  -8   6   0   33.00    6.00
   8   6   0   18.70    4.80
   9  -6   0   22.50    6.40
   9  -6   0   32.00    6.00
  -9  -6   0   31.70    5.90
  -9  -6   0   25.40    5.30
  -9   6   0   34.10    6.60
   9   6   0   27.60    6.30
   9   6   0   26.50    5.90
 -10  -6   0   -3.10    3.50
  10  -6   0   -0.10    4.70
 -10   6   0    0.40    2.50
 -10   6   0    1.00    4.20
  10   6   0   -3.50    4.70
 -11  -6   0   40.80    7.10
  11  -6   0   32.60    6.90
  11   6   0   25.70    7.00
 -11   6   0   34.50    7.40
 -12  -6   0   87.29   10.00
  12  -6   0   85.49   11.00
 -12   6   0   87.79   11.50
  12   6   0   86.59   10.70
   0   7   0   27.90    4.10
  -1  -7   0  179.58    9.50
   1  -7   0  169.18    9.80
   1  -7   0  165.68    7.20
  -1   7   0  166.38    6.90
  -1   7   0  175.38   10.00
   1   7   0  174.58    9.60
  -1   7   0  167.68    6.60
  -2  -7   0    0.40    2.40
   2  -7   0    1.50    1.00
   2  -7   0    4.60    3.00
   2  -7   0    2.80    1.50
  -2   7   0    1.90    1.50
  -2   7   0    2.90    3.00
   2   7   0    1.40    1.10
  -2   7   0    0.20    1.70
   2   7   0   -0.10    1.00
   2   7   0    2.00    2.50
   3  -7   0  653.13   27.70
  -3  -7   0  646.34   26.00
   3  -7   0  668.03   25.30
  -3  -7   0  638.94   24.10
   3  -7   0  648.24   24.80
   3   7   0  643.14   24.90
   3   7   0  655.33   25.10
  -3   7   0  658.53   24.70
  -3   7   0  673.33   25.60
  -3   7   0  645.14   28.00
   3   7   0  638.44   26.20
  -3   7   0  635.54   25.70
   4  -7   0    1.30    2.10
  -4  -7   0    0.90    1.90
   4  -7   0   -1.80    3.60
  -4  -7   0   -3.50    2.20
  -4  -7   0   -1.00    1.90
   4  -7   0    6.50    3.00
   4   7   0   -1.40    2.60
  -4   7   0    4.00    1.90
   4   7   0    1.80    2.70
  -4   7   0   -3.90    3.40
  -4   7   0    7.70    3.20
  -4   7   0    0.30    2.60
   4   7   0    1.40    2.50
  -5  -7   0  170.78    8.50
   5  -7   0  159.48    9.70
   5  -7   0  163.78    9.00
  -5  -7   0  179.58    8.90
   5  -7   0  191.58   11.20
  -5   7   0  191.68   10.40
   5   7   0  166.28    9.50
  -5   7   0  175.68   11.60
   5   7   0  170.08    9.60
  -5   7   0  163.78    9.90
   6  -7   0   74.79    7.10
  -6  -7   0   78.59    5.70
  -6  -7   0   69.39    5.90
   6  -7   0   63.99    5.90
   6  -7   0   82.09    7.70
  -6   7   0   81.19    8.50
   6   7   0   65.29    6.60
   6   7   0   71.09    6.90
  -6   7   0   66.29    6.90
  -6   7   0   60.99    6.60
  -7  -7   0    0.40    3.10
  -7  -7   0   -1.10    2.60
   7  -7   0    1.40    2.90
   7  -7   0    3.00    3.90
  -7   7   0   -1.50    3.20
  -7   7   0   -4.40    3.20
   7   7   0    0.30    3.00
  -7   7   0   -0.20    3.10
   7   7   0    5.90    4.10
   8  -7   0  126.19    9.90
  -8  -7   0  136.49    9.60
  -8  -7   0  124.89    8.90
   8  -7   0  132.09   10.50
  -8   7   0  131.09   10.30
   8   7   0  133.99   10.70
  -8   7   0  145.49   12.30
   8   7   0  118.89    9.60
   9  -7   0    3.80    3.80
   9  -7   0   15.10    5.60
  -9  -7   0   16.70    4.50
  -9  -7   0   14.00    4.70
  -9   7   0    9.10    2.90
  -9   7   0    5.90    4.60
   9   7   0    8.70    4.80
   9   7   0   11.20    5.40
  10  -7   0   -0.50    4.70
 -10  -7   0    5.50    3.90
 -10  -7   0   -4.20    3.60
 -10   7   0   -1.90    2.50
  10   7   0   -3.10    4.30
 -10   7   0   -4.70    3.90
  11  -7   0    4.00    5.20
 -11  -7   0   13.10    5.40
  11   7   0    1.60    5.30
 -11   7   0    2.70    4.90
 -12  -7   0  131.89   11.30
  12  -7   0  108.09   11.80
  12   7   0  125.49   13.30
 -12   7   0  107.59   12.60
   0   8   0 1338.47   52.09
   1  -8   0  317.27   15.70
  -1  -8   0  317.47   15.10
  -1   8   0  307.27   12.10
  -1   8   0  319.17   11.90
  -1   8   0  322.07   15.80
   1   8   0  322.27   15.30
   2  -8   0  424.36   15.70
  -2  -8   0  426.46   18.70
   2  -8   0  416.26   16.00
   2  -8   0  404.56   19.50
   2   8   0  399.76   15.80
  -2   8   0  437.16   20.10
  -2   8   0  441.96   16.90
   2   8   0  422.76   15.70
  -2   8   0  421.16   16.50
   2   8   0  428.56   18.80
   3  -8   0  144.19    6.60
   3  -8   0  135.19    9.80
  -3  -8   0  133.59    8.50
   3  -8   0  135.59    7.30
  -3   8   0  142.59    8.00
   3   8   0  136.19    6.90
  -3   8   0  154.08    7.70
   3   8   0  144.89    7.10
   3   8   0  132.89    8.80
  -3   8   0  125.89   10.20
  -4  -8   0  100.09    5.60
  -4  -8   0  107.29    5.40
   4  -8   0  119.69    7.90
   4  -8   0  110.39    9.30
   4  -8   0  115.49    6.40
  -4  -8   0   95.99    6.90
  -4   8   0  118.89    7.80
  -4   8   0  115.59    6.00
  -4   8   0  112.89    9.60
   4   8   0  113.29    6.90
  -4   8   0  111.49    7.30
   4   8   0  112.39    7.00
   4   8   0  115.39    7.60
   5  -8   0   18.80    3.20
  -5  -8   0   15.50    2.80
   5  -8   0   20.10    4.70
   5  -8   0   21.30    4.00
  -5  -8   0   18.80    2.80
  -5   8   0   18.70    4.00
  -5   8   0   22.90    4.20
  -5   8   0   20.40    2.80
  -5   8   0   18.30    5.00
   5   8   0   13.60    3.30
   5   8   0   12.60    3.50
  -6  -8   0   50.99    6.40
   6  -8   0   41.70    6.30
   6  -8   0   51.19    5.90
   6  -8   0   35.80    4.60
  -6  -8   0   51.69    4.70
  -6   8   0   47.20    6.00
  -6   8   0   64.39    6.80
   6   8   0   36.40    5.30
  -6   8   0   44.40    4.00
   6   8   0   39.10    5.20
  -6   8   0   49.70    7.40
  -7  -8   0  171.78    9.20
   7  -8   0  159.68   10.90
   7  -8   0  154.18    9.70
  -7  -8   0  155.78    9.60
  -7   8   0  162.88   11.10
  -7   8   0  157.58   11.90
   7   8   0  174.48   11.10
  -7   8   0  169.48   11.20
   7   8   0  164.78   10.70
  -7   8   0  156.28    8.10
   8  -8   0   77.39    8.40
  -8  -8   0   83.09    7.10
  -8  -8   0   74.59    7.30
   8  -8   0   79.69    8.60
   8   8   0   63.99    7.90
   8   8   0   85.79    8.90
  -8   8   0   72.09    6.10
  -8   8   0   73.19    8.80
  -8   8   0   54.49    9.80
  -8   8   0   66.09    8.10
  -9  -8   0   98.09    8.30
   9  -8   0  106.89    8.90
  -9  -8   0  111.89    9.00
   9  -8   0  110.29   10.40
   9   8   0  100.89   10.10
  -9   8   0  101.49   10.80
   9   8   0  105.99   10.40
  -9   8   0  103.79    6.70
 -10  -8   0   -2.60    3.40
 -10  -8   0   -0.80    3.80
  10  -8   0    6.20    5.20
 -10   8   0   -1.00    3.90
  10   8   0   -3.50    4.40
  11  -8   0   21.30    6.40
 -11  -8   0   27.10    6.00
 -11   8   0   27.40    6.60
  11   8   0   23.10    7.10
   0  -9   0    2.10    3.10
   0   9   0    6.60    3.40
  -1  -9   0  598.14   25.30
   1  -9   0  567.64   25.60
  -1   9   0  604.94   26.10
   1   9   0  603.64   25.60
  -1   9   0  560.94   21.70
   2  -9   0  156.28   10.90
   2  -9   0  147.89    6.30
   2  -9   0  154.18    6.00
  -2  -9   0  152.38    9.80
   2   9   0  147.59    9.70
  -2   9   0  155.88    7.60
  -2   9   0  148.59    7.10
  -2   9   0  160.98   11.50
  -3  -9   0 1431.26   56.59
   3  -9   0 1452.95   58.29
  -3   9   0 1550.14   59.19
   3   9   0 1503.65   57.09
   4  -9   0  291.27   12.40
  -4  -9   0  286.87   13.80
  -4  -9   0  290.57   11.30
   4  -9   0  279.27   15.80
   4   9   0  301.67   14.30
  -4   9   0  289.47   13.80
   4   9   0  290.67   13.10
  -4   9   0  298.47   13.70
  -4   9   0  324.07   16.70
   4   9   0  290.97   13.00
  -5  -9   0   16.50    2.40
  -5  -9   0   11.40    2.40
   5  -9   0   15.50    2.90
   5  -9   0   15.30    5.50
   5  -9   0   16.00    3.70
   5   9   0   18.30    3.50
  -5   9   0   14.10    3.50
  -5   9   0   16.30    3.80
   5   9   0   14.00    3.30
  -5   9   0   13.30    2.60
  -5   9   0   14.10    4.80
   6  -9   0    3.90    2.50
   6  -9   0   11.10    4.30
  -6  -9   0    3.50    2.10
   6  -9   0    4.80    3.40
   6   9   0    9.10    3.30
  -6   9   0    5.00    2.50
   6   9   0   -3.90    2.90
  -6   9   0   10.30    3.70
  -6   9   0    5.20    3.10
  -6   9   0    3.40    4.20
  -7  -9   0  142.89    8.70
   7  -9   0  143.19    8.90
   7  -9   0  150.88   10.40
  -7  -9   0  147.59    8.30
  -7   9   0  138.69   10.50
  -7   9   0  145.99   11.60
  -7   9   0  166.88   10.90
   7   9   0  134.19   10.00
  -7   9   0  130.99    7.50
   7   9   0  138.09    9.90
   8  -9   0  448.56   20.60
  -8  -9   0  476.45   20.10
  -8  -9   0  450.85   19.40
   8  -9   0  451.35   21.60
   8   9   0  431.66   21.20
  -8   9   0  422.56   22.50
  -8   9   0  446.06   22.30
  -8   9   0  418.46   18.50
   8   9   0  462.95   21.90
  -8   9   0  438.36   21.90
   9  -9   0   15.00    5.40
   9  -9   0   14.00    4.40
  -9  -9   0   17.40    4.50
  -9  -9   0   23.60    4.60
  -9   9   0   21.00    5.90
  -9   9   0   23.60    3.90
   9   9   0   20.40    5.50
   9   9   0   19.60    6.00
  10  -9   0    6.90    5.40
 -10  -9   0   10.60    4.30
 -10  -9   0    5.40    3.70
 -10   9   0    0.60    4.20
  10   9   0   12.30    5.60
 -11  -9   0    8.50    4.90
 -11  -9   0   -2.40    3.30
  11  -9   0    1.20    4.90
  11   9   0    0.50    5.00
 -11   9   0    3.60    5.40
   0 -10   0  668.33   28.70
   0  10   0  636.94   30.60
  -1 -10   0  143.69   10.30
   1 -10   0  148.39   10.50
  -1  10   0  152.18    5.90
  -1  10   0  142.79    6.30
  -1  10   0  140.59   10.60
   1  10   0  144.89   10.40
  -2 -10   0  123.39    9.20
   2 -10   0  142.69   10.60
  -2  10   0  126.49    6.90
   2  10   0  123.59    9.40
  -2  10   0  120.59    6.30
  -2  10   0  117.49   10.60
   3 -10   0   74.89    5.00
   3 -10   0   79.59    4.20
  -3 -10   0   79.29    7.40
   3  10   0   66.69    4.80
   3  10   0   76.09    4.80
  -3  10   0   81.89    6.20
  -3  10   0   99.79    9.90
  -3  10   0   88.79    6.70
   3  10   0   87.99    8.10
  -4 -10   0    9.30    3.40
   4 -10   0    9.80    3.00
   4 -10   0    7.80    4.50
   4 -10   0    4.10    2.00
  -4  10   0   12.20    3.20
   4  10   0    9.30    2.60
   4  10   0    4.30    3.30
   4  10   0    9.90    2.70
  -4  10   0   11.10    5.10
  -4  10   0    7.40    2.90
  -5 -10   0   49.60    3.70
   5 -10   0   58.49    5.80
   5 -10   0   64.49   10.60
  -5 -10   0   50.79    3.50
   5  10   0   60.19    5.70
  -5  10   0   59.39    8.10
   5  10   0   55.59    5.80
  -5  10   0   59.89    6.30
  -5  10   0   63.99    6.40
   5  10   0   60.59    5.60
  -6 -10   0 1180.08   44.40
   6 -10   0 1214.48   49.10
   6 -10   0 1239.88   46.60
  -6 -10   0 1215.88   44.70
   6 -10   0 1153.38   45.50
  -6  10   0 1186.38   47.30
   6  10   0 1179.38   46.50
   6  10   0 1167.68   46.50
  -6  10   0 1176.68   47.30
  -6  10   0 1190.88   49.90
   7 -10   0   29.80    5.70
  -7 -10   0   46.80    4.60
   7 -10   0   42.80    5.20
  -7 -10   0   36.20    4.80
   7 -10   0   55.89    7.70
  -7  10   0   45.70    6.70
   7  10   0   28.70    5.50
  -7  10   0   32.40    6.00
  -7  10   0   52.09    8.40
   7  10   0   34.00    5.50
   8 -10   0   26.60    5.90
  -8 -10   0   17.90    3.90
  -8 -10   0   20.90    4.00
   8 -10   0   21.00    4.60
   8  10   0   28.30    6.10
  -8  10   0   21.20    5.60
  -8  10   0   32.30    7.00
  -8  10   0   33.30    6.50
   8  10   0   30.90    5.60
   9 -10   0    0.20    3.30
   9 -10   0    0.50    4.40
  -9 -10   0   -3.10    3.00
  -9 -10   0   -0.40    2.90
   9  10   0    1.80    3.90
  -9  10   0    3.00    4.50
   9  10   0    2.70    4.80
 -10 -10   0   26.90    5.20
 -10 -10   0   27.30    4.90
  10 -10   0   22.10    6.50
 -10  10   0   22.30    6.30
  10  10   0   19.40    6.20
  11 -10   0    8.20    5.50
 -11 -10   0    8.90    4.00
 -11 -10   0    4.70    4.00
 -11  10   0  -12.00    6.50
  11  10   0    4.70    5.40
   0 -11   0   11.60    4.80
   0  11   0    1.60    4.10
  -1 -11   0   92.39    9.30
   1 -11   0   98.29   11.80
  -1  11   0   73.49    4.30
  -1  11   0   87.39    9.60
  -1  11   0   85.59    3.80
   1  11   0   96.29    8.80
   2 -11   0  663.63   30.30
  -2 -11   0  651.13   29.10
  -2  11   0  701.53   26.20
  -2  11   0  673.53   25.70
   2  11   0  695.63   31.70
  -2  11   0  665.93   30.70
   3 -11   0  144.09    5.80
   3 -11   0  125.49    6.20
  -3 -11   0  130.19    9.50
   3  11   0  125.79    6.30
  -3  11   0  130.29   11.20
  -3  11   0  126.39    7.70
   3  11   0  135.69    9.90
   3  11   0  125.49    6.50
   4 -11   0  161.28   11.80
   4 -11   0  145.19    7.90
  -4 -11   0  158.68    9.90
   4 -11   0  148.49    7.20
  -4  11   0  161.88    8.90
   4  11   0  142.79   10.00
   4  11   0  164.78    8.10
  -4  11   0  152.08   11.90
   4  11   0  158.08    8.10
  -4  11   0  157.28    9.20
   5 -11   0   24.90    5.80
   5 -11   0   27.90    4.60
   5 -11   0   25.80    4.20
   5  11   0   17.80    3.60
  -5  11   0   23.80    4.30
   5  11   0   20.90    3.80
  -5  11   0   15.40    5.80
   5  11   0   18.40    4.30
  -5  11   0   28.60    5.00
   6 -11   0   43.30    7.30
   6 -11   0   44.40    4.80
   6 -11   0   51.09    5.90
  -6 -11   0   44.50    3.70
  -6 -11   0   42.00    3.60
   6  11   0   44.50    5.60
  -6  11   0   47.50    6.30
   6  11   0   50.59    6.00
  -6  11   0   41.40    6.00
  -6  11   0   47.40    8.20
  -7 -11   0  694.33   27.50
   7 -11   0  707.63   28.90
   7 -11   0  744.23   32.70
   7 -11   0  724.23   30.20
   7  11   0  721.53   30.30
  -7  11   0  729.13   31.30
  -7  11   0  666.03   30.70
  -7  11   0  722.23   33.60
   7  11   0  695.83   30.20
   8 -11   0  457.25   22.00
  -8 -11   0  437.06   19.20
  -8 -11   0  493.75   19.80
   8 -11   0  442.26   20.50
  -8  11   0  464.65   24.40
  -8  11   0  487.85   23.30
   8  11   0  442.86   21.80
  -8  11   0  436.36   22.50
   8  11   0  492.15   22.60
   9 -11   0   63.49    7.20
   9 -11   0   67.29    8.20
  -9 -11   0   68.59    6.60
  -9 -11   0   61.59    5.90
  -9  11   0   58.99    9.00
   9  11   0   54.99    8.20
   9  11   0   68.39    8.60
 -10 -11   0   13.80    3.90
  10 -11   0   19.70    6.00
 -10 -11   0   10.80    4.10
 -10  11   0   10.60    5.70
  10  11   0   13.40    6.10
  11 -11   0   11.30    5.30
 -11 -11   0   15.90    4.50
  11  11   0    4.90    5.70
 -11  11   0    5.80    5.60
   0 -12   0 1049.40   43.70
   0  12   0 1050.99   44.20
   1 -12   0  127.79   11.60
   1 -12   0  105.39    5.90
  -1 -12   0  118.29   13.30
   1  12   0  110.39    9.90
  -1  12   0  111.89   11.30
  -1  12   0   93.69    5.00
  -1  12   0  104.59    4.50
   2 -12   0  542.95   25.00
  -2 -12   0  476.05   23.50
   2  12   0  508.55   24.10
  -2  12   0  505.05   19.70
  -2  12   0  520.45   25.40
  -2  12   0  509.35   20.20
  -3 -12   0   11.60    4.00
   3 -12   0    5.30    1.50
   3 -12   0   10.50    4.90
   3 -12   0    5.50    1.10
   3  12   0   10.60    4.10
   3  12   0    9.40    2.00
   3  12   0    8.30    1.90
  -3  12   0    8.50    4.50
  -3  12   0    8.70    2.80
  -3  12   0    8.20    2.50
  -4 -12   0   97.69    7.90
   4 -12   0  101.69    5.00
   4 -12   0   96.49   10.30
   4 -12   0   87.09    5.60
  -4  12   0   89.59   11.00
  -4  12   0   97.59   10.80
   4  12   0   90.79    5.90
   4  12   0  105.19   11.50
  -4  12   0  102.29    6.90
   4  12   0   84.69    5.70
   5 -12   0  134.29   11.60
   5 -12   0  138.39    8.10
   5 -12   0  143.49    7.20
   5  12   0  131.29    9.60
  -5  12   0  131.09    9.00
   5  12   0  137.99    8.20
  -5  12   0  132.69   11.80
   5  12   0  145.39    8.40
  -5  12   0  152.08    9.20
   6 -12   0   85.79    6.10
   6 -12   0   90.79    7.30
   6 -12   0   90.39   10.50
   6  12   0   80.79    7.20
  -6  12   0   86.79    8.30
  -6  12   0   85.79    8.50
  -6  12   0  108.99   12.00
   6  12   0   90.99    7.90
   7 -12   0   49.50    6.30
  -7 -12   0   45.20    4.10
  -7 -12   0   50.79    4.00
   7 -12   0   39.40    5.00
   7 -12   0   50.29    8.40
  -7  12   0   44.50    8.70
   7  12   0   65.09    7.10
  -7  12   0   44.80    6.70
  -7  12   0   44.30    6.80
   7  12   0   55.59    6.80
   8 -12   0   72.79    6.90
   8 -12   0   81.29    8.60
  -8 -12   0   79.29    5.60
   8  12   0   81.49    9.00
  -8  12   0   81.09    9.20
  -8  12   0   83.49    9.40
   8  12   0   84.89    8.70
  -8  12   0   78.69   10.60
   9 -12   0  131.39   10.80
  -9 -12   0  118.19    7.70
   9 -12   0  127.89    9.30
  -9 -12   0  126.79    8.20
   9  12   0  136.29   12.20
  -9  12   0  145.09   14.40
   9  12   0  131.89   10.60
  -9  12   0  116.79   11.90
 -10 -12   0   52.79    6.00
 -10 -12   0   43.40    5.30
  10 -12   0   64.59    8.30
 -10  12   0   49.80    8.70
  10  12   0   61.29    9.10
 -11 -12   0  121.09    8.70
  11 -12   0  100.49   11.00
 -11 -12   0   96.89    7.90
  11  12   0  119.99   12.00
 -11  12   0  103.89   12.60
   0 -13   0   16.50    5.30
   0  13   0   19.50    5.50
  -1 -13   0  643.94   30.90
   1 -13   0  672.83   25.20
   1 -13   0  619.64   29.60
  -1  13   0  625.94   24.10
   1  13   0  655.03   29.90
  -1  13   0  673.73   30.60
  -2 -13   0  688.53   31.90
   2 -13   0  725.63   33.10
  -2  13   0  751.92   27.90
  -2  13   0  738.73   28.30
  -2  13   0  756.82   33.90
   2  13   0  737.93   32.70
   3 -13   0  571.94   27.60
  -3  13   0  583.84   28.30
  -3  13   0  609.34   23.70
   3  13   0  565.54   22.10
   3  13   0  579.24   26.70
   3  13   0  569.74   21.90
  -3  13   0  576.44   23.10
   4 -13   0  330.47   13.60
   4 -13   0  333.07   13.00
   4 -13   0  314.37   18.50
  -4 -13   0  331.07   17.00
   4  13   0  315.37   17.20
  -4  13   0  349.77   17.70
  -4  13   0  320.47   19.40
  -4  13   0  332.77   15.20
   4  13   0  335.67   14.10
   4  13   0  328.27   14.20
   5 -13   0   -0.90    1.60
   5 -13   0    0.50    4.10
  -5  13   0    6.80    4.90
   5  13   0    1.10    2.60
   5  13   0    1.00    3.50
   5  13   0   -3.60    2.30
  -5  13   0    2.50    2.70
  -5  13   0   -0.70    2.70
   6 -13   0  286.27   13.30
   6 -13   0  252.77   11.80
   6 -13   0  261.57   17.10
  -6  13   0  237.58   14.10
   6  13   0  286.17   13.70
  -6  13   0  240.58   17.50
   6  13   0  251.17   13.40
  -6  13   0  252.67   14.20
   7 -13   0 1429.76   54.39
   7 -13   0 1360.66   52.99
   7 -13   0 1394.26   58.19
  -7  13   0 1466.75   56.19
   7  13   0 1400.36   54.89
   7  13   0 1395.56   54.79
  -7  13   0 1334.37   58.89
  -8 -13   0  394.66   16.20
   8 -13   0  397.46   18.20
   8 -13   0  438.76   19.80
  -8 -13   0  391.26   16.30
   8  13   0  411.06   20.00
  -8  13   0  401.46   21.80
  -8  13   0  372.86   26.50
  -8  13   0  401.56   21.10
   8  13   0  409.56   20.40
   9 -13   0  677.03   28.40
  -9 -13   0  692.23   28.80
   9 -13   0  685.83   29.90
   9  13   0  655.53   30.50
   9  13   0  644.64   29.90
  -9  13   0  651.43   31.40
  -9  13   0  662.83   33.20
 -10 -13   0    2.20    2.80
  10 -13   0   -0.40    4.30
 -10 -13   0    1.50    2.50
 -10  13   0   -5.00    3.90
  10  13   0    0.40    4.70
  11 -13   0  102.79   11.00
 -11 -13   0  106.19    7.60
 -11 -13   0  134.09    8.40
  11  13   0  101.09   11.50
 -11  13   0  131.19   13.60
   0 -14   0 1328.77   54.89
   0  14   0 1353.16   55.49
  -1 -14   0   63.19    8.40
   1 -14   0   58.19    8.20
   1 -14   0   53.69    4.60
   1  14   0   61.79    8.60
  -1  14   0   70.69    9.20
   2 -14   0  702.23   32.60
  -2 -14   0  661.73   31.40
  -2  14   0  718.13   27.50
  -2  14   0  739.03   33.60
   2  14   0  720.13   32.40
  -2  14   0  715.83   27.00
   3 -14   0    5.70    4.90
  -3 -14   0   -3.60    4.10
  -3  14   0   -1.40    2.10
  -3  14   0    0.80    2.20
   3  14   0    3.30    4.00
   3  14   0   -2.90    1.50
  -3  14   0    2.10    4.40
   4 -14   0   55.29    8.70
  -4 -14   0   37.30    6.20
   4 -14   0   43.80    3.40
   4 -14   0   39.40    2.90
   4  14   0   45.60    4.30
   4  14   0   36.90    4.30
  -4  14   0   37.20    4.80
  -4  14   0   46.70    5.50
   4  14   0   46.70    7.20
  -4  14   0   58.59    9.40
   5 -14   0  115.79   12.40
   5 -14   0  121.29    6.20
   5 -14   0  107.59    6.90
  -5  14   0  129.09    9.00
   5  14   0  114.89    7.60
  -5  14   0  127.79   13.70
  -5  14   0  118.49    8.60
   5  14   0  131.69   10.20
   5  14   0  122.39    7.70
   6 -14   0   75.59    6.70
   6 -14   0   80.19   10.60
   6 -14   0   83.19    5.50
  -6  14   0   82.59    8.20
  -6  14   0   79.19    8.30
   6  14   0   78.99    7.50
   6  14   0   79.79    7.60
  -6  14   0   84.29   11.80
   7 -14   0    9.70    5.90
   7 -14   0    5.20    2.80
   7 -14   0   13.30    4.10
  -7  14   0    6.50    4.40
  -7  14   0    9.50    4.70
   7  14   0   12.80    4.60
   7  14   0    4.50    3.60
  -7  14   0    7.20    6.20
   8 -14   0  164.38   10.00
   8 -14   0  179.88   11.60
   8  14   0  179.18   12.40
  -8  14   0  204.98   16.10
  -8  14   0  180.58   13.00
   8  14   0  180.28   11.90
   9 -14   0   35.80    7.60
   9 -14   0   35.40    5.30
   9  14   0   44.80    7.60
  -9  14   0   50.79   10.00
  -9  14   0   28.90    7.10
   9  14   0   44.10    7.30
  10 -14   0   20.80    5.90
  10  14   0   21.10    6.30
 -10  14   0   32.40    7.70
   0 -15   0    7.40    4.50
   0  15   0   10.00    4.90
   1 -15   0   -3.00    3.70
   1 -15   0   -2.10    2.00
  -1 -15   0   -3.00    3.70
  -1  15   0   -1.00    3.70
  -1  15   0   -0.50    1.40
   1  15   0   -0.60    4.10
   2 -15   0  597.74   29.20
  -2 -15   0  592.24   28.10
  -2  15   0  626.04   30.00
  -2  15   0  584.34   23.00
   2  15   0  589.24   28.60
  -2  15   0  594.24   23.50
   3 -15   0 1176.68   49.20
  -3 -15   0 1119.89   47.40
   3  15   0 1069.19   41.90
  -3  15   0 1101.09   49.60
  -3  15   0 1297.77   45.70
  -3  15   0 1130.49   43.70
   3  15   0 1118.59   48.00
   4 -15   0   -0.40    4.70
  -4 -15   0   -0.50    4.00
  -4  15   0    4.90    2.80
   4  15   0    0.80    2.20
   4  15   0   -1.80    2.10
   4  15   0   -0.70    3.90
  -4  15   0   -0.70    2.50
  -4  15   0    0.50    4.60
   5 -15   0    8.60    2.50
   5 -15   0    2.40    5.20
   5 -15   0   10.20    2.00
   5  15   0    3.10    4.40
  -5  15   0    2.70    3.40
   5  15   0    3.80    2.90
   5  15   0    2.00    2.90
  -5  15   0    8.10    3.70
   6 -15   0   20.90    7.20
   6 -15   0   26.00    3.30
   6 -15   0   27.20    4.20
   6  15   0   30.80    4.90
  -6  15   0   29.60    5.50
  -6  15   0   31.00    5.80
   6  15   0   25.80    4.90
  -6  15   0   35.80    8.70
   7 -15   0  208.68   10.70
   7 -15   0  226.38   12.10
   7 -15   0  245.98   17.20
  -7  15   0  237.98   19.80
   7  15   0  223.08   13.00
  -7  15   0  223.38   17.50
  -7  15   0  216.38   13.80
   7  15   0  218.88   12.70
   8 -15   0   86.19    7.00
   8 -15   0   98.09    8.40
   8  15   0  114.69    9.80
  -8  15   0  100.19   10.60
  -8  15   0  102.29   13.40
   8  15   0   88.59    9.00
   9 -15   0   32.50    9.00
   9 -15   0   19.30    4.30
  -9  15   0   21.20    6.60
   9  15   0   23.60    6.10
   9  15   0   13.80    5.40
  10 -15   0   -4.60    3.80
  10  15   0   -4.80    4.30
 -10  15   0    4.40    4.90
   0 -16   0   40.20    7.60
   0  16   0   32.80    7.40
   1 -16   0   22.50    3.70
  -1 -16   0   33.40    6.90
   1 -16   0   19.30    6.10
   1  16   0   25.80    6.30
  -1  16   0   31.90    7.40
  -2 -16   0  112.99   10.70
   2 -16   0  120.39   12.70
  -2  16   0  128.59   13.70
  -2  16   0  107.29    6.10
  -2  16   0  121.69    6.70
   2  16   0  120.79   11.20
   3 -16   0  122.59   13.00
  -3 -16   0  117.69   10.80
  -3  16   0  104.49    7.30
  -3  16   0  110.39    6.90
   3  16   0  131.69   12.80
  -3  16   0   96.99   12.10
   4 -16   0  464.55   26.00
  -4 -16   0  484.65   24.20
   4  16   0  511.95   25.10
  -4  16   0  493.95   21.50
  -4  16   0  517.15   27.50
  -4  16   0  492.85   21.20
   4  16   0  497.15   19.80
   4  16   0  472.55   19.90
   5 -16   0   25.00    7.60
   5 -16   0   32.40    2.70
   5 -16   0   29.30    3.10
   5  16   0   26.80    6.40
  -5  16   0   33.90    5.40
  -5  16   0   27.10    5.10
   5  16   0   29.20    4.40
  -5  16   0   35.90    9.00
   5  16   0   23.20    4.10
   6 -16   0  115.69   13.10
   6 -16   0  102.09    6.90
   6  16   0   99.19    8.00
   6  16   0  100.59    8.20
  -6  16   0   98.49    9.50
  -6  16   0  109.29   10.00
  -6  16   0  108.39   13.80
   7 -16   0    5.10    6.10
   7 -16   0    8.10    3.50
   7 -16   0   14.50    3.00
  -7  16   0   13.70    7.10
  -7  16   0   24.00    5.70
   7  16   0   14.00    4.30
   7  16   0   10.30    4.20
  -7  16   0   14.50    5.10
   8 -16   0   59.19    6.60
   8 -16   0   61.99    5.90
   8  16   0   58.49    7.90
   8  16   0   61.89    7.90
  -8  16   0   74.69    9.10
   9 -16   0   -3.30    2.70
   9 -16   0    2.50    3.80
   9  16   0    0.90    4.40
  -9  16   0   -5.60    4.10
   9  16   0    0.30    5.60
  10 -16   0   46.00    6.90
 -10  16   0   38.90   10.90
  10  16   0   40.70    7.80
   0 -17   0   -0.50    4.30
   0  17   0   -2.60    4.20
  -1 -17   0  346.87   19.60
   1 -17   0  368.26   20.50
   1 -17   0  316.17   14.40
  -1  17   0  321.47   20.50
   1  17   0  322.67   19.80
   2 -17   0   46.60    8.80
  -2 -17   0   54.19    8.80
   2  17   0   51.69    8.70
  -2  17   0   53.99   10.90
  -2  17   0   46.40    4.40
  -2  17   0   45.50    4.00
  -3 -17   0  284.87   16.80
   3 -17   0  241.18   17.50
   3  17   0  274.87   17.20
  -3  17   0  226.88   11.50
  -3  17   0  239.68   17.60
  -3  17   0  226.08   11.90
   4 -17   0   49.30    9.30
  -4 -17   0   54.59    8.30
  -4  17   0   56.09   10.20
   4  17   0   68.69    5.50
  -4  17   0   69.59    6.60
   4  17   0   62.09    9.50
  -4  17   0   73.79    7.00
   4  17   0   55.99    4.90
   5 -17   0    7.50    6.30
   5  17   0    3.90    3.00
  -5  17   0    6.50    3.70
   5  17   0    2.80    4.70
  -5  17   0   -0.20    3.30
  -5  17   0    5.90    6.00
   5  17   0    1.60    3.00
   6 -17   0  122.79    8.30
   6 -17   0  124.59    6.40
   6 -17   0  136.69   14.50
   6  17   0  126.89    8.80
  -6  17   0  128.19   10.20
  -6  17   0  144.19   10.40
   6  17   0  131.09    9.00
   7 -17   0   14.80    2.90
   7 -17   0   27.40    8.10
   7 -17   0   18.00    3.90
   7  17   0   18.00    4.60
   7  17   0   22.00    5.20
  -7  17   0   17.60    5.40
  -7  17   0   13.40    4.90
   8 -17   0   95.09    6.80
   8 -17   0   98.29    8.00
   8  17   0   80.79   11.40
  -8  17   0  103.49   10.90
   8  17   0   87.49    9.30
   9 -17   0    2.70    3.70
   9 -17   0    4.20    3.30
  -9  17   0    4.20    4.60
   9  17   0    1.40    5.00
  10 -17   0   -0.30    3.90
  10  17   0    0.90    4.80
 -10  17   0    5.60    5.30
   0 -18   0  109.29   12.20
   0  18   0  104.79   13.70
   1 -18   0  118.79    7.30
  -1 -18   0  132.29   12.10
   1 -18   0  140.79   13.00
  -1  18   0  112.89    6.10
  -1  18   0  127.79   14.00
   1  18   0  137.89   14.40
   2 -18   0   74.39   10.80
  -2 -18   0   74.49    9.90
  -2  18   0   62.79    4.90
   2  18   0   84.79   11.40
  -2  18   0   64.99    5.50
  -2  18   0   60.69   10.50
   3 -18   0   52.89    9.80
  -3 -18   0   49.20    8.40
  -3  18   0   52.09    5.20
   3  18   0   39.00    8.50
  -3  18   0   45.60    5.20
  -3  18   0   38.10    8.80
   4 -18   0  218.48   16.80
  -4 -18   0  212.78   15.10
  -4  18   0  227.68   17.90
  -4  18   0  248.78   12.10
  -4  18   0  222.88   12.20
   4  18   0  203.58   10.20
   4  18   0  230.68   16.20
   4  18   0  213.98   10.40
   5 -18   0    2.50    5.50
  -5  18   0    2.80    3.60
  -5  18   0    1.70    3.30
   5  18   0    1.90    2.60
   5  18   0    8.70    3.10
   5  18   0    7.20    5.30
   6 -18   0   14.60    2.50
   6 -18   0   14.40    2.20
   6 -18   0    9.40    6.50
   6  18   0    9.30    4.10
  -6  18   0   16.70    4.90
  -6  18   0   21.90    5.30
   6  18   0    7.80    3.90
   7 -18   0  256.27   19.30
   7 -18   0  243.98   11.30
   7 -18   0  267.87   12.30
  -7  18   0  247.48   15.30
   7  18   0  290.37   14.90
  -7  18   0  293.67   16.20
   7  18   0  230.78   13.80
   8 -18   0  139.19    8.80
   8 -18   0  131.79    7.60
   8  18   0  131.89   12.80
  -8  18   0  119.59   12.00
   9 -18   0   42.20    5.60
  -9  18   0   28.30    7.00
   9  18   0   44.00    7.40
   0 -19   0   -6.20    4.50
   0  19   0   -0.80    4.40
  -1 -19   0   47.20    8.90
   1 -19   0   65.89   10.50
   1 -19   0   60.49    5.50
  -1  19   0   47.10    3.40
  -1  19   0   42.30    9.20
   1  19   0   56.99    9.80
   2 -19   0   52.29    9.70
  -2 -19   0   39.10    8.80
  -2  19   0   47.70    9.50
  -2  19   0   57.19    5.20
   2  19   0   53.89    9.20
  -2  19   0   50.59    6.70
  -3 -19   0    6.60    6.00
   3 -19   0    4.50    6.30
  -3  19   0    9.70    2.90
  -3  19   0    7.50    3.20
  -4 -19   0    2.40    5.30
   4 -19   0    3.90    6.50
  -4  19   0   11.80    3.70
   4  19   0   -1.30    2.40
   4  19   0    3.60    5.50
   4  19   0    1.00    2.50
  -4  19   0   10.40    3.80
   5 -19   0   86.99   12.40
   5  19   0   63.39    9.80
   5  19   0   68.89    6.40
   5  19   0   63.29    6.10
  -5  19   0   81.09    8.10
  -5  19   0   78.99    8.00
   6 -19   0   -1.60    5.30
  -6  19   0   -0.70    3.30
  -6  19   0    4.20    3.80
   6  19   0    4.30    3.20
   6  19   0    1.10    3.50
   7 -19   0   -0.90    6.00
  -7  19   0    4.10    4.20
  -7  19   0   -1.00    3.60
   7  19   0   -3.80    3.00
   7  19   0   -5.90    3.40
   8 -19   0   61.49    5.30
   8 -19   0   62.89    5.80
  -8  19   0   73.49    9.70
   9 -19   0   -1.70    2.70
   9 -19   0    5.10    3.40
  -9  19   0   -1.50    4.80
   9  19   0   -0.80    4.50
   0 -20   0    7.20    6.00
   0 -20   0   -3.00    2.60
   0  20   0    0.00    5.20
   1 -20   0  335.87   15.90
  -1 -20   0  399.66   23.20
   1 -20   0  362.36   22.70
   1  20   0  356.46   22.80
  -1  20   0  414.36   30.00
  -2 -20   0   27.20    7.70
   2 -20   0   11.20    6.90
   2  20   0   18.40    6.90
  -2  20   0   19.90    3.40
  -2  20   0   13.90    3.00
  -3 -20   0   -5.80    4.80
   3 -20   0    4.60    5.70
  -3  20   0    3.30    2.70
   3  20   0   -2.50    5.70
  -3  20   0    2.10    3.00
   4 -20   0  420.86   24.90
  -4 -20   0  421.16   22.70
   4  20   0  344.97   15.80
  -4  20   0  390.36   18.00
   4  20   0  360.26   16.00
   4  20   0  363.66   22.70
  -4  20   0  409.16   18.00
   5 -20   0  388.46   24.90
  -5  20   0  334.17   17.10
   5  20   0  318.57   15.20
  -5  20   0  344.07   17.20
   5  20   0  322.47   15.30
   5  20   0  366.16   23.70
   6 -20   0   57.69   10.70
  -6  20   0   75.29   10.60
   6  20   0   68.79    7.00
  -6  20   0   68.89    9.30
   6  20   0   61.49    6.70
  -7  20   0   31.50    6.60
   7  20   0   27.40    5.30
   7  20   0   36.30    5.90
   8 -20   0   20.20    3.40
   8 -20   0   20.00    3.10
   8  20   0   22.00    5.70
  -8  20   0   16.50    5.80
   8  20   0   25.00    7.10
   9 -20   0   21.60    3.90
   9 -20   0   17.00    3.40
   9  20   0   29.20    6.50
  -9  20   0   21.30    7.10
   0 -21   0   -4.10    5.80
   0 -21   0    5.70    3.40
  -1 -21   0  128.49   14.30
   1 -21   0  132.59    8.20
   1 -21   0  139.69   15.10
  -1  21   0  121.99    6.90
  -2 -21   0    2.50    6.10
   2 -21   0    2.20    5.80
  -2  21   0    4.30    2.50
  -2  21   0    5.60    2.80
   2  21   0    4.90    5.60
  -3 -21   0  267.07   18.60
   3 -21   0  264.17   19.90
   3  21   0  278.17   19.70
  -3  21   0  258.17   12.90
  -4 -21   0   -5.40    4.60
   4 -21   0   17.90   13.60
  -4  21   0    1.50    3.10
   4  21   0   -0.70    2.30
  -4  21   0    2.60    3.20
   4  21   0    8.50    6.30
   4  21   0   -0.90    2.40
   5 -21   0   38.80    9.40
   5  21   0   42.70    5.00
  -5  21   0   43.70    6.50
   5  21   0   42.10    4.90
   5  21   0   35.20    8.50
  -5  21   0   31.50    5.70
   6 -21   0   -2.20    5.70
  -6  21   0    2.20    4.00
   6  21   0   -5.70    2.50
  -6  21   0   -0.50    3.60
   6  21   0   -3.50    3.10
   7  21   0   94.29    8.50
   7  21   0  121.19    9.60
  -7  21   0  127.59   10.90
   8 -21   0   16.30    3.50
   8  21   0   27.20    6.10
   8  21   0    8.00    4.30
  -8  21   0   15.90    6.00
   0 -22   0   56.19    6.10
   0 -22   0   60.49   11.00
  -1 -22   0  373.56   24.00
   1 -22   0  403.06   25.00
   2 -22   0   23.20   15.10
  -2 -22   0   36.10    9.00
  -2  22   0   25.00    4.00
  -3 -22   0  260.67   18.60
   3 -22   0  227.48   19.50
  -3  22   0  260.07   12.70
  -3  22   0  247.48   12.80
   4 -22   0    2.40    6.70
  -4 -22   0    9.40    6.30
   4  22   0   -1.60    2.20
   4  22   0    3.10    2.20
  -4  22   0    2.90    3.40
  -4  22   0    2.00    3.10
   5 -22   0  167.98   17.70
  -5  22   0  148.39   10.50
   5  22   0  145.09   15.70
   5  22   0  138.79    8.60
   5  22   0  149.99    8.70
  -5  22   0  143.09   10.40
   6 -22   0   77.79   12.70
   6  22   0   78.79    7.30
   6  22   0   79.89    7.50
  -6  22   0   80.59    9.10
  -6  22   0   80.59    9.00
   7  22   0    7.70    4.40
  -7  22   0    1.90    4.30
   7  22   0   -4.70    3.10
  -8  22   0    3.60    4.80
   8  22   0    3.10    4.00
   8  22   0   -0.60    4.00
   0 -23   0    0.00    3.10
  -1 -23   0  193.68   19.20
  -1 -23   0  194.98   11.00
   1 -23   0  171.48   18.10
  -2 -23   0  167.98   16.00
   2 -23   0  191.48   17.40
  -2  23   0  168.18    9.40
  -2  23   0  175.08    9.20
  -3 -23   0  312.17   20.70
   3 -23   0  336.07   22.60
  -3  23   0  288.57   14.30
  -3  23   0  279.57   14.30
   4 -23   0  154.48   17.30
  -4  23   0  120.09    9.10
   4  23   0  103.59    6.70
  -4  23   0  138.49    9.30
   5 -23   0  121.69   15.60
   5  23   0   99.69    7.30
   5  23   0  113.79    7.60
  -5  23   0  115.19    9.50
  -5  23   0  116.09    9.40
   6 -23   0   39.60    9.90
   6  23   0   32.10    5.10
  -6  23   0   39.60    6.70
   6  23   0   45.60    5.80
  -6  23   0   45.00    7.00
   7  23   0   32.80    5.90
  -7  23   0   38.90    7.70
   7  23   0   34.80    5.90
   0 -24   0  187.98   12.10
   0 -24   0  232.08   19.00
   1 -24   0   44.50   10.40
  -1 -24   0   41.60    5.70
  -1 -24   0   24.10    8.80
  -1  24   0   31.90    3.60
   2 -24   0  119.29   14.50
  -2 -24   0   89.39   13.80
  -2  24   0   98.89    6.90
  -2  24   0  105.39    7.10
   3 -24   0   19.50    8.50
  -3 -24   0   18.90   11.90
  -3  24   0   19.50    4.10
  -3  24   0   27.50    4.70
   4 -24   0   25.90    9.00
  -4  24   0   15.50    4.50
  -4  24   0   14.80    4.20
   5 -24   0   50.69   11.00
  -5  24   0   69.39    8.20
   5  24   0   63.59    6.10
  -5  24   0   79.09    8.30
   5  24   0   60.99    5.90
   6 -24   0   48.10   11.00
  -6  24   0   44.60    7.20
   6  24   0   48.40    5.80
  -6  24   0   30.00    6.50
   6  24   0   40.80    5.60
   7  24   0    2.30    3.80
   7  24   0   10.40    4.40
  -7  24   0   -1.80    4.00
   0 -25   0   14.20    7.70
   0 -25   0    6.70    3.70
   1 -25   0   -2.40    6.30
  -1 -25   0    6.20    6.80
  -1 -25   0    0.80    3.70
  -1  25   0    2.70    2.30
  -2 -25   0  209.28   11.70
  -2 -25   0  213.98   18.40
   2 -25   0  243.38   20.00
  -2  25   0  208.08   10.80
  -2  25   0  197.78   10.70
  -3 -25   0   64.19   11.80
   3 -25   0   60.79   11.80
  -3  25   0   74.49    7.20
  -3  25   0   79.99    7.20
   4 -25   0   20.20    7.90
  -4  25   0   13.40    4.20
  -4  25   0   23.60    4.80
   5 -25   0   15.70    7.90
   5  25   0    1.70    3.20
   5  25   0    3.20    3.10
  -6  25   0   -1.40    3.90
   6  25   0    0.00    2.90
   6  25   0   -0.40    3.20
   0 -26   0  856.81   43.50
  -1 -26   0   54.59   11.50
   1 -26   0   63.49   11.90
  -1 -26   0   47.60    6.20
  -1  26   0   53.19    4.90
  -1  26   0   73.99    8.00
   2 -26   0   22.70    8.70
  -2 -26   0    4.90    7.30
  -2 -26   0   17.00    4.60
  -2  26   0    9.50    3.10
  -2  26   0    8.80    3.20
   3 -26   0   18.80    8.70
  -3  26   0    3.10    3.20
  -3  26   0   -1.70    2.80
   4 -26   0   20.60    8.80
  -4  26   0   29.50    5.30
  -4  26   0   23.10    5.00
   5 -26   0    7.50    7.50
  -5  26   0    8.60    4.60
  -5  26   0   12.10    4.50
   5  26   0    4.60    3.00
   5  26   0    7.50    3.20
   0 -27   0   -0.90    6.50
  -1 -27   0   72.89   12.70
  -1 -27   0   68.09    7.20
   1 -27   0   71.99   13.20
  -2 -27   0    1.40    7.20
  -2 -27   0    9.50    4.10
   2 -27   0   -7.40    5.30
  -2  27   0    6.50    3.10
   3 -27   0   21.50    9.00
  -3 -27   0   21.80    4.90
  -3  27   0   23.20    4.60
  -3  27   0   19.30    4.10
   4 -27   0    0.20    7.20
  -4  27   0    1.50    3.30
  -4  27   0   -1.60    3.00
  -5  27   0    1.10    3.60
  -5  27   0   -2.20    3.20
   5  27   0   -5.80    2.70
   0 -28   0   20.70    9.20
  -1 -28   0   30.70    9.70
   1 -28   0    8.60    7.50
  -2 -28   0   60.49    6.90
   2 -28   0   44.80   11.10
  -2  28   0   56.09    6.00
  -2  28   0   57.39    5.80
  -3 -28   0   -0.80    3.80
   3 -28   0    9.70    8.00
  -3  28   0    2.50    2.90
  -3  28   0    0.90    2.80
   0 -29   0    0.90    6.90
   1 -29   0    0.20    6.70
   2 -29   0    4.50    7.40
  -2 -29   0    7.90    4.30
  -2  29   0    1.40    2.50
  -2  29   0    3.00    2.90
 -12   0   1   -5.00    4.30
  12   0  -1   -7.20    4.80
  11   0  -1    3.30    5.50
 -11   0   1   -3.20    4.20
  10   0  -1    2.40    4.80
 -10   0   1   -1.00    4.60
   9   0  -1    5.20    4.80
  -9   0   1    7.20    4.40
  -9   0   1   -3.50    4.00
   9   0  -1   -1.70    3.60
   8   0  -1    2.10    4.00
   8   0  -1    1.40    3.50
  -8   0   1   -0.60    3.30
  -8   0   1    0.80    3.70
  -7   0   1   -1.60    2.90
   7   0  -1   -5.70    3.00
  -7   0   1   -0.50    2.80
   7   0  -1   -1.40    2.70
   6   0  -1   -0.80    3.10
  -6   0   1    2.40    2.90
   6   0  -1    1.20    2.80
  -6   0   1   -2.80    2.60
  -5   0   1   -2.10    2.90
   5   0  -1    5.00    3.40
   5   0  -1    0.10    3.30
  -5   0   1    1.00    2.90
   4   0  -1    0.10    2.10
   4   0  -1   -1.20    2.70
  -4   0   1   -0.20    2.20
  -3   0   1   -2.40    1.60
  -3   0   1   -0.90    1.10
   3   0  -1   -0.30    1.80
  -3   0   1   -1.90    1.60
   3   0  -1   -2.10    1.60
  -2   0   1   -0.80    1.40
   2   0  -1   -0.20    1.40
   2   0  -1   -0.40    1.50
  -2   0   1    1.60    1.60
  -1   0   1    0.30    0.40
   1   0  -1    0.20    0.40
   1   0  -1   -0.40    0.50
  -1   0   1   -0.20    0.50
   1   0   1    0.80    0.70
  -1   0  -1   -0.40    0.60
  -1   0  -1   -0.50    0.50
   1   0   1   -0.50    0.50
   2   0   1    1.60    1.40
   2   0   1    2.70    1.40
  -2   0  -1    1.10    1.50
  -2   0  -1    0.20    1.50
   2   0   1    0.10    1.70
   3   0   1    1.00    1.30
  -3   0  -1   -0.30    1.60
  -3   0  -1   -0.30    1.60
   3   0   1    0.00    1.40
   3   0   1   -0.50    1.80
  -4   0  -1    4.60    2.60
   4   0   1   -1.70    2.10
   4   0   1   -0.10    2.70
  -4   0  -1   -2.40    2.00
   5   0   1   -5.70    2.20
  -5   0  -1   -3.40    2.40
   5   0   1   -1.00    3.30
  -5   0  -1   -0.20    3.00
   6   0   1   -2.10    2.40
  -6   0  -1    1.50    2.80
  -6   0  -1   -1.30    2.70
   6   0   1   -0.50    3.10
   7   0   1   -2.40    2.40
   7   0   1    1.60    3.60
  -7   0  -1    0.30    3.00
  -7   0  -1   -2.30    2.60
   8   0   1    0.20    4.10
   8   0   1   -4.80    3.10
  -8   0  -1    0.50    3.40
  -8   0  -1    1.60    3.90
  -9   0  -1    2.00    3.90
  -9   0  -1   -0.70    4.20
   9   0   1   -0.80    4.30
   9   0   1    7.80    4.40
  10   0   1    0.40    4.80
 -10   0  -1    0.80    4.00
  11   0   1    3.30    5.20
 -11   0  -1   -5.30    4.30
  12   0   1   -3.30    5.00
 -12   0  -1   -1.30    4.10
  12  -1  -1   -5.70    4.60
 -12  -1   1    1.70    4.90
 -12   1   1    5.10    5.00
  12   1  -1   -0.60    4.90
 -11  -1   1    8.60    5.40
  11  -1  -1   -1.60    4.90
 -11   1   1    2.30    4.80
  11   1  -1    0.60    4.80
 -10  -1   1   -4.40    3.90
  10  -1  -1    2.50    4.90
 -10   1   1   -1.10    4.20
  10   1  -1   -2.30    4.40
  -9  -1   1  243.68   14.70
   9  -1  -1  271.87   16.00
   9  -1  -1  231.78   14.50
  -9  -1   1  260.57   15.30
   9   1  -1  255.87   15.80
  -9   1   1  243.08   14.90
  -9   1   1  277.67   21.10
   9   1  -1  264.27   15.10
  -8  -1   1   32.80    5.90
   8  -1  -1   37.50    6.30
  -8  -1   1   37.10    5.70
   8  -1  -1   34.00    5.40
   8   1  -1   38.70    6.10
  -8   1   1   41.60    6.10
   8   1  -1   37.90    6.40
  -8   1   1   32.60    5.80
  -7  -1   1   31.60    5.10
   7  -1  -1   40.10    5.80
   7  -1  -1   37.50    5.30
  -7  -1   1   42.40    5.90
   7   1  -1   35.70    5.40
  -7   1   1   36.90    5.40
  -7   1   1   33.90    5.50
   7   1  -1   37.20    5.90
  -6  -1   1  285.07   14.00
   6  -1  -1  298.87   14.60
  -6  -1   1  274.67   14.20
   6  -1  -1  289.17   14.20
   6   1  -1  290.27   14.50
  -6   1   1  282.27   14.20
  -6   1   1  285.07   14.40
  -6   1   1  292.97   12.40
   6   1  -1  285.87   14.30
  -5  -1   1  177.48   10.10
   5  -1  -1  185.28   10.80
  -5  -1   1  212.48   10.60
  -5   1   1  179.58    9.00
  -5   1   1  193.68   10.50
   5   1  -1  201.98   10.80
  -5   1   1  191.78   11.50
   5   1  -1  195.18   10.50
  -4  -1   1  384.86   16.60
   4  -1  -1  381.46   16.90
  -4  -1   1  406.56   16.80
   4  -1  -1  400.16   16.80
  -4   1   1  449.16   18.30
  -4   1   1  388.16   16.80
  -4   1   1  366.26   15.80
   4   1  -1  408.16   16.90
  -3  -1   1 1199.88   82.19
  -3   1   1 1139.69   80.79
   3   1  -1 1171.58   80.79
  -2  -1   1 1191.68   70.39
   2  -1  -1 1245.18   72.99
  -2   1   1 1173.38   71.39
   2   1  -1 1110.09   69.89
  -1   1   1  189.08   18.30
   1  -1   1   90.49    3.90
   1  -1   1   86.99    4.20
   1  -1   1   81.89    3.60
  -1  -1  -1   77.89    3.60
  -1  -1  -1   80.19    3.70
   1   1   1   82.59    3.70
  -1   1  -1   87.39    3.70
  -1   1  -1   84.09    3.80
   1   1   1   79.39    3.70
   2  -1   1 1820.42   95.99
   2   1   1 1864.31   94.99
  -3  -1  -1  927.71   35.10
   3  -1   1  957.70   35.50
   3  -1   1  930.21   35.50
  -3   1  -1  923.01   35.30
   3   1   1  915.11   35.20
   4  -1   1  101.49    6.40
   4  -1   1   94.79    6.80
  -4  -1  -1   97.99    7.30
  -4  -1  -1  100.39    6.40
   4  -1   1   89.19    5.40
   4   1   1  102.79    6.50
  -4   1  -1   97.29    6.50
   4   1   1  105.99    6.80
  -4   1  -1   94.69    6.40
  -5  -1  -1  696.43   28.10
   5  -1   1  626.64   26.60
   5  -1   1  672.13   27.30
  -5  -1  -1  680.53   27.10
   5  -1   1  671.53   25.30
   5   1   1  629.94   26.80
  -5   1  -1  661.13   27.20
  -5   1  -1  641.54   26.90
   5   1   1  658.23   27.20
  -6  -1  -1   62.49    6.20
   6  -1   1   57.49    5.90
   6  -1   1   83.19    7.60
  -6  -1  -1   71.69    6.70
   6   1   1   69.69    6.50
   6   1   1   64.29    6.80
  -6   1  -1   59.99    6.50
  -6   1  -1   69.89    6.70
  -7  -1  -1  117.79    8.40
   7  -1   1  128.69    9.30
  -7  -1  -1  119.59    8.80
   7  -1   1  105.19    8.10
  -7   1  -1  112.59    8.80
   7   1   1  108.49    8.20
  -7   1  -1  122.29    8.60
   7   1   1  112.09    9.00
   8  -1   1    0.70    4.00
  -8  -1  -1    7.30    4.40
   8  -1   1    0.60    4.20
  -8  -1  -1    6.50    3.80
   8   1   1   18.30    5.30
   8   1   1    4.90    3.80
  -8   1  -1   13.50    4.60
  -8   1  -1    6.10    4.00
  -9  -1  -1   25.30    5.40
   9  -1   1   30.80    6.00
   9  -1   1   21.80    6.20
  -9   1  -1   21.60    5.80
   9   1   1   22.60    6.10
   9   1   1   21.80    5.20
  -9   1  -1   20.90    5.30
 -10  -1  -1   85.99    9.80
  10  -1   1   61.99    8.70
  10   1   1   71.29    9.40
 -10   1  -1   80.79    9.60
 -11  -1  -1  197.78   14.80
  11  -1   1  214.18   15.40
 -11   1  -1  186.08   14.60
  11   1   1  216.08   15.70
  12  -1   1  -10.20    4.40
 -12  -1  -1    0.90    4.90
  12   1   1   -0.20    5.10
 -12   1  -1    0.80    5.10
 -12   1  -1   -2.20    3.60
 -12  -2   1   45.50    8.10
  12  -2  -1   25.10    7.10
  12   2  -1   20.10    6.70
 -12   2   1   41.10    8.30
 -11  -2   1  160.98   12.70
  11  -2  -1  145.99   13.60
 -11   2   1  124.49   12.70
  11   2  -1  157.58   13.30
 -10  -2   1  108.39   10.70
  10  -2  -1  137.59   12.00
 -10   2   1  117.79   11.70
  10   2  -1  165.28   12.40
   9  -2  -1    7.70    4.90
   9  -2  -1    4.40    4.30
  -9  -2   1    8.20    4.40
  -9  -2   1    6.50    4.50
   9   2  -1   -0.70    4.50
  -9   2   1   -1.90    4.10
  -9   2   1    7.80    5.10
   9   2  -1   11.70    4.50
  -8  -2   1   10.50    4.20
   8  -2  -1    4.40    4.30
   8  -2  -1    8.70    3.90
  -8  -2   1    7.30    4.30
   8   2  -1    1.80    4.20
  -8   2   1    9.50    4.10
  -8   2   1   11.50    4.60
   8   2  -1   10.90    4.30
   7  -2  -1   59.79    7.00
  -7  -2   1   66.39    7.10
  -7  -2   1   60.59    6.50
   7  -2  -1   64.39    6.80
  -7   2   1   75.39    7.80
   7   2  -1   73.89    7.30
  -7   2   1   54.89    6.70
   7   2  -1   66.19    7.20
  -6  -2   1   36.30    4.80
   6  -2  -1   34.10    4.80
   6  -2  -1   46.60    5.60
  -6  -2   1   33.90    5.00
  -6   2   1   33.10    5.00
  -6   2   1   28.20    4.00
   6   2  -1   35.90    5.10
  -6   2   1   36.90    5.10
   6   2  -1   41.00    5.50
  -5  -2   1    3.90    3.00
   5  -2  -1    1.70    3.30
  -5  -2   1    0.90    2.70
   5   2  -1    9.80    3.20
  -5   2   1   -0.90    2.70
  -5   2   1    2.00    2.80
   5   2  -1    4.50    3.50
  -4  -2   1   -2.30    2.10
   4  -2  -1    2.00    2.50
   4  -2  -1   -1.50    1.90
  -4  -2   1   -1.40    1.90
  -4   2   1   -0.10    2.00
   4   2  -1    3.90    2.30
  -4   2   1    0.30    2.00
  -4   2   1   -0.20    2.30
   3  -2  -1 1903.71  112.09
  -3  -2   1 1881.71  108.29
   3   2  -1 1838.42  108.09
   2   2  -1 1286.57   74.89
  -2   2   1 1379.66   79.19
  -1  -2   1  388.86   25.90
  -1   2   1  390.56   28.50
   1   2  -1  376.66   25.80
   0  -2   1    2.60    1.00
   1  -2   1 1788.52   82.59
   1   2   1 1783.32   79.29
  -1   2  -1 1784.02   82.19
   2  -2   1  727.23   52.99
   2   2   1  728.63   50.59
   3  -2   1  397.86   16.50
   3  -2   1  400.46   16.60
   3  -2   1  388.66   16.20
  -3  -2  -1  407.06   16.40
  -3  -2  -1  402.16   16.10
  -3   2  -1  432.56   16.60
   3   2   1  398.16   16.30
   3   2   1  418.16   16.40
  -3   2  -1  384.76   16.40
  -3   2  -1  398.66   16.40
  -4  -2  -1    4.00    2.50
   4  -2   1    0.90    2.10
  -4  -2  -1    1.00    2.50
   4  -2   1    3.10    2.80
   4  -2   1    4.70    2.50
  -4   2  -1    0.10    2.40
   4   2   1    2.20    2.70
   4   2   1    4.70    2.40
  -4   2  -1    3.80    2.50
   5  -2   1   17.90    3.60
   5  -2   1   20.50    4.20
   5  -2   1   20.60    3.30
  -5  -2  -1   19.60    3.80
  -5  -2  -1   22.50    3.90
   5   2   1   20.30    4.30
  -5   2  -1   22.40    4.00
   5   2   1   22.30    4.30
  -5   2  -1   19.00    4.10
  -6  -2  -1   25.10    4.60
  -6  -2  -1   34.60    4.60
   6  -2   1   28.50    4.20
   6  -2   1   39.20    5.50
  -6   2  -1   38.70    5.20
   6   2   1   34.60    5.20
  -6   2  -1   30.80    4.80
   6   2   1   31.40    4.80
   7  -2   1    0.80    3.50
   7  -2   1   -0.10    2.80
  -7  -2  -1    2.60    3.10
  -7  -2  -1    0.00    2.70
  -7   2  -1    1.00    3.10
   7   2   1   -1.40    3.50
  -7   2  -1    3.10    3.20
   7   2   1    4.20    3.10
  -8  -2  -1  275.67   15.40
   8  -2   1  295.77   16.10
  -8  -2  -1  270.67   14.60
  -8   2  -1  275.27   15.70
  -8   2  -1  254.27   15.20
   8   2   1  287.07   15.30
   8   2   1  299.07   16.10
  -9  -2  -1   94.39    9.00
  -9  -2  -1   93.79    9.80
   9  -2   1   65.09    7.70
   9  -2   1   90.99    9.80
  -9   2  -1   88.89    9.70
   9   2   1   83.09    9.40
  -9   2  -1   83.79    8.60
   9   2   1   77.09    8.50
 -10  -2  -1   17.60    5.80
  10  -2   1   25.60    6.60
  10   2   1   17.80    6.40
 -10   2  -1   21.30    6.00
  11  -2   1    2.30    5.20
 -11  -2  -1   -0.80    4.40
 -11   2  -1    0.30    4.50
  11   2   1    6.30    5.40
  12  -2   1    9.80    6.00
 -12  -2  -1    8.40    5.10
 -12   2  -1   12.00    3.10
 -12   2  -1    8.40    7.00
  12   2   1    6.90    6.00
  12  -3  -1    7.90    5.90
 -12  -3   1    7.30    4.80
  12   3  -1    6.50    5.70
 -11  -3   1   58.09    8.30
  11  -3  -1   47.60    8.30
 -11   3   1   38.70    7.70
  11   3  -1   40.40    7.80
 -10  -3   1   11.90    4.50
 -10  -3   1    6.30    4.70
  10  -3  -1   -0.70    4.40
 -10   3   1    9.80    4.90
  10   3  -1    0.10    4.80
  -9  -3   1  836.72   35.80
   9  -3  -1  874.01   36.70
   9  -3  -1  815.52   35.50
  -9   3   1  864.11   36.70
   9   3  -1  868.81   36.60
   9   3  -1  801.02   35.80
  -9   3   1  809.12   35.90
   8  -3  -1  203.28   13.00
  -8  -3   1  193.08   11.90
  -8  -3   1  218.28   12.70
   8  -3  -1  205.38   12.30
  -8   3   1  196.58   12.50
   8   3  -1  201.08   12.80
   8   3  -1  216.38   12.60
  -8   3   1  189.38   12.60
  -7  -3   1   21.10    4.50
  -7  -3   1   31.70    4.80
   7  -3  -1   26.20    4.60
   7  -3  -1   37.20    5.80
   7   3  -1   30.00    5.00
  -7   3   1   26.10    4.30
  -7   3   1   43.80    6.00
   7   3  -1   26.00    5.10
  -7   3   1   22.40    4.80
  -6  -3   1  223.98   11.90
   6  -3  -1  242.78   12.20
  -6  -3   1  223.78   12.10
   6  -3  -1  231.08   12.60
  -6   3   1  231.98   11.80
  -6   3   1  241.88   12.70
  -6   3   1  232.08   12.40
   6   3  -1  231.68   12.60
   6   3  -1  245.98   12.40
  -5  -3   1    0.40    2.70
  -5  -3   1    1.60    3.10
   5  -3  -1    3.50    3.40
   5   3  -1   -2.40    3.00
   5   3  -1    1.50    2.80
  -5   3   1    0.10    2.80
  -5   3   1   -0.40    2.90
  -5   3   1    2.80    3.00
   4  -3  -1  278.57   12.60
  -4  -3   1  274.37   12.40
   4  -3  -1  291.77   12.90
  -4  -3   1  263.37   12.20
  -4   3   1  283.17   12.90
  -4   3   1  277.17   12.90
   4   3  -1  293.17   13.70
   4   3  -1  259.77   12.50
  -4   3   1  286.07   12.90
  -3  -3   1 1455.25   90.79
   3   3  -1 1408.26   90.19
  -3   3   1 1484.55   95.49
  -2  -3   1  585.34   22.50
  -2  -3   1  592.14   22.90
   2  -3  -1  618.14   23.60
  -2   3   1  616.24   23.70
   1  -3  -1    2.80    1.70
   1  -3  -1    3.00    0.90
  -1  -3   1    3.50    0.80
  -1  -3   1    2.40    1.80
  -1  -3   1    2.20    0.50
   1  -3  -1    1.40    0.90
  -1   3   1    2.40    1.00
   1   3  -1    2.20    1.70
  -1   3   1    2.60    1.70
   1   3  -1    2.40    0.80
  -1   3   1    3.30    1.10
   1   3  -1    1.40    0.90
   0  -3   1  666.43   32.60
   0  -3  -1  681.63   31.70
   0   3  -1  746.43   33.00
   0   3   1  808.12   32.10
  -1  -3  -1 1564.94   67.79
   1  -3   1 1442.26   72.19
   1   3   1 1486.35   68.19
  -1   3  -1 1482.35   78.39
  -2  -3  -1  335.67   13.60
   2  -3   1  344.77   14.80
   2  -3   1  351.06   13.60
   2  -3   1  341.77   14.00
  -2  -3  -1  341.67   13.40
   2   3   1  325.27   13.60
  -2   3  -1  337.47   14.00
  -2   3  -1  364.06   14.90
   2   3   1  344.97   13.60
  -2   3  -1  358.06   13.10
   2   3   1  351.26   13.50
  -2   3  -1  355.56   13.80
   3  -3   1 1224.68   47.00
  -3   3  -1 1265.67   47.10
   4  -3   1  201.38   10.50
   4  -3   1  220.58   11.90
   4  -3   1  194.88   10.10
  -4  -3  -1  222.78   10.10
  -4  -3  -1  214.08   10.40
  -4   3  -1  207.18   10.60
  -4   3  -1  223.18   10.80
   4   3   1  226.28   10.70
   4   3   1  194.78   10.20
   5  -3   1  422.56   18.30
   5  -3   1  415.06   19.00
  -5  -3  -1  440.16   18.70
   5  -3   1  427.66   18.20
  -5  -3  -1  442.36   18.20
   5   3   1  426.06   18.80
  -5   3  -1  422.26   18.90
  -5   3  -1  412.96   18.70
  -6  -3  -1  378.86   16.50
   6  -3   1  349.27   15.80
   6  -3   1  365.36   17.40
  -6  -3  -1  385.86   17.20
   6  -3   1  362.26   16.60
  -6   3  -1  352.06   17.00
   6   3   1  375.36   17.30
   6   3   1  356.76   16.90
  -6   3  -1  360.66   17.30
  -7  -3  -1   57.79    6.30
  -7  -3  -1   65.29    7.10
   7  -3   1   58.69    6.40
   7  -3   1   56.29    6.90
  -7   3  -1   53.89    6.70
  -7   3  -1   63.39    6.90
   7   3   1   70.39    7.00
   7   3   1   60.89    7.10
  -8  -3  -1   16.10    4.50
  -8  -3  -1   25.50    5.50
   8  -3   1   21.10    5.50
   8   3   1   15.40    5.00
   8   3   1    9.70    4.20
  -8   3  -1   20.40    5.20
  -9  -3  -1   23.50    5.40
   9  -3   1   22.00    5.20
   9  -3   1   19.30    6.00
  -9  -3  -1   15.10    5.20
   9   3   1   16.80    5.70
  -9   3  -1   16.30    5.60
   9   3   1   16.80    5.10
  -9   3  -1   17.90    5.50
 -10  -3  -1  127.59   11.10
  10  -3   1  110.59   11.60
 -10   3  -1  118.29   11.90
  10   3   1  152.68   12.30
  11  -3   1   91.99   10.80
 -11  -3  -1   94.19   10.40
  11   3   1   99.49   11.50
 -11   3  -1  121.49    9.10
 -11   3  -1  101.39   11.40
  12  -3   1    8.30    5.80
 -12  -3  -1   15.10    5.70
 -12   3  -1    7.40    5.60
  12   3   1   22.30    6.80
  12  -4  -1    6.10    5.40
 -12  -4   1   10.60    5.20
  12   4  -1   15.40    6.50
 -12   4   1   19.10    7.70
  11  -4  -1  241.48   16.40
 -11  -4   1  244.08   15.70
 -11   4   1  253.17   16.80
  11   4  -1  241.58   16.40
  10  -4  -1    9.60    5.30
 -10  -4   1    2.40    4.10
 -10  -4   1    5.10    4.30
  10   4  -1    6.30    5.40
 -10   4   1    1.40    4.40
  -9  -4   1   37.10    6.30
   9  -4  -1   32.80    6.80
   9  -4  -1   39.60    6.30
  -9  -4   1   32.30    5.90
   9   4  -1   38.30    6.70
   9   4  -1   45.30    7.50
  -9   4   1   37.90    7.00
  -9   4   1   35.80    6.40
  -8  -4   1    2.60    3.60
  -8  -4   1    5.60    3.60
   8  -4  -1   -2.50    3.10
   8  -4  -1   -6.10    3.80
  -8   4   1    4.00    4.10
   8   4  -1    4.40    3.70
  -8   4   1   -1.40    3.50
   8   4  -1    4.10    4.30
  -7  -4   1    2.00    3.00
   7  -4  -1   -4.80    2.40
  -7  -4   1    0.60    3.00
   7  -4  -1   -0.80    3.30
   7   4  -1   -4.30    2.90
  -7   4   1    1.20    3.20
  -7   4   1    3.30    3.40
   7   4  -1   -1.30    2.70
  -7   4   1   -0.20    2.80
   6  -4  -1  116.39    7.80
   6  -4  -1  104.69    8.30
  -6  -4   1  112.79    7.60
  -6  -4   1  120.79    7.80
  -6   4   1  101.39    8.00
   6   4  -1  110.19    7.90
  -6   4   1  103.99    7.90
   6   4  -1  113.69    8.20
  -6   4   1  111.59    8.20
  -5  -4   1   20.30    3.70
  -5  -4   1   20.30    3.80
   5  -4  -1   24.80    4.50
   5  -4  -1   21.70    4.20
   5   4  -1   21.70    4.20
   5   4  -1   26.50    4.10
  -5   4   1   24.10    4.40
  -5   4   1   16.40    3.80
  -5   4   1   27.60    4.50
   4  -4  -1    1.50    2.80
   4  -4  -1    1.90    2.30
  -4  -4   1   -5.10    2.00
  -4  -4   1    0.10    2.40
   4   4  -1   -2.20    2.50
  -4   4   1   -3.70    2.80
   4   4  -1   -1.80    2.20
  -4   4   1   -2.50    2.40
  -4   4   1    1.40    2.70
   3  -4  -1  104.89    6.50
  -3  -4   1  100.39    5.40
   3  -4  -1  110.19    5.80
   3  -4  -1  113.39    6.00
  -3  -4   1  109.19    5.50
   3   4  -1  101.99    5.80
   3   4  -1  100.49    5.70
  -3   4   1  100.79    6.70
  -3   4   1  115.29    6.30
  -3   4   1  104.69    6.10
  -2  -4   1 1888.71   95.19
   2   4  -1 1880.91  104.09
  -2   4   1 1980.40  103.19
  -1  -4   1  739.23   41.60
   1  -4  -1  730.33   44.50
  -1   4   1  767.62   44.90
   1   4  -1  673.73   38.10
   0  -4   1  121.09    6.80
   0  -4  -1  108.09    6.20
   0   4  -1  110.09    6.60
   0   4   1  111.79    6.30
   1  -4   1  155.68    6.70
   1  -4   1  159.78    6.20
  -1  -4  -1  157.08    7.60
   1  -4   1  169.68    8.80
   1   4   1  158.38    7.70
   1   4   1  150.48    6.40
  -1   4  -1  164.88    6.40
  -1   4  -1  167.28    6.90
  -1   4  -1  161.58    8.50
   2  -4   1 1120.59   43.00
  -2   4  -1 1124.19   43.00
   3  -4   1  478.25   20.30
  -3  -4  -1  478.95   19.00
   3  -4   1  479.05   19.50
  -3  -4  -1  478.55   18.60
   3  -4   1  461.85   18.90
   3   4   1  469.95   18.50
  -3   4  -1  519.65   19.40
   3   4   1  486.55   19.20
  -3   4  -1  469.05   19.40
  -3   4  -1  482.45   20.30
   3   4   1  477.85   19.00
  -3   4  -1  493.25   18.20
  -4  -4  -1  368.56   15.10
   4  -4   1  348.57   15.20
   4  -4   1  347.67   16.20
  -4  -4  -1  346.57   15.30
   4  -4   1  357.96   17.10
   4   4   1  360.66   15.50
   4   4   1  364.76   15.60
  -4   4  -1  372.86   16.50
  -4   4  -1  322.17   15.60
  -4   4  -1  374.36   15.90
   5  -4   1  476.15   20.70
   5  -4   1  515.95   21.30
   5  -4   1  473.15   20.20
  -5  -4  -1  480.95   20.60
  -5  -4  -1  478.45   20.10
  -5   4  -1  494.45   21.10
   5   4   1  472.35   20.80
  -5   4  -1  472.45   20.90
  -5   4  -1  504.35   21.10
  -6  -4  -1  244.78   13.30
   6  -4   1  283.97   13.40
   6  -4   1  267.07   13.30
   6  -4   1  284.87   14.30
  -6  -4  -1  289.87   13.20
   6   4   1  277.07   14.10
   6   4   1  293.27   13.90
  -6   4  -1  298.77   14.40
  -6   4  -1  245.78   13.60
  -7  -4  -1   67.79    7.10
   7  -4   1   79.19    8.00
   7  -4   1   59.99    6.30
  -7  -4  -1   79.59    7.00
   7   4   1   92.99    8.60
   7   4   1   52.29    6.50
  -7   4  -1   65.89    7.80
  -7   4  -1   71.79    7.30
  -8  -4  -1   44.20    6.00
  -8  -4  -1   62.69    7.40
   8  -4   1   52.59    7.70
  -8   4  -1   43.60    6.80
  -8   4  -1   66.09    8.10
   8   4   1   68.99    8.10
   8   4   1   59.39    7.20
  -9  -4  -1   75.19    8.40
   9  -4   1   59.49    7.60
   9  -4   1   82.89    9.60
  -9  -4  -1   83.59    9.30
  -9   4  -1   91.59   10.60
   9   4   1   77.89    9.30
   9   4   1   77.89    8.90
  -9   4  -1   67.79    8.80
 -10  -4  -1    6.80    4.40
 -10  -4  -1    5.70    4.70
  10  -4   1    7.80    5.30
  10   4   1   -0.40    4.80
 -10   4  -1    5.30    4.80
 -10   4  -1   -1.00    2.40
 -11  -4  -1  109.59   11.00
  11  -4   1   83.29   10.90
 -11   4  -1  104.39    6.70
  11   4   1  101.59   11.70
 -11   4  -1   90.59   11.00
 -12  -4  -1    3.70    5.20
  12  -4   1   -1.70    5.50
  12   4   1    3.50    5.40
 -12   4  -1    1.80    5.00
 -12  -5   1    8.00    5.20
  12  -5  -1   -0.30    5.40
 -12   5   1    3.30    4.50
  12   5  -1    5.80    5.20
  11  -5  -1    6.70    5.20
 -11  -5   1    3.10    4.50
 -11   5   1   -1.10    4.40
  11   5  -1   -5.30    4.40
  10  -5  -1  127.09   12.00
 -10  -5   1  155.28   11.10
 -10  -5   1  160.58   13.30
 -10   5   1  131.69   12.70
  10   5  -1  160.88   12.50
   9  -5  -1   47.40    6.70
  -9  -5   1   52.19    7.10
   9  -5  -1   51.69    7.60
  -9  -5   1   47.30    6.40
   9   5  -1   49.30    7.50
  -9   5   1   53.09    8.10
  -9   5   1   58.89    7.60
   9   5  -1   48.10    7.30
  -8  -5   1  269.77   13.80
   8  -5  -1  230.28   13.30
  -8  -5   1  215.78   12.60
   8  -5  -1  253.37   14.30
   8   5  -1  248.98   14.20
   8   5  -1  246.48   13.80
  -8   5   1  209.58   12.70
  -8   5   1  233.08   14.10
  -7  -5   1  126.19    8.80
   7  -5  -1  135.49    9.70
  -7  -5   1  137.89    8.60
   7  -5  -1  130.79    8.80
  -7   5   1  127.89    9.30
  -7   5   1  137.79    9.70
   7   5  -1  120.09    9.10
  -7   5   1  130.89    9.10
   7   5  -1  122.79    9.30
   6  -5  -1   23.10    4.70
   6  -5  -1   19.00    3.80
  -6  -5   1   27.70    4.10
  -6  -5   1   23.10    4.10
  -6   5   1   21.50    4.40
   6   5  -1   13.50    3.60
  -6   5   1   20.60    4.50
  -6   5   1   16.90    4.00
   6   5  -1   15.80    4.20
  -5  -5   1   21.00    3.50
   5  -5  -1   22.20    4.30
  -5  -5   1   12.70    3.10
   5  -5  -1   13.80    3.50
  -5   5   1   23.90    4.20
  -5   5   1   15.60    4.40
  -5   5   1   21.50    4.30
   5   5  -1   17.10    3.60
   5   5  -1   26.70    4.40
   4  -5  -1   79.29    6.30
  -4  -5   1   68.79    5.30
  -4  -5   1   75.79    4.90
  -4  -5   1   90.49    5.60
   4  -5  -1   81.59    5.80
   4  -5  -1   77.89    6.60
   4   5  -1   79.69    5.90
  -4   5   1   73.09    7.00
  -4   5   1   84.09    6.70
   4   5  -1   69.19    5.90
  -3  -5   1 1001.80   38.90
   3  -5  -1 1035.10   40.20
  -3   5   1 1075.79   40.70
  -2  -5   1    8.10    1.10
  -2  -5   1   11.50    2.70
   2  -5  -1    8.60    2.80
   2  -5  -1   10.20    1.70
  -2  -5   1   10.00    1.10
   2  -5  -1    7.80    1.70
   2   5  -1   13.10    2.60
  -2   5   1   10.70    2.00
  -2   5   1    8.60    2.00
   2   5  -1    8.00    1.60
  -2   5   1    9.40    3.00
   2   5  -1    6.50    1.40
   1  -5  -1 2629.24  114.29
  -1  -5   1 2713.33  103.69
  -1   5   1 2497.55  112.59
   1   5  -1 2413.46  104.19
   0  -5   1 8226.68  304.37
  -1  -5  -1 3886.81  138.49
  -1   5  -1 3308.17  153.28
   1   5   1 3294.67  138.19
   2  -5   1  636.64   25.40
  -2   5  -1  646.34   25.50
  -2   5  -1  592.14   23.60
   2   5   1  592.84   24.00
   3  -5   1 1328.87   51.29
   3   5   1 1339.97   49.60
  -3   5  -1 1338.47   51.49
   4  -5   1  357.16   15.40
   4  -5   1  372.36   17.40
  -4  -5  -1  367.16   15.10
   4  -5   1  365.16   17.20
  -4  -5  -1  370.06   15.50
  -4   5  -1  355.56   17.00
  -4   5  -1  390.76   16.20
   4   5   1  354.26   15.70
   4   5   1  379.76   16.70
  -4   5  -1  346.07   14.70
   4   5   1  356.06   14.50
  -4   5  -1  366.56   16.20
   5  -5   1  230.78   11.10
  -5  -5  -1  218.88   10.70
   5  -5   1  222.18   12.10
   5  -5   1  208.98   11.80
  -5  -5  -1  231.18   11.60
  -5   5  -1  243.68   12.50
  -5   5  -1  229.88   12.00
   5   5   1  225.68   11.60
  -5   5  -1  220.38   11.80
   5   5   1  230.08   12.20
   6  -5   1   39.60    5.30
   6  -5   1   32.10    5.20
  -6  -5  -1   39.20    4.50
   6  -5   1   30.00    4.10
  -6  -5  -1   36.20    4.90
  -6   5  -1   28.40    4.80
   6   5   1   32.90    4.70
   6   5   1   40.30    5.50
  -6   5  -1   29.10    4.90
   7  -5   1    2.60    3.60
  -7  -5  -1    1.40    2.80
   7  -5   1    3.20    2.70
  -7  -5  -1   -0.30    2.80
  -7   5  -1    3.00    3.30
  -7   5  -1   -3.30    2.90
   7   5   1   -0.70    2.80
   7   5   1    0.50    3.40
  -8  -5  -1  414.46   19.80
  -8  -5  -1  420.76   19.10
   8  -5   1  385.36   20.50
   8   5   1  436.16   20.90
  -8   5  -1  409.26   20.60
  -8   5  -1  399.46   20.20
   8   5   1  406.96   19.80
   9  -5   1    7.50    4.10
  -9  -5  -1   11.20    4.50
   9  -5   1   12.40    5.60
  -9  -5  -1   18.90    5.30
   9   5   1   18.30    5.80
   9   5   1   12.50    4.80
  -9   5  -1   10.40    5.00
  -9   5  -1   17.50    3.20
 -10  -5  -1   81.39    9.30
 -10  -5  -1  100.99    9.30
  10  -5   1   95.19   10.90
  10   5   1   92.29   10.60
 -10   5  -1  104.69   11.20
  11  -5   1   60.89    8.60
 -11  -5  -1   79.59    9.40
  11   5   1   56.59    9.20
 -11   5  -1   70.79    9.80
  12  -5   1   23.30    7.00
 -12  -5  -1   39.10    7.40
  12   5   1   46.10    8.60
 -12   5  -1   23.80    7.50
  12  -6  -1   79.69   10.20
 -12  -6   1  115.39   11.10
  12   6  -1  100.09   11.50
 -12   6   1   91.79   11.50
  11  -6  -1  120.69   12.40
 -11  -6   1  142.69   11.50
 -11   6   1  148.99   12.60
  11   6  -1  109.39   12.00
 -10  -6   1  146.89   10.80
 -10  -6   1  168.58   12.00
  10  -6  -1  164.88   12.70
  10   6  -1  145.29   13.30
 -10   6   1  148.89   12.40
  -9  -6   1    7.10    4.10
   9  -6  -1    9.60    5.10
   9  -6  -1    4.60    4.10
  -9  -6   1    9.20    4.40
  -9   6   1    6.10    5.00
   9   6  -1    7.70    4.40
   9   6  -1    3.70    4.70
  -9   6   1    4.40    4.50
   8  -6  -1  204.38   12.80
  -8  -6   1  180.98   11.30
  -8  -6   1  214.08   12.10
   8  -6  -1  179.28   11.50
   8   6  -1  208.38   13.00
  -8   6   1  178.28   15.40
   8   6  -1  197.88   12.50
  -8   6   1  204.28   13.00
  -8   6   1  191.38   14.00
   7  -6  -1  115.59    9.40
  -7  -6   1  133.79    8.60
  -7  -6   1  133.09    9.00
   7  -6  -1  144.39    9.30
  -7   6   1  132.79   10.00
  -7   6   1  136.49    9.80
  -7   6   1  156.58   10.30
   7   6  -1  141.89    9.80
   7   6  -1  155.88   10.20
   6  -6  -1  720.43   28.40
  -6  -6   1  728.83   28.10
  -6  -6   1  669.33   29.00
   6  -6  -1  684.43   28.70
  -6   6   1  693.63   29.70
   6   6  -1  690.83   28.70
  -6   6   1  636.74   28.70
   6   6  -1  702.03   28.80
  -6   6   1  688.63   29.10
   5  -6  -1  237.98   11.60
  -5  -6   1  219.88   10.30
  -5  -6   1  217.88   11.10
   5  -6  -1  212.58   11.60
  -5   6   1  212.78   11.50
  -5   6   1  200.08   12.40
   5   6  -1  212.68   11.20
  -5   6   1  220.78   11.60
   5   6  -1  210.88   11.10
   4  -6  -1  356.96   14.80
   4  -6  -1  344.87   15.30
  -4  -6   1  333.47   14.10
  -4  -6   1  352.06   14.10
   4  -6  -1  351.06   16.40
  -4  -6   1  320.97   14.40
  -4   6   1  351.36   15.60
   4   6  -1  337.67   14.90
  -4   6   1  357.26   16.60
  -4   6   1  334.37   16.70
   4   6  -1  322.17   14.90
   3  -6  -1   11.00    2.40
  -3  -6   1    9.90    1.80
   3  -6  -1   11.90    3.40
   3  -6  -1   14.70    2.40
  -3  -6   1   11.50    1.70
  -3  -6   1   11.30    2.80
   3   6  -1    8.40    2.20
  -3   6   1   16.40    3.00
  -3   6   1   15.40    3.80
   3   6  -1   10.70    2.30
  -3   6   1   12.80    2.70
   2  -6  -1  116.59    7.70
   2  -6  -1  122.69    5.50
   2  -6  -1  125.19    5.60
  -2  -6   1  117.29    7.20
   2   6  -1  122.89    5.40
  -2   6   1  122.59    6.00
  -2   6   1  123.39    5.50
   2   6  -1  118.59    5.30
   2   6  -1  116.39    7.10
  -2   6   1  126.99    8.10
  -2   6   1  125.19    6.00
   1  -6  -1   59.49    5.30
  -1  -6   1   57.99    5.50
  -1   6   1   53.59    2.80
  -1   6   1   52.19    5.50
  -1   6   1   52.59    2.80
   1   6  -1   53.59    5.20
   0  -6   1  414.96   18.10
   0  -6  -1  417.26   17.70
   0   6   1  386.76   17.70
   0   6  -1  417.96   18.10
  -1  -6  -1 1230.98   50.79
   1  -6   1 1020.20   59.89
  -1   6  -1 1084.99   59.69
   2  -6   1   16.90    1.70
   2  -6   1   22.30    2.50
   2  -6   1   16.40    3.60
  -2  -6  -1    8.80    2.40
  -2   6  -1   11.10    3.30
   2   6   1   13.50    1.80
   2   6   1   15.50    1.70
  -2   6  -1   15.10    2.40
   2   6   1   12.10    2.80
  -2   6  -1   11.80    1.80
  -3  -6  -1  247.68   10.30
   3  -6   1  253.57   11.30
  -3  -6  -1  251.67   10.00
   3  -6   1  250.47   10.40
   3  -6   1  237.28   12.90
   3   6   1  239.88   11.30
   3   6   1  237.48   10.80
  -3   6  -1  261.87   11.20
  -3   6  -1  237.48   11.30
  -3   6  -1  237.98   13.00
   3   6   1  248.18   10.70
   4  -6   1    8.00    3.30
  -4  -6  -1    5.10    2.20
   4  -6   1    8.30    2.60
  -4  -6  -1    2.40    2.30
   4  -6   1    7.30    4.10
   4   6   1    8.10    2.60
  -4   6  -1    6.80    2.90
   4   6   1    4.90    2.60
  -4   6  -1    2.10    2.80
  -4   6  -1    4.70    2.00
  -4   6  -1   10.40    4.30
  -5  -6  -1  683.33   26.60
   5  -6   1  660.53   28.60
   5  -6   1  674.73   28.00
   5  -6   1  683.83   27.10
  -5  -6  -1  677.23   27.30
   5   6   1  662.83   27.50
  -5   6  -1  718.13   28.20
  -5   6  -1  680.53   25.80
  -5   6  -1  700.63   28.10
  -5   6  -1  656.53   28.90
   5   6   1  675.73   27.70
  -6  -6  -1  688.53   28.60
   6  -6   1  685.13   28.90
   6  -6   1  736.13   30.40
  -6  -6  -1  700.33   29.10
   6  -6   1  732.13   30.20
  -6   6  -1  759.42   27.50
  -6   6  -1  715.73   30.20
   6   6   1  715.03   29.60
  -6   6  -1  693.93   30.40
   6   6   1  739.23   29.90
  -6   6  -1  750.62   30.30
   7  -6   1  342.47   17.00
   7  -6   1  336.47   17.50
  -7  -6  -1  357.86   16.20
  -7  -6  -1  337.47   16.60
   7  -6   1  347.87   16.40
  -7   6  -1  366.86   17.90
  -7   6  -1  342.77   17.40
  -7   6  -1  351.26   14.50
   7   6   1  347.47   17.50
   7   6   1  378.46   17.30
  -8  -6  -1   96.39    8.90
   8  -6   1  115.59    9.90
  -8  -6  -1   96.29    7.80
  -8   6  -1  109.29   13.40
   8   6   1  107.19    9.90
   8   6   1  102.39    8.90
  -8   6  -1   95.09    6.00
  -8   6  -1   87.79    9.00
   9  -6   1  111.09    9.60
  -9  -6  -1  124.29    9.30
   9  -6   1  101.09   10.80
  -9  -6  -1  133.79   10.00
  -9   6  -1  126.19   10.90
   9   6   1  117.69   11.20
  -9   6  -1  121.19    7.10
   9   6   1  129.69   10.20
 -10  -6  -1   70.49    7.70
  10  -6   1   74.69    9.30
 -10  -6  -1   81.79   10.10
  10   6   1   69.49    9.40
 -10   6  -1   67.49    9.20
 -11  -6  -1   45.70    7.40
  11  -6   1   36.30    7.80
  11   6   1   39.50    7.90
 -11   6  -1   29.40    7.30
  12  -7  -1   -0.10    4.90
 -12  -7   1   -1.40    4.20
  12   7  -1    8.80    6.10
 -12   7   1    4.50    4.90
 -11  -7   1    8.50    4.80
  11  -7  -1    4.10    4.90
 -11   7   1    9.50    5.10
  11   7  -1   11.40    6.00
  10  -7  -1  124.19   11.90
 -10  -7   1  115.69    9.70
 -10  -7   1  134.29   10.50
 -10   7   1  140.29   13.20
  10   7  -1  139.59   12.00
   9  -7  -1  427.26   21.70
   9  -7  -1  399.56   20.30
  -9  -7   1  455.45   20.80
  -9  -7   1  417.06   19.90
   9   7  -1  464.15   22.30
  -9   7   1  427.96   22.10
   9   7  -1  438.66   21.50
   8  -7  -1  217.88   13.50
  -8  -7   1  218.48   12.30
  -8  -7   1  220.18   11.90
   8  -7  -1  195.58   12.00
   8   7  -1  237.98   13.70
  -8   7   1  216.18   13.50
  -8   7   1  198.88   13.50
  -8   7   1  206.68   13.40
   8   7  -1  210.98   13.10
   7  -7  -1   43.80    6.10
  -7  -7   1   45.10    5.50
   7  -7  -1   38.90    5.30
  -7  -7   1   50.69    5.30
  -7   7   1   36.60    6.00
   7   7  -1   33.90    5.60
  -7   7   1   37.60    6.40
   7   7  -1   47.20    6.40
  -7   7   1   41.40    6.30
   6  -7  -1   57.69    6.20
   6  -7  -1   43.60    5.10
  -6  -7   1   52.49    5.00
  -6  -7   1   61.09    5.50
  -6   7   1   57.59    6.40
  -6   7   1   60.99    7.40
   6   7  -1   54.69    6.00
  -6   7   1   61.59    6.50
   6   7  -1   51.29    5.90
  -5  -7   1   19.30    3.10
  -5  -7   1   17.00    2.80
   5  -7  -1   15.10    3.60
  -5  -7   1   15.80    3.00
   5  -7  -1   19.50    4.30
   5  -7  -1   13.90    4.10
  -5   7   1    9.40    5.20
  -5   7   1   19.10    4.00
   5   7  -1   11.10    3.10
   5   7  -1   15.70    3.70
  -5   7   1   15.50    3.80
   4  -7  -1  153.28   10.30
  -4  -7   1  153.78    8.70
   4  -7  -1  173.68    8.40
   4  -7  -1  147.69    9.80
  -4  -7   1  154.98    7.50
  -4  -7   1  152.88    7.50
   4   7  -1  177.78    8.80
  -4   7   1  153.98   11.00
   4   7  -1  170.08    8.80
  -4   7   1  165.58    9.20
  -4   7   1  164.88    9.40
  -3  -7   1 2855.51  139.09
  -3   7   1 2673.03  149.39
  -2  -7   1 1299.77   50.49
   2   7  -1 1346.67   50.59
  -1   7   1 1199.58   63.89
   1   7  -1 1203.28   53.69
   0  -7  -1  367.56   16.20
   0  -7   1  345.87   16.50
   0   7   1  358.76   16.40
   0   7  -1  354.06   16.50
   1  -7   1   66.99    6.50
  -1  -7  -1   62.59    5.30
  -1   7  -1   55.09    3.50
  -1   7  -1   63.69    2.90
   1   7   1   58.69    5.40
  -1   7  -1   71.79    6.20
  -2  -7  -1 1040.40   40.70
   2  -7   1 1068.19   42.20
  -2   7  -1 1084.29   42.40
   2   7   1 1049.79   41.00
   3  -7   1  545.25   24.30
   3  -7   1  585.24   22.00
   3  -7   1  545.65   21.10
  -3  -7  -1  518.95   20.60
  -3   7  -1  556.74   24.50
   3   7   1  551.44   21.30
   3   7   1  535.95   21.50
   3   7   1  570.54   22.70
  -3   7  -1  531.35   22.10
  -3   7  -1  547.55   21.80
   4  -7   1  204.38    9.80
   4  -7   1  217.58   10.90
  -4  -7  -1  208.08    9.20
  -4  -7  -1  207.68    9.60
   4  -7   1  211.68   12.60
   4   7   1  199.28   10.30
  -4   7  -1  217.98   10.80
   4   7   1  205.08   10.30
  -4   7  -1  227.88   11.10
  -4   7  -1  223.08   12.80
   5  -7   1  795.72   31.90
   5  -7   1  802.72   34.10
  -5  -7  -1  777.02   31.30
  -5  -7  -1  830.82   31.90
   5  -7   1  813.92   32.90
  -5   7  -1  836.62   33.20
  -5   7  -1  832.62   33.10
   5   7   1  811.52   32.50
   5   7   1  822.22   31.10
   5   7   1  837.32   32.60
  -5   7  -1  852.31   31.10
   6  -7   1  154.88    9.90
  -6  -7  -1  157.88    8.80
  -6  -7  -1  150.78    8.90
   6  -7   1  137.69   10.10
   6  -7   1  137.89    8.50
  -6   7  -1  152.18   10.50
  -6   7  -1  156.68    9.90
  -6   7  -1  158.38    9.90
   6   7   1  150.18    9.30
   6   7   1  147.29    9.50
  -6   7  -1  147.69    7.30
   7  -7   1    0.30    2.70
  -7  -7  -1   -2.70    2.40
   7  -7   1    0.60    3.60
   7  -7   1    2.40    3.70
  -7  -7  -1    1.40    2.90
  -7   7  -1    3.90    3.60
   7   7   1    1.80    3.20
  -7   7  -1   -4.50    1.90
  -7   7  -1   -2.10    3.00
   7   7   1    2.60    3.70
   8  -7   1   93.89   12.40
  -8  -7  -1  105.89    8.70
   8  -7   1  101.99   10.00
  -8  -7  -1  115.39    8.20
  -8   7  -1  107.89    6.40
  -8   7  -1   86.89    9.10
  -8   7  -1   91.49   13.00
   8   7   1  125.19   10.30
   8   7   1   93.29    9.10
   9  -7   1   12.50    4.40
   9  -7   1    9.60    5.20
  -9  -7  -1   12.80    4.00
  -9  -7  -1    5.20    4.10
  -9   7  -1    9.20    5.20
   9   7   1   12.70    5.80
   9   7   1    1.50    3.90
 -10  -7  -1   91.89    8.60
  10  -7   1   78.69    9.50
 -10  -7  -1   82.99    9.40
 -10   7  -1   81.69   10.00
  10   7   1   87.29   10.20
  11  -7   1   76.49    9.80
  11   7   1   67.99    9.90
 -11   7  -1   90.19   11.30
 -12  -8   1   69.29    8.60
  12  -8  -1   64.89    9.50
 -12   8   1   75.89   10.80
  12   8  -1   61.49    9.40
 -11  -8   1   80.09    9.00
 -11  -8   1   90.39    8.80
  11  -8  -1   70.49    9.50
 -11   8   1   72.29    9.80
  11   8  -1   51.99    8.70
 -10  -8   1   66.99   10.20
 -10  -8   1   76.29    8.10
  10  -8  -1   67.79    8.80
 -10   8   1   63.29    8.90
  10   8  -1   52.69    8.50
   9  -8  -1   74.39    8.10
  -9  -8   1   89.19    8.50
  -9  -8   1   92.39    8.00
   9  -8  -1   79.49    9.30
  -9   8   1   79.19    9.60
   9   8  -1   92.69    9.80
   9   8  -1  102.89   10.30
  -9   8   1   88.59    9.70
   8  -8  -1  106.19    8.70
   8  -8  -1  123.29   10.30
  -8  -8   1  104.69    8.10
  -8  -8   1  115.89    8.70
  -8   8   1  116.19   10.10
   8   8  -1  128.59   10.30
  -8   8   1  121.79   15.80
  -8   8   1  138.79   11.00
   8   8  -1  113.09    9.60
   7  -8  -1  368.16   18.00
  -7  -8   1  341.67   16.10
  -7  -8   1  382.06   16.70
   7  -8  -1  353.36   16.90
  -7   8   1  359.16   18.20
   7   8  -1  365.76   17.90
  -7   8   1  373.46   18.50
   7   8  -1  368.16   17.80
  -7   8   1  377.56   19.50
  -6  -8   1  294.67   13.20
  -6  -8   1  304.57   13.50
   6  -8  -1  302.87   14.70
   6  -8  -1  279.67   13.80
  -6   8   1  303.87   15.10
   6   8  -1  296.47   14.60
  -6   8   1  299.97   15.10
   6   8  -1  291.07   14.50
  -6   8   1  282.07   16.20
   5  -8  -1  157.78   10.40
   5  -8  -1  138.49   10.20
  -5  -8   1  140.49    7.90
   5  -8  -1  160.38    9.00
  -5  -8   1  158.28    7.60
  -5  -8   1  149.29    7.50
   5   8  -1  139.69    8.60
  -5   8   1  161.38    9.40
  -5   8   1  151.38   11.10
  -5   8   1  147.59    9.30
   5   8  -1  149.39    8.70
   4  -8  -1    1.40    2.30
  -4  -8   1    5.40    3.10
  -4  -8   1    3.90    1.90
  -4  -8   1    0.60    1.80
   4  -8  -1   -0.10    4.10
  -4   8   1    6.10    3.40
   4   8  -1    6.40    3.00
  -4   8   1    6.10    4.40
  -4   8   1    1.70    3.10
   4   8  -1    3.20    2.70
   3  -8  -1    2.50    1.80
  -3  -8   1   -1.00    3.10
   3  -8  -1    5.60    3.90
   3  -8  -1    0.60    2.20
  -3   8   1    4.80    2.60
  -3   8   1   -1.00    1.70
  -3   8   1    0.80    3.90
   3   8  -1   -1.00    2.90
   3   8  -1    0.40    1.90
  -3   8   1    3.60    2.40
   3   8  -1   -0.30    1.90
   2  -8  -1   13.70    1.50
   2  -8  -1   13.50    1.60
   2  -8  -1   15.10    3.90
  -2  -8   1   11.50    3.50
  -2   8   1    9.50    2.20
   2   8  -1   13.40    1.40
  -2   8   1   10.00    2.20
   2   8  -1   13.90    3.70
  -2   8   1   11.20    3.90
  -1  -8   1  508.85   22.30
   1  -8  -1  509.75   19.50
   1  -8  -1  544.95   22.60
  -1   8   1  483.45   18.80
   1   8  -1  495.45   22.10
  -1   8   1  548.25   22.90
   0  -8   1  420.36   19.50
   0  -8  -1  416.16   19.20
   0   8   1  442.46   19.60
   0   8  -1  448.46   19.90
   1  -8   1   91.49    7.60
  -1  -8  -1   79.39    6.70
  -1   8  -1   95.49    4.10
  -1   8  -1  104.49    8.00
  -1   8  -1  101.79    4.70
   1   8   1   96.49    7.10
   2  -8   1  100.69    8.30
   2  -8   1  101.89    4.30
  -2  -8  -1   91.39    6.80
   2  -8   1   99.59    5.10
   2  -8   1   92.79    4.90
  -2   8  -1   85.99    5.50
   2   8   1   90.09    7.20
   2   8   1  103.69    4.40
  -2   8  -1   95.29    5.10
   2   8   1   96.99    4.70
  -2   8  -1   96.89    8.10
   3  -8   1  361.26   18.70
   3  -8   1  381.26   14.90
   3  -8   1  391.76   15.80
  -3   8  -1  358.06   16.10
   3   8   1  371.76   15.10
   3   8   1  362.26   15.30
  -3   8  -1  410.66   21.30
  -3   8  -1  372.06   16.50
   3   8   1  387.26   17.20
   4  -8   1   12.90    3.50
   4  -8   1    6.70    4.50
  -4  -8  -1    5.00    2.10
  -4  -8  -1    8.40    1.80
   4  -8   1    8.50    2.30
   4   8   1    8.50    3.30
   4   8   1    6.60    4.00
   4   8   1    8.20    2.60
  -4   8  -1    8.20    3.00
  -4   8  -1   10.20    3.30
  -4   8  -1   13.50    4.70
   5  -8   1   51.49    4.80
  -5  -8  -1   56.29    4.20
   5  -8   1   46.30    5.40
  -5  -8  -1   51.19    4.60
   5  -8   1   50.09    6.70
  -5   8  -1   56.59    7.50
  -5   8  -1   45.10    5.50
  -5   8  -1   36.30    5.10
   5   8   1   59.89    5.50
   5   8   1   56.69    5.00
   5   8   1   59.89    5.70
  -6  -8  -1   13.60    2.70
   6  -8   1    7.60    3.50
   6  -8   1   11.00    2.90
   6  -8   1   15.10    4.70
  -6  -8  -1    7.40    4.90
  -6   8  -1    7.90    3.60
  -6   8  -1    6.00    4.10
   6   8   1    9.50    3.60
  -6   8  -1    6.70    3.50
   6   8   1    7.70    3.30
  -7  -8  -1  337.67   15.70
   7  -8   1  315.27   17.40
   7  -8   1  322.37   16.90
  -7  -8  -1  325.37   14.90
   7  -8   1  323.27   15.60
  -7   8  -1  308.97   16.70
  -7   8  -1  328.47   17.80
   7   8   1  335.97   16.40
  -7   8  -1  353.06   17.50
   7   8   1  339.87   17.00
  -8  -8  -1  592.14   25.20
   8  -8   1  594.74   27.40
  -8  -8  -1  637.84   26.30
  -8   8  -1  575.54   27.30
  -8   8  -1  598.14   27.90
   8   8   1  602.84   27.40
   8   8   1  622.54   27.10
  -9  -8  -1   64.29    7.30
   9  -8   1   65.49    8.40
   9  -8   1   49.90    7.40
  -9  -8  -1   73.09    7.00
   9   8   1   49.30    7.60
  -9   8  -1   59.99    8.30
   9   8   1   47.00    7.10
 -10  -8  -1   69.09    7.30
 -10  -8  -1   65.19    7.80
  10  -8   1   69.89    9.10
 -10   8  -1   70.49    9.40
  10   8   1   64.29    8.90
 -11  -8  -1   -1.00    4.00
  11  -8   1   -0.10    4.70
  11   8   1    1.20    5.40
 -11   8  -1    6.80    5.20
  11  -9  -1   -7.20    4.00
 -11  -9   1    5.50    3.90
  11   9  -1    3.40    5.30
 -11   9   1    5.10    5.10
 -10  -9   1   10.50    4.00
 -10  -9   1    9.10    4.30
  10  -9  -1    7.10    5.00
  10   9  -1    8.00    5.40
 -10   9   1    6.00    4.90
   9  -9  -1  158.18   11.90
   9  -9  -1  157.28   10.60
  -9  -9   1  139.79    9.50
  -9  -9   1  139.49    9.80
   9   9  -1  149.29   11.80
  -9   9   1  153.98    8.60
  -9   9   1  156.48   12.10
  -9   9   1  149.29   12.00
   9   9  -1  142.39   11.30
  -8  -9   1   -3.30    2.90
   8  -9  -1    3.90    4.60
  -8  -9   1   -0.50    2.90
   8  -9  -1   -5.20    3.00
   8   9  -1    5.60    4.50
  -8   9   1    2.30    3.90
  -8   9   1    2.00    4.60
  -8   9   1   -5.80    4.00
  -8   9   1    4.90    2.80
   8   9  -1   -3.50    3.60
   7  -9  -1    4.40    2.90
   7  -9  -1    3.90    4.00
  -7  -9   1    3.90    3.30
  -7  -9   1    2.70    2.70
  -7   9   1    4.30    3.70
   7   9  -1   -0.20    3.60
   7   9  -1    7.60    3.70
  -7   9   1   10.50    4.40
  -7   9   1   10.20    5.10
  -6  -9   1    1.70    2.60
   6  -9  -1    2.60    2.40
  -6  -9   1    0.90    2.10
   6  -9  -1    1.40    3.30
   6   9  -1   -4.80    2.80
  -6   9   1    1.70    3.30
   6   9  -1    3.40    3.10
  -6   9   1    1.30    2.00
  -6   9   1   -0.20    3.50
  -6   9   1    0.50    3.00
  -5  -9   1   30.80    4.20
  -5  -9   1   32.60    3.20
   5  -9  -1   33.60    6.50
   5  -9  -1   35.10    4.60
  -5  -9   1   38.90    3.40
  -5   9   1   37.80    6.60
  -5   9   1   44.90    4.00
  -5   9   1   47.80    5.50
   5   9  -1   31.60    4.30
   5   9  -1   33.50    4.40
  -5   9   1   32.60    4.90
  -4  -9   1   20.20    4.20
   4  -9  -1   18.30    5.10
   4  -9  -1   22.00    3.10
   4  -9  -1   22.20    3.70
  -4   9   1   17.60    3.60
  -4   9   1   27.10    4.20
  -4   9   1   25.10    3.10
   4   9  -1   25.40    3.50
   4   9  -1   20.30    4.20
   4   9  -1   25.80    3.50
  -4   9   1   23.90    5.70
  -3  -9   1  414.46   19.60
   3  -9  -1  429.86   17.00
   3  -9  -1  418.16   20.70
   3  -9  -1  445.36   16.80
   3   9  -1  425.66   17.00
   3   9  -1  422.36   19.50
  -3   9   1  450.85   18.10
  -3   9   1  434.86   17.90
  -3   9   1  433.46   21.20
   3   9  -1  420.56   17.00
  -2  -9   1  650.23   27.80
   2  -9  -1  661.93   28.50
  -2   9   1  663.53   25.10
  -2   9   1  629.44   25.10
  -2   9   1  674.43   29.20
   2   9  -1  676.73   28.10
   1  -9  -1  591.14   26.40
  -1  -9   1  631.14   26.60
   1   9  -1  600.44   26.40
  -1   9   1  663.73   27.20
  -1   9   1  591.54   22.50
   0  -9  -1  164.48   10.30
   0  -9   1  179.78   11.10
   0   9  -1  181.98   11.20
   0   9   1  187.88   11.00
  -1  -9  -1   39.10    5.20
   1  -9   1   41.10    6.00
  -1   9  -1   33.70    2.90
   1   9   1   38.40    5.50
  -1   9  -1   36.70    2.20
  -1   9  -1   39.40    6.10
   2  -9   1  346.17   17.90
   2  -9   1  344.07   13.00
   2  -9   1  331.37   13.40
  -2  -9  -1  345.27   16.50
   2  -9   1  343.07   13.90
  -2   9  -1  333.67   17.90
  -2   9  -1  354.86   14.50
  -2   9  -1  347.67   13.90
   2   9   1  349.27   13.10
   2   9   1  350.36   13.30
   2   9   1  370.66   17.10
  -3  -9  -1  148.19    9.50
   3  -9   1  173.28   12.10
   3  -9   1  169.28    7.20
   3  -9   1  168.68    8.30
  -3   9  -1  148.59   11.60
   3   9   1  149.39    7.80
  -3   9  -1  166.78    8.90
   3   9   1  167.88    7.60
   3   9   1  157.98   10.10
  -4  -9  -1  387.86   14.70
   4  -9   1  394.86   15.70
   4  -9   1  369.16   19.40
  -4  -9  -1  384.76   14.90
   4  -9   1  383.86   16.70
   4   9   1  374.96   16.50
  -4   9  -1  378.56   19.80
   4   9   1  395.96   17.60
   4   9   1  380.06   16.40
  -4   9  -1  382.76   16.90
  -4   9  -1  407.76   17.30
   5  -9   1  550.64   25.00
   5  -9   1  506.75   22.30
   5  -9   1  530.15   21.40
  -5  -9  -1  525.15   20.60
  -5  -9  -1  539.15   21.00
  -5   9  -1  525.55   22.90
   5   9   1  549.15   22.30
  -5   9  -1  558.94   25.50
   5   9   1  539.15   22.30
   5   9   1  514.55   22.00
  -5   9  -1  517.95   22.80
   6  -9   1   47.30    7.00
  -6  -9  -1   38.50    4.50
  -6  -9  -1   43.50    4.10
   6  -9   1   40.10    5.90
   6  -9   1   32.10    4.30
  -6   9  -1   54.19    6.40
  -6   9  -1   39.90    5.50
   6   9   1   48.10    5.80
  -6   9  -1   55.99    7.90
   6   9   1   47.30    5.60
   7  -9   1  115.49   10.30
  -7  -9  -1  115.19    7.90
  -7  -9  -1  105.59    7.10
   7  -9   1  112.79    9.40
   7  -9   1  113.79    7.90
  -7   9  -1  105.19    9.30
   7   9   1  105.99    9.10
  -7   9  -1  115.09   11.20
   7   9   1  115.89    8.80
  -7   9  -1  107.89    9.30
   8  -9   1   13.10    5.10
  -8  -9  -1   13.60    4.10
  -8  -9  -1   12.40    3.70
  -8   9  -1   18.20    5.10
   8   9   1   11.00    5.00
   8   9   1   11.70    4.70
  -8   9  -1   17.60    5.20
  -9  -9  -1   15.50    4.00
   9  -9   1    9.60    4.50
  -9  -9  -1    9.40    4.20
   9  -9   1    9.00    5.10
   9   9   1   20.10    5.60
  -9   9  -1    5.20    4.50
   9   9   1    7.70    4.50
 -10  -9  -1  156.18   10.80
  10  -9   1  117.89   11.90
 -10   9  -1  150.78   12.90
  10   9   1  144.49   12.50
 -11  -9  -1   91.49    9.10
 -11  -9  -1   99.29    8.90
  11  -9   1   70.79    9.60
 -11   9  -1   75.79   15.70
  11   9   1   91.09   11.30
  11 -10  -1   42.60    7.80
 -11 -10   1   54.79    6.60
 -11 -10   1   69.09    7.50
 -11  10   1   69.69   13.10
  11  10  -1   46.90    8.70
 -10 -10   1   -2.00    3.20
 -10 -10   1    2.20    3.50
  10 -10  -1    1.60    4.80
  10  10  -1  -10.30    4.10
 -10  10   1    3.50    4.60
  -9 -10   1    4.00    3.50
   9 -10  -1    7.60    4.80
  -9 -10   1    6.40    3.40
   9 -10  -1    1.70    3.60
  -9  10   1    3.60    4.70
  -9  10   1    6.80    5.40
   9  10  -1   -4.70    4.30
   9  10  -1    3.30    4.30
  -8 -10   1   58.29    5.90
  -8 -10   1   46.50    5.10
   8 -10  -1   46.90    7.00
   8 -10  -1   44.70    5.90
   8  10  -1   50.19    7.00
  -8  10   1   50.89    8.70
  -8  10   1   39.70    7.00
  -8  10   1   54.59    5.50
  -8  10   1   59.19    7.70
   8  10  -1   42.00    6.80
  -7 -10   1   82.59    5.90
   7 -10  -1   79.29    6.70
   7 -10  -1   87.39    8.10
  -7  10   1   77.89    9.90
   7  10  -1   83.99    8.20
  -7  10   1   72.69    8.30
  -7  10   1   91.59    8.80
  -7  10   1   66.79    5.50
   7  10  -1   80.79    8.00
  -6 -10   1   72.59    5.20
  -6 -10   1   84.69    5.40
   6 -10  -1   87.29    7.20
   6 -10  -1   72.39    6.10
   6  10  -1   77.69    7.40
  -6  10   1   91.59    8.40
  -6  10   1   85.69   10.00
   6  10  -1   71.89    7.10
  -6  10   1   87.19    5.40
  -6  10   1   87.29    7.60
  -5 -10   1  655.73   25.00
   5 -10  -1  685.63   27.50
  -5 -10   1  680.03   27.50
  -5 -10   1  636.34   25.00
   5 -10  -1  695.13   33.00
   5 -10  -1  664.23   26.90
  -5  10   1  672.03   30.80
   5  10  -1  660.23   27.00
  -5  10   1  654.23   25.90
  -5  10   1  663.43   27.70
  -5  10   1  692.93   28.00
   5  10  -1  674.43   27.00
   4 -10  -1   61.19    4.60
   4 -10  -1   67.99    5.30
  -4 -10   1   64.59    6.50
   4 -10  -1   67.29    8.10
   4  10  -1   65.49    5.20
  -4  10   1   79.99    6.70
  -4  10   1   76.59    9.10
   4  10  -1   77.79    7.20
  -4  10   1   58.69    5.90
   4  10  -1   63.69    5.20
   3 -10  -1 1046.50   38.50
  -3 -10   1 1021.80   41.60
   3  10  -1 1056.09   41.80
  -3  10   1 1064.29   39.80
  -3  10   1 1053.39   39.60
   3  10  -1 1002.10   38.60
  -3  10   1 1033.70   43.60
  -2 -10   1 1330.77   52.19
   2  10  -1 1289.07   52.19
  -2  10   1 1352.36   53.49
   1 -10  -1    3.30    3.60
  -1 -10   1    2.20    4.10
   1 -10  -1    2.70    1.80
   1  10  -1    2.20    3.80
  -1  10   1    7.20    4.10
  -1  10   1    0.30    1.10
  -1  10   1    0.80    1.00
   0 -10   1  690.23   30.90
   0 -10  -1  730.33   30.80
   0  10   1  734.53   33.10
   0  10  -1  723.93   31.40
   1 -10   1   18.70    5.30
  -1 -10  -1   24.10    5.20
  -1  10  -1   24.70    2.00
  -1  10  -1   30.50    6.00
  -1  10  -1   27.90    2.60
   1  10   1   20.20    5.00
   2 -10   1   24.20    5.80
  -2 -10  -1   20.80    5.00
   2 -10   1   28.80    3.20
  -2  10  -1   32.80    6.70
  -2  10  -1   27.60    3.00
   2  10   1   32.20    5.80
  -2  10  -1   27.30    3.60
   3 -10   1   98.69   11.60
  -3 -10  -1  106.99    8.10
   3 -10   1  114.29    5.30
   3 -10   1  113.79    6.30
  -3  10  -1  109.69   10.20
   3  10   1  115.49    5.80
  -3  10  -1  112.59    7.10
   3  10   1  106.19    6.00
   3  10   1  113.79    8.80
  -3  10  -1  110.89    6.70
   4 -10   1  262.57   11.00
   4 -10   1  266.37   15.50
   4  10   1  268.57   11.80
  -4  10  -1  255.37   15.60
   4  10   1  240.58   11.70
  -4  10  -1  250.07   12.30
  -4  10  -1  274.57   13.90
   4  10   1  240.08   13.20
   5 -10   1    4.10    2.90
   5 -10   1    2.40    3.80
   5 -10   1    5.30    2.20
  -5 -10  -1    2.90    1.60
  -5 -10  -1    1.20    1.60
  -5  10  -1    2.90    2.80
  -5  10  -1    3.00    2.80
  -5  10  -1    7.50    4.50
   5  10   1    4.20    2.50
   5  10   1    2.20    2.70
   5  10   1    1.70    2.80
  -6 -10  -1    3.80    2.30
   6 -10   1    2.70    2.50
   6 -10   1    7.50    3.70
  -6 -10  -1    7.30    2.20
   6 -10   1    1.80    4.20
   6  10   1    6.30    3.50
   6  10   1    0.90    3.00
  -6  10  -1    6.80    3.50
  -6  10  -1    3.30    4.60
  -6  10  -1    3.90    3.40
  -7 -10  -1    9.80    3.60
  -7 -10  -1   12.80    3.50
   7 -10   1   -1.30    4.80
   7 -10   1    9.40    4.60
   7 -10   1   13.50    3.50
   7  10   1   13.30    4.60
   7  10   1   16.50    4.30
  -7  10  -1   10.00    4.50
  -7  10  -1   16.00    5.60
  -7  10  -1   12.00    4.60
  -8 -10  -1  166.18    9.50
   8 -10   1  152.68   11.20
  -8 -10  -1  126.69    8.30
  -8  10  -1  131.19   11.10
   8  10   1  152.78   11.40
   8  10   1  130.89   10.50
  -8  10  -1  147.79   11.20
  -9 -10  -1    1.70    3.30
   9 -10   1   -2.50    3.10
   9 -10   1   -1.50    4.70
  -9 -10  -1   -2.60    2.70
  -9  10  -1    0.20    4.00
   9  10   1    3.00    4.70
   9  10   1   -0.60    3.60
 -10 -10  -1   -1.40    2.90
  10 -10   1    4.90    5.10
 -10 -10  -1   -1.70    3.30
 -10  10  -1   -0.20    4.60
  10  10   1   -3.30    4.50
 -11 -10  -1    8.30    4.70
 -11 -10  -1   12.30    4.10
  11 -10   1    7.40    5.50
 -11  10  -1    8.20    5.40
  11  10   1    7.90    5.60
  11 -11  -1   34.80    7.10
 -11 -11   1   44.50    6.30
 -11  11   1   20.20    7.30
  11  11  -1   44.20    8.50
  10 -11  -1   20.70    5.90
 -10 -11   1   19.50    4.50
 -10 -11   1   23.80    4.40
 -10  11   1   15.10    5.90
  10  11  -1   15.60    6.00
   9 -11  -1   35.70    6.70
   9 -11  -1   35.60    5.70
  -9 -11   1   37.70    5.00
  -9 -11   1   39.10    5.10
  -9  11   1   44.40    7.90
  -9  11   1   32.80    7.80
   9  11  -1   40.80    6.80
   9  11  -1   51.49    7.70
   8 -11  -1   79.39    8.20
  -8 -11   1   68.49    5.90
   8 -11  -1   63.19    6.90
  -8 -11   1   69.59    6.00
   8  11  -1   58.49    7.60
  -8  11   1   80.29    9.30
  -8  11   1   78.59   10.60
  -8  11   1   58.59    7.80
  -8  11   1   62.79    5.80
   8  11  -1   73.39    8.30
  -7 -11   1  432.76   18.50
   7 -11  -1  483.15   21.10
   7 -11  -1  450.95   20.00
   7  11  -1  469.85   21.30
  -7  11   1  510.95   22.50
  -7  11   1  476.15   24.60
   7  11  -1  450.75   21.10
  -7  11   1  432.06   19.00
  -7  11   1  442.96   21.80
   6 -11  -1   91.09    7.50
  -6 -11   1   90.79    5.20
  -6 -11   1   97.99    5.20
   6 -11  -1   97.19    6.60
   6 -11  -1   99.49   10.30
  -6  11   1   97.59    6.90
  -6  11   1   93.89    8.00
   6  11  -1  100.69    7.60
  -6  11   1   93.89    8.70
   6  11  -1   90.29    7.50
  -6  11   1  103.29   11.50
  -5 -11   1  115.39    8.20
   5 -11  -1  112.39    7.20
   5 -11  -1  125.39   10.20
   5 -11  -1  105.59    6.50
   5  11  -1  118.79    7.40
  -5  11   1  118.19   11.80
  -5  11   1  108.59    8.00
   5  11  -1  119.19    7.50
  -5  11   1  132.19    8.50
   4 -11  -1   34.00    6.40
  -4 -11   1   40.90    5.80
   4 -11  -1   40.00    3.90
   4 -11  -1   37.40    3.40
  -4  11   1   44.10    7.40
   4  11  -1   32.80    5.30
   4  11  -1   35.50    4.00
  -4  11   1   30.90    4.40
   4  11  -1   39.00    4.00
  -4  11   1   47.10    5.30
   3 -11  -1  699.53   25.60
   3 -11  -1  683.93   37.00
   3 -11  -1  675.13   25.80
  -3 -11   1  669.43   29.70
  -3  11   1  690.13   28.20
  -3  11   1  709.53   27.50
   3  11  -1  710.13   30.30
   3  11  -1  700.33   26.20
  -3  11   1  732.93   31.90
   3  11  -1  674.93   26.10
   2 -11  -1  126.19   10.40
  -2 -11   1  128.79   10.00
   2  11  -1  123.29   10.00
  -2  11   1  114.09   10.50
  -2  11   1  109.99    6.50
  -2  11   1  126.79    6.30
  -1 -11   1 1222.18   49.10
   1 -11  -1 1172.68   51.69
  -1  11   1 1214.48   49.70
   1  11  -1 1235.08   49.30
   0 -11   1  171.08   12.10
   0 -11  -1  156.08   11.30
   0  11   1  176.28   12.30
   0  11  -1  190.58   12.50
  -1 -11  -1  143.69   10.90
  -1  11  -1  153.98   12.10
  -1  11  -1  167.28    6.40
  -1  11  -1  146.19    7.00
   1  11   1  157.48   11.40
   2 -11   1  375.76   19.80
   2 -11   1  354.06   14.90
  -2 -11  -1  367.56   18.10
  -2  11  -1  355.36   15.20
  -2  11  -1  379.76   14.70
  -2  11  -1  372.26   19.90
   2  11   1  365.06   20.20
   3 -11   1  127.99    5.70
   3 -11   1  127.69    6.50
  -3 -11  -1  121.89    9.20
  -3  11  -1  140.19    7.30
  -3  11  -1  131.39   10.90
   3  11   1  125.89    6.60
   3  11   1  125.09    6.20
  -3  11  -1  136.19    7.80
   3  11   1  129.99    9.70
   4 -11   1  369.16   14.50
   4 -11   1  371.66   15.60
   4 -11   1  331.47   19.20
   4  11   1  358.66   15.40
  -4  11  -1  343.87   15.90
   4  11   1  365.56   17.70
   4  11   1  372.16   15.30
  -4  11  -1  355.46   19.80
   5 -11   1  107.39    7.30
   5 -11   1  106.39    6.30
   5 -11   1  108.59   10.20
  -5  11  -1  100.29    7.60
  -5  11  -1  123.99   12.30
   5  11   1  101.59    7.00
   5  11   1  104.19    7.00
  -5  11  -1   93.49    7.50
   5  11   1   81.09    7.60
   6 -11   1  274.97   16.90
   6 -11   1  288.27   14.30
  -6 -11  -1  296.47   12.00
  -6 -11  -1  277.97   11.60
   6 -11   1  283.37   13.00
  -6  11  -1  262.17   14.60
   6  11   1  275.57   14.00
   6  11   1  268.67   14.00
  -6  11  -1  275.47   17.40
  -6  11  -1  287.67   14.90
  -7 -11  -1  192.48   11.00
  -7 -11  -1  178.98    9.00
   7 -11   1  189.78   10.30
   7 -11   1  185.38   13.80
   7 -11   1  210.28   12.20
  -7  11  -1  185.18   12.40
  -7  11  -1  168.38   13.80
   7  11   1  185.08   11.50
   7  11   1  202.68   12.20
  -7  11  -1  151.68   11.80
   8 -11   1   31.40    6.10
   8 -11   1   25.30    6.70
  -8 -11  -1   31.30    4.50
  -8 -11  -1   32.90    4.20
   8  11   1   33.60    5.90
  -8  11  -1   25.70    6.00
   8  11   1   29.70    6.20
  -8  11  -1   30.70    6.20
  -9 -11  -1   14.40    3.50
  -9 -11  -1   10.80    3.80
   9 -11   1   15.60    4.40
   9 -11   1   12.70    5.50
   9  11   1   22.50    6.40
   9  11   1    8.20    4.60
  -9  11  -1   12.30    5.30
 -10 -11  -1  222.48   12.30
 -10 -11  -1  188.28   11.20
  10 -11   1  244.28   15.10
 -10  11  -1  190.08   14.80
  10  11   1  198.48   14.90
  11 -11   1   22.10    6.70
 -11 -11  -1   30.90    5.10
 -11 -11  -1   23.70    5.20
  11  11   1   31.40    7.70
 -11  11  -1   42.10    8.30
  11 -12  -1   57.69    8.50
 -11 -12   1   76.79    7.30
 -11 -12   1   49.70    5.90
  11  12  -1   75.69    9.80
 -11  12   1   52.69    9.00
  10 -12  -1    6.50    5.10
 -10 -12   1    4.30    3.50
 -10 -12   1   12.20    3.70
  10  12  -1    8.40    5.60
 -10  12   1   22.50    6.70
  -9 -12   1   -1.00    2.60
  -9 -12   1   -0.20    2.70
   9 -12  -1    1.30    3.20
   9 -12  -1    4.40    4.40
  -9  12   1    2.70    4.50
   9  12  -1   -2.10    4.40
   9  12  -1    2.50    4.00
  -9  12   1   -3.40    4.60
  -8 -12   1   86.89    5.80
   8 -12  -1   82.79    7.50
   8 -12  -1   83.79    8.40
  -8  12   1   77.59    9.20
   8  12  -1   78.89    8.50
   8  12  -1   76.49    8.70
  -8  12   1   88.69    9.60
  -8  12   1   91.49   11.70
  -7 -12   1   17.00    2.70
   7 -12  -1   19.20    3.90
   7 -12  -1   20.50    4.70
  -7 -12   1   20.90    2.80
  -7  12   1   20.70    5.00
  -7  12   1   22.60    5.30
  -7  12   1   16.90    6.70
   7  12  -1   12.00    4.30
   7  12  -1   24.20    5.20
   6 -12  -1   41.50    5.10
   6 -12  -1   42.60    4.60
   6 -12  -1   37.00    7.20
   6  12  -1   40.90    5.50
   6  12  -1   36.50    5.30
  -6  12   1   47.60    6.40
  -6  12   1   47.30    6.50
  -6  12   1   29.60    7.40
   5 -12  -1   -2.80    2.30
  -5 -12   1    5.90    3.40
   5 -12  -1    2.70    1.90
   5 -12  -1   -2.40    3.80
  -5  12   1    3.10    2.90
  -5  12   1    4.30    4.50
   5  12  -1   -0.20    2.50
   5  12  -1    0.60    2.60
  -5  12   1    2.10    3.10
   4 -12  -1    8.10    1.80
   4 -12  -1    8.30    4.50
  -4 -12   1    6.60    3.80
   4 -12  -1    7.40    2.20
  -4  12   1    9.00    3.20
   4  12  -1    6.00    2.40
  -4  12   1    3.40    2.60
   4  12  -1    7.80    3.80
  -4  12   1    6.40    4.70
   4  12  -1    9.50    2.40
   3 -12  -1   70.59    9.00
   3 -12  -1   72.09    3.40
  -3 -12   1   73.69    7.90
  -3  12   1   73.29    9.40
   3  12  -1   87.69    8.80
   3  12  -1   77.19    4.40
   3  12  -1   68.49    4.30
  -3  12   1   73.69    5.80
   2 -12  -1  104.19   10.50
  -2 -12   1   92.19    9.50
  -2  12   1   84.69    5.10
  -2  12   1   84.19    5.40
   2  12  -1   91.09    9.60
  -2  12   1   95.29   10.40
   1 -12  -1  175.08   12.50
   1 -12  -1  184.48    8.50
  -1  12   1  197.08   13.40
   1  12  -1  185.78   12.80
   0 -12  -1  516.95   24.30
   0 -12   1  529.15   24.80
   0  12   1  502.95   24.70
   0  12  -1  486.05   24.50
  -1 -12  -1   10.80    6.20
   1  12   1    8.00    4.40
  -1  12  -1    6.70    2.00
  -1  12  -1   16.10    5.50
  -1  12  -1    9.20    1.40
  -2 -12  -1   65.59    7.50
   2 -12   1   50.09    4.20
   2 -12   1   60.59    8.30
  -2  12  -1   65.49    5.10
  -2  12  -1   58.49    4.10
   2  12   1   44.10    7.10
  -2  12  -1   73.69    9.50
   3 -12   1  125.79    5.20
   3 -12   1  114.19   11.20
   3 -12   1  115.79    5.70
  -3 -12  -1  127.19    9.20
  -3  12  -1  121.99   12.10
  -3  12  -1  118.59    7.30
   3  12   1  117.29    9.60
   3  12   1  110.89    6.00
  -3  12  -1  107.99    6.70
   3  12   1  117.99    5.80
   4 -12   1   24.00    2.60
   4 -12   1   33.10    3.60
   4 -12   1   26.30    6.40
  -4  12  -1   25.20    6.60
  -4  12  -1   23.80    3.90
   4  12   1   22.00    3.20
   4  12   1   24.60    3.30
  -4  12  -1   25.10    4.10
   5 -12   1   82.89    9.80
   5 -12   1   68.69    6.10
  -5  12  -1   70.79    9.40
  -5  12  -1   70.89    7.00
   5  12   1   68.99    6.10
   5  12   1   68.29    5.90
  -5  12  -1   69.39    6.90
   5  12   1   81.69    7.50
   6 -12   1  170.88   13.30
   6 -12   1  168.08    8.90
   6 -12   1  181.48   10.60
  -6  12  -1  177.48   11.30
  -6  12  -1  176.48   11.20
   6  12   1  177.38   10.30
   6  12   1  182.28   10.50
  -6  12  -1  144.59   13.10
   7 -12   1  124.29   12.40
   7 -12   1  110.59    9.40
  -7 -12  -1  116.19    6.70
  -7 -12  -1  111.59    6.30
   7 -12   1  129.39    8.00
   7  12   1  126.89    9.80
  -7  12  -1  119.09   12.80
   7  12   1  117.39    9.00
  -7  12  -1  115.69   10.00
   8 -12   1   14.70    5.10
   8 -12   1    1.80    5.20
  -8 -12  -1    7.60    3.40
   8 -12   1    5.30    4.00
  -8  12  -1    3.60    4.30
  -8  12  -1    4.60    5.40
   8  12   1    6.20    4.40
   8  12   1   13.00    5.10
  -8  12  -1    5.20    4.60
   9 -12   1   41.40    5.70
  -9 -12  -1   58.89    5.80
  -9 -12  -1   42.40    4.70
   9 -12   1   40.20    6.90
  -9  12  -1   34.40    7.10
   9  12   1   36.30    7.20
   9  12   1   35.50    6.90
 -10 -12  -1    8.00    3.30
 -10 -12  -1    8.90    3.60
  10 -12   1   11.00    5.50
  10  12   1    0.20    5.20
 -10  12  -1   18.00    6.50
 -11 -12  -1   30.00    4.80
 -11 -12  -1   35.90    5.30
  11 -12   1   24.70    6.80
 -11  12  -1   20.70    6.40
  11  12   1   16.20    6.30
  11 -13  -1   10.10    5.20
 -11 -13   1    5.60    3.20
 -11 -13   1    8.20    3.20
  11  13  -1    4.50    5.40
 -11  13   1    9.50    5.90
  10 -13  -1   52.79    7.60
 -10 -13   1   44.10    4.80
 -10 -13   1   46.90    5.10
  10  13  -1   59.79    8.80
 -10  13   1   34.20    7.70
 -10  13   1   40.10    9.10
   9 -13  -1    6.90    6.20
   9 -13  -1   -5.40    3.20
   9  13  -1    4.40    4.70
  -9  13   1    3.10    5.70
  -9  13   1    7.10    4.90
   9  13  -1   -0.20    4.40
  -8 -13   1   23.30    3.20
   8 -13  -1   18.50    4.10
  -8 -13   1   22.30    3.00
   8 -13  -1   31.20    5.40
  -8  13   1   17.20    8.20
   8  13  -1   17.00    5.20
  -8  13   1   15.00    5.40
   8  13  -1   25.90    5.90
  -8  13   1   33.90    6.40
   7 -13  -1  201.58   10.80
   7 -13  -1  217.68   11.90
   7  13  -1  204.58   12.60
  -7  13   1  205.28   14.30
  -7  13   1  210.58   16.00
  -7  13   1  201.38   13.10
   7  13  -1  204.28   12.50
   6 -13  -1  206.08   15.00
   6 -13  -1  233.38   11.50
   6 -13  -1  215.68   10.60
  -6  13   1  207.48   15.80
   6  13  -1  214.98   12.00
  -6  13   1  238.48   13.20
  -6  13   1  232.48   13.20
   6  13  -1  224.28   12.20
   5 -13  -1   52.59    8.40
  -5 -13   1   50.69    6.50
   5 -13  -1   56.29    4.40
   5 -13  -1   65.09    5.60
  -5  13   1   60.59    6.60
  -5  13   1   59.09    9.40
  -5  13   1   55.09    6.30
   5  13  -1   64.09    5.80
   5  13  -1   63.99    5.80
   4 -13  -1   98.39   10.60
   4 -13  -1   92.49    5.30
  -4 -13   1  106.09    8.90
   4 -13  -1   97.19    4.90
  -4  13   1  119.89   12.50
   4  13  -1   96.89    6.00
   4  13  -1  100.19    6.10
  -4  13   1   84.09    6.80
  -4  13   1   95.69   11.10
   4  13  -1   97.49    9.50
   3 -13  -1  436.86   22.40
   3  13  -1  413.36   21.10
  -3  13   1  444.66   18.10
   3  13  -1  426.16   16.70
  -3  13   1  433.26   18.20
  -3  13   1  446.16   23.30
   3  13  -1  423.46   16.70
  -2 -13   1  712.23   32.70
   2 -13  -1  716.83   33.30
   2  13  -1  758.42   33.30
  -2  13   1  748.83   28.50
  -2  13   1  751.82   34.10
  -2  13   1  770.72   28.40
   1 -13  -1  506.65   24.20
   1 -13  -1  473.95   19.30
   1  13  -1  477.85   23.90
  -1  13   1  503.55   24.60
   0 -13   1  104.59   10.60
   0 -13  -1   93.99    9.80
   0  13  -1  104.29   11.00
   0  13   1  126.89   12.00
  -1 -13  -1  698.63   32.20
   1 -13   1  700.73   32.00
   1  13   1  699.03   31.70
  -1  13  -1  709.73   26.30
  -1  13  -1  683.13   32.10
  -2 -13  -1  144.39   11.10
   2 -13   1  168.88    8.10
   2 -13   1  146.79   12.30
  -2  13  -1  138.49   12.00
  -2  13  -1  159.68    7.40
   2  13   1  162.98   11.90
  -2  13  -1  175.68    8.30
   3 -13   1  104.29   11.00
  -3  13  -1  105.59    6.80
  -3  13  -1  125.39   12.80
   3  13   1  114.39    9.60
   3  13   1   99.39    5.50
   3  13   1   99.29    5.20
   4 -13   1   55.49    4.60
   4 -13   1   52.09    8.50
   4 -13   1   62.09    3.80
  -4  13  -1   64.99    6.30
   4  13   1   61.19    4.90
  -4  13  -1   64.89    9.40
   4  13   1   62.09    5.30
   4  13   1   74.79    8.50
  -4  13  -1   61.49    5.80
   5 -13   1   11.60    3.30
   5 -13   1   14.70    5.60
   5 -13   1   10.10    2.20
   5  13   1   16.40    4.80
   5  13   1    8.00    3.10
   5  13   1   10.10    3.00
  -5  13  -1   11.50    5.70
  -5  13  -1   16.20    4.00
  -5  13  -1    8.80    3.60
   6 -13   1  142.09   12.70
   6 -13   1  137.29    7.60
   6 -13   1  138.59    9.10
  -6  13  -1  128.79    9.80
   6  13   1  136.89    9.20
   6  13   1  136.79    9.80
  -6  13  -1  139.89   10.00
   6  13   1  141.19    9.20
  -6  13  -1  144.89   14.70
   7 -13   1    3.10    2.70
   7 -13   1   -6.70    4.80
   7 -13   1   -4.70    3.50
   7  13   1   -1.60    3.30
  -7  13  -1    2.40    4.00
  -7  13  -1   -1.60    3.60
   7  13   1   -4.30    3.70
  -7  13  -1    6.60    5.50
   8 -13   1   -1.20    5.30
   8 -13   1    1.00    3.00
  -8 -13  -1    0.20    2.10
   8 -13   1   10.70    4.60
  -8 -13  -1   -1.00    2.00
   8  13   1   -3.00    3.90
   8  13   1   -5.80    3.70
  -8  13  -1   -1.00    3.80
   9 -13   1   -3.00    3.00
  -9 -13  -1    3.00    2.90
   9 -13   1    3.10    4.60
  -9  13  -1    1.10    4.80
   9  13   1   -5.20    4.40
   9  13   1    0.90    4.70
 -10 -13  -1   36.00    4.70
 -10 -13  -1   36.90    4.40
  10 -13   1   28.10    6.50
  10  13   1   35.30    7.50
 -10  13  -1   27.80    7.40
 -11 -14   1   30.10    4.00
 -11  14   1   36.50    7.90
  10 -14  -1    5.10    4.80
 -10  14   1   -0.40    5.50
 -10  14   1    4.20    4.70
  10  14  -1   13.50    5.80
   9 -14  -1    2.80    3.40
   9 -14  -1    2.60    6.90
   9  14  -1    0.00    4.40
  -9  14   1    9.40    6.70
   9  14  -1    8.10    5.10
  -9  14   1    5.40    4.70
   8 -14  -1    2.10    3.10
   8 -14  -1    6.80    3.90
   8  14  -1    5.00    4.50
   8  14  -1    7.90    4.20
  -8  14   1   11.60    5.90
  -8  14   1    5.90    6.20
  -8  14   1    9.80    4.60
   7 -14  -1  244.98   12.70
   7 -14  -1  262.87   13.70
  -7  14   1  282.17   15.80
   7  14  -1  297.77   15.10
   7  14  -1  274.67   14.70
  -7  14   1  275.27   19.40
   6 -14  -1   18.50    3.70
   6 -14  -1   24.20    7.10
   6 -14  -1   14.60    2.90
   6  14  -1   18.30    4.40
   6  14  -1   17.10    4.20
  -6  14   1   18.30    7.00
  -6  14   1   13.20    4.60
  -6  14   1    6.60    4.00
   5 -14  -1   27.10    3.00
   5 -14  -1   29.60    6.90
  -5  14   1   28.10    4.80
  -5  14   1   31.30    7.60
   5  14  -1   32.90    4.50
  -5  14   1   31.80    5.10
   5  14  -1   28.10    4.10
  -4 -14   1  317.67   17.10
   4 -14  -1  307.47   18.60
   4 -14  -1  324.17   12.50
   4 -14  -1  311.37   12.20
   4  14  -1  334.27   17.50
  -4  14   1  285.17   18.80
  -4  14   1  362.46   17.70
   4  14  -1  302.67   13.50
   4  14  -1  299.47   13.60
  -4  14   1  318.77   14.80
   3 -14  -1  218.38   14.60
  -3  14   1  214.18   15.30
  -3  14   1  222.78   10.30
  -3  14   1  208.08   10.50
   3  14  -1  207.08   13.60
   3  14  -1  204.68    8.80
   3  14  -1  202.78    8.80
   2 -14  -1  348.17   19.40
  -2 -14   1  342.07   18.80
  -2  14   1  357.66   14.20
  -2  14   1  340.47   14.30
   2  14  -1  347.77   19.10
  -2  14   1  326.87   19.70
   1 -14  -1   28.90    3.50
  -1 -14   1   27.30    6.40
   1 -14  -1   41.60    7.20
   1  14  -1   23.00    6.10
  -1  14   1   40.70    7.40
   0 -14   1   63.39    8.90
   0 -14  -1   53.69    7.90
   0  14   1   54.49    8.30
   0  14  -1   54.59    8.30
  -1 -14  -1  327.47   18.00
   1 -14   1  319.87   18.70
  -1  14  -1  328.07   13.00
  -1  14  -1  324.17   12.30
   1  14   1  295.17   18.10
  -1  14  -1  332.87   19.10
   2 -14   1   51.89    4.50
  -2 -14  -1   50.69    7.70
   2 -14   1   50.49    8.50
  -2  14  -1   56.49    3.90
  -2  14  -1   62.19    4.90
   2  14   1   48.00    7.80
  -2  14  -1   48.40    8.40
   3 -14   1   90.09   10.50
  -3 -14  -1   66.59    9.40
  -3  14  -1   74.99    5.60
   3  14   1   73.59    4.60
  -3  14  -1   79.29    5.90
   3  14   1   93.49    9.80
   3  14   1   78.79    4.30
  -3  14  -1   66.79    9.80
   4 -14   1   90.99   10.70
   4 -14   1   85.39    4.20
   4 -14   1   76.49    4.90
   4  14   1   71.79    5.30
  -4  14  -1   86.69    6.80
   4  14   1   92.09    9.50
  -4  14  -1   81.29    6.40
  -4  14  -1   95.89   11.70
   4  14   1   71.89    5.50
   5 -14   1   10.50    5.30
   5 -14   1    0.20    1.70
  -5  14  -1   -0.80    3.00
  -5  14  -1    0.90    4.80
   5  14   1    2.50    2.80
  -5  14  -1   -3.80    2.60
   5  14   1    1.70    2.50
   5  14   1   -3.80    3.90
   6 -14   1   10.00    6.20
   6 -14   1   12.90    3.90
   6 -14   1   13.80    2.80
   6  14   1   13.40    4.10
  -6  14  -1   11.70    6.30
   6  14   1   17.90    5.00
   6  14   1    9.70    3.90
  -6  14  -1   24.20    5.00
  -6  14  -1   16.80    4.60
   7 -14   1    4.20    2.60
   7 -14   1    1.80    5.20
   7 -14   1    4.30    3.60
   7  14   1    3.80    3.80
  -7  14  -1   -2.20    5.20
  -7  14  -1    1.70    4.10
   7  14   1    1.30    3.40
  -7  14  -1    2.40    6.40
   8 -14   1  117.39    9.80
   8 -14   1  125.79   13.10
   8 -14   1  108.09    8.00
   8  14   1  127.09   10.60
  -8  14  -1  120.69   13.60
  -8  14  -1  133.59   11.40
   8  14   1  123.19   12.50
   9 -14   1   60.49    7.80
   9 -14   1   65.89    6.70
   9  14   1   74.99    9.00
  -9  14  -1   85.29   10.50
  10 -14   1   -2.60    4.20
  10  14   1    2.60    5.00
 -10  14  -1   -3.40    4.40
  10 -15  -1   28.80    6.10
 -10  15   1   23.20    6.80
  10  15  -1   27.10    6.50
   9 -15  -1  337.67   16.50
   9 -15  -1  360.66   17.90
   9  15  -1  364.26   19.40
   9  15  -1  344.07   18.60
  -9  15   1  351.96   20.20
   8 -15  -1   15.10    4.50
   8 -15  -1   19.80    3.90
   8  15  -1   31.90    6.10
  -8  15   1   38.50    9.20
  -8  15   1   27.30    5.90
   8  15  -1   23.90    5.40
   7 -15  -1    0.00    2.40
   7 -15  -1   -2.50    3.10
   7  15  -1   -3.40    3.10
  -7  15   1    3.80    5.90
  -7  15   1    1.60    3.80
   7  15  -1    5.20    4.10
  -7  15   1   -2.50    4.10
   6 -15  -1    9.90    3.20
   6 -15  -1    7.50    2.40
   6 -15  -1    5.30    6.00
   6  15  -1    6.30    3.60
  -6  15   1   11.20    4.40
   6  15  -1   10.70    3.90
  -6  15   1    8.90    6.30
  -6  15   1    4.70    3.80
   5 -15  -1  329.67   19.90
   5 -15  -1  332.87   13.60
   5 -15  -1  321.27   13.10
  -5  15   1  341.97   16.30
   5  15  -1  323.07   14.90
  -5  15   1  342.17   16.40
   5  15  -1  311.17   14.80
   5  15  -1  318.17   17.80
  -4 -15   1  171.68   12.00
   4 -15  -1  141.69   13.00
   4  15  -1  147.89    8.00
   4  15  -1  150.18   11.70
  -4  15   1  148.29    9.10
   4  15  -1  162.98    8.00
  -4  15   1  146.19    9.30
  -4  15   1  166.18   13.90
  -3 -15   1   10.90    5.10
   3 -15  -1   11.30    5.50
  -3  15   1    1.10    2.60
  -3  15   1    9.00    5.50
   3  15  -1    8.10    4.80
  -3  15   1    4.20    3.90
   2 -15  -1  684.93   32.40
  -2 -15   1  672.93   31.80
  -2  15   1  692.83   26.50
  -2  15   1  719.13   33.60
  -2  15   1  679.73   26.70
   2  15  -1  712.23   32.40
  -1 -15   1   31.60    6.60
   1 -15  -1   37.40    4.00
   1 -15  -1   29.60    6.70
   1  15  -1   31.80    7.10
  -1  15   1   41.80    7.60
   0 -15  -1    3.40    4.60
   0 -15   1    3.60    4.70
   0  15   1    4.60    4.50
   0  15  -1    0.50    4.20
  -1 -15  -1   22.00    5.70
   1 -15   1   15.40    5.50
  -1  15  -1   18.90    1.80
  -1  15  -1   19.30    6.10
  -1  15  -1   23.20    2.60
   1  15   1   19.90    5.80
   2 -15   1  836.92   31.80
  -2 -15  -1  835.22   36.30
   2 -15   1  829.32   37.60
  -2  15  -1  800.62   37.80
  -2  15  -1  835.32   31.70
   2  15   1  787.12   36.60
  -2  15  -1  821.42   31.10
   3 -15   1  216.28   15.40
  -3 -15  -1  215.48   13.70
  -3  15  -1  221.78   16.00
   3  15   1  207.28    9.30
  -3  15  -1  208.18   10.80
   3  15   1  207.18   14.40
  -3  15  -1  223.58   10.40
   3  15   1  213.48    9.00
   4 -15   1   45.90    2.90
   4 -15   1   43.50    3.40
   4 -15   1   64.79    9.70
  -4  15  -1   39.60    8.20
  -4  15  -1   44.30    5.30
   4  15   1   56.09    4.60
   4  15   1   55.19    8.20
   4  15   1   53.09    4.80
  -4  15  -1   46.20    5.50
   5 -15   1   19.40    2.50
   5 -15   1   18.50    6.70
   5  15   1   28.80    6.20
   5  15   1   22.00    3.90
  -5  15  -1   20.80    4.50
   5  15   1   20.30    3.90
  -5  15  -1   26.20    4.80
   6 -15   1  491.35   19.70
   6 -15   1  506.65   21.00
   6 -15   1  538.95   27.40
   6  15   1  473.45   21.50
  -6  15  -1  460.95   26.90
   6  15   1  485.35   21.60
   6  15   1  485.95   23.50
  -6  15  -1  477.55   22.80
  -6  15  -1  506.65   23.00
   7 -15   1   94.59    6.60
   7 -15   1   97.89   12.20
   7 -15   1  110.39    8.40
   7  15   1   95.59    8.10
   7  15   1  102.89    8.90
  -7  15  -1   92.59    9.50
  -7  15  -1   86.29   12.40
  -7  15  -1   94.49    9.50
   8 -15   1   12.50    4.60
   8 -15   1   14.40    3.50
   8 -15   1    6.70    6.60
  -8  15  -1   14.20    5.30
  -8  15  -1    3.40    6.00
   8  15   1   15.80    5.10
   9 -15   1   84.79    7.30
   9 -15   1  108.39   11.40
  -9  15  -1   72.39    9.80
   9  15   1  104.69   10.60
  10 -15   1   13.40    5.30
  10  15   1    6.30    5.50
  10 -16  -1   48.00    7.00
  10  16  -1   44.30    7.90
   9 -16  -1    8.30    4.00
   9 -16  -1   -1.30    2.70
  -9  16   1    2.00    4.40
   9  16  -1   -1.90    4.30
   9  16  -1   -2.50    3.90
   8 -16  -1   51.29    5.90
   8 -16  -1   52.99    5.40
   8  16  -1   48.60    7.20
  -8  16   1   38.60    7.10
   8  16  -1   50.79    7.40
   7 -16  -1  183.38    9.30
   7 -16  -1  186.48   10.20
  -7  16   1  174.28   12.50
  -7  16   1  189.78   13.20
   7  16  -1  179.48   11.40
  -7  16   1  172.38   16.00
   7  16  -1  183.58   11.70
   6 -16  -1   82.09    6.10
   6 -16  -1   93.19   12.00
   6 -16  -1   90.99    6.50
   6  16  -1   88.69    7.70
   6  16  -1   88.39    7.80
  -6  16   1   89.29   12.80
  -6  16   1   84.09    8.80
  -6  16   1   91.59    9.00
  -5 -16   1   87.39    9.60
   5 -16  -1   95.09    5.10
   5 -16  -1  100.49   12.00
   5 -16  -1   93.79    4.70
  -5  16   1   94.49    8.80
   5  16  -1   82.19    6.70
   5  16  -1   98.59   10.60
  -5  16   1   97.79   12.90
  -5  16   1   94.99    8.10
   5  16  -1   85.69    6.70
  -4 -16   1    2.70    5.20
   4 -16  -1    8.50    6.10
   4  16  -1    0.40    2.50
   4  16  -1    2.20    2.60
   4  16  -1    3.40    4.80
  -4  16   1    2.90    5.10
  -4  16   1    5.80    3.30
  -4  16   1    0.70    3.30
   3 -16  -1  203.78   15.00
  -3 -16   1  185.38   13.50
  -3  16   1  207.78   10.90
   3  16  -1  178.38   13.60
  -3  16   1  186.98   10.00
  -3  16   1  175.88   15.10
   2 -16  -1  161.18   13.00
  -2 -16   1  165.18   12.80
   2  16  -1  176.28   13.20
  -2  16   1  151.58    7.60
  -2  16   1  149.88   13.30
  -2  16   1  151.08    7.80
  -1 -16   1   29.90    6.80
   1 -16  -1   36.90    4.20
   1 -16  -1   39.20    7.40
   1  16  -1   39.70    7.90
  -1  16   1   31.40    7.70
   0 -16   1  707.13   34.20
   0 -16  -1  767.52   28.80
   0 -16  -1  739.83   34.20
   0  16   1  703.83   34.50
   0  16  -1  744.13   34.90
  -1 -16  -1   24.50    6.20
   1 -16   1   17.40    6.20
  -1  16  -1   27.40    6.90
  -1  16  -1   19.30    2.60
  -1  16  -1   24.10    2.10
   1  16   1   31.90    6.90
  -2 -16  -1   34.60    6.80
   2 -16   1   27.10    4.00
   2 -16   1   42.60    8.10
  -2  16  -1   39.20    4.10
  -2  16  -1   40.30    3.50
   2  16   1   47.90    8.30
  -2  16  -1   40.80    8.50
   3 -16   1  228.28   16.20
  -3 -16  -1  221.38   14.50
  -3  16  -1  221.18   10.50
  -3  16  -1  202.78   17.80
  -3  16  -1  204.28   10.80
   3  16   1  198.98   14.60
   4 -16   1  203.48   15.60
   4  16   1  186.98    9.30
  -4  16  -1  198.68   10.70
   4  16   1  223.08   14.60
   4  16   1  168.78    9.40
  -4  16  -1  208.68   11.10
  -4  16  -1  177.38   15.40
   5 -16   1   87.19    4.80
   5 -16   1  104.19   12.50
   5 -16   1   90.09    5.60
   5  16   1   96.99   10.50
  -5  16  -1   84.59   12.40
   5  16   1   74.29    6.50
  -5  16  -1   81.09    7.90
   5  16   1   98.89    6.90
  -5  16  -1   92.39    8.50
   6 -16   1   33.90    4.40
   6 -16   1   39.40    8.70
   6 -16   1   34.10    3.50
   6  16   1   32.40    5.20
  -6  16  -1   22.80    8.00
  -6  16  -1   36.50    6.00
   6  16   1   31.20    5.00
   6  16   1   30.40    6.60
  -6  16  -1   29.10    5.60
   7 -16   1  153.98   15.60
   7 -16   1  157.38    8.30
   7 -16   1  149.59    9.70
   7  16   1  159.18   10.40
   7  16   1  142.89   10.60
  -7  16  -1  132.99   16.00
  -7  16  -1  156.98   11.60
  -7  16  -1  174.68   12.00
   8 -16   1  426.16   18.70
   8 -16   1  461.05   25.70
   8 -16   1  443.86   20.30
   8  16   1  467.95   24.10
  -8  16  -1  392.06   22.20
   9 -16   1   12.40    3.80
   9 -16   1   11.80    6.20
   9  16   1   20.50    6.20
  -9  16  -1   27.50    7.00
  10 -16   1   -3.60    4.10
 -10  16  -1   -0.70    4.50
  10  16   1    3.60    5.00
  10 -17  -1   19.00    5.10
 -10  17   1   24.40    7.10
  10  17  -1   15.20    5.80
   9 -17  -1  634.44   26.70
   9 -17  -1  604.04   26.20
   9  17  -1  625.14   28.80
  -9  17   1  640.54   30.40
   9  17  -1  568.64   29.50
   8 -17  -1  272.37   13.40
   8 -17  -1  249.97   12.30
   8  17  -1  240.58   15.10
  -8  17   1  290.97   16.80
   8  17  -1  250.87   14.90
   7 -17  -1   59.19    4.90
   7 -17  -1   58.89    5.60
  -7  17   1   56.79    8.10
  -7  17   1   57.79    7.70
   7  17  -1   61.59    7.10
   7  17  -1   64.39    7.40
   6 -17  -1    0.00    5.50
   6 -17  -1    7.10    2.10
   6  17  -1    7.40    3.70
  -6  17   1   10.60    4.40
   6  17  -1    9.20    4.00
  -6  17   1   11.30    9.30
  -6  17   1    6.80    4.00
   5 -17  -1  141.09   14.70
  -5 -17   1  127.09   11.10
   5  17  -1  117.99    8.00
   5  17  -1  124.99   11.70
  -5  17   1  138.79    9.50
  -5  17   1  143.69   16.00
  -5  17   1  131.89    9.60
   5  17  -1  128.29    8.10
  -4 -17   1  429.26   22.70
   4 -17  -1  455.45   24.80
  -4  17   1  410.06   24.90
   4  17  -1  443.76   23.20
  -4  17   1  424.26   19.20
   4  17  -1  439.46   17.70
  -4  17   1  419.06   19.30
   4  17  -1  421.36   17.60
   3 -17  -1  421.06   23.20
  -3 -17   1  370.26   21.10
   3  17  -1  359.66   21.30
  -3  17   1  390.66   16.80
  -3  17   1  392.56   23.40
  -3  17   1  386.06   17.00
   2 -17  -1  371.86   21.10
  -2 -17   1  361.36   20.30
  -2  17   1  335.07   14.70
  -2  17   1  356.76   14.60
   2  17  -1  335.67   20.40
  -2  17   1  352.96   24.50
   1 -17  -1   11.10    2.90
   1 -17  -1    8.90    5.50
  -1 -17   1   15.10    5.90
   1  17  -1    2.40    4.80
  -1  17   1   13.60    6.20
   0 -17  -1   23.60    3.60
   0 -17  -1   28.50    7.10
   0 -17   1   20.00    6.40
   0  17  -1   27.90    7.10
   0  17   1   14.50    5.80
   1 -17   1  243.68   16.70
  -1 -17  -1  231.28   16.10
  -1  17  -1  238.88   10.40
  -1  17  -1  269.67   18.10
  -1  17  -1  246.38    9.70
   1  17   1  229.38   16.20
   2 -17   1  143.99    7.90
   2 -17   1  134.99   12.80
  -2 -17  -1  137.89   12.00
   2  17   1  137.99   12.40
  -2  17  -1  146.79   13.30
  -2  17  -1  131.29    7.60
  -2  17  -1  136.59    7.00
   3 -17   1  167.78   14.60
  -3 -17  -1  181.78   13.40
   3  17   1  158.48   13.50
  -3  17  -1  153.28   14.60
  -3  17  -1  159.88    8.80
  -3  17  -1  165.58    9.40
   4 -17   1  115.69   13.20
  -4  17  -1  108.59    7.80
   4  17   1  101.79    6.30
   4  17   1  105.29    6.60
  -4  17  -1  125.69   14.90
  -4  17  -1  100.79    8.00
   4  17   1  124.19   12.70
   5 -17   1   67.89    4.40
   5 -17   1   67.59   10.90
   5 -17   1   64.49    3.80
  -5  17  -1   76.79   11.80
  -5  17  -1   80.29    7.80
   5  17   1   66.79    6.20
   5  17   1   77.89    6.40
   5  17   1   80.39   10.00
  -5  17  -1   76.89    7.80
   6 -17   1    4.00    2.10
   6 -17   1    3.50    5.90
   6  17   1    3.00    3.50
  -6  17  -1    1.80    3.40
  -6  17  -1    0.30    3.50
   6  17   1    6.60    3.30
   6  17   1    4.00    5.00
   7 -17   1  155.78    8.00
   7 -17   1  151.28    9.20
   7 -17   1  154.98   16.00
   7  17   1  144.89   10.60
  -7  17  -1  138.59   11.30
  -7  17  -1  131.79   11.20
   7  17   1  152.38   10.20
   8 -17   1  249.28   19.00
   8 -17   1  272.67   14.00
   8 -17   1  264.67   12.50
  -8  17  -1  255.97   16.40
   8  17   1  266.07   18.10
   9 -17   1  113.59    9.40
   9 -17   1  112.29    7.90
   9  17   1  124.59   11.70
  -9  17  -1  121.29   12.40
   9 -18  -1   43.00    5.50
   9 -18  -1   42.20    5.40
  -9  18   1   48.90    8.30
   9  18  -1   46.20    7.50
   8 -18  -1   66.49    6.00
   8 -18  -1   49.00    4.80
  -8  18   1   64.49    9.10
   8  18  -1   48.10    7.20
   8  18  -1   54.59    7.60
   7 -18  -1  152.98    7.80
   7 -18  -1  160.28    8.50
   7  18  -1  177.78   11.30
   7  18  -1  153.78   10.60
  -7  18   1  159.48   12.00
  -7  18   1  144.69   11.60
   6 -18  -1  570.74   22.20
   6 -18  -1  612.64   31.10
   6 -18  -1  563.94   21.90
   6  18  -1  607.54   25.00
   6  18  -1  551.04   24.70
  -6  18   1  610.44   26.60
  -6  18   1  568.44   26.30
   5 -18  -1   14.90    6.70
  -5 -18   1    7.20    5.10
  -5  18   1    0.70    3.50
   5  18  -1   -0.50    5.00
   5  18  -1    3.50    3.00
   5  18  -1    6.50    2.80
  -5  18   1    6.10    4.00
  -4 -18   1   28.50    7.10
   4 -18  -1   13.00    6.50
  -4  18   1   21.30    4.50
   4  18  -1   35.60    7.50
  -4  18   1   11.60    4.30
  -4  18   1   30.00    8.40
   4  18  -1   25.50    3.60
   4  18  -1   25.50    3.40
   3 -18  -1   81.59   11.80
  -3 -18   1  115.09   12.10
   3  18  -1  113.09   12.50
  -3  18   1  104.89   13.10
  -3  18   1   92.59    6.90
  -3  18   1  104.69    7.30
   2 -18  -1  262.47   18.20
  -2 -18   1  271.07   17.70
   2  18  -1  253.07   17.50
  -2  18   1  252.07   11.60
  -2  18   1  252.67   18.30
  -2  18   1  266.87   11.90
  -1 -18   1  234.18   16.50
   1 -18  -1  261.17   17.30
  -1  18   1  236.08   17.30
   1  18  -1  232.98   19.30
   0 -18  -1    9.00    3.00
   0 -18   1   10.90    6.20
   0 -18  -1    2.70    5.20
   0  18   1   10.00    6.00
   0  18  -1    9.30    5.40
   1 -18   1   24.90    7.60
  -1 -18  -1   29.20    7.20
   1 -18   1   36.40    4.60
  -1  18  -1   42.90    3.70
  -1  18  -1   32.50    2.80
  -1  18  -1   30.40    8.20
   1  18   1   40.00    8.00
   2 -18   1  271.27   13.10
  -2 -18  -1  276.47   18.00
   2 -18   1  333.37   20.20
  -2  18  -1  294.87   20.10
  -2  18  -1  287.37   13.00
   2  18   1  291.77   18.80
   3 -18   1  282.47   19.50
  -3 -18  -1  286.77   17.80
   3  18   1  268.37   18.30
  -3  18  -1  275.07   13.30
  -3  18  -1  275.77   12.90
  -3  18  -1  264.47   19.30
   4 -18   1   15.10    7.10
  -4  18  -1   20.40    7.60
  -4  18  -1   19.90    4.50
   4  18   1   20.50    3.10
  -4  18  -1   19.80    4.20
   4  18   1   31.20    7.70
   4  18   1   19.60    3.30
   5 -18   1    8.60    6.60
  -5  18  -1    1.50    3.50
   5  18   1    0.40    4.90
  -5  18  -1    6.00    3.60
   5  18   1    2.30    2.60
   5  18   1    3.30    2.90
   6 -18   1   -3.10    2.50
   6 -18   1    0.00    1.70
   6 -18   1    9.90    6.60
   6  18   1   -4.70    4.20
  -6  18  -1   -1.10    3.40
   6  18   1   -0.10    3.00
  -6  18  -1   -2.10    3.30
   6  18   1   -0.90    3.20
   7 -18   1  463.45   27.70
   7 -18   1  494.55   20.30
   7 -18   1  488.25   19.20
  -7  18  -1  451.95   23.30
   7  18   1  479.45   21.90
   7  18   1  485.45   22.30
  -7  18  -1  462.35   23.60
   8 -18   1  172.08   10.10
   8 -18   1  152.88    8.50
   8 -18   1  140.89   20.50
  -8  18  -1  157.58   12.80
   8  18   1  148.99   11.30
   9 -18   1    0.90    3.00
   9 -18   1    5.10    3.70
   9  18   1    3.20    4.80
  -9  18  -1   -2.50    4.20
   9 -19  -1   20.20    3.70
   9 -19  -1   25.90    4.40
   9  19  -1   28.00    6.40
  -9  19   1   31.50    7.50
   8 -19  -1  209.48   10.20
   8 -19  -1  222.98   11.00
   8  19  -1  226.58   15.20
  -8  19   1  219.88   15.20
   8  19  -1  236.48   22.90
   7 -19  -1   12.20    2.60
   7  19  -1   10.70    4.50
  -7  19   1   17.80    5.20
   7  19  -1   10.10    4.30
  -7  19   1    8.50    4.70
   6 -19  -1   52.69   10.20
   6  19  -1   41.70    5.70
  -6  19   1   51.19    7.10
  -6  19   1   53.49    7.40
   6  19  -1   45.50    6.00
  -5 -19   1  157.68   12.90
   5 -19  -1  147.79   15.40
   5  19  -1  133.29    8.50
  -5  19   1  131.89   10.00
   5  19  -1  158.08   13.50
  -5  19   1  152.18   10.30
   5  19  -1  127.59    8.40
   4 -19  -1  289.47   20.10
  -4 -19   1  281.87   18.50
   4  19  -1  273.37   18.40
   4  19  -1  280.77   12.80
  -4  19   1  295.37   14.80
  -4  19   1  314.27   14.80
   4  19  -1  297.07   12.80
   3 -19  -1  932.41   43.40
  -3 -19   1  922.01   42.40
  -3  19   1  933.61   36.70
  -3  19   1  937.81   36.50
  -2 -19   1  190.78   15.10
   2 -19  -1  182.18   15.50
  -2  19   1  174.08    8.90
   2  19  -1  180.78   15.10
  -2  19   1  158.88   14.90
  -2  19   1  179.98    9.20
  -1 -19   1   57.79    9.90
   1 -19  -1   58.19    9.80
   1  19  -1   49.50    9.40
  -1  19   1   63.19   10.40
   0 -19   1  157.38   14.50
   0 -19  -1  178.58    9.40
   0 -19  -1  210.58   15.80
   0  19   1  195.88   15.40
   0  19  -1  153.78   14.50
  -1 -19  -1  329.57   20.60
   1 -19   1  370.06   15.30
   1 -19   1  318.37   20.90
  -1  19  -1  336.47   13.20
  -1  19  -1  328.67   21.80
   1  19   1  316.77   21.00
  -1  19  -1  313.37   13.80
  -2 -19  -1  237.38   16.80
   2 -19   1  233.98   17.70
  -2  19  -1  226.18   10.50
   2  19   1  226.28   17.10
  -2  19  -1  237.48   11.20
  -2  19  -1  244.58   18.60
  -3 -19  -1  771.22   35.80
   3 -19   1  775.32   37.60
  -3  19  -1  761.32   30.20
  -3  19  -1  740.33   31.60
   4 -19   1   47.20    9.70
   4  19   1   49.50    4.60
  -4  19  -1   45.20    6.00
  -4  19  -1   59.59    6.40
   4  19   1   56.59    4.70
   4  19   1   51.89    9.40
   5 -19   1  137.79   16.10
   5  19   1  155.78    8.90
  -5  19  -1  144.89   10.30
  -5  19  -1  156.98   10.30
   5  19   1  141.09    8.70
   5  19   1  142.49   14.50
   6 -19   1    1.70    6.30
   6  19   1   -0.10    3.30
  -6  19  -1    6.30    4.20
   6  19   1    4.80    3.40
   6  19   1    1.10    5.10
   7 -19   1   10.60    2.90
   7 -19   1    2.80    2.60
   7 -19   1    9.60    6.70
   7  19   1    9.00    4.40
  -7  19  -1    8.60    4.90
   7  19   1    5.90    3.70
   8 -19   1  281.37   13.10
   8 -19   1  254.87   11.90
   8  19   1  279.27   16.50
   8  19   1  240.28   14.60
  -8  19  -1  266.97   17.00
   9 -19   1    5.30    3.50
   9 -19   1   -1.80    3.70
  -9  19  -1    0.20    4.60
   9  19   1   -6.80    4.30
   9 -20  -1    3.90    2.80
   9 -20  -1    1.20    2.70
   9  20  -1    9.80    5.30
  -9  20   1    1.60    4.60
   8 -20  -1   10.60    2.60
   8 -20  -1   14.40    2.60
  -8  20   1   15.90    5.70
  -7  20   1   -0.30    4.90
  -7  20   1   -2.70    3.80
   7  20  -1    1.70    3.40
   7  20  -1   -2.30    3.60
  -6  20   1  149.99   10.60
   6  20  -1  110.89    8.70
   6  20  -1  108.39    8.40
   5 -20  -1   21.80    8.10
  -5 -20   1   20.50    6.70
  -5  20   1   13.90    4.40
  -5  20   1   17.20    4.70
   5  20  -1    2.10    5.30
   5  20  -1   14.00    3.40
   5  20  -1    9.80    3.50
   4 -20  -1  146.79   15.80
  -4 -20   1  157.38   14.00
   4  20  -1  132.29    7.50
  -4  20   1  130.39    9.20
   4  20  -1  139.69    7.60
  -4  20   1  130.59    9.50
   4  20  -1  147.69   15.10
  -3 -20   1   84.69   11.10
   3 -20  -1   80.59   12.00
  -3  20   1   86.49    7.30
   3  20  -1   89.49   12.00
  -3  20   1   79.79    6.50
   2 -20  -1    5.80    5.90
  -2 -20   1    7.80    6.40
   2  20  -1    0.50    5.20
  -2  20   1    1.20    2.40
   1 -20  -1  106.79   13.20
  -1 -20   1   87.89   11.90
   1  20  -1  102.49   13.40
  -1  20   1  120.09   16.40
   0 -20  -1   51.19    9.60
   0 -20   1   41.90    9.00
   0 -20  -1   44.70    5.20
   0  20  -1   38.70    8.90
   0  20   1   49.20    9.90
   1 -20   1  124.69    8.00
  -1 -20  -1  118.29   13.60
   1 -20   1  115.89   13.90
   1  20   1  106.39   13.50
  -1  20  -1  125.79    6.00
  -1  20  -1  123.59    6.70
   2 -20   1  191.88   16.50
  -2 -20  -1  219.68   16.30
  -2  20  -1  198.88   10.30
  -2  20  -1  221.48   10.60
   2  20   1  221.48   16.90
  -3 -20  -1  101.19   12.10
   3 -20   1  107.19   13.40
  -3  20  -1  106.59    7.10
   3  20   1  109.39   13.20
  -3  20  -1   89.29   10.60
   4 -20   1   69.79   11.70
   4  20   1   56.39    5.20
  -4  20  -1   66.89    6.80
   4  20   1   61.49    5.10
   4  20   1   64.89   10.40
  -4  20  -1   56.19    6.50
   5 -20   1  101.29   17.60
  -5  20  -1  125.59    9.40
  -5  20  -1  114.99    9.20
   5  20   1   98.89    7.40
   5  20   1  101.49    7.40
   6 -20   1   79.49   12.90
   6  20   1   92.39    7.90
  -6  20  -1   89.99   11.80
  -6  20  -1   86.79    9.00
   6  20   1   82.29    7.70
   6  20   1   87.79   11.40
   7 -20   1  132.69   15.90
   7 -20   1  139.79    6.60
   7  20   1  140.49    9.80
  -7  20  -1  146.39   11.80
   7  20   1  147.69   10.50
   8 -20   1  121.09    7.00
   8 -20   1  142.49    8.00
   8  20   1  143.59   11.30
  -8  20  -1  139.29   12.10
   8  20   1  125.09   10.00
   8  21  -1   35.10    8.30
  -8  21   1   32.20    7.10
   8  21  -1   40.60    8.50
   7  21  -1    4.70    4.10
   7  21  -1   16.30    4.70
  -7  21   1   20.20    5.50
   6  21  -1   -1.50    3.20
  -6  21   1   -0.80    3.80
   6  21  -1    1.60    3.30
   5 -21  -1   13.20    7.50
  -5 -21   1   27.20    7.50
   5  21  -1   22.40    4.10
   5  21  -1   17.80    4.00
  -5  21   1   22.20    5.00
  -5  21   1   27.90    5.40
   5  21  -1   19.70    7.40
  -4 -21   1   85.49   11.50
   4  21  -1   84.49   12.30
   4  21  -1   72.39    5.70
   4  21  -1   74.69    5.60
  -4  21   1   98.19    8.40
  -4  21   1   98.49    7.80
   3 -21  -1  395.46   23.80
  -3 -21   1  375.66   22.60
  -3  21   1  353.46   17.80
   3  21  -1  314.97   21.80
  -3  21   1  328.27   15.90
   2 -21  -1    3.90    5.90
  -2 -21   1   -7.00    5.70
  -2  21   1   -5.90    2.50
   2  21  -1    1.30    5.80
  -2  21   1   -1.60    2.70
   1 -21  -1  269.17   19.40
  -1 -21   1  264.07   19.50
   0 -21   1  463.85   25.70
   0 -21  -1  372.46   17.50
   0 -21  -1  417.56   24.70
   1 -21   1   -0.50    6.20
   1 -21   1    8.50    3.50
  -1 -21  -1   -2.90    5.80
  -1 -21  -1    5.70    3.60
  -1  21  -1    4.20    2.20
  -1  21  -1    4.40    1.80
  -2 -21  -1  362.06   22.40
   2 -21   1  364.06   23.30
   2  21   1  353.26   23.10
  -2  21  -1  364.96   17.10
  -2  21  -1  368.06   16.00
   3 -21   1   76.49   12.80
   3  21   1   85.09   12.30
  -3  21  -1   93.69    7.20
  -3  21  -1   87.09    6.80
   4 -21   1   51.79   11.90
   4  21   1   62.39    5.20
   4  21   1   55.69   10.40
   4  21   1   61.59    5.10
  -4  21  -1   65.79    7.00
  -4  21  -1   70.49    7.00
   5 -21   1  158.18   17.30
   5  21   1  150.28   15.30
  -5  21  -1  147.39   10.40
  -5  21  -1  141.79   10.40
   5  21   1  150.48    8.90
   5  21   1  140.29    8.60
   6 -21   1   -4.70    6.00
   6  21   1   -3.80    4.90
  -6  21  -1    7.80    3.90
   6  21   1   -0.50    3.30
  -6  21  -1    6.40    4.10
   6  21   1    2.10    3.20
   7 -21   1   44.80   10.00
   7  21   1   30.90    5.50
  -7  21  -1   23.90    5.90
   7  21   1   16.50    4.70
   8  21   1   28.60    5.70
  -8  21  -1   19.60    6.40
   8  21   1   28.20    6.20
   8 -22  -1   -0.20    0.20
   8  22  -1    0.50    4.20
   8  22  -1   -4.20    3.50
  -8  22   1    1.80    4.50
   7  22  -1   12.40    4.40
   7  22  -1   13.70    4.20
  -7  22   1    3.70    4.40
  -6  22   1    7.30    4.20
   6  22  -1    7.30    3.60
  -6  22   1    4.90    4.30
   6  22  -1    6.10    3.30
  -5 -22   1   13.10    6.60
   5 -22  -1    6.30    6.90
  -5  22   1   19.20    4.90
   5  22  -1   12.50    3.30
  -5  22   1    5.50    3.90
   5  22  -1   14.30    3.50
   4 -22  -1    9.40    7.30
  -4 -22   1   10.50    6.40
  -4  22   1   12.70    4.10
  -4  22   1    7.90    3.70
   3 -22  -1   35.00    9.30
  -3 -22   1   24.60    8.10
  -3  22   1   31.80    6.00
  -3  22   1   25.00    4.40
   2 -22  -1    6.30    8.30
  -2 -22   1    0.60    6.30
  -2  22   1    6.00    3.10
  -2  22   1    4.20    3.60
  -1 -22   1   24.90    8.90
   1 -22  -1   58.69   10.50
   0 -22   1   87.49   12.60
   0 -22   1   77.79    6.80
   0 -22  -1   73.29   11.70
   0 -22  -1   75.79    6.70
   1 -22   1   78.79   12.20
   1 -22   1   94.29    7.00
  -1 -22  -1   82.69    7.00
  -1 -22  -1   85.39   12.50
  -1  22  -1   83.79    5.00
  -1  22  -1   78.79    5.60
  -2 -22  -1  216.28   17.60
  -2  22  -1  242.88   11.10
  -2  22  -1  228.38   11.50
   3 -22   1   18.00    8.20
  -3  22  -1   10.80    3.40
  -3  22  -1   10.30    3.70
   4 -22   1    8.50    7.00
  -4  22  -1    6.70    3.60
   4  22   1   14.00    3.20
  -4  22  -1   13.50    4.00
   5 -22   1    7.00    7.40
   5  22   1   -2.10    5.40
  -5  22  -1    6.10    3.80
  -5  22  -1    2.90    3.40
   5  22   1    5.30    3.00
   5  22   1   -0.60    2.60
   6 -22   1    4.10    6.70
  -6  22  -1    4.40    4.30
   6  22   1    2.60    3.50
   6  22   1   -0.70    2.90
   6  22   1   -4.30    5.50
  -6  22  -1    9.90    4.20
   7 -22   1   13.30    7.90
   7  22   1   21.50    5.10
  -7  22  -1   28.10    6.30
   7  22   1   14.70    4.40
  -8  22  -1   35.00    7.70
   8  22   1   53.09    7.40
   8  22   1   53.89    7.20
  -7  23   1   34.90    7.20
   7  23  -1   11.70    4.50
   7  23  -1   16.10    4.90
  -6  23   1   10.50    4.70
   6  23  -1   12.00    3.80
  -6  23   1    2.50    4.00
   6  23  -1    5.50    3.20
  -5 -23   1   12.70    6.70
   5 -23  -1   33.40    9.20
  -5  23   1   14.90    4.80
   5  23  -1   22.50    3.90
   5  23  -1   15.10    3.70
  -5  23   1   18.60    4.80
   4 -23  -1   -2.00    6.40
  -4 -23   1    4.10    6.30
  -4  23   1   12.80    4.10
  -4  23   1    3.30    3.60
  -3 -23   1   55.59   10.50
   3 -23  -1   60.69   11.30
  -3  23   1   45.30    5.50
  -3  23   1   42.00    5.50
   2 -23  -1   57.29   10.90
  -2 -23   1   54.79   11.10
  -2  23   1   78.19    6.70
  -2  23   1   53.89    5.40
  -1 -23   1   73.89   12.30
   1 -23  -1   96.69   13.40
   0 -23   1    2.60    3.60
   1 -23   1   82.59    7.00
  -1 -23  -1   85.19    7.10
  -1 -23  -1   75.49   11.80
   1 -23   1   63.39   11.50
  -1  23  -1   77.59    5.00
  -1  23  -1   78.59    5.60
  -2 -23  -1  152.98   15.90
   2 -23   1  127.19   15.80
  -2 -23  -1  133.29    8.80
  -2  23  -1  135.49    8.10
  -2  23  -1  121.39    7.60
   3 -23   1   37.20   10.30
  -3  23  -1   42.90    5.50
  -3  23  -1   45.70    5.50
   4 -23   1   -0.30    6.80
   4  23   1   -2.70    2.00
   4  23   1   -4.50    3.60
  -4  23  -1   -3.00    2.90
  -4  23  -1   -0.70    2.90
   5 -23   1    7.80    7.40
   5  23   1    7.20    3.00
  -5  23  -1   10.50    4.50
   5  23   1    0.60    2.90
  -5  23  -1    8.60    4.00
   6 -23   1   73.89   13.00
   6  23   1   77.89    7.40
   6  23   1   69.19    6.90
  -6  23  -1   77.49    8.80
  -6  23  -1   79.29    9.10
   7 -23   1   23.90    8.90
  -7  23  -1   24.00    6.10
   7  23   1   15.20    4.50
   7  23   1   24.50    5.40
  -7  24   1   11.70    5.00
   7  24  -1   10.70    4.20
   7  24  -1   15.40    4.50
  -6  24   1   43.40    6.90
  -6  24   1   40.40    7.20
   6  24  -1   41.50    5.70
   6  24  -1   46.90    5.90
   5  24  -1   41.40    4.90
  -5  24   1   43.50    6.60
  -5  24   1   41.90    6.60
   5  24  -1   32.10    4.60
  -4 -24   1   25.50    8.10
   4 -24  -1   14.70    8.00
  -4  24   1   14.70    4.20
  -4  24   1   17.30    4.40
   3 -24  -1   19.70    8.60
  -3  24   1   21.80    4.40
  -3  24   1   12.10    3.80
  -2 -24   1   34.50    9.50
   2 -24  -1   55.69   11.00
  -2  24   1   46.80    5.30
  -2  24   1   44.40    5.00
   1 -24  -1  161.28   17.20
  -1 -24   1  122.59   15.80
   0 -24  -1    2.40    6.50
   0 -24   1    8.00    6.90
  -1 -24  -1  459.65   27.40
   1 -24   1  473.95   28.70
  -1 -24  -1  462.75   20.10
   1 -24   1  484.65   20.30
  -1  24  -1  446.36   18.60
  -1  24  -1  413.26   19.20
   2 -24   1   77.39   13.20
  -2 -24  -1   71.49    7.20
  -2  24  -1   63.99    5.70
  -2  24  -1   69.39    6.20
   3 -24   1   73.99   12.80
  -3  24  -1   92.39    7.80
  -3  24  -1   86.59    7.30
   4 -24   1   91.79   14.20
  -4  24  -1   95.89    8.30
  -4  24  -1   97.99    8.80
   5 -24   1   98.89   14.10
   5  24   1   76.79    6.50
  -5  24  -1   92.29   10.20
   5  24   1   71.89    6.10
   6 -24   1  110.19   15.10
   6  24   1  115.39    8.30
  -6  24  -1  147.09   11.20
   6  24   1  120.79    8.90
   7 -24   1   -1.50    6.80
  -7  24  -1    4.10    4.30
   7  24   1    4.40    3.70
   7  24   1   -3.60    3.10
  -6  25   1    5.40    7.20
  -6  25   1    1.10    3.80
   6  25  -1    1.50    3.20
   6  25  -1    7.70    3.70
   5  25  -1   75.29    6.80
   5  25  -1   83.29    6.60
  -5  25   1  100.49    9.90
  -5  25   1   93.99   10.70
  -4 -25   1    9.80    7.00
   4 -25  -1    3.40    6.60
  -4  25   1    4.50    3.60
  -4  25   1   11.70    4.10
  -3 -25   1   12.20    7.00
   3 -25  -1   14.30    7.60
  -3  25   1   18.30    4.30
  -3  25   1   18.60    4.00
  -2 -25   1   60.89   11.70
   2 -25  -1   37.00   10.10
  -2  25   1   47.40    5.30
  -2  25   1   48.70    5.50
  -1 -25   1   -6.10    5.60
   1 -25  -1   -3.50    5.60
  -1 -25   1   -0.70    3.60
   0 -25   1  103.49    8.20
   0 -25  -1  124.89   16.10
   0 -25   1  114.39   15.40
   1 -25   1  106.29   14.40
  -1 -25  -1  102.99    7.90
  -1 -25  -1  109.79   14.50
  -1  25  -1   96.59    6.50
  -1  25  -1   99.59    6.30
   2 -25   1   13.60    7.90
  -2 -25  -1    9.70    6.30
  -2  25  -1    6.00    2.80
  -2  25  -1    7.00    3.00
   3 -25   1  105.19   14.50
  -3  25  -1   83.69    7.20
  -3  25  -1   89.79    7.90
   4 -25   1   -3.40    6.80
  -4  25  -1   12.90    4.20
  -4  25  -1   10.50    3.90
   5 -25   1   78.69   13.20
  -5  25  -1   82.89    9.30
   5  25   1   77.59    6.60
  -5  25  -1  101.19    9.50
   5  25   1   69.19    6.20
   6 -25   1   66.39   12.80
   6  25   1   61.59    6.60
   6  25   1   44.60    5.70
  -6  25  -1   62.39    8.30
  -5  26   1   47.70    7.10
   5  26  -1   49.80    5.40
   5  26  -1   53.19    5.40
  -5  26   1   51.79    8.20
  -4 -26   1  245.58   19.30
  -4  26   1  217.08   12.90
  -4  26   1  219.48   12.80
   3 -26  -1   12.20    7.30
  -3 -26   1    8.70    7.60
  -3  26   1    7.90    3.40
  -3  26   1    7.90    3.60
  -2 -26   1   37.10    9.90
   2 -26  -1   27.30    8.80
  -2  26   1   31.20    4.40
  -2  26   1   22.80    4.10
   1 -26  -1  252.67   20.30
  -1 -26   1  283.47   21.40
  -1 -26   1  223.98   13.00
   0 -26   1  188.68   19.70
   0 -26  -1  188.38   19.20
   0 -26   1  188.58   11.20
   1 -26   1   62.59   12.20
  -1  26  -1   60.69    5.80
  -2 -26  -1    0.40    3.50
   2 -26   1    0.40    6.70
  -2  26  -1   -3.60    2.20
   3 -26   1    8.30    7.70
  -3 -26  -1    5.10    3.70
  -3  26  -1    8.60    3.50
  -3  26  -1    1.50    2.80
  -4 -26  -1  215.78   11.80
   4 -26   1  180.88   19.90
  -4  26  -1  193.08   12.00
  -4  26  -1  195.08   12.20
   5 -26   1   67.99   12.70
  -5  26  -1   47.70    7.10
   5  26   1   42.60    5.00
  -5  26  -1   61.29    7.90
   5  26   1   48.70    5.20
  -5  27   1  140.49   11.20
  -5  27   1  147.59   11.00
  -4  27   1    9.50    4.00
  -4  27   1   11.60    4.20
  -3 -27   1   16.30    7.60
  -3  27   1   16.70    4.00
  -3  27   1    6.10    3.40
  -2 -27   1    5.90    4.50
  -2 -27   1    5.00    7.40
  -2  27   1   15.80    3.60
  -2  27   1    9.00    3.20
  -1 -27   1   70.89    7.40
  -1 -27   1   60.79   12.10
   0 -27   1   45.70    6.30
   0 -27   1   54.09   11.60
   1 -27   1   23.10    9.30
  -1  27  -1   26.40    3.60
  -2 -27  -1   26.70    5.10
   2 -27   1   22.90    9.50
  -2  27  -1   31.60    4.50
  -2  27  -1   27.90    4.20
  -3 -27  -1  110.89    8.50
   3 -27   1  106.09   15.30
  -3  27  -1  101.69    8.10
  -3  27  -1  102.09    8.10
  -4 -27  -1   92.89    8.10
   4 -27   1   90.79   15.00
  -4  27  -1   98.19    9.20
  -4  27  -1   90.59    8.80
  -4  28   1   26.10    5.40
  -4  28   1   21.40    4.80
  -3 -28   1   23.80    9.20
  -3  28   1   12.80    4.20
  -3  28   1   20.60    4.40
  -2 -28   1   60.19    7.20
  -2 -28   1   72.29   13.10
  -2  28   1   66.69    6.50
  -1 -28   1   -4.00    6.00
  -1 -28   1   -3.00    3.50
   0 -28   1  208.68   19.70
   1 -28   1   -6.70    6.40
  -1  28  -1    0.20    2.40
  -1  28  -1   -1.40    1.90
   2 -28   1   21.00    9.20
  -2  28  -1    5.80    2.90
  -2  28  -1   11.00    3.70
  -3 -28  -1    5.00    4.10
   3 -28   1   -2.90    6.00
  -3  28  -1   -0.10    2.80
  -3  28  -1   -1.00    2.70
  -2 -29   1    4.20    4.30
  -2 -29   1    3.80    6.80
  -2  29   1   -1.20    2.60
  -2  29   1    4.40    2.90
  -1 -29   1   21.80    5.40
  -1 -29   1   28.30    9.70
   0 -29   1   31.90   10.00
   1 -29   1   -0.50    7.10
  -1  29  -1    5.60    2.40
   2 -29   1    6.00    7.70
  -2  29  -1   17.50    3.60
  -2  29  -1   21.60    4.30
 -12   0   2  292.87   18.10
  12   0  -2  251.27   20.40
  11   0  -2  144.09   12.70
 -11   0   2  146.69   12.50
 -10   0   2   45.80    7.50
  10   0  -2   52.09    8.00
  -9   0   2  180.38   12.60
  -9   0   2  191.88   12.90
   9   0  -2  193.98   12.70
   9   0  -2  220.98   13.90
  -8   0   2  339.97   17.40
   8   0  -2  337.07   17.20
  -8   0   2  334.57   17.10
   8   0  -2  340.97   17.60
   7   0  -2   -2.80    3.00
  -7   0   2   -1.40    2.80
  -7   0   2    3.70    3.30
   7   0  -2    1.10    3.00
   6   0  -2  105.09    8.00
  -6   0   2  101.49    7.80
   6   0  -2  107.39    7.80
  -6   0   2  103.89    7.80
   5   0  -2 1581.84   59.49
  -5   0   2 1541.15   59.19
   5   0  -2 1591.84   59.49
  -5   0   2 1550.74   57.59
  -4   0   2 1660.13  111.79
   4   0  -2 1586.14  111.19
  -3   0   2 5740.63  266.67
   3   0  -2 5395.66  247.38
  -2   0   2  725.53   52.29
   2   0  -2  692.23   51.79
  -1   0   2   18.00    1.50
  -1   0   2   18.50    1.50
   1   0  -2   12.40    1.30
   1   0  -2   19.50    1.50
   0   0   2   -0.10    0.30
   0   0  -2    0.60    0.40
  -1   0  -2 4542.25  178.78
   1   0   2 4256.67  178.28
   2   0   2 1401.66   80.29
  -2   0  -2 1356.66   78.59
  -3   0  -2    3.90    1.80
  -3   0  -2    6.40    1.90
   3   0   2    5.20    1.80
   3   0   2    7.00    2.10
   4   0   2  301.37   13.20
   4   0   2  344.07   15.60
  -4   0  -2  316.27   13.90
  -4   0  -2  292.07   14.80
   4   0   2  304.67   13.70
  -5   0  -2  830.92   33.50
   5   0   2  820.22   33.00
   5   0   2  863.51   33.70
  -5   0  -2  833.22   33.10
   6   0   2   50.09    5.50
  -6   0  -2   51.29    6.20
  -6   0  -2   58.89    6.00
   6   0   2   74.49    6.90
   7   0   2   21.50    4.40
   7   0   2   18.70    5.00
  -7   0  -2   19.60    4.10
  -7   0  -2   24.10    5.00
   8   0   2  734.73   31.50
   8   0   2  662.23   30.80
  -8   0  -2  724.83   31.10
  -8   0  -2  699.83   30.10
  -9   0  -2   -6.90    3.60
  -9   0  -2    2.50    4.10
   9   0   2   -0.90    4.60
  10   0   2  125.29   12.20
 -10   0  -2  119.09   11.60
 -11   0  -2   54.99    4.80
  11   0   2   60.69    9.10
 -11   0  -2   59.39    8.80
  12   0   2    8.70    6.50
 -12   0  -2    1.50    8.40
 -12  -1   2  287.37   17.60
  12  -1  -2  220.18   19.40
 -12   1   2  272.47   17.50
  11  -1  -2   15.50    6.20
 -11  -1   2    2.30    4.50
 -11   1   2    6.30    4.90
  11   1  -2    7.70    5.40
  10  -1  -2  102.69   10.60
 -10  -1   2  136.09   11.20
  10   1  -2  104.89   10.80
 -10   1   2  124.09   11.60
  -9  -1   2  234.98   14.70
   9  -1  -2  289.17   15.90
  -9  -1   2  254.87   15.20
   9  -1  -2  242.48   14.70
   9   1  -2  254.67   15.70
   9   1  -2  244.18   14.80
  -9   1   2  268.77   15.20
  -8  -1   2   63.69    7.30
   8  -1  -2   62.39    7.40
   8  -1  -2   67.49    7.90
  -8  -1   2   61.49    7.50
  -8   1   2   52.59    7.00
   8   1  -2   75.89    8.30
  -8   1   2   59.09    7.40
   8   1  -2   61.59    7.40
  -7  -1   2  607.94   26.40
  -7  -1   2  603.14   26.60
   7  -1  -2  603.44   26.50
   7  -1  -2  630.64   26.90
   7   1  -2  627.84   26.90
   7   1  -2  641.64   26.80
  -7   1   2  635.04   26.70
  -7   1   2  593.24   26.70
   6  -1  -2  755.72   30.40
   6  -1  -2  753.42   30.50
  -6  -1   2  743.33   30.10
  -6  -1   2  738.33   30.20
  -6   1   2  709.53   28.60
  -6   1   2  739.53   30.30
  -6   1   2  697.33   30.20
   6   1  -2  764.92   30.50
   6   1  -2  731.73   30.40
  -5  -1   2  746.83   29.90
   5  -1  -2  731.83   30.10
  -5  -1   2  801.62   30.20
   5  -1  -2  737.03   31.10
  -5   1   2  760.62   30.20
   5   1  -2  749.62   30.10
   5   1  -2  759.82   30.10
  -5   1   2  714.03   30.00
  -5   1   2  709.63   28.80
   4  -1  -2   22.60    3.40
  -4  -1   2   26.60    3.60
  -4  -1   2   25.10    3.50
   4  -1  -2   27.60    4.20
  -4   1   2   21.80    3.80
  -4   1   2   28.10    3.90
  -4   1   2   22.30    3.00
   4   1  -2   28.00    3.80
   3  -1  -2   60.09    4.50
   3  -1  -2   75.79    4.70
  -3  -1   2   66.79    4.50
  -3  -1   2   68.39    4.40
  -3   1   2   66.29    4.60
   3   1  -2   71.39    4.70
  -3   1   2   62.19    4.50
   3   1  -2   67.89    4.60
  -2  -1   2  472.75   18.80
   2  -1  -2  505.45   18.90
  -2   1   2  498.55   19.00
   2   1  -2  494.35   18.80
  -2   1   2  472.85   18.80
   1  -1  -2 8745.33  328.97
  -1   1   2 8674.53  328.37
   1   1  -2 8403.86  326.67
   0   1  -2    0.60    0.40
   1  -1   2  331.27   12.80
  -1  -1  -2  330.87   12.60
  -1   1  -2  321.87   12.80
   1   1   2  330.57   12.60
   1   1   2  340.77   12.70
  -2  -1  -2  958.80   60.79
   2  -1   2  935.11   62.49
   2   1   2  847.12   59.29
  -2   1  -2  893.31   60.69
  -3  -1  -2   48.70    3.90
   3  -1   2   53.39    4.20
   3  -1   2   59.29    4.50
  -3  -1  -2   58.19    4.30
   3  -1   2   63.39    4.10
   3   1   2   45.10    3.80
  -3   1  -2   53.39    4.10
   3   1   2   53.29    4.40
  -3   1  -2   49.10    4.10
   4  -1   2 1655.23   61.19
   4  -1   2 1574.54   59.49
  -4   1  -2 1591.64   60.09
   5  -1   2 1224.58   46.40
   5  -1   2 1197.28   45.40
   5  -1   2 1210.68   47.00
  -5  -1  -2 1211.98   46.40
  -5  -1  -2 1214.88   46.80
   5   1   2 1220.48   46.50
  -5   1  -2 1209.78   46.90
  -5   1  -2 1209.48   46.60
   5   1   2 1189.78   46.80
   6  -1   2  630.24   26.80
  -6  -1  -2  638.34   26.80
  -6  -1  -2  654.13   27.40
   6  -1   2  661.03   25.20
   6  -1   2  688.23   27.90
  -6   1  -2  648.04   27.10
   6   1   2  655.93   27.60
  -6   1  -2  649.64   27.50
   6   1   2  625.04   26.90
  -7  -1  -2   11.90    4.10
   7  -1   2   15.50    3.90
  -7  -1  -2    6.00    3.20
   7  -1   2   11.90    4.30
  -7   1  -2   14.90    4.10
  -7   1  -2    7.90    3.70
   7   1   2   12.90    3.80
   7   1   2    9.40    4.20
   8  -1   2  195.78   12.60
  -8  -1  -2  228.88   13.50
  -8  -1  -2  192.98   12.20
   8  -1   2  218.98   13.50
  -8   1  -2  218.28   13.30
   8   1   2  215.88   13.50
  -8   1  -2  206.58   14.00
   8   1   2  186.68   14.80
  -9  -1  -2  116.19   10.90
   9  -1   2  118.89   11.20
  -9  -1  -2  118.09    9.80
  -9   1  -2  113.79   10.40
  -9   1  -2  119.39   11.10
   9   1   2   96.49   10.60
   9   1   2  120.69   14.90
  10  -1   2  468.25   24.60
 -10  -1  -2  491.55   24.30
 -10   1  -2  488.75   24.40
  10   1   2  454.25   24.40
 -11  -1  -2  374.46   21.20
 -11   1  -2  361.56   21.30
  11   1   2  380.46   21.90
 -11   1  -2  382.86   15.70
  12  -1   2   -2.80    5.30
 -12  -1  -2    4.10    5.20
  12   1   2   -1.40    5.20
 -12   1  -2    4.70    5.80
  12  -2  -2   43.50   10.80
 -12  -2   2   65.59    9.30
 -12   2   2   78.99   10.20
  12   2  -2   68.99   10.60
  11  -2  -2  245.68   16.60
 -11  -2   2  282.27   16.80
  11   2  -2  249.68   16.80
 -11   2   2  273.47   17.20
  10  -2  -2    4.50    4.80
 -10  -2   2    7.10    4.80
 -10  -2   2    6.40    4.70
  10   2  -2   16.20    5.90
 -10   2   2    2.90    4.40
   9  -2  -2   -4.60    4.00
  -9  -2   2    0.30    4.20
   9  -2  -2   -1.70    3.90
  -9  -2   2    5.30    4.20
   9   2  -2    0.30    4.00
  -9   2   2    1.70    4.10
  -9   2   2    2.90    4.50
   9   2  -2    0.10    4.40
  -8  -2   2   16.10    4.70
   8  -2  -2   10.40    4.50
  -8  -2   2    8.90    4.10
   8  -2  -2    9.60    4.10
  -8   2   2   16.20    4.70
   8   2  -2    9.50    4.80
   8   2  -2    6.00    4.00
  -8   2   2    2.70    3.90
   7  -2  -2  630.34   26.30
  -7  -2   2  580.14   25.40
  -7  -2   2  600.94   25.70
   7  -2  -2  581.44   25.70
   7   2  -2  596.14   26.10
   7   2  -2  590.84   25.90
  -7   2   2  622.84   26.30
  -7   2   2  577.44   25.80
  -7   2   2  582.84   24.10
  -6  -2   2 1739.23   65.79
   6  -2  -2 1729.93   66.19
   6  -2  -2 1810.82   66.39
  -6   2   2 1711.83   66.19
   6   2  -2 1774.72   66.29
   6   2  -2 1689.13   66.09
  -6   2   2 1728.23   65.09
   5  -2  -2  429.96   19.70
   5  -2  -2  486.35   23.80
  -5  -2   2  480.35   19.70
  -5  -2   2  469.45   19.50
  -5   2   2  460.65   19.90
   5   2  -2  449.16   19.70
   5   2  -2  461.45   19.90
  -5   2   2  429.86   19.00
   4  -2  -2  291.17   13.10
   4  -2  -2  297.07   13.20
  -4  -2   2  295.57   12.80
  -4  -2   2  280.57   12.80
  -4   2   2  299.77   13.20
   4   2  -2  275.97   12.90
  -4   2   2  281.47   12.70
  -4   2   2  289.57   13.20
  -3  -2   2  426.66   17.30
  -3  -2   2  421.16   17.30
   3  -2  -2  438.46   17.50
   3  -2  -2  430.66   17.60
  -3   2   2  437.46   17.60
   3   2  -2  445.16   17.50
   3   2  -2  429.36   17.50
  -3   2   2  428.76   17.60
  -3   2   2  450.35   17.70
   2   2  -2  715.73   52.19
  -2   2   2  821.02   56.49
  -1  -2   2 1279.87   60.99
   1   2  -2 1209.78   60.99
  -1   2   2 1283.07   63.89
   0  -2   2  208.28    8.20
   0   2  -2  220.28    8.20
   1  -2   2  472.25   35.70
   1   2   2  504.35   34.40
  -1   2  -2  557.64   37.20
  -2  -2  -2  418.56   17.20
   2  -2   2  460.55   18.00
  -2  -2  -2  440.56   17.00
   2  -2   2  454.55   17.50
   2  -2   2  456.35   17.10
  -2   2  -2  451.25   17.20
  -2   2  -2  422.96   17.40
   2   2   2  424.86   17.10
   2   2   2  447.76   17.20
  -3  -2  -2   59.49    4.10
   3  -2   2   60.49    4.80
   3  -2   2   59.39    4.70
   3  -2   2   57.69    4.00
  -3  -2  -2   52.49    4.30
  -3   2  -2   61.49    4.30
  -3   2  -2   52.59    4.30
  -3   2  -2   56.89    2.90
   3   2   2   55.29    4.20
   3   2   2   58.79    4.50
  -4  -2  -2  623.84   25.10
   4  -2   2  613.24   25.30
  -4  -2  -2  644.54   25.60
   4  -2   2  614.54   25.00
   4  -2   2  647.24   25.90
  -4   2  -2  655.13   25.70
   4   2   2  632.54   25.20
  -4   2  -2  634.04   25.50
   5  -2   2   87.09    6.30
   5  -2   2   87.79    7.60
   5  -2   2   74.69    6.00
  -5  -2  -2   99.09    7.00
   5   2   2   80.19    6.90
  -5   2  -2   78.59    6.70
   5   2   2   68.39    6.10
  -5   2  -2   72.79    6.50
   6  -2   2  232.18   12.40
  -6  -2  -2  235.98   12.00
  -6  -2  -2  224.68   11.40
   6  -2   2  193.28   11.00
   6  -2   2  221.88   10.40
   6   2   2  234.08   12.30
  -6   2  -2  207.58   11.70
   6   2   2  208.98   11.50
  -6   2  -2  203.68   11.90
  -7  -2  -2   11.80    3.70
   7  -2   2   10.10    3.50
   7  -2   2   16.60    4.70
  -7  -2  -2   17.00    4.60
  -7   2  -2   11.70    4.00
  -7   2  -2   14.60    4.40
   7   2   2   13.00    3.70
   7   2   2   23.50    5.10
   8  -2   2   98.49    8.70
  -8  -2  -2  108.19    9.90
  -8  -2  -2  100.89    8.70
   8  -2   2  111.89   10.60
   8   2   2  104.09    9.90
  -8   2  -2  110.29   10.30
   8   2   2  110.69   12.60
  -9  -2  -2    7.90    4.20
   9  -2   2    1.10    4.60
   9   2   2   10.80    5.20
   9   2   2    7.30    5.20
  -9   2  -2    5.90    4.70
  -9   2  -2    7.30    4.40
  10  -2   2    8.50    5.80
 -10  -2  -2    5.30    4.60
 -10   2  -2    8.50    5.10
 -10   2  -2    1.00    2.40
  10   2   2    3.10    5.20
  11  -2   2    1.00    5.00
 -11  -2  -2    4.80    4.80
  11   2   2    7.10    5.90
 -11   2  -2    8.90    5.40
 -12  -2  -2    2.60    2.20
  12  -2   2    5.00    5.90
 -12  -2  -2    0.10    4.70
 -12   2  -2   -2.80    4.40
  12   2   2    3.20    5.60
  12  -3  -2   45.60   11.30
 -12  -3   2   74.89    9.40
 -12   3   2   74.49   10.20
  12   3  -2   60.89    9.60
 -11  -3   2  387.16   20.60
  11  -3  -2  380.56   21.20
  11   3  -2  349.07   20.70
 -11   3   2  387.36   21.40
 -10  -3   2   -4.20    3.90
 -10  -3   2   10.50    4.70
  10  -3  -2   11.80    5.50
 -10   3   2   10.30    5.10
  10   3  -2   13.50    5.50
  -9  -3   2   27.00    5.90
   9  -3  -2   32.80    6.80
   9  -3  -2   30.10    6.00
  -9   3   2   26.80    6.10
   9   3  -2   30.20    6.20
  -9   3   2   31.80    6.30
   9   3  -2   35.80    7.00
  -8  -3   2   98.29    8.80
  -8  -3   2   83.79    8.30
   8  -3  -2  101.69    9.40
   8  -3  -2   70.29    7.70
  -8   3   2   91.69    9.30
   8   3  -2   87.49    8.60
   8   3  -2   82.49    8.70
  -8   3   2   97.79    9.00
  -8   3   2   77.99    6.80
  -7  -3   2  969.80   38.00
   7  -3  -2  940.31   38.40
  -7  -3   2  927.51   38.10
   7  -3  -2  959.70   38.70
   7   3  -2  952.20   38.70
   7   3  -2  956.60   38.70
  -7   3   2  920.11   38.50
  -7   3   2  942.01   37.40
  -7   3   2  973.30   39.00
   6  -3  -2  495.65   21.90
  -6  -3   2  511.45   21.70
   6  -3  -2  508.85   22.20
  -6  -3   2  541.75   22.00
  -6   3   2  477.15   22.10
   6   3  -2  488.65   22.10
   6   3  -2  500.25   22.20
  -6   3   2  514.95   21.70
  -6   3   2  530.65   22.50
  -5  -3   2  119.49    7.70
   5  -3  -2  124.89    8.20
   5   3  -2  112.49    7.90
  -5   3   2  116.09    7.70
  -5   3   2  128.69    9.30
   5   3  -2  112.89    8.00
  -5   3   2  107.09    7.90
  -4  -3   2  166.48    8.40
   4  -3  -2  177.38    8.80
   4  -3  -2  178.98    9.00
  -4  -3   2  163.08    8.40
  -4   3   2  155.28    8.80
   4   3  -2  158.78    9.40
  -4   3   2  162.88    8.80
  -4   3   2  151.08    8.70
   4   3  -2  153.88    8.60
  -3  -3   2    1.30    1.50
   3  -3  -2    3.20    2.00
   3  -3  -2    1.80    1.60
  -3  -3   2    1.30    1.60
  -3   3   2    4.70    1.90
  -3   3   2    3.60    2.10
   3   3  -2    0.40    1.70
  -3   3   2    4.30    1.90
   3   3  -2    1.40    1.60
  -2  -3   2  280.97   11.70
  -2  -3   2  301.57   11.50
   2  -3  -2  304.07   11.90
   2  -3  -2  291.87   12.00
   2   3  -2  284.07   11.70
  -2   3   2  294.57   12.20
   2   3  -2  295.37   11.90
  -2   3   2  305.47   12.10
  -1  -3   2  510.55   31.20
  -1   3   2  428.76   32.90
   0  -3   2  450.25   27.80
   0  -3  -2  459.35   27.00
   0   3  -2  511.65   28.80
   0   3   2  501.45   27.40
   1  -3   2 1384.36   72.49
   1   3   2 1435.36   68.99
  -1   3  -2 1436.96   72.99
   2  -3   2  339.87   14.00
   2  -3   2  331.57   14.90
  -2  -3  -2  351.26   13.70
   2  -3   2  344.47   13.50
  -2  -3  -2  334.87   13.40
  -2   3  -2  330.97   13.90
   2   3   2  349.07   13.60
   2   3   2  354.96   13.70
  -2   3  -2  358.86   13.80
   3  -3   2    2.30    2.50
   3  -3   2    5.10    1.80
  -3  -3  -2    5.60    1.80
  -3  -3  -2    5.60    1.90
   3  -3   2    5.40    2.20
  -3   3  -2    0.60    1.90
   3   3   2    4.70    1.90
  -3   3  -2    3.50    2.00
   3   3   2    4.20    1.90
  -4  -3  -2  302.47   13.20
   4  -3   2  292.87   14.20
   4  -3   2  297.47   14.20
   4  -3   2  298.37   13.30
  -4   3  -2  310.07   14.00
  -4   3  -2  301.77   11.80
   4   3   2  300.27   13.60
   4   3   2  295.67   14.70
  -4   3  -2  320.57   14.10
   5  -3   2  543.45   23.40
   5  -3   2  567.14   22.60
   5  -3   2  540.15   22.80
  -5  -3  -2  550.54   23.00
  -5  -3  -2  534.35   22.50
   5   3   2  521.05   23.00
  -5   3  -2  554.94   23.30
   5   3   2  560.64   22.80
  -5   3  -2  544.05   23.10
   6  -3   2   83.79    6.50
  -6  -3  -2   91.69    7.40
   6  -3   2   89.69    6.70
   6  -3   2   88.19    7.80
  -6  -3  -2   87.79    6.80
  -6   3  -2  116.69    8.00
   6   3   2  104.39    7.80
   6   3   2   81.09    6.90
  -6   3  -2   92.39    7.50
   7  -3   2    2.60    3.70
   7  -3   2    5.20    3.10
  -7  -3  -2    4.70    3.50
  -7  -3  -2    8.10    3.40
   7  -3   2    3.70    2.60
  -7   3  -2    7.70    3.70
   7   3   2    7.60    4.00
   7   3   2    7.40    3.30
  -7   3  -2    8.80    3.70
  -8  -3  -2   11.30    4.40
   8  -3   2    6.00    4.40
  -8  -3  -2   14.20    4.20
   8  -3   2   13.30    4.30
  -8   3  -2   20.10    5.00
  -8   3  -2   14.30    4.60
   8   3   2   12.60    5.20
  -9  -3  -2  394.26   20.10
   9  -3   2  359.36   20.40
  -9  -3  -2  355.66   18.80
  -9   3  -2  396.46   15.80
  -9   3  -2  395.86   20.60
   9   3   2  401.36   20.90
   9   3   2  385.26   22.40
  10  -3   2  270.57   16.90
 -10  -3  -2  283.27   16.50
 -10   3  -2  249.58   11.60
 -10   3  -2  239.48   16.40
  10   3   2  273.57   17.00
 -11  -3  -2   55.19    8.20
  11  -3   2   59.29    8.90
  11   3   2   60.09    9.10
 -11   3  -2   49.20    8.50
  12  -3   2   -0.10    5.10
 -12  -3  -2    0.10    4.70
  12   3   2    1.70    5.50
 -12   3  -2   -5.80    4.00
 -12  -4   2   70.09    9.30
  12   4  -2   74.29   10.20
 -11  -4   2   67.29    8.60
  11  -4  -2   60.69    9.10
  11   4  -2   48.60    8.30
 -11   4   2   58.89    9.20
  10  -4  -2   11.90    5.60
 -10  -4   2    9.20    4.40
 -10  -4   2    7.10    4.30
  10   4  -2   -1.30    4.60
 -10   4   2    1.60    4.40
   9  -4  -2  689.33   30.70
  -9  -4   2  682.93   30.20
   9  -4  -2  716.43   31.40
  -9  -4   2  690.73   30.60
   9   4  -2  723.13   31.60
  -9   4   2  720.23   31.70
   9   4  -2  671.03   31.00
  -9   4   2  708.93   31.30
  -8  -4   2  306.17   15.30
  -8  -4   2  268.37   14.60
   8  -4  -2  287.27   15.80
   8  -4  -2  295.47   15.30
   8   4  -2  282.37   15.40
  -8   4   2  272.37   15.60
  -8   4   2  275.27   15.40
   8   4  -2  318.17   16.10
  -8   4   2  252.57   13.90
   7  -4  -2    3.60    3.20
   7  -4  -2    6.40    3.70
  -7  -4   2    2.30    3.30
  -7  -4   2    0.10    3.00
  -7   4   2    6.00    3.40
  -7   4   2    7.30    3.60
   7   4  -2    1.00    3.40
  -7   4   2    2.00    3.20
   7   4  -2    4.40    3.20
   6  -4  -2  321.17   15.60
   6  -4  -2  324.27   15.50
  -6  -4   2  327.37   15.10
  -6  -4   2  338.37   15.30
  -6   4   2  306.07   15.50
  -6   4   2  332.47   15.90
   6   4  -2  338.67   15.80
  -6   4   2  305.67   15.70
   6   4  -2  333.37   15.70
  -5  -4   2   -2.30    2.50
   5  -4  -2   -2.70    3.00
  -5  -4   2    3.10    2.90
  -5   4   2    2.40    3.10
   5   4  -2   -5.30    2.90
  -5   4   2   -2.20    2.60
   5   4  -2    2.30    2.80
  -5   4   2   -3.90    2.90
  -4  -4   2 1216.18   47.40
  -4  -4   2 1218.58   46.80
   4   4  -2 1324.37   48.00
  -4   4   2 1282.07   48.10
  -4   4   2 1294.77   48.70
   3  -4  -2   33.40    3.40
   3  -4  -2   39.00    3.60
  -3  -4   2   31.90    3.30
  -3  -4   2   37.40    3.20
  -3  -4   2   30.40    2.80
  -3   4   2   37.00    4.30
  -3   4   2   44.40    4.10
   3   4  -2   38.90    3.40
  -3   4   2   40.50    3.90
   3   4  -2   37.50    3.40
   2  -4  -2  142.79    6.70
  -2  -4   2  145.59    6.00
   2  -4  -2  148.99    6.50
  -2  -4   2  133.69    6.20
  -2  -4   2  138.09    7.40
   2   4  -2  147.79    6.60
  -2   4   2  149.29    8.00
   2   4  -2  146.49    6.30
  -2   4   2  157.48    7.00
  -2   4   2  133.29    6.60
   1   4  -2 1941.41   85.89
  -1   4   2 1932.21   90.09
   0  -4   2  462.15   19.20
   1  -4   2    3.00    2.70
   1  -4   2    5.90    1.70
   1  -4   2    7.60    1.10
  -1  -4  -2    8.20    1.20
   1   4   2    7.60    1.30
  -1   4  -2    5.70    1.70
  -1   4  -2    7.40    1.20
  -1   4  -2    6.20    2.80
   1   4   2    9.70    1.30
   2  -4   2   64.89    3.60
   2  -4   2   62.79    5.50
  -2  -4  -2   66.49    3.50
  -2  -4  -2   69.19    3.90
   2  -4   2   62.49    3.30
   2  -4   2   63.69    4.40
  -2   4  -2   66.59    4.00
   2   4   2   64.29    3.80
  -2   4  -2   73.49    5.60
  -2   4  -2   70.59    4.40
   2   4   2   64.39    3.90
  -3  -4  -2  152.18    7.50
   3  -4   2  147.19    7.20
  -3  -4  -2  155.58    7.10
   3  -4   2  165.98    8.20
   3  -4   2  151.08    9.00
   3   4   2  147.09    7.10
  -3   4  -2  169.08    7.90
   3   4   2  144.29    7.50
   3   4   2  156.18    7.60
  -3   4  -2  161.58    8.00
  -4  -4  -2  204.28   10.00
   4  -4   2  192.88    9.50
   4  -4   2  195.18   10.60
   4  -4   2  196.88   11.20
  -4  -4  -2  193.78    9.40
   4   4   2  183.08    9.80
  -4   4  -2  192.58    8.20
  -4   4  -2  201.98   10.20
   4   4   2  203.58   10.10
  -4   4  -2  186.28   10.20
  -5  -4  -2    3.20    2.60
   5  -4   2    2.20    3.20
  -5  -4  -2    2.70    2.40
   5  -4   2    3.70    2.40
   5  -4   2   -1.40    2.90
  -5   4  -2    3.80    2.80
   5   4   2    0.50    2.40
   5   4   2    1.60    2.90
  -5   4  -2   -2.20    2.50
  -6  -4  -2  213.18   11.60
   6  -4   2  211.68   12.10
   6  -4   2  223.18   11.50
   6  -4   2  204.18   11.00
  -6  -4  -2  224.78   11.10
  -6   4  -2  208.68   11.80
   6   4   2  216.98   12.00
  -6   4  -2  211.68    9.10
  -6   4  -2  231.28   12.40
   6   4   2  211.88   11.50
  -7  -4  -2   35.50    5.40
   7  -4   2   38.50    6.20
  -7  -4  -2   49.90    5.70
   7  -4   2   45.80    5.30
   7  -4   2   38.00    5.40
  -7   4  -2   47.90    6.40
   7   4   2   50.59    6.20
  -7   4  -2   53.49    6.50
   7   4   2   50.99    6.70
  -7   4  -2   42.20    3.60
   8  -4   2   13.20    4.00
  -8  -4  -2   24.20    5.30
   8  -4   2   13.20    5.20
  -8  -4  -2   22.30    4.60
   8   4   2   15.60    5.30
  -8   4  -2   19.00    2.90
  -8   4  -2   13.30    4.50
  -8   4  -2    9.40    4.50
  -9  -4  -2    0.80    3.40
   9  -4   2   -0.70    4.40
  -9  -4  -2   -1.00    3.60
  -9   4  -2   -3.20    4.10
  -9   4  -2    1.00    2.30
   9   4   2   -7.10    3.90
   9   4   2   -5.70    4.00
 -10  -4  -2   27.50    6.40
  10  -4   2   25.20    6.70
 -10   4  -2   33.70    7.10
  10   4   2   32.90    7.40
 -11  -4  -2   -8.80    3.50
  11  -4   2    3.50    5.30
  11   4   2   -8.70    4.10
 -11   4  -2    4.10    5.00
 -12  -5   2   10.30    5.20
  12  -5  -2    6.80    8.80
  12   5  -2    8.50    5.40
 -12   5   2    7.80    5.40
  11  -5  -2   17.10    6.00
 -11  -5   2   17.00    5.60
  11   5  -2   12.90    5.60
 -11   5   2   14.70    5.80
 -10  -5   2    2.20    4.10
  10  -5  -2   -3.10    4.30
  10   5  -2    7.40    5.10
 -10   5   2    0.50    4.40
   9  -5  -2   -0.70    4.20
  -9  -5   2    0.50    3.80
   9  -5  -2   -1.70    3.40
  -9  -5   2   -0.60    3.50
   9   5  -2   12.50    5.20
   9   5  -2   -0.20    4.00
  -9   5   2    0.60    3.90
  -9   5   2    4.70    4.10
  -9   5   2   -2.20    3.40
   8  -5  -2  159.98   10.70
  -8  -5   2  152.68   10.30
  -8  -5   2  166.68   10.80
   8  -5  -2  173.98   11.70
  -8   5   2  161.48   11.80
   8   5  -2  158.38   11.00
   8   5  -2  162.78   11.50
  -8   5   2  145.79   10.50
  -8   5   2  174.08   11.80
  -7  -5   2  228.98   12.20
   7  -5  -2  219.58   12.20
   7  -5  -2  240.58   13.00
  -7  -5   2  206.98   11.80
  -7   5   2  229.68   13.10
  -7   5   2  213.68   12.40
  -7   5   2  210.18   12.60
   7   5  -2  212.78   12.60
   7   5  -2  243.58   12.90
   6  -5  -2  388.66   17.70
   6  -5  -2  372.96   17.30
  -6  -5   2  393.86   17.10
  -6  -5   2  396.66   17.60
   6   5  -2  375.66   17.50
  -6   5   2  382.26   18.00
  -6   5   2  371.06   18.00
   6   5  -2  369.46   17.60
  -6   5   2  380.36   17.90
   5  -5  -2    0.00    3.20
  -5  -5   2    2.80    2.50
  -5  -5   2   -0.20    2.40
  -5   5   2    1.10    3.30
  -5   5   2   -2.20    2.90
   5   5  -2   -1.20    3.00
  -5   5   2    2.70    3.00
   5   5  -2   -3.90    2.20
  -4  -5   2   77.19    5.50
  -4  -5   2   76.29    5.60
  -4  -5   2   69.69    5.20
   4  -5  -2   64.29    5.70
   4  -5  -2   89.99    6.20
  -4   5   2   84.89    6.40
   4   5  -2   85.69    6.00
  -4   5   2   83.99    7.20
   4   5  -2   81.29    6.10
  -4   5   2   80.99    7.00
   3  -5  -2   85.09    5.20
   3  -5  -2   89.29    5.30
  -3  -5   2   85.69    5.80
  -3  -5   2   89.19    4.50
  -3  -5   2   85.19    4.70
  -3   5   2   87.19    5.40
   3   5  -2   87.09    5.10
  -3   5   2   94.79    6.60
  -3   5   2  101.09    5.70
   3   5  -2   82.19    5.20
  -2  -5   2 3514.85  148.49
  -2   5   2 3290.67  155.88
   2   5  -2 3247.28  148.29
   1  -5  -2 1682.33   83.89
  -1   5   2 1759.42   83.29
   1   5  -2 1738.23   83.79
   0  -5   2 1183.18   59.09
   0  -5  -2 1197.58   56.99
   0   5  -2 1362.16   59.39
   0   5   2 1360.56   56.99
   1  -5   2  379.56   16.60
   1  -5   2  363.26   14.20
   1   5   2  364.06   13.90
   1   5   2  351.56   15.50
  -1   5  -2  388.76   16.50
  -1   5  -2  366.36   14.30
   2  -5   2  479.45   18.10
   2  -5   2  507.25   20.90
   2  -5   2  482.15   18.90
  -2  -5  -2  481.75   18.30
   2   5   2  477.95   18.30
  -2   5  -2  469.85   18.90
   2   5   2  462.85   19.30
   2   5   2  468.15   18.50
  -2   5  -2  506.65   20.70
   3  -5   2  281.67   14.10
   3  -5   2  304.27   12.90
   3  -5   2  288.57   11.90
  -3  -5  -2  299.07   11.70
  -3  -5  -2  283.47   12.10
  -3   5  -2  294.17   12.80
   3   5   2  262.27   12.10
  -3   5  -2  307.87   12.70
   3   5   2  281.27   12.20
  -3   5  -2  273.47   13.90
   3   5   2  274.67   12.20
  -4  -5  -2    2.60    2.60
   4  -5   2    0.40    3.30
   4  -5   2    3.30    4.00
  -4  -5  -2   -0.10    2.10
   4  -5   2    3.70    2.30
   4   5   2    4.00    2.30
   4   5   2    3.10    2.50
   4   5   2   -1.10    2.70
  -4   5  -2   -2.70    2.60
  -4   5  -2    1.40    2.70
  -5  -5  -2   57.49    6.10
   5  -5   2   56.39    6.40
   5  -5   2   70.09    6.70
   5  -5   2   54.59    5.10
  -5  -5  -2   66.79    5.50
   5   5   2   59.69    5.70
   5   5   2   56.89    5.90
  -5   5  -2   61.29    4.00
  -5   5  -2   62.79    6.20
  -5   5  -2   65.69    6.30
   6  -5   2   65.59    6.60
  -6  -5  -2   70.39    5.70
   6  -5   2   73.19    7.30
   6  -5   2   64.99    5.80
  -6  -5  -2   69.69    6.50
  -6   5  -2   68.49    7.00
  -6   5  -2   70.19    6.90
  -6   5  -2   75.19    4.40
   6   5   2   71.29    6.30
   6   5   2   75.29    7.30
  -7  -5  -2   13.10    3.60
   7  -5   2    4.50    3.00
  -7  -5  -2    6.10    3.80
   7  -5   2    6.30    3.90
   7  -5   2    1.20    3.40
  -7   5  -2    4.40    3.50
  -7   5  -2    6.20    2.20
  -7   5  -2   11.20    4.00
   7   5   2    7.70    3.50
   7   5   2   13.50    4.50
   8  -5   2   -3.60    4.00
  -8  -5  -2   -1.00    3.50
   8  -5   2   -1.80    2.90
  -8  -5  -2   -3.10    2.90
   8   5   2   -7.70    3.90
  -8   5  -2   -2.00    2.10
  -8   5  -2    3.90    3.80
  -9  -5  -2    1.60    4.00
  -9  -5  -2    2.10    4.20
   9  -5   2    5.90    5.10
   9   5   2   13.90    5.70
   9   5   2   12.40    5.60
  -9   5  -2    5.60    4.50
 -10  -5  -2   41.10    7.00
 -10  -5  -2   54.89    7.20
  10  -5   2   37.60    7.60
  10   5   2   48.30    8.00
 -10   5  -2   43.90    8.10
 -11  -5  -2    2.90    4.60
  11  -5   2    7.90    5.90
 -11   5  -2    9.20    5.40
  11   5   2   -2.30    5.00
 -12  -6   2   24.20    6.50
  12   6  -2   11.40    6.20
 -12   6   2   16.40    6.40
  11  -6  -2   11.90    5.60
 -11  -6   2   11.80    5.10
 -11   6   2   14.50    6.00
  11   6  -2   13.20    5.60
  10  -6  -2   56.49    8.10
 -10  -6   2   42.30    6.60
 -10  -6   2   51.69    6.90
 -10   6   2   44.90    7.50
  10   6  -2   46.00    7.90
   9  -6  -2   -3.40    4.20
  -9  -6   2   -4.20    3.40
  -9  -6   2    6.10    4.10
   9  -6  -2   -2.20    3.20
  -9   6   2    0.00    4.20
  -9   6   2   -6.10    5.30
  -9   6   2    4.10    4.50
   9   6  -2   -0.70    3.80
   9   6  -2   11.10    5.10
  -8  -6   2  251.77   13.20
  -8  -6   2  217.18   12.70
   8  -6  -2  242.58   13.40
   8  -6  -2  225.48   13.90
  -8   6   2  238.78   14.50
   8   6  -2  218.08   13.80
  -8   6   2  243.18   17.90
   8   6  -2  259.77   14.30
   7  -6  -2  266.17   14.40
  -7  -6   2  266.37   13.60
  -7  -6   2  248.08   13.30
   7  -6  -2  277.17   14.10
  -7   6   2  285.87   15.00
   7   6  -2  271.57   14.50
  -7   6   2  288.07   15.00
   7   6  -2  284.17   14.60
  -7   6   2  261.97   18.30
  -6  -6   2   12.80    3.30
  -6  -6   2   13.90    3.40
   6  -6  -2   10.30    3.20
   6  -6  -2   20.70    4.50
  -6   6   2   11.90    3.70
  -6   6   2   24.10    4.40
   6   6  -2   12.40    3.70
   6   6  -2   12.90    3.80
  -6   6   2   15.80    4.60
   5  -6  -2    5.20    3.20
  -5  -6   2   13.50    2.80
  -5  -6   2    9.40    2.90
  -5  -6   2   10.90    2.90
  -5   6   2   12.50    3.60
   5   6  -2   10.70    3.10
  -5   6   2    9.10    3.70
   5   6  -2    8.30    3.40
  -5   6   2   11.70    4.20
  -4  -6   2   22.90    3.90
  -4  -6   2   29.70    3.40
   4  -6  -2   28.60    4.70
   4  -6  -2   23.10    3.70
  -4  -6   2   31.20    3.20
  -4   6   2   28.60    4.30
   4   6  -2   19.80    3.70
   4   6  -2   14.50    3.20
  -4   6   2   25.50    5.20
  -3  -6   2 1997.80  110.99
   3   6  -2 2067.79  113.59
  -3   6   2 2125.49  122.39
  -2  -6   2  802.92   31.60
  -2   6   2  816.52   32.20
   2   6  -2  778.32   29.60
  -1  -6   2    8.10    3.20
  -1   6   2   13.00    3.20
   1   6  -2    8.50    2.90
  -1   6   2    9.10    1.50
  -1   6   2   10.00    1.10
  -1   6   2    6.20    1.30
   0   6  -2  384.26   17.00
   0   6   2  375.16   16.60
   1  -6   2  703.03   29.10
   1   6   2  711.43   28.20
  -1   6  -2  704.03   28.90
   2  -6   2  503.05   19.90
   2  -6   2  515.75   22.40
   2  -6   2  519.95   19.30
  -2  -6  -2  490.75   19.00
   2   6   2  504.75   19.50
   2   6   2  504.35   20.80
  -2   6  -2  519.85   22.30
   2   6   2  516.55   19.30
  -2   6  -2  505.95   20.10
  -2   6  -2  523.35   19.60
   3  -6   2  177.38   11.00
  -3  -6  -2  175.18    8.10
   3  -6   2  182.08    9.10
   3  -6   2  182.38    8.00
  -3  -6  -2  180.08    7.60
  -3   6  -2  184.08    9.10
   3   6   2  183.48    8.40
   3   6   2  165.18    8.30
   3   6   2  158.28    8.80
  -3   6  -2  164.28   10.40
  -4  -6  -2   -0.90    1.90
   4  -6   2    0.60    2.00
  -4  -6  -2   -1.10    2.10
   4  -6   2   -2.30    2.90
   4  -6   2    0.40    3.80
  -4   6  -2    5.10    2.80
   4   6   2    3.60    2.60
  -4   6  -2    3.20    2.80
   4   6   2   -4.90    2.40
   4   6   2   -2.70    2.40
  -4   6  -2   -0.40    3.60
   5  -6   2   56.19    5.90
   5  -6   2   51.59    4.90
   5  -6   2   47.40    6.40
  -5  -6  -2   60.09    5.50
  -5  -6  -2   57.99    4.90
  -5   6  -2   60.39    6.00
   5   6   2   74.79    6.30
   5   6   2   83.49    7.90
  -5   6  -2   63.39    6.10
  -6  -6  -2   61.89    6.20
   6  -6   2   57.79    6.70
   6  -6   2   52.39    5.30
  -6  -6  -2   74.79    5.70
   6  -6   2   60.29    6.80
  -6   6  -2   63.49    6.80
   6   6   2   68.59    6.50
   6   6   2   63.49    6.50
  -6   6  -2   62.39    6.60
  -7  -6  -2   26.00    4.70
   7  -6   2   14.60    4.60
   7  -6   2   15.50    4.70
   7  -6   2   17.90    4.10
  -7  -6  -2   22.20    4.20
  -7   6  -2   15.20    4.50
  -7   6  -2   20.40    4.80
   7   6   2   21.00    5.20
   7   6   2   22.70    4.60
  -8  -6  -2  129.79    9.00
  -8  -6  -2  128.39    9.60
   8  -6   2  133.79   10.80
   8  -6   2  113.29    8.70
   8   6   2  132.79   10.60
  -8   6  -2  122.49   10.20
  -8   6  -2  123.69   12.50
   9  -6   2  167.18   12.80
  -9  -6  -2  163.18   10.90
  -9  -6  -2  151.28   11.20
   9   6   2  162.08   12.80
   9   6   2  158.88   13.30
  -9   6  -2  164.28   12.40
 -10  -6  -2   16.60    4.70
 -10  -6  -2   27.70    6.10
  10  -6   2   32.60    7.20
 -10   6  -2   11.30    5.50
  10   6   2   21.40    6.50
 -11  -6  -2  108.29   10.90
  11  -6   2   96.79   10.90
  11   6   2  105.49   11.80
 -11   6  -2   88.59   11.00
  12  -7  -2   19.00    9.80
 -12  -7   2   21.20    5.80
  12   7  -2   15.90    6.40
 -12   7   2   19.70    6.50
  11  -7  -2    9.20    5.20
 -11  -7   2   -1.80    4.00
 -11   7   2    0.00    4.30
  11   7  -2    0.90    4.90
 -10  -7   2    6.20    4.00
 -10  -7   2    3.50    4.00
  10  -7  -2    1.90    4.50
 -10   7   2   10.60    5.20
  10   7  -2    1.90    4.80
   9  -7  -2    0.50    4.60
  -9  -7   2    0.80    3.50
   9  -7  -2   -2.80    3.40
  -9  -7   2    1.20    3.50
   9   7  -2    1.10    4.60
  -9   7   2   -0.60    6.80
  -9   7   2    5.10    4.30
  -9   7   2    3.80    4.50
   9   7  -2    6.20    4.50
  -8  -7   2   60.29    6.40
   8  -7  -2   63.89    7.10
   8  -7  -2   57.89    7.80
  -8  -7   2   55.79    6.50
  -8   7   2   66.49    7.80
  -8   7   2   64.29    8.10
  -8   7   2   47.60    7.00
   8   7  -2   50.09    7.30
   8   7  -2   53.99    7.20
   7  -7  -2   77.29    7.30
  -7  -7   2   71.19    6.70
  -7  -7   2   67.29    6.40
   7  -7  -2   65.89    7.30
  -7   7   2   68.19    8.40
   7   7  -2   74.49    7.60
  -7   7   2   69.39    7.90
   7   7  -2  102.79    8.70
  -7   7   2   82.49    8.20
  -6  -7   2    2.00    2.30
  -6  -7   2    2.70    2.40
   6  -7  -2    4.80    3.40
   6  -7  -2    1.20    2.50
  -6   7   2    1.80    3.00
   6   7  -2   -3.00    2.80
  -6   7   2    0.30    3.40
  -6   7   2    3.40    3.00
   6   7  -2   -3.90    2.30
  -5  -7   2  151.98    8.20
  -5  -7   2  153.08    7.90
   5  -7  -2  157.68    9.10
  -5  -7   2  143.89    7.70
  -5   7   2  137.59    9.10
   5   7  -2  164.78    9.00
   5   7  -2  148.79    8.70
  -5   7   2  157.38    9.60
  -4  -7   2  241.88   10.40
  -4  -7   2  224.88   10.10
  -4  -7   2  235.28   11.90
   4  -7  -2  252.97   11.20
  -4   7   2  246.68   12.00
   4   7  -2  228.88   11.10
  -4   7   2  234.38   13.60
   4   7  -2  227.68   11.30
  -4   7   2  261.07   12.10
   3  -7  -2  565.44   21.40
   3  -7  -2  555.64   23.90
  -3  -7   2  530.15   20.40
   3  -7  -2  559.84   21.30
  -3  -7   2  513.45   22.80
   3   7  -2  528.35   21.10
  -3   7   2  560.74   22.00
  -3   7   2  559.44   22.00
   3   7  -2  547.45   21.40
  -3   7   2  560.64   24.30
   2  -7  -2 1033.80   40.70
  -2  -7   2 1019.70   40.30
   2   7  -2 1017.20   40.10
  -2   7   2 1049.79   41.10
   1  -7  -2  119.49    7.60
  -1  -7   2  103.39    7.60
  -1   7   2  114.49    7.80
  -1   7   2  117.39    5.30
  -1   7   2  113.09    4.70
  -1   7   2  113.59    5.10
   1   7  -2   99.09    7.30
   0  -7   2  196.18   10.40
   0  -7  -2  166.38    7.10
   0  -7  -2  178.28    9.60
   0   7  -2  165.78    6.80
   0   7  -2  173.98    6.60
   0   7   2  169.38    9.60
   0   7  -2  172.68   10.10
   1  -7   2  125.09    8.70
   1  -7   2  116.59    4.70
   1  -7   2  109.59    5.10
  -1   7  -2  130.49    8.60
  -1   7  -2  108.59    5.50
  -1   7  -2  125.39    5.00
   1   7   2  123.89    7.60
   2  -7   2    3.60    3.40
   2  -7   2    4.30    1.20
   2  -7   2    1.90    1.80
   2   7   2    1.40    2.50
   2   7   2    2.60    1.40
  -2   7  -2    1.60    1.50
   2   7   2    7.00    1.40
  -2   7  -2    5.80    2.10
  -2   7  -2    4.20    3.10
   3  -7   2  540.65   21.10
   3  -7   2  578.34   22.30
   3  -7   2  517.65   24.60
  -3  -7  -2  544.55   21.10
  -3   7  -2  584.64   22.90
  -3   7  -2  527.35   22.20
  -3   7  -2  572.14   24.90
   3   7   2  556.04   21.70
   3   7   2  547.95   21.50
   3   7   2  548.25   22.80
  -4  -7  -2   95.39    5.30
   4  -7   2  102.49    9.20
   4  -7   2   95.29    5.80
  -4  -7  -2   94.39    5.90
   4  -7   2  110.89    8.30
   4   7   2   91.29    6.40
   4   7   2   91.59    6.60
  -4   7  -2  102.49    6.80
  -4   7  -2   89.19    8.40
  -4   7  -2  103.09    7.10
   4   7   2   90.59    6.40
   5  -7   2   75.19    6.90
  -5  -7  -2   58.99    4.80
   5  -7   2   62.59    5.10
   5  -7   2   63.79    7.50
   5   7   2   55.19    4.70
  -5   7  -2   66.69    6.40
   5   7   2   67.89    6.10
  -5   7  -2   61.39    7.60
  -5   7  -2   69.59    6.50
   6  -7   2   16.70    4.30
  -6  -7  -2   15.70    3.60
   6  -7   2   23.20    5.00
  -6  -7  -2   13.20    3.30
   6  -7   2   12.10    3.00
   6   7   2   18.50    4.40
  -6   7  -2   18.50    4.20
  -6   7  -2   19.50    4.40
   6   7   2   13.30    3.60
   7  -7   2   11.40    4.70
   7  -7   2   -1.10    3.80
  -7  -7  -2    8.60    3.60
   7  -7   2    2.50    2.70
  -7  -7  -2    6.50    3.10
  -7   7  -2    4.50    3.60
   7   7   2    4.10    3.30
   7   7   2    5.70    4.20
  -7   7  -2    7.20    3.90
  -8  -7  -2   46.10    6.40
   8  -7   2   44.30    6.50
   8  -7   2   26.30    6.20
  -8  -7  -2   53.09    5.90
   8  -7   2   36.10    5.20
  -8   7  -2   40.40    6.40
  -8   7  -2   25.80    6.00
   8   7   2   31.80    6.50
  -9  -7  -2    6.70    4.20
  -9  -7  -2    4.30    3.60
   9  -7   2    2.60    4.70
   9   7   2   -0.30    5.20
   9   7   2    6.30    5.10
  -9   7  -2    4.70    4.50
 -10  -7  -2   28.80    5.40
  10  -7   2   30.50    7.20
 -10   7  -2   28.40    7.00
  10   7   2   35.00    7.20
  11  -7   2    2.10    5.30
 -11  -7  -2    1.50    4.20
  11   7   2    9.10    5.90
 -11   7  -2    5.40    5.20
 -12  -8   2   41.50    6.70
 -12   8   2   27.80    7.00
  12   8  -2   32.70    7.70
 -11  -8   2    5.40    4.50
  11  -8  -2   11.00    5.20
 -11  -8   2    4.90    4.00
 -11   8   2   17.00    5.90
  11   8  -2   21.10    6.70
  10  -8  -2   51.49    7.80
 -10  -8   2   51.99    6.80
  10   8  -2   54.89    8.20
 -10   8   2   46.50    7.40
 -10   8   2   41.80    7.50
   9  -8  -2  322.17   18.00
  -9  -8   2  318.17   16.20
  -9  -8   2  342.17   16.60
   9  -8  -2  337.07   17.20
   9   8  -2  303.67   17.80
  -9   8   2  348.57   18.80
   9   8  -2  343.47   18.40
  -9   8   2  330.17   18.40
  -8  -8   2  238.58   12.90
   8  -8  -2  234.68   13.40
   8  -8  -2  229.88   14.20
  -8  -8   2  246.68   12.70
  -8   8   2  242.28   14.50
   8   8  -2  266.67   14.40
  -8   8   2  247.28   15.50
   8   8  -2  255.37   14.60
  -8   8   2  225.88   14.50
   7  -8  -2  104.59    7.90
  -7  -8   2   94.79    7.20
  -7  -8   2  101.39    7.40
   7  -8  -2  108.59    9.00
  -7   8   2  115.09    9.40
   7   8  -2  100.59    8.50
   7   8  -2  103.39    8.70
  -7   8   2  109.19    9.10
  -7   8   2  114.39   10.10
   6  -8  -2  336.67   15.70
  -6  -8   2  332.67   14.50
  -6  -8   2  341.27   14.20
   6  -8  -2  327.47   15.30
  -6  -8   2  318.77   14.40
   6   8  -2  351.56   16.00
  -6   8   2  289.87   15.90
  -6   8   2  299.17   17.40
   6   8  -2  360.26   16.10
  -6   8   2  339.67   16.50
  -5  -8   2   44.20    4.00
  -5  -8   2   47.20    4.00
  -5  -8   2   40.20    4.70
   5  -8  -2   47.30    5.10
   5   8  -2   41.30    5.00
   5   8  -2   49.10    5.10
  -5   8   2   43.20    5.30
  -5   8   2   43.80    6.60
  -5   8   2   45.60    5.70
  -4  -8   2 2981.10  156.78
  -4   8   2 2829.62  167.98
   3  -8  -2   67.59    7.10
   3  -8  -2   53.39    4.10
  -3  -8   2   54.89    6.20
   3  -8  -2   50.69    4.30
   3   8  -2   46.70    4.00
  -3   8   2   59.89    5.10
  -3   8   2   78.89   11.60
  -3   8   2   59.99    5.10
   3   8  -2   53.19    4.40
   2   8  -2 1609.14   61.39
   1  -8  -2  645.14   27.10
  -1  -8   2  619.44   27.20
  -1   8   2  655.03   27.40
   1   8  -2  647.64   27.10
   0  -8  -2    1.70    1.30
   0  -8  -2    4.60    2.60
   0  -8   2    0.40    3.10
   0   8  -2    5.10    3.20
   0   8   2   -0.50    2.30
   1  -8   2   12.70    4.10
   1   8   2   25.00    4.20
  -1   8  -2   21.70    2.40
  -1   8  -2   20.30    1.80
  -1   8  -2   28.20    5.00
   2  -8   2 1266.07   50.19
  -2   8  -2 1271.57   50.09
   2   8   2 1240.28   48.70
   3  -8   2  699.73   25.90
   3  -8   2  651.03   29.80
   3  -8   2  674.83   26.90
  -3   8  -2  674.23   27.20
   3   8   2  673.73   26.20
   3   8   2  697.73   26.50
  -3   8  -2  704.43   26.90
  -3   8  -2  680.03   31.90
   3   8   2  715.93   28.30
  -4  -8  -2   36.60    3.20
   4  -8   2   37.30    6.30
  -4  -8  -2   47.30    3.90
   4  -8   2   37.00    3.60
  -4   8  -2   33.90    4.40
   4   8   2   35.60    4.60
  -4   8  -2   33.40    6.20
   4   8   2   26.40    3.70
  -4   8  -2   38.60    7.40
   4   8   2   36.90    4.10
   5  -8   2  175.28   10.20
  -5  -8  -2  173.78    8.90
   5  -8   2  177.38    8.90
  -5  -8  -2  182.38    8.40
   5  -8   2  190.38   12.00
   5   8   2  182.48    9.30
   5   8   2  173.48    9.80
  -5   8  -2  166.38   10.10
  -5   8  -2  174.68   10.10
  -5   8  -2  171.88   11.80
  -6  -8  -2   53.59    4.70
  -6  -8  -2   46.20    5.10
   6  -8   2   48.30    6.00
   6  -8   2   48.20    5.10
  -6   8  -2   61.19    6.90
  -6   8  -2   47.40    6.00
   6   8   2   42.30    5.40
   6   8   2   44.70    5.50
  -7  -8  -2  433.96   19.00
   7  -8   2  414.46   20.80
   7  -8   2  421.26   18.70
   7  -8   2  415.76   20.30
  -7  -8  -2  419.96   18.10
   7   8   2  442.06   20.30
  -7   8  -2  413.46   20.20
  -7   8  -2  398.86   20.30
   7   8   2  398.26   19.40
   8  -8   2   82.29    9.10
  -8  -8  -2   83.59    7.90
   8  -8   2   72.69    7.20
   8  -8   2   76.09    8.90
  -8  -8  -2   87.19    7.20
  -8   8  -2   73.09    8.60
   8   8   2   80.99    8.80
  -8   8  -2   73.09    8.40
  -9  -8  -2   11.80    4.50
   9  -8   2    8.40    5.00
  -9  -8  -2    8.70    3.60
   9   8   2    9.30    5.20
  -9   8  -2   11.10    5.30
   9   8   2   12.00    7.50
  10  -8   2   -1.90    4.80
 -10  -8  -2   -1.50    3.10
 -10  -8  -2    8.20    4.50
 -10   8  -2    2.80    4.60
  10   8   2   -2.80    4.80
 -11  -8  -2   68.29    8.40
  11  -8   2   53.79    8.70
  11   8   2   52.79    8.80
 -11   8  -2   34.00   12.20
 -11  -9   2    6.30    3.80
  11  -9  -2   -0.80    4.30
 -11   9   2   -1.40    4.40
  11   9  -2   -3.00    4.70
 -10  -9   2   44.10    6.30
 -10  -9   2   55.69    6.50
  10  -9  -2   55.39    8.20
  10   9  -2   31.80    7.20
 -10   9   2   52.39    8.00
 -10   9   2   46.20    8.00
  -9  -9   2   53.79    6.50
   9  -9  -2   60.69    8.00
   9  -9  -2   51.09    6.70
  -9  -9   2   48.00    5.90
  -9   9   2   42.20    7.50
  -9   9   2   60.09    8.50
   9   9  -2   45.70    7.20
   9   9  -2   41.60    7.40
  -8  -9   2  574.84   23.50
  -8  -9   2  550.54   23.30
   8  -9  -2  566.04   25.20
   8  -9  -2  537.55   24.20
  -8   9   2  540.65   26.90
   8   9  -2  565.14   25.50
  -8   9   2  533.65   25.60
   8   9  -2  530.15   25.10
   7  -9  -2   73.89    7.10
  -7  -9   2   65.39    5.90
   7  -9  -2   62.39    6.90
  -7  -9   2   56.99    7.90
  -7   9   2   73.49    8.00
   7   9  -2   42.10    6.30
   7   9  -2   68.79    7.50
  -7   9   2   82.29    8.30
  -7   9   2   74.09    9.30
  -6  -9   2  190.68    9.60
   6  -9  -2  174.78   10.40
  -6  -9   2  196.08   10.00
  -6  -9   2  173.58    9.00
   6  -9  -2  190.88   10.20
  -6   9   2  201.78   11.40
  -6   9   2  184.48   12.90
   6   9  -2  212.98   11.10
  -6   9   2  175.38   11.20
   6   9  -2  170.88   10.50
   5  -9  -2   23.10    4.00
  -5  -9   2   30.00    3.00
  -5  -9   2   31.00    3.10
   5  -9  -2   28.30    4.70
  -5  -9   2   27.50    4.40
  -5   9   2   26.40    4.60
  -5   9   2   31.90    6.30
  -5   9   2   31.10    4.60
   5   9  -2   25.80    4.00
   5   9  -2   30.50    4.30
   4  -9  -2   24.70    3.60
   4  -9  -2   30.50    5.90
  -4  -9   2   29.00    4.90
   4  -9  -2   31.40    3.60
  -4   9   2   27.50    4.10
   4   9  -2   32.30    3.80
   4   9  -2   33.60    3.90
  -4   9   2   44.30    5.00
  -4   9   2   33.10    6.30
  -3  -9   2  232.28   13.80
   3  -9  -2  272.17   10.90
   3  -9  -2  264.17   10.90
   3  -9  -2  257.87   14.60
  -3   9   2  253.87   14.90
  -3   9   2  265.07   12.00
  -3   9   2  270.27   11.10
  -3   9   2  263.27   12.00
   3   9  -2  264.97   11.20
   3   9  -2  253.67   10.90
   2  -9  -2 2204.18  122.49
  -2  -9   2 2615.84  106.89
  -2   9   2 2378.56  122.89
   2   9  -2 2249.77  108.89
   1  -9  -2    1.70    3.10
  -1  -9   2    3.10    3.50
  -1   9   2    3.40    1.00
  -1   9   2    0.90    1.20
  -1   9   2    2.70    3.30
   1   9  -2    3.80    3.30
   0  -9  -2  160.88    7.00
   0  -9  -2  149.99    9.80
   0  -9   2  166.28   10.60
   0   9  -2  147.39   10.20
   0   9   2  162.88   10.10
  -1  -9  -2  542.75   23.30
   1  -9   2  510.75   24.30
  -1   9  -2  534.45   20.50
   1   9   2  553.74   23.80
   2  -9   2   43.90    3.80
   2  -9   2   45.20    2.80
   2  -9   2   34.20    6.60
  -2   9  -2   45.20    3.60
  -2   9  -2   54.69    4.50
  -2   9  -2   54.29    7.40
   2   9   2   43.50    3.40
   2   9   2   49.70    6.30
   2   9   2   46.40    3.00
   3  -9   2   92.19    9.30
   3  -9   2   75.49    4.40
   3  -9   2   75.89    5.70
  -3   9  -2   77.29    5.40
  -3   9  -2   83.29    6.10
   3   9   2   76.59    5.10
   3   9   2   73.19    7.10
  -3   9  -2   76.29    9.00
   3   9   2   83.39    5.00
   4  -9   2   -1.60    2.90
  -4  -9  -2    1.40    1.60
  -4  -9  -2    3.10    1.50
   4  -9   2    1.50    1.70
  -4   9  -2   -4.40    4.00
   4   9   2    1.70    2.30
   4   9   2   -0.40    3.10
   4   9   2   -2.20    2.00
  -4   9  -2    1.70    2.40
  -4   9  -2    7.00    4.30
   5  -9   2  359.56   15.50
  -5  -9  -2  360.76   14.70
   5  -9   2  380.66   19.30
   5  -9   2  374.96   16.90
  -5  -9  -2  350.46   15.30
  -5   9  -2  345.17   18.80
   5   9   2  372.86   16.40
   5   9   2  364.06   16.40
  -5   9  -2  381.96   17.30
   5   9   2  388.16   18.60
  -5   9  -2  368.66   17.00
   6  -9   2   23.20    3.60
   6  -9   2   17.70    4.40
  -6  -9  -2   18.60    3.50
  -6  -9  -2   30.80    3.40
   6   9   2   31.80    3.70
   6   9   2   18.80    4.20
  -6   9  -2   21.50    4.50
   6   9   2   32.10    4.90
  -6   9  -2   20.30    5.40
  -6   9  -2   25.80    4.90
   7  -9   2  202.78   12.70
  -7  -9  -2  197.68   10.20
   7  -9   2  179.58   13.30
  -7  -9  -2  208.58   11.10
   7  -9   2  200.88   11.00
  -7   9  -2  194.08   12.40
   7   9   2  200.78   11.90
  -7   9  -2  221.18   13.10
   7   9   2  219.58   12.70
   8  -9   2   52.59    6.10
  -8  -9  -2   76.19    6.40
   8  -9   2   69.99    8.50
  -8  -9  -2   63.19    6.70
   8  -9   2   83.19    9.10
  -8   9  -2   72.39    8.40
  -8   9  -2   64.69    8.30
   8   9   2   59.89    7.70
   9  -9   2   22.80    6.20
  -9  -9  -2   21.80    5.00
  -9  -9  -2   25.00    4.60
   9   9   2   13.20    5.90
  -9   9  -2   19.40    6.00
 -10  -9  -2   59.99    7.70
 -10  -9  -2   57.19    6.90
  10  -9   2   36.10    7.30
  10   9   2   61.29    9.00
 -10   9  -2   50.79    8.90
  11  -9   2   27.80    7.20
 -11  -9  -2   29.70    6.00
 -11   9  -2   32.00    7.40
  11   9   2   24.70    7.40
 -11 -10   2   -2.40    3.70
  11 -10  -2    5.50    4.90
 -11 -10   2   -1.30    3.40
  11  10  -2    2.10    5.00
 -11  10   2    5.50    5.30
  10 -10  -2   15.10    5.70
 -10 -10   2   16.70    4.50
 -10 -10   2   16.30    4.30
 -10  10   2    4.10    4.80
 -10  10   2    4.20    4.80
  10  10  -2    9.20    5.40
   9 -10  -2   69.29    7.70
  -9 -10   2   83.99    7.50
   9 -10  -2   99.69    9.70
  -9 -10   2   69.29    6.50
   9  10  -2   84.29    9.50
  -9  10   2   82.09   10.00
   9  10  -2   67.79    8.40
  -9  10   2   70.19    9.80
  -8 -10   2   73.79    6.30
  -8 -10   2   57.89    5.70
   8 -10  -2   49.90    6.30
   8 -10  -2   47.10    6.90
  -8  10   2   66.09    7.90
  -8  10   2   54.69    8.80
   8  10  -2   60.19    7.60
   8  10  -2   74.19    8.30
  -8  10   2   43.60    7.20
   7 -10  -2   14.70    4.40
   7 -10  -2   16.90    3.90
  -7 -10   2   15.70    3.30
  -7  10   2   13.90    4.80
   7  10  -2    7.00    4.30
  -7  10   2   18.80    5.00
   7  10  -2    7.00    3.80
  -7  10   2    6.50    5.10
  -6 -10   2  285.87   12.30
   6 -10  -2  307.07   14.20
  -6 -10   2  282.77   13.70
   6 -10  -2  267.77   13.40
  -6 -10   2  288.37   12.30
  -6  10   2  304.77   15.20
  -6  10   2  280.97   17.10
   6  10  -2  302.17   14.50
  -6  10   2  300.07   15.20
   6  10  -2  272.57   14.20
  -5 -10   2   -3.50    2.70
   5 -10  -2   -0.70    2.50
   5 -10  -2   -0.50    2.20
  -5 -10   2   -5.00    1.50
  -5 -10   2   -2.00    1.40
  -5  10   2    4.30    2.00
  -5  10   2   -3.10    2.80
  -5  10   2    2.60    4.00
   5  10  -2   -1.40    2.70
  -5  10   2   -2.00    2.60
   5  10  -2   -5.30    2.20
   4 -10  -2  611.94   24.40
  -4 -10   2  617.74   26.80
   4 -10  -2  618.74   28.10
   4 -10  -2  608.44   24.30
  -4  10   2  603.44   28.70
   4  10  -2  624.94   24.70
  -4  10   2  626.14   25.60
  -4  10   2  639.44   25.70
  -4  10   2  657.83   24.40
   4  10  -2  634.54   24.80
   3 -10  -2   15.00    2.20
   3 -10  -2   11.80    5.60
   3 -10  -2   17.30    2.10
  -3 -10   2   11.20    4.40
  -3  10   2    3.90    2.90
  -3  10   2   19.50    5.40
  -3  10   2   13.50    3.20
   3  10  -2   11.60    2.20
   3  10  -2   12.20    2.50
  -3  10   2   15.00    2.80
   3  10  -2    8.30    4.30
   2 -10  -2   46.30    6.70
  -2 -10   2   51.89    7.10
   2  10  -2   56.49    7.00
  -2  10   2   46.90    4.10
  -2  10   2   48.90    4.10
  -2  10   2   52.89    7.50
  -1 -10   2    8.10    4.70
   1 -10  -2    8.60    4.30
  -1  10   2    8.80    1.60
  -1  10   2    4.30    4.20
  -1  10   2   13.10    1.50
   0 -10  -2  405.86   15.80
   0 -10  -2  418.66   19.40
   0 -10   2  396.26   20.00
   0  10  -2  382.56   19.60
   0  10   2  393.36   19.60
  -1 -10  -2  300.27   15.50
   1 -10   2  288.17   16.70
   1  10   2  320.27   16.30
  -1  10  -2  294.97   16.70
  -1  10  -2  297.17   12.40
  -1  10  -2  311.47   11.60
   2 -10   2  696.23   30.50
   2 -10   2  623.34   24.10
   2  10   2  643.54   24.20
  -2  10  -2  656.03   24.60
   2  10   2  613.04   27.80
  -2  10  -2  638.64   25.20
  -2  10  -2  662.93   29.40
   3 -10   2    1.40    4.40
   3 -10   2    0.80    1.30
   3 -10   2    3.80    2.50
  -3  10  -2   -0.40    2.30
   3  10   2    0.50    3.60
  -3  10  -2    4.20    4.20
  -3  10  -2    3.90    2.30
   3  10   2   -0.20    1.70
   3  10   2   -0.90    1.80
   4 -10   2  134.39    8.10
   4 -10   2  140.89    6.80
   4 -10   2  121.39   13.00
   4  10   2  130.39    7.70
   4  10   2  136.69    7.60
  -4  10  -2  124.19    8.30
   4  10   2  134.09    9.10
  -4  10  -2  155.48    8.30
  -4  10  -2  150.38   11.40
  -5 -10  -2    2.20    1.80
  -5 -10  -2    1.10    1.50
   5 -10   2    4.90    3.20
   5 -10   2   -1.10    4.10
   5 -10   2    0.20    1.70
   5  10   2    8.80    3.00
  -5  10  -2    4.40    3.00
   5  10   2   -0.20    2.70
  -5  10  -2    3.80    2.90
   5  10   2    1.40    2.90
  -5  10  -2    5.90    4.30
   6 -10   2   86.29    7.90
   6 -10   2   80.79    6.00
   6 -10   2   68.19    8.80
  -6 -10  -2   75.19    5.70
  -6 -10  -2   79.99    5.10
  -6  10  -2   79.89    7.70
  -6  10  -2   78.79    7.90
  -6  10  -2   74.29    9.50
   6  10   2   78.99    6.80
   6  10   2   68.89    6.20
   6  10   2   64.59    6.90
  -7 -10  -2  423.26   18.30
   7 -10   2  443.96   20.40
   7 -10   2  409.96   18.50
  -7 -10  -2  425.06   20.50
   7 -10   2  403.66   21.70
  -7  10  -2  393.46   22.40
  -7  10  -2  392.36   20.40
   7  10   2  429.16   19.70
   7  10   2  428.86   20.10
   8 -10   2  122.89    8.90
   8 -10   2  130.09   11.70
   8 -10   2  129.39   10.80
  -8 -10  -2  134.49    8.20
  -8 -10  -2  140.29    9.10
  -8  10  -2  132.09   11.20
  -8  10  -2  126.49   10.80
   8  10   2  140.49   11.00
  -9 -10  -2   13.50    3.60
  -9 -10  -2    5.00    3.70
   9 -10   2    9.00    5.00
  -9  10  -2    7.20    4.60
   9  10   2    9.50    5.20
 -10 -10  -2   38.70    5.40
 -10 -10  -2   32.30    5.70
  10 -10   2   17.10    6.30
  10  10   2   30.00    6.90
 -10  10  -2   26.60    7.10
 -11 -10  -2    9.20    3.90
  11 -10   2   10.50    5.90
  11  10   2   11.20    6.20
 -11  10  -2   13.70    5.90
 -11 -11   2    4.70    3.80
  11 -11  -2    4.20    5.30
  11  11  -2    3.00    5.50
 -10 -11   2   61.59    6.60
  10 -11  -2   53.09    7.70
 -10 -11   2   54.89    6.00
 -10  11   2   48.90    8.70
  10  11  -2   60.29    8.60
 -10  11   2   53.89    8.90
  -9 -11   2  159.58    9.40
   9 -11  -2  140.39   11.20
  -9 -11   2  152.28    9.10
   9 -11  -2  146.79   10.40
   9  11  -2  160.18   12.10
  -9  11   2  147.09   13.20
  -9  11   2  158.08   12.50
   9  11  -2  136.99   11.20
   8 -11  -2  129.59    9.00
  -8 -11   2  121.79    7.80
   8 -11  -2  124.49    9.80
  -8 -11   2  121.59    7.80
  -8  11   2  145.19   13.10
  -8  11   2  128.59   10.90
   8  11  -2  119.99   10.50
  -8  11   2  143.39   11.20
   8  11  -2  115.69   10.70
   7 -11  -2  102.89    8.40
   7 -11  -2   92.69    7.40
  -7 -11   2  101.99    6.30
  -7  11   2   97.39    9.40
   7  11  -2   90.49    8.70
  -7  11   2  104.19   11.40
  -7  11   2  107.39    9.30
  -7  11   2   93.39    6.50
   7  11  -2  107.79    8.70
  -6 -11   2  171.68    7.90
   6 -11  -2  179.08   10.00
   6 -11  -2  167.08    9.30
  -6 -11   2  178.68   10.30
  -6 -11   2  171.68    7.90
  -6  11   2  170.48   11.00
  -6  11   2  181.98   11.20
   6  11  -2  184.88   10.40
  -6  11   2  181.58   11.40
  -6  11   2  174.28   13.40
   6  11  -2  168.58   10.20
  -5 -11   2   14.10    4.00
   5 -11  -2   17.20    3.20
   5 -11  -2   21.20    3.10
  -5  11   2   19.60    5.90
  -5  11   2   15.80    4.00
  -5  11   2    9.70    3.50
   5  11  -2   16.00    3.30
   5  11  -2   16.70    3.40
  -5  11   2    9.20    2.60
   4 -11  -2   46.40    4.00
   4 -11  -2   44.80    7.00
   4 -11  -2   44.60    3.90
  -4 -11   2   49.10    6.30
  -4  11   2   47.30    4.10
  -4  11   2   50.19    5.40
   4  11  -2   44.40    4.50
   4  11  -2   40.90    4.30
  -4  11   2   59.89    5.90
  -4  11   2   61.29    8.80
  -3 -11   2   60.79    7.70
   3 -11  -2   68.69    3.80
   3 -11  -2   72.39    3.90
   3  11  -2   71.99    4.60
  -3  11   2   83.59    5.90
  -3  11   2   85.89    9.60
   3  11  -2   65.49    4.20
   3  11  -2   73.69    9.20
  -3  11   2   72.79    5.70
  -2 -11   2  354.26   18.70
   2 -11  -2  367.46   18.90
  -2  11   2  399.46   19.90
  -2  11   2  362.86   15.00
   2  11  -2  375.26   18.80
  -2  11   2  366.76   14.90
  -1 -11   2  244.68   14.80
  -1  11   2  258.97   15.00
  -1  11   2  239.88    9.70
  -1  11   2  240.78    9.40
   1  11  -2  243.98   14.40
   0 -11  -2    2.40    2.10
   0 -11   2   -0.90    4.30
   0 -11  -2   -2.90    3.90
   0  11  -2    2.90    4.20
   0  11   2    0.70    4.10
  -1 -11  -2  361.06   17.40
   1 -11   2  338.57   18.60
  -1  11  -2  342.27   13.00
  -1  11  -2  312.67   18.20
  -1  11  -2  340.87   13.80
   1  11   2  353.76   17.90
   2 -11   2  716.53   32.50
  -2  11  -2  771.72   32.90
  -2  11  -2  731.33   27.50
   2  11   2  709.83   31.30
   2  11   2  712.93   27.00
  -2  11  -2  734.13   28.20
   3 -11   2  192.28    8.80
   3 -11   2  192.28    7.80
   3 -11   2  167.28   13.20
   3  11   2  186.98   12.00
  -3  11  -2  200.78    9.80
   3  11   2  188.28    8.40
  -3  11  -2  183.38   13.00
   3  11   2  178.38    8.70
   4 -11   2    1.30    4.50
   4 -11   2    2.80    1.60
   4 -11   2    1.10    2.60
   4  11   2    7.10    2.80
   4  11   2   -7.30    3.20
  -4  11  -2    8.80    3.20
  -4  11  -2   -2.30    4.00
   4  11   2    2.80    2.30
  -4  11  -2    9.20    2.90
   5 -11   2  414.46   17.50
   5 -11   2  408.96   22.30
   5 -11   2  440.46   19.10
  -5  11  -2  412.06   22.40
   5  11   2  439.86   20.00
   5  11   2  454.35   18.80
  -5  11  -2  434.16   19.50
   5  11   2  447.36   19.00
  -5  11  -2  444.16   19.80
   6 -11   2  348.27   16.40
   6 -11   2  333.47   19.00
  -6 -11  -2  325.97   13.50
  -6 -11  -2  332.77   13.90
   6 -11   2  316.67   14.50
   6  11   2  338.87   15.90
  -6  11  -2  317.37   19.00
  -6  11  -2  319.37   16.60
  -6  11  -2  348.47   16.90
   6  11   2  307.27   15.50
   6  11   2  354.36   16.20
   7 -11   2   91.29   10.50
   7 -11   2   89.79    7.00
  -7 -11  -2   92.59    7.80
  -7 -11  -2   91.39    5.90
   7 -11   2   89.79    9.00
  -7  11  -2   86.19    9.00
   7  11   2   90.29    8.00
  -7  11  -2   90.89   10.40
   7  11   2   91.69    8.70
  -8 -11  -2  116.69    8.00
   8 -11   2  124.19   10.40
  -8 -11  -2  108.49    7.20
   8 -11   2  108.59    8.20
   8 -11   2  123.29   11.50
  -8  11  -2  119.89   12.30
  -8  11  -2   98.59   10.40
   8  11   2  119.89   10.20
  -9 -11  -2   14.90    3.60
   9 -11   2   12.10    5.30
  -9 -11  -2   10.70    4.00
   9  11   2    7.70    5.20
  -9  11  -2    9.30    5.30
  10 -11   2   60.29    8.50
 -10 -11  -2   63.99    7.20
 -10 -11  -2   63.49    6.30
 -10  11  -2   65.99    9.60
  10  11   2   58.59    9.10
  11 -11   2   29.90    7.10
 -11 -11  -2   31.50    5.70
 -11 -11  -2   35.40    5.10
 -11  11  -2   34.80    8.10
 -11 -12   2   17.60    4.30
  11 -12  -2    8.60    5.10
 -11 -12   2   18.40    4.30
 -11  12   2   14.10    5.80
  11  12  -2   16.40    6.10
  10 -12  -2  283.77   16.20
 -10 -12   2  254.27   13.30
 -10 -12   2  302.77   13.90
 -10  12   2  268.17   17.50
 -10  12   2  236.98   27.10
  10  12  -2  265.77   17.00
   9 -12  -2   30.80    5.50
  -9 -12   2   46.50    4.90
  -9 -12   2   41.50    4.80
  -9  12   2   36.10    6.90
   9  12  -2   39.00    6.70
   9  12  -2   34.50    6.80
  -9  12   2   42.60    8.80
  -8 -12   2   21.70    4.20
   8 -12  -2   20.60    5.10
   8 -12  -2   25.30    4.90
  -8 -12   2   18.30    3.20
   8  12  -2   24.70    5.60
  -8  12   2   18.10    5.60
  -8  12   2   20.60    5.60
  -8  12   2   19.50    7.00
   8  12  -2   18.00    5.30
   7 -12  -2  147.09    9.30
  -7 -12   2  158.38    7.80
   7 -12  -2  162.78   10.10
  -7 -12   2  166.08    7.80
  -7  12   2  158.58    8.80
  -7  12   2  162.58   13.60
  -7  12   2  181.18   11.80
   7  12  -2  148.89   10.70
  -7  12   2  187.48   11.80
   7  12  -2  167.18   10.70
   6 -12  -2  247.48   11.80
  -6 -12   2  255.97   13.40
   6 -12  -2  238.88   12.30
  -6  12   2  245.68   11.50
  -6  12   2  251.67   13.90
   6  12  -2  262.67   13.10
   6  12  -2  247.08   12.90
  -6  12   2  236.48   16.50
  -6  12   2  229.38   13.60
  -5 -12   2  208.48   12.00
   5 -12  -2  186.78    9.10
   5  12  -2  168.08    9.90
  -5  12   2  184.38    9.30
   5  12  -2  204.58   10.30
  -5  12   2  188.78   11.00
  -5  12   2  203.58   11.20
  -5  12   2  191.08   14.00
   4 -12  -2   20.70    5.40
   4 -12  -2   17.30    2.60
  -4 -12   2   18.70    4.80
   4 -12  -2   18.00    2.40
   4  12  -2   22.20    3.20
   4  12  -2   21.60    3.00
  -4  12   2   28.60    6.70
  -4  12   2   20.60    3.70
  -4  12   2   19.00    3.70
  -3 -12   2  590.14   26.80
   3 -12  -2  576.84   21.50
   3 -12  -2  616.04   27.70
   3  12  -2  600.04   22.50
  -3  12   2  609.94   23.60
  -3  12   2  578.44   28.10
   3  12  -2  576.54   22.20
   3  12  -2  548.05   26.20
   2 -12  -2    7.50    4.60
  -2 -12   2    3.90    4.50
   2  12  -2    5.30    4.20
  -2  12   2   -0.60    3.90
  -2  12   2   -0.10    1.80
  -2  12   2   -1.00    1.80
  -1 -12   2  125.19   11.80
   1 -12  -2  156.68   14.10
  -1  12   2  121.09    5.40
   1  12  -2  144.49   11.00
  -1  12   2  142.99   11.50
   0 -12   2  223.38   14.50
   0 -12  -2  225.78    9.90
   0 -12  -2  211.78   13.70
   0  12   2  260.47   14.70
   0  12  -2  202.38   14.00
   1 -12   2  241.18   17.80
  -1  12  -2  262.87   11.00
  -1  12  -2  273.97   10.20
   1  12   2  245.58   15.10
  -1  12  -2  257.37   16.00
   2 -12   2  563.94   28.00
  -2  12  -2  597.74   28.50
   2  12   2  601.64   27.10
  -2  12  -2  600.44   23.60
  -2  12  -2  607.44   22.90
   3 -12   2  259.97   16.50
   3 -12   2  266.17   10.40
   3 -12   2  259.97   11.10
  -3  12  -2  271.97   12.00
  -3  12  -2  271.47   16.60
  -3  12  -2  258.97   12.40
   3  12   2  251.57   11.30
   3  12   2  280.07   11.10
   3  12   2  260.97   14.90
   4 -12   2  368.46   16.70
   4 -12   2  387.16   20.80
   4 -12   2  387.26   14.80
  -4  12  -2  382.46   17.00
  -4  12  -2  365.06   20.50
   4  12   2  365.56   18.70
   4  12   2  396.56   18.50
   4  12   2  359.66   15.80
  -4  12  -2  353.76   16.50
   5 -12   2   60.39    8.90
   5 -12   2   48.10    5.50
   5 -12   2   55.19    4.30
   5  12   2   60.19    5.60
  -5  12  -2   55.69    6.10
  -5  12  -2   34.50    7.70
   5  12   2   46.00    5.30
   5  12   2   69.49    7.40
  -5  12  -2   62.89    6.70
   6 -12   2   80.39   10.10
   6 -12   2   59.19    5.10
   6 -12   2   65.29    6.90
  -6  12  -2   50.89    6.80
   6  12   2   59.69    6.30
  -6  12  -2   57.19    7.00
  -6  12  -2   64.99    9.70
   6  12   2   59.79    6.50
   6  12   2   61.49    6.60
  -7 -12  -2  435.96   17.60
   7 -12   2  462.25   20.60
  -7 -12  -2  398.36   17.10
   7 -12   2  421.46   23.20
   7 -12   2  431.26   18.60
   7  12   2  427.06   20.10
  -7  12  -2  437.86   22.40
   7  12   2  440.86   20.60
  -7  12  -2  423.66   21.10
  -8 -12  -2  427.36   18.00
   8 -12   2  389.06   18.40
   8 -12   2  397.96   20.20
   8 -12   2  419.36   22.90
   8  12   2  423.36   21.30
  -8  12  -2  405.86   21.30
   8  12   2  371.46   23.50
  -9 -12  -2    3.30    3.00
   9 -12   2    9.20    5.30
  -9 -12  -2    5.20    2.90
   9  12   2   11.80    5.50
  -9  12  -2    6.90    4.80
 -10 -12  -2  172.58   10.00
  10 -12   2  159.48   12.90
 -10 -12  -2  134.19    8.80
 -10  12  -2  155.18   13.20
  10  12   2  136.49   13.20
  11 -12   2   -2.30    4.70
 -11 -12  -2    2.70    3.40
 -11 -12  -2    0.50    3.20
 -11  12  -2    4.10    5.00
 -11 -13   2   59.59    6.00
 -11 -13   2   45.70    5.30
  11 -13  -2   50.79    7.60
 -11  13   2   43.80    8.60
  11  13  -2   43.70    8.50
 -10 -13   2    1.70    2.70
  10 -13  -2   -2.80    4.10
 -10 -13   2   -1.60    2.80
 -10  13   2    2.10    5.30
  10  13  -2    6.60    5.40
 -10  13   2   -9.30    4.70
   9 -13  -2  553.94   24.70
   9  13  -2  579.04   26.80
  -9  13   2  550.54   29.60
   9  13  -2  569.54   26.60
  -9  13   2  566.64   27.70
   8 -13  -2   77.39    7.70
  -8 -13   2   67.79    5.00
   8 -13  -2   72.29    6.90
  -8 -13   2   75.09    5.00
   8  13  -2   76.19    8.40
  -8  13   2   86.19    9.10
  -8  13   2  122.19   11.10
   8  13  -2   73.29    8.40
   7 -13  -2    2.90    2.80
   7 -13  -2    2.60    3.50
  -7  13   2    0.90    3.80
   7  13  -2    0.30    3.70
  -7  13   2   -0.10    4.80
   7  13  -2    7.70    4.30
  -7  13   2   -4.30    3.60
   6 -13  -2   11.30    3.40
   6 -13  -2    7.50    2.70
  -6 -13   2    6.90    4.10
  -6  13   2    6.20    5.20
  -6  13   2    2.80    3.60
   6  13  -2   12.20    4.00
   6  13  -2    8.60    3.60
  -6  13   2    6.60    3.90
   5 -13  -2  155.58    7.90
  -5 -13   2  165.78   11.00
   5 -13  -2  158.78    8.20
   5  13  -2  148.89    9.00
  -5  13   2  189.78   14.00
  -5  13   2  167.98   10.10
  -5  13   2  167.78   10.20
   5  13  -2  156.78    9.00
   4 -13  -2  651.53   29.90
   4 -13  -2  625.74   23.70
  -4 -13   2  586.64   30.10
   4 -13  -2  629.64   23.90
  -4  13   2  640.44   30.60
  -4  13   2  635.14   26.00
   4  13  -2  612.74   24.80
   4  13  -2  633.14   24.80
  -4  13   2  672.63   26.50
  -3 -13   2   59.59    7.80
   3 -13  -2   64.59    8.50
  -3  13   2   50.99    8.30
  -3  13   2   59.29    5.20
   3  13  -2   48.50    3.40
  -3  13   2   57.49    5.20
   3  13  -2   50.39    7.10
   3  13  -2   50.99    3.80
  -2 -13   2  639.84   30.20
   2 -13  -2  663.33   30.60
  -2  13   2  669.83   25.50
   2  13  -2  637.34   30.10
  -2  13   2  684.83   25.70
  -2  13   2  695.83   31.50
   1 -13  -2  295.47   16.90
  -1 -13   2  302.27   18.70
  -1  13   2  307.27   17.50
   1  13  -2  287.17   17.00
  -1  13   2  296.47   11.30
   0 -13  -2  239.58   12.40
   0 -13  -2  228.88   14.60
   0 -13   2  233.68   15.20
   0  13  -2  246.48   15.40
   0  13   2  251.67   15.20
   1 -13   2   21.10    6.10
  -1  13  -2   22.70    6.00
  -1  13  -2   21.90    2.00
   1  13   2   20.10    5.40
  -1  13  -2   23.90    2.70
   2 -13   2  377.66   21.50
   2 -13   2  397.26   16.70
  -2  13  -2  415.76   16.90
   2  13   2  390.96   20.60
  -2  13  -2  429.86   22.10
  -2  13  -2  416.66   16.20
   3 -13   2   16.80    2.10
   3 -13   2   18.60    6.10
   3 -13   2   19.70    1.70
   3  13   2   23.30    2.50
  -3  13  -2   13.70    5.50
  -3  13  -2   16.00    3.30
   3  13   2   16.60    5.00
  -3  13  -2   19.40    3.00
   3  13   2   13.90    2.40
   4 -13   2   50.69    4.50
   4 -13   2   42.60    3.30
   4 -13   2   45.60    8.10
   4  13   2   47.60    6.80
   4  13   2   46.10    4.50
  -4  13  -2   44.70    5.10
  -4  13  -2   42.40    5.10
  -4  13  -2   49.20    8.30
   5 -13   2    5.30    5.30
   5 -13   2    9.00    3.40
   5  13   2   10.80    4.70
  -5  13  -2    3.40    5.10
   5  13   2   11.40    3.00
  -5  13  -2   10.70    3.50
  -5  13  -2    5.20    3.30
   5  13   2   13.80    3.40
   6 -13   2    0.50    5.20
   6 -13   2    2.30    2.20
   6 -13   2    1.00    3.50
   6  13   2    4.10    3.40
  -6  13  -2    1.00    4.60
   6  13   2   -3.50    2.50
   6  13   2    0.00    3.50
  -6  13  -2    0.60    3.20
  -6  13  -2   -4.10    3.00
   7 -13   2  127.49    8.20
   7 -13   2  169.88   14.10
   7 -13   2  143.69   10.40
  -7  13  -2  163.68   11.20
  -7  13  -2  124.89   14.30
  -7  13  -2  146.89   13.30
   7  13   2  142.99   10.60
   7  13   2  156.88   10.20
   8 -13   2   23.60    6.60
   8 -13   2   27.40    7.50
  -8 -13  -2   29.90    3.30
  -8 -13  -2   27.90    4.00
   8 -13   2   29.10    6.10
   8  13   2   31.20    6.60
  -8  13  -2   38.60    6.90
   8  13   2   28.60    7.60
  -9 -13  -2   68.69    5.70
  -9 -13  -2   76.79    6.20
   9 -13   2   72.19    8.50
   9  13   2   79.99    9.40
  -9  13  -2   87.69   10.40
  10 -13   2   52.19    8.00
 -10 -13  -2   57.29    5.70
 -10 -13  -2   49.10    5.00
  10  13   2   49.20    8.30
 -10  13  -2   39.40    8.10
 -11 -14   2   -2.80    2.30
  11 -14  -2    4.20    4.60
 -11 -14   2    0.30    2.60
  11  14  -2    2.80    5.00
 -11  14   2    4.00    4.90
  10 -14  -2  210.48   13.20
 -10  14   2  164.98   15.60
  10  14  -2  191.78   14.20
 -10  14   2  190.48   14.50
   9 -14  -2   93.89    8.20
   9 -14  -2  110.39    9.40
  -9  14   2   92.49   12.60
   9  14  -2   83.29    9.50
  -9  14   2   98.69   10.60
   9  14  -2  106.09   10.40
   8 -14  -2    0.10    2.90
   8 -14  -2    7.80    4.00
  -8  14   2    7.50    4.40
   8  14  -2    6.30    4.10
   8  14  -2    4.60    4.40
  -8  14   2   10.60    4.80
  -8  14   2    3.50    5.50
   7 -14  -2  426.06   18.60
   7 -14  -2  405.96   17.90
   7  14  -2  432.86   19.90
  -7  14   2  397.86   24.00
   7  14  -2  359.16   19.20
  -7  14   2  461.45   21.30
  -6 -14   2  134.49    9.90
   6 -14  -2  136.69    7.90
   6 -14  -2  117.69    7.10
  -6  14   2  117.09   13.50
  -6  14   2  146.69   10.20
   6  14  -2  113.79    8.60
  -6  14   2  139.09    9.90
   6  14  -2   98.99    8.40
   5 -14  -2   23.00    2.90
  -5 -14   2   18.50    5.20
  -5  14   2   35.50    8.00
   5  14  -2   22.50    3.90
  -5  14   2   21.00    4.50
  -5  14   2   30.50    5.10
   5  14  -2   33.60    4.50
   4 -14  -2  739.13   27.20
   4 -14  -2  743.63   27.30
  -4 -14   2  703.73   32.80
   4 -14  -2  766.32   34.20
  -4  14   2  745.33   29.90
   4  14  -2  730.43   28.60
   4  14  -2  744.63   28.50
  -4  14   2  746.33   35.00
   4  14  -2  692.33   32.30
   3 -14  -2  590.54   28.50
  -3 -14   2  539.25   27.70
   3  14  -2  632.34   28.00
  -3  14   2  593.94   23.90
   3  14  -2  580.04   22.70
  -3  14   2  650.13   30.10
  -3  14   2  624.34   24.00
   3  14  -2  572.24   22.40
  -2 -14   2   44.10    7.30
   2 -14  -2   59.59    8.50
   2  14  -2   34.20    6.80
  -2  14   2   54.99    4.30
  -2  14   2   44.30    3.90
  -2  14   2   37.00    7.40
   1 -14  -2    1.50    4.00
  -1 -14   2   -7.30    3.60
   1  14  -2    0.20    3.80
  -1  14   2    6.50    4.70
   0 -14  -2  127.29   11.00
   0 -14  -2  143.89    7.60
   0 -14   2  131.99   12.10
   0  14  -2  153.08   12.30
   0  14   2  147.99   11.60
  -1 -14  -2  753.92   33.10
   1 -14   2  782.32   34.70
  -1  14  -2  732.23   28.20
   1  14   2  742.43   33.80
  -1  14  -2  736.23   27.40
  -1  14  -2  726.03   34.30
   2 -14   2 1410.86   53.19
   2 -14   2 1407.56   58.99
  -2 -14  -2 1391.06   57.09
  -2  14  -2 1490.45   59.59
   2  14   2 1435.96   57.99
  -2  14  -2 1419.16   53.19
   3 -14   2   62.99    9.30
  -3  14  -2   52.89    5.20
  -3  14  -2   55.99    4.70
   3  14   2   49.60    3.90
   3  14   2   54.69    7.70
   3  14   2   44.30    3.50
  -3  14  -2   76.09   10.00
   4 -14   2   56.89    4.70
   4 -14   2   66.69    9.70
   4 -14   2   64.49    3.70
  -4  14  -2   65.59    6.40
  -4  14  -2   59.79    9.30
   4  14   2   52.89    4.90
   4  14   2   57.79    7.80
  -4  14  -2   68.99    6.20
   5 -14   2   34.20    3.30
   5 -14   2   38.80    4.70
   5 -14   2   39.20    8.20
   5  14   2   27.70    6.40
  -5  14  -2   39.10    5.40
   5  14   2   40.20    4.80
  -5  14  -2   37.30    5.60
  -5  14  -2   35.10    8.00
   5  14   2   43.90    4.90
   6 -14   2   50.59    9.10
   6 -14   2   57.79    6.20
   6 -14   2   46.40    4.40
  -6  14  -2   47.60    6.50
   6  14   2   51.59    6.10
  -6  14  -2   61.19    7.30
   6  14   2   62.29    6.60
   6  14   2   47.40    7.20
   7 -14   2   93.49    6.70
   7 -14   2   90.69    8.40
   7 -14   2  106.49   12.20
  -7  14  -2  107.19   10.50
  -7  14  -2   84.99   11.80
   7  14   2  102.89    9.20
   7  14   2   98.29    8.30
  -7  14  -2  106.29   10.00
   8 -14   2  514.65   23.70
   8 -14   2  489.15   26.90
  -8  14  -2  529.65   25.50
   8  14   2  497.35   24.40
   9 -14   2    6.80    3.90
   9 -14   2   11.40    5.10
   9  14   2   10.50    5.50
  -9  14  -2   13.50    5.80
 -10 -14  -2   22.00    5.70
  10 -14   2   24.90    6.40
 -10 -14  -2   20.20    4.80
  10  14   2   16.80    6.30
  10 -15  -2   21.00    5.30
 -10  15   2   17.90    6.30
  10  15  -2   12.50    5.50
   9 -15  -2  127.09    9.60
   9 -15  -2  106.79    8.40
   9  15  -2  108.59   10.50
  -9  15   2   99.29   11.30
   9  15  -2  127.29   11.00
   8 -15  -2   49.80    5.60
   8 -15  -2   48.70    6.10
   8  15  -2   52.79    7.40
  -8  15   2   51.49    8.10
  -8  15   2   57.09   10.90
   8  15  -2   48.50    7.20
   7 -15  -2   17.00    4.10
   7 -15  -2   23.70    3.80
  -7  15   2   24.60    6.00
   7  15  -2   22.00    5.00
  -7  15   2   19.00    7.50
   7  15  -2   19.00    5.00
  -7  15   2   11.90    5.30
   6 -15  -2    0.30    2.30
  -6 -15   2    1.90    4.00
   6 -15  -2    1.00    2.50
  -6  15   2    3.40    5.20
  -6  15   2    7.10    4.00
   6  15  -2    6.00    3.40
  -6  15   2    0.10    3.40
   6  15  -2   -0.40    3.20
   5 -15  -2    5.30    2.10
   5 -15  -2    1.30    1.70
  -5 -15   2    2.80    4.30
   5  15  -2    5.50    3.00
  -5  15   2    6.70    3.50
  -5  15   2    0.90    3.50
   5  15  -2    2.50    2.80
   4 -15  -2   24.10    6.60
  -4 -15   2   14.90    5.50
  -4  15   2   17.50    4.00
   4  15  -2   17.50    3.10
  -4  15   2   13.50    6.10
   4  15  -2   20.00    5.90
   4  15  -2   18.60    3.00
  -4  15   2   18.00    3.80
  -3 -15   2   55.19    8.20
   3 -15  -2   64.89    9.40
  -3  15   2   65.99    9.80
   3  15  -2   50.59    3.50
  -3  15   2   60.39    5.50
  -3  15   2   54.19    5.80
   3  15  -2   65.69    8.70
  -2 -15   2   15.10    5.70
   2 -15  -2   19.80    5.70
  -2  15   2   13.50    2.70
  -2  15   2   14.60    6.00
  -2  15   2   10.20    2.40
   2  15  -2    6.90    4.70
  -1 -15   2   60.69    9.00
   1 -15  -2   68.29    9.40
   1  15  -2   89.89   10.50
  -1  15   2   87.19   11.00
   0 -15  -2    0.90    2.00
   0 -15  -2   -2.50    3.70
   0 -15   2   -1.50    4.40
   0  15  -2    3.90    4.30
   0  15   2    0.40    4.30
   1 -15   2    8.40    5.20
  -1 -15  -2   10.60    5.00
  -1  15  -2    7.90    1.40
  -1  15  -2   13.30    5.60
  -1  15  -2    8.90    2.10
   1  15   2    5.60    4.70
   2 -15   2  454.15   24.60
   2 -15   2  426.76   18.60
  -2 -15  -2  460.35   22.80
  -2  15  -2  449.86   17.90
  -2  15  -2  463.95   18.70
  -2  15  -2  477.05   24.90
   2  15   2  453.15   23.40
   3 -15   2  693.13   32.80
  -3  15  -2  669.23   26.90
   3  15   2  623.94   25.40
  -3  15  -2  633.74   32.30
   3  15   2  691.93   31.30
  -3  15  -2  703.33   26.50
   3  15   2  659.43   25.20
   4 -15   2    2.30    1.30
   4 -15   2    4.40    1.80
   4 -15   2    2.70    5.50
  -4  15  -2    4.60    2.90
  -4  15  -2    0.60    2.40
   4  15   2    4.40    2.30
  -4  15  -2    0.00    5.00
   4  15   2    6.40    4.60
   5 -15   2  233.88   16.60
   5 -15   2  200.28   10.50
   5 -15   2  208.38    9.10
   5  15   2  207.18   10.80
  -5  15  -2  213.88   12.00
   5  15   2  194.28   13.60
   5  15   2  205.38   10.80
  -5  15  -2  207.08   12.20
  -5  15  -2  204.58   16.30
   6 -15   2  284.57   19.00
   6 -15   2  287.77   12.30
   6 -15   2  274.87   13.80
  -6  15  -2  311.47   15.80
  -6  15  -2  253.57   18.80
   6  15   2  269.57   14.40
   6  15   2  260.17   16.00
   6  15   2  294.57   14.30
  -6  15  -2  289.97   15.60
   7 -15   2    4.20    6.30
   7 -15   2    0.00    2.30
   7 -15   2   -4.40    3.20
   7  15   2   -2.00    3.90
   7  15   2    4.80    3.50
  -7  15  -2   -0.10    3.80
  -7  15  -2   -0.40    3.60
  -7  15  -2   -0.70    5.40
   8 -15   2    7.80    4.60
   8 -15   2    5.30    3.10
   8 -15   2   -4.50    5.30
   8  15   2    4.50    4.00
  -8  15  -2    3.60    4.60
   9 -15   2   17.30    5.60
   9 -15   2   13.90    4.10
  -9  15  -2   12.70    5.80
   9  15   2   27.10    6.40
  10 -15   2   19.90    5.90
  10  15   2   25.00    6.70
 -10  15  -2   19.30    6.70
  10 -16  -2    5.70    4.10
 -10  16   2   19.80    6.10
  10  16  -2    9.20    5.50
   9 -16  -2   88.49    7.40
   9 -16  -2  106.39    8.50
  -9  16   2   93.89   11.00
   9  16  -2   81.89    9.70
   9  16  -2   75.99    9.30
   8 -16  -2    3.40    3.30
   8 -16  -2   -0.90    2.60
  -8  16   2    2.60    4.00
   8  16  -2   -2.50    3.80
   8  16  -2   -3.10    4.00
   7 -16  -2   -1.00    2.40
   7 -16  -2    2.00    2.90
  -7  16   2   -0.70    5.30
  -7  16   2   -2.00    3.70
   7  16  -2    1.40    3.60
   7  16  -2    7.30    4.30
  -6 -16   2   77.39    9.10
   6 -16  -2   67.39    4.90
   6  16  -2   80.69    7.40
  -6  16   2   88.29    8.80
  -6  16   2   78.59    8.50
  -6  16   2   79.69   12.10
   6  16  -2   82.99    7.60
  -5 -16   2    7.90    4.50
   5 -16  -2   -0.90    1.40
   5 -16  -2    3.30    1.70
   5  16  -2   -0.20    2.90
  -5  16   2    6.50    6.10
  -5  16   2    3.90    3.50
  -5  16   2    2.40    3.50
   5  16  -2    0.20    2.80
  -4 -16   2  513.35   25.50
   4 -16  -2  537.65   26.90
   4  16  -2  495.95   20.50
   4  16  -2  488.05   25.20
  -4  16   2  516.65   28.00
   4  16  -2  502.85   20.60
  -4  16   2  491.85   22.00
  -4  16   2  556.34   22.40
  -3 -16   2    2.60    4.80
   3 -16  -2    2.30    4.70
  -3  16   2    5.20    2.70
  -3  16   2    0.60    4.80
   3  16  -2    6.20    4.80
   2 -16  -2    5.30    4.90
  -2 -16   2   -2.10    4.50
  -2  16   2    6.70    2.20
  -2  16   2    1.20    4.40
  -2  16   2    6.50    2.20
   2  16  -2    2.10    4.30
  -1 -16   2   12.50    5.60
   1 -16  -2    8.80    5.00
   1  16  -2    4.90    4.60
  -1  16   2    7.70    5.10
   0 -16  -2  209.58   14.60
   0 -16  -2  193.08    9.50
   0 -16   2  219.78   15.30
   0  16   2  203.38   14.60
   0  16  -2  200.08   15.00
  -1 -16  -2  401.16   21.20
   1 -16   2  377.96   22.20
  -1  16  -2  398.36   15.20
   1  16   2  409.66   22.20
  -1  16  -2  406.96   16.00
  -1  16  -2  375.86   22.30
  -2 -16  -2  516.05   25.10
   2 -16   2  513.05   26.70
   2 -16   2  479.85   20.50
  -2  16  -2  544.75   27.30
   2  16   2  485.45   25.70
  -2  16  -2  501.35   20.50
   3 -16   2    0.30    5.30
   3  16   2   -1.20    4.40
  -3  16  -2    3.90    2.30
  -3  16  -2    1.90    2.50
   3  16   2    2.10    1.80
   3  16   2    0.70    1.50
   4 -16   2   90.49   11.80
  -4  16  -2  105.39   13.10
   4  16   2   99.79    6.30
  -4  16  -2   94.59    7.60
   4  16   2  102.69   11.20
  -4  16  -2  101.29    7.30
   5 -16   2   27.50    7.90
   5 -16   2   30.40    2.90
   5 -16   2   36.50    4.10
  -5  16  -2   30.10    5.30
   5  16   2   29.80    6.80
   5  16   2   33.70    4.50
  -5  16  -2   23.90    5.00
  -5  16  -2   30.70    8.50
   5  16   2   28.20    4.30
   6 -16   2   44.90    4.00
   6 -16   2   36.30    4.80
   6 -16   2   43.30    9.30
   6  16   2   33.30    5.30
  -6  16  -2   39.90    6.40
  -6  16  -2   41.50    6.30
   6  16   2   30.60    7.10
  -6  16  -2   30.70    8.90
   6  16   2   40.40    5.40
   7 -16   2  111.89   13.50
   7 -16   2  115.19    7.10
   7 -16   2  106.69    8.60
  -7  16  -2  134.39   19.70
  -7  16  -2  120.59   10.50
  -7  16  -2  112.39   10.50
   7  16   2  119.79    9.70
   7  16   2  119.69    9.00
   8 -16   2  140.19    8.60
   8 -16   2  159.18   10.70
   8 -16   2  165.18   15.30
   8  16   2  128.39   10.40
   8  16   2  133.09   13.40
  -8  16  -2  148.19   12.30
   9 -16   2   -1.50    4.50
   9 -16   2   -0.40    3.00
   9  16   2    6.30    5.00
  -9  16  -2    1.50    4.80
  10 -16   2   30.10    6.60
  10  16   2   29.20    7.40
 -10  16  -2   30.10    7.50
  10 -17  -2   38.80    6.10
  10  17  -2   31.80    6.90
   9 -17  -2   41.30    5.50
   9  17  -2   33.80    6.70
  -9  17   2   47.70    8.00
   9  17  -2   31.70    6.60
   8 -17  -2  424.06   18.70
   8 -17  -2  401.96   17.90
   8  17  -2  430.16   20.90
  -8  17   2  432.86   22.20
   8  17  -2  416.96   20.70
   7 -17  -2   49.50    4.90
   7 -17  -2   52.59    4.60
  -7  17   2   55.49    7.70
   7  17  -2   45.50    6.30
  -7  17   2   51.49    7.70
   7  17  -2   46.50    6.50
   6 -17  -2    2.00    1.80
  -6 -17   2    5.10    4.50
  -6  17   2    7.30    9.80
   6  17  -2   -1.60    3.20
   6  17  -2    1.40    3.10
  -6  17   2    4.20    3.80
  -6  17   2    0.60    3.70
  -5 -17   2   53.99    8.30
   5  17  -2   75.79    6.20
  -5  17   2   57.89    7.00
  -5  17   2   47.80    9.70
   5  17  -2   63.39    6.00
  -5  17   2   60.39    6.90
   4 -17  -2   13.30    6.30
  -4 -17   2    9.60    5.50
   4  17  -2    7.00    2.80
  -4  17   2   12.40    6.40
   4  17  -2    8.60    5.60
  -4  17   2    4.90    3.40
  -4  17   2    1.30    3.00
   4  17  -2    9.90    2.60
   3 -17  -2  165.48   13.90
  -3 -17   2  151.98   13.10
  -3  17   2  158.18    8.90
  -3  17   2  155.78    8.80
   3  17  -2  162.98   13.10
  -3  17   2  167.18   14.50
  -2 -17   2   85.49   10.80
   2 -17  -2   97.09   11.50
  -2  17   2   85.19    5.50
  -2  17   2  100.79   13.50
  -2  17   2   78.09    5.40
   2  17  -2   82.39   10.50
  -1 -17   2    2.40    5.20
   1 -17  -2   10.50    5.40
   1  17  -2    1.80    4.80
  -1  17   2    7.60    5.10
   0 -17  -2   23.90    3.70
   0 -17   2   32.20    7.50
   0 -17  -2   17.50    6.10
   0  17  -2   27.90    6.90
   0  17   2   20.40    6.60
  -1 -17  -2   59.19    8.70
   1 -17   2   54.69    9.20
  -1 -17  -2   55.59    5.00
  -1  17  -2   55.39    3.30
   1  17   2   61.29    9.40
  -1  17  -2   51.19    4.20
   2 -17   2   30.60    4.20
   2 -17   2   27.40    7.50
   2  17   2   28.00    7.30
  -2  17  -2   25.80    7.50
  -2  17  -2   31.80    3.90
  -2  17  -2   34.00    3.50
   3 -17   2   72.59   11.00
   3  17   2   92.49   11.20
  -3  17  -2  103.59   12.90
  -3  17  -2   95.59    6.90
   3  17   2   84.89    5.20
  -3  17  -2   93.19    6.30
   4 -17   2   58.89    9.90
   4  17   2   97.49   10.90
   4  17   2   81.49    5.70
  -4  17  -2   88.39    7.70
  -4  17  -2   79.09    6.80
  -4  17  -2   64.19   11.00
   5 -17   2   80.59   12.00
   5 -17   2   88.79    5.30
   5 -17   2   83.19    4.60
  -5  17  -2   78.59   12.30
   5  17   2   85.09    6.70
  -5  17  -2  107.59    8.40
   5  17   2   81.29    6.90
  -5  17  -2   99.29    8.40
   5  17   2   92.59   10.80
   6 -17   2    4.70    3.10
   6 -17   2    6.10    3.10
   6 -17   2   12.30    7.00
  -6  17  -2    5.70    4.30
   6  17   2    6.30    3.70
   6  17   2    1.70    5.00
  -6  17  -2    9.20    4.40
   6  17   2    6.90    3.40
   7 -17   2    1.80    2.40
   7 -17   2    2.90    6.20
   7 -17   2    2.40    3.40
  -7  17  -2   -2.90    3.40
  -7  17  -2    0.10    3.70
   7  17   2   -0.20    3.40
   7  17   2   -2.90    3.80
   8 -17   2  165.58   10.60
   8 -17   2  138.09    8.70
   8 -17   2  180.98   16.10
  -8  17  -2  169.98   13.00
   8  17   2  154.68   10.90
   8  17   2  153.38   11.90
   9 -17   2   18.20    6.70
   9 -17   2   10.60    3.70
  -9  17  -2   15.60    5.90
   9  17   2   12.90    5.80
 -10  18   2   29.80    7.60
   9 -18  -2   63.89    6.20
   9 -18  -2   79.69    7.10
   9  18  -2   65.69   10.80
   9  18  -2   75.29    9.20
  -9  18   2   72.39    9.90
   8 -18  -2   43.00    4.90
   8 -18  -2   28.10    3.90
   8  18  -2   29.20    6.20
  -8  18   2   32.10    6.60
   8  18  -2   32.20    6.10
   7 -18  -2   98.59    6.30
   7 -18  -2   97.29    6.00
  -7  18   2   96.09   10.00
   7  18  -2   98.79    8.60
  -7  18   2   97.09   10.30
   7  18  -2  105.19    9.00
   6 -18  -2   27.70    2.70
   6 -18  -2   28.20    2.80
  -6 -18   2   40.00    7.30
  -6  18   2   24.90    5.70
   6  18  -2   31.50    5.10
  -6  18   2   32.60    6.20
   6  18  -2   32.00    5.20
  -5 -18   2   22.90    6.60
   5  18  -2   34.20    4.50
   5  18  -2   20.20    3.80
  -5  18   2   28.20    5.20
  -5  18   2   22.40    5.10
  -4 -18   2   24.20    6.90
   4 -18  -2   25.80    7.30
  -4  18   2   29.50    8.40
   4  18  -2   14.20    3.30
   4  18  -2   15.70    3.30
   4  18  -2   19.90    6.60
  -4  18   2   13.60    4.30
  -4  18   2   23.70    4.60
  -3 -18   2   29.20    7.50
   3 -18  -2   37.70    8.30
  -3  18   2   38.60    4.80
   3  18  -2   31.80    7.50
  -3  18   2   36.20    4.80
  -3  18   2   39.60    9.40
   2 -18  -2  429.26   24.40
  -2 -18   2  440.26   24.20
   2  18  -2  431.26   24.30
  -2  18   2  438.16   17.90
  -2  18   2  422.16   17.80
  -2  18   2  456.65   25.80
   1 -18  -2   26.60    7.10
  -1 -18   2   28.60    7.30
  -1  18   2   39.70    8.80
   0 -18   2    1.60    5.50
   0 -18  -2    7.70    2.80
   0 -18  -2    9.40    5.60
   0  18   2   10.60    5.70
   0  18  -2   -0.10    4.90
  -1 -18  -2    8.10    5.20
  -1 -18  -2    8.40    2.90
   1 -18   2    2.70    5.50
  -1  18  -2    4.60    2.10
  -1  18  -2    5.00    1.60
  -1  18  -2    9.10    5.70
   1  18   2    8.70    5.70
   2 -18   2   13.50    6.80
   2 -18   2   19.20    3.70
  -2  18  -2   16.40    3.10
  -2  18  -2    9.50    5.90
   2  18   2   18.30    6.70
  -2  18  -2   15.40    2.70
   3 -18   2  164.08   16.40
  -3  18  -2  155.08    8.80
   3  18   2  151.48   13.40
  -3  18  -2  170.48   17.30
   4 -18   2   85.49   11.80
  -4  18  -2   87.09   15.00
   4  18   2   75.39   10.40
   4  18   2   70.49    5.50
  -4  18  -2   78.29    7.10
   4  18   2   82.49    8.30
  -4  18  -2   80.69    7.60
   5 -18   2  117.09   14.00
   5  18   2  130.89   13.10
   5  18   2  114.49    7.80
  -5  18  -2  120.19    9.40
   5  18   2  124.59    8.00
  -5  18  -2  118.39    9.30
   6 -18   2   21.90    2.70
   6 -18   2   17.00    7.60
  -6  18  -2   14.00    4.90
   6  18   2   15.20    4.10
   6  18   2   27.60    7.00
  -6  18  -2   10.70    7.40
   6  18   2   25.10    4.60
   7 -18   2  452.95   18.40
   7 -18   2  448.86   27.10
   7 -18   2  469.65   19.70
   7  18   2  456.65   21.60
   7  18   2  443.66   20.90
  -7  18  -2  448.36   22.80
   8 -18   2   22.10    3.60
   8 -18   2   31.90    5.00
   8 -18   2   40.10    9.30
   8  18   2   27.60    6.20
  -8  18  -2   24.10    6.50
   8  18   2   17.20    5.20
   9 -18   2   31.90    4.60
   9 -18   2   45.90    6.20
  -9  18  -2   29.20    7.10
   9  18   2   32.90    7.00
   9 -19  -2   15.80    3.50
   9 -19  -2   19.90    3.90
  -9  19   2   24.60    6.60
   9  19  -2   27.00    6.30
   8 -19  -2   64.39    5.60
   8 -19  -2   58.59    5.10
  -8  19   2   63.39    9.00
   8  19  -2   76.29    8.40
   8  19  -2   65.39    8.30
   7 -19  -2   51.89    4.00
  -7  19   2   55.09    7.70
   7  19  -2   69.99    7.60
   7  19  -2   64.49    7.50
  -7  19   2   47.40    7.60
  -6 -19   2  143.99   12.30
   6  19  -2  120.39    8.60
   6  19  -2  119.59    8.70
  -6  19   2  116.99   10.00
  -6  19   2  126.89   10.10
  -5 -19   2  120.59   12.80
   5  19  -2  112.99    7.80
  -5  19   2  134.89    9.80
   5  19  -2  124.89    8.10
  -5  19   2  113.59    9.40
   4 -19  -2   17.60    7.20
  -4 -19   2   18.90    6.70
   4  19  -2   16.40    3.10
  -4  19   2    6.90    3.50
   4  19  -2   18.70    3.00
   4  19  -2   25.40    8.60
  -4  19   2   14.30    4.30
  -3 -19   2  339.97   20.60
   3 -19  -2  310.57   20.80
  -3  19   2  322.37   14.90
   3  19  -2  328.17   20.60
  -3  19   2  310.17   14.70
   2 -19  -2  218.18   16.50
  -2 -19   2  197.98   16.00
   2  19  -2  195.98   15.60
  -2  19   2  191.98    9.60
  -2  19   2  188.88   16.20
  -2  19   2  198.88    9.70
  -1 -19   2   67.79   10.50
   1 -19  -2   70.09   10.00
   1  19  -2   63.79   10.60
  -1  19   2   41.20    9.30
   0 -19  -2  293.17   18.60
   0 -19   2  271.07   18.80
   0  19  -2  243.48   18.20
   0  19   2  243.98   18.20
  -1 -19  -2  626.54   30.40
  -1 -19  -2  593.04   23.90
   1 -19   2  611.34   31.50
   1  19   2  583.24   30.90
  -1  19  -2  582.94   22.40
  -1  19  -2  583.04   23.10
  -1  19  -2  566.74   31.20
   2 -19   2   28.60    4.30
   2 -19   2    4.70    6.70
  -2  19  -2   17.70    3.40
   2  19   2   10.50    6.00
  -2  19  -2   17.60    7.00
   3 -19   2  213.08   17.10
  -3  19  -2  212.08   10.60
  -3  19  -2  195.08   11.00
   4 -19   2  835.72   40.20
   4  19   2  792.92   32.90
  -4  19  -2  846.22   33.60
   4  19   2  790.02   31.50
   4  19   2  807.82   38.40
  -4  19  -2  823.02   33.10
   5 -19   2  348.77   22.80
   5  19   2  343.97   15.70
   5  19   2  311.17   20.50
  -5  19  -2  367.06   17.40
  -5  19  -2  320.57   17.10
   5  19   2  346.47   15.60
   6 -19   2  166.18    7.70
   6 -19   2  158.78   18.90
   6  19   2  161.58   13.70
  -6  19  -2  161.78   14.20
   6  19   2  161.48   10.30
   6  19   2  163.78   10.00
  -6  19  -2  151.58   11.40
   7 -19   2    2.50    2.10
   7 -19   2    6.30    3.00
   7 -19   2   10.70    7.00
   7  19   2    6.50    4.00
   7  19   2    2.30    3.40
  -7  19  -2    4.30    4.30
   8 -19   2   73.29    5.70
   8 -19   2   89.39    7.20
   8 -19   2   66.99   11.70
  -8  19  -2   62.79    9.20
   8  19   2   76.39    8.40
   8  19   2   88.89    9.30
   9 -19   2   42.10    5.60
   9  19   2   36.00    7.20
  -9  19  -2   42.60   10.90
   9 -20  -2    8.90    2.90
   9 -20  -2    3.80    2.80
   9  20  -2    7.40    5.00
  -9  20   2   19.60    6.00
   8 -20  -2   54.69    4.60
   8 -20  -2   41.10    4.00
   8  20  -2   64.29   12.10
   8  20  -2   51.39    9.10
  -8  20   2   68.49    9.40
  -7  20   2   -2.30    3.40
  -7  20   2    0.60    4.10
   7  20  -2    3.10    3.90
   7  20  -2    0.30    3.20
  -6 -20   2    1.90    5.20
  -6  20   2    0.20    3.90
   6  20  -2   -1.10    3.30
  -6  20   2   -3.60    3.60
   6  20  -2    5.50    3.40
  -5 -20   2   30.50    7.60
  -5  20   2   17.70    4.90
   5  20  -2   23.10    3.90
   5  20  -2   15.60    3.60
  -5  20   2   24.30    5.10
  -4 -20   2   -2.80    5.60
   4 -20  -2   12.50    6.70
  -4  20   2   -1.50    3.20
   4  20  -2    0.60    5.40
  -4  20   2    5.50    3.60
   4  20  -2   -0.30    2.50
   4  20  -2   -1.00    2.50
  -3 -20   2   42.00    8.90
   3 -20  -2   53.39    9.80
  -3  20   2   52.69    5.60
  -3  20   2   55.19    5.90
   3  20  -2   41.00    9.00
   2 -20  -2   56.59    9.80
  -2 -20   2   61.19   10.50
  -2  20   2   65.19    5.30
   2  20  -2   67.29   10.90
   1 -20  -2   23.20    7.40
  -1 -20   2   23.10    7.90
   1  20  -2   26.20    8.10
   0 -20   2   48.80    9.60
   0 -20  -2   42.30    8.70
   0  20   2   48.00    9.70
   0  20  -2   43.90    9.70
  -1 -20  -2   98.79    6.80
  -1 -20  -2  103.79   12.50
   1 -20   2  105.99   13.50
  -1  20  -2   83.19    5.60
   1  20   2   86.69   12.40
  -1  20  -2   87.39    4.90
   2 -20   2   25.50    4.20
   2 -20   2   23.70    8.20
   2  20   2   20.20    7.30
  -2  20  -2   31.00    4.10
  -2  20  -2   27.40    3.60
   3 -20   2   25.10    8.10
  -3  20  -2   38.50    5.10
   3  20   2   21.20    7.60
  -3  20  -2   41.80    4.90
   4 -20   2   43.30   10.40
  -4  20  -2   79.39    7.70
   4  20   2   76.09   11.10
  -4  20  -2   79.89    7.50
   4  20   2   68.29    5.40
   4  20   2   69.39    6.20
  -5  20  -2   20.90    4.90
   5  20   2   19.20    3.80
  -5  20  -2   21.10    5.00
   5  20   2   20.00    4.00
   5  20   2   36.00    9.40
   6 -20   2   -2.20    6.30
   6  20   2    1.50    5.40
  -6  20  -2   16.90    4.90
   6  20   2    9.10    3.90
   6  20   2    7.30    3.50
  -6  20  -2    8.40    4.40
   7 -20   2   12.00    7.50
   7 -20   2    6.30    2.10
   7  20   2    5.00    3.60
  -7  20  -2    6.00    4.50
   7  20   2    7.00    4.20
   8 -20   2   11.20    2.80
   8 -20   2   14.60    3.40
   8 -20   2   14.20    7.50
  -8  20  -2   21.90    6.30
   8  20   2   13.50    5.20
   8  20   2   14.10    4.80
  -8  21   2   79.39   10.00
   7  21  -2   21.10    4.90
  -7  21   2   26.90    6.40
   7  21  -2   24.90    5.40
  -6 -21   2  191.88   14.60
  -6  21   2  172.98   19.50
  -6  21   2  159.98   14.20
   6  21  -2  155.58   10.10
   6  21  -2  172.38   10.40
  -5 -21   2  134.99   14.00
   5  21  -2  134.09    8.30
  -5  21   2  126.69    9.70
   5  21  -2  128.29    8.10
  -5  21   2  127.49    9.90
  -4 -21   2  255.87   18.30
  -4  21   2  241.08   13.10
   4  21  -2  216.18   17.40
  -4  21   2  253.37   13.10
   4  21  -2  241.68   11.10
   4  21  -2  231.68   10.90
  -3 -21   2   44.30    9.40
   3 -21  -2   43.90   10.00
  -3  21   2   41.80    5.40
   3  21  -2   30.80    8.70
  -3  21   2   39.70    5.30
   2 -21  -2  521.15   28.00
  -2 -21   2  505.85   27.60
  -2  21   2  461.15   19.70
   2  21  -2  440.36   31.90
  -2  21   2  472.95   20.10
   1 -21  -2  396.56   24.30
  -1 -21   2  395.26   24.50
   0 -21   2  343.17   23.00
   0 -21  -2  386.86   23.30
  -1 -21  -2  259.57   12.20
   1 -21   2  251.17   12.50
   1 -21   2  253.37   19.40
  -1  21  -2  236.38   10.40
  -1  21  -2  243.38   11.10
   2 -21   2    3.20    6.20
   2 -21   2   14.40    3.70
  -2 -21  -2    8.40    3.50
   2  21   2    4.70    5.80
  -2  21  -2    2.60    2.70
  -2  21  -2   11.10    2.50
   3 -21   2   61.59   11.20
  -3  21  -2   69.09    6.60
  -3  21  -2   71.39    6.40
   3  21   2   67.39   11.20
   4 -21   2   92.59   13.20
  -4  21  -2   87.39    8.00
  -4  21  -2   79.49    7.80
   4  21   2   85.89    6.00
   4  21   2   71.59   11.40
   4  21   2   89.49    5.90
   5 -21   2  483.35   28.60
   5  21   2  445.26   26.00
   5  21   2  455.05   21.10
   5  21   2  461.85   19.90
  -5  21  -2  457.55   21.70
  -5  21  -2  469.85   22.00
   6 -21   2  104.39   14.40
   6  21   2   97.59    7.60
  -6  21  -2  105.19   10.40
   6  21   2   97.19    8.00
  -6  21  -2   85.49    9.20
   6  21   2  116.39   13.30
   7 -21   2   52.99   11.20
   7  21   2   52.19    6.60
  -7  21  -2   54.29    8.50
   7  21   2   52.19    7.00
   8 -21   2    1.50    2.20
   8 -21   2    3.50    2.30
   8 -21   2    8.00    7.60
   8  21   2   -3.20    3.40
  -8  21  -2    2.40    4.80
   8  21   2   -3.00    4.00
   8  22  -2   37.30    7.40
  -8  22   2   42.80    7.70
   8  22  -2   52.99    7.40
  -7  22   2   28.40    6.60
   7  22  -2   19.80    4.60
   7  22  -2   24.30    5.10
  -6 -22   2   62.99   10.10
   6  22  -2   70.09    6.90
  -6  22   2   76.99    8.90
   6  22  -2   73.29    7.10
  -6  22   2   72.59    9.00
  -5 -22   2    2.30    6.00
   5  22  -2    1.10    2.70
  -5  22   2    4.50    3.80
   5  22  -2    3.50    2.80
  -5  22   2   -1.70    3.30
  -4 -22   2   49.99    9.50
   4  22  -2   41.00    4.30
  -4  22   2   57.69    6.50
  -4  22   2   46.10    6.10
   3 -22  -2   47.00    9.90
  -3 -22   2   57.39   10.60
  -3  22   2   50.39    5.70
  -2 -22   2  234.88   18.30
   2 -22  -2  259.17   33.60
  -2  22   2  237.18   11.40
  -2  22   2  229.98   11.90
   1 -22  -2  558.24   31.40
  -1 -22   2  637.54   32.80
   0 -22  -2    8.10    6.80
   0 -22   2    3.70    6.60
   1 -22   2  266.77   13.20
  -1 -22  -2  288.47   13.00
   1 -22   2  249.38   20.10
  -1  22  -2  257.87   11.30
  -1  22  -2  252.87   11.80
   2 -22   2  245.08   22.40
  -2 -22  -2  265.77   12.70
  -2  22  -2  264.17   12.50
  -2  22  -2  246.08   11.80
   3 -22   2  467.05   27.60
  -3  22  -2  428.86   18.90
  -3  22  -2  416.16   19.20
   4 -22   2   18.30    8.50
  -4  22  -2   25.20    4.80
   4  22   2   26.60    3.60
   4  22   2   26.60    3.50
  -4  22  -2   27.50    5.20
   5 -22   2   49.90   10.70
   5  22   2   52.49    5.40
  -5  22  -2   35.60    6.00
  -5  22  -2   43.10    6.50
   5  22   2   38.40    7.20
   5  22   2   57.29   10.50
   6 -22   2   48.00   11.50
   6  22   2   48.90    9.80
   6  22   2   62.89    6.50
   6  22   2   60.49    6.60
  -6  22  -2   65.29    8.40
  -6  22  -2   60.59    7.80
   7 -22   2  110.89   14.90
   7  22   2  105.29    8.60
   7  22   2  111.59    9.50
  -7  22  -2  119.69   12.10
   7  23  -2  130.79    9.90
   7  23  -2  112.89    9.50
  -7  23   2  150.08   12.10
  -6 -23   2   59.19    9.70
  -6  23   2   47.60    7.40
   6  23  -2   41.40    5.50
  -6  23   2   50.99    7.40
   6  23  -2   46.20    5.70
  -5 -23   2   -1.80    5.50
   5  23  -2    4.10    3.00
  -5  23   2   11.10    4.00
  -5  23   2    2.10    3.80
   5  23  -2   12.00    3.50
  -4 -23   2   88.19   12.30
  -4  23   2   95.89    8.70
   4  23  -2   78.99    5.60
  -4  23   2   96.09    8.60
   4  23  -2   80.39    5.70
  -3 -23   2   48.30    9.70
  -3  23   2   45.80    5.70
  -3  23   2   44.80    5.60
  -2 -23   2   18.90    8.10
   2 -23  -2   21.70    8.00
  -2  23   2   12.20    3.10
  -2  23   2   11.70    4.10
  -1 -23   2   37.10   10.40
   1 -23  -2   71.39   12.00
   0 -23   2   80.39   14.00
   1 -23   2  145.19    9.20
   1 -23   2  153.98   17.00
  -1  23  -2  127.39    7.40
  -2 -23  -2   34.10    4.90
   2 -23   2   31.50    9.40
  -2  23  -2   26.90    3.90
  -2  23  -2   26.30    4.10
  -3 -23  -2   12.40    3.90
   3 -23   2   14.50    7.80
  -3  23  -2   15.90    3.80
  -3  23  -2   13.30    3.80
   4 -23   2   28.10    9.50
  -4  23  -2   44.80    6.10
  -4  23  -2   46.50    6.10
   4  23   2   38.80    4.10
   5 -23   2  147.69   17.70
  -5  23  -2  163.78   14.20
   5  23   2  157.68    9.30
  -5  23  -2  166.38   11.70
   6 -23   2   19.30    8.90
  -6  23  -2   13.80    8.50
  -6  23  -2   11.70    4.50
   6  23   2   15.60    4.20
   6  23   2   17.10    4.10
   7 -23   2    3.90    7.30
  -7  23  -2   10.50    5.30
   7  23   2    5.90    3.80
   7  23   2    4.00    3.90
   7  24  -2   55.69    6.80
  -7  24   2   52.69    8.30
   7  24  -2   53.19    6.90
   6  24  -2   81.09    7.60
  -6  24   2   88.39    9.70
  -6  24   2   87.39    9.70
   6  24  -2   97.09    7.80
  -5 -24   2    5.10    6.50
  -5  24   2   -5.60    3.10
   5  24  -2    3.30    2.80
  -5  24   2   -0.10    3.50
   5  24  -2    1.40    2.60
  -4 -24   2  104.99   15.00
  -4  24   2  116.79    8.90
  -4  24   2  118.49    8.90
  -3 -24   2  215.08   25.40
  -3  24   2  211.58   11.50
  -3  24   2  196.18   11.30
  -2 -24   2  117.19   14.50
  -2  24   2   85.89    6.50
  -2  24   2   88.49    6.60
  -1 -24   2   10.20    7.60
   0 -24   2   23.30    5.50
   0 -24   2   15.00    7.60
   1 -24   2  141.09   16.60
   1 -24   2  140.19    9.10
  -1  24  -2  135.49    7.70
  -1  24  -2  132.39    7.10
   2 -24   2  130.39   16.50
  -2 -24  -2  118.49    8.10
  -2  24  -2  117.49    8.20
  -2  24  -2  128.09    7.60
   3 -24   2  257.97   21.20
  -3 -24  -2  236.78   12.50
  -3  24  -2  257.37   12.90
  -3  24  -2  254.97   13.10
  -4 -24  -2   99.39    7.60
   4 -24   2  107.99   15.20
   4  24   2   99.89    6.20
   4  24   2  102.59    6.40
  -4  24  -2   92.39    8.30
  -4  24  -2  105.19    8.60
   5 -24   2   18.50    8.70
  -5  24  -2   17.30    4.80
  -5  24  -2   24.10    6.20
   5  24   2   18.60    3.90
   6 -24   2   21.10    8.20
   6  24   2    8.70    3.80
  -6  24  -2    3.90    4.30
   6  24   2    8.30    3.90
   6  25  -2   29.90    5.20
  -6  25   2   39.80    6.80
  -6  25   2   42.80    7.20
   6  25  -2   35.80    5.30
  -5 -25   2   38.60    9.50
   5  25  -2   28.20    4.50
  -5  25   2   43.90    6.90
  -5  25   2   40.50    6.70
   5  25  -2   32.20    4.70
  -4 -25   2   -0.10    6.10
  -4  25   2    0.60    3.40
  -4  25   2   -1.50    3.00
  -3 -25   2   -4.50    6.10
  -3  25   2    5.10    3.20
  -3  25   2   -0.50    2.80
  -2 -25   2   -1.70    6.80
  -2  25   2   19.70    3.80
  -2  25   2    9.30    3.40
  -1 -25   2  185.98   19.30
   0 -25   2   35.70   10.10
   0 -25   2   50.19    6.40
   1 -25   2   13.20    7.80
   1 -25   2    9.40    4.20
  -1  25  -2   18.00    3.10
   2 -25   2   43.90   10.30
  -2  25  -2   36.60    6.60
  -3 -25  -2   59.49    6.80
   3 -25   2   37.20   10.50
  -3  25  -2   64.79    6.60
  -3  25  -2   59.89    6.50
   4 -25   2  163.78   18.80
  -4 -25  -2  140.89    9.20
  -4  25  -2  139.09   10.00
   4  25   2  132.39    7.40
  -4  25  -2  147.79   10.20
  -5 -25  -2   -2.40    3.60
   5 -25   2    4.80    7.30
   5  25   2    3.30    2.90
  -5  25  -2    0.30    3.50
  -5  25  -2    4.30    3.90
   6 -25   2   23.60    9.10
  -6  25  -2   14.70    5.20
   6  25   2   14.30    4.00
   6  25   2    9.20    3.80
   6  26  -2    7.30    3.90
   6  26  -2    8.50    3.50
  -6  26   2   13.20    5.10
  -5 -26   2   10.60    7.00
   5  26  -2    4.70    2.90
   5  26  -2    7.70    3.20
  -4 -26   2   15.50    8.00
  -4  26   2   13.10    4.60
  -4  26   2   15.20    4.20
  -3 -26   2  132.19   16.40
  -3  26   2  169.68   10.10
  -3  26   2  163.18   10.10
  -2 -26   2   -1.80    6.40
  -2  26   2    5.20    2.60
  -2  26   2   -1.80    2.60
  -1 -26   2   -5.10    6.50
   0 -26   2   23.50    9.30
   0 -26   2   18.10    5.00
   1 -26   2  189.78   20.00
   1 -26   2  183.48   11.10
  -1  26  -2  192.08    9.30
  -1  26  -2  189.88    9.60
   2 -26   2  124.59   16.50
  -2  26  -2  128.79    8.00
  -2  26  -2  116.69    7.80
  -3 -26  -2   -5.10    3.10
   3 -26   2    4.20    7.10
  -3  26  -2    0.30    3.00
  -3  26  -2    3.20    2.90
   4 -26   2    6.60    7.70
  -4 -26  -2    7.00    3.80
  -4  26  -2    3.50    3.40
  -4  26  -2    1.90    3.20
   5 -26   2    5.30    8.00
  -5 -26  -2    2.10    3.50
  -5  26  -2   -0.10    3.50
   5  26   2   -1.20    2.60
  -5  26  -2   -0.20    3.30
   5  26   2   -2.70    4.30
  -5  27   2   34.50    6.60
   5  27  -2   34.50    4.60
   5  27  -2   25.10    4.30
  -5  27   2   30.20    6.20
  -4 -27   2   11.50    7.00
  -4  27   2   -1.20    3.20
  -4  27   2   11.20    4.00
  -3 -27   2   29.50    9.70
  -3  27   2   53.39    6.40
  -3  27   2   49.40    6.30
  -2 -27   2    8.90    8.50
  -2  27   2    9.80    3.40
  -2  27   2    6.60    3.00
  -1 -27   2  117.99   16.00
  -1 -27   2  130.79    9.70
   0 -27   2  102.69   15.10
   0 -27   2   71.29    7.80
   1 -27   2    1.40    7.20
  -1  27  -2   14.70    3.10
  -1  27  -2   14.20    3.00
   2 -27   2    0.50    6.90
  -2  27  -2    2.20    2.60
  -2  27  -2    2.10    2.70
   3 -27   2    6.60    8.10
  -3  27  -2    9.80    3.70
  -3  27  -2    8.90    3.50
   4 -27   2   65.39   13.60
  -4 -27  -2   60.39    6.70
  -4  27  -2   51.79    6.80
  -4  27  -2   45.00    6.60
  -4 -28   2   44.90   11.40
  -4  28   2   34.10    5.90
  -4  28   2   37.10    6.30
  -3 -28   2    9.40    8.30
  -3  28   2    9.90    3.70
  -3  28   2    7.70    3.30
  -2 -28   2    7.60    7.10
  -2  28   2   10.60    3.70
  -1 -28   2   56.29    7.40
  -1 -28   2   67.79   13.30
   0 -28   2   11.40    8.80
   0 -28   2   14.00    4.70
   1 -28   2    8.40    8.20
  -1  28  -2   12.40    2.90
  -1  28  -2   10.40    3.10
   2 -28   2   30.30   10.20
  -2  28  -2   53.49    5.80
  -2  28  -2   51.99    5.90
   3 -28   2    2.50    7.30
  -3  28  -2    1.10    3.00
  -3  28  -2    0.70    3.20
  -2 -29   2    3.00    7.30
  -2 -29   2    7.30    4.40
  -2  29   2    2.40    3.30
  -2  29   2    1.00    3.10
  -1 -29   2   10.00    4.40
  -1 -29   2    3.40    7.20
   0 -29   2   -4.00    6.80
   1 -29   2    7.00    8.00
  -1  29  -2   11.40    3.10
   2 -29   2    1.90    7.70
 -12   0   3    4.30    4.80
 -11   0   3   -9.10    3.50
  11   0  -3    8.90    5.20
  10   0  -3   -6.20    4.30
 -10   0   3    1.80    4.40
  -9   0   3   -4.20    3.80
   9   0  -3   -6.50    3.80
  -9   0   3   -3.80    3.70
   9   0  -3   -4.30    3.60
   8   0  -3    1.20    3.30
   8   0  -3   -6.30    3.30
  -8   0   3   -1.50    3.50
  -8   0   3   -3.70    3.20
  -7   0   3   -4.80    1.90
   7   0  -3   -0.50    3.10
  -7   0   3    2.10    3.00
   7   0  -3   -1.40    2.70
  -7   0   3    0.10    2.80
  -6   0   3   -1.70    2.00
   6   0  -3   -3.20    2.80
  -6   0   3    0.50    2.70
   6   0  -3   -1.60    2.40
  -6   0   3   -2.60    2.70
   5   0  -3    2.50    2.90
  -5   0   3    0.90    2.90
   5   0  -3   -3.70    3.00
  -5   0   3    0.40    3.00
  -4   0   3    0.50    2.20
   4   0  -3   -2.90    1.80
   4   0  -3    1.10    2.30
  -3   0   3   -2.60    1.50
  -3   0   3    0.70    1.50
   3   0  -3    2.20    1.80
   3   0  -3   -1.90    1.60
  -2   0   3    0.50    1.60
   2   0  -3   -1.10    1.50
  -2   0   3   -0.80    1.40
   2   0  -3   -0.50    1.40
  -1   0   3   -0.30    0.90
  -1   0   3    0.60    0.90
   1   0  -3   -0.20    0.90
   1   0  -3   -1.80    0.90
   0   0   3    0.50    0.70
   0   0   3    2.00    0.90
   0   0  -3    0.30    0.80
   0   0  -3    0.70    0.70
   1   0   3   -0.60    1.30
  -1   0  -3    1.30    1.20
  -1   0  -3    2.10    1.20
   1   0   3    0.10    1.00
  -2   0  -3    0.70    1.40
   2   0   3    1.10    1.50
   2   0   3    1.30    1.30
  -2   0  -3   -0.80    1.30
  -3   0  -3   -1.10    1.60
   3   0   3    2.30    1.60
   3   0   3   -1.20    1.90
  -3   0  -3    2.30    1.70
  -4   0  -3    4.30    2.80
   4   0   3    1.20    2.90
   4   0   3    2.60    2.40
  -4   0  -3   -0.20    2.50
   4   0   3    1.50    2.70
   5   0   3   -5.00    2.60
   5   0   3   -0.50    2.40
  -5   0  -3   -0.90    2.40
  -5   0  -3    0.70    2.50
   5   0   3    2.30    2.40
   6   0   3    0.90    2.50
  -6   0  -3   -0.60    2.60
   6   0   3   -0.10    3.10
  -6   0  -3   -0.20    2.50
  -7   0  -3   -2.90    3.00
  -7   0  -3   -2.50    2.80
   7   0   3    0.20    2.80
   7   0   3   -4.50    3.30
   8   0   3   -6.90    4.20
   8   0   3    1.40    3.40
  -8   0  -3   -2.60    3.80
  -9   0  -3   -0.50    4.00
   9   0   3    1.30    5.00
  -9   0  -3   -4.90    4.10
  10   0   3   -8.00    4.20
 -10   0  -3    2.00    4.80
  11   0   3   -3.00    5.00
 -11   0  -3    4.60    5.30
 -12  -1   3   17.10    5.80
 -12   1   3   18.20    5.90
 -11  -1   3    7.80    5.00
  11  -1  -3    9.90    5.70
  11   1  -3   12.80    5.50
 -11   1   3    6.10    4.90
  10  -1  -3   47.10    7.90
 -10  -1   3   73.09    9.00
  10   1  -3   57.29    8.20
 -10   1   3   62.69    8.80
   9  -1  -3   14.40    5.30
   9  -1  -3    4.50    4.20
  -9  -1   3   12.80    4.90
  -9  -1   3   11.60    4.90
   9   1  -3   16.00    5.00
  -9   1   3   12.20    5.70
   9   1  -3    8.00    5.10
  -9   1   3   10.40    4.80
   8  -1  -3  322.97   16.90
  -8  -1   3  317.97   16.70
   8  -1  -3  322.27   17.10
  -8  -1   3  343.47   17.10
   8   1  -3  327.47   17.10
  -8   1   3  297.77   16.70
   8   1  -3  332.97   17.20
  -8   1   3  344.27   17.30
   7  -1  -3  136.89    9.50
  -7  -1   3  121.19    8.80
  -7  -1   3  115.79    8.80
   7  -1  -3  127.39    9.00
   7   1  -3  124.99    9.20
  -7   1   3  112.99    7.20
  -7   1   3  127.79    9.00
   7   1  -3  141.09    9.50
  -7   1   3  130.99    9.40
  -6  -1   3  155.18    9.60
   6  -1  -3  160.48    9.90
   6  -1  -3  172.58   10.00
  -6  -1   3  151.68    7.50
  -6  -1   3  152.28    9.50
  -6   1   3  156.48    9.70
   6   1  -3  170.88   10.00
  -6   1   3  149.79    8.30
   6   1  -3  167.98    9.90
  -6   1   3  161.08    9.90
  -5  -1   3    5.00    3.00
  -5  -1   3    4.10    3.10
   5  -1  -3    3.40    3.20
   5  -1  -3    4.00    3.30
   5   1  -3    2.80    3.30
   5   1  -3    1.10    2.90
  -5   1   3    2.10    2.40
  -5   1   3   -0.10    2.80
  -5   1   3   -0.50    3.00
   4  -1  -3 1033.10   40.80
   4  -1  -3 1080.49   40.80
  -4  -1   3 1036.50   40.60
   4   1  -3 1048.20   40.80
  -4   1   3 1064.39   40.80
   4   1  -3 1142.29   41.90
   3  -1  -3  371.06   15.60
  -3  -1   3  382.96   15.50
   3  -1  -3  389.06   15.50
  -3  -1   3  369.36   15.50
  -3   1   3  379.96   15.60
  -3   1   3  384.76   15.60
   3   1  -3  365.16   15.50
   3   1  -3  392.96   15.60
   2  -1  -3  219.48    9.20
  -2  -1   3  210.78    9.20
  -2  -1   3  220.68    9.10
   2  -1  -3  209.78    9.30
  -2   1   3  227.48    9.40
  -2   1   3  216.48    9.30
   2   1  -3  216.88    9.30
   2   1  -3  212.78    9.20
   1  -1  -3  241.38    9.80
   1  -1  -3  252.87    9.60
  -1   1   3  247.98    9.80
   1   1  -3  257.07    9.70
  -1   1   3  242.58    9.70
   1   1  -3  245.38    9.70
   0  -1   3  360.06   13.60
  -1  -1  -3  168.38    6.90
   1  -1   3  161.88    7.20
   1  -1   3  160.78    6.70
   1   1   3  165.38    6.80
  -1   1  -3  155.88    7.00
   1   1   3  171.28    7.10
  -1   1  -3  169.28    6.90
  -2  -1  -3 1590.24   86.79
   2  -1   3 1440.86   87.19
  -3  -1  -3  405.46   16.20
   3  -1   3  385.26   16.30
   3  -1   3  387.06   15.80
  -3  -1  -3  389.76   16.00
   3   1   3  381.36   15.80
  -3   1  -3  396.26   16.20
   3   1   3  407.66   16.30
  -3   1  -3  376.96   16.10
  -4  -1  -3   93.99    6.40
   4  -1   3   88.89    6.70
   4  -1   3   81.69    7.00
  -4  -1  -3   96.49    7.50
   4  -1   3   94.09    6.10
  -4   1  -3   80.79    6.40
   4   1   3   90.39    6.90
  -4   1  -3   86.69    4.10
  -4   1  -3   87.09    6.40
   4   1   3   93.69    6.30
   5  -1   3   13.70    3.90
   5  -1   3   14.50    3.30
  -5  -1  -3   11.60    3.20
   5  -1   3   16.60    3.50
  -5  -1  -3    8.10    3.30
   5   1   3   15.70    4.00
  -5   1  -3   14.00    3.50
   5   1   3   15.80    3.40
  -5   1  -3   10.40    3.30
  -6  -1  -3   58.09    6.00
   6  -1   3   44.40    5.90
   6  -1   3   51.09    4.80
   6  -1   3   53.19    5.70
  -6  -1  -3   61.49    6.50
  -6   1  -3   52.19    5.80
   6   1   3   53.69    5.80
   6   1   3   62.29    6.70
  -6   1  -3   51.79    6.10
  -7  -1  -3    6.70    3.90
   7  -1   3    2.00    2.90
  -7  -1  -3   -0.60    2.80
   7  -1   3   -0.70    3.70
   7   1   3    6.20    4.10
   7   1   3    8.60    3.40
  -7   1  -3    2.40    3.20
  -7   1  -3   -0.40    3.20
   8  -1   3   -3.10    4.80
  -8  -1  -3    5.10    4.20
   8  -1   3    2.30    3.30
  -8  -1  -3    2.20    3.60
  -8   1  -3   -2.90    3.40
   8   1   3    0.90    3.40
  -8   1  -3   -1.50    3.80
   8   1   3    1.60    4.40
  -9  -1  -3   46.80    6.60
   9  -1   3   46.60    7.70
  -9  -1  -3   30.40    6.60
  -9   1  -3   42.60    3.70
  -9   1  -3   27.00    6.20
   9   1   3   33.80    7.10
  -9   1  -3   38.90    7.10
  10  -1   3   16.80    6.40
 -10  -1  -3   19.10    6.20
 -10  -1  -3   21.70    2.80
  10   1   3    7.10    5.60
 -10   1  -3    9.90    5.70
 -11  -1  -3    7.70    5.20
  11  -1   3   11.30    5.90
 -11   1  -3   17.30    6.20
  11   1   3   23.90    7.10
 -12  -2   3    2.20    4.90
 -12   2   3    8.10    5.20
  12   2  -3   11.50    9.60
 -11  -2   3  145.79   12.30
  11  -2  -3  158.88   13.20
 -11   2   3  168.58   13.10
  11   2  -3  152.88   12.90
 -10  -2   3  103.49   10.30
 -10  -2   3  108.29   10.10
  10  -2  -3  111.99   11.00
  10   2  -3   96.59   10.20
 -10   2   3  132.19   11.90
   9  -2  -3   -5.20    4.00
   9  -2  -3   -1.80    3.90
  -9  -2   3   -9.00    3.30
  -9  -2   3   -4.30    4.60
  -9   2   3   -1.30    4.00
   9   2  -3   -5.50    4.20
  -9   2   3   -1.10    5.10
   9   2  -3    2.20    4.30
  -8  -2   3   38.40    5.90
   8  -2  -3   29.00    5.60
   8  -2  -3   21.10    5.30
  -8  -2   3   15.50    4.50
  -8   2   3   22.00    4.10
  -8   2   3   27.30    5.70
  -8   2   3   20.40    5.00
   8   2  -3   21.20    5.10
   8   2  -3   26.90    5.70
   7  -2  -3  492.35   22.60
  -7  -2   3  502.55   22.30
   7  -2  -3  526.75   22.90
  -7  -2   3  496.35   22.40
  -7   2   3  465.45   22.50
  -7   2   3  514.15   21.30
   7   2  -3  497.05   22.60
   7   2  -3  520.95   22.90
  -7   2   3  529.75   23.00
  -6  -2   3  353.96   16.30
   6  -2  -3  355.86   16.60
  -6  -2   3  348.77   16.30
   6  -2  -3  335.37   16.40
   6   2  -3  336.67   16.40
  -6   2   3  347.87   16.60
  -6   2   3  346.87   15.70
   6   2  -3  353.46   16.50
  -6   2   3  361.16   16.70
  -5  -2   3  159.58    9.20
   5  -2  -3  168.78    9.60
  -5  -2   3  127.99    8.70
   5   2  -3  162.58    9.30
   5   2  -3  148.09    9.10
  -5   2   3  153.28    8.60
  -5   2   3  156.68    9.20
  -4  -2   3  619.64   24.70
  -4  -2   3  605.44   24.80
   4  -2  -3  597.24   25.00
   4  -2  -3  618.74   25.00
  -4   2   3  675.93   25.30
  -4   2   3  625.34   25.10
   4   2  -3  626.54   25.00
  -3  -2   3 2714.73  140.09
   3   2  -3 2627.54  140.19
  -3   2   3 2723.63  143.39
   2  -2  -3   12.30    2.10
  -2  -2   3    7.40    1.60
  -2  -2   3    8.10    1.90
   2  -2  -3    9.60    1.90
   2   2  -3   10.30    2.00
  -2   2   3   11.10    2.00
   2   2  -3    9.90    1.80
  -2   2   3   10.50    2.10
  -1  -2   3  517.25   34.30
   1  -2  -3  436.56   35.20
  -1   2   3  451.55   34.50
   1   2  -3  501.35   35.70
   0  -2   3 1758.52   81.89
   0   2  -3 1888.51   82.89
   0   2   3 1822.12   81.49
   1  -2   3  545.25   20.50
  -1   2  -3  532.55   20.40
  -2  -2  -3 4882.71  200.08
   2   2   3 4400.86  199.18
  -2   2  -3 4429.56  200.48
   3  -2   3  483.85   19.80
   3  -2   3  476.75   19.40
  -3  -2  -3  472.95   18.80
   3  -2   3  477.55   18.80
  -3  -2  -3  484.25   19.20
   3   2   3  457.85   18.80
  -3   2  -3  463.65   19.20
   3   2   3  482.35   19.20
   4  -2   3 1870.31  125.99
  -4  -2  -3 2016.00  124.19
  -4   2  -3 1959.30  125.99
   4   2   3 1911.91  124.59
   5  -2   3   18.30    3.80
  -5  -2  -3   11.10    3.40
   5  -2   3   11.80    3.00
  -5  -2  -3   18.30    3.50
   5  -2   3   16.30    4.00
   5   2   3   12.20    3.20
  -5   2  -3    8.20    3.30
  -5   2  -3   14.00    1.90
  -5   2  -3    9.80    3.20
   5   2   3    5.00    3.20
  -6  -2  -3  269.57   14.10
   6  -2   3  305.47   15.40
  -6  -2  -3  333.67   15.30
   6  -2   3  309.87   13.90
   6  -2   3  304.87   14.30
   6   2   3  287.07   14.30
  -6   2  -3  283.17   14.50
   6   2   3  287.47   15.10
  -6   2  -3  307.77   12.00
  -6   2  -3  323.57   15.40
   7  -2   3   55.29    5.00
   7  -2   3   53.29    5.80
  -7  -2  -3   45.20    6.20
  -7  -2  -3   50.49    5.80
   7  -2   3   36.90    6.20
  -7   2  -3   56.09    6.50
   7   2   3   58.89    7.00
   7   2   3   48.10    5.90
  -7   2  -3   47.70    3.50
  -7   2  -3   62.49    7.20
  -8  -2  -3  360.96   17.70
   8  -2   3  344.37   17.50
   8  -2   3  372.36   20.40
  -8  -2  -3  385.16   18.90
   8   2   3  366.96   19.90
  -8   2  -3  381.86   19.10
  -8   2  -3  372.66   14.60
   8   2   3  353.06   17.70
  -8   2  -3  308.37   17.70
   9  -2   3   12.10    5.50
  -9  -2  -3   25.40    6.20
  -9  -2  -3   23.40    5.40
   9   2   3   24.20    6.50
  -9   2  -3   20.10    6.00
  10  -2   3   42.00    7.80
 -10  -2  -3   49.40    8.10
 -10   2  -3   45.90    8.20
  10   2   3   30.80    7.50
 -11  -2  -3   39.30    7.60
  11  -2   3   26.80    7.20
 -11   2  -3   24.20    6.60
  11   2   3   26.90    7.50
 -12  -3   3   36.50    6.70
 -12   3   3   24.60    7.00
  12   3  -3   16.20    7.00
 -11  -3   3   -2.60    4.00
  11  -3  -3    5.60    5.30
  11   3  -3    2.60    5.20
 -11   3   3   -0.70    4.30
 -10  -3   3   48.40    7.30
  10  -3  -3   65.59    8.40
 -10  -3   3   62.99    7.80
 -10   3   3   52.19    8.00
  10   3  -3   52.89    7.90
  -9  -3   3   87.29    9.10
  -9  -3   3  105.79   10.70
   9  -3  -3   83.29    9.40
   9  -3  -3   89.39    9.30
  -9   3   3   88.39    9.60
  -9   3   3   75.79    9.10
  -9   3   3   77.29    6.90
   9   3  -3   92.99    9.70
   9   3  -3   88.89    9.50
   8  -3  -3   41.30    6.50
   8  -3  -3   36.50    5.90
  -8  -3   3   37.50    6.00
  -8  -3   3   40.20    6.30
   8   3  -3   48.50    6.60
  -8   3   3   45.60    6.70
   8   3  -3   49.00    6.70
  -8   3   3   39.50    5.30
  -8   3   3   32.70    6.30
   7  -3  -3   10.20    4.00
  -7  -3   3    7.00    3.70
   7  -3  -3    5.20    3.40
  -7  -3   3    4.70    3.40
   7   3  -3    8.20    4.10
  -7   3   3    6.60    3.80
   7   3  -3    7.30    3.50
  -7   3   3    7.50    3.30
  -7   3   3    5.30    3.80
  -6  -3   3   43.20    5.10
   6  -3  -3   45.40    5.60
   6  -3  -3   39.20    5.10
  -6  -3   3   47.00    5.30
   6   3  -3   48.80    5.80
   6   3  -3   40.70    5.30
  -6   3   3   37.80    4.90
  -6   3   3   41.60    5.50
  -6   3   3   37.50    5.10
  -5  -3   3  734.53   28.90
  -5  -3   3  725.93   29.90
   5  -3  -3  740.73   29.20
  -5   3   3  721.13   29.30
  -5   3   3  734.43   30.60
   5   3  -3  697.73   29.10
  -5   3   3  718.73   29.00
   5   3  -3  688.73   29.00
   4  -3  -3 1109.79   43.50
  -4  -3   3 1127.49   43.20
   4  -3  -3 1166.48   43.40
  -4   3   3 1178.78   43.80
   4   3  -3 1153.58   43.40
  -4   3   3 1105.79   43.50
   3  -3  -3    8.60    2.10
   3  -3  -3   10.20    2.20
  -3  -3   3    9.70    2.10
  -3  -3   3    8.50    1.80
  -3   3   3    7.60    2.10
   3   3  -3    5.90    1.90
   3   3  -3    8.30    2.10
  -3   3   3    3.90    1.90
   2  -3  -3  407.66   15.60
  -2  -3   3  364.66   15.20
  -2   3   3  415.56   15.70
  -2   3   3  392.36   15.30
   2   3  -3  390.06   15.20
   2   3  -3  376.46   15.30
   1   3  -3 5752.92  224.48
  -1   3   3 5547.75  225.48
   0  -3   3 4379.16  182.28
   0   3  -3 4634.04  182.18
   0   3   3 4683.43  180.78
   1  -3   3   81.89    3.80
  -1  -3  -3   84.99    4.00
  -1  -3  -3   83.69    3.90
   1  -3   3   79.59    4.50
  -1   3  -3   80.59    3.90
   1   3   3   78.29    4.00
   1   3   3   77.19    3.90
  -1   3  -3   72.19    4.30
  -2  -3  -3  494.75   18.70
   2  -3   3  496.45   20.40
   2  -3   3  472.95   19.30
   2   3   3  486.25   18.90
   2   3   3  489.65   18.80
  -2   3  -3  494.95   19.30
  -3  -3  -3  214.98    9.50
   3  -3   3  222.38    9.50
   3  -3   3  212.18   10.30
   3  -3   3  205.28   11.00
  -3  -3  -3  222.68    9.90
   3   3   3  216.18    9.70
  -3   3  -3  202.58    9.90
   3   3   3  211.08    9.80
  -4  -3  -3 1157.88   44.40
   4  -3   3 1159.88   45.60
  -4  -3  -3 1155.48   44.90
   4  -3   3 1210.38   45.40
   4   3   3 1194.28   44.70
  -4   3  -3 1200.68   45.20
  -4   3  -3 1185.98   45.10
   4   3   3 1159.78   45.00
  -5  -3  -3  162.88    8.80
   5  -3   3  145.29    9.40
   5  -3   3  148.99    9.70
   5  -3   3  149.19    8.60
  -5  -3  -3  153.98    9.30
   5   3   3  173.08    9.70
  -5   3  -3  165.48    9.40
  -5   3  -3  165.88    9.50
   5   3   3  167.48    9.20
   6  -3   3  104.29    8.40
  -6  -3  -3  109.89    7.30
  -6  -3  -3   93.19    7.50
   6  -3   3   99.19    7.00
   6  -3   3  119.19    7.80
  -6   3  -3   90.99    7.40
   6   3   3  100.49    8.00
  -6   3  -3  102.99    8.10
   6   3   3   93.89    7.30
  -7  -3  -3  142.59    9.20
   7  -3   3  136.19    8.60
   7  -3   3  135.09    9.00
   7  -3   3  132.59   10.20
  -7  -3  -3  132.49    9.80
   7   3   3  141.59    9.50
   7   3   3  135.79   10.30
  -7   3  -3  154.28    9.90
  -7   3  -3  149.19   10.40
   8  -3   3   66.19    7.10
  -8  -3  -3   78.09    7.50
   8  -3   3   77.09   10.00
  -8  -3  -3   75.79    8.30
  -8   3  -3   67.29    8.70
  -8   3  -3   65.69    7.50
   8   3   3   76.79    9.20
   8   3   3   62.09    7.20
   9  -3   3   69.89    9.00
  -9  -3  -3   80.39    8.10
   9   3   3   73.59    9.40
  -9   3  -3   76.89    9.50
  10  -3   3   86.79   10.80
 -10  -3  -3  101.69   10.60
  10   3   3  101.49   11.10
 -10   3  -3  130.29   12.50
 -11  -3  -3   -1.40    4.30
  11  -3   3    0.50    5.10
 -11   3  -3    0.90    4.70
  11   3   3    0.70    5.00
 -12  -4   3   15.60    5.70
  12   4  -3   -1.80    5.20
 -11  -4   3   47.60    7.60
  11  -4  -3   59.19    8.70
 -11   4   3   39.90    7.70
  11   4  -3   34.90    7.10
 -10  -4   3  146.89   11.50
 -10  -4   3  173.88   12.10
  10  -4  -3  189.68   13.20
 -10   4   3  156.18   12.50
  10   4  -3  165.28   13.00
   9  -4  -3  305.37   16.50
  -9  -4   3  270.07   15.80
  -9  -4   3  317.87   16.50
   9  -4  -3  323.67   17.40
  -9   4   3  323.97   17.40
  -9   4   3  302.17   17.20
   9   4  -3  311.57   17.10
  -9   4   3  280.37   15.00
   9   4  -3  310.97   17.20
   8  -4  -3   52.29    7.10
   8  -4  -3   44.40    6.20
  -8  -4   3   55.19    6.90
  -8  -4   3   50.19    6.40
  -8   4   3   53.19    7.00
  -8   4   3   48.20    6.80
   8   4  -3   47.50    6.70
   8   4  -3   54.59    7.00
  -8   4   3   45.20    6.10
  -7  -4   3    7.20    3.40
   7  -4  -3    0.30    2.80
   7  -4  -3   -1.10    3.20
  -7  -4   3    3.20    3.20
  -7   4   3    5.30    3.50
   7   4  -3   -2.50    2.70
  -7   4   3    4.70    3.40
   7   4  -3    0.40    3.40
  -7   4   3    0.70    3.20
  -6  -4   3    1.80    2.80
   6  -4  -3   -1.40    2.90
  -6  -4   3   -0.80    2.50
   6  -4  -3    3.10    2.80
  -6   4   3   -0.70    2.90
   6   4  -3    2.80    2.70
  -6   4   3   -1.80    2.80
  -6   4   3   -1.00    2.70
   6   4  -3    3.30    3.20
   5  -4  -3  174.68   10.30
  -5  -4   3  196.28   10.10
  -5  -4   3  187.48    9.90
  -5   4   3  195.78   10.70
   5   4  -3  207.68   10.60
  -5   4   3  206.28   11.10
   5   4  -3  178.28   10.50
  -5   4   3  202.78   10.90
   4  -4  -3  108.29    6.90
  -4  -4   3  110.79    6.30
  -4  -4   3  112.89    6.70
   4  -4  -3  109.19    7.00
   4   4  -3  103.19    6.70
  -4   4   3  109.59    7.40
  -4   4   3   90.59    6.80
   4   4  -3   88.79    7.50
  -4   4   3  109.29    7.10
  -3  -4   3 1041.30   39.60
  -3   4   3 1084.59   41.10
  -2  -4   3  224.88    9.10
  -2  -4   3  225.78    9.50
   2  -4  -3  234.38    9.40
   2  -4  -3  229.58    9.80
   2   4  -3  222.48    9.60
  -2   4   3  235.88    9.70
   2   4  -3  226.88    9.30
  -2   4   3  240.18   10.00
  -1  -4   3 2151.38   89.09
   1   4  -3 1797.92   87.69
  -1   4   3 1778.52   89.59
   0  -4   3  850.41   48.70
   0  -4  -3  885.81   47.90
   0   4   3  952.60   48.30
   0   4  -3  960.20   49.99
   1  -4   3  472.35   18.10
   1  -4   3  486.35   20.00
  -1   4  -3  454.45   18.10
   2  -4   3 1055.59   72.09
  -2   4  -3 1108.49   71.29
   2   4   3 1015.60   66.59
   3  -4   3  103.29    6.60
  -3  -4  -3  110.59    6.20
  -3  -4  -3  104.99    5.60
   3  -4   3  100.49    7.80
   3  -4   3  106.69    5.70
  -3   4  -3  112.79    6.30
  -3   4  -3   95.99    6.40
   3   4   3  109.39    6.00
   3   4   3  107.79    6.20
  -4  -4  -3  323.17   13.60
   4  -4   3  307.37   14.80
   4  -4   3  306.87   15.40
   4  -4   3  316.47   13.70
   4   4   3  305.77   14.00
  -4   4  -3  320.57   14.70
   4   4   3  317.37   14.40
  -4   4  -3  318.27   14.40
   5  -4   3   97.49    7.70
  -5  -4  -3   79.89    6.60
   5  -4   3   78.09    7.50
  -5  -4  -3   98.39    7.90
   5  -4   3   99.49    6.30
   5   4   3   87.69    7.00
   5   4   3   88.69    6.40
  -5   4  -3   96.59    7.10
  -5   4  -3   76.19    6.80
  -6  -4  -3  262.97   13.40
   6  -4   3  270.07   13.60
   6  -4   3  263.37   14.00
   6  -4   3  256.37   12.80
  -6  -4  -3  260.17   12.70
   6   4   3  256.47   13.10
  -6   4  -3  245.28   13.30
   6   4   3  273.17   13.80
  -6   4  -3  263.87   13.80
   7  -4   3  236.58   14.20
   7  -4   3  255.27   13.00
  -7  -4  -3  258.97   13.00
   7  -4   3  222.98   12.70
  -7  -4  -3  257.17   13.80
   7   4   3  234.98   13.90
   7   4   3  260.17   13.50
  -7   4  -3  249.97   14.10
  -7   4  -3  261.37   13.90
   8  -4   3   50.29    8.60
  -8  -4  -3   53.19    7.20
  -8  -4  -3   66.89    7.00
   8  -4   3   45.60    6.10
   8  -4   3   57.49    6.00
  -8   4  -3   54.49    7.10
   8   4   3   51.79    7.80
   8   4   3   47.50    6.50
   9  -4   3   38.80    7.50
  -9  -4  -3   34.40    5.80
  -9  -4  -3   43.40    7.10
   9   4   3   23.60    6.50
  -9   4  -3   21.10    5.90
 -10  -4  -3    5.10    4.60
  10  -4   3   11.20    5.80
  10   4   3   -1.70    4.60
 -10   4  -3   -4.30    4.00
 -11  -4  -3   25.40    6.60
  11  -4   3   19.50    6.70
  11   4   3   25.20    7.00
 -11   4  -3   26.10    7.20
 -12  -5   3    9.90    5.10
 -12   5   3    8.70    6.60
  12   5  -3   17.80    6.30
 -11  -5   3  100.49   10.20
  11  -5  -3  114.49   11.30
 -11   5   3  105.79   11.40
  11   5  -3   95.79   10.70
 -10  -5   3  391.96   19.40
  10  -5  -3  384.46   20.40
 -10   5   3  380.46   20.70
  10   5  -3  396.66   20.80
 -10   5   3  357.76   17.90
   9  -5  -3  169.98   12.40
  -9  -5   3  164.68   11.30
  -9  -5   3  193.08   11.70
   9  -5  -3  161.58   11.50
  -9   5   3  175.08   11.30
  -9   5   3  167.98   12.20
   9   5  -3  158.98   12.00
   9   5  -3  152.28   11.90
  -9   5   3  173.08   12.20
  -8  -5   3  227.18   12.30
   8  -5  -3  205.48   12.30
   8  -5  -3  192.78   12.60
  -8  -5   3  186.58   11.70
  -8   5   3  206.28   12.50
   8   5  -3  232.88   13.10
  -8   5   3  197.78   13.00
  -8   5   3  202.08   13.00
   8   5  -3  200.68   12.70
  -7  -5   3  564.34   24.30
  -7  -5   3  564.44   24.30
   7  -5  -3  568.74   24.90
   7  -5  -3  556.24   25.00
   7   5  -3  592.44   25.30
  -7   5   3  570.34   25.40
  -7   5   3  571.24   25.40
  -7   5   3  610.24   25.80
   7   5  -3  565.24   25.20
   6  -5  -3  904.91   35.70
  -6  -5   3  900.21   35.10
   6  -5  -3  871.21   35.60
  -6  -5   3  918.61   35.40
  -6   5   3  869.11   36.40
  -6   5   3  881.51   36.10
   6   5  -3  876.21   35.70
  -6   5   3  892.91   36.20
   6   5  -3  889.61   35.80
  -5  -5   3   29.40    3.80
   5  -5  -3   25.40    4.30
  -5  -5   3   24.90    3.80
  -5  -5   3   23.50    3.60
  -5   5   3   24.40    4.80
  -5   5   3   30.30    4.60
  -5   5   3   28.90    4.60
   5   5  -3   26.10    4.40
   5   5  -3   30.80    4.50
  -4  -5   3  530.85   20.90
  -4  -5   3  512.95   21.10
  -4  -5   3  527.05   21.60
   4  -5  -3  549.05   21.70
   4  -5  -3  517.35   21.70
  -4   5   3  558.94   22.10
   4   5  -3  555.04   21.70
   4   5  -3  505.75   21.80
  -4   5   3  516.85   22.80
   3  -5  -3   20.10    2.70
  -3  -5   3   22.40    2.60
  -3  -5   3   23.10    2.30
   3  -5  -3   18.60    2.60
  -3   5   3   16.60    2.70
  -3   5   3   19.20    3.70
   3   5  -3   17.40    2.60
  -3   5   3   19.00    2.90
   3   5  -3   15.30    2.50
   2  -5  -3  512.35   19.80
  -2  -5   3  476.75   19.30
   2   5  -3  521.05   19.60
  -2   5   3  509.85   19.60
  -2   5   3  523.65   20.00
  -2   5   3  528.15   21.60
   2   5  -3  517.75   19.30
   1   5  -3 3542.05  146.59
  -1   5   3 3454.35  148.89
   0  -5  -3  603.24   37.30
   0  -5   3  570.34   38.10
   0   5   3  706.73   38.20
   0   5  -3  652.43   39.50
   1  -5   3 2051.19  103.29
   1   5   3 2089.79   97.59
  -1   5  -3 2210.28  103.09
   2  -5   3  224.68    9.20
   2  -5   3  235.68   10.20
   2  -5   3  244.18   12.30
  -2  -5  -3  220.28    9.50
  -2  -5  -3  230.78    9.20
  -2   5  -3  215.88   10.00
   2   5   3  236.18    9.50
  -2   5  -3  243.28    9.70
   2   5   3  215.18    9.50
   3  -5   3  305.47   15.50
   3  -5   3  304.57   13.90
  -3  -5  -3  321.07   13.20
   3  -5   3  299.67   12.70
  -3  -5  -3  324.07   12.60
   3   5   3  309.87   13.10
  -3   5  -3  293.77   13.60
  -3   5  -3  316.07   13.40
   3   5   3  298.37   13.10
   4  -5   3  893.61   33.70
   4  -5   3  835.62   35.80
  -4  -5  -3  880.01   34.10
  -4  -5  -3  901.11   33.50
   4  -5   3  840.32   34.60
   4   5   3  883.21   34.30
   4   5   3  862.71   33.40
  -4   5  -3  940.01   38.40
  -4   5  -3  905.71   34.50
   4   5   3  862.91   34.00
   5  -5   3  521.15   22.50
  -5  -5  -3  500.65   21.70
   5  -5   3  499.85   23.00
  -5  -5  -3  529.05   21.10
   5  -5   3  514.75   21.20
   5   5   3  510.55   21.90
  -5   5  -3  522.15   22.30
   5   5   3  532.55   21.80
  -5   5  -3  526.15   22.30
  -6  -5  -3   43.20    5.50
   6  -5   3   40.30    6.00
  -6  -5  -3   44.20    4.80
   6  -5   3   37.10    4.50
   6  -5   3   55.29    6.40
   6   5   3   48.20    5.90
  -6   5  -3   40.00    5.50
   6   5   3   43.30    5.20
  -6   5  -3   39.80    5.50
   7  -5   3   13.50    4.80
  -7  -5  -3   12.00    4.10
  -7  -5  -3   10.50    3.50
   7  -5   3   10.50    3.40
   7  -5   3    9.80    4.10
   7   5   3   13.40    4.60
  -7   5  -3   13.60    4.20
   7   5   3    9.00    3.90
  -7   5  -3   15.30    4.40
   8  -5   3   19.00    4.50
  -8  -5  -3   12.60    4.50
   8  -5   3   17.70    6.10
   8  -5   3   12.10    3.90
  -8  -5  -3    7.00    3.60
   8   5   3   18.40    6.00
   8   5   3   19.40    4.80
  -8   5  -3   11.70    4.40
  -8   5  -3   10.80    4.70
  -9  -5  -3   28.40    5.20
  -9  -5  -3   20.80    5.30
   9  -5   3   32.80    6.60
  -9   5  -3   35.70    6.90
   9   5   3   38.60    7.30
 -10  -5  -3  292.57   17.10
  10  -5   3  295.27   18.20
 -10   5  -3  291.67   18.30
  10   5   3  273.57   17.70
  11  -5   3   13.70    5.90
 -11  -5  -3   23.90    6.10
  11   5   3   20.20    6.70
 -11   5  -3   11.30    5.80
 -12  -6   3   17.50    5.70
 -12   6   3    8.90    5.30
  12   6  -3   12.60    6.10
  11  -6  -3  103.69   11.00
 -11  -6   3   96.09   10.10
 -11   6   3   88.89   10.90
  11   6  -3   95.89   10.80
 -10  -6   3   26.90    5.50
  10  -6  -3   32.60    7.20
 -10  -6   3   34.10    6.20
 -10   6   3   34.50    6.70
 -10   6   3   24.60    6.40
  10   6  -3   24.60    6.40
  -9  -6   3  434.96   21.20
  -9  -6   3  505.25   21.90
   9  -6  -3  501.45   23.10
   9  -6  -3  446.56   22.00
   9   6  -3  448.36   22.70
  -9   6   3  444.46   22.10
  -9   6   3  465.45   22.90
   9   6  -3  447.76   22.50
  -9   6   3  458.45   23.00
  -8  -6   3   34.70    5.40
   8  -6  -3   25.50    5.10
  -8  -6   3   21.00    4.90
   8  -6  -3   26.30    5.90
   8   6  -3   19.40    5.10
   8   6  -3   17.70    5.40
  -8   6   3   24.80    5.70
  -8   6   3   27.60    5.80
   7  -6  -3  275.87   14.60
  -7  -6   3  279.57   13.90
  -7  -6   3  281.07   14.00
   7  -6  -3  287.97   15.00
   7   6  -3  295.07   15.10
   7   6  -3  287.87   15.00
  -7   6   3  307.57   15.50
  -7   6   3  283.77   15.20
  -7   6   3  268.47   15.60
   6  -6  -3   23.60    4.00
  -6  -6   3    9.30    3.30
  -6  -6   3   24.00    3.10
  -6  -6   3   20.00    3.60
   6  -6  -3   25.60    4.40
   6   6  -3   20.00    4.00
  -6   6   3   15.70    3.90
   6   6  -3   12.90    3.80
  -6   6   3   25.70    5.80
  -6   6   3   25.90    4.70
  -5  -6   3  133.09    8.30
   5  -6  -3  111.39    7.50
  -5  -6   3  110.29    7.10
  -5  -6   3  101.29    6.80
  -5   6   3  110.69    7.90
  -5   6   3  114.39    8.00
   5   6  -3  107.19    7.50
   5   6  -3  125.49    7.90
  -5   6   3  101.29    8.70
  -4  -6   3 1257.17   47.10
  -4  -6   3 1236.48   48.10
  -4   6   3 1292.67   49.70
   4   6  -3 1240.68   47.70
   4   6  -3 1259.17   47.60
  -4   6   3 1289.67   48.20
  -3  -6   3  185.48    8.10
   3  -6  -3  183.08    8.70
  -3  -6   3  186.68   10.00
   3  -6  -3  196.98    8.40
  -3  -6   3  175.28    7.70
  -3   6   3  181.78   10.60
   3   6  -3  184.88    8.40
  -3   6   3  205.18    9.20
   3   6  -3  172.88    8.50
  -3   6   3  166.98    8.80
  -2  -6   3   92.79    4.30
  -2  -6   3  103.19    4.10
   2  -6  -3   93.39    4.40
   2  -6  -3   85.59    4.80
  -2  -6   3   89.49    6.80
  -2   6   3   87.29    6.60
   2   6  -3   92.89    4.40
  -2   6   3   94.89    4.80
   2   6  -3   93.09    4.80
  -2   6   3   98.29    5.30
  -1  -6   3  170.08   10.10
   1  -6  -3  196.38    7.10
   1  -6  -3  175.68    7.50
  -1   6   3  186.68    7.90
  -1   6   3  202.38    7.50
  -1   6   3  186.38   10.10
   1   6  -3  188.28    7.60
   1   6  -3  189.28    7.40
   0  -6   3   22.50    2.00
   0  -6   3   36.50    5.10
   0  -6   3   21.80    1.70
   0   6   3   22.50    1.90
   0   6   3   26.30    3.80
   0   6  -3   29.80    2.20
   0   6  -3   29.50    1.80
   0   6   3   24.90    2.00
   0   6   3   28.70    1.60
   1  -6   3 1183.38   46.40
   2  -6   3   49.40    6.20
   2  -6   3   61.69    3.30
  -2  -6  -3   58.19    3.50
   2  -6   3   68.59    4.60
  -2  -6  -3   59.29    3.10
   2   6   3   59.39    3.60
   2   6   3   51.89    3.60
  -2   6  -3   58.99    3.80
  -2   6  -3   58.49    4.30
   2   6   3   52.99    4.80
   3  -6   3  290.67   12.20
  -3  -6  -3  302.87   12.70
   3  -6   3  278.87   15.40
  -3  -6  -3  296.77   12.00
   3  -6   3  303.37   13.60
   3   6   3  305.57   12.90
   3   6   3  296.77   13.50
  -3   6  -3  294.37   13.50
   3   6   3  296.77   12.80
  -3   6  -3  312.47   13.10
  -4  -6  -3  199.88    9.90
   4  -6   3  209.48    9.60
   4  -6   3  197.28   10.90
  -4  -6  -3  206.78    9.20
   4  -6   3  209.08   12.60
   4   6   3  182.08    9.70
  -4   6  -3  192.08   10.30
   4   6   3  205.08   10.10
   4   6   3  208.48   10.90
  -5  -6  -3   58.59    4.70
   5  -6   3   62.39    7.10
   5  -6   3   51.49    6.00
  -5  -6  -3   62.79    6.20
   5  -6   3   45.00    4.50
   5   6   3   43.30    4.00
   5   6   3   48.70    5.30
   5   6   3   47.90    5.20
  -5   6  -3   49.99    5.70
  -5   6  -3   51.09    5.80
   6  -6   3    2.20    2.30
   6  -6   3    9.60    3.90
  -6  -6  -3    4.90    2.60
  -6  -6  -3    4.50    3.00
   6  -6   3    9.90    4.40
   6   6   3    1.60    2.70
  -6   6  -3   10.30    3.60
   6   6   3    6.80    3.70
  -6   6  -3    2.70    3.10
  -7  -6  -3  430.66   19.70
   7  -6   3  422.86   20.60
  -7  -6  -3  410.56   18.60
   7  -6   3  418.46   20.20
   7  -6   3  384.76   18.60
  -7   6  -3  428.06   20.30
   7   6   3  439.96   19.80
  -7   6  -3  439.16   20.60
   7   6   3  435.96   20.40
  -8  -6  -3    5.00    3.80
   8  -6   3    1.90    3.90
  -8  -6  -3   -0.50    3.00
   8  -6   3    7.90    3.70
   8  -6   3   -1.20    4.90
   8   6   3    0.40    3.50
  -8   6  -3    1.40    4.30
   8   6   3   -4.20    4.50
  -8   6  -3    1.20    3.60
  -9  -6  -3   84.09    9.20
   9  -6   3   78.99    9.60
  -9  -6  -3   96.29    9.50
  -9   6  -3   86.69   10.20
   9   6   3   78.39    9.40
 -10  -6  -3   70.89    8.70
 -10  -6  -3   84.99    8.40
  10  -6   3   66.09    9.20
  10   6   3   46.50    8.20
 -10   6  -3   53.79    8.50
  11  -6   3   46.90    8.10
 -11  -6  -3   60.99    8.30
 -11   6  -3   64.99   11.10
  11   6   3   39.60    8.20
 -12  -7   3   24.90    5.90
  12   7  -3   10.50    5.80
 -12   7   3   18.90    6.40
 -11  -7   3   73.59    8.60
  11  -7  -3   62.19    8.50
  11   7  -3   61.59    9.30
 -11   7   3   73.69    9.60
  10  -7  -3   79.69    9.40
 -10  -7   3   76.79    8.30
 -10  -7   3   88.19    8.60
  10   7  -3   71.79    9.30
 -10   7   3   78.59    8.80
 -10   7   3   82.89   10.10
   9  -7  -3   25.00    6.10
  -9  -7   3   27.30    5.20
  -9  -7   3   25.20    5.00
   9  -7  -3   18.00    4.90
  -9   7   3   24.80    6.40
  -9   7   3   30.20    6.30
  -9   7   3   30.70    6.40
   9   7  -3   21.20    5.80
   9   7  -3   22.80    5.70
  -8  -7   3    6.30    3.60
   8  -7  -3    0.20    3.90
  -8  -7   3   -3.00    3.10
   8  -7  -3    4.40    3.40
  -8   7   3    2.20    4.50
  -8   7   3   -0.40    3.60
  -8   7   3    8.50    5.00
   8   7  -3   -0.80    3.40
   8   7  -3    3.90    4.20
  -7  -7   3 1587.64   60.69
  -7  -7   3 1589.74   60.79
   7  -7  -3 1597.34   61.69
   7  -7  -3 1555.64   61.69
  -7   7   3 1601.44   62.49
   7   7  -3 1615.14   62.19
   7   7  -3 1613.44   62.09
  -7   7   3 1659.43   62.79
  -7   7   3 1621.14   63.59
  -6  -7   3  327.17   14.30
   6  -7  -3  312.17   15.10
   6  -7  -3  333.27   15.40
  -6  -7   3  301.27   14.30
  -6  -7   3  309.47   13.90
  -6   7   3  318.97   17.00
  -6   7   3  325.27   15.90
  -6   7   3  332.07   16.10
   6   7  -3  321.77   15.40
   6   7  -3  340.77   15.60
  -5  -7   3   93.29    5.90
  -5  -7   3   90.99    6.20
   5  -7  -3   87.49    6.90
  -5  -7   3   94.49    6.90
   5   7  -3   90.99    6.70
  -5   7   3  103.19    7.60
  -5   7   3  107.79    7.80
   5   7  -3   95.19    7.10
  -5   7   3  101.69    8.80
  -4  -7   3   68.59    6.80
   4  -7  -3   85.29    5.90
  -4  -7   3   79.89    4.70
  -4  -7   3   76.89    5.20
   4   7  -3   70.59    5.70
  -4   7   3   80.89    6.50
  -4   7   3   84.09    8.40
   4   7  -3   67.69    5.90
  -4   7   3   78.79    6.40
  -3  -7   3   68.39    4.10
   3  -7  -3   72.59    4.90
   3  -7  -3   73.29    4.70
  -3  -7   3   71.89    6.80
  -3   7   3   83.09    7.30
  -3   7   3   73.59    5.40
  -3   7   3   71.39    5.40
   3   7  -3   76.19    5.10
   3   7  -3   70.69    4.60
   2  -7  -3 3009.70  148.49
  -2  -7   3 3287.37  135.99
   2   7  -3 2851.81  137.09
  -2   7   3 2956.10  145.19
   1  -7  -3 1914.31   99.09
  -1   7   3 2127.39   97.99
   1   7  -3 2155.18   94.99
   0  -7   3  134.99    8.90
   0   7  -3  121.09    5.20
   0   7   3  119.09    7.50
   0   7   3  109.39    5.00
   0   7  -3  117.49    4.80
   0   7   3  116.49    4.70
   1  -7   3  340.27   13.80
   1  -7   3  351.16   17.20
  -1  -7  -3  346.47   13.40
   1  -7   3  359.36   13.10
   1   7   3  343.57   13.30
  -1   7  -3  362.56   13.40
   1   7   3  364.46   16.00
  -1   7  -3  329.67   16.70
  -1   7  -3  355.76   14.00
   1   7   3  349.27   13.20
   2  -7   3   37.30    3.70
  -2  -7  -3   37.40    2.30
   2  -7   3   33.40    2.60
   2  -7   3   40.20    6.00
   2   7   3   39.70    4.80
  -2   7  -3   38.70    3.80
  -2   7  -3   32.70    5.30
   2   7   3   36.00    3.10
   2   7   3   36.30    3.00
  -2   7  -3   39.70    3.30
  -3  -7  -3    5.10    1.70
   3  -7   3   -0.30    1.70
   3  -7   3    0.80    2.90
   3  -7   3   -4.20    4.20
  -3  -7  -3    4.20    2.00
   3   7   3    0.50    2.80
  -3   7  -3    1.80    2.30
  -3   7  -3    3.40    2.70
   3   7   3    3.10    2.20
   3   7   3    0.60    2.00
   4  -7   3  198.98   12.70
  -4  -7  -3  192.78    9.40
   4  -7   3  188.88   10.50
   4  -7   3  191.38    9.10
  -4  -7  -3  192.78    8.70
   4   7   3  198.18    9.70
  -4   7  -3  204.88   10.30
   4   7   3  207.28   11.70
  -4   7  -3  175.58   10.30
   4   7   3  184.18    9.80
   5  -7   3 2794.32  104.69
   5   7   3 2750.62  101.49
  -6  -7  -3  187.58    9.40
   6  -7   3  174.38   11.20
  -6  -7  -3  182.78   10.30
   6  -7   3  184.08    9.60
   6  -7   3  176.78   11.90
   6   7   3  194.88   10.60
  -6   7  -3  170.58   10.80
   6   7   3  176.48   10.80
  -6   7  -3  174.98   11.00
   7  -7   3  373.96   19.30
  -7  -7  -3  395.56   16.80
  -7  -7  -3  366.36   17.60
   7  -7   3  346.27   16.80
   7  -7   3  397.76   19.00
   7   7   3  370.16   18.50
  -7   7  -3  374.16   18.80
   7   7   3  351.76   17.60
  -7   7  -3  347.77   18.20
   8  -7   3   52.69    8.20
  -8  -7  -3   33.30    5.60
  -8  -7  -3   33.80    5.10
   8  -7   3   32.60    5.10
   8   7   3   22.50    5.10
   8   7   3   26.70    8.00
  -8   7  -3   34.60    6.20
  -8   7  -3   40.40    7.00
  -9  -7  -3   58.19    6.70
   9  -7   3   46.10    8.10
  -9  -7  -3   62.09    7.70
   9   7   3   61.39    8.70
  -9   7  -3   61.89    8.60
 -10  -7  -3   82.39    7.90
  10  -7   3   64.69    9.00
 -10  -7  -3   69.29    8.50
 -10   7  -3   62.59    9.30
  10   7   3   75.39   10.00
 -11  -7  -3    8.00    5.00
  11  -7   3    5.00    5.60
  11   7   3   11.60    6.80
 -11   7  -3    2.40    6.70
  12  -8  -3   80.29   14.60
 -12  -8   3   84.49    9.40
 -12   8   3   90.39   11.30
  12   8  -3   74.59   10.00
 -11  -8   3    1.30    3.60
  11  -8  -3   -1.40    4.20
 -11  -8   3    3.30    4.00
  11   8  -3   -2.90    4.70
 -11   8   3   -0.10    4.40
 -10  -8   3  107.99   12.50
  10  -8  -3  114.09   10.90
 -10  -8   3  103.29    8.90
 -10   8   3   86.89   10.50
 -10   8   3  113.79   10.50
  10   8  -3  109.39   11.20
  -9  -8   3  461.75   20.60
   9  -8  -3  461.85   21.60
  -9  -8   3  445.46   20.50
   9  -8  -3  480.45   22.30
   9   8  -3  429.96   22.20
  -9   8   3  440.26   22.70
   9   8  -3  422.36   22.10
  -9   8   3  430.16   22.70
   8  -8  -3   13.60    4.90
   8  -8  -3    3.70    3.50
  -8  -8   3   11.70    4.00
  -8  -8   3    7.80    3.60
  -8   8   3   17.00    5.70
   8   8  -3   10.30    4.40
   8   8  -3   13.30    5.20
  -8   8   3    7.30    4.70
  -8   8   3    9.10    4.50
  -7  -8   3   74.29    6.50
  -7  -8   3   76.49    6.50
   7  -8  -3   79.29    7.50
   7  -8  -3   81.79    7.80
  -7   8   3   80.69    8.20
  -7   8   3   82.79    9.30
   7   8  -3   73.49    7.70
  -7   8   3   79.59    8.20
   7   8  -3   70.59    7.30
   6  -8  -3   33.60    4.80
  -6  -8   3   25.60    3.60
  -6  -8   3   26.60    3.90
   6  -8  -3   24.70    4.10
  -6  -8   3   19.70    3.60
   6   8  -3   26.30    4.50
  -6   8   3   38.80    5.60
  -6   8   3   37.50    5.60
   6   8  -3   21.30    4.20
  -6   8   3   17.90    5.00
  -5  -8   3   64.49    4.60
   5  -8  -3   65.49    5.80
  -5  -8   3   52.59    4.70
  -5  -8   3   62.99    6.20
  -5   8   3   86.39    8.90
  -5   8   3   71.09    6.80
  -5   8   3   76.59    6.80
   5   8  -3   66.99    5.70
   5   8  -3   70.59    6.30
  -4  -8   3  639.54   24.50
   4  -8  -3  659.73   25.80
  -4  -8   3  631.84   24.70
   4  -8  -3  663.03   27.20
  -4  -8   3  632.74   27.20
   4   8  -3  662.03   25.80
  -4   8   3  656.63   28.90
   4   8  -3  642.04   25.90
  -4   8   3  666.33   26.60
  -4   8   3  675.73   26.60
   3  -8  -3  303.97   12.20
   3  -8  -3  304.27   12.60
  -3  -8   3  299.17   15.20
  -3   8   3  299.37   13.30
  -3   8   3  308.47   16.00
   3   8  -3  282.87   12.60
  -3   8   3  304.47   13.30
   3   8  -3  291.77   12.30
  -2  -8   3 1034.00   41.70
  -2   8   3 1051.29   42.00
  -1  -8   3  586.94   25.60
  -1   8   3  596.44   22.10
   1   8  -3  587.14   21.60
   1   8  -3  574.84   21.70
  -1   8   3  585.54   25.30
   0  -8   3  368.06   17.80
   0   8  -3  364.36   14.00
   0   8   3  347.37   13.70
   0   8  -3  366.86   13.60
   0   8   3  375.16   17.20
   0   8  -3  374.46   17.50
   1  -8   3  486.75   18.90
  -1  -8  -3  507.05   18.80
   1  -8   3  511.65   23.00
   1  -8   3  497.25   18.40
   1   8   3  487.35   21.70
  -1   8  -3  498.05   19.30
  -1   8  -3  495.85   22.60
   1   8   3  507.95   18.60
   2  -8   3 1703.23   66.39
   3  -8   3  722.33   32.00
   3  -8   3  764.12   27.60
   3  -8   3  725.33   28.80
   3  -8   3  735.63   27.70
  -3  -8  -3  727.23   27.50
   3   8   3  739.33   29.90
  -3   8  -3  697.63   31.50
   3   8   3  732.43   28.00
   3   8   3  718.33   28.20
  -3   8  -3  752.32   29.10
  -4  -8  -3  158.78    7.70
   4  -8   3  148.29    7.40
   4  -8   3  164.08   11.60
   4  -8   3  137.89    8.80
  -4  -8  -3  148.69    7.00
  -4   8  -3  142.49    8.80
   4   8   3  157.08    9.00
   4   8   3  154.48    8.20
  -4   8  -3  142.19    8.40
   5  -8   3   40.10    7.60
  -5  -8  -3   45.20    4.00
  -5  -8  -3   43.80    5.70
   5  -8   3   48.70    4.40
   5  -8   3   53.89    5.80
   5   8   3   51.19    5.10
  -5   8  -3   54.49    5.70
   5   8   3   46.10    5.00
  -5   8  -3   44.90    5.50
   5   8   3   46.30    5.20
   6  -8   3    4.30    3.70
  -6  -8  -3    3.60    2.80
   6  -8   3    3.30    4.40
   6  -8   3    0.40    2.30
  -6   8  -3   -2.90    2.80
   6   8   3    3.60    2.80
  -6   8  -3   -0.90    2.80
   6   8   3    3.20    3.20
   7  -8   3   33.80    6.80
   7  -8   3   32.30    6.00
   7  -8   3   22.60    4.30
  -7  -8  -3   24.50    4.10
  -7  -8  -3   21.00    4.50
   7   8   3   18.30    5.00
  -7   8  -3   18.50    5.30
  -7   8  -3   24.40    5.50
   7   8   3   27.70    5.20
   8  -8   3   19.90    5.90
  -8  -8  -3   15.10    4.40
  -8  -8  -3   19.50    4.00
   8  -8   3   12.10    4.00
   8   8   3   18.60    8.70
  -8   8  -3   11.20    4.90
  -8   8  -3   24.40    5.30
   8   8   3   14.20    4.70
  -9  -8  -3   46.40    6.80
   9  -8   3   50.89    8.00
  -9  -8  -3   52.19    6.10
  -9   8  -3   56.09    8.20
   9   8   3   57.69    8.20
  10  -8   3    9.30    5.60
 -10  -8  -3   15.60    5.40
 -10  -8  -3   19.80    4.60
  10   8   3    4.20    5.30
 -10   8  -3   17.40    6.50
 -11  -8  -3    7.40    4.80
  11  -8   3    4.10    5.20
 -11   8  -3   10.60    5.60
  12  -9  -3  103.49   16.20
 -12  -9   3  138.09   10.60
 -12   9   3   89.29   11.60
  12   9  -3  101.99   12.00
 -11  -9   3   14.30    5.70
  11  -9  -3   -1.10    4.20
 -11  -9   3    4.80    4.00
  11   9  -3   16.00    6.10
 -11   9   3    6.10    5.10
 -10  -9   3    3.80    3.80
 -10  -9   3    6.40    3.80
  10  -9  -3   10.70    5.20
  10   9  -3    5.20    5.20
 -10   9   3   10.00    5.50
 -10   9   3    9.60    5.40
   9  -9  -3    4.10    3.70
   9  -9  -3    6.20    4.70
  -9  -9   3    0.80    3.40
  -9  -9   3    6.50    3.60
   9   9  -3    3.30    4.10
  -9   9   3    3.70    4.50
   9   9  -3    3.70    4.90
  -9   9   3    2.90    4.80
   8  -9  -3  345.57   17.80
   8  -9  -3  333.07   17.10
  -8  -9   3  345.27   16.20
  -8  -9   3  367.36   16.30
   8   9  -3  385.86   18.50
  -8   9   3  325.87   19.40
   8   9  -3  332.87   17.90
  -8   9   3  352.46   18.70
   7  -9  -3  170.18   10.30
  -7  -9   3  188.88    9.50
   7  -9  -3  171.68   10.80
  -7   9   3  176.18   11.70
   7   9  -3  173.58   11.10
  -7   9   3  188.68   13.30
   7   9  -3  148.39   10.60
  -7   9   3  185.48   11.90
  -6  -9   3  542.05   23.00
   6  -9  -3  537.25   22.80
  -6  -9   3  537.45   21.70
   6  -9  -3  533.15   22.90
  -6  -9   3  524.65   22.70
   6   9  -3  547.15   23.40
  -6   9   3  567.64   24.20
  -6   9   3  545.75   24.00
  -6   9   3  553.84   26.00
   6   9  -3  535.55   23.30
   5  -9  -3  175.18    9.20
  -5  -9   3  175.98    7.90
  -5  -9   3  168.68    8.10
   5  -9  -3  177.18   10.10
  -5  -9   3  183.58   10.40
  -5   9   3  172.48   10.20
  -5   9   3  160.58    9.90
  -5   9   3  180.98   12.40
   5   9  -3  187.48    9.60
   5   9  -3  157.78    9.40
  -4  -9   3   37.10    3.20
   4  -9  -3   54.89    4.70
  -4  -9   3   56.09    6.50
  -4  -9   3   44.10    3.00
   4  -9  -3   46.20    4.30
  -4   9   3   47.00    5.20
  -4   9   3   50.09    5.50
   4   9  -3   45.20    4.40
  -4   9   3   43.60    7.20
   4   9  -3   45.30    4.60
   3  -9  -3   87.39    4.90
   3  -9  -3   90.99    5.20
  -3  -9   3   99.69    8.70
  -3   9   3   93.19    6.20
  -3   9   3   86.49    6.20
   3   9  -3   87.09    5.60
  -3   9   3   98.39    9.60
   3   9  -3   85.89    5.00
   2  -9  -3  482.75   18.40
  -2  -9   3  523.15   23.00
  -2   9   3  481.45   19.50
  -2   9   3  496.45   22.90
  -2   9   3  497.25   19.20
  -2   9   3  507.55   19.20
   2   9  -3  486.85   18.90
  -1   9   3 2171.18  101.39
   1   9  -3 2162.28   97.99
   0  -9   3  141.59   10.40
   0   9   3  127.19    9.30
   0   9  -3  138.89    6.20
   0   9  -3  147.09    5.70
   1  -9   3   33.60    6.30
  -1  -9  -3   36.80    3.10
   1   9   3   49.99    6.30
  -1   9  -3   51.19    7.00
   1   9   3   35.00    2.40
  -1   9  -3   47.00    3.80
  -1   9  -3   42.30    2.70
   1   9   3   36.70    2.60
   2  -9   3   15.90    1.80
   2  -9   3   10.10    2.60
   2  -9   3   20.50    5.90
   2   9   3   12.40    2.20
   2   9   3   16.10    2.10
  -2   9  -3   15.30    3.00
   2   9   3   14.10    4.30
  -2   9  -3    9.60    4.90
  -2   9  -3   15.10    2.40
   3  -9   3    8.50    2.90
   3  -9   3   11.90    5.40
   3  -9   3    7.80    2.30
   3  -9   3    6.40    1.70
  -3   9  -3   11.10    3.10
   3   9   3    6.40    2.20
  -3   9  -3   13.30    4.80
   3   9   3    6.10    3.60
   3   9   3   10.70    2.40
  -3   9  -3   12.60    2.80
   4  -9   3 1195.28   50.19
   4  -9   3 1231.78   47.10
  -4  -9  -3 1230.88   45.60
  -4   9  -3 1241.88   50.19
  -4   9  -3 1202.78   47.00
  -4   9  -3 1224.08   47.40
   4   9   3 1229.78   46.50
   4   9   3 1276.07   47.90
   5  -9   3   50.39    7.70
   5  -9   3   55.09    6.00
   5  -9   3   51.79    4.50
  -5  -9  -3   51.79    4.00
  -5  -9  -3   51.49    4.60
   5   9   3   50.19    5.30
   5   9   3   58.19    5.80
  -5   9  -3   52.19    5.90
  -5   9  -3   43.10    5.50
   5   9   3   63.89    5.80
   6  -9   3    5.00    4.60
   6  -9   3    4.60    3.70
  -6  -9  -3    8.60    2.50
  -6  -9  -3    5.70    3.60
   6  -9   3    5.10    2.70
  -6   9  -3    7.70    3.80
  -6   9  -3    4.80    3.40
   6   9   3    9.00    3.20
   6   9   3    7.40    3.30
   6   9   3    8.50    3.70
  -7  -9  -3   45.60    4.70
   7  -9   3   29.90    4.50
   7  -9   3   19.50    6.20
  -7  -9  -3   33.80    5.20
   7  -9   3   36.80    6.30
  -7   9  -3   31.60    5.90
   7   9   3   43.10    6.50
   7   9   3   34.30    5.30
  -8  -9  -3   -1.00    2.80
  -8  -9  -3   -1.00    3.30
   8  -9   3   -2.20    2.90
   8  -9   3   -4.30    4.30
   8  -9   3    2.30    4.80
  -8   9  -3   -1.90    3.50
   8   9   3    0.30    3.60
  -8   9  -3    0.90    4.20
  -9  -9  -3   58.39    7.10
  -9  -9  -3   57.09    6.30
   9  -9   3   53.49    8.20
   9  -9   3   65.09    8.20
  -9   9  -3   40.40    7.60
   9   9   3   48.40    7.80
  10  -9   3  165.88   13.60
 -10  -9  -3  172.68   12.00
 -10  -9  -3  177.78   10.90
  10   9   3  174.78   14.00
 -10   9  -3  168.28   13.90
 -11  -9  -3  100.39   10.10
  11  -9   3   83.69   10.30
 -11   9  -3   87.59   11.20
 -11 -10   3  179.88   11.40
  11 -10  -3  175.58   13.20
 -11 -10   3  171.98   11.30
  11  10  -3  188.18   14.10
 -11  10   3  155.38   13.10
 -11  10   3  150.48   15.00
  10 -10  -3   31.10    6.60
 -10 -10   3   18.80    4.40
 -10 -10   3   22.00    4.80
 -10  10   3   33.80    7.60
 -10  10   3   22.80    6.20
  10  10  -3   26.80    6.60
  -9 -10   3    9.60    3.60
  -9 -10   3    5.30    3.40
   9 -10  -3   10.90    5.70
   9 -10  -3    9.60    4.20
   9  10  -3   17.40    5.60
  -9  10   3    7.60    5.40
  -9  10   3    3.00    4.60
   9  10  -3   13.50    5.10
  -8 -10   3   56.29    5.60
   8 -10  -3   50.49    6.40
   8 -10  -3   49.90    6.80
  -8 -10   3   54.19    5.50
   8  10  -3   46.80    7.00
  -8  10   3   39.40    7.50
   8  10  -3   41.80    6.60
  -8  10   3   50.09    7.10
  -8  10   3   44.60    8.10
  -7 -10   3  533.65   22.10
   7 -10  -3  539.25   23.40
   7 -10  -3  559.74   23.80
  -7 -10   3  547.05   22.50
  -7  10   3  546.85   25.00
  -7  10   3  542.25   24.90
   7  10  -3  566.94   24.50
  -7  10   3  517.45   26.80
   7  10  -3  543.35   24.30
   6 -10  -3    2.70    2.70
  -6 -10   3    3.00    2.20
  -6 -10   3    7.70    3.40
   6 -10  -3    6.30    3.20
  -6 -10   3    6.60    2.20
  -6  10   3    6.70    4.50
   6  10  -3   -3.80    2.80
   6  10  -3   -1.00    2.80
  -6  10   3    9.20    3.70
  -6  10   3    5.00    3.40
   5 -10  -3  565.64   23.20
  -5 -10   3  556.44   21.80
  -5 -10   3  561.94   24.80
   5 -10  -3  567.14   23.10
  -5  10   3  584.64   24.50
   5  10  -3  581.64   23.70
  -5  10   3  565.84   27.20
  -5  10   3  596.94   24.60
   5  10  -3  577.44   23.60
   4 -10  -3  371.26   15.40
  -4 -10   3  363.56   18.10
   4 -10  -3  371.66   15.20
  -4  10   3  371.56   16.70
   4  10  -3  357.36   15.60
  -4  10   3  381.66   19.80
   4  10  -3  362.46   15.80
  -4  10   3  398.96   16.80
   3 -10  -3  276.77   10.80
   3 -10  -3  270.57   11.00
  -3 -10   3  287.47   15.40
   3  10  -3  265.57   11.60
   3  10  -3  263.67   11.10
  -3  10   3  269.97   11.50
  -3  10   3  262.67   12.20
  -3  10   3  250.47   12.30
  -3  10   3  288.27   15.90
  -2 -10   3  299.97   15.90
   2  10  -3  276.67   10.80
  -2  10   3  271.27   12.00
  -2  10   3  292.87   15.90
  -2  10   3  276.07   11.80
  -2  10   3  264.67   11.50
   2  10  -3  289.17   11.30
  -1 -10   3   78.59    8.90
  -1  10   3   65.39    4.30
  -1  10   3   79.59    3.70
  -1  10   3   85.29    8.70
   1  10  -3   94.79    9.30
   0 -10   3    3.00    4.70
   0  10  -3    4.30    1.50
   0  10  -3    2.40    1.10
   0  10  -3   -2.20    3.80
   0  10   3   -2.70    3.50
   1 -10   3   -1.70    4.70
  -1 -10  -3    0.00    1.70
   1  10   3    0.90    4.00
  -1  10  -3    2.50    2.00
  -1  10  -3    2.20    1.30
  -1  10  -3    1.80    4.20
   2 -10   3  701.03   27.40
   2 -10   3  729.73   33.40
  -2  10  -3  736.63   28.20
   2  10   3  735.33   30.90
   2  10   3  716.33   27.20
  -2  10  -3  748.73   32.30
  -2  10  -3  715.03   27.40
   3 -10   3   70.99    8.80
   3 -10   3   58.19    5.10
   3 -10   3   55.49    4.20
   3 -10   3   51.49    3.60
   3  10   3   56.99    6.70
   3  10   3   54.49    4.30
  -3  10  -3   54.49    4.60
  -3  10  -3   58.39    5.40
  -3  10  -3   59.49    8.00
   3  10   3   60.49    4.40
   4 -10   3  134.59   11.70
   4 -10   3  148.89    7.10
  -4 -10  -3  142.19    6.40
   4 -10   3  155.18    9.70
  -4  10  -3  158.68   11.70
  -4  10  -3  161.58    9.10
   4  10   3  136.39    7.90
   4  10   3  148.79    9.60
  -4  10  -3  156.08    8.60
   5 -10   3    9.40    5.00
  -5 -10  -3    4.20    2.00
   5 -10   3    9.10    2.40
   5 -10   3   12.70    3.60
  -5 -10  -3    6.00    1.80
   5  10   3    6.60    3.00
  -5  10  -3    7.00    3.40
   5  10   3    9.10    3.50
  -5  10  -3    5.70    3.10
   5  10   3    5.60    2.70
   6 -10   3  191.18   11.70
   6 -10   3  185.78   13.90
  -6 -10  -3  206.28    9.30
  -6 -10  -3  198.68   13.40
   6 -10   3  188.28    9.90
  -6  10  -3  205.88   12.00
  -6  10  -3  185.48   11.60
   6  10   3  190.88   10.60
   6  10   3  192.48   10.90
   6  10   3  195.58   11.40
  -7 -10  -3   -0.30    2.30
   7 -10   3    2.70    5.00
   7 -10   3   -1.40    2.50
   7 -10   3   -1.70    3.90
  -7 -10  -3   -0.30    2.80
   7  10   3    0.60    4.00
   7  10   3   -2.20    3.20
  -7  10  -3    4.20    4.00
  -7  10  -3    0.30    3.60
   8 -10   3   12.20    5.10
   8 -10   3   17.30    6.10
  -8 -10  -3    8.00    3.80
   8 -10   3   11.90    3.70
  -8 -10  -3    6.40    3.10
  -8  10  -3   17.40    5.20
   8  10   3   22.10    5.20
   9 -10   3   -1.40    4.80
  -9 -10  -3    0.80    3.50
   9 -10   3    0.10    4.80
  -9 -10  -3    1.20    2.90
  -9  10  -3    2.20    4.50
   9  10   3   -2.60    4.00
  10 -10   3   45.00    7.90
 -10 -10  -3   49.50    6.80
 -10  10  -3   33.80    7.50
  10  10   3   42.10    7.90
 -11 -10  -3   15.50    4.30
 -11 -10  -3    9.60    5.10
  11 -10   3    4.10    5.50
 -11  10  -3   -1.20    4.80
  11  10   3    2.10    8.90
  11 -11  -3   13.10    5.70
 -11 -11   3   -2.50    4.20
 -11 -11   3    6.90    4.00
 -11  11   3    2.40    5.40
  11  11  -3   -0.30    4.90
 -11  11   3   -4.40    5.00
 -10 -11   3    4.90    3.40
 -10 -11   3   -2.10    2.90
  10 -11  -3    2.20    4.70
 -10  11   3   -2.50    5.00
 -10  11   3   -5.00    3.80
  10  11  -3    9.20    5.30
  -9 -11   3   73.49    6.50
  -9 -11   3   78.09    6.70
   9 -11  -3   65.39    7.50
   9  11  -3   45.90    7.50
  -9  11   3   97.89   10.40
   9  11  -3   64.19    8.40
  -9  11   3   76.29   10.60
   8 -11  -3  396.06   19.40
   8 -11  -3  394.56   19.00
  -8 -11   3  399.06   17.70
  -8 -11   3  430.66   17.70
   8  11  -3  435.16   20.50
  -8  11   3  419.66   21.10
  -8  11   3  407.66   22.90
  -8  11   3  389.96   20.90
   8  11  -3  426.76   20.60
   7 -11  -3   10.80    3.50
  -7 -11   3   16.00    3.80
  -7 -11   3   13.60    2.90
   7 -11  -3   16.60    4.40
   7  11  -3   15.50    4.40
   7  11  -3    8.90    4.20
  -7  11   3   14.10    5.70
  -7  11   3   20.00    5.00
  -7  11   3   14.10    4.50
   6 -11  -3   21.40    3.90
  -6 -11   3   14.20    4.20
  -6 -11   3   17.00    2.50
   6 -11  -3   18.00    3.60
  -6 -11   3   18.10    2.60
   6  11  -3   24.10    4.50
   6  11  -3   12.90    3.80
  -6  11   3   23.10    6.30
  -6  11   3   22.50    4.90
  -6  11   3   22.40    4.90
   5 -11  -3    5.70    2.50
   5 -11  -3    5.80    2.20
  -5 -11   3    3.70    3.50
   5  11  -3   -0.80    2.50
  -5  11   3    7.30    3.20
   5  11  -3    3.50    2.40
  -5  11   3    3.60    4.40
  -5  11   3    2.50    2.80
   4 -11  -3  452.65   17.90
  -4 -11   3  461.65   21.50
   4 -11  -3  449.56   17.80
   4  11  -3  442.96   18.50
  -4  11   3  461.45   19.40
  -4  11   3  453.35   23.00
   4  11  -3  435.96   18.30
  -4  11   3  458.75   18.20
  -4  11   3  429.76   19.30
   3 -11  -3  820.02   30.20
  -3 -11   3  785.52   34.60
   3  11  -3  788.92   30.80
  -3  11   3  846.32   36.10
  -3  11   3  821.42   31.60
  -3  11   3  837.22   31.20
  -2 -11   3  284.17   16.30
  -2  11   3  302.67   16.80
   2  11  -3  288.87   10.90
   2  11  -3  285.97   15.70
  -2  11   3  281.97   11.70
  -2  11   3  270.57   12.10
   2  11  -3  274.47   11.30
  -1 -11   3  350.56   20.00
  -1  11   3  386.76   15.10
  -1  11   3  393.86   14.50
  -1  11   3  412.66   20.20
   1  11  -3  370.46   19.40
   0 -11   3  355.36   21.60
   0  11  -3  361.96   13.30
   0  11   3  345.07   18.50
   0  11  -3  348.77   13.80
   0  11  -3  359.26   18.80
  -1 -11  -3   47.50    3.80
   1 -11   3   63.79    8.70
  -1  11  -3   55.09    7.80
   1  11   3   57.69    7.40
  -1  11  -3   52.79    4.20
  -1  11  -3   55.69    3.30
   2 -11   3   64.79    3.30
   2 -11   3   59.69    4.10
  -2  11  -3   69.79    9.10
  -2  11  -3   63.69    5.10
   2  11   3   61.39    3.70
  -2  11  -3   65.79    4.30
   2  11   3   85.29    8.40
   2  11   3   68.29    4.00
   3 -11   3  194.28   13.90
   3 -11   3  192.88    9.20
   3 -11   3  192.98    8.00
   3 -11   3  184.08    8.80
   3  11   3  186.88   13.20
  -3  11  -3  196.58   13.20
  -3  11  -3  182.98    9.30
   3  11   3  179.28    8.80
  -3  11  -3  193.58    9.90
   3  11   3  201.48    8.70
   4 -11   3 1409.76   59.99
   4 -11   3 1610.54   61.79
  -4  11  -3 1509.35   57.69
   4  11   3 1544.75   59.09
   4  11   3 1440.96   58.19
   4  11   3 1509.95   56.69
  -4  11  -3 1536.05   57.39
  -4  11  -3 1555.54   61.59
   5 -11   3   23.20    4.20
  -5 -11  -3   31.30    2.60
   5 -11   3   27.70    6.70
  -5 -11  -3   27.10    2.70
   5 -11   3   26.20    3.20
   5  11   3   31.40    4.40
   5  11   3   28.60    4.20
  -5  11  -3   26.10    4.70
  -5  11  -3   24.30    4.30
  -5  11  -3   17.70    6.10
   5  11   3   26.00    5.00
  -6 -11  -3  149.09    7.20
  -6 -11  -3  143.49    7.70
   6 -11   3  138.99    8.10
   6 -11   3  140.89    9.90
   6 -11   3  136.59   12.50
  -6  11  -3  153.58   10.40
   6  11   3  153.68    9.80
  -6  11  -3  142.19   10.10
   6  11   3  144.19    9.20
   6  11   3  151.38    9.50
  -7 -11  -3    0.30    2.30
   7 -11   3    0.70    4.00
  -7 -11  -3    2.20    3.50
   7 -11   3   -1.30    2.50
   7 -11   3   -1.00    4.70
   7  11   3    1.40    3.50
  -7  11  -3    0.80    3.60
   7  11   3    3.70    4.00
  -8 -11  -3    0.90    3.10
   8 -11   3   10.30    3.70
   8 -11   3   23.10    5.90
  -8 -11  -3    4.70    2.90
   8 -11   3   12.80    6.00
   8  11   3    3.70    4.00
  -8  11  -3   12.30    4.80
  -9 -11  -3    5.80    3.10
   9 -11   3    7.60    5.20
  -9 -11  -3    8.20    3.50
   9 -11   3    5.20    5.30
  -9  11  -3    3.30    4.70
   9  11   3    3.70    4.70
  10 -11   3  126.49   12.50
 -10 -11  -3  150.28   10.20
 -10 -11  -3  138.79    9.00
 -10  11  -3  134.59   13.30
  10  11   3  132.59   12.90
 -11 -11  -3  121.89    8.90
 -11 -11  -3  139.69   10.30
  11 -11   3  107.99   11.80
 -11  11  -3  123.79   13.60
  11  11   3  110.09   12.70
  11 -12  -3  142.89   11.30
 -11 -12   3  114.99    8.50
 -11 -12   3  112.39    8.50
 -11  12   3  110.49   13.20
 -11  12   3  112.99   12.90
  11  12  -3   98.89   11.30
 -10 -12   3    6.90    3.40
  10 -12  -3    7.80    4.70
 -10 -12   3    4.90    3.40
  10  12  -3   12.00    5.70
 -10  12   3   15.00    6.00
 -10  12   3   -1.50    9.90
   9 -12  -3   18.70    4.90
  -9 -12   3   22.50    3.80
  -9 -12   3   22.10    3.90
   9  12  -3   32.20    6.60
  -9  12   3   29.70    6.40
   9  12  -3   19.70    5.80
  -9  12   3   16.30    7.00
   8 -12  -3   68.39    7.30
  -8 -12   3   56.99    7.20
  -8 -12   3   61.09    5.30
   8 -12  -3   63.99    6.70
   8  12  -3   48.80    6.90
  -8  12   3   75.89    8.40
   8  12  -3   49.90    7.20
  -8  12   3   60.99    8.50
  -8  12   3   62.19   10.10
  -7 -12   3   31.50    3.40
  -7 -12   3   30.60    3.40
   7 -12  -3   31.30    4.90
  -7 -12   3   33.50    5.10
   7 -12  -3   29.30    4.60
  -7  12   3   37.10    6.30
   7  12  -3   38.80    6.10
  -7  12   3   28.60    5.80
   7  12  -3   42.30    6.20
  -7  12   3   38.90    4.60
  -7  12   3   26.50    7.30
   6 -12  -3   77.99    6.50
   6 -12  -3   88.89    6.40
  -6 -12   3   82.19    7.90
   6  12  -3   87.99    7.40
  -6  12   3   77.99    8.10
  -6  12   3   85.89    8.50
   6  12  -3   87.89    7.40
  -6  12   3   83.99    5.80
  -6  12   3  104.89   12.00
   5 -12  -3  291.67   12.50
  -5 -12   3  249.68   15.00
   5  12  -3  278.07   13.30
   5  12  -3  294.17   13.40
  -5  12   3  290.77   15.10
  -5  12   3  273.67   14.10
  -5  12   3  292.67   14.40
  -5  12   3  272.47   17.30
   4 -12  -3  209.48    8.80
  -4 -12   3  200.88   12.70
   4 -12  -3  198.58    8.70
  -4  12   3  206.68   10.60
   4  12  -3  202.98    9.70
   4  12  -3  190.18    9.30
  -4  12   3  198.98   10.50
  -4  12   3  187.18    9.40
  -4  12   3  190.78   13.60
  -3 -12   3    5.50    4.60
  -3  12   3    0.50    4.10
  -3  12   3    1.90    3.00
   3  12  -3    4.60    2.10
  -3  12   3   -2.10    2.10
   3  12  -3    3.10    1.60
  -2 -12   3  268.77   16.80
  -2  12   3  300.17   12.10
  -2  12   3  271.17   16.90
   2  12  -3  301.17   11.20
   2  12  -3  275.37   16.10
  -2  12   3  302.67   12.60
  -1 -12   3  184.28   13.40
  -1  12   3  177.78    8.00
  -1  12   3  198.38   13.30
   1  12  -3  184.38   12.80
  -1  12   3  187.48    7.40
   0  12  -3   -1.80    1.40
   0  12  -3   -0.40    1.00
   0  12   3    1.20    4.20
   0  12  -3  -11.00    3.10
  -1 -12  -3  292.77   11.90
   1 -12   3  285.37   17.20
  -1  12  -3  289.67   11.20
   1  12   3  286.97   16.20
  -1  12  -3  276.97   17.00
  -1  12  -3  272.97   11.90
   2 -12   3   29.30    6.90
  -2  12  -3   22.10    3.30
  -2  12  -3   33.00    6.80
   2  12   3   29.30    2.40
  -2  12  -3   25.20    2.80
   2  12   3   23.10    5.80
   2  12   3   22.20    2.50
   3 -12   3    2.00    4.80
   3 -12   3    8.40    2.50
   3 -12   3    7.40    2.40
   3 -12   3    7.90    1.50
   3  12   3    6.60    2.10
  -3  12  -3   11.70    4.80
  -3  12  -3    6.50    2.30
  -3  12  -3   10.70    3.00
   3  12   3    8.30    2.00
   3  12   3    9.50    4.20
   4 -12   3   39.20    3.20
   4 -12   3   37.90    4.50
   4 -12   3   29.30    6.90
   4  12   3   38.80    6.20
  -4  12  -3   35.10    4.50
   4  12   3   35.30    4.00
  -4  12  -3   43.20    7.90
  -4  12  -3   43.10    5.30
   4  12   3   42.40    4.90
   5 -12   3    1.80    4.90
   5 -12   3    6.20    2.10
   5 -12   3    6.10    3.30
  -5  12  -3    9.80    3.50
   5  12   3    7.00    3.10
  -5  12  -3   -2.40    2.50
  -5  12  -3    8.90    5.70
   5  12   3   14.20    4.50
   5  12   3    7.50    3.00
   6 -12   3   35.50    7.60
  -6 -12  -3   39.10    3.40
  -6 -12  -3   38.30    3.40
   6 -12   3   36.50    4.20
   6 -12   3   45.40    6.00
   6  12   3   47.20    5.80
   6  12   3   45.30    6.10
   6  12   3   46.40    5.70
  -6  12  -3   43.00    6.10
  -6  12  -3   37.30    5.90
  -7 -12  -3    1.50    2.70
   7 -12   3    6.10    4.50
   7 -12   3    8.20    6.00
  -7 -12  -3    7.70    2.50
   7 -12   3    7.40    3.00
  -7  12  -3   10.50    4.70
   7  12   3   18.70    4.90
   7  12   3    2.50    3.60
  -7  12  -3   10.20    4.70
   8 -12   3   21.90    5.60
   8 -12   3   28.00    7.60
  -8 -12  -3   31.10    4.00
   8 -12   3   31.30    4.90
  -8 -12  -3   23.80    4.10
   8  12   3   22.90    5.50
   8  12   3   25.90    7.30
  -8  12  -3   23.30    6.20
  -9 -12  -3    9.20    3.60
  -9 -12  -3   14.80    3.30
   9 -12   3   14.20    5.90
   9 -12   3   17.60    6.50
   9  12   3    6.00    5.40
  -9  12  -3   24.60    6.30
  10 -12   3   91.19   10.10
 -10 -12  -3   79.39    7.50
 -10 -12  -3   72.89    6.60
  10  12   3   81.29   10.30
 -10  12  -3   74.89   10.20
 -11 -13   3   -4.70    3.00
  11 -13  -3   10.30    5.20
 -11 -13   3   -4.30    2.80
 -11  13   3   -2.60    4.20
  11  13  -3    4.10    5.50
 -11  13   3   -4.60    5.50
 -10 -13   3   38.40    4.50
 -10 -13   3   23.00    4.30
  10 -13  -3   35.60    6.50
 -10  13   3   29.00    6.80
 -10  13   3   39.70    9.10
  10  13  -3   25.10    6.40
   9 -13  -3   87.99    9.50
   9 -13  -3   68.09    7.60
   9  13  -3   62.69    8.40
  -9  13   3   82.79   12.20
   9  13  -3   87.59    9.60
  -9  13   3   87.39    9.90
  -8 -13   3    8.20    2.50
  -8 -13   3   13.90    2.70
   8 -13  -3   11.20    4.00
   8 -13  -3   16.40    4.10
   8  13  -3   14.70    5.00
  -8  13   3   14.40    4.90
   8  13  -3   15.70    5.00
  -8  13   3    7.50    4.60
   7 -13  -3  139.59    8.60
  -7 -13   3  133.09    9.60
   7 -13  -3  145.29    9.20
  -7  13   3  150.38   11.00
  -7  13   3  136.59   14.70
  -7  13   3  118.79   10.40
   7  13  -3  137.49    9.90
   7  13  -3  129.39    9.90
   6 -13  -3    1.30    2.60
  -6 -13   3    1.20    3.90
   6 -13  -3   -3.80    2.10
  -6  13   3    1.60    4.80
  -6  13   3    1.40    3.30
  -6  13   3    4.30    2.60
   6  13  -3    2.00    3.00
   6  13  -3    4.70    3.40
  -6  13   3    0.10    3.20
  -5 -13   3   15.70    4.90
   5 -13  -3   11.00    2.50
   5 -13  -3   13.60    2.80
   5  13  -3   13.80    3.40
  -5  13   3   14.90    3.30
   5  13  -3   11.80    3.20
  -5  13   3   15.60    6.10
  -5  13   3    8.70    3.50
  -5  13   3   16.30    3.90
   4 -13  -3   52.39    3.50
  -4 -13   3   53.09    7.40
   4 -13  -3   48.80    3.50
   4  13  -3   53.09    4.50
  -4  13   3   56.39    5.90
   4  13  -3   52.29    4.80
  -4  13   3   68.09    9.50
  -4  13   3   58.39    6.10
  -3 -13   3  127.69   10.70
   3  13  -3  125.39    5.90
   3  13  -3  129.79    6.40
  -3  13   3  115.39    7.20
  -3  13   3  121.39    7.20
  -3  13   3  129.19   11.10
  -2  13   3  175.58    8.30
  -2  13   3  166.78   12.70
   2  13  -3  165.18   12.10
  -2  13   3  169.28    7.90
  -1 -13   3   19.00    6.20
  -1  13   3   19.30    1.80
  -1  13   3   14.40    2.10
  -1  13   3   14.20    5.20
   1  13  -3   21.40    5.50
   0 -13   3   15.70    6.00
   0  13   3   12.60    5.10
   0  13  -3    4.30    4.40
   0  13  -3    9.50    1.80
   0  13  -3    9.80    1.30
  -1 -13  -3  278.77   11.70
   1 -13   3  270.47   17.30
  -1  13  -3  250.67   16.50
  -1  13  -3  286.57   11.80
   1  13   3  259.77   16.10
  -1  13  -3  283.67   10.90
   2 -13   3   31.50    7.30
   2  13   3   36.20    2.70
  -2  13  -3   33.80    4.80
  -2  13  -3   24.20    6.40
  -2  13  -3   35.60    4.10
   2  13   3   39.00    6.70
   2  13   3   30.60    2.80
   3 -13   3   40.10    7.80
   3 -13   3   43.60    4.40
   3 -13   3   42.10    3.60
   3 -13   3   40.20    2.80
  -3  13  -3   52.79    8.20
  -3  13  -3   47.80    4.60
   3  13   3   54.89    3.80
  -3  13  -3   49.70    5.10
   3  13   3   46.80    3.90
   3  13   3   46.20    7.00
   4 -13   3    1.30    1.60
   4 -13   3    3.40    5.00
   4 -13   3    7.20    4.30
  -4  13  -3    2.70    4.50
  -4  13  -3    2.10    2.50
   4  13   3    5.10    2.60
  -4  13  -3    7.20    3.10
   4  13   3    3.70    2.20
   4  13   3    0.50    3.90
   5 -13   3  214.68   11.40
   5 -13   3  216.78   15.80
   5 -13   3  219.08    9.80
  -5  13  -3  214.08   12.30
  -5  13  -3  223.38   12.10
   5  13   3  236.78   11.50
   5  13   3  220.48   13.60
   5  13   3  211.98   11.40
  -5  13  -3  211.68   15.40
   6 -13   3   31.40    7.60
   6 -13   3   31.20    3.80
   6 -13   3   27.50    5.20
   6  13   3   38.00    5.50
   6  13   3   34.80    6.70
  -6  13  -3   33.50    5.70
  -6  13  -3   39.70    6.00
   6  13   3   28.60    4.60
   7 -13   3   42.00    6.30
   7 -13   3   25.40    7.60
   7 -13   3   30.10    4.40
   7  13   3   27.30    5.20
   7  13   3   35.70    6.00
   7  13   3   26.70    5.00
  -7  13  -3   42.00    7.00
  -7  13  -3   25.10    5.70
   8 -13   3   38.80    5.10
   8 -13   3   34.00    8.40
  -8 -13  -3   53.59    4.50
   8 -13   3   47.50    7.20
   8  13   3   47.60    7.00
   8  13   3   56.69    7.90
  -8  13  -3   61.19    8.60
  -9 -13  -3    5.20    3.00
  -9 -13  -3    4.90    2.60
   9 -13   3   15.70    6.50
   9 -13   3   12.90    5.50
  -9  13  -3    4.10    5.10
   9  13   3   15.60    6.00
 -10 -13  -3    0.30    2.50
 -10 -13  -3   -1.20    2.70
  10 -13   3    0.60    4.60
  10  13   3   -1.30    5.10
  11 -14  -3    8.90    4.90
 -11 -14   3   -2.70    2.30
 -11 -14   3   -0.90    2.30
 -11  14   3    4.50    5.30
  11  14  -3    1.80    5.00
  10 -14  -3  134.09   10.90
 -10  14   3  145.09   12.70
 -10  14   3  146.49   16.10
  10  14  -3  151.98   12.30
   9 -14  -3  148.89    9.90
   9 -14  -3  175.48   11.00
  -9 -14   3  132.89    7.10
   9  14  -3  152.98   11.70
   9  14  -3  129.79   11.20
  -9  14   3  142.29   15.90
  -9  14   3  151.98   12.50
   8 -14  -3   65.19    7.00
   8 -14  -3   72.19    6.90
  -8  14   3   77.79   11.40
   8  14  -3   64.09    7.70
  -8  14   3   72.29    8.90
  -8  14   3   66.89    8.30
   8  14  -3   80.89    8.70
   7 -14  -3  344.47   15.80
  -7 -14   3  340.97   17.20
   7 -14  -3  332.07   15.30
  -7  14   3  337.17   20.30
  -7  14   3  310.37   21.00
  -7  14   3  338.77   18.00
   7  14  -3  350.66   17.20
   7  14  -3  332.77   17.00
   6 -14  -3  286.97   13.30
   6 -14  -3  276.87   13.00
   6  14  -3  294.17   14.60
   6  14  -3  320.37   14.90
  -6  14   3  289.47   20.60
  -6  14   3  302.07   15.80
  -6  14   3  303.77   15.80
  -5 -14   3   15.40    5.60
   5 -14  -3   28.90    3.20
   5 -14  -3   31.80    3.40
  -5  14   3   27.10    5.00
   5  14  -3   23.90    4.00
   5  14  -3   23.30    4.10
  -5  14   3   23.50    7.10
  -5  14   3   30.30    5.10
   4 -14  -3  261.87   10.30
   4 -14  -3  261.37   10.30
  -4 -14   3  250.67   17.70
  -4  14   3  267.07   17.50
   4  14  -3  266.67   11.70
  -4  14   3  251.27   12.90
   4  14  -3  259.27   11.90
  -3 -14   3   39.90    7.10
  -3  14   3   59.29    9.10
  -3  14   3   54.99    5.20
  -3  14   3   56.29    5.00
   3  14  -3   49.60    3.40
   3  14  -3   52.09    4.00
  -2 -14   3   24.60    6.00
  -2  14   3   20.30    2.90
   2  14  -3   23.30    5.80
  -2  14   3   16.60    5.50
  -2  14   3   16.80    2.60
  -1 -14   3    2.80    4.60
  -1  14   3    5.60    1.30
  -1  14   3   -2.50    3.60
   1  14  -3    8.90    4.80
  -1  14   3    3.90    1.60
   0 -14   3   19.30    6.20
   0  14   3   24.80    6.40
   0  14  -3   29.60    2.60
   0  14  -3   27.80    2.10
   0  14  -3   24.70    6.30
  -1 -14  -3  492.75   20.10
   1 -14   3  529.45   26.20
  -1  14  -3  497.95   20.00
  -1  14  -3  524.35   19.30
  -1  14  -3  501.75   25.80
   1  14   3  520.65   25.30
   2 -14   3  906.91   42.10
   2  14   3  942.21   41.00
   2  14   3  972.40   35.10
  -2  14  -3 1022.60   37.30
  -2  14  -3  943.91   36.60
  -2  14  -3  921.81   42.20
   3 -14   3    2.50    5.30
   3 -14   3    2.80    2.40
  -3  14  -3    4.00    4.70
   3  14   3    2.80    4.40
   3  14   3    4.80    1.70
  -3  14  -3    4.40    2.20
   3  14   3    3.90    1.90
  -3  14  -3    6.60    2.90
   4 -14   3   39.40    3.20
   4 -14   3   41.10    8.10
   4 -14   3   40.20    4.10
  -4  14  -3   43.10    5.10
   4  14   3   38.80    4.20
   4  14   3   37.50    4.50
   4  14   3   39.10    6.80
  -4  14  -3   37.70    5.10
  -4  14  -3   36.80    7.60
   5 -14   3  348.17   16.00
   5 -14   3  363.96   21.50
   5 -14   3  370.26   16.30
  -5  14  -3  330.27   21.00
   5  14   3  371.36   16.30
  -5  14  -3  346.67   17.00
   5  14   3  348.37   16.40
   5  14   3  350.36   18.80
  -5  14  -3  363.56   17.40
   6 -14   3  226.08   17.00
   6 -14   3  245.38   12.90
   6 -14   3  236.68   10.90
  -6  14  -3  236.18   13.80
   6  14   3  215.78   12.30
   6  14   3  256.67   13.20
   6  14   3  231.88   14.20
  -6  14  -3  245.88   13.80
   7 -14   3   34.30    8.20
   7 -14   3   28.30    5.70
   7 -14   3   30.20    4.00
   7  14   3   18.50    4.60
   7  14   3   15.70    4.90
  -7  14  -3   20.70    5.50
  -7  14  -3   34.20    6.30
   7  14   3   36.10    6.00
   8 -14   3  146.39    9.30
   8 -14   3  174.28   15.30
   8 -14   3  153.98   11.60
   8  14   3  179.78   12.30
  -8  14  -3  144.59   12.10
   8  14   3  163.18   11.20
   9 -14   3    2.80    6.00
  -9 -14  -3    4.80    2.30
   9 -14   3   15.60    5.50
  -9  14  -3    5.20    5.10
   9  14   3   15.50    6.00
  10 -14   3   -0.10    4.40
 -10 -14  -3   -0.60    2.30
 -10 -14  -3    1.00    2.40
  10  14   3    0.80    5.10
 -10  14  -3   -0.40    4.70
  10 -15  -3   17.90    4.90
 -10  15   3   12.10    5.90
  10  15  -3   12.00    5.50
   9 -15  -3   18.80    4.80
   9 -15  -3   18.80    4.60
  -9  15   3   23.60    6.10
   9  15  -3   23.10    6.00
   9  15  -3   18.20    5.50
   8 -15  -3  108.79    7.80
   8 -15  -3  120.09    8.50
  -8  15   3  100.59   10.60
   8  15  -3  103.49    9.80
  -8  15   3  108.49   14.10
   8  15  -3  108.19   10.20
   7 -15  -3    1.30    2.60
   7 -15  -3   -2.10    2.90
   7  15  -3    0.30    3.90
  -7  15   3   -7.50    6.40
  -7  15   3    8.30    6.10
  -7  15   3   -5.80    3.40
   7  15  -3    4.70    3.70
   6 -15  -3    9.20    2.80
  -6  15   3   12.20    4.40
  -6  15   3   10.10    6.00
   6  15  -3   19.70    4.30
   6  15  -3    5.40    3.70
  -6  15   3    7.40    4.10
   5 -15  -3    4.30    1.80
  -5 -15   3    6.40    5.10
   5 -15  -3    3.80    1.90
  -5  15   3    3.90    3.50
  -5  15   3    3.10    3.40
   5  15  -3    5.30    2.80
  -5  15   3    8.10    6.20
   5  15  -3    4.70    3.00
  -4 -15   3   12.90    5.40
  -4  15   3    5.10    5.20
  -4  15   3    5.20    3.10
   4  15  -3    4.70    2.30
  -4  15   3    4.50    3.00
   4  15  -3    6.70    2.70
  -3 -15   3  125.39   11.30
  -3  15   3  109.19    7.00
   3  15  -3  114.39   11.40
   3  15  -3  118.99    6.10
  -3  15   3  133.39   13.50
   3  15  -3  121.69    5.70
  -3  15   3  116.89   11.00
  -2 -15   3  301.87   18.30
  -2  15   3  300.07   12.60
  -2  15   3  291.07   12.90
  -2  15   3  316.87   18.70
   2  15  -3  323.47   18.20
  -1 -15   3  221.68   15.30
   1  15  -3  219.78   14.80
  -1  15   3  224.38    8.90
  -1  15   3  240.08   15.70
  -1  15   3  222.48    9.50
   0 -15   3   36.70    7.30
   0  15  -3   25.10    6.30
   0  15   3   32.20    6.70
  -1 -15  -3  148.09    8.10
   1 -15   3  159.88   13.40
   1  15   3  140.49   11.70
  -1  15  -3  139.39   12.30
  -1  15  -3  149.79    6.40
  -1  15  -3  137.69    7.20
   2 -15   3   21.50    6.60
  -2  15  -3   19.30    3.30
  -2  15  -3   16.60    2.50
  -2  15  -3   21.80    6.60
   2  15   3   27.40    6.30
   3 -15   3   10.50    2.70
   3 -15   3   20.00    6.30
   3  15   3    8.40    4.90
  -3  15  -3    7.80    5.10
  -3  15  -3    9.70    3.20
   3  15   3    6.70    1.90
   3  15   3   10.60    2.20
  -3  15  -3    7.40    2.50
   4 -15   3  137.59    6.10
   4 -15   3  131.99    7.00
   4 -15   3  149.79   14.90
  -4  15  -3  128.59    8.90
   4  15   3  132.59    8.30
   4  15   3  131.89    7.60
  -4  15  -3  153.78   22.10
  -4  15  -3  142.19    8.60
   4  15   3  134.09   11.40
   5 -15   3  158.28   10.10
   5 -15   3  177.08    8.00
   5 -15   3  148.79   14.40
   5  15   3  172.98   12.60
  -5  15  -3  158.78   10.40
  -5  15  -3  183.78   11.10
   5  15   3  174.68   10.20
   5  15   3  169.18    9.70
  -5  15  -3  158.98   14.40
   6 -15   3    5.50    2.40
   6 -15   3    6.20    6.10
   6 -15   3   10.70    3.90
   6  15   3    9.10    4.10
  -6  15  -3    8.80    6.20
   6  15   3    6.60    3.50
  -6  15  -3   11.70    4.30
  -6  15  -3    3.70    3.90
   6  15   3   11.70    5.20
   7 -15   3   49.20    4.80
   7 -15   3   48.70    6.40
   7 -15   3   47.80    9.40
  -7  15  -3   43.20    7.20
   7  15   3   41.80    6.00
   7  15   3   47.30    6.70
  -7  15  -3   52.89    7.50
   7  15   3   51.19    6.90
   8 -15   3   74.19    8.40
   8 -15   3   89.79   10.20
   8 -15   3   77.49   11.70
   8  15   3   86.29    8.70
   8  15   3   80.59    9.10
  -8  15  -3   86.39   10.00
   9 -15   3    8.40    4.90
   9 -15   3   14.20    7.00
  -9  15  -3    5.20    4.80
   9  15   3    6.70    5.20
  10 -15   3    1.00    4.90
  10  15   3   13.00    6.30
 -10  15  -3    2.70    5.10
  10 -16  -3  314.37   16.60
  10  16  -3  316.37   18.60
 -10  16   3  316.97   19.70
   9 -16  -3  292.27   14.60
   9 -16  -3  270.67   14.20
   9  16  -3  281.07   16.60
  -9  16   3  292.87   17.70
   9  16  -3  248.68   15.80
   8 -16  -3  182.68   10.40
   8 -16  -3  202.88   11.10
  -8  16   3  207.68   13.90
   8  16  -3  190.78   12.60
   8  16  -3  214.48   13.10
   7 -16  -3   77.69    6.00
   7 -16  -3   84.69    6.50
   7  16  -3   91.39    8.60
  -7  16   3   93.49    9.70
  -7  16   3  107.59   14.00
   7  16  -3   86.19    8.50
  -6 -16   3  204.38   14.30
   6 -16  -3  225.08   10.20
  -6  16   3  222.18   13.50
  -6  16   3  236.88   18.10
   6  16  -3  234.78   12.50
  -6  16   3  252.47   13.90
   6  16  -3  229.58   12.50
   5 -16  -3  347.27   13.20
   5 -16  -3  331.77   13.20
  -5 -16   3  347.97   19.30
  -5  16   3  334.57   21.60
  -5  16   3  325.87   16.60
   5  16  -3  344.77   15.40
  -5  16   3  351.86   16.80
   5  16  -3  318.17   15.30
  -4 -16   3  518.15   26.20
   4  16  -3  511.25   20.70
  -4  16   3  523.25   22.40
  -4  16   3  494.95   22.20
  -4  16   3  495.85   27.80
   4  16  -3  546.25   21.10
  -3 -16   3  268.97   17.60
  -3  16   3  303.07   13.20
   3  16  -3  280.17   11.50
  -3  16   3  308.97   14.30
   3  16  -3  272.97   11.90
  -3  16   3  340.77   34.20
   3  16  -3  283.47   17.50
  -2 -16   3   35.50    7.70
   2  16  -3   32.00    7.00
  -2  16   3   36.80    3.60
  -2  16   3   39.60    8.10
  -2  16   3   40.90    4.00
  -1 -16   3   71.89    9.80
  -1  16   3   84.29   11.10
   1  16  -3   67.29    9.30
  -1  16   3   58.59    4.00
   0 -16   3   12.10    5.80
   0  16  -3   20.10    6.10
   0  16   3   16.90    5.40
   1 -16   3  759.32   35.90
  -1 -16  -3  747.03   28.90
  -1  16  -3  726.63   28.60
   1  16   3  831.62   35.70
  -1  16  -3  671.03   34.90
  -1  16  -3  763.02   27.90
   2 -16   3  710.53   34.80
  -2  16  -3  724.83   28.30
  -2  16  -3  723.43   35.40
  -2  16  -3  704.13   27.70
   2  16   3  729.13   33.80
   3 -16   3   20.40    3.50
   3 -16   3   26.20    7.60
  -3  16  -3   16.80    6.50
   3  16   3   19.80    2.60
  -3  16  -3   13.60    3.00
   3  16   3   19.00    2.80
   3  16   3   26.20    6.70
   4 -16   3    9.20    6.30
   4  16   3    3.00    4.90
   4  16   3    2.30    2.20
  -4  16  -3    4.60    3.10
  -4  16  -3    5.10    5.60
  -4  16  -3    3.60    3.00
   4  16   3    4.40    3.00
   5 -16   3  139.19    6.90
   5 -16   3  153.68   15.70
   5 -16   3  162.58    9.70
  -5  16  -3  158.28   10.20
   5  16   3  137.69    9.40
   5  16   3  140.99   12.10
  -5  16  -3  139.09   15.00
  -5  16  -3  147.79   10.10
   5  16   3  147.09    8.90
   6 -16   3  698.23   35.80
   6 -16   3  723.43   29.50
   6 -16   3  703.63   28.00
   6  16   3  686.73   32.60
  -6  16  -3  793.32   38.90
  -6  16  -3  759.32   37.10
  -6  16  -3  748.33   31.70
   6  16   3  757.32   30.50
   6  16   3  724.43   30.00
   7 -16   3  282.37   14.90
   7 -16   3  290.37   13.20
   7 -16   3  312.57   20.50
   7  16   3  277.37   15.10
  -7  16  -3  296.57   16.80
  -7  16  -3  305.47   17.00
   7  16   3  297.67   15.90
   7  16   3  290.67   16.40
   8 -16   3   89.79    8.80
   8 -16   3   85.09    7.80
   8 -16   3   88.79   12.50
   8  16   3   95.59    9.20
   8  16   3   80.99    9.10
  -8  16  -3  100.49   10.70
   9 -16   3   16.90    7.40
   9 -16   3    0.20    4.00
   9 -16   3   -4.70    2.90
  -9  16  -3    1.00    4.40
   9  16   3   -5.40    4.00
  10 -17  -3    0.30    3.40
  10  17  -3    6.20    4.90
   9 -17  -3   24.70    4.60
   9  17  -3   23.40    6.30
   9  17  -3   28.40    6.40
  -9  17   3   31.20    7.10
   8 -17  -3   -2.90    2.60
   8 -17  -3   -2.90    2.40
   8  17  -3    8.20    4.60
  -8  17   3    1.60    4.00
   8  17  -3    3.20    4.40
   7 -17  -3  203.18   10.20
   7 -17  -3  209.08    9.90
  -7 -17   3  205.78   13.60
  -7  17   3  197.48   13.30
   7  17  -3  202.88   12.30
  -7  17   3  201.68   13.50
   7  17  -3  218.58   12.60
  -6 -17   3   77.89    9.60
   6 -17  -3   72.99    4.70
   6 -17  -3   75.69    6.00
   6  17  -3   77.49    7.30
  -6  17   3   80.09    8.70
   6  17  -3   84.69    7.50
  -6  17   3   90.59    9.00
  -5 -17   3   14.40    6.00
  -5  17   3   10.90    4.20
   5  17  -3   12.70    3.50
  -5  17   3   10.50    4.10
   5  17  -3    7.80    3.10
  -5  17   3   13.90    6.40
  -4 -17   3    5.10    5.80
  -4  17   3    9.20    3.50
  -4  17   3    4.50    5.40
  -4  17   3    2.30    3.20
   4  17  -3    1.50    2.50
   4  17  -3    3.80    2.40
  -3 -17   3   14.00    5.80
   3  17  -3   12.00    2.40
  -3  17   3    4.70    2.70
  -3  17   3    8.90    2.90
  -3  17   3   12.10    6.10
   3  17  -3   13.10    5.90
  -2 -17   3   20.90    6.80
  -2  17   3   28.90    8.00
  -2  17   3   20.70    3.20
  -2  17   3   20.20    2.90
   2  17  -3   20.30    6.30
  -1 -17   3  478.55   24.90
   1  17  -3  398.06   23.30
  -1  17   3  427.46   26.70
   0 -17   3   23.20    7.30
   0  17  -3   16.70    1.60
   0  17   3    8.80    5.40
   0  17  -3   18.90    2.30
   0  17  -3   19.10    6.10
  -1 -17  -3  124.39    7.20
   1 -17   3  123.59   13.60
  -1  17  -3  145.39   15.50
  -1  17  -3  138.69    7.20
   1  17   3  148.79   12.80
  -1  17  -3  140.29    6.20
  -2 -17  -3  355.96   15.30
   2 -17   3  403.06   23.10
   2  17   3  339.17   20.80
  -2  17  -3  365.56   15.70
  -2  17  -3  348.07   22.00
   3 -17   3   34.70    4.50
   3 -17   3   27.70    8.00
  -3  17  -3   30.10    4.60
   3  17   3   31.80    7.60
  -3  17  -3   37.50    9.00
   3  17   3   33.60    3.40
   3  17   3   33.80    3.20
  -3  17  -3   37.00    4.20
   4 -17   3   -1.30    5.80
   4  17   3   -0.10    2.10
  -4  17  -3   -0.90    2.60
  -4  17  -3    1.10    3.10
  -4  17  -3    4.80    5.40
   4  17   3    0.20    3.40
   4  17   3   -0.40    4.40
   5 -17   3    7.80    2.60
   5 -17   3   13.40    6.60
   5 -17   3    8.40    1.90
  -5  17  -3    4.70    6.00
   5  17   3    5.90    3.20
   5  17   3    7.40    5.50
  -5  17  -3    8.50    3.90
  -5  17  -3    9.20    3.90
   5  17   3    8.60    3.40
   6 -17   3  278.97   11.90
   6 -17   3  257.77   19.80
   6 -17   3  279.87   13.30
  -6  17  -3  269.57   17.10
   6  17   3  292.57   14.60
   6  17   3  275.77   17.30
  -6  17  -3  270.67   16.50
   6  17   3  282.27   14.00
   7 -17   3    2.50    3.50
   7 -17   3    1.80    6.60
   7 -17   3    0.80    2.40
   7  17   3   -3.40    3.20
   7  17   3   -5.90    4.00
   7  17   3    3.60    3.90
  -7  17  -3    0.50    4.10
   8 -17   3    4.70    2.90
   8 -17   3    4.70    4.00
   8 -17   3    2.00    6.40
   8  17   3    9.00    4.20
   8  17   3   14.20    5.40
  -8  17  -3   11.70    5.60
   9 -17   3    5.20    3.20
   9 -17   3   13.50    7.60
   9 -17   3   16.20    5.70
   9  17   3    8.90    5.60
  -9  17  -3   15.20    6.00
  10 -18  -3   50.49    7.70
  10 -18  -3   31.20    5.20
  10  18  -3   46.60    7.70
 -10  18   3   45.40    8.50
   9 -18  -3  233.98   12.10
   9 -18  -3  246.38   12.60
   9  18  -3  203.28   14.60
  -9  18   3  274.57   17.00
   9  18  -3  268.17   15.70
   8 -18  -3  136.29    8.20
   8 -18  -3  125.59    7.60
   8  18  -3  155.18   11.20
   8  18  -3  120.09   10.20
  -8  18   3  133.79   11.50
  -7 -18   3    2.50    4.80
   7 -18  -3    3.80    2.20
  -7  18   3    2.00    4.10
  -7  18   3    4.80    4.30
   7  18  -3   -0.10    3.90
   7  18  -3    9.80    4.10
  -6 -18   3   97.79   10.90
  -6  18   3  103.69    9.80
   6  18  -3   90.39    7.70
   6  18  -3   87.89    7.90
  -6  18   3  115.29   10.10
  -5 -18   3  147.09   12.80
  -5  18   3  137.19    9.90
  -5  18   3  137.99    9.90
   5  18  -3  140.59    8.50
   5  18  -3  128.49    8.40
  -4 -18   3  838.02   39.20
   4  18  -3  819.62   32.80
  -4  18   3  919.01   35.00
   4  18  -3  876.41   33.20
  -4  18   3  834.42   41.50
  -4  18   3  866.31   34.80
  -3 -18   3  534.65   28.20
  -3  18   3  552.44   22.60
  -3  18   3  558.24   29.90
  -3  18   3  550.74   22.40
   3  18  -3  492.75   27.50
  -2 -18   3  405.26   24.20
  -2  18   3  450.85   25.30
  -2  18   3  433.56   17.80
   2  18  -3  438.26   29.10
  -2  18   3  425.46   17.40
  -1 -18   3    8.70    6.20
  -1  18   3   18.20    6.80
  -1  18   3   17.20    2.10
   1  18  -3   12.60    6.20
   0 -18   3  402.66   23.90
   0  18  -3  402.06   15.80
   0  18   3  406.76   23.70
   0  18  -3  386.06   23.30
   1 -18   3  293.77   20.40
  -1 -18  -3  312.47   13.70
  -1  18  -3  298.97   13.20
  -1  18  -3  317.47   12.50
  -1  18  -3  327.37   20.60
   2 -18   3  689.63   36.50
  -2 -18  -3  774.82   29.60
   2 -18   3  771.62   30.20
  -2  18  -3  780.22   30.00
  -2  18  -3  759.82   37.40
   2  18   3  722.63   35.90
  -2  18  -3  763.12   29.10
   3 -18   3  327.67   21.90
  -3  18  -3  338.97   15.00
   3  18   3  330.47   20.70
  -3  18  -3  350.86   15.80
   3  18   3  330.37   13.60
  -3  18  -3  308.77   21.60
   3  18   3  343.57   13.90
   4 -18   3  213.98   17.60
  -4  18  -3  215.98   11.30
   4  18   3  172.58   14.70
   4  18   3  200.38    9.90
  -4  18  -3  200.88   11.60
   5 -18   3   37.70    9.00
   5  18   3   41.30    5.10
   5  18   3   43.60    8.40
   5  18   3   49.00    5.60
  -5  18  -3   55.99    6.90
  -5  18  -3   56.49    6.70
   6 -18   3  199.98   10.50
   6 -18   3  198.68   17.40
   6  18   3  212.18   12.20
  -6  18  -3  211.58   14.20
   6  18   3  202.98   15.00
   6  18   3  227.18   11.80
  -6  18  -3  205.98   13.20
   7 -18   3  467.45   31.10
   7 -18   3  507.25   21.80
   7 -18   3  515.55   20.40
   7  18   3  488.15   22.70
  -7  18  -3  533.95   25.10
   7  18   3  545.55   23.80
   7  18   3  476.35   25.00
   8 -18   3   -4.40    3.30
   8 -18   3   -1.30    2.40
   8 -18   3    8.90    7.10
   8  18   3   -0.10    4.40
  -8  18  -3   -1.10    3.90
   8  18   3    3.80    3.70
   9 -18   3   12.90    7.30
   9 -18   3    6.80    3.20
   9 -18   3   10.40    4.70
   9  18   3    9.30    5.30
  -9  18  -3    1.80    5.20
   9 -19  -3   11.10    3.30
   9 -19  -3    8.30    3.10
   9  19  -3   17.00    5.40
  -9  19   3    5.70    4.70
   8 -19  -3    4.00    2.50
   8 -19  -3   -0.10    2.20
   8  19  -3    0.60    4.40
  -8  19   3    2.30    4.20
   8  19  -3    2.20    3.80
   7 -19  -3   65.89    4.60
  -7 -19   3   90.79   10.10
   7  19  -3   83.69    8.20
  -7  19   3   77.09    9.50
  -7  19   3   79.19    9.30
   7  19  -3   96.59    8.90
  -6 -19   3   74.99   10.40
  -6  19   3   76.99    8.90
   6  19  -3   93.29    7.80
   6  19  -3   89.29    7.50
  -6  19   3   94.89    9.40
  -5 -19   3  171.48   14.00
  -5  19   3  131.69   10.30
   5  19  -3  152.58    9.20
  -5  19   3  165.58   10.90
   5  19  -3  164.68    9.20
  -4 -19   3    1.30    5.90
   4  19  -3   -4.80    2.00
  -4  19   3   -0.40    2.90
  -4  19   3   -2.10    2.90
   4  19  -3    1.30    2.40
  -3 -19   3   -1.80    5.80
   3  19  -3    1.50    5.30
  -3  19   3   -0.10    2.50
  -3  19   3   -5.60    2.30
  -2 -19   3  424.36   24.20
   2  19  -3  409.16   23.50
  -2  19   3  396.76   16.40
  -2  19   3  379.76   16.90
  -2  19   3  379.46   24.10
  -1 -19   3    1.50    5.80
  -1  19   3    6.70    1.80
  -1  19   3   10.30    6.20
   1  19  -3    5.20    5.40
  -1  19   3    7.50    2.10
   0 -19   3   13.40    7.00
   0  19  -3   21.30    6.80
   0  19   3   27.20    7.50
   0  19  -3   22.80    2.80
   1 -19   3   11.80    6.80
   1  19   3    4.80    5.60
  -1  19  -3   11.00    2.00
  -1  19  -3   10.70    2.60
  -1  19  -3    3.80    5.30
  -2 -19  -3  283.67   12.90
   2 -19   3  288.47   13.50
   2 -19   3  273.07   19.90
  -2  19  -3  268.87   13.00
   2  19   3  281.37   19.30
  -2  19  -3  289.77   12.40
   3 -19   3    1.80    6.40
   3  19   3   -1.90    1.60
   3  19   3    0.20    5.70
   3  19   3    2.40    1.80
  -3  19  -3   -0.40    2.80
  -3  19  -3   -0.80    2.40
   4 -19   3  231.18   18.50
  -4  19  -3  221.78   12.20
  -4  19  -3  216.58   11.90
   4  19   3  185.68   15.60
   4  19   3  206.98   10.20
   5 -19   3  467.35   27.30
   5  19   3  424.66   24.90
   5  19   3  473.25   20.00
  -5  19  -3  448.46   21.60
   5  19   3  469.65   19.90
  -5  19  -3  462.45   21.50
   6 -19   3  144.19    7.10
   6 -19   3  167.88    8.30
  -6  19  -3  164.88   11.60
  -6  19  -3  175.18   11.70
   6  19   3  169.78   10.00
   6  19   3  163.68   10.60
   6  19   3  139.49   14.00
   7 -19   3    3.40    6.90
   7 -19   3   10.10    2.50
   7 -19   3   13.00    3.60
   7  19   3    7.80    3.90
   7  19   3    5.60    5.20
   7  19   3   13.80    4.60
  -7  19  -3   12.90    5.20
   8 -19   3    2.70    2.60
   8 -19   3    2.60    6.50
   8 -19   3    6.30    3.50
   8  19   3    5.10    4.80
  -8  19  -3    5.50    4.80
   8  19   3    6.90    4.10
   9 -19   3   13.80    7.70
   9 -19   3   21.10    3.80
   9  19   3   12.70    6.00
  -9  19  -3   19.50    7.20
   9 -20  -3   99.99    6.80
   9 -20  -3  113.79    7.10
  -9  20   3  117.59   12.40
   9  20  -3  112.89   10.90
   8 -20  -3   26.20    3.40
   8 -20  -3   28.50    3.80
  -8  20   3   39.60    7.60
   8  20  -3   20.30    5.90
   8  20  -3   16.40    6.40
  -7 -20   3   -6.30    4.40
  -7  20   3    0.90    3.90
   7  20  -3   -2.20    3.10
   7  20  -3    3.10    3.90
  -7  20   3   -3.70    3.90
  -6 -20   3   50.79    9.10
   6  20  -3   55.39    6.70
  -6  20   3   62.29    8.00
   6  20  -3   48.40    6.10
  -6  20   3   61.39    8.10
  -5 -20   3    0.90    5.30
   5  20  -3    3.50    3.10
  -5  20   3    8.80    3.90
   5  20  -3   12.70    3.50
  -5  20   3    9.80    4.20
  -4 -20   3  679.43   32.80
   4  20  -3  627.94   25.20
  -4  20   3  611.44   26.90
  -4  20   3  652.83   27.10
   4  20  -3  629.54   24.90
  -3 -20   3   21.50    7.90
  -3  20   3   28.50    4.40
  -3  20   3   31.20    4.50
   3  20  -3   24.80    8.00
  -2 -20   3   85.59   12.20
   2  20  -3   90.59   12.10
  -2  20   3   84.49    5.90
  -1 -20   3    6.30    6.90
   1  20  -3    1.70    5.40
   0 -20   3  186.18   16.40
   0  20   3  178.88   15.70
   0  20  -3  176.68    7.40
   1 -20   3   74.79   11.90
  -1  20  -3   85.49    5.70
  -1  20  -3   79.39    5.50
   1  20   3   75.19   11.50
  -2 -20  -3  408.46   16.80
   2 -20   3  382.36   24.60
   2 -20   3  377.46   17.20
   2  20   3  390.66   23.80
  -2  20  -3  375.86   16.80
  -2  20  -3  378.96   16.10
  -3 -20  -3   72.29    5.90
   3 -20   3   63.59   11.70
   3  20   3   73.69   11.20
   3  20   3   64.89    4.40
  -3  20  -3   69.99    6.30
  -3  20  -3   65.99    6.60
   4 -20   3   88.39   13.30
  -4  20  -3   88.39    8.10
   4  20   3  101.59   12.80
   4  20   3   90.99    6.20
  -4  20  -3  103.39    8.80
   5 -20   3   -5.40    5.70
  -5  20  -3    4.20    3.60
   5  20   3   10.60    3.20
  -5  20  -3    4.40    3.90
   5  20   3   -4.80    5.20
   5  20   3    3.90    3.10
   6 -20   3   16.10    8.00
   6  20   3    3.10    3.00
   6  20   3   -0.10    3.40
  -6  20  -3    4.70    4.00
   6  20   3   -0.40    5.30
  -6  20  -3   -5.70    3.30
   7 -20   3  264.17   20.60
  -7  20  -3  257.57   16.20
   7  20   3  275.17   14.20
   7  20   3  270.17   17.60
   7  20   3  264.17   14.90
   8 -20   3   68.99   12.10
   8 -20   3   59.49    4.90
   8 -20   3   52.19    5.50
   8  20   3   74.39    8.20
   8  20   3   64.19    8.10
  -8  20  -3   63.39    9.10
  -8  21   3   14.90    5.90
  -7 -21   3   11.30    5.70
  -7  21   3    9.50    4.50
   7  21  -3    1.90    3.50
   7  21  -3   -2.30    3.50
  -6 -21   3   12.40    6.60
   6  21  -3   24.30    4.60
   6  21  -3   19.10    4.40
  -6  21   3   38.40    8.40
  -5 -21   3   13.10    7.20
  -5  21   3    8.30    4.10
   5  21  -3    7.30    3.00
  -5  21   3    9.90    4.30
   5  21  -3    9.80    3.30
  -4 -21   3   15.30    7.00
   4  21  -3   12.00    3.10
  -4  21   3    1.90    3.40
   4  21  -3   11.30    2.70
  -4  21   3    4.00    3.60
  -3 -21   3  392.26   23.40
  -3  21   3  371.26   17.40
   3  21  -3  332.07   23.80
  -3  21   3  349.96   16.50
  -2 -21   3  188.58   16.80
  -2  21   3  186.98    9.80
  -2  21   3  193.98    9.60
  -1 -21   3   19.80    8.00
  -1  21   3   15.50    2.80
  -1  21   3   15.90    2.40
   0 -21   3  119.59   15.20
   1 -21   3   64.59   11.30
  -1  21  -3   65.99    5.20
  -1  21  -3   67.79    5.00
  -2 -21  -3   19.00    3.90
   2 -21   3   15.10    4.10
   2 -21   3   10.40    7.20
  -2  21  -3   13.80    3.40
  -2  21  -3   15.10    2.90
   2  21   3   19.60    8.70
  -3 -21  -3   -0.70    3.00
   3  21   3   -1.70    5.00
  -3  21  -3    0.30    2.60
  -3  21  -3    5.90    3.20
   4 -21   3  195.88   17.60
  -4  21  -3  177.38   11.00
  -4  21  -3  184.78   11.40
   4  21   3  182.78   15.80
   4  21   3  191.08   12.40
   4  21   3  193.18    9.40
   5 -21   3  240.28   19.10
   5  21   3  175.78   17.40
  -5  21  -3  176.88   12.00
   5  21   3  189.68   10.20
  -5  21  -3  207.78   12.40
   5  21   3  187.78   10.50
   6 -21   3    4.20    7.10
  -6  21  -3    4.10    4.00
  -6  21  -3    3.90    4.00
   6  21   3    3.30    2.90
   6  21   3   12.00    6.60
   6  21   3    3.50    3.60
   7 -21   3   84.99   13.60
   7  21   3   61.29   13.60
   7  21   3   89.59    8.90
  -7  21  -3   91.19   10.40
   7  21   3   81.99    7.90
   8 -21   3   21.60    8.60
   8 -21   3   29.80    3.70
   8 -21   3   29.40    3.30
   8  21   3   36.40    6.20
  -8  21  -3   39.70    7.80
   8  21   3   36.20    6.90
   8  22  -3    1.10    4.80
   8  22  -3   -8.50    4.30
  -8  22   3    0.40    4.30
  -7 -22   3   27.40    7.60
   7  22  -3   23.20    5.00
  -7  22   3   34.40    6.70
   7  22  -3   22.30    5.10
  -6 -22   3   -7.60    4.40
  -6  22   3   -1.60    3.40
   6  22  -3    5.70    3.40
  -6  22   3    3.40    4.00
   6  22  -3    2.00    3.10
  -5 -22   3   -2.50    5.50
  -5  22   3   -7.00    2.60
  -5  22   3   -2.70    3.10
   5  22  -3    0.80    2.70
   5  22  -3    0.40    2.80
  -4 -22   3   -3.10    5.60
  -4  22   3    0.00    3.10
   4  22  -3    5.70    2.30
  -4  22   3   -3.10    2.90
  -3 -22   3   36.00    9.00
  -3  22   3   19.40    4.20
  -2 -22   3   72.99   11.80
  -2  22   3   59.19    5.40
  -1 -22   3    5.90    6.80
  -1  22   3    0.90    1.70
  -1  22   3    3.50    2.10
   0 -22   3    5.90    7.30
   1 -22   3  205.18   25.60
  -1  22  -3  207.28    9.30
  -1  22  -3  202.08    9.90
  -2 -22  -3  172.28    9.60
   2 -22   3  170.78   10.20
   2 -22   3  171.58   18.10
  -2  22  -3  176.48   10.20
  -2  22  -3  193.08    9.40
  -3 -22  -3    9.70    3.60
   3 -22   3   17.30    8.10
  -3  22  -3   14.80    3.90
  -3  22  -3   15.90    3.60
   4 -22   3    3.60    7.30
  -4 -22  -3   19.80    4.10
  -4  22  -3   13.30    4.20
  -4  22  -3   17.40    4.60
   4  22   3   16.50    3.40
   4  22   3   16.80    3.10
   5 -22   3   37.80    9.90
  -5  22  -3   31.50    5.90
   5  22   3   34.20    4.50
   5  22   3   34.70    4.80
   5  22   3   42.90    9.30
   6 -22   3   16.90    8.50
   6  22   3   26.90    8.10
  -6  22  -3   24.10    5.50
  -6  22  -3   19.50    6.70
   6  22   3   20.50    4.30
   6  22   3   19.80    4.70
   7 -22   3   -1.40    6.90
   7  22   3   -1.60    3.20
   7  22   3   -1.60    3.80
  -7  22  -3    1.10    4.30
   7  22   3    9.20    6.70
  -7  23   3   -2.40    3.90
   7  23  -3   -2.80    3.10
   7  23  -3    3.20    3.90
  -6 -23   3   10.70    6.30
  -6  23   3   19.20    5.30
   6  23  -3   12.20    3.80
   6  23  -3   16.60    4.00
  -6  23   3   22.80    5.50
  -5 -23   3   19.20    7.80
  -5  23   3   14.50    4.60
  -5  23   3   18.60    5.10
   5  23  -3   15.30    3.60
   5  23  -3   14.80    3.70
  -4 -23   3    2.30    6.10
  -4  23   3   -1.90    3.10
   4  23  -3    2.60    2.20
  -4  23   3    2.00    3.40
  -3 -23   3    6.20    7.30
  -3  23   3   14.30    3.70
  -3  23   3   13.40    3.80
  -2 -23   3   11.40    7.70
  -2  23   3    4.70    2.60
  -2  23   3    5.10    2.80
   0 -23   3  114.49   14.90
   1 -23   3  407.26   19.80
   1 -23   3  388.26   26.10
  -1  23  -3  409.86   17.10
   2 -23   3  208.38   11.90
   2 -23   3  208.48   18.90
  -2  23  -3  207.28   10.30
   3 -23   3  138.89   16.70
  -3 -23  -3  153.18    8.90
  -3  23  -3  149.29    9.60
  -3  23  -3  152.58    9.30
   4 -23   3   58.99   11.60
  -4 -23  -3   68.99    6.40
  -4  23  -3   67.99    7.20
   4  23   3   67.69    5.50
   4  23   3   68.09    5.30
  -4  23  -3   57.19    7.00
  -5 -23  -3   85.99    6.90
   5 -23   3   82.39   13.70
   5  23   3   78.99    6.40
   5  23   3   91.79    7.10
  -5  23  -3   90.39    9.00
  -5  23  -3   98.39   10.80
   6 -23   3   -3.10    6.40
  -6 -23  -3    1.20    3.30
   6  23   3    0.70    3.30
   6  23   3   -3.10    2.90
  -6  23  -3    6.30    4.20
   7 -23   3   57.79   11.90
  -7 -23  -3   72.89    6.30
   7  23   3   59.49    7.20
  -7  23  -3   61.19    8.70
   7  23   3   51.69    9.80
   7  23   3   63.79    7.10
   7  24  -3    7.80    4.10
  -7  24   3    3.80    4.70
   7  24  -3    4.70    3.90
  -6 -24   3   17.60    7.30
  -6  24   3    9.30    4.50
   6  24  -3   13.20    4.00
  -6  24   3    3.80    4.30
   6  24  -3    4.70    3.30
  -5 -24   3   37.90    9.40
  -5  24   3   46.80    6.70
  -5  24   3   30.90    6.10
   5  24  -3   38.50    4.60
   5  24  -3   35.10    4.80
   4  24  -3   12.20    3.90
  -4  24   3   14.90    4.40
  -4  24   3   13.40    4.00
  -3 -24   3  210.48   17.70
  -3  24   3  168.68   10.30
  -3  24   3  173.78   10.40
  -2 -24   3   32.50    9.50
  -2  24   3   19.80    3.50
  -2  24   3   21.20    3.90
  -1 -24   3   70.59   12.50
   0 -24   3   71.09   12.60
   1 -24   3  101.99    8.10
   1 -24   3   94.59   14.70
  -1  24  -3  105.89    6.70
  -1  24  -3  106.49    6.20
   2 -24   3    7.30    3.90
   2 -24   3    6.70    6.80
  -2  24  -3    5.60    2.70
  -2  24  -3    8.20    3.00
   3 -24   3   12.40    7.90
  -3 -24  -3   15.30    3.90
  -3  24  -3   19.60    4.30
  -3  24  -3   14.30    3.90
  -4 -24  -3   59.89    6.10
   4 -24   3   42.90   10.90
   4  24   3   58.79    5.00
  -4  24  -3   55.89    7.00
   4  24   3   56.99    5.10
  -4  24  -3   53.09    6.70
  -5 -24  -3   20.10    4.10
   5 -24   3   11.60    8.30
   5  24   3   11.10    3.50
  -5  24  -3   17.50    4.90
   5  24   3   10.80    3.30
  -5  24  -3   14.30    4.50
  -6 -24  -3    6.90    3.50
   6 -24   3    8.10    7.90
  -6  24  -3    7.00    4.80
   6  24   3    0.00    2.80
   6  24   3    3.30    3.40
  -6 -25   3  124.79   14.50
   6  25  -3  103.29    8.20
   6  25  -3  133.19    8.90
  -6  25   3   87.29   10.20
  -6  25   3  119.69   11.40
  -5 -25   3  288.77   20.60
  -5  25   3  234.98   14.50
[truncated: 1,568,657 more chars]
