# Supplementary material for: Switchable Reactivities of Metalated Phosphasilenes Regulated by Reversible 1,2‐Metal Migration
Source: Angew Chem Int Ed Engl. 2025 Dec 16;65(5):e18102. doi: 10.1002/anie.202518102 (PMC12851009; doi:10.1002/anie.202518102)
Supplement: Supplementary file 2 — Supporting Information [file ANIE-65-e18102-s001.zip › 17.cif]

data_mo_zhuhu159_1_0m
_audit_creation_date               2025-07-02
_audit_creation_method
;
Olex2 1.3
(compiled Nov 21 2019 18:26:39 for OlexSys, GUI svn.r6003)
;
_shelx_SHELXL_version_number       '2018/3'
_audit_contact_author_address      ?
_audit_contact_author_email        ?
_audit_contact_author_name         ''
_audit_contact_author_phone        ?
_publ_contact_author_id_orcid      ?
_publ_section_references
;
Dolomanov, O.V., Bourhis, L.J., Gildea, R.J, Howard, J.A.K. & Puschmann, H.
 (2009), J. Appl. Cryst. 42, 339-341.

Sheldrick, G.M. (2015). Acta Cryst. C71, 3-8.
;
_chemical_name_common              ?
_chemical_name_systematic          ?
_chemical_formula_moiety           'C77 H103 Ag Mn2 N5 O9 P Si2, C4 H10 O'
_chemical_formula_sum              'C81 H113 Ag Mn2 N5 O10 P Si2'
_chemical_formula_weight           1621.66
_chemical_melting_point            ?
loop_
  _atom_type_symbol
  _atom_type_description
  _atom_type_scat_dispersion_real
  _atom_type_scat_dispersion_imag
  _atom_type_scat_source
 'C' 'C' 0.0033 0.0016 'International Tables Vol C Tables 4.2.6.8 and 6.1.1.4'
 'H' 'H' 0.0000 0.0000 'International Tables Vol C Tables 4.2.6.8 and 6.1.1.4'
 'Ag' 'Ag' -0.8971 1.1015
 'International Tables Vol C Tables 4.2.6.8 and 6.1.1.4'
 'Mn' 'Mn' 0.3368 0.7283 'International Tables Vol C Tables 4.2.6.8 and 6.1.1.4'
 'N' 'N' 0.0061 0.0033 'International Tables Vol C Tables 4.2.6.8 and 6.1.1.4'
 'O' 'O' 0.0106 0.0060 'International Tables Vol C Tables 4.2.6.8 and 6.1.1.4'
 'P' 'P' 0.1023 0.0942 'International Tables Vol C Tables 4.2.6.8 and 6.1.1.4'
 'Si' 'Si' 0.0817 0.0704 'International Tables Vol C Tables 4.2.6.8 and 6.1.1.4'

_shelx_space_group_comment
;
The symmetry employed for this shelxl refinement is uniquely defined
by the following loop, which should always be used as a source of
symmetry information in preference to the above space-group names.
They are only intended as comments.
;
_space_group_crystal_system        'triclinic'
_space_group_IT_number             2
_space_group_name_H-M_alt          'P -1'
_space_group_name_Hall             '-P 1'
loop_
  _space_group_symop_operation_xyz
 'x, y, z'
 '-x, -y, -z'

_cell_length_a                     13.1012(6)
_cell_length_b                     16.3575(8)
_cell_length_c                     22.6549(9)
_cell_angle_alpha                  105.944(2)
_cell_angle_beta                   95.661(2)
_cell_angle_gamma                  101.565(2)
_cell_volume                       4512.2(4)
_cell_formula_units_Z              2
_cell_measurement_reflns_used      9946
_cell_measurement_temperature      100.0
_cell_measurement_theta_max        25.674
_cell_measurement_theta_min        2.241
_shelx_estimated_absorpt_T_max     ?
_shelx_estimated_absorpt_T_min     ?
_exptl_absorpt_coefficient_mu      0.588
_exptl_absorpt_correction_T_max    0.7453
_exptl_absorpt_correction_T_min    0.7057
_exptl_absorpt_correction_type     multi-scan
_exptl_absorpt_process_details     ?
_exptl_absorpt_special_details     ?
_exptl_crystal_colour              'orangish orange'
_exptl_crystal_colour_modifier     orangish
_exptl_crystal_colour_primary      orange
_exptl_crystal_density_diffrn      1.194
_exptl_crystal_density_meas        ?
_exptl_crystal_density_method      ?
_exptl_crystal_description         block
_exptl_crystal_F_000               1708
_exptl_crystal_size_max            0.365
_exptl_crystal_size_mid            0.256
_exptl_crystal_size_min            0.198
_exptl_transmission_factor_max     ?
_exptl_transmission_factor_min     ?
_diffrn_reflns_av_R_equivalents    0.0437
_diffrn_reflns_av_unetI/netI       0.0218
_diffrn_reflns_Laue_measured_fraction_full  0.999
_diffrn_reflns_Laue_measured_fraction_max  0.998
_diffrn_reflns_limit_h_max         15
_diffrn_reflns_limit_h_min         -15
_diffrn_reflns_limit_k_max         19
_diffrn_reflns_limit_k_min         -19
_diffrn_reflns_limit_l_max         27
_diffrn_reflns_limit_l_min         -27
_diffrn_reflns_number              144322
_diffrn_reflns_point_group_measured_fraction_full  0.999
_diffrn_reflns_point_group_measured_fraction_max  0.998
_diffrn_reflns_theta_full          25.242
_diffrn_reflns_theta_max           25.711
_diffrn_reflns_theta_min           1.960
_diffrn_ambient_temperature        100.0
_diffrn_detector_area_resol_mean   ?
_diffrn_measured_fraction_theta_full  0.999
_diffrn_measured_fraction_theta_max  0.998
_diffrn_measurement_device_type    'Bruker Photon CMOS'
_diffrn_measurement_method         ?
_diffrn_radiation_type             MoK\a
_diffrn_radiation_wavelength       0.71073
_diffrn_source                     ?
_reflns_Friedel_coverage           0.000
_reflns_Friedel_fraction_full      .
_reflns_Friedel_fraction_max       .
_reflns_number_gt                  14000
_reflns_number_total               17117
_reflns_special_details
;
 Reflections were merged by SHELXL according to the crystal
 class for the calculation of statistics and refinement.
 
 Structure factors included contributions from the .fab file.
 
 _reflns_Friedel_fraction is defined as the number of unique
 Friedel pairs measured divided by the number that would be
 possible theoretically, ignoring centric projections and
 systematic absences.
;
_reflns_threshold_expression       'I > 2\s(I)'
_computing_cell_refinement         ?
_computing_data_collection         ?
_computing_data_reduction          ?
_computing_molecular_graphics      'Olex2 1.3 (Dolomanov et al., 2009)'
_computing_publication_material    'Olex2 1.3 (Dolomanov et al., 2009)'
_computing_structure_refinement    'SHELXL 2018/3 (Sheldrick, 2015)'
_computing_structure_solution      'SHELXT 2018/2 (Sheldrick, 2018)'
_refine_diff_density_max           0.970
_refine_diff_density_min           -1.040
_refine_diff_density_rms           0.080
_refine_ls_extinction_coef         .
_refine_ls_extinction_method       none
_refine_ls_goodness_of_fit_ref     1.130
_refine_ls_hydrogen_treatment      constr
_refine_ls_matrix_type             full
_refine_ls_number_parameters       948
_refine_ls_number_reflns           17117
_refine_ls_number_restraints       0
_refine_ls_R_factor_all            0.0645
_refine_ls_R_factor_gt             0.0454
_refine_ls_restrained_S_all        1.130
_refine_ls_shift/su_max            0.001
_refine_ls_shift/su_mean           0.000
_refine_ls_structure_factor_coef   Fsqd
_refine_ls_weighting_details      
 'w=1/[\s^2^(Fo^2^)+(0.0136P)^2^+12.0825P] where P=(Fo^2^+2Fc^2^)/3'
_refine_ls_weighting_scheme        calc
_refine_ls_wR_factor_gt            0.0874
_refine_ls_wR_factor_ref           0.1040
_refine_special_details            ?
_olex2_refinement_description
;
1. Fixed Uiso
 At 1.2 times of:
  All C(H) groups, All C(H,H) groups
 At 1.5 times of:
  All C(H,H,H) groups
2.a Ternary CH refined with riding coordinates:
 C28(H28), C31(H31), C36(H36), C43(H43), C49(H49), C56(H56), C67(H67), C70(H70)
2.b Secondary CH2 refined with riding coordinates:
 C80(H80A,H80B), C81(H81A,H81B)
2.c Aromatic/amide H refined with riding coordinates:
 C24(H24), C25(H25), C26(H26), C39(H39), C40(H40), C41(H41), C52(H52),
 C53(H53), C54(H54), C59(H59), C60(H60), C63(H63), C64(H64), C65(H65)
2.d Idealised Me refined as rotating group:
 C13(H13A,H13B,H13C), C14(H14A,H14B,H14C), C15(H15A,H15B,H15C), C74(H74A,H74B,
 H74C), C75(H75A,H75B,H75C), C76(H76A,H76B,H76C), C10(H10A,H10B,H10C), C11(H11A,
 H11B,H11C), C12(H12A,H12B,H12C), C19(H19A,H19B,H19C), C21(H21A,H21B,H21C),
 C29(H29A,H29B,H29C), C30(H30A,H30B,H30C), C32(H32A,H32B,H32C), C33(H33A,H33B,
 H33C), C37(H37A,H37B,H37C), C38(H38A,H38B,H38C), C44(H44A,H44B,H44C), C45(H45A,
 H45B,H45C), C50(H50A,H50B,H50C), C51(H51A,H51B,H51C), C57(H57A,H57B,H57C),
 C58(H58A,H58B,H58C), C68(H68A,H68B,H68C), C69(H69A,H69B,H69C), C71(H71A,H71B,
 H71C), C72(H72A,H72B,H72C), C79(H79A,H79B,H79C), C82(H82A,H82B,H82C)
;
_atom_sites_solution_hydrogens     geom
_atom_sites_solution_primary       ?
_atom_sites_solution_secondary     ?
loop_
  _atom_site_label
  _atom_site_type_symbol
  _atom_site_fract_x
  _atom_site_fract_y
  _atom_site_fract_z
  _atom_site_U_iso_or_equiv
  _atom_site_adp_type
  _atom_site_occupancy
  _atom_site_site_symmetry_order
  _atom_site_calc_flag
  _atom_site_refinement_flags_posn
  _atom_site_refinement_flags_adp
  _atom_site_refinement_flags_occupancy
  _atom_site_disorder_assembly
  _atom_site_disorder_group
 Ag1 Ag 0.20833(2) 0.40844(2) 0.77109(2) 0.02466(6) Uani 1 1 d . . . . .
 P1 P 0.32285(6) 0.54902(5) 0.82792(3) 0.02320(16) Uani 1 1 d . . . . .
 Si2 Si 0.23346(6) 0.59928(6) 0.90611(4) 0.02425(18) Uani 1 1 d . . . . .
 Si1 Si 0.35649(6) 0.62976(6) 0.76412(4) 0.02204(17) Uani 1 1 d . . . . .
 Mn1 Mn 0.25819(3) 0.64322(3) 0.67996(2) 0.02440(11) Uani 1 1 d . . . . .
 Mn2 Mn 0.14079(4) 0.67315(3) 0.57588(2) 0.02932(12) Uani 1 1 d . . . . .
 O2 O 0.4278(2) 0.79947(17) 0.68576(11) 0.0404(6) Uani 1 1 d . . . . .
 O3 O 0.35927(19) 0.52820(17) 0.58929(11) 0.0407(6) Uani 1 1 d . . . . .
 O4 O 0.10415(18) 0.47515(17) 0.66657(10) 0.0348(5) Uani 1 1 d . . . . .
 O1 O 0.1370(2) 0.75530(18) 0.75816(11) 0.0442(6) Uani 1 1 d . . . . .
 O5 O 0.1858(3) 0.8566(2) 0.66076(17) 0.0718(10) Uani 1 1 d . . . . .
 O7 O 0.1262(2) 0.48473(18) 0.51029(12) 0.0469(7) Uani 1 1 d . . . . .
 O6 O 0.3403(2) 0.7182(2) 0.52579(14) 0.0622(9) Uani 1 1 d . . . . .
 O8 O -0.03494(18) 0.60882(18) 0.63878(11) 0.0378(6) Uani 1 1 d . . . . .
 O9 O -0.0030(2) 0.7060(2) 0.48059(14) 0.0570(8) Uani 1 1 d . . . . .
 N1 N 0.48220(19) 0.68125(17) 0.78298(11) 0.0232(5) Uani 1 1 d . . . . .
 N2 N 0.64523(18) 0.67381(16) 0.74315(11) 0.0222(5) Uani 1 1 d . . . . .
 N3 N 0.63948(18) 0.79596(16) 0.81330(11) 0.0213(5) Uani 1 1 d . . . . .
 N4 N 0.1716(2) 0.21037(17) 0.69980(12) 0.0268(6) Uani 1 1 d . . . . .
 N5 N 0.02131(19) 0.23157(16) 0.72041(11) 0.0222(5) Uani 1 1 d . . . . .
 O10 O -0.1990(2) -0.02713(16) 0.66217(12) 0.0409(6) Uani 1 1 d . . . . .
 C16 C 0.2724(3) 0.5378(2) 0.96472(14) 0.0306(7) Uani 1 1 d . . . . .
 C13 C 0.2013(3) 0.5406(3) 1.01562(16) 0.0394(8) Uani 1 1 d . . . . .
 H13A H 0.202278 0.601625 1.037210 0.059 Uiso 1 1 calc R U . . .
 H13B H 0.227811 0.513405 1.045558 0.059 Uiso 1 1 calc R U . . .
 H13C H 0.128776 0.508662 0.996303 0.059 Uiso 1 1 calc R U . . .
 C14 C 0.3872(3) 0.5771(3) 0.99807(16) 0.0395(8) Uani 1 1 d . . . . .
 H14A H 0.434229 0.578590 0.967119 0.059 Uiso 1 1 calc R U . . .
 H14B H 0.406894 0.541127 1.023403 0.059 Uiso 1 1 calc R U . . .
 H14C H 0.393598 0.636795 1.024935 0.059 Uiso 1 1 calc R U . . .
 C15 C 0.2669(3) 0.4415(2) 0.93082(16) 0.0370(8) Uani 1 1 d . . . . .
 H15A H 0.196354 0.413679 0.906275 0.056 Uiso 1 1 calc R U . . .
 H15B H 0.280851 0.411109 0.961388 0.056 Uiso 1 1 calc R U . . .
 H15C H 0.319833 0.438122 0.903128 0.056 Uiso 1 1 calc R U . . .
 C73 C 0.0804(2) 0.5692(2) 0.88103(15) 0.0279(7) Uani 1 1 d . . . . .
 C74 C 0.0224(3) 0.6194(2) 0.92970(16) 0.0336(8) Uani 1 1 d . . . . .
 H74A H 0.040682 0.609333 0.969691 0.050 Uiso 1 1 calc R U . . .
 H74B H -0.054030 0.598597 0.915716 0.050 Uiso 1 1 calc R U . . .
 H74C H 0.043748 0.682164 0.934585 0.050 Uiso 1 1 calc R U . . .
 C75 C 0.0508(2) 0.5881(2) 0.81932(15) 0.0323(7) Uani 1 1 d . . . . .
 H75A H 0.074629 0.650964 0.825160 0.048 Uiso 1 1 calc R U . . .
 H75B H -0.025985 0.569722 0.806418 0.048 Uiso 1 1 calc R U . . .
 H75C H 0.084978 0.555644 0.787154 0.048 Uiso 1 1 calc R U . . .
 C76 C 0.0317(2) 0.4713(2) 0.86940(16) 0.0325(7) Uani 1 1 d . . . . .
 H76A H 0.066770 0.436334 0.839128 0.049 Uiso 1 1 calc R U . . .
 H76B H -0.043842 0.458024 0.853101 0.049 Uiso 1 1 calc R U . . .
 H76C H 0.041107 0.457049 0.908585 0.049 Uiso 1 1 calc R U . . .
 C77 C 0.2849(3) 0.7253(2) 0.94259(14) 0.0306(7) Uani 1 1 d . . . . .
 C10 C 0.2599(3) 0.7602(2) 1.00870(15) 0.0367(8) Uani 1 1 d . . . . .
 H10A H 0.183647 0.742790 1.008022 0.055 Uiso 1 1 calc R U . . .
 H10B H 0.283385 0.824183 1.023130 0.055 Uiso 1 1 calc R U . . .
 H10C H 0.296874 0.735774 1.036954 0.055 Uiso 1 1 calc R U . . .
 C11 C 0.4056(3) 0.7544(2) 0.94673(15) 0.0341(8) Uani 1 1 d . . . . .
 H11A H 0.441010 0.731038 0.976290 0.051 Uiso 1 1 calc R U . . .
 H11B H 0.427621 0.818495 0.960912 0.051 Uiso 1 1 calc R U . . .
 H11C H 0.424886 0.732243 0.905613 0.051 Uiso 1 1 calc R U . . .
 C12 C 0.2371(3) 0.7737(2) 0.90174(16) 0.0338(8) Uani 1 1 d . . . . .
 H12A H 0.251240 0.752321 0.859230 0.051 Uiso 1 1 calc R U . . .
 H12B H 0.268939 0.836667 0.918694 0.051 Uiso 1 1 calc R U . . .
 H12C H 0.160650 0.763085 0.901264 0.051 Uiso 1 1 calc R U . . .
 C2 C 0.3615(3) 0.7403(3) 0.68393(14) 0.0328(8) Uani 1 1 d . . . . .
 C3 C 0.3222(2) 0.5739(2) 0.62445(14) 0.0296(7) Uani 1 1 d . . . . .
 C4 C 0.1618(2) 0.5417(2) 0.67282(13) 0.0284(7) Uani 1 1 d . . . . .
 C1 C 0.1847(3) 0.7119(2) 0.72935(15) 0.0323(7) Uani 1 1 d . . . . .
 C17 C 0.5783(2) 0.71376(19) 0.77935(13) 0.0212(6) Uani 1 1 d . . . . .
 C18 C 0.7478(2) 0.7307(2) 0.75739(13) 0.0222(6) Uani 1 1 d . . . . .
 C19 C 0.8392(2) 0.7033(2) 0.73020(14) 0.0287(7) Uani 1 1 d . . . . .
 H19A H 0.841986 0.716358 0.690590 0.043 Uiso 1 1 calc R U . . .
 H19B H 0.830983 0.640319 0.723069 0.043 Uiso 1 1 calc R U . . .
 H19C H 0.904777 0.735337 0.759069 0.043 Uiso 1 1 calc R U . . .
 C20 C 0.7438(2) 0.8047(2) 0.79958(13) 0.0226(6) Uani 1 1 d . . . . .
 C21 C 0.8256(3) 0.8880(2) 0.82872(16) 0.0358(8) Uani 1 1 d . . . . .
 H21A H 0.893103 0.881171 0.815259 0.054 Uiso 1 1 calc R U . . .
 H21B H 0.833729 0.902129 0.874118 0.054 Uiso 1 1 calc R U . . .
 H21C H 0.803940 0.935343 0.815948 0.054 Uiso 1 1 calc R U . . .
 C22 C 0.6242(2) 0.84632(18) 0.87373(13) 0.0195(6) Uani 1 1 d . . . . .
 C23 C 0.6624(2) 0.8235(2) 0.92558(13) 0.0228(6) Uani 1 1 d . . . . .
 C24 C 0.6621(2) 0.8795(2) 0.98418(14) 0.0285(7) Uani 1 1 d . . . . .
 H24 H 0.687405 0.865902 1.020213 0.034 Uiso 1 1 calc R U . . .
 C25 C 0.6256(2) 0.9547(2) 0.99085(14) 0.0289(7) Uani 1 1 d . . . . .
 H25 H 0.627587 0.992722 1.031275 0.035 Uiso 1 1 calc R U . . .
 C26 C 0.5865(2) 0.9747(2) 0.93938(14) 0.0259(6) Uani 1 1 d . . . . .
 H26 H 0.560554 1.026003 0.944789 0.031 Uiso 1 1 calc R U . . .
 C27 C 0.5842(2) 0.9209(2) 0.87916(14) 0.0231(6) Uani 1 1 d . . . . .
 C28 C 0.5387(3) 0.9428(2) 0.82305(15) 0.0287(7) Uani 1 1 d . . . . .
 H28 H 0.554879 0.902459 0.785068 0.034 Uiso 1 1 calc R U . . .
 C29 C 0.4182(3) 0.9265(3) 0.81810(16) 0.0380(8) Uani 1 1 d . . . . .
 H29A H 0.388826 0.866473 0.818002 0.057 Uiso 1 1 calc R U . . .
 H29B H 0.388333 0.935031 0.779438 0.057 Uiso 1 1 calc R U . . .
 H29C H 0.400434 0.967766 0.853705 0.057 Uiso 1 1 calc R U . . .
 C30 C 0.5872(3) 1.0372(2) 0.82489(18) 0.0455(9) Uani 1 1 d . . . . .
 H30A H 0.569075 1.077953 0.860588 0.068 Uiso 1 1 calc R U . . .
 H30B H 0.559333 1.047208 0.786408 0.068 Uiso 1 1 calc R U . . .
 H30C H 0.664153 1.046616 0.828867 0.068 Uiso 1 1 calc R U . . .
 C31 C 0.7055(2) 0.7424(2) 0.91941(14) 0.0276(7) Uani 1 1 d . . . . .
 H31 H 0.702219 0.713594 0.873969 0.033 Uiso 1 1 calc R U . . .
 C32 C 0.6363(4) 0.6768(3) 0.9443(2) 0.0604(13) Uani 1 1 d . . . . .
 H32A H 0.634005 0.704106 0.988254 0.091 Uiso 1 1 calc R U . . .
 H32B H 0.665738 0.625311 0.939956 0.091 Uiso 1 1 calc R U . . .
 H32C H 0.564589 0.658875 0.920508 0.091 Uiso 1 1 calc R U . . .
 C33 C 0.8206(3) 0.7661(3) 0.9494(2) 0.0707(16) Uani 1 1 d . . . . .
 H33A H 0.863086 0.801554 0.927937 0.106 Uiso 1 1 calc R U . . .
 H33B H 0.845115 0.712541 0.946244 0.106 Uiso 1 1 calc R U . . .
 H33C H 0.827801 0.799662 0.993288 0.106 Uiso 1 1 calc R U . . .
 C34 C 0.6164(2) 0.5885(2) 0.69794(14) 0.0271(7) Uani 1 1 d . . . . .
 C35 C 0.5936(2) 0.5149(2) 0.71931(15) 0.0300(7) Uani 1 1 d . . . . .
 C36 C 0.6088(2) 0.5230(2) 0.78824(15) 0.0298(7) Uani 1 1 d . . . . .
 H36 H 0.581706 0.574220 0.810236 0.036 Uiso 1 1 calc R U . . .
 C37 C 0.7276(2) 0.5428(2) 0.81325(15) 0.0302(7) Uani 1 1 d . . . . .
 H37A H 0.757737 0.496234 0.789578 0.045 Uiso 1 1 calc R U . . .
 H37B H 0.737535 0.545665 0.857283 0.045 Uiso 1 1 calc R U . . .
 H37C H 0.763186 0.598940 0.808784 0.045 Uiso 1 1 calc R U . . .
 C38 C 0.5497(3) 0.4428(2) 0.80343(18) 0.0372(8) Uani 1 1 d . . . . .
 H38A H 0.475152 0.428222 0.784666 0.056 Uiso 1 1 calc R U . . .
 H38B H 0.555369 0.455545 0.848658 0.056 Uiso 1 1 calc R U . . .
 H38C H 0.580665 0.393186 0.786703 0.056 Uiso 1 1 calc R U . . .
 C39 C 0.5652(3) 0.4327(2) 0.67458(17) 0.0392(9) Uani 1 1 d . . . . .
 H39 H 0.546752 0.381759 0.687327 0.047 Uiso 1 1 calc R U . . .
 C40 C 0.5635(3) 0.4242(3) 0.61190(17) 0.0436(10) Uani 1 1 d . . . . .
 H40 H 0.543026 0.367738 0.582165 0.052 Uiso 1 1 calc R U . . .
 C41 C 0.5913(3) 0.4969(3) 0.59250(16) 0.0395(9) Uani 1 1 d . . . . .
 H41 H 0.592804 0.489890 0.549579 0.047 Uiso 1 1 calc R U . . .
 C42 C 0.6175(2) 0.5813(2) 0.63492(15) 0.0320(8) Uani 1 1 d . . . . .
 C43 C 0.6482(3) 0.6590(2) 0.61060(14) 0.0324(8) Uani 1 1 d . . . . .
 H43 H 0.679552 0.711874 0.647144 0.039 Uiso 1 1 calc R U . . .
 C44 C 0.7322(3) 0.6462(3) 0.56807(16) 0.0439(10) Uani 1 1 d . . . . .
 H44A H 0.788921 0.627394 0.588353 0.066 Uiso 1 1 calc R U . . .
 H44B H 0.761499 0.701668 0.560351 0.066 Uiso 1 1 calc R U . . .
 H44C H 0.699696 0.601586 0.528445 0.066 Uiso 1 1 calc R U . . .
 C45 C 0.5526(3) 0.6766(3) 0.57555(16) 0.0406(9) Uani 1 1 d . . . . .
 H45A H 0.518383 0.624507 0.540567 0.061 Uiso 1 1 calc R U . . .
 H45B H 0.576164 0.726188 0.559839 0.061 Uiso 1 1 calc R U . . .
 H45C H 0.502250 0.690277 0.603849 0.061 Uiso 1 1 calc R U . . .
 C46 C 0.1243(2) 0.2740(2) 0.72872(13) 0.0237(6) Uani 1 1 d . . . . .
 C47 C 0.2827(2) 0.2172(2) 0.69499(15) 0.0311(7) Uani 1 1 d . . . . .
 C48 C 0.3130(3) 0.2202(3) 0.63813(16) 0.0409(9) Uani 1 1 d . . . . .
 C49 C 0.2394(3) 0.2345(3) 0.58763(16) 0.0471(10) Uani 1 1 d . . . . .
 H49 H 0.165386 0.214862 0.594435 0.057 Uiso 1 1 calc R U . . .
 C50 C 0.2598(3) 0.3317(3) 0.59439(17) 0.0550(12) Uani 1 1 d . . . . .
 H50A H 0.251337 0.363713 0.636332 0.082 Uiso 1 1 calc R U . . .
 H50B H 0.209329 0.341317 0.563596 0.082 Uiso 1 1 calc R U . . .
 H50C H 0.331872 0.352622 0.587609 0.082 Uiso 1 1 calc R U . . .
 C51 C 0.2484(4) 0.1816(3) 0.52178(18) 0.0636(13) Uani 1 1 d . . . . .
 H51A H 0.317612 0.204227 0.511958 0.095 Uiso 1 1 calc R U . . .
 H51B H 0.192738 0.186848 0.491757 0.095 Uiso 1 1 calc R U . . .
 H51C H 0.240391 0.119899 0.519555 0.095 Uiso 1 1 calc R U . . .
 C52 C 0.4162(3) 0.2142(3) 0.63069(19) 0.0500(11) Uani 1 1 d . . . . .
 H52 H 0.439670 0.215521 0.592524 0.060 Uiso 1 1 calc R U . . .
 C53 C 0.4841(3) 0.2065(2) 0.6782(2) 0.0491(11) Uani 1 1 d . . . . .
 H53 H 0.553372 0.201008 0.672075 0.059 Uiso 1 1 calc R U . . .
 C54 C 0.4529(3) 0.2067(2) 0.7344(2) 0.0462(10) Uani 1 1 d . . . . .
 H54 H 0.501887 0.203140 0.766930 0.055 Uiso 1 1 calc R U . . .
 C55 C 0.3501(3) 0.2119(2) 0.74487(17) 0.0368(8) Uani 1 1 d . . . . .
 C56 C 0.3139(3) 0.2097(3) 0.80603(18) 0.0433(9) Uani 1 1 d . . . . .
 H56 H 0.258269 0.243811 0.811846 0.052 Uiso 1 1 calc R U . . .
 C57 C 0.4026(4) 0.2530(3) 0.8621(2) 0.0594(12) Uani 1 1 d . . . . .
 H57A H 0.455417 0.217876 0.859987 0.089 Uiso 1 1 calc R U . . .
 H57B H 0.373198 0.256734 0.900638 0.089 Uiso 1 1 calc R U . . .
 H57C H 0.436055 0.311945 0.861585 0.089 Uiso 1 1 calc R U . . .
 C58 C 0.2635(4) 0.1164(3) 0.8054(2) 0.0712(15) Uani 1 1 d . . . . .
 H58A H 0.203375 0.090677 0.771382 0.107 Uiso 1 1 calc R U . . .
 H58B H 0.238985 0.117997 0.845128 0.107 Uiso 1 1 calc R U . . .
 H58C H 0.315779 0.080918 0.799340 0.107 Uiso 1 1 calc R U . . .
 C59 C 0.0986(3) 0.1310(2) 0.67345(15) 0.0335(8) Uani 1 1 d . . . . .
 H59 H 0.112791 0.077677 0.650468 0.040 Uiso 1 1 calc R U . . .
 C60 C 0.0040(3) 0.1435(2) 0.68638(14) 0.0284(7) Uani 1 1 d . . . . .
 H60 H -0.061341 0.100977 0.674732 0.034 Uiso 1 1 calc R U . . .
 C61 C -0.0621(2) 0.26235(19) 0.75038(13) 0.0224(6) Uani 1 1 d . . . . .
 C62 C -0.1296(2) 0.30003(19) 0.72019(13) 0.0225(6) Uani 1 1 d . . . . .
 C63 C -0.2159(2) 0.3196(2) 0.74805(15) 0.0266(7) Uani 1 1 d . . . . .
 H63 H -0.263485 0.344987 0.728729 0.032 Uiso 1 1 calc R U . . .
 C64 C -0.2334(2) 0.3026(2) 0.80324(15) 0.0282(7) Uani 1 1 d . . . . .
 H64 H -0.292546 0.316449 0.821370 0.034 Uiso 1 1 calc R U . . .
 C65 C -0.1656(3) 0.2656(2) 0.83209(15) 0.0287(7) Uani 1 1 d . . . . .
 H65 H -0.178428 0.254508 0.870048 0.034 Uiso 1 1 calc R U . . .
 C66 C -0.0783(3) 0.2442(2) 0.80632(14) 0.0254(6) Uani 1 1 d . . . . .
 C67 C -0.0081(3) 0.1989(2) 0.83701(15) 0.0322(7) Uani 1 1 d . . . . .
 H67 H 0.057411 0.200635 0.817691 0.039 Uiso 1 1 calc R U . . .
 C68 C -0.0636(3) 0.1031(2) 0.82550(18) 0.0458(10) Uani 1 1 d . . . . .
 H68A H -0.126993 0.099944 0.845203 0.069 Uiso 1 1 calc R U . . .
 H68B H -0.015687 0.073906 0.843295 0.069 Uiso 1 1 calc R U . . .
 H68C H -0.083691 0.073991 0.780633 0.069 Uiso 1 1 calc R U . . .
 C69 C 0.0244(3) 0.2440(2) 0.90696(16) 0.0414(9) Uani 1 1 d . . . . .
 H69A H 0.052635 0.306854 0.914578 0.062 Uiso 1 1 calc R U . . .
 H69B H 0.078726 0.219078 0.923471 0.062 Uiso 1 1 calc R U . . .
 H69C H -0.037269 0.235055 0.927693 0.062 Uiso 1 1 calc R U . . .
 C70 C -0.1155(2) 0.3143(2) 0.65786(14) 0.0255(6) Uani 1 1 d . . . . .
 H70 H -0.040177 0.316671 0.652592 0.031 Uiso 1 1 calc R U . . .
 C71 C -0.1409(3) 0.3997(2) 0.65249(16) 0.0322(7) Uani 1 1 d . . . . .
 H71A H -0.216604 0.395611 0.652096 0.048 Uiso 1 1 calc R U . . .
 H71B H -0.121524 0.409446 0.613854 0.048 Uiso 1 1 calc R U . . .
 H71C H -0.100719 0.448594 0.688095 0.048 Uiso 1 1 calc R U . . .
 C72 C -0.1857(3) 0.2360(2) 0.60568(15) 0.0396(8) Uani 1 1 d . . . . .
 H72A H -0.167015 0.181957 0.608429 0.059 Uiso 1 1 calc R U . . .
 H72B H -0.174905 0.243831 0.565193 0.059 Uiso 1 1 calc R U . . .
 H72C H -0.259994 0.232407 0.610170 0.059 Uiso 1 1 calc R U . . .
 C79 C -0.3308(4) 0.0541(3) 0.6697(3) 0.0638(13) Uani 1 1 d . . . . .
 H79A H -0.315463 0.069408 0.632043 0.096 Uiso 1 1 calc R U . . .
 H79B H -0.286868 0.098979 0.706311 0.096 Uiso 1 1 calc R U . . .
 H79C H -0.405507 0.050799 0.672778 0.096 Uiso 1 1 calc R U . . .
 C80 C -0.3073(3) -0.0322(3) 0.6665(2) 0.0522(10) Uani 1 1 d . . . . .
 H80A H -0.323529 -0.048376 0.704129 0.063 Uiso 1 1 calc R U . . .
 H80B H -0.351796 -0.077894 0.629658 0.063 Uiso 1 1 calc R U . . .
 C81 C -0.1741(3) -0.1087(3) 0.65766(18) 0.0456(9) Uani 1 1 d . . . . .
 H81A H -0.217798 -0.153985 0.620417 0.055 Uiso 1 1 calc R U . . .
 H81B H -0.189493 -0.126564 0.694822 0.055 Uiso 1 1 calc R U . . .
 C82 C -0.0596(4) -0.1005(3) 0.6530(2) 0.0639(13) Uani 1 1 d . . . . .
 H82A H -0.044157 -0.079950 0.617377 0.096 Uiso 1 1 calc R U . . .
 H82B H -0.043015 -0.157653 0.647445 0.096 Uiso 1 1 calc R U . . .
 H82C H -0.016715 -0.058435 0.691251 0.096 Uiso 1 1 calc R U . . .
 C5 C 0.1689(3) 0.7859(3) 0.6288(2) 0.0465(10) Uani 1 1 d . . . . .
 C7 C 0.1325(3) 0.5570(3) 0.53582(15) 0.0345(8) Uani 1 1 d . . . . .
 C6 C 0.2649(3) 0.7013(3) 0.54592(17) 0.0401(9) Uani 1 1 d . . . . .
 C8 C 0.0339(3) 0.6349(2) 0.61603(14) 0.0315(7) Uani 1 1 d . . . . .
 C9 C 0.0543(3) 0.6923(3) 0.51686(18) 0.0397(8) Uani 1 1 d . . . . .

loop_
  _atom_site_aniso_label
  _atom_site_aniso_U_11
  _atom_site_aniso_U_22
  _atom_site_aniso_U_33
  _atom_site_aniso_U_23
  _atom_site_aniso_U_13
  _atom_site_aniso_U_12
 Ag1 0.02183(12) 0.03075(13) 0.01890(11) 0.00134(9) 0.00173(8) 0.01000(9)
 P1 0.0179(4) 0.0325(4) 0.0157(4) 0.0005(3) 0.0028(3) 0.0078(3)
 Si2 0.0190(4) 0.0296(4) 0.0188(4) -0.0001(3) 0.0053(3) 0.0030(3)
 Si1 0.0147(4) 0.0309(4) 0.0161(4) -0.0010(3) 0.0007(3) 0.0077(3)
 Mn1 0.0166(2) 0.0357(3) 0.0169(2) 0.00105(19) 0.00054(17) 0.00799(19)
 Mn2 0.0214(2) 0.0431(3) 0.0247(2) 0.0095(2) 0.00269(19) 0.0123(2)
 O2 0.0357(14) 0.0438(15) 0.0319(13) 0.0032(11) 0.0044(11) -0.0001(12)
 O3 0.0292(13) 0.0550(16) 0.0319(13) -0.0021(12) 0.0048(10) 0.0177(12)
 O4 0.0213(12) 0.0501(16) 0.0264(12) 0.0038(11) 0.0000(9) 0.0060(11)
 O1 0.0398(14) 0.0575(17) 0.0305(13) -0.0026(12) 0.0077(11) 0.0217(13)
 O5 0.061(2) 0.0454(19) 0.093(3) -0.0049(18) 0.0000(18) 0.0194(16)
 O7 0.0366(14) 0.0528(17) 0.0374(14) -0.0106(13) -0.0031(11) 0.0178(13)
 O6 0.0280(15) 0.118(3) 0.0625(19) 0.058(2) 0.0130(13) 0.0194(16)
 O8 0.0252(12) 0.0610(17) 0.0297(12) 0.0112(12) 0.0074(10) 0.0179(12)
 O9 0.0346(15) 0.095(2) 0.0566(18) 0.0468(17) -0.0013(13) 0.0208(15)
 N1 0.0167(12) 0.0304(14) 0.0193(12) 0.0013(10) 0.0015(9) 0.0074(10)
 N2 0.0166(12) 0.0286(14) 0.0176(12) -0.0005(10) 0.0005(9) 0.0085(10)
 N3 0.0176(12) 0.0249(13) 0.0188(12) 0.0005(10) 0.0048(9) 0.0068(10)
 N4 0.0218(13) 0.0298(14) 0.0220(13) -0.0035(11) 0.0005(10) 0.0081(11)
 N5 0.0195(12) 0.0273(13) 0.0181(12) 0.0028(10) 0.0046(10) 0.0066(10)
 O10 0.0436(15) 0.0376(14) 0.0443(15) 0.0140(12) 0.0101(12) 0.0120(12)
 C16 0.0279(17) 0.0391(19) 0.0219(16) 0.0070(14) 0.0069(13) 0.0030(14)
 C13 0.041(2) 0.045(2) 0.0317(18) 0.0122(16) 0.0144(16) 0.0051(17)
 C14 0.0327(19) 0.057(2) 0.0251(17) 0.0110(16) 0.0009(14) 0.0069(17)
 C15 0.041(2) 0.041(2) 0.0310(18) 0.0131(15) 0.0109(15) 0.0105(16)
 C73 0.0214(15) 0.0286(17) 0.0295(17) 0.0002(13) 0.0088(13) 0.0059(13)
 C74 0.0271(17) 0.0303(18) 0.0377(19) -0.0011(14) 0.0150(14) 0.0052(14)
 C75 0.0186(15) 0.0383(19) 0.0319(17) -0.0005(14) 0.0022(13) 0.0050(14)
 C76 0.0213(16) 0.0289(17) 0.0372(18) -0.0032(14) 0.0074(13) 0.0004(13)
 C77 0.0267(17) 0.0340(18) 0.0233(16) -0.0003(13) 0.0075(13) 0.0005(14)
 C10 0.0356(19) 0.0374(19) 0.0265(17) -0.0038(14) 0.0127(14) -0.0003(15)
 C11 0.0282(17) 0.0390(19) 0.0256(16) 0.0007(14) 0.0080(13) -0.0026(14)
 C12 0.0343(18) 0.0287(17) 0.0323(18) 0.0009(14) 0.0111(14) 0.0022(14)
 C2 0.0271(17) 0.056(2) 0.0149(15) 0.0027(14) 0.0037(12) 0.0189(17)
 C3 0.0186(15) 0.0420(19) 0.0239(16) 0.0050(14) 0.0002(12) 0.0057(14)
 C4 0.0179(15) 0.046(2) 0.0168(15) -0.0001(13) 0.0005(11) 0.0112(15)
 C1 0.0251(16) 0.044(2) 0.0221(16) 0.0039(14) -0.0007(13) 0.0070(15)
 C17 0.0207(15) 0.0251(15) 0.0154(13) 0.0019(11) -0.0011(11) 0.0080(12)
 C18 0.0176(14) 0.0306(16) 0.0170(14) 0.0049(12) 0.0016(11) 0.0064(12)
 C19 0.0206(15) 0.0406(19) 0.0233(15) 0.0033(13) 0.0044(12) 0.0120(14)
 C20 0.0163(14) 0.0303(16) 0.0198(14) 0.0035(12) 0.0033(11) 0.0077(12)
 C21 0.0264(17) 0.0350(19) 0.0369(19) -0.0017(15) 0.0086(14) 0.0025(14)
 C22 0.0181(14) 0.0207(14) 0.0157(13) -0.0010(11) 0.0040(11) 0.0037(11)
 C23 0.0161(14) 0.0282(16) 0.0207(14) 0.0025(12) 0.0034(11) 0.0042(12)
 C24 0.0238(16) 0.0394(19) 0.0189(15) 0.0034(13) 0.0017(12) 0.0083(14)
 C25 0.0230(16) 0.0340(18) 0.0201(15) -0.0049(13) 0.0033(12) 0.0035(13)
 C26 0.0219(15) 0.0243(16) 0.0279(16) 0.0007(12) 0.0066(12) 0.0062(12)
 C27 0.0186(14) 0.0255(15) 0.0221(15) 0.0024(12) 0.0043(11) 0.0046(12)
 C28 0.0313(17) 0.0329(17) 0.0255(16) 0.0074(13) 0.0085(13) 0.0159(14)
 C29 0.0321(19) 0.055(2) 0.0292(18) 0.0089(16) 0.0032(14) 0.0214(17)
 C30 0.061(3) 0.039(2) 0.043(2) 0.0184(17) 0.0111(19) 0.0165(19)
 C31 0.0271(16) 0.0340(18) 0.0226(15) 0.0066(13) 0.0018(12) 0.0130(14)
 C32 0.096(4) 0.057(3) 0.064(3) 0.037(2) 0.055(3) 0.051(3)
 C33 0.050(3) 0.067(3) 0.075(3) -0.018(2) -0.025(2) 0.040(2)
 C34 0.0179(15) 0.0329(17) 0.0231(15) -0.0054(13) -0.0018(12) 0.0116(13)
 C35 0.0185(15) 0.0327(18) 0.0317(17) -0.0019(14) -0.0036(12) 0.0104(13)
 C36 0.0224(16) 0.0267(16) 0.0366(18) 0.0033(14) 0.0009(13) 0.0084(13)
 C37 0.0247(16) 0.0322(18) 0.0326(17) 0.0067(14) 0.0002(13) 0.0106(14)
 C38 0.0254(17) 0.0320(18) 0.054(2) 0.0096(16) 0.0060(15) 0.0106(14)
 C39 0.0279(18) 0.0317(19) 0.047(2) -0.0056(16) -0.0082(15) 0.0133(15)
 C40 0.034(2) 0.042(2) 0.039(2) -0.0140(17) -0.0108(16) 0.0182(17)
 C41 0.0340(19) 0.050(2) 0.0236(17) -0.0111(15) -0.0067(14) 0.0220(17)
 C42 0.0211(16) 0.044(2) 0.0245(16) -0.0044(14) -0.0031(12) 0.0181(14)
 C43 0.0271(17) 0.050(2) 0.0165(15) -0.0014(14) -0.0002(12) 0.0185(15)
 C44 0.034(2) 0.073(3) 0.0224(17) 0.0005(17) 0.0059(14) 0.0270(19)
 C45 0.0304(19) 0.064(3) 0.0274(18) 0.0089(17) 0.0010(14) 0.0195(18)
 C46 0.0270(16) 0.0280(16) 0.0174(14) 0.0039(12) 0.0087(12) 0.0112(13)
 C47 0.0201(16) 0.0331(18) 0.0309(17) -0.0065(14) 0.0010(13) 0.0099(13)
 C48 0.0229(17) 0.052(2) 0.0334(19) -0.0115(16) 0.0036(14) 0.0107(16)
 C49 0.0258(18) 0.077(3) 0.0231(18) -0.0045(18) 0.0034(14) 0.0045(18)
 C50 0.043(2) 0.091(3) 0.0259(19) 0.000(2) -0.0004(16) 0.033(2)
 C51 0.065(3) 0.077(3) 0.028(2) -0.004(2) 0.0110(19) -0.005(2)
 C52 0.030(2) 0.053(2) 0.048(2) -0.0146(19) 0.0079(17) 0.0069(17)
 C53 0.0258(19) 0.036(2) 0.069(3) -0.0135(19) 0.0049(18) 0.0127(16)
 C54 0.0301(19) 0.0292(19) 0.067(3) -0.0044(18) -0.0115(18) 0.0144(15)
 C55 0.0282(18) 0.0277(17) 0.046(2) -0.0027(15) -0.0064(15) 0.0123(14)
 C56 0.044(2) 0.042(2) 0.042(2) 0.0096(17) -0.0069(17) 0.0195(18)
 C57 0.066(3) 0.056(3) 0.046(2) 0.001(2) -0.017(2) 0.024(2)
 C58 0.090(4) 0.053(3) 0.064(3) 0.023(2) -0.018(3) 0.008(3)
 C59 0.0317(18) 0.0333(18) 0.0268(17) -0.0056(14) 0.0003(14) 0.0109(15)
 C60 0.0305(17) 0.0283(17) 0.0220(15) -0.0006(13) 0.0019(13) 0.0097(14)
 C61 0.0231(15) 0.0233(15) 0.0196(14) 0.0028(12) 0.0049(11) 0.0069(12)
 C62 0.0214(15) 0.0221(15) 0.0215(15) 0.0049(12) 0.0012(11) 0.0031(12)
 C63 0.0233(15) 0.0257(16) 0.0298(16) 0.0069(13) 0.0032(13) 0.0063(13)
 C64 0.0247(16) 0.0294(17) 0.0310(17) 0.0070(13) 0.0110(13) 0.0075(13)
 C65 0.0324(17) 0.0300(17) 0.0244(16) 0.0069(13) 0.0088(13) 0.0089(14)
 C66 0.0314(17) 0.0240(15) 0.0202(15) 0.0044(12) 0.0037(12) 0.0086(13)
 C67 0.0389(19) 0.0396(19) 0.0249(16) 0.0129(14) 0.0067(14) 0.0194(16)
 C68 0.068(3) 0.036(2) 0.039(2) 0.0153(17) 0.0026(19) 0.0233(19)
 C69 0.052(2) 0.043(2) 0.0270(18) 0.0107(16) -0.0040(16) 0.0113(18)
 C70 0.0246(16) 0.0297(17) 0.0231(15) 0.0120(13) 0.0030(12) 0.0032(13)
 C71 0.0260(17) 0.0392(19) 0.0372(19) 0.0203(15) 0.0055(14) 0.0091(14)
 C72 0.045(2) 0.043(2) 0.0248(17) 0.0117(15) 0.0001(15) -0.0034(17)
 C79 0.057(3) 0.058(3) 0.096(4) 0.043(3) 0.028(3) 0.021(2)
 C80 0.054(3) 0.048(2) 0.062(3) 0.024(2) 0.020(2) 0.013(2)
 C81 0.065(3) 0.040(2) 0.038(2) 0.0111(17) 0.0212(19) 0.0197(19)
 C82 0.069(3) 0.052(3) 0.079(3) 0.017(2) 0.024(3) 0.030(2)
 C5 0.0295(19) 0.050(2) 0.060(3) 0.014(2) 0.0039(17) 0.0145(17)
 C7 0.0209(16) 0.059(2) 0.0219(16) 0.0078(16) 0.0019(12) 0.0137(16)
 C6 0.0289(19) 0.060(2) 0.038(2) 0.0250(18) 0.0006(15) 0.0145(17)
 C8 0.0270(17) 0.044(2) 0.0212(16) 0.0006(14) -0.0005(13) 0.0178(15)
 C9 0.0267(18) 0.055(2) 0.044(2) 0.0224(18) 0.0110(16) 0.0121(16)

_geom_special_details
;
 All esds (except the esd in the dihedral angle between two l.s. planes)
 are estimated using the full covariance matrix.  The cell esds are taken
 into account individually in the estimation of esds in distances, angles
 and torsion angles; correlations between esds in cell parameters are only
 used when they are defined by crystal symmetry.  An approximate (isotropic)
 treatment of cell esds is used for estimating esds involving l.s. planes.
;
loop_
  _geom_bond_atom_site_label_1
  _geom_bond_atom_site_label_2
  _geom_bond_distance
  _geom_bond_site_symmetry_2
  _geom_bond_publ_flag
 Ag1 P1 2.4095(8) . ?
 Ag1 C46 2.152(3) . ?
 P1 Si2 2.2761(11) . ?
 P1 Si1 2.2290(12) . ?
 Si2 C16 1.960(4) . ?
 Si2 C73 1.953(3) . ?
 Si2 C77 1.945(3) . ?
 Si1 Mn1 2.2808(9) . ?
 Si1 N1 1.647(3) . ?
 Mn1 Mn2 2.8959(7) . ?
 Mn1 C2 1.843(4) . ?
 Mn1 C3 1.837(3) . ?
 Mn1 C4 1.831(4) . ?
 Mn1 C1 1.842(3) . ?
 Mn2 C5 1.845(4) . ?
 Mn2 C7 1.843(4) . ?
 Mn2 C6 1.845(4) . ?
 Mn2 C8 1.842(4) . ?
 Mn2 C9 1.801(4) . ?
 O2 C2 1.152(4) . ?
 O3 C3 1.151(4) . ?
 O4 C4 1.157(4) . ?
 O1 C1 1.152(4) . ?
 O5 C5 1.146(5) . ?
 O7 C7 1.146(4) . ?
 O6 C6 1.144(4) . ?
 O8 C8 1.149(4) . ?
 O9 C9 1.156(4) . ?
 N1 C17 1.285(4) . ?
 N2 C17 1.395(4) . ?
 N2 C18 1.422(4) . ?
 N2 C34 1.438(4) . ?
 N3 C17 1.386(4) . ?
 N3 C20 1.419(4) . ?
 N3 C22 1.447(3) . ?
 N4 C46 1.364(4) . ?
 N4 C47 1.454(4) . ?
 N4 C59 1.385(4) . ?
 N5 C46 1.356(4) . ?
 N5 C60 1.395(4) . ?
 N5 C61 1.445(4) . ?
 O10 C80 1.419(5) . ?
 O10 C81 1.415(4) . ?
 C16 C13 1.549(4) . ?
 C16 C14 1.539(5) . ?
 C16 C15 1.534(5) . ?
 C13 H13A 0.9800 . ?
 C13 H13B 0.9800 . ?
 C13 H13C 0.9800 . ?
 C14 H14A 0.9800 . ?
 C14 H14B 0.9800 . ?
 C14 H14C 0.9800 . ?
 C15 H15A 0.9800 . ?
 C15 H15B 0.9800 . ?
 C15 H15C 0.9800 . ?
 C73 C74 1.544(4) . ?
 C73 C75 1.542(5) . ?
 C73 C76 1.539(4) . ?
 C74 H74A 0.9800 . ?
 C74 H74B 0.9800 . ?
 C74 H74C 0.9800 . ?
 C75 H75A 0.9800 . ?
 C75 H75B 0.9800 . ?
 C75 H75C 0.9800 . ?
 C76 H76A 0.9800 . ?
 C76 H76B 0.9800 . ?
 C76 H76C 0.9800 . ?
 C77 C10 1.542(4) . ?
 C77 C11 1.543(4) . ?
 C77 C12 1.538(5) . ?
 C10 H10A 0.9800 . ?
 C10 H10B 0.9800 . ?
 C10 H10C 0.9800 . ?
 C11 H11A 0.9800 . ?
 C11 H11B 0.9800 . ?
 C11 H11C 0.9800 . ?
 C12 H12A 0.9800 . ?
 C12 H12B 0.9800 . ?
 C12 H12C 0.9800 . ?
 C18 C19 1.491(4) . ?
 C18 C20 1.336(4) . ?
 C19 H19A 0.9800 . ?
 C19 H19B 0.9800 . ?
 C19 H19C 0.9800 . ?
 C20 C21 1.490(4) . ?
 C21 H21A 0.9800 . ?
 C21 H21B 0.9800 . ?
 C21 H21C 0.9800 . ?
 C22 C23 1.403(4) . ?
 C22 C27 1.401(4) . ?
 C23 C24 1.392(4) . ?
 C23 C31 1.521(4) . ?
 C24 H24 0.9500 . ?
 C24 C25 1.382(5) . ?
 C25 H25 0.9500 . ?
 C25 C26 1.374(5) . ?
 C26 H26 0.9500 . ?
 C26 C27 1.399(4) . ?
 C27 C28 1.512(4) . ?
 C28 H28 1.0000 . ?
 C28 C29 1.535(5) . ?
 C28 C30 1.535(5) . ?
 C29 H29A 0.9800 . ?
 C29 H29B 0.9800 . ?
 C29 H29C 0.9800 . ?
 C30 H30A 0.9800 . ?
 C30 H30B 0.9800 . ?
 C30 H30C 0.9800 . ?
 C31 H31 1.0000 . ?
 C31 C32 1.527(5) . ?
 C31 C33 1.517(5) . ?
 C32 H32A 0.9800 . ?
 C32 H32B 0.9800 . ?
 C32 H32C 0.9800 . ?
 C33 H33A 0.9800 . ?
 C33 H33B 0.9800 . ?
 C33 H33C 0.9800 . ?
 C34 C35 1.407(5) . ?
 C34 C42 1.402(5) . ?
 C35 C36 1.520(5) . ?
 C35 C39 1.395(4) . ?
 C36 H36 1.0000 . ?
 C36 C37 1.540(4) . ?
 C36 C38 1.527(5) . ?
 C37 H37A 0.9800 . ?
 C37 H37B 0.9800 . ?
 C37 H37C 0.9800 . ?
 C38 H38A 0.9800 . ?
 C38 H38B 0.9800 . ?
 C38 H38C 0.9800 . ?
 C39 H39 0.9500 . ?
 C39 C40 1.386(5) . ?
 C40 H40 0.9500 . ?
 C40 C41 1.373(6) . ?
 C41 H41 0.9500 . ?
 C41 C42 1.401(5) . ?
 C42 C43 1.518(5) . ?
 C43 H43 1.0000 . ?
 C43 C44 1.541(4) . ?
 C43 C45 1.535(4) . ?
 C44 H44A 0.9800 . ?
 C44 H44B 0.9800 . ?
 C44 H44C 0.9800 . ?
 C45 H45A 0.9800 . ?
 C45 H45B 0.9800 . ?
 C45 H45C 0.9800 . ?
 C47 C48 1.396(5) . ?
 C47 C55 1.397(5) . ?
 C48 C49 1.520(5) . ?
 C48 C52 1.398(5) . ?
 C49 H49 1.0000 . ?
 C49 C50 1.520(6) . ?
 C49 C51 1.534(5) . ?
 C50 H50A 0.9800 . ?
 C50 H50B 0.9800 . ?
 C50 H50C 0.9800 . ?
 C51 H51A 0.9800 . ?
 C51 H51B 0.9800 . ?
 C51 H51C 0.9800 . ?
 C52 H52 0.9500 . ?
 C52 C53 1.378(6) . ?
 C53 H53 0.9500 . ?
 C53 C54 1.375(6) . ?
 C54 H54 0.9500 . ?
 C54 C55 1.405(5) . ?
 C55 C56 1.516(6) . ?
 C56 H56 1.0000 . ?
 C56 C57 1.534(5) . ?
 C56 C58 1.532(6) . ?
 C57 H57A 0.9800 . ?
 C57 H57B 0.9800 . ?
 C57 H57C 0.9800 . ?
 C58 H58A 0.9800 . ?
 C58 H58B 0.9800 . ?
 C58 H58C 0.9800 . ?
 C59 H59 0.9500 . ?
 C59 C60 1.342(5) . ?
 C60 H60 0.9500 . ?
 C61 C62 1.400(4) . ?
 C61 C66 1.405(4) . ?
 C62 C63 1.399(4) . ?
 C62 C70 1.516(4) . ?
 C63 H63 0.9500 . ?
 C63 C64 1.384(4) . ?
 C64 H64 0.9500 . ?
 C64 C65 1.378(5) . ?
 C65 H65 0.9500 . ?
 C65 C66 1.397(4) . ?
 C66 C67 1.519(4) . ?
 C67 H67 1.0000 . ?
 C67 C68 1.528(5) . ?
 C67 C69 1.528(5) . ?
 C68 H68A 0.9800 . ?
 C68 H68B 0.9800 . ?
 C68 H68C 0.9800 . ?
 C69 H69A 0.9800 . ?
 C69 H69B 0.9800 . ?
 C69 H69C 0.9800 . ?
 C70 H70 1.0000 . ?
 C70 C71 1.532(4) . ?
 C70 C72 1.538(4) . ?
 C71 H71A 0.9800 . ?
 C71 H71B 0.9800 . ?
 C71 H71C 0.9800 . ?
 C72 H72A 0.9800 . ?
 C72 H72B 0.9800 . ?
 C72 H72C 0.9800 . ?
 C79 H79A 0.9800 . ?
 C79 H79B 0.9800 . ?
 C79 H79C 0.9800 . ?
 C79 C80 1.489(6) . ?
 C80 H80A 0.9900 . ?
 C80 H80B 0.9900 . ?
 C81 H81A 0.9900 . ?
 C81 H81B 0.9900 . ?
 C81 C82 1.495(6) . ?
 C82 H82A 0.9800 . ?
 C82 H82B 0.9800 . ?
 C82 H82C 0.9800 . ?

loop_
  _geom_angle_atom_site_label_1
  _geom_angle_atom_site_label_2
  _geom_angle_atom_site_label_3
  _geom_angle
  _geom_angle_site_symmetry_1
  _geom_angle_site_symmetry_3
  _geom_angle_publ_flag
 C46 Ag1 P1 170.23(8) . . ?
 Si2 P1 Ag1 102.46(4) . . ?
 Si1 P1 Ag1 110.05(4) . . ?
 Si1 P1 Si2 117.13(5) . . ?
 C16 Si2 P1 101.13(10) . . ?
 C73 Si2 P1 113.97(10) . . ?
 C73 Si2 C16 110.23(14) . . ?
 C77 Si2 P1 110.23(10) . . ?
 C77 Si2 C16 110.91(15) . . ?
 C77 Si2 C73 110.09(14) . . ?
 P1 Si1 Mn1 133.18(4) . . ?
 N1 Si1 P1 107.53(10) . . ?
 N1 Si1 Mn1 119.10(10) . . ?
 Si1 Mn1 Mn2 176.00(3) . . ?
 C2 Mn1 Si1 88.33(10) . . ?
 C2 Mn1 Mn2 88.01(10) . . ?
 C3 Mn1 Si1 92.99(10) . . ?
 C3 Mn1 Mn2 88.62(10) . . ?
 C3 Mn1 C2 90.02(14) . . ?
 C3 Mn1 C1 174.61(14) . . ?
 C4 Mn1 Si1 91.07(10) . . ?
 C4 Mn1 Mn2 92.70(10) . . ?
 C4 Mn1 C2 175.65(14) . . ?
 C4 Mn1 C3 85.70(14) . . ?
 C4 Mn1 C1 93.10(15) . . ?
 C1 Mn1 Si1 92.28(10) . . ?
 C1 Mn1 Mn2 86.18(10) . . ?
 C1 Mn1 C2 91.23(15) . . ?
 C5 Mn2 Mn1 82.94(13) . . ?
 C5 Mn2 C6 89.62(18) . . ?
 C7 Mn2 Mn1 84.94(10) . . ?
 C7 Mn2 C5 167.73(16) . . ?
 C7 Mn2 C6 88.42(17) . . ?
 C6 Mn2 Mn1 89.69(11) . . ?
 C8 Mn2 Mn1 78.45(10) . . ?
 C8 Mn2 C5 92.30(17) . . ?
 C8 Mn2 C7 87.11(15) . . ?
 C8 Mn2 C6 167.65(15) . . ?
 C9 Mn2 Mn1 172.70(11) . . ?
 C9 Mn2 C5 95.02(18) . . ?
 C9 Mn2 C7 97.25(17) . . ?
 C9 Mn2 C6 97.32(15) . . ?
 C9 Mn2 C8 94.67(15) . . ?
 C17 N1 Si1 162.2(2) . . ?
 C17 N2 C18 109.6(2) . . ?
 C17 N2 C34 125.9(2) . . ?
 C18 N2 C34 124.4(2) . . ?
 C17 N3 C20 109.7(2) . . ?
 C17 N3 C22 125.0(2) . . ?
 C20 N3 C22 118.4(2) . . ?
 C46 N4 C47 128.6(3) . . ?
 C46 N4 C59 111.1(3) . . ?
 C59 N4 C47 120.3(3) . . ?
 C46 N5 C60 111.7(2) . . ?
 C46 N5 C61 128.0(2) . . ?
 C60 N5 C61 119.3(2) . . ?
 C81 O10 C80 111.0(3) . . ?
 C13 C16 Si2 112.9(2) . . ?
 C14 C16 Si2 111.4(2) . . ?
 C14 C16 C13 107.3(3) . . ?
 C15 C16 Si2 111.1(2) . . ?
 C15 C16 C13 108.1(3) . . ?
 C15 C16 C14 105.7(3) . . ?
 C16 C13 H13A 109.5 . . ?
 C16 C13 H13B 109.5 . . ?
 C16 C13 H13C 109.5 . . ?
 H13A C13 H13B 109.5 . . ?
 H13A C13 H13C 109.5 . . ?
 H13B C13 H13C 109.5 . . ?
 C16 C14 H14A 109.5 . . ?
 C16 C14 H14B 109.5 . . ?
 C16 C14 H14C 109.5 . . ?
 H14A C14 H14B 109.5 . . ?
 H14A C14 H14C 109.5 . . ?
 H14B C14 H14C 109.5 . . ?
 C16 C15 H15A 109.5 . . ?
 C16 C15 H15B 109.5 . . ?
 C16 C15 H15C 109.5 . . ?
 H15A C15 H15B 109.5 . . ?
 H15A C15 H15C 109.5 . . ?
 H15B C15 H15C 109.5 . . ?
 C74 C73 Si2 113.5(2) . . ?
 C75 C73 Si2 110.7(2) . . ?
 C75 C73 C74 107.7(3) . . ?
 C76 C73 Si2 112.2(2) . . ?
 C76 C73 C74 106.3(3) . . ?
 C76 C73 C75 106.0(3) . . ?
 C73 C74 H74A 109.5 . . ?
 C73 C74 H74B 109.5 . . ?
 C73 C74 H74C 109.5 . . ?
 H74A C74 H74B 109.5 . . ?
 H74A C74 H74C 109.5 . . ?
 H74B C74 H74C 109.5 . . ?
 C73 C75 H75A 109.5 . . ?
 C73 C75 H75B 109.5 . . ?
 C73 C75 H75C 109.5 . . ?
 H75A C75 H75B 109.5 . . ?
 H75A C75 H75C 109.5 . . ?
 H75B C75 H75C 109.5 . . ?
 C73 C76 H76A 109.5 . . ?
 C73 C76 H76B 109.5 . . ?
 C73 C76 H76C 109.5 . . ?
 H76A C76 H76B 109.5 . . ?
 H76A C76 H76C 109.5 . . ?
 H76B C76 H76C 109.5 . . ?
 C10 C77 Si2 113.6(2) . . ?
 C10 C77 C11 107.0(3) . . ?
 C11 C77 Si2 111.7(2) . . ?
 C12 C77 Si2 110.7(2) . . ?
 C12 C77 C10 107.8(3) . . ?
 C12 C77 C11 105.6(3) . . ?
 C77 C10 H10A 109.5 . . ?
 C77 C10 H10B 109.5 . . ?
 C77 C10 H10C 109.5 . . ?
 H10A C10 H10B 109.5 . . ?
 H10A C10 H10C 109.5 . . ?
 H10B C10 H10C 109.5 . . ?
 C77 C11 H11A 109.5 . . ?
 C77 C11 H11B 109.5 . . ?
 C77 C11 H11C 109.5 . . ?
 H11A C11 H11B 109.5 . . ?
 H11A C11 H11C 109.5 . . ?
 H11B C11 H11C 109.5 . . ?
 C77 C12 H12A 109.5 . . ?
 C77 C12 H12B 109.5 . . ?
 C77 C12 H12C 109.5 . . ?
 H12A C12 H12B 109.5 . . ?
 H12A C12 H12C 109.5 . . ?
 H12B C12 H12C 109.5 . . ?
 O2 C2 Mn1 178.1(3) . . ?
 O3 C3 Mn1 177.7(3) . . ?
 O4 C4 Mn1 176.5(3) . . ?
 O1 C1 Mn1 177.3(3) . . ?
 N1 C17 N2 128.3(3) . . ?
 N1 C17 N3 126.7(3) . . ?
 N3 C17 N2 104.9(2) . . ?
 N2 C18 C19 122.3(3) . . ?
 C20 C18 N2 107.5(2) . . ?
 C20 C18 C19 130.1(3) . . ?
 C18 C19 H19A 109.5 . . ?
 C18 C19 H19B 109.5 . . ?
 C18 C19 H19C 109.5 . . ?
 H19A C19 H19B 109.5 . . ?
 H19A C19 H19C 109.5 . . ?
 H19B C19 H19C 109.5 . . ?
 N3 C20 C21 120.9(3) . . ?
 C18 C20 N3 108.1(3) . . ?
 C18 C20 C21 130.9(3) . . ?
 C20 C21 H21A 109.5 . . ?
 C20 C21 H21B 109.5 . . ?
 C20 C21 H21C 109.5 . . ?
 H21A C21 H21B 109.5 . . ?
 H21A C21 H21C 109.5 . . ?
 H21B C21 H21C 109.5 . . ?
 C23 C22 N3 117.3(2) . . ?
 C27 C22 N3 119.6(3) . . ?
 C27 C22 C23 122.7(3) . . ?
 C22 C23 C31 122.4(3) . . ?
 C24 C23 C22 117.4(3) . . ?
 C24 C23 C31 120.2(3) . . ?
 C23 C24 H24 119.4 . . ?
 C25 C24 C23 121.1(3) . . ?
 C25 C24 H24 119.4 . . ?
 C24 C25 H25 119.8 . . ?
 C26 C25 C24 120.4(3) . . ?
 C26 C25 H25 119.8 . . ?
 C25 C26 H26 119.3 . . ?
 C25 C26 C27 121.3(3) . . ?
 C27 C26 H26 119.3 . . ?
 C22 C27 C28 122.3(3) . . ?
 C26 C27 C22 117.1(3) . . ?
 C26 C27 C28 120.6(3) . . ?
 C27 C28 H28 108.0 . . ?
 C27 C28 C29 109.7(3) . . ?
 C27 C28 C30 112.2(3) . . ?
 C29 C28 H28 108.0 . . ?
 C30 C28 H28 108.0 . . ?
 C30 C28 C29 110.6(3) . . ?
 C28 C29 H29A 109.5 . . ?
 C28 C29 H29B 109.5 . . ?
 C28 C29 H29C 109.5 . . ?
 H29A C29 H29B 109.5 . . ?
 H29A C29 H29C 109.5 . . ?
 H29B C29 H29C 109.5 . . ?
 C28 C30 H30A 109.5 . . ?
 C28 C30 H30B 109.5 . . ?
 C28 C30 H30C 109.5 . . ?
 H30A C30 H30B 109.5 . . ?
 H30A C30 H30C 109.5 . . ?
 H30B C30 H30C 109.5 . . ?
 C23 C31 H31 107.2 . . ?
 C23 C31 C32 111.0(3) . . ?
 C32 C31 H31 107.2 . . ?
 C33 C31 C23 111.4(3) . . ?
 C33 C31 H31 107.2 . . ?
 C33 C31 C32 112.6(4) . . ?
 C31 C32 H32A 109.5 . . ?
 C31 C32 H32B 109.5 . . ?
 C31 C32 H32C 109.5 . . ?
 H32A C32 H32B 109.5 . . ?
 H32A C32 H32C 109.5 . . ?
 H32B C32 H32C 109.5 . . ?
 C31 C33 H33A 109.5 . . ?
 C31 C33 H33B 109.5 . . ?
 C31 C33 H33C 109.5 . . ?
 H33A C33 H33B 109.5 . . ?
 H33A C33 H33C 109.5 . . ?
 H33B C33 H33C 109.5 . . ?
 C35 C34 N2 118.3(3) . . ?
 C42 C34 N2 119.2(3) . . ?
 C42 C34 C35 122.4(3) . . ?
 C34 C35 C36 121.8(3) . . ?
 C39 C35 C34 117.3(3) . . ?
 C39 C35 C36 120.7(3) . . ?
 C35 C36 H36 107.7 . . ?
 C35 C36 C37 109.3(3) . . ?
 C35 C36 C38 114.0(3) . . ?
 C37 C36 H36 107.7 . . ?
 C38 C36 H36 107.7 . . ?
 C38 C36 C37 110.1(3) . . ?
 C36 C37 H37A 109.5 . . ?
 C36 C37 H37B 109.5 . . ?
 C36 C37 H37C 109.5 . . ?
 H37A C37 H37B 109.5 . . ?
 H37A C37 H37C 109.5 . . ?
 H37B C37 H37C 109.5 . . ?
 C36 C38 H38A 109.5 . . ?
 C36 C38 H38B 109.5 . . ?
 C36 C38 H38C 109.5 . . ?
 H38A C38 H38B 109.5 . . ?
 H38A C38 H38C 109.5 . . ?
 H38B C38 H38C 109.5 . . ?
 C35 C39 H39 119.4 . . ?
 C40 C39 C35 121.2(4) . . ?
 C40 C39 H39 119.4 . . ?
 C39 C40 H40 119.8 . . ?
 C41 C40 C39 120.4(3) . . ?
 C41 C40 H40 119.8 . . ?
 C40 C41 H41 119.4 . . ?
 C40 C41 C42 121.1(3) . . ?
 C42 C41 H41 119.4 . . ?
 C34 C42 C43 123.9(3) . . ?
 C41 C42 C34 117.5(3) . . ?
 C41 C42 C43 118.6(3) . . ?
 C42 C43 H43 107.9 . . ?
 C42 C43 C44 111.3(3) . . ?
 C42 C43 C45 112.2(3) . . ?
 C44 C43 H43 107.9 . . ?
 C45 C43 H43 107.9 . . ?
 C45 C43 C44 109.5(3) . . ?
 C43 C44 H44A 109.5 . . ?
 C43 C44 H44B 109.5 . . ?
 C43 C44 H44C 109.5 . . ?
 H44A C44 H44B 109.5 . . ?
 H44A C44 H44C 109.5 . . ?
 H44B C44 H44C 109.5 . . ?
 C43 C45 H45A 109.5 . . ?
 C43 C45 H45B 109.5 . . ?
 C43 C45 H45C 109.5 . . ?
 H45A C45 H45B 109.5 . . ?
 H45A C45 H45C 109.5 . . ?
 H45B C45 H45C 109.5 . . ?
 N4 C46 Ag1 122.9(2) . . ?
 N5 C46 Ag1 133.2(2) . . ?
 N5 C46 N4 103.8(3) . . ?
 C48 C47 N4 117.3(3) . . ?
 C48 C47 C55 123.9(3) . . ?
 C55 C47 N4 118.5(3) . . ?
 C47 C48 C49 121.7(3) . . ?
 C47 C48 C52 117.1(4) . . ?
 C52 C48 C49 121.1(4) . . ?
 C48 C49 H49 107.7 . . ?
 C48 C49 C50 109.4(3) . . ?
 C48 C49 C51 113.1(4) . . ?
 C50 C49 H49 107.7 . . ?
 C50 C49 C51 111.1(4) . . ?
 C51 C49 H49 107.7 . . ?
 C49 C50 H50A 109.5 . . ?
 C49 C50 H50B 109.5 . . ?
 C49 C50 H50C 109.5 . . ?
 H50A C50 H50B 109.5 . . ?
 H50A C50 H50C 109.5 . . ?
 H50B C50 H50C 109.5 . . ?
 C49 C51 H51A 109.5 . . ?
 C49 C51 H51B 109.5 . . ?
 C49 C51 H51C 109.5 . . ?
 H51A C51 H51B 109.5 . . ?
 H51A C51 H51C 109.5 . . ?
 H51B C51 H51C 109.5 . . ?
 C48 C52 H52 119.7 . . ?
 C53 C52 C48 120.6(4) . . ?
 C53 C52 H52 119.7 . . ?
 C52 C53 H53 119.6 . . ?
 C54 C53 C52 120.9(3) . . ?
 C54 C53 H53 119.6 . . ?
 C53 C54 H54 119.3 . . ?
 C53 C54 C55 121.4(4) . . ?
 C55 C54 H54 119.3 . . ?
 C47 C55 C54 116.0(4) . . ?
 C47 C55 C56 122.1(3) . . ?
 C54 C55 C56 121.9(3) . . ?
 C55 C56 H56 107.3 . . ?
 C55 C56 C57 112.9(4) . . ?
 C55 C56 C58 112.0(3) . . ?
 C57 C56 H56 107.3 . . ?
 C58 C56 H56 107.3 . . ?
 C58 C56 C57 109.8(3) . . ?
 C56 C57 H57A 109.5 . . ?
 C56 C57 H57B 109.5 . . ?
 C56 C57 H57C 109.5 . . ?
 H57A C57 H57B 109.5 . . ?
 H57A C57 H57C 109.5 . . ?
 H57B C57 H57C 109.5 . . ?
 C56 C58 H58A 109.5 . . ?
 C56 C58 H58B 109.5 . . ?
 C56 C58 H58C 109.5 . . ?
 H58A C58 H58B 109.5 . . ?
 H58A C58 H58C 109.5 . . ?
 H58B C58 H58C 109.5 . . ?
 N4 C59 H59 126.3 . . ?
 C60 C59 N4 107.4(3) . . ?
 C60 C59 H59 126.3 . . ?
 N5 C60 H60 127.0 . . ?
 C59 C60 N5 106.0(3) . . ?
 C59 C60 H60 127.0 . . ?
 C62 C61 N5 119.7(3) . . ?
 C62 C61 C66 122.8(3) . . ?
 C66 C61 N5 117.2(3) . . ?
 C61 C62 C70 122.4(3) . . ?
 C63 C62 C61 117.2(3) . . ?
 C63 C62 C70 120.3(3) . . ?
 C62 C63 H63 119.4 . . ?
 C64 C63 C62 121.2(3) . . ?
 C64 C63 H63 119.4 . . ?
 C63 C64 H64 119.8 . . ?
 C65 C64 C63 120.4(3) . . ?
 C65 C64 H64 119.8 . . ?
 C64 C65 H65 119.5 . . ?
 C64 C65 C66 121.0(3) . . ?
 C66 C65 H65 119.5 . . ?
 C61 C66 C67 122.4(3) . . ?
 C65 C66 C61 117.5(3) . . ?
 C65 C66 C67 120.0(3) . . ?
 C66 C67 H67 108.1 . . ?
 C66 C67 C68 110.5(3) . . ?
 C66 C67 C69 112.4(3) . . ?
 C68 C67 H67 108.1 . . ?
 C68 C67 C69 109.5(3) . . ?
 C69 C67 H67 108.1 . . ?
 C67 C68 H68A 109.5 . . ?
 C67 C68 H68B 109.5 . . ?
 C67 C68 H68C 109.5 . . ?
 H68A C68 H68B 109.5 . . ?
 H68A C68 H68C 109.5 . . ?
 H68B C68 H68C 109.5 . . ?
 C67 C69 H69A 109.5 . . ?
 C67 C69 H69B 109.5 . . ?
 C67 C69 H69C 109.5 . . ?
 H69A C69 H69B 109.5 . . ?
 H69A C69 H69C 109.5 . . ?
 H69B C69 H69C 109.5 . . ?
 C62 C70 H70 108.2 . . ?
 C62 C70 C71 113.0(3) . . ?
 C62 C70 C72 109.1(3) . . ?
 C71 C70 H70 108.2 . . ?
 C71 C70 C72 110.0(3) . . ?
 C72 C70 H70 108.2 . . ?
 C70 C71 H71A 109.5 . . ?
 C70 C71 H71B 109.5 . . ?
 C70 C71 H71C 109.5 . . ?
 H71A C71 H71B 109.5 . . ?
 H71A C71 H71C 109.5 . . ?
 H71B C71 H71C 109.5 . . ?
 C70 C72 H72A 109.5 . . ?
 C70 C72 H72B 109.5 . . ?
 C70 C72 H72C 109.5 . . ?
 H72A C72 H72B 109.5 . . ?
 H72A C72 H72C 109.5 . . ?
 H72B C72 H72C 109.5 . . ?
 H79A C79 H79B 109.5 . . ?
 H79A C79 H79C 109.5 . . ?
 H79B C79 H79C 109.5 . . ?
 C80 C79 H79A 109.5 . . ?
 C80 C79 H79B 109.5 . . ?
 C80 C79 H79C 109.5 . . ?
 O10 C80 C79 109.3(3) . . ?
 O10 C80 H80A 109.8 . . ?
 O10 C80 H80B 109.8 . . ?
 C79 C80 H80A 109.8 . . ?
 C79 C80 H80B 109.8 . . ?
 H80A C80 H80B 108.3 . . ?
 O10 C81 H81A 109.8 . . ?
 O10 C81 H81B 109.8 . . ?
 O10 C81 C82 109.2(3) . . ?
 H81A C81 H81B 108.3 . . ?
 C82 C81 H81A 109.8 . . ?
 C82 C81 H81B 109.8 . . ?
 C81 C82 H82A 109.5 . . ?
 C81 C82 H82B 109.5 . . ?
 C81 C82 H82C 109.5 . . ?
 H82A C82 H82B 109.5 . . ?
 H82A C82 H82C 109.5 . . ?
 H82B C82 H82C 109.5 . . ?
 O5 C5 Mn2 178.7(4) . . ?
 O7 C7 Mn2 179.0(3) . . ?
 O6 C6 Mn2 178.2(3) . . ?
 O8 C8 Mn2 177.2(3) . . ?
 O9 C9 Mn2 177.6(4) . . ?

loop_
  _geom_torsion_atom_site_label_1
  _geom_torsion_atom_site_label_2
  _geom_torsion_atom_site_label_3
  _geom_torsion_atom_site_label_4
  _geom_torsion
  _geom_torsion_site_symmetry_1
  _geom_torsion_site_symmetry_2
  _geom_torsion_site_symmetry_3
  _geom_torsion_site_symmetry_4
  _geom_torsion_publ_flag
 P1 Si1 N1 C17 136.0(8) . . . . ?
 Si1 N1 C17 N2 -46.2(10) . . . . ?
 Si1 N1 C17 N3 136.9(7) . . . . ?
 Mn1 Si1 N1 C17 -39.6(8) . . . . ?
 N2 C18 C20 N3 0.6(3) . . . . ?
 N2 C18 C20 C21 -176.6(3) . . . . ?
 N2 C34 C35 C36 -6.0(4) . . . . ?
 N2 C34 C35 C39 179.6(3) . . . . ?
 N2 C34 C42 C41 178.6(3) . . . . ?
 N2 C34 C42 C43 0.3(4) . . . . ?
 N3 C22 C23 C24 170.6(3) . . . . ?
 N3 C22 C23 C31 -7.9(4) . . . . ?
 N3 C22 C27 C26 -170.2(3) . . . . ?
 N3 C22 C27 C28 10.7(4) . . . . ?
 N4 C47 C48 C49 12.1(5) . . . . ?
 N4 C47 C48 C52 -171.2(3) . . . . ?
 N4 C47 C55 C54 171.5(3) . . . . ?
 N4 C47 C55 C56 -7.1(5) . . . . ?
 N4 C59 C60 N5 0.5(4) . . . . ?
 N5 C61 C62 C63 173.0(3) . . . . ?
 N5 C61 C62 C70 -3.1(4) . . . . ?
 N5 C61 C66 C65 -173.5(3) . . . . ?
 N5 C61 C66 C67 3.5(4) . . . . ?
 C17 N2 C18 C19 174.6(3) . . . . ?
 C17 N2 C18 C20 -2.0(3) . . . . ?
 C17 N2 C34 C35 -69.2(4) . . . . ?
 C17 N2 C34 C42 114.1(3) . . . . ?
 C17 N3 C20 C18 1.0(3) . . . . ?
 C17 N3 C20 C21 178.5(3) . . . . ?
 C17 N3 C22 C23 79.0(4) . . . . ?
 C17 N3 C22 C27 -108.4(3) . . . . ?
 C18 N2 C17 N1 -174.9(3) . . . . ?
 C18 N2 C17 N3 2.5(3) . . . . ?
 C18 N2 C34 C35 111.0(3) . . . . ?
 C18 N2 C34 C42 -65.6(4) . . . . ?
 C19 C18 C20 N3 -175.7(3) . . . . ?
 C19 C18 C20 C21 7.2(6) . . . . ?
 C20 N3 C17 N1 175.3(3) . . . . ?
 C20 N3 C17 N2 -2.1(3) . . . . ?
 C20 N3 C22 C23 -68.6(4) . . . . ?
 C20 N3 C22 C27 103.9(3) . . . . ?
 C22 N3 C17 N1 25.3(5) . . . . ?
 C22 N3 C17 N2 -152.1(3) . . . . ?
 C22 N3 C20 C18 153.2(3) . . . . ?
 C22 N3 C20 C21 -29.2(4) . . . . ?
 C22 C23 C24 C25 -0.1(5) . . . . ?
 C22 C23 C31 C32 -115.1(4) . . . . ?
 C22 C23 C31 C33 118.6(4) . . . . ?
 C22 C27 C28 C29 107.7(3) . . . . ?
 C22 C27 C28 C30 -128.9(3) . . . . ?
 C23 C22 C27 C26 1.9(4) . . . . ?
 C23 C22 C27 C28 -177.2(3) . . . . ?
 C23 C24 C25 C26 1.4(5) . . . . ?
 C24 C23 C31 C32 66.5(4) . . . . ?
 C24 C23 C31 C33 -59.9(4) . . . . ?
 C24 C25 C26 C27 -1.1(5) . . . . ?
 C25 C26 C27 C22 -0.5(4) . . . . ?
 C25 C26 C27 C28 178.7(3) . . . . ?
 C26 C27 C28 C29 -71.4(4) . . . . ?
 C26 C27 C28 C30 52.0(4) . . . . ?
 C27 C22 C23 C24 -1.6(4) . . . . ?
 C27 C22 C23 C31 179.9(3) . . . . ?
 C31 C23 C24 C25 178.5(3) . . . . ?
 C34 N2 C17 N1 5.4(5) . . . . ?
 C34 N2 C17 N3 -177.3(3) . . . . ?
 C34 N2 C18 C19 -5.6(4) . . . . ?
 C34 N2 C18 C20 177.8(3) . . . . ?
 C34 C35 C36 C37 -74.1(4) . . . . ?
 C34 C35 C36 C38 162.2(3) . . . . ?
 C34 C35 C39 C40 2.3(5) . . . . ?
 C34 C42 C43 C44 128.9(3) . . . . ?
 C34 C42 C43 C45 -108.0(3) . . . . ?
 C35 C34 C42 C41 2.0(4) . . . . ?
 C35 C34 C42 C43 -176.2(3) . . . . ?
 C35 C39 C40 C41 0.9(5) . . . . ?
 C36 C35 C39 C40 -172.1(3) . . . . ?
 C39 C35 C36 C37 100.1(3) . . . . ?
 C39 C35 C36 C38 -23.6(4) . . . . ?
 C39 C40 C41 C42 -2.8(5) . . . . ?
 C40 C41 C42 C34 1.3(5) . . . . ?
 C40 C41 C42 C43 179.6(3) . . . . ?
 C41 C42 C43 C44 -49.3(4) . . . . ?
 C41 C42 C43 C45 73.8(4) . . . . ?
 C42 C34 C35 C36 170.6(3) . . . . ?
 C42 C34 C35 C39 -3.8(4) . . . . ?
 C46 N4 C47 C48 -103.8(4) . . . . ?
 C46 N4 C47 C55 82.1(4) . . . . ?
 C46 N4 C59 C60 -1.0(4) . . . . ?
 C46 N5 C60 C59 0.2(4) . . . . ?
 C46 N5 C61 C62 96.7(4) . . . . ?
 C46 N5 C61 C66 -89.9(4) . . . . ?
 C47 N4 C46 Ag1 4.2(4) . . . . ?
 C47 N4 C46 N5 -178.3(3) . . . . ?
 C47 N4 C59 C60 178.4(3) . . . . ?
 C47 C48 C49 C50 92.6(4) . . . . ?
 C47 C48 C49 C51 -143.0(4) . . . . ?
 C47 C48 C52 C53 -0.6(6) . . . . ?
 C47 C55 C56 C57 -148.4(3) . . . . ?
 C47 C55 C56 C58 87.1(4) . . . . ?
 C48 C47 C55 C54 -2.1(5) . . . . ?
 C48 C47 C55 C56 179.3(3) . . . . ?
 C48 C52 C53 C54 -1.6(6) . . . . ?
 C49 C48 C52 C53 176.2(4) . . . . ?
 C52 C48 C49 C50 -84.0(4) . . . . ?
 C52 C48 C49 C51 40.4(5) . . . . ?
 C52 C53 C54 C55 2.0(6) . . . . ?
 C53 C54 C55 C47 -0.2(5) . . . . ?
 C53 C54 C55 C56 178.4(3) . . . . ?
 C54 C55 C56 C57 33.1(5) . . . . ?
 C54 C55 C56 C58 -91.4(4) . . . . ?
 C55 C47 C48 C49 -174.2(3) . . . . ?
 C55 C47 C48 C52 2.5(6) . . . . ?
 C59 N4 C46 Ag1 -176.4(2) . . . . ?
 C59 N4 C46 N5 1.0(3) . . . . ?
 C59 N4 C47 C48 76.9(4) . . . . ?
 C59 N4 C47 C55 -97.1(4) . . . . ?
 C60 N5 C46 Ag1 176.4(2) . . . . ?
 C60 N5 C46 N4 -0.7(3) . . . . ?
 C60 N5 C61 C62 -95.3(3) . . . . ?
 C60 N5 C61 C66 78.1(4) . . . . ?
 C61 N5 C46 Ag1 -14.9(5) . . . . ?
 C61 N5 C46 N4 168.0(3) . . . . ?
 C61 N5 C60 C59 -169.6(3) . . . . ?
 C61 C62 C63 C64 0.2(4) . . . . ?
 C61 C62 C70 C71 -142.8(3) . . . . ?
 C61 C62 C70 C72 94.5(4) . . . . ?
 C61 C66 C67 C68 -103.2(4) . . . . ?
 C61 C66 C67 C69 134.3(3) . . . . ?
 C62 C61 C66 C65 -0.3(5) . . . . ?
 C62 C61 C66 C67 176.7(3) . . . . ?
 C62 C63 C64 C65 -0.1(5) . . . . ?
 C63 C62 C70 C71 41.2(4) . . . . ?
 C63 C62 C70 C72 -81.5(4) . . . . ?
 C63 C64 C65 C66 -0.3(5) . . . . ?
 C64 C65 C66 C61 0.5(5) . . . . ?
 C64 C65 C66 C67 -176.6(3) . . . . ?
 C65 C66 C67 C68 73.7(4) . . . . ?
 C65 C66 C67 C69 -48.8(4) . . . . ?
 C66 C61 C62 C63 0.0(4) . . . . ?
 C66 C61 C62 C70 -176.1(3) . . . . ?
 C70 C62 C63 C64 176.4(3) . . . . ?
 C80 O10 C81 C82 179.8(4) . . . . ?
 C81 O10 C80 C79 -178.7(4) . . . . ?

_smtbx_masks_special_details       ?
loop_
  _smtbx_masks_void_nr
  _smtbx_masks_void_average_x
  _smtbx_masks_void_average_y
  _smtbx_masks_void_average_z
  _smtbx_masks_void_volume
  _smtbx_masks_void_count_electrons
  _smtbx_masks_void_content
 1 0.000 0.000 0.000 197.1 46.3 '1 C4H10O'
 2 -0.772 0.000 0.500 304.1 66.8 '1.6 C4H10O'

_smtbx_masks_void_probe_radius     1.5
_smtbx_masks_void_truncation_radius  1.4
_shelx_res_file
;
TITL mo_ZhuHu159_1_0m_a.res in P-1
    mo_zhuhu159_1_0m.res
    created by SHELXL-2018/3 at 10:20:50 on 02-Jul-2025
CELL 0.71073 13.1012 16.3575 22.6549 105.944 95.661 101.565
ZERR 2 0.0006 0.0008 0.0009 0.002 0.002 0.002
LATT 1
SFAC C H Ag Mn N O P Si
UNIT 162 226 2 4 10 20 2 4

L.S. 4
PLAN  37 0 0
TEMP -173.15
CONF
HTAB
MORE -1
BOND $H
ABIN
fmap 2
acta
OMIT 1 -1 1
REM <olex2.extras>
REM <HklSrc "%mo_ZhuHu159_1_0m.hkl">
REM </olex2.extras>

WGHT    0.013600   12.082500
FVAR       0.29082
AG1   3    0.208335    0.408437    0.771093    11.00000    0.02183    0.03075 =
         0.01890    0.00134    0.00173    0.01000
P1    7    0.322852    0.549021    0.827916    11.00000    0.01795    0.03253 =
         0.01572    0.00052    0.00276    0.00777
SI2   8    0.233458    0.599277    0.906106    11.00000    0.01903    0.02959 =
         0.01876   -0.00014    0.00528    0.00300
SI1   8    0.356488    0.629758    0.764116    11.00000    0.01474    0.03089 =
         0.01610   -0.00098    0.00074    0.00770
MN1   4    0.258188    0.643221    0.679958    11.00000    0.01662    0.03572 =
         0.01691    0.00105    0.00054    0.00799
MN2   4    0.140788    0.673154    0.575876    11.00000    0.02144    0.04314 =
         0.02472    0.00946    0.00269    0.01229
O2    6    0.427765    0.799473    0.685759    11.00000    0.03569    0.04384 =
         0.03191    0.00316    0.00435   -0.00012
O3    6    0.359275    0.528199    0.589295    11.00000    0.02924    0.05499 =
         0.03189   -0.00210    0.00477    0.01768
O4    6    0.104151    0.475154    0.666571    11.00000    0.02128    0.05010 =
         0.02642    0.00384   -0.00002    0.00597
O1    6    0.136984    0.755301    0.758160    11.00000    0.03981    0.05745 =
         0.03054   -0.00265    0.00770    0.02173
O5    6    0.185823    0.856561    0.660758    11.00000    0.06127    0.04536 =
         0.09309   -0.00491    0.00003    0.01942
O7    6    0.126150    0.484728    0.510285    11.00000    0.03658    0.05281 =
         0.03740   -0.01058   -0.00309    0.01780
O6    6    0.340290    0.718153    0.525793    11.00000    0.02799    0.11764 =
         0.06248    0.05848    0.01303    0.01941
O8    6   -0.034942    0.608820    0.638776    11.00000    0.02517    0.06104 =
         0.02975    0.01123    0.00743    0.01790
O9    6   -0.003006    0.705996    0.480591    11.00000    0.03462    0.09506 =
         0.05663    0.04678   -0.00131    0.02082
N1    5    0.482199    0.681247    0.782982    11.00000    0.01667    0.03043 =
         0.01927    0.00134    0.00152    0.00744
N2    5    0.645234    0.673813    0.743148    11.00000    0.01659    0.02856 =
         0.01762   -0.00053    0.00049    0.00853
N3    5    0.639479    0.795959    0.813302    11.00000    0.01761    0.02488 =
         0.01875    0.00053    0.00485    0.00676
N4    5    0.171594    0.210369    0.699801    11.00000    0.02176    0.02983 =
         0.02195   -0.00345    0.00053    0.00805
N5    5    0.021314    0.231571    0.720415    11.00000    0.01954    0.02727 =
         0.01809    0.00275    0.00463    0.00658
O10   6   -0.198966   -0.027128    0.662173    11.00000    0.04357    0.03762 =
         0.04427    0.01402    0.01014    0.01203
C16   1    0.272388    0.537751    0.964719    11.00000    0.02794    0.03907 =
         0.02191    0.00703    0.00691    0.00295
C13   1    0.201283    0.540625    1.015623    11.00000    0.04148    0.04499 =
         0.03166    0.01221    0.01443    0.00510
AFIX 137
H13A  2    0.202278    0.601625    1.037210    11.00000   -1.50000
H13B  2    0.227811    0.513405    1.045558    11.00000   -1.50000
H13C  2    0.128776    0.508662    0.996303    11.00000   -1.50000
AFIX   0
C14   1    0.387203    0.577143    0.998073    11.00000    0.03274    0.05712 =
         0.02514    0.01097    0.00094    0.00687
AFIX 137
H14A  2    0.434229    0.578590    0.967119    11.00000   -1.50000
H14B  2    0.406894    0.541127    1.023403    11.00000   -1.50000
H14C  2    0.393598    0.636795    1.024935    11.00000   -1.50000
AFIX   0
C15   1    0.266857    0.441468    0.930815    11.00000    0.04143    0.04140 =
         0.03097    0.01306    0.01088    0.01050
AFIX 137
H15A  2    0.196354    0.413679    0.906275    11.00000   -1.50000
H15B  2    0.280851    0.411109    0.961388    11.00000   -1.50000
H15C  2    0.319833    0.438122    0.903128    11.00000   -1.50000
AFIX   0
C73   1    0.080391    0.569221    0.881030    11.00000    0.02136    0.02857 =
         0.02948    0.00020    0.00882    0.00594
C74   1    0.022399    0.619415    0.929703    11.00000    0.02712    0.03032 =
         0.03773   -0.00107    0.01502    0.00520
AFIX 137
H74A  2    0.040682    0.609333    0.969691    11.00000   -1.50000
H74B  2   -0.054030    0.598597    0.915716    11.00000   -1.50000
H74C  2    0.043748    0.682164    0.934585    11.00000   -1.50000
AFIX   0
C75   1    0.050807    0.588110    0.819315    11.00000    0.01861    0.03831 =
         0.03189   -0.00054    0.00215    0.00497
AFIX 137
H75A  2    0.074629    0.650964    0.825160    11.00000   -1.50000
H75B  2   -0.025985    0.569722    0.806418    11.00000   -1.50000
H75C  2    0.084978    0.555644    0.787154    11.00000   -1.50000
AFIX   0
C76   1    0.031682    0.471259    0.869405    11.00000    0.02132    0.02893 =
         0.03717   -0.00316    0.00740    0.00041
AFIX 137
H76A  2    0.066770    0.436334    0.839128    11.00000   -1.50000
H76B  2   -0.043842    0.458024    0.853101    11.00000   -1.50000
H76C  2    0.041107    0.457049    0.908585    11.00000   -1.50000
AFIX   0
C77   1    0.284883    0.725264    0.942586    11.00000    0.02667    0.03398 =
         0.02330   -0.00026    0.00753    0.00049
C10   1    0.259923    0.760185    1.008697    11.00000    0.03565    0.03744 =
         0.02646   -0.00377    0.01272   -0.00027
AFIX 137
H10A  2    0.183647    0.742790    1.008022    11.00000   -1.50000
H10B  2    0.283385    0.824183    1.023130    11.00000   -1.50000
H10C  2    0.296874    0.735774    1.036954    11.00000   -1.50000
AFIX   0
C11   1    0.405618    0.754421    0.946728    11.00000    0.02821    0.03904 =
         0.02557    0.00067    0.00805   -0.00258
AFIX 137
H11A  2    0.441010    0.731038    0.976290    11.00000   -1.50000
H11B  2    0.427621    0.818495    0.960912    11.00000   -1.50000
H11C  2    0.424886    0.732243    0.905613    11.00000   -1.50000
AFIX   0
C12   1    0.237095    0.773728    0.901740    11.00000    0.03429    0.02869 =
         0.03228    0.00092    0.01109    0.00225
AFIX 137
H12A  2    0.251240    0.752321    0.859230    11.00000   -1.50000
H12B  2    0.268939    0.836667    0.918694    11.00000   -1.50000
H12C  2    0.160650    0.763085    0.901264    11.00000   -1.50000
AFIX   0
C2    1    0.361479    0.740298    0.683934    11.00000    0.02714    0.05556 =
         0.01494    0.00273    0.00372    0.01889
C3    1    0.322177    0.573926    0.624453    11.00000    0.01860    0.04196 =
         0.02394    0.00504    0.00024    0.00573
C4    1    0.161766    0.541670    0.672815    11.00000    0.01795    0.04583 =
         0.01676   -0.00008    0.00052    0.01122
C1    1    0.184740    0.711875    0.729349    11.00000    0.02511    0.04443 =
         0.02210    0.00393   -0.00070    0.00698
C17   1    0.578285    0.713760    0.779345    11.00000    0.02070    0.02511 =
         0.01540    0.00194   -0.00106    0.00804
C18   1    0.747755    0.730654    0.757393    11.00000    0.01764    0.03056 =
         0.01701    0.00490    0.00164    0.00644
C19   1    0.839216    0.703324    0.730199    11.00000    0.02055    0.04059 =
         0.02326    0.00326    0.00437    0.01195
AFIX 137
H19A  2    0.841986    0.716358    0.690590    11.00000   -1.50000
H19B  2    0.830983    0.640319    0.723069    11.00000   -1.50000
H19C  2    0.904777    0.735337    0.759069    11.00000   -1.50000
AFIX   0
C20   1    0.743777    0.804739    0.799582    11.00000    0.01629    0.03028 =
         0.01982    0.00351    0.00330    0.00766
C21   1    0.825645    0.887969    0.828721    11.00000    0.02642    0.03500 =
         0.03688   -0.00171    0.00857    0.00251
AFIX 137
H21A  2    0.893103    0.881171    0.815259    11.00000   -1.50000
H21B  2    0.833729    0.902129    0.874118    11.00000   -1.50000
H21C  2    0.803940    0.935343    0.815948    11.00000   -1.50000
AFIX   0
C22   1    0.624171    0.846320    0.873734    11.00000    0.01812    0.02070 =
         0.01566   -0.00095    0.00403    0.00369
C23   1    0.662416    0.823502    0.925580    11.00000    0.01614    0.02819 =
         0.02073    0.00251    0.00338    0.00417
C24   1    0.662099    0.879539    0.984176    11.00000    0.02385    0.03938 =
         0.01891    0.00336    0.00168    0.00826
AFIX  43
H24   2    0.687405    0.865902    1.020213    11.00000   -1.20000
AFIX   0
C25   1    0.625621    0.954662    0.990854    11.00000    0.02302    0.03398 =
         0.02015   -0.00491    0.00332    0.00351
AFIX  43
H25   2    0.627587    0.992722    1.031275    11.00000   -1.20000
AFIX   0
C26   1    0.586515    0.974651    0.939379    11.00000    0.02193    0.02433 =
         0.02787    0.00068    0.00665    0.00625
AFIX  43
H26   2    0.560554    1.026003    0.944789    11.00000   -1.20000
AFIX   0
C27   1    0.584171    0.920879    0.879156    11.00000    0.01860    0.02552 =
         0.02211    0.00237    0.00433    0.00461
C28   1    0.538704    0.942754    0.823045    11.00000    0.03128    0.03293 =
         0.02548    0.00741    0.00849    0.01592
AFIX  13
H28   2    0.554879    0.902459    0.785068    11.00000   -1.20000
AFIX   0
C29   1    0.418176    0.926540    0.818100    11.00000    0.03210    0.05489 =
         0.02924    0.00894    0.00323    0.02139
AFIX 137
H29A  2    0.388826    0.866473    0.818002    11.00000   -1.50000
H29B  2    0.388333    0.935031    0.779438    11.00000   -1.50000
H29C  2    0.400434    0.967766    0.853705    11.00000   -1.50000
AFIX   0
C30   1    0.587200    1.037167    0.824894    11.00000    0.06122    0.03888 =
         0.04283    0.01838    0.01107    0.01649
AFIX 137
H30A  2    0.569075    1.077953    0.860588    11.00000   -1.50000
H30B  2    0.559333    1.047208    0.786408    11.00000   -1.50000
H30C  2    0.664153    1.046616    0.828867    11.00000   -1.50000
AFIX   0
C31   1    0.705522    0.742358    0.919410    11.00000    0.02706    0.03401 =
         0.02260    0.00655    0.00183    0.01297
AFIX  13
H31   2    0.702219    0.713594    0.873969    11.00000   -1.20000
AFIX   0
C32   1    0.636257    0.676788    0.944259    11.00000    0.09555    0.05701 =
         0.06377    0.03681    0.05509    0.05114
AFIX 137
H32A  2    0.634005    0.704106    0.988254    11.00000   -1.50000
H32B  2    0.665738    0.625311    0.939956    11.00000   -1.50000
H32C  2    0.564589    0.658875    0.920508    11.00000   -1.50000
AFIX   0
C33   1    0.820563    0.766133    0.949372    11.00000    0.04956    0.06689 =
         0.07529   -0.01808   -0.02531    0.04022
AFIX 137
H33A  2    0.863086    0.801554    0.927937    11.00000   -1.50000
H33B  2    0.845115    0.712541    0.946244    11.00000   -1.50000
H33C  2    0.827801    0.799662    0.993288    11.00000   -1.50000
AFIX   0
C34   1    0.616435    0.588470    0.697940    11.00000    0.01786    0.03295 =
         0.02312   -0.00539   -0.00185    0.01162
C35   1    0.593591    0.514850    0.719308    11.00000    0.01848    0.03275 =
         0.03173   -0.00195   -0.00362    0.01038
C36   1    0.608787    0.523034    0.788240    11.00000    0.02241    0.02675 =
         0.03659    0.00328    0.00094    0.00843
AFIX  13
H36   2    0.581706    0.574220    0.810236    11.00000   -1.20000
AFIX   0
C37   1    0.727620    0.542763    0.813246    11.00000    0.02465    0.03221 =
         0.03262    0.00672    0.00020    0.01063
AFIX 137
H37A  2    0.757737    0.496234    0.789578    11.00000   -1.50000
H37B  2    0.737535    0.545665    0.857283    11.00000   -1.50000
H37C  2    0.763186    0.598940    0.808784    11.00000   -1.50000
AFIX   0
C38   1    0.549699    0.442809    0.803428    11.00000    0.02536    0.03200 =
         0.05384    0.00961    0.00604    0.01063
AFIX 137
H38A  2    0.475152    0.428222    0.784666    11.00000   -1.50000
H38B  2    0.555369    0.455545    0.848658    11.00000   -1.50000
H38C  2    0.580665    0.393186    0.786703    11.00000   -1.50000
AFIX   0
C39   1    0.565230    0.432739    0.674582    11.00000    0.02789    0.03169 =
         0.04699   -0.00562   -0.00816    0.01333
AFIX  43
H39   2    0.546752    0.381759    0.687327    11.00000   -1.20000
AFIX   0
C40   1    0.563537    0.424226    0.611897    11.00000    0.03398    0.04187 =
         0.03914   -0.01396   -0.01085    0.01817
AFIX  43
H40   2    0.543026    0.367738    0.582165    11.00000   -1.20000
AFIX   0
C41   1    0.591317    0.496921    0.592505    11.00000    0.03403    0.05007 =
         0.02360   -0.01111   -0.00675    0.02198
AFIX  43
H41   2    0.592804    0.489890    0.549579    11.00000   -1.20000
AFIX   0
C42   1    0.617506    0.581275    0.634916    11.00000    0.02112    0.04428 =
         0.02445   -0.00440   -0.00312    0.01814
C43   1    0.648174    0.658959    0.610604    11.00000    0.02706    0.04992 =
         0.01652   -0.00144   -0.00023    0.01853
AFIX  13
H43   2    0.679552    0.711874    0.647144    11.00000   -1.20000
AFIX   0
C44   1    0.732225    0.646244    0.568065    11.00000    0.03420    0.07305 =
         0.02236    0.00049    0.00593    0.02702
AFIX 137
H44A  2    0.788921    0.627394    0.588353    11.00000   -1.50000
H44B  2    0.761499    0.701668    0.560351    11.00000   -1.50000
H44C  2    0.699696    0.601586    0.528445    11.00000   -1.50000
AFIX   0
C45   1    0.552606    0.676575    0.575547    11.00000    0.03037    0.06389 =
         0.02740    0.00885    0.00101    0.01948
AFIX 137
H45A  2    0.518383    0.624507    0.540567    11.00000   -1.50000
H45B  2    0.576164    0.726188    0.559839    11.00000   -1.50000
H45C  2    0.502250    0.690277    0.603849    11.00000   -1.50000
AFIX   0
C46   1    0.124282    0.273991    0.728721    11.00000    0.02702    0.02803 =
         0.01743    0.00393    0.00865    0.01116
C47   1    0.282663    0.217183    0.694995    11.00000    0.02012    0.03314 =
         0.03087   -0.00654    0.00096    0.00992
C48   1    0.312999    0.220231    0.638125    11.00000    0.02293    0.05178 =
         0.03345   -0.01150    0.00358    0.01069
C49   1    0.239447    0.234464    0.587626    11.00000    0.02582    0.07672 =
         0.02314   -0.00446    0.00336    0.00449
AFIX  13
H49   2    0.165386    0.214862    0.594435    11.00000   -1.20000
AFIX   0
C50   1    0.259804    0.331662    0.594392    11.00000    0.04344    0.09077 =
         0.02592    0.00002   -0.00040    0.03275
AFIX 137
H50A  2    0.251337    0.363713    0.636332    11.00000   -1.50000
H50B  2    0.209329    0.341317    0.563596    11.00000   -1.50000
H50C  2    0.331872    0.352622    0.587609    11.00000   -1.50000
AFIX   0
C51   1    0.248351    0.181585    0.521779    11.00000    0.06501    0.07661 =
         0.02814   -0.00376    0.01100   -0.00450
AFIX 137
H51A  2    0.317612    0.204227    0.511958    11.00000   -1.50000
H51B  2    0.192738    0.186848    0.491757    11.00000   -1.50000
H51C  2    0.240391    0.119899    0.519555    11.00000   -1.50000
AFIX   0
C52   1    0.416173    0.214246    0.630686    11.00000    0.02997    0.05268 =
         0.04794   -0.01457    0.00786    0.00691
AFIX  43
H52   2    0.439670    0.215521    0.592524    11.00000   -1.20000
AFIX   0
C53   1    0.484078    0.206515    0.678220    11.00000    0.02579    0.03622 =
         0.06879   -0.01354    0.00486    0.01273
AFIX  43
H53   2    0.553372    0.201008    0.672075    11.00000   -1.20000
AFIX   0
C54   1    0.452883    0.206665    0.734431    11.00000    0.03006    0.02923 =
         0.06658   -0.00438   -0.01146    0.01437
AFIX  43
H54   2    0.501887    0.203140    0.766930    11.00000   -1.20000
AFIX   0
C55   1    0.350091    0.211920    0.744868    11.00000    0.02825    0.02768 =
         0.04579   -0.00270   -0.00636    0.01233
C56   1    0.313865    0.209732    0.806034    11.00000    0.04428    0.04222 =
         0.04245    0.00961   -0.00689    0.01948
AFIX  13
H56   2    0.258269    0.243811    0.811846    11.00000   -1.20000
AFIX   0
C57   1    0.402648    0.252975    0.862125    11.00000    0.06569    0.05598 =
         0.04629    0.00076   -0.01659    0.02412
AFIX 137
H57A  2    0.455417    0.217876    0.859987    11.00000   -1.50000
H57B  2    0.373198    0.256734    0.900638    11.00000   -1.50000
H57C  2    0.436055    0.311945    0.861585    11.00000   -1.50000
AFIX   0
C58   1    0.263458    0.116422    0.805415    11.00000    0.08971    0.05266 =
         0.06402    0.02269   -0.01788    0.00837
AFIX 137
H58A  2    0.203375    0.090677    0.771382    11.00000   -1.50000
H58B  2    0.238985    0.117997    0.845128    11.00000   -1.50000
H58C  2    0.315779    0.080918    0.799340    11.00000   -1.50000
AFIX   0
C59   1    0.098569    0.131043    0.673451    11.00000    0.03174    0.03332 =
         0.02681   -0.00564    0.00030    0.01086
AFIX  43
H59   2    0.112791    0.077677    0.650468    11.00000   -1.20000
AFIX   0
C60   1    0.004030    0.143490    0.686382    11.00000    0.03049    0.02829 =
         0.02197   -0.00060    0.00185    0.00971
AFIX  43
H60   2   -0.061341    0.100977    0.674732    11.00000   -1.20000
AFIX   0
C61   1   -0.062126    0.262351    0.750383    11.00000    0.02313    0.02332 =
         0.01955    0.00284    0.00493    0.00694
C62   1   -0.129556    0.300027    0.720190    11.00000    0.02142    0.02213 =
         0.02147    0.00487    0.00123    0.00312
C63   1   -0.215938    0.319569    0.748048    11.00000    0.02334    0.02569 =
         0.02984    0.00693    0.00317    0.00631
AFIX  43
H63   2   -0.263485    0.344987    0.728729    11.00000   -1.20000
AFIX   0
C64   1   -0.233415    0.302555    0.803244    11.00000    0.02470    0.02942 =
         0.03104    0.00698    0.01104    0.00753
AFIX  43
H64   2   -0.292546    0.316449    0.821370    11.00000   -1.20000
AFIX   0
C65   1   -0.165607    0.265587    0.832089    11.00000    0.03241    0.03002 =
         0.02443    0.00687    0.00877    0.00891
AFIX  43
H65   2   -0.178428    0.254508    0.870048    11.00000   -1.20000
AFIX   0
C66   1   -0.078291    0.244168    0.806321    11.00000    0.03138    0.02405 =
         0.02019    0.00441    0.00368    0.00860
C67   1   -0.008094    0.198921    0.837008    11.00000    0.03886    0.03956 =
         0.02492    0.01295    0.00670    0.01945
AFIX  13
H67   2    0.057411    0.200635    0.817691    11.00000   -1.20000
AFIX   0
C68   1   -0.063592    0.103100    0.825503    11.00000    0.06785    0.03603 =
         0.03944    0.01532    0.00264    0.02334
AFIX 137
H68A  2   -0.126993    0.099944    0.845203    11.00000   -1.50000
H68B  2   -0.015687    0.073906    0.843295    11.00000   -1.50000
H68C  2   -0.083691    0.073991    0.780633    11.00000   -1.50000
AFIX   0
C69   1    0.024415    0.244023    0.906962    11.00000    0.05214    0.04281 =
         0.02696    0.01068   -0.00399    0.01131
AFIX 137
H69A  2    0.052635    0.306854    0.914578    11.00000   -1.50000
H69B  2    0.078726    0.219078    0.923471    11.00000   -1.50000
H69C  2   -0.037269    0.235055    0.927693    11.00000   -1.50000
AFIX   0
C70   1   -0.115494    0.314329    0.657862    11.00000    0.02458    0.02969 =
         0.02311    0.01205    0.00301    0.00316
AFIX  13
H70   2   -0.040177    0.316671    0.652592    11.00000   -1.20000
AFIX   0
C71   1   -0.140870    0.399680    0.652493    11.00000    0.02603    0.03925 =
         0.03725    0.02028    0.00552    0.00905
AFIX 137
H71A  2   -0.216604    0.395611    0.652096    11.00000   -1.50000
H71B  2   -0.121524    0.409446    0.613854    11.00000   -1.50000
H71C  2   -0.100719    0.448594    0.688095    11.00000   -1.50000
AFIX   0
C72   1   -0.185722    0.236029    0.605680    11.00000    0.04480    0.04280 =
         0.02478    0.01170    0.00008   -0.00339
AFIX 137
H72A  2   -0.167015    0.181957    0.608429    11.00000   -1.50000
H72B  2   -0.174905    0.243831    0.565193    11.00000   -1.50000
H72C  2   -0.259994    0.232407    0.610170    11.00000   -1.50000
AFIX   0

C79   1   -0.330793    0.054119    0.669673    11.00000    0.05663    0.05805 =
         0.09573    0.04316    0.02769    0.02140
AFIX 137
H79A  2   -0.315463    0.069408    0.632043    11.00000   -1.50000
H79B  2   -0.286868    0.098979    0.706311    11.00000   -1.50000
H79C  2   -0.405507    0.050799    0.672778    11.00000   -1.50000
AFIX   0
C80   1   -0.307299   -0.032246    0.666460    11.00000    0.05436    0.04772 =
         0.06202    0.02403    0.01989    0.01344
AFIX  23
H80A  2   -0.323529   -0.048376    0.704129    11.00000   -1.20000
H80B  2   -0.351796   -0.077894    0.629658    11.00000   -1.20000
AFIX   0
C81   1   -0.174112   -0.108667    0.657665    11.00000    0.06503    0.03989 =
         0.03759    0.01115    0.02124    0.01969
AFIX  23
H81A  2   -0.217798   -0.153985    0.620417    11.00000   -1.20000
H81B  2   -0.189493   -0.126564    0.694822    11.00000   -1.20000
AFIX   0
C82   1   -0.059635   -0.100470    0.653036    11.00000    0.06915    0.05151 =
         0.07907    0.01704    0.02419    0.03032
AFIX 137
H82A  2   -0.044157   -0.079950    0.617377    11.00000   -1.50000
H82B  2   -0.043015   -0.157653    0.647445    11.00000   -1.50000
H82C  2   -0.016715   -0.058435    0.691251    11.00000   -1.50000
AFIX   0

C5    1    0.168887    0.785946    0.628818    11.00000    0.02950    0.04985 =
         0.05990    0.01351    0.00393    0.01448
C7    1    0.132506    0.556994    0.535821    11.00000    0.02092    0.05948 =
         0.02194    0.00783    0.00194    0.01373
C6    1    0.264904    0.701276    0.545918    11.00000    0.02890    0.06043 =
         0.03796    0.02496    0.00055    0.01449
C8    1    0.033901    0.634918    0.616032    11.00000    0.02696    0.04381 =
         0.02116    0.00062   -0.00046    0.01783
C9    1    0.054278    0.692273    0.516859    11.00000    0.02675    0.05549 =
         0.04369    0.02245    0.01102    0.01211
HKLF 4


REM  mo_ZhuHu159_1_0m_a.res in P-1
REM wR2 = 0.1040, GooF = S = 1.130, Restrained GooF = 1.130 for all data
REM R1 = 0.0454 for 14000 Fo > 4sig(Fo) and 0.0645 for all 17117 data
REM 948 parameters refined using 0 restraints

END

WGHT      0.0136     12.0842

REM Instructions for potential hydrogen bonds
HTAB C60 O10

REM Highest difference peak  0.970,  deepest hole -1.040,  1-sigma level  0.080
Q1    1   0.3269  0.5402  0.7784  11.00000  0.05    0.97
Q2    1   0.1592  0.1733  0.8626  11.00000  0.05    0.93
Q3    1   0.7215  0.8524  1.0327  11.00000  0.05    0.77
Q4    1   0.1788  0.3199  0.7837  11.00000  0.05    0.75
Q5    1   0.4367  0.5060  0.8802  11.00000  0.05    0.74
Q6    1   0.6064  0.7230  1.0267  11.00000  0.05    0.58
Q7    1   0.3253  0.3730  0.8746  11.00000  0.05    0.57
Q8    1   0.3534  0.5865  0.5545  11.00000  0.05    0.54
Q9    1   0.1567  0.4908  0.7785  11.00000  0.05    0.51
Q10   1   0.0623  0.1898  0.7812  11.00000  0.05    0.51
Q11   1   0.2374  0.5073  0.7874  11.00000  0.05    0.50
Q12   1   0.1429  0.4987  0.6220  11.00000  0.05    0.48
Q13   1   0.3144  0.4690  0.7861  11.00000  0.05    0.48
Q14   1   0.0884  0.7583  0.7342  11.00000  0.05    0.47
Q15   1   0.2220  0.5576  0.6952  11.00000  0.05    0.47
Q16   1   0.2592  0.6321  0.6293  11.00000  0.05    0.47
Q17   1   0.1446  0.3202  0.7390  11.00000  0.05    0.46
Q18   1   0.4205  0.3237  0.7474  11.00000  0.05    0.45
Q19   1   0.2458  0.5990  0.8386  11.00000  0.05    0.45
Q20   1   0.3729  0.7888  0.7389  11.00000  0.05    0.45
Q21   1   0.2420  0.4863  0.7493  11.00000  0.05    0.41
Q22   1   0.1835  0.2215  0.6363  11.00000  0.05    0.40
Q23   1   0.2642  0.3108  0.9217  11.00000  0.05    0.40
Q24   1   0.4822  0.7488  0.9185  11.00000  0.05    0.39
Q25   1   0.2810  0.8304  0.8094  11.00000  0.05    0.39
Q26   1   0.4820  0.9431  0.8215  11.00000  0.05    0.39
Q27   1   0.3010  0.4520  0.8205  11.00000  0.05    0.39
Q28   1   0.1249 -0.0104  0.6400  11.00000  0.05    0.39
Q29   1   0.2958  0.3495  0.6430  11.00000  0.05    0.37
Q30   1   0.1195  0.4831  0.4465  11.00000  0.05    0.36
Q31   1   0.4038  0.8702  0.6756  11.00000  0.05    0.36
Q32   1   0.4178  0.5578  0.8618  11.00000  0.05    0.35
Q33   1   0.2024  0.3683  0.5590  11.00000  0.05    0.35
Q34   1   0.1840  0.3633  0.9983  11.00000  0.05    0.35
Q35   1   0.1012  0.3624  0.7732  11.00000  0.05    0.35
Q36   1   0.2625  0.3361  0.7571  11.00000  0.05    0.35
Q37   1   0.2516  0.8137  0.6306  11.00000  0.05    0.34
;
_shelx_res_checksum                6045
_shelx_hkl_file
;
  -2   0   0 3804.72   60.99
  -2   0   0 3732.43   59.39
  -2   0   0 3749.12   59.49
   2   0   0 3836.72   59.49
   2   0   0 3734.23   57.49
   2   0   0 3757.42   59.39
   2   0   0 3600.94   60.69
  -3   0   0   82.29    4.60
  -3   0   0   76.69    4.60
  -3   0   0   75.59    3.70
  -3   0   0   78.09    4.70
   3   0   0   79.89    4.40
   3   0   0   71.29    5.20
   3   0   0   71.89    4.60
   3   0   0   75.99    3.70
   3   0   0   78.49    4.60
  -4   0   0   41.20    4.10
  -4   0   0   46.10    4.10
  -4   0   0   40.50    3.80
  -4   0   0   33.00    3.10
  -4   0   0   37.10    4.30
   4   0   0   44.40    4.00
   4   0   0   37.70    3.20
   4   0   0   35.80    3.80
   4   0   0   42.40    3.70
   4   0   0   44.40    4.90
  -5   0   0 1548.55   34.40
  -5   0   0 1589.54   30.70
  -5   0   0 1629.44   32.90
  -5   0   0 1671.03   34.80
  -5   0   0 1625.84   37.40
   5   0   0 1643.94   30.80
   5   0   0 1616.74   32.00
   5   0   0 1625.84   34.40
   5   0   0 1641.64   34.60
   5   0   0 1571.44   37.00
  -6   0   0   10.20    2.90
  -6   0   0    8.60    2.70
  -6   0   0   13.40    3.50
  -6   0   0   10.20    2.50
  -6   0   0   10.30    2.40
   6   0   0    7.30    3.30
   6   0   0    8.60    2.70
   6   0   0    9.70    2.20
   6   0   0   13.00    2.90
   6   0   0   10.40    2.60
  -7   0   0   18.50    4.00
  -7   0   0   17.10    3.70
  -7   0   0    9.70    3.20
  -7   0   0   10.80    2.60
  -7   0   0   13.10    2.40
   7   0   0   11.70    2.90
   7   0   0   12.20    3.00
   7   0   0   16.10    4.00
   7   0   0   11.40    2.80
   7   0   0   13.50    2.50
  -8   0   0   87.79    7.80
  -8   0   0   72.89    7.70
  -8   0   0   81.49    7.90
  -8   0   0   84.79    9.60
  -8   0   0   87.19    6.50
   8   0   0   70.29    5.90
   8   0   0   89.49    8.40
   8   0   0   74.79    9.20
   8   0   0   82.99    7.20
  -9   0   0   76.59    8.10
  -9   0   0   75.29    9.40
  -9   0   0   76.59    6.70
  -9   0   0   72.99    8.50
   9   0   0   71.59    7.10
   9   0   0   65.99    7.50
   9   0   0   67.49    6.30
   9   0   0   53.69    8.10
   9   0   0   59.89    7.50
 -10   0   0  164.28   10.10
 -10   0   0  149.59   12.40
 -10   0   0  154.98   11.60
 -10   0   0  156.98   14.50
  10   0   0  163.28   13.90
  10   0   0  158.98    9.90
  10   0   0  140.89   11.60
  10   0   0  136.29   10.10
  10   0   0  156.28   11.90
 -11   0   0   29.60    6.10
 -11   0   0   12.20    5.20
 -11   0   0   22.60    4.10
 -11   0   0   23.00    5.70
  11   0   0   10.60    4.10
  11   0   0   21.90    4.20
  11   0   0   22.30    5.30
  11   0   0   27.70    6.40
  11   0   0   18.90    4.00
 -12   0   0   -0.30    2.10
 -12   0   0   -3.50    4.40
 -12   0   0   -4.70    3.10
 -12   0   0   -2.20    4.00
  12   0   0   -3.20    2.30
  12   0   0    1.40    3.20
  12   0   0    0.20    1.90
 -13   0   0   50.19    8.90
 -13   0   0   40.90    9.50
 -13   0   0   46.50    7.70
 -13   0   0   66.99    7.90
  13   0   0   78.59    8.80
  13   0   0   51.29    7.10
  13   0   0   56.69    8.50
  13   0   0   72.79    9.10
 -14   0   0   28.40    5.20
 -14   0   0   27.00    9.60
 -14   0   0   22.30    7.20
  14   0   0   22.20    5.10
  14   0   0   21.50    8.00
  14   0   0   28.90    5.00
  14   0   0   34.20    6.30
 -15   0   0   44.80   10.90
 -15   0   0   48.40   10.10
 -15   0   0   76.79    8.70
  15   0   0   59.49   11.30
  15   0   0   83.29   10.10
  15   0   0   54.99    7.30
  15  -1   0   16.40    9.00
  15  -1   0    0.60    4.50
  15  -1   0   11.20    4.10
 -15   1   0   11.90    7.30
 -15   1   0   19.40    4.90
 -15   1   0    6.10    5.80
  14  -1   0   -4.70    5.50
  14  -1   0   -1.30    2.60
 -14   1   0    4.00    4.70
 -14   1   0   -5.10    2.40
 -14   1   0   -4.60    4.80
  13  -1   0   11.60    3.70
  13  -1   0   12.80    5.70
  13  -1   0    7.50    4.50
  13  -1   0    8.40    3.60
  13  -1   0   13.20    5.00
 -13   1   0    9.00    5.40
 -13   1   0    9.90    6.40
 -13   1   0   13.60    5.10
 -13   1   0   14.20    3.70
  12  -1   0  336.17   19.00
  12  -1   0  348.47   18.30
  12  -1   0  309.77   21.50
  12  -1   0  326.47   16.10
  12  -1   0  323.27   15.00
 -12   1   0  286.77   17.00
 -12   1   0  341.57   16.00
 -12   1   0  298.27   21.40
 -12   1   0  349.17   20.70
  11  -1   0  522.95   26.50
  11  -1   0  519.55   19.60
  11  -1   0  569.24   19.60
  11  -1   0  548.85   23.50
  11  -1   0  525.25   22.40
 -11   1   0  520.95   19.10
 -11   1   0  522.25   24.00
 -11   1   0  517.05   26.80
 -11   1   0  505.85   21.90
  10  -1   0   17.20    3.50
  10  -1   0   19.70    5.70
  10  -1   0   10.30    4.00
  10  -1   0   18.20    3.80
  10  -1   0   20.20    4.80
 -10   1   0   13.00    4.20
 -10   1   0   15.40    4.20
 -10   1   0    9.10    4.00
   9  -1   0  503.45   20.30
   9  -1   0  526.75   23.70
   9  -1   0  485.05   20.20
   9  -1   0  494.45   17.50
   9  -1   0  500.45   16.80
  -9   1   0  516.05   17.10
  -9   1   0  486.05   20.80
  -9   1   0  523.15   20.90
  -9   1   0  529.05   24.00
  -9   1   0  473.55   18.80
   8  -1   0  482.25   16.40
   8  -1   0  518.35   19.60
   8  -1   0  462.35   21.10
   8  -1   0  502.05   15.90
   8  -1   0  494.15   19.30
  -8   1   0  480.65   19.40
  -8   1   0  505.65   18.00
  -8   1   0  480.75   15.70
  -8   1   0  489.65   21.80
  -8   1   0  510.55   19.70
   7  -1   0  399.06   16.00
   7  -1   0  420.96   18.50
   7  -1   0  386.96   13.70
   7  -1   0  417.76   16.50
   7  -1   0  421.96   13.50
  -7   1   0  356.46   15.60
  -7   1   0  402.06   15.10
  -7   1   0  393.46   18.00
  -7   1   0  406.96   16.40
  -7   1   0  400.76   13.30
   6  -1   0  726.63   18.90
   6  -1   0  690.43   23.20
   6  -1   0  719.13   21.40
   6  -1   0  738.83   21.70
   6  -1   0  744.43   18.20
  -6   1   0  695.73   21.20
  -6   1   0  715.23   19.70
  -6   1   0  713.33   23.40
  -6   1   0  747.13   22.10
  -6   1   0  705.83   17.90
   5  -1   0   45.80    3.70
   5  -1   0   46.60    4.30
   5  -1   0   44.10    5.50
   5  -1   0   49.20    5.30
   5  -1   0   48.40    4.70
  -5   1   0   41.50    5.30
  -5   1   0   44.90    3.90
  -5   1   0   49.00    4.90
  -5   1   0   51.69    4.70
  -5   1   0   44.80    4.60
   4  -1   0   37.20    4.20
   4  -1   0   39.10    4.10
   4  -1   0   39.60    3.60
   4  -1   0   33.10    3.60
   4  -1   0   38.00    3.00
  -4   1   0   36.80    3.80
  -4   1   0   35.90    3.00
  -4   1   0   37.50    4.30
  -4   1   0   40.20    3.60
   3  -1   0   38.60    3.90
   3  -1   0   40.00    3.90
   3  -1   0   43.00    3.40
   3  -1   0   37.80    2.70
   3  -1   0   41.80    3.10
  -3   1   0   44.40    3.60
  -3   1   0   41.70    2.80
  -3   1   0   47.00    3.40
  -3   1   0   41.30    3.90
  -3   1   0   40.30    4.60
   2  -1   0    7.30    1.20
   2  -1   0    8.00    1.50
   2  -1   0    6.40    1.20
   2  -1   0    9.90    1.30
   2  -1   0    9.40    1.70
  -2   1   0    6.70    1.20
  -2   1   0    5.70    0.90
  -2   1   0    9.20    1.60
  -2   1   0    8.40    1.60
  -2   1   0    6.40    1.10
  -1  -1   0   14.20    1.40
  -1  -1   0   14.60    1.30
  -1  -1   0   15.30    1.70
  -1  -1   0   14.80    1.20
   1   1   0   15.50    1.80
   1   1   0   15.60    1.20
   1   1   0   15.90    1.50
   1   1   0   14.80    1.30
  -2  -1   0 5373.66   85.49
  -2  -1   0 5311.57   85.19
  -2  -1   0 5700.53   88.09
   2   1   0 5434.76   87.49
   2   1   0 5678.03   87.99
  -3  -1   0  346.57    9.10
  -3  -1   0  342.07   10.30
  -3  -1   0  347.07   10.70
  -3  -1   0  344.07   12.10
   3   1   0  338.07   10.60
   3   1   0  335.67   10.40
   3   1   0  341.07   10.00
   3   1   0  362.56    9.20
   3   1   0  332.77   12.00
  -4  -1   0   25.00    3.30
  -4  -1   0   34.90    4.50
  -4  -1   0   21.70    4.50
   4   1   0   31.20    2.90
   4   1   0   28.70    3.30
   4   1   0   20.60    3.30
   4   1   0   31.70    3.70
   4   1   0   32.00    3.70
  -5  -1   0   53.99    6.00
  -5  -1   0   54.89    4.40
  -5  -1   0   58.59    5.50
  -5  -1   0   50.99    5.30
   5   1   0   43.70    6.80
   5   1   0   48.60    5.00
   5   1   0   57.89    5.20
   5   1   0   60.89    5.40
   5   1   0   50.49    4.20
  -6  -1   0   29.60    4.50
  -6  -1   0   35.20    4.80
  -6  -1   0   32.50    5.30
   6   1   0   44.50    4.30
   6   1   0   42.00    5.40
   6   1   0   33.60    5.50
   6   1   0   41.90    5.00
   6   1   0   42.80    5.30
  -7  -1   0    5.20    2.50
  -7  -1   0   -1.00    2.30
  -7  -1   0    1.40    1.40
  -7  -1   0    0.30    1.70
   7   1   0    0.90    1.70
   7   1   0    1.40    1.60
   7   1   0    2.20    1.90
   7   1   0    1.10    2.00
   7   1   0    4.00    2.20
  -8  -1   0    7.70    3.30
  -8  -1   0    4.90    3.20
  -8  -1   0    9.60    2.50
  -8  -1   0    6.80    2.80
   8   1   0    4.50    2.10
   8   1   0    7.80    2.70
   8   1   0    6.90    2.80
   8   1   0   10.10    3.30
   8   1   0    5.90    3.10
  -9  -1   0   18.70    5.30
  -9  -1   0    7.10    2.90
  -9  -1   0   22.70    4.60
  -9  -1   0   11.40    2.80
   9   1   0   17.70    4.00
   9   1   0   13.30    3.30
   9   1   0   10.80    3.20
   9   1   0   14.30    4.70
   9   1   0   12.30    3.30
 -10  -1   0   21.10    4.80
 -10  -1   0   31.80    7.70
 -10  -1   0   21.60    4.40
  10   1   0   18.90    4.30
  10   1   0   19.30    5.10
  10   1   0   39.60    7.60
  10   1   0   27.30    4.50
  10   1   0   16.30    4.30
 -11  -1   0   27.40    7.60
 -11  -1   0   37.60    5.50
 -11  -1   0   48.40    8.10
 -11  -1   0   34.00    6.50
  11   1   0   33.90    6.40
  11   1   0   47.70    7.60
  11   1   0   44.00    8.90
  11   1   0   39.10    6.30
  11   1   0   34.70    5.50
 -12  -1   0    6.40    5.40
 -12  -1   0    3.30    4.30
 -12  -1   0    9.80    3.20
  12   1   0   14.30    7.30
  12   1   0    6.80    3.10
  12   1   0    5.20    3.90
  12   1   0   12.40    4.20
 -13  -1   0   -0.70    4.00
 -13  -1   0    3.50    3.90
 -13  -1   0    9.10    3.50
  13   1   0    4.70    3.20
  13   1   0    8.30    5.00
  13   1   0   10.60    4.30
  13   1   0    2.40    2.90
  13   1   0    3.00    3.80
 -14  -1   0   31.90    6.30
 -14  -1   0   30.20    7.50
 -14  -1   0   30.00   11.40
  14   1   0   28.50    9.10
  14   1   0   30.10    6.90
 -15  -1   0   42.20    7.20
 -15  -1   0   48.20    9.70
 -15  -1   0   24.40   11.30
  15   1   0   35.80    9.90
  15   1   0   35.50    6.70
  15   1   0   35.50    6.60
  15  -2   0    5.90    3.40
  15  -2   0    1.10    4.70
  15  -2   0    6.70    6.70
 -15   2   0    4.50    3.30
 -15   2   0   -3.40    7.30
 -15   2   0    5.20    6.20
  14  -2   0   -3.30    3.40
  14  -2   0   -1.80    3.00
  14  -2   0   -2.30    5.10
 -14   2   0   -3.10    3.00
 -14   2   0    1.00    2.50
 -14   2   0    9.50    6.90
  13  -2   0   87.89    9.10
  13  -2   0  112.59   11.60
  13  -2   0   91.59   11.10
  13  -2   0   90.89   12.80
 -13   2   0   82.29   10.70
 -13   2   0   97.29    8.90
 -13   2   0   99.19   12.30
 -13   2   0   75.09   11.40
  12  -2   0  171.58   13.70
  12  -2   0  163.68   13.50
  12  -2   0  176.98   11.20
  12  -2   0  183.58   12.00
  12  -2   0  183.98   16.10
 -12   2   0  200.28   14.20
 -12   2   0  181.58   11.60
 -12   2   0  195.58   17.60
 -12   2   0  173.98   14.80
 -12   2   0  208.78   15.10
  11  -2   0  833.32   33.10
  11  -2   0  799.92   24.10
  11  -2   0  879.91   30.60
  11  -2   0  821.02   29.00
  11  -2   0  782.62   24.70
 -11   2   0  775.22   32.90
 -11   2   0  815.22   27.90
 -11   2   0  820.92   30.60
 -11   2   0  785.22   24.50
 -11   2   0  802.02   29.70
  10  -2   0  298.07   18.70
  10  -2   0  283.17   13.40
  10  -2   0  275.57   15.90
  10  -2   0  279.57   16.00
  10  -2   0  283.67   12.90
 -10   2   0  276.37   14.80
 -10   2   0  270.47   16.30
 -10   2   0  274.87   21.50
 -10   2   0  280.27   12.90
 -10   2   0  289.67   17.00
   9  -2   0 1436.16   42.10
   9  -2   0 1446.66   32.90
   9  -2   0 1445.96   38.70
   9  -2   0 1459.55   33.80
   9  -2   0 1453.65   38.60
  -9   2   0 1456.65   39.40
  -9   2   0 1420.16   35.80
  -9   2   0 1423.26   32.90
  -9   2   0 1472.25   42.90
  -9   2   0 1496.05   39.90
   8  -2   0   72.49    6.40
   8  -2   0   50.29    5.20
   8  -2   0   54.49    7.40
   8  -2   0   71.89    9.10
   8  -2   0   60.29    7.00
  -8   2   0   58.39    6.80
  -8   2   0   49.80    5.10
  -8   2   0   67.79    7.00
  -8   2   0   67.29    7.80
   7  -2   0  259.97   10.80
   7  -2   0  257.17   14.40
   7  -2   0  258.47   12.70
   7  -2   0  254.57   10.20
   7  -2   0  268.77   14.60
  -7   2   0  258.57   14.40
  -7   2   0  261.47   13.70
  -7   2   0  272.17   12.00
  -7   2   0  269.17   10.50
  -7   2   0  275.47   13.50
   6  -2   0 1509.05   30.20
   6  -2   0 1495.55   31.00
   6  -2   0 1567.94   37.50
   6  -2   0 1577.44   36.00
   6  -2   0 1478.85   34.70
  -6   2   0 1530.05   35.30
  -6   2   0 1592.74   36.70
  -6   2   0 1531.95   32.30
  -6   2   0 1471.95   30.30
  -6   2   0 1517.85   37.50
   5  -2   0   14.00    2.80
   5  -2   0   15.00    2.50
   5  -2   0   11.40    2.80
   5  -2   0   14.30    2.10
   5  -2   0   11.40    3.00
  -5   2   0   12.60    2.30
  -5   2   0   11.60    2.80
  -5   2   0   11.70    2.60
  -5   2   0   11.40    2.10
  -5   2   0   12.90    2.50
   4  -2   0   44.60    3.50
   4  -2   0   43.40    3.20
   4  -2   0   41.40    4.40
   4  -2   0   40.10    3.90
   4  -2   0   39.90    4.40
  -4   2   0   48.80    3.80
  -4   2   0   49.99    4.30
  -4   2   0   47.90    4.80
  -4   2   0   44.00    3.30
  -4   2   0   46.50    4.70
   3  -2   0  236.38    6.90
   3  -2   0  242.78    7.30
   3  -2   0  244.88    8.70
   3  -2   0  253.87    9.20
   3  -2   0  226.78    9.30
  -3   2   0  237.58   10.80
  -3   2   0  264.27   15.30
  -3   2   0  231.48    8.50
  -3   2   0  232.58    7.30
  -3   2   0  235.28    6.90
   2  -2   0  398.66    8.90
   2  -2   0  402.86   11.80
   2  -2   0  389.46    8.80
   2  -2   0  402.46   10.60
  -2   2   0  393.26   10.40
  -2   2   0  398.46   10.80
  -2   2   0  397.56    9.00
  -2   2   0  393.26    8.90
  -2   2   0  417.56   12.10
   1  -2   0  872.91   16.50
   1  -2   0  862.11   18.50
   1  -2   0  874.01   15.20
   1  -2   0  844.12   15.50
  -1   2   0  898.91   18.80
  -1   2   0  856.81   17.00
  -1   2   0  903.41   16.70
  -1   2   0  854.91   15.70
  -1   2   0  874.31   15.20
   0  -2   0  872.41   14.00
   0  -2   0  879.91   15.40
   0  -2   0  921.31   17.80
   0  -2   0  901.11   16.40
   0  -2   0  889.51   18.30
   0   2   0  867.41   15.30
   0   2   0  900.31   16.70
   0   2   0  900.71   14.40
   0   2   0  909.61   17.90
   0   2   0  865.31   18.10
   0   2   0  896.31   16.30
  -1  -2   0 2569.44   41.70
  -1  -2   0 2569.94   40.40
   1   2   0 2575.14   41.60
   1   2   0 2573.94   44.10
   1   2   0 2479.25   40.30
  -2  -2   0  383.76   10.60
  -2  -2   0  384.56   10.80
  -2  -2   0  366.36    9.20
   2   2   0  373.76    9.10
   2   2   0  392.66   10.40
   2   2   0  389.16   12.50
   2   2   0  366.86   10.50
  -3  -2   0    5.20    1.80
  -3  -2   0    7.30    1.80
  -3  -2   0    7.40    1.50
  -3  -2   0    7.10    1.70
   3   2   0    7.40    2.10
   3   2   0    6.00    1.70
   3   2   0    5.80    1.30
   3   2   0    9.50    1.70
  -4  -2   0  907.51   24.70
  -4  -2   0  883.81   21.90
  -4  -2   0  845.92   21.10
  -4  -2   0  883.61   19.20
   4   2   0  858.61   21.20
   4   2   0  854.21   21.50
   4   2   0  844.92   20.50
   4   2   0  873.91   24.40
   4   2   0  873.41   18.90
  -5  -2   0  185.48   11.30
  -5  -2   0  170.08    9.50
  -5  -2   0  176.48    7.90
  -5  -2   0  163.48    9.30
   5   2   0  173.48    7.70
   5   2   0  178.98    9.10
   5   2   0  166.58    9.30
   5   2   0  161.88   10.80
   5   2   0  166.28    8.90
  -6  -2   0  110.69    8.10
  -6  -2   0   95.99    9.10
  -6  -2   0  110.69    6.70
  -6  -2   0  120.29    8.70
   6   2   0  110.19    6.70
   6   2   0  105.79    7.70
   6   2   0  107.39    7.90
   6   2   0  107.09    9.70
   6   2   0   99.49    7.40
  -7  -2   0   83.99    7.70
  -7  -2   0   83.99    6.30
  -7  -2   0   86.49    7.90
  -7  -2   0   93.89    9.60
   7   2   0   85.69    7.40
   7   2   0   82.89    7.70
   7   2   0   86.49    7.40
   7   2   0   93.69    9.70
   7   2   0   74.39    5.90
  -8  -2   0  376.26   16.80
  -8  -2   0  364.86   17.30
  -8  -2   0  350.76   19.40
   8   2   0  361.96   15.10
   8   2   0  388.46   20.20
   8   2   0  350.16   15.90
   8   2   0  364.26   13.70
   8   2   0  366.16   16.40
  -9  -2   0  302.97   19.00
  -9  -2   0  327.27   13.70
  -9  -2   0  306.07   16.20
  -9  -2   0  292.37   16.50
   9   2   0  296.17   18.70
   9   2   0  297.97   15.80
   9   2   0  323.57   13.50
   9   2   0  307.27   14.50
   9   2   0  309.77   15.40
 -10  -2   0  242.58   15.80
 -10  -2   0  243.88   15.20
 -10  -2   0  270.37   19.40
 -10  -2   0  222.88   12.20
  10   2   0  233.68   12.10
  10   2   0  255.87   15.10
  10   2   0  245.68   13.70
  10   2   0  232.98   17.40
  10   2   0  248.88   14.50
 -11  -2   0  114.39   12.20
 -11  -2   0  138.49    9.90
 -11  -2   0  147.69   16.30
 -11  -2   0  138.09   12.00
  11   2   0  153.88   14.60
  11   2   0  123.99    9.40
  11   2   0  128.99   11.80
  11   2   0  141.89   10.80
  11   2   0  140.99   11.60
 -12  -2   0   28.80    6.70
 -12  -2   0   18.90    4.70
 -12  -2   0   23.30    5.90
 -12  -2   0   20.80    6.80
  12   2   0   23.30    4.80
  12   2   0   17.20    7.30
  12   2   0   14.40    5.40
  12   2   0   21.40    5.60
  12   2   0   24.40    4.70
 -13  -2   0   31.00    6.80
 -13  -2   0   41.10    6.30
 -13  -2   0   32.30    8.50
  13   2   0   34.80    9.10
  13   2   0   32.80    5.90
  13   2   0   35.10    6.30
  13   2   0   32.20    5.80
 -14  -2   0    4.60    3.20
 -14  -2   0   -2.70    8.90
 -14  -2   0   15.90    8.00
  14   2   0   17.80    8.20
  14   2   0    6.40    4.10
  14   2   0   14.70    4.10
  15  -3   0   63.69   10.50
  15  -3   0   52.19    9.40
  15  -3   0   71.89    8.90
 -15   3   0   45.80   10.40
 -15   3   0   61.29    9.50
  14  -3   0   -2.90    3.10
  14  -3   0   -2.70    2.80
  14  -3   0    0.20    2.60
  14  -3   0    0.80    4.80
 -14   3   0    0.00    5.50
 -14   3   0   -1.10    2.20
 -14   3   0   -6.80    3.20
 -14   3   0   -6.40    4.40
  13  -3   0  251.87   19.60
  13  -3   0  256.77   17.10
  13  -3   0  234.88   17.10
  13  -3   0  222.18   14.40
  13  -3   0  241.88   13.90
 -13   3   0  234.48   19.30
 -13   3   0  242.48   13.70
 -13   3   0  243.28   18.10
 -13   3   0  244.88   17.80
 -13   3   0  266.17   16.80
  12  -3   0   30.30    6.50
  12  -3   0   27.30    6.00
  12  -3   0   37.50    7.40
  12  -3   0   27.90    5.40
  12  -3   0   22.20    4.30
 -12   3   0   40.50    7.60
 -12   3   0   38.30    8.60
 -12   3   0   33.80    6.20
 -12   3   0   23.50    4.40
 -12   3   0   33.80    7.00
  11  -3   0  292.97   18.80
  11  -3   0  269.97   13.70
  11  -3   0  286.87   17.00
  11  -3   0  255.47   12.90
  11  -3   0  230.28   15.50
 -11   3   0  322.47   18.50
 -11   3   0  278.27   19.30
 -11   3   0  240.98   12.80
 -11   3   0  297.37   16.20
 -11   3   0  321.67   18.40
  10  -3   0  437.96   20.30
  10  -3   0  425.16   16.00
  10  -3   0  423.46   20.20
  10  -3   0  421.16   16.40
  10  -3   0  431.16   22.10
 -10   3   0  436.16   21.20
 -10   3   0  451.15   18.60
 -10   3   0  482.25   21.50
 -10   3   0  407.56   25.90
 -10   3   0  424.86   16.10
   9  -3   0  148.49   11.50
   9  -3   0  177.78   10.20
   9  -3   0  161.18    9.30
   9  -3   0  163.58   13.20
   9  -3   0  172.78   11.80
  -9   3   0  162.28   10.40
  -9   3   0  164.28    9.10
  -9   3   0  179.98   14.20
  -9   3   0  184.98   13.50
  -9   3   0  172.78   12.10
   8  -3   0   73.19    7.70
   8  -3   0   77.79    9.00
   8  -3   0   74.09    6.30
   8  -3   0   70.79    8.00
  -8   3   0   92.49    8.30
  -8   3   0   67.19    5.70
  -8   3   0   82.39    8.60
  -8   3   0   70.19    6.80
  -8   3   0   73.09    8.90
   7  -3   0   -0.50    1.30
   7  -3   0    0.80    1.40
   7  -3   0    0.00    2.20
   7  -3   0    0.80    2.60
   7  -3   0   -3.80    1.40
  -7   3   0    0.40    2.00
  -7   3   0   -0.80    1.60
  -7   3   0    1.10    2.20
  -7   3   0   -0.60    1.40
  -7   3   0    1.60    2.10
   6  -3   0  538.15   14.80
   6  -3   0  521.75   15.30
   6  -3   0  577.14   20.00
   6  -3   0  533.65   18.20
  -6   3   0  543.35   16.30
  -6   3   0  575.54   20.30
  -6   3   0  549.95   15.10
  -6   3   0  571.24   20.30
  -6   3   0  558.64   18.70
   5  -3   0    6.10    2.50
   5  -3   0    7.40    2.10
   5  -3   0    7.00    2.40
   5  -3   0    6.50    1.60
   5  -3   0    6.70    2.20
  -5   3   0    7.20    1.60
  -5   3   0    5.00    2.00
  -5   3   0    4.30    1.70
  -5   3   0    6.80    2.30
  -5   3   0    6.20    2.00
   4  -3   0  166.98    8.00
   4  -3   0  160.78    6.20
   4  -3   0  164.98    6.50
   4  -3   0  179.68    8.70
   4  -3   0  173.58    9.40
  -4   3   0  180.08    9.60
  -4   3   0  176.58    8.90
  -4   3   0  163.08    6.70
  -4   3   0  168.78    8.20
  -4   3   0  167.18    6.80
   3  -3   0  688.43   14.90
   3  -3   0  704.63   15.00
   3  -3   0  697.03   17.60
   3  -3   0  718.03   17.70
   3  -3   0  729.93   19.80
  -3   3   0  711.53   15.20
  -3   3   0  711.43   18.10
  -3   3   0  724.33   15.40
  -3   3   0  730.53   17.80
  -3   3   0  718.53   19.90
  -3   3   0  727.13   12.40
   2  -3   0  645.64   17.80
   2  -3   0  649.54   13.30
   2  -3   0  666.93   15.80
   2  -3   0  692.53   15.50
   2  -3   0  645.64   13.60
   2  -3   0  663.53   11.00
  -2   3   0  649.83   13.90
  -2   3   0  652.83   15.80
  -2   3   0  661.23   18.00
   1  -3   0  184.48    6.40
   1  -3   0  170.58    7.80
   1  -3   0  166.78    7.90
   1  -3   0  166.98    6.60
   1  -3   0  174.88    5.00
  -1   3   0  169.78    6.20
  -1   3   0  172.88    3.80
  -1   3   0  162.28    5.90
  -1   3   0  184.88    7.10
   0  -3   0  826.82   15.40
   0  -3   0  811.62   13.30
   0  -3   0  782.62   18.90
   0  -3   0  816.22   16.50
   0   3   0  868.21   19.30
   0   3   0  795.92   16.90
   0   3   0  775.62   18.20
   0   3   0  802.62   13.80
   0   3   0  720.13   21.40
   0   3   0  810.32   15.50
  -1  -3   0   35.40    3.00
  -1  -3   0   37.80    2.80
  -1  -3   0   40.90    4.10
  -1  -3   0   35.80    3.50
   1   3   0   33.00    3.80
   1   3   0   34.10    2.60
   1   3   0   35.90    3.00
   1   3   0   36.40    3.70
  -2  -3   0 1427.36   30.30
  -2  -3   0 1393.86   25.30
  -2  -3   0 1377.26   27.60
  -2  -3   0 1371.56   27.10
   2   3   0 1360.66   27.40
   2   3   0 1324.37   24.80
   2   3   0 1269.37   26.30
   2   3   0 1435.76   30.70
  -3  -3   0  132.69    7.00
  -3  -3   0  123.39    6.80
  -3  -3   0  126.39    8.20
   3   3   0  132.69    7.20
   3   3   0  135.79    5.90
   3   3   0  132.49    8.30
   3   3   0  133.89    6.70
  -4  -3   0  986.30   24.70
  -4  -3   0  992.60   24.50
  -4  -3   0 1022.30   21.90
  -4  -3   0 1044.40   28.10
   4   3   0  996.10   21.50
   4   3   0 1009.30   24.10
   4   3   0  989.70   23.90
  -5  -3   0    4.40    2.60
  -5  -3   0    4.20    2.10
  -5  -3   0    6.20    2.00
  -5  -3   0    1.90    2.50
   5   3   0    5.60    1.90
   5   3   0    4.30    3.00
   5   3   0    3.50    2.10
   5   3   0    3.80    1.80
  -6  -3   0  407.36   16.50
  -6  -3   0  399.56   15.90
  -6  -3   0  407.66   13.80
  -6  -3   0  438.96   19.70
   6   3   0  431.36   19.50
   6   3   0  426.06   16.60
   6   3   0  421.96   13.60
   6   3   0  420.26   15.40
   6   3   0  445.06   16.30
  -7  -3   0   -0.20    1.70
  -7  -3   0    0.50    1.40
  -7  -3   0    0.30    2.00
  -7  -3   0   -0.30    1.90
   7   3   0   -1.20    1.30
   7   3   0   -0.80    1.60
   7   3   0   -0.90    1.40
   7   3   0    0.80    2.60
  -8  -3   0  380.76   14.70
  -8  -3   0  362.56   20.00
  -8  -3   0  360.26   16.80
  -8  -3   0  385.06   18.20
   8   3   0  358.86   16.60
   8   3   0  369.56   14.10
   8   3   0  364.76   16.70
   8   3   0  373.96   20.10
   8   3   0  380.26   16.00
  -9  -3   0  136.49   11.70
  -9  -3   0  146.99   13.90
  -9  -3   0  142.29   11.50
   9   3   0  145.39   13.60
   9   3   0  141.49   11.00
   9   3   0  128.19    9.80
   9   3   0  137.89    9.20
   9   3   0  121.49   10.20
 -10  -3   0   65.49    6.90
 -10  -3   0   44.20    6.90
 -10  -3   0   46.90    9.40
 -10  -3   0   44.40    6.70
  10   3   0   58.49    6.70
  10   3   0   67.99    8.50
  10   3   0   61.69    7.40
  10   3   0   71.89    8.20
  10   3   0   49.80    9.40
 -11  -3   0  399.36   21.80
 -11  -3   0  432.46   26.40
 -11  -3   0  368.96   16.70
 -11  -3   0  353.66   19.70
  11   3   0  371.76   23.80
  11   3   0  376.06   18.60
  11   3   0  345.77   19.30
  11   3   0  393.66   16.60
  11   3   0  402.66   18.50
 -12  -3   0   36.00    9.50
 -12  -3   0   29.60    6.80
 -12  -3   0   24.30    4.70
 -12  -3   0   31.80    6.80
  12   3   0   35.70    8.60
  12   3   0   25.30    5.20
  12   3   0   29.90    6.50
  12   3   0   23.60    5.40
  12   3   0   37.20    6.70
 -13  -3   0   41.50   10.60
 -13  -3   0   42.30    8.70
 -13  -3   0   31.60    5.70
  13   3   0   43.20    7.00
  13   3   0   47.50   10.90
  13   3   0   35.60    5.60
  13   3   0   29.80    6.20
 -14  -3   0  188.28   17.40
 -14  -3   0  185.98   13.60
 -14  -3   0  179.48   22.10
  14   3   0  153.18   13.70
  14   3   0  191.58   13.30
  14   3   0  173.88   20.40
  15  -4   0  105.69   13.10
  15  -4   0   91.69   13.00
  15  -4   0   94.29    9.70
 -15   4   0  121.79   10.90
 -15   4   0   68.39   12.90
 -15   4   0  108.59   14.20
  14  -4   0    7.70    3.80
  14  -4   0    6.10    5.50
  14  -4   0   15.00    4.80
  14  -4   0   12.40    4.50
 -14   4   0   20.10    6.60
 -14   4   0   10.20    3.70
 -14   4   0   19.50    7.70
 -14   4   0   10.60    5.40
  13  -4   0  136.99   13.20
  13  -4   0  134.49   11.40
  13  -4   0  132.69   14.90
  13  -4   0  128.39   10.40
  13  -4   0  126.89   13.30
 -13   4   0  132.09   12.50
 -13   4   0  137.99   13.80
 -13   4   0  126.29    9.90
 -13   4   0  142.69   14.80
  12  -4   0   82.29    8.10
  12  -4   0  112.39   12.20
  12  -4   0  100.99    9.10
  12  -4   0   85.69   10.70
  12  -4   0  101.89   11.80
 -12   4   0   92.99   10.30
 -12   4   0   89.79   12.10
 -12   4   0   90.59   10.90
 -12   4   0   67.39   10.60
 -12   4   0  107.49    8.90
  11  -4   0  310.07   18.20
  11  -4   0  314.57   14.60
  11  -4   0  302.57   17.50
  11  -4   0  284.07   13.70
  11  -4   0  281.77   18.60
 -11   4   0  357.96   20.10
 -11   4   0  281.07   13.80
 -11   4   0  323.67   16.50
 -11   4   0  323.57   20.80
 -11   4   0  340.17   19.00
  10  -4   0   56.59    6.20
  10  -4   0   48.30    7.00
  10  -4   0   76.49    9.90
  10  -4   0   59.29    6.70
  10  -4   0   43.30    7.10
 -10   4   0   61.49    7.20
 -10   4   0   49.10    5.70
 -10   4   0   45.90    7.30
 -10   4   0   69.79    8.20
   9  -4   0  205.78   13.80
   9  -4   0  210.68   10.90
   9  -4   0  217.68   14.80
   9  -4   0  215.18   13.50
   9  -4   0  211.68   10.30
  -9   4   0  207.38   14.70
  -9   4   0  210.58   11.80
  -9   4   0  221.78   10.70
  -9   4   0  208.68   13.40
  -9   4   0  255.77   16.50
   8  -4   0   12.00    2.60
   8  -4   0   11.20    3.90
   8  -4   0   12.70    2.80
   8  -4   0    9.80    3.50
   8  -4   0   13.80    3.70
  -8   4   0   11.20    3.60
  -8   4   0   10.50    3.90
  -8   4   0   11.40    2.90
  -8   4   0   11.60    3.20
  -8   4   0    9.10    2.60
   7  -4   0 1340.27   34.10
   7  -4   0 1289.27   28.80
   7  -4   0 1308.77   35.20
   7  -4   0 1385.16   36.50
   7  -4   0 1300.27   28.50
  -7   4   0 1309.17   30.40
  -7   4   0 1352.36   36.50
  -7   4   0 1280.47   33.80
  -7   4   0 1305.07   28.90
  -7   4   0 1374.86   37.20
   6  -4   0   11.30    3.60
   6  -4   0   18.40    3.50
   6  -4   0   23.40    3.20
   6  -4   0   17.80    3.20
   6  -4   0   16.40    3.70
  -6   4   0   24.80    4.50
  -6   4   0   16.70    3.40
  -6   4   0   17.50    3.30
  -6   4   0   17.10    4.20
   5  -4   0  190.08    9.80
   5  -4   0  180.38   11.60
   5  -4   0  184.08    7.50
   5  -4   0  174.78   10.90
   5  -4   0  189.98    7.90
  -5   4   0  181.58   11.20
  -5   4   0  188.98    9.80
  -5   4   0  192.58   10.40
  -5   4   0  178.18    8.10
  -5   4   0  179.98    7.70
   4  -4   0  770.22   20.30
   4  -4   0  779.32   22.90
   4  -4   0  721.03   18.90
   4  -4   0  746.43   20.20
   4  -4   0  743.53   16.80
  -4   4   0  745.03   17.30
  -4   4   0  760.72   14.30
  -4   4   0  743.43   17.20
  -4   4   0  752.82   20.90
  -4   4   0  787.72   23.40
  -4   4   0  764.42   20.50
   3  -4   0  356.26   12.00
   3  -4   0  358.76    9.70
   3  -4   0  354.16    9.90
   3  -4   0  360.56   14.10
   3  -4   0  364.06   11.90
  -3   4   0  362.96   12.20
  -3   4   0  355.16    9.90
  -3   4   0  353.96   10.20
  -3   4   0  349.77   12.10
  -3   4   0  364.16   14.20
   2  -4   0   58.99    3.80
   2  -4   0   57.79    4.50
   2  -4   0   57.19    5.60
   2  -4   0   58.79    2.40
   2  -4   0   54.69    3.50
   2  -4   0   61.39    3.60
   2  -4   0   59.29    4.30
  -2   4   0   59.69    3.60
  -2   4   0   61.39    4.70
  -2   4   0   59.69    3.90
  -2   4   0   63.89    4.40
  -2   4   0   62.49    5.90
   1  -4   0 1859.01   33.40
   1  -4   0 1932.71   34.30
   1  -4   0 1898.71   36.10
   1  -4   0 1855.51   38.60
   1  -4   0 1881.91   30.70
  -1   4   0 1901.31   34.50
  -1   4   0 1832.62   31.20
  -1   4   0 1857.81   28.80
  -1   4   0 1849.42   38.60
  -1   4   0 1871.31   34.00
  -1   4   0 1877.51   32.00
   0  -4   0  521.05    9.60
   0  -4   0  542.95   15.40
   0  -4   0  530.05   16.20
   0  -4   0  529.15   13.40
   0   4   0  510.15   10.30
   0   4   0  517.65   11.90
   0   4   0  537.05   15.60
   0   4   0  518.75   13.30
   0   4   0  561.24   14.20
   0   4   0  527.45   16.30
  -1  -4   0  478.05   12.90
  -1  -4   0  478.75   15.20
  -1  -4   0  492.15   11.80
  -1  -4   0  458.35   13.40
   1   4   0  471.05   15.00
   1   4   0  474.75   11.50
   1   4   0  488.75   13.00
   1   4   0  487.65   15.40
  -2  -4   0 1375.36   32.20
  -2  -4   0 1433.66   30.00
  -2  -4   0 1478.85   30.00
   2   4   0 1453.25   30.70
   2   4   0 1425.76   33.00
   2   4   0 1441.26   29.00
   2   4   0 1463.25   27.00
  -3  -4   0   45.20    4.60
  -3  -4   0   48.00    4.10
  -3  -4   0   56.79    5.90
  -3  -4   0   44.60    5.10
   3   4   0   44.80    5.00
   3   4   0   41.40    6.80
   3   4   0   42.90    4.10
   3   4   0   49.50    3.90
  -4  -4   0  232.88   11.20
  -4  -4   0  224.48   10.70
  -4  -4   0  224.68   12.40
  -4  -4   0  232.38    9.20
   4   4   0  250.47    9.30
   4   4   0  237.08   10.50
   4   4   0  246.88   13.50
   4   4   0  244.78   11.20
  -5  -4   0   56.39    7.40
  -5  -4   0   55.59    6.00
  -5  -4   0   48.60    6.20
  -5  -4   0   55.49    5.00
   5   4   0   55.19    5.70
   5   4   0   55.59    4.90
   5   4   0   63.09    6.60
   5   4   0   40.40    6.50
  -6  -4   0   98.09    8.10
  -6  -4   0  107.89    7.10
  -6  -4   0  112.69    8.80
  -6  -4   0  119.59   10.50
   6   4   0  106.49   10.30
   6   4   0  121.39    8.60
   6   4   0  114.89    6.90
   6   4   0  117.39    8.40
  -7  -4   0  198.88   12.20
  -7  -4   0  166.78   13.60
  -7  -4   0  197.88   12.40
  -7  -4   0  197.98   10.20
   7   4   0  173.08   13.60
   7   4   0  211.58   12.00
   7   4   0  186.58   11.90
   7   4   0  184.38   10.90
   7   4   0  201.18   11.20
  -8  -4   0   56.39    6.10
  -8  -4   0   39.70    7.70
  -8  -4   0   66.99    8.10
   8   4   0   47.90    8.10
   8   4   0   60.89    5.90
   8   4   0   41.30    5.90
   8   4   0   52.79    6.60
   8   4   0   51.89    7.10
  -9  -4   0    5.40    4.50
  -9  -4   0    1.40    2.10
  -9  -4   0   -1.10    2.60
  -9  -4   0    2.20    4.00
   9   4   0   -1.00    2.40
   9   4   0    1.40    2.00
   9   4   0   -1.30    2.40
   9   4   0   -1.00    1.70
   9   4   0   -2.20    2.30
 -10  -4   0   19.50    5.40
 -10  -4   0   19.40    5.00
 -10  -4   0   30.40    7.10
  10   4   0   30.90    5.70
  10   4   0   22.10    5.40
  10   4   0   30.00    4.80
  10   4   0   25.30    5.10
  10   4   0   31.50    5.30
 -11  -4   0   70.89    7.70
 -11  -4   0   59.89    9.20
 -11  -4   0   63.79   11.00
 -11  -4   0   48.30    7.90
  11   4   0   62.19   10.50
  11   4   0   58.09    7.50
  11   4   0   71.69    8.70
  11   4   0   52.39    8.10
  11   4   0   67.99    9.40
 -12  -4   0   21.40    6.80
 -12  -4   0   19.10    4.50
 -12  -4   0   17.00    6.30
 -12  -4   0   18.20    5.40
  12   4   0   12.20    5.20
  12   4   0   15.00    5.10
  12   4   0   23.00    5.90
  12   4   0   12.40    3.50
  12   4   0   18.90    6.80
 -13  -4   0    5.30    5.00
 -13  -4   0   13.60    8.90
 -13  -4   0    7.50    3.40
  13   4   0    3.40    4.30
  13   4   0   11.50    4.00
  13   4   0   17.10    8.30
 -14  -4   0   85.89   15.30
 -14  -4   0  134.99   15.30
  14   4   0   80.09   12.40
  14   4   0  108.09   12.10
  14   4   0  108.09   12.50
  15  -5   0   -1.00    2.90
  15  -5   0   -2.10    3.50
  15  -5   0   -6.40    5.20
 -15   5   0   -4.40    5.70
 -15   5   0   -5.70    4.00
 -15   5   0   -3.30    6.70
 -15   5   0    2.80    2.70
  14  -5   0   -5.50    2.80
  14  -5   0    0.50    3.40
  14  -5   0    4.40    5.40
 -14   5   0    0.20    4.60
 -14   5   0   -1.50    2.00
 -14   5   0   -4.40    3.10
 -14   5   0    6.70    5.20
  13  -5   0    3.10    3.50
  13  -5   0    6.70    4.60
  13  -5   0    0.40    3.40
 -13   5   0    8.20    5.20
 -13   5   0    6.50    4.90
 -13   5   0   12.00    5.60
 -13   5   0    0.00    3.70
 -13   5   0    7.40    2.80
  12  -5   0   71.59    7.90
  12  -5   0   40.30    6.90
  12  -5   0   54.19    6.60
  12  -5   0   62.99   10.20
  12  -5   0   55.89    8.70
 -12   5   0   58.19    8.80
 -12   5   0   50.69    8.90
 -12   5   0   70.89    7.50
 -12   5   0   41.40    8.70
 -12   5   0   40.90    6.50
  11  -5   0  157.88   12.60
  11  -5   0  146.29   13.50
  11  -5   0  157.68   13.90
  11  -5   0  153.98   10.30
  11  -5   0  145.29    9.90
 -11   5   0  179.18   15.10
 -11   5   0  168.38   12.00
 -11   5   0  158.68   15.30
 -11   5   0  146.89   12.70
 -11   5   0  138.49    9.70
  10  -5   0   46.40    7.50
  10  -5   0   58.19    6.10
  10  -5   0   67.99    6.80
  10  -5   0   40.70    7.20
  10  -5   0   42.00    7.20
 -10   5   0   56.69    7.40
 -10   5   0   64.69    8.50
 -10   5   0   57.89    6.20
 -10   5   0   53.59   10.20
 -10   5   0   56.49    8.40
   9  -5   0  566.34   24.10
   9  -5   0  589.84   18.60
   9  -5   0  611.54   24.40
   9  -5   0  568.34   22.90
   9  -5   0  569.84   18.10
  -9   5   0  594.94   25.80
  -9   5   0  557.64   19.70
  -9   5   0  546.65   22.60
  -9   5   0  574.94   18.60
  -9   5   0  525.95   23.80
   8  -5   0   -0.10    2.20
   8  -5   0    1.80    1.60
   8  -5   0    2.40    1.50
   8  -5   0    2.20    2.50
  -8   5   0    1.90    1.50
  -8   5   0    1.40    2.70
  -8   5   0    6.00    2.60
  -8   5   0    1.40    2.50
   7  -5   0  967.50   23.30
   7  -5   0 1016.80   28.90
   7  -5   0  923.01   28.60
   7  -5   0  993.20   31.30
   7  -5   0  951.10   23.60
  -7   5   0  989.00   25.00
  -7   5   0 1030.30   31.10
  -7   5   0 1014.30   32.40
  -7   5   0 1001.40   28.80
  -7   5   0  942.21   23.70
   6  -5   0    4.70    3.00
   6  -5   0    6.80    1.90
   6  -5   0    5.50    2.20
   6  -5   0    5.50    2.80
   6  -5   0    7.50    2.60
  -6   5   0    8.30    2.30
  -6   5   0    4.40    1.30
  -6   5   0    6.50    2.90
  -6   5   0    6.60    2.80
  -6   5   0    5.30    2.40
  -6   5   0    9.10    2.60
   5  -5   0 2035.30   37.30
   5  -5   0 1948.01   37.00
   5  -5   0 1974.10   46.10
   5  -5   0 2009.60   42.30
   5  -5   0 1976.20   42.10
  -5   5   0 2035.30   43.70
  -5   5   0 1959.10   42.20
  -5   5   0 1974.50   31.60
  -5   5   0 1897.71   37.40
  -5   5   0 2040.20   46.90
  -5   5   0 1974.50   37.90
   4  -5   0  531.95   13.90
   4  -5   0  532.35   13.90
   4  -5   0  539.75   20.00
   4  -5   0  581.44   17.60
  -4   5   0  532.15   14.20
  -4   5   0  510.15   16.90
  -4   5   0  561.74   20.30
  -4   5   0  533.15   14.60
  -4   5   0  546.55   17.60
   3  -5   0  155.28    4.20
   3  -5   0  170.18   10.50
   3  -5   0  171.98    8.60
   3  -5   0  159.88    6.80
   3  -5   0  167.18    8.10
   3  -5   0  170.18    6.90
  -3   5   0  157.08    7.00
  -3   5   0  169.28    8.40
  -3   5   0  166.68   10.20
  -3   5   0  158.48   10.10
  -3   5   0  152.58    6.50
   2  -5   0    8.90    1.60
   2  -5   0    9.40    2.30
   2  -5   0    8.80    1.80
   2  -5   0   14.60    1.90
   2  -5   0    9.30    2.70
   2  -5   0   10.80    1.90
  -2   5   0    9.10    2.30
  -2   5   0    7.90    2.10
  -2   5   0   10.80    2.10
  -2   5   0   10.10    1.70
  -2   5   0    9.50    2.30
   1  -5   0  181.48    5.40
   1  -5   0  190.68    7.60
   1  -5   0  175.68    6.60
   1  -5   0  185.28    8.80
   1  -5   0  182.18    7.80
   1  -5   0  177.68    4.40
   1  -5   0  182.58   10.20
  -1   5   0  180.68    4.30
  -1   5   0  187.28    6.70
  -1   5   0  183.48    5.80
  -1   5   0  179.78    7.80
  -1   5   0  186.18    9.10
  -1   5   0  177.58    7.80
  -1   5   0  170.08    9.80
   0  -5   0  580.94   10.90
   0  -5   0  580.14   15.40
   0  -5   0  605.04   17.90
   0   5   0  592.84   18.90
   0   5   0  576.64   16.50
   0   5   0  604.74   13.90
   0   5   0  592.04   11.80
   0   5   0  605.84   18.30
   0   5   0  570.74   15.40
  -1  -5   0   73.39    6.30
  -1  -5   0   71.29    4.40
  -1  -5   0   75.39    5.70
   1   5   0   83.59    6.50
   1   5   0   70.59    4.30
   1   5   0   72.29    6.30
   1   5   0   77.09    5.20
   1   5   0   68.79    5.70
  -2  -5   0  726.53   19.80
  -2  -5   0  725.13   19.00
  -2  -5   0  709.83   21.90
  -2  -5   0  729.03   17.30
   2   5   0  717.73   19.80
   2   5   0  702.53   16.80
   2   5   0  745.43   26.10
   2   5   0  723.13   21.30
   2   5   0  730.83   18.80
  -3  -5   0  296.97   14.10
  -3  -5   0  310.57   10.80
  -3  -5   0  308.27   12.80
  -3  -5   0  301.07   12.10
   3   5   0  299.77   10.30
   3   5   0  297.57   11.70
   3   5   0  291.67   12.50
   3   5   0  304.57   14.60
  -4  -5   0 1273.67   34.70
  -4  -5   0 1282.47   27.80
  -4  -5   0 1281.97   31.00
  -4  -5   0 1237.58   30.90
   4   5   0 1286.17   35.60
   4   5   0 1289.37   30.10
   4   5   0 1276.47   30.90
   4   5   0 1278.67   27.20
  -5  -5   0  179.08   10.60
  -5  -5   0  179.08   10.90
  -5  -5   0  193.48    9.30
  -5  -5   0  195.78   13.20
   5   5   0  191.18   13.10
   5   5   0  185.48   10.70
   5   5   0  198.28   10.40
   5   5   0  192.58    9.00
  -6  -5   0    6.80    3.60
  -6  -5   0    6.50    4.50
  -6  -5   0    7.80    3.40
  -6  -5   0    7.20    2.40
   6   5   0    4.50    3.20
   6   5   0    7.30    3.10
   6   5   0   11.30    3.50
   6   5   0    8.80    2.40
  -7  -5   0   63.99    7.90
  -7  -5   0   83.49    6.90
  -7  -5   0   67.89    7.60
  -7  -5   0   72.29    9.30
   7   5   0   68.99    8.30
   7   5   0   72.99    7.60
   7   5   0   67.49    7.40
   7   5   0   69.69    6.30
   7   5   0   77.29    9.80
  -8  -5   0  241.78   15.10
  -8  -5   0  228.08   16.60
  -8  -5   0  235.88   14.50
  -8  -5   0  228.98   11.90
   8   5   0  216.28   14.00
   8   5   0  220.58   11.20
   8   5   0  233.98   17.20
   8   5   0  224.38   13.40
   8   5   0  219.98   13.20
  -9  -5   0    2.90    2.50
  -9  -5   0    0.50    3.80
  -9  -5   0   -1.40    1.40
  -9  -5   0    2.90    3.30
   9   5   0   -3.10    2.40
   9   5   0    0.30    3.20
   9   5   0   -0.40    2.30
   9   5   0   -1.80    2.00
   9   5   0   -1.90    1.90
 -10  -5   0    8.40    3.20
 -10  -5   0   11.20    6.80
 -10  -5   0   12.20    4.70
 -10  -5   0    6.40    3.70
  10   5   0    9.60    5.50
  10   5   0    2.60    3.10
  10   5   0    9.10    3.70
  10   5   0    9.00    3.30
  10   5   0   12.90    4.40
 -11  -5   0   50.89    8.40
 -11  -5   0   67.69   10.70
  11   5   0   47.10    9.40
  11   5   0   70.09    8.90
  11   5   0   43.00    6.40
  11   5   0   54.59    8.30
 -12  -5   0   46.30    8.70
 -12  -5   0   62.29   12.10
  12   5   0   71.19   10.40
  12   5   0   58.79   10.40
  12   5   0   47.30    6.60
  12   5   0   74.79    9.70
 -13  -5   0    0.80    7.30
 -13  -5   0   -8.90    4.20
 -13  -5   0    7.00    2.80
  13   5   0   12.10    6.70
  13   5   0   -4.10    3.50
  13   5   0   -4.50    3.80
  15  -6   0   -3.60    4.90
  15  -6   0   -4.80    2.40
  15  -6   0   -6.50    4.00
 -15   6   0    1.10    2.50
 -15   6   0   -2.10    4.00
 -15   6   0  -11.50    5.50
 -15   6   0  -11.70    5.60
  14  -6   0   19.60    7.20
  14  -6   0   26.50    5.50
  14  -6   0   17.90    6.30
  14  -6   0   21.20    5.00
 -14   6   0   26.20    7.70
 -14   6   0   28.30    7.50
 -14   6   0   31.30    5.70
 -14   6   0   29.10    7.20
  13  -6   0  141.09   13.90
  13  -6   0  132.09   12.30
  13  -6   0  134.19   10.60
  13  -6   0  147.19   14.90
  13  -6   0  153.38   14.80
 -13   6   0  134.39   15.80
 -13   6   0  109.59   12.40
 -13   6   0  126.09   12.10
 -13   6   0  138.89   15.30
 -13   6   0  145.09   10.80
  12  -6   0   -5.10    3.00
  12  -6   0    2.10    2.80
  12  -6   0    1.10    3.10
  12  -6   0   -2.50    3.30
 -12   6   0   -3.10    2.80
 -12   6   0    0.70    1.90
 -12   6   0    3.00    4.30
 -12   6   0    0.60    3.10
 -12   6   0    0.20    4.40
  11  -6   0  207.78   12.80
  11  -6   0  188.28   13.80
  11  -6   0  210.78   15.70
  11  -6   0  205.48   11.40
  11  -6   0  202.58   15.50
 -11   6   0  218.98   17.30
 -11   6   0  180.08   16.60
 -11   6   0  193.68   11.40
 -11   6   0  217.98   15.20
 -11   6   0  180.88   12.30
  10  -6   0  251.37   15.70
  10  -6   0  236.58   12.00
  10  -6   0  251.77   12.40
  10  -6   0  249.38   16.40
  10  -6   0  242.38   16.60
 -10   6   0  230.08   14.20
 -10   6   0  232.88   15.50
 -10   6   0  240.38   17.80
 -10   6   0  251.97   16.90
 -10   6   0  232.98   13.20
   9  -6   0  321.67   17.50
   9  -6   0  305.77   18.30
   9  -6   0  306.57   13.00
   9  -6   0  317.37   16.80
   9  -6   0  316.97   13.10
  -9   6   0  311.57   16.80
  -9   6   0  291.37   12.90
  -9   6   0  300.57   19.00
  -9   6   0  278.17   13.70
  -9   6   0  321.17   18.60
   8  -6   0  288.47   17.20
   8  -6   0  294.17   17.40
   8  -6   0  302.17   12.40
   8  -6   0  303.17   15.80
   8  -6   0  278.77   15.50
  -8   6   0  303.07   18.30
  -8   6   0  278.37    9.00
  -8   6   0  312.27   16.20
  -8   6   0  297.27   12.50
  -8   6   0  288.77   16.70
  -8   6   0  299.47   13.20
   7  -6   0 2035.20   40.20
   7  -6   0 2111.39   51.49
   7  -6   0 2014.80   46.70
   7  -6   0 2092.59   40.60
   7  -6   0 1963.20   46.40
  -7   6   0 2010.90   41.60
  -7   6   0 2036.60   34.00
  -7   6   0 1997.80   48.60
  -7   6   0 2044.30   47.10
  -7   6   0 2054.29   51.89
  -7   6   0 1958.60   40.70
   6  -6   0  149.79    7.70
   6  -6   0  150.58    7.90
   6  -6   0  148.09   11.60
   6  -6   0  139.59    9.70
   6  -6   0  144.99   10.30
  -6   6   0  146.59   10.70
  -6   6   0  154.38   12.20
  -6   6   0  142.19    9.60
  -6   6   0  142.59    7.90
  -6   6   0  142.19    8.00
   5  -6   0  926.11   21.50
   5  -6   0  907.21   29.40
   5  -6   0  934.91   26.00
   5  -6   0  954.90   21.80
   5  -6   0  963.80   25.90
  -5   6   0  870.71   22.00
  -5   6   0  974.00   30.60
  -5   6   0  892.11   25.90
  -5   6   0  941.91   26.60
  -5   6   0  949.60   22.30
   4  -6   0  239.38    9.20
   4  -6   0  252.87   11.70
   4  -6   0  246.88   11.20
   4  -6   0  228.58    8.90
   4  -6   0  241.28   14.10
  -4   6   0  236.48   11.60
  -4   6   0  253.67    9.60
  -4   6   0  247.98   11.60
  -4   6   0  226.88    9.60
  -4   6   0  259.07   14.40
   3  -6   0    1.80    1.40
   3  -6   0    1.90    1.30
   3  -6   0    0.40    1.30
   3  -6   0    2.00    1.40
   3  -6   0    3.20    1.20
   3  -6   0    2.10    0.80
   3  -6   0    2.20    1.90
  -3   6   0    1.80    1.20
  -3   6   0    1.40    1.50
  -3   6   0    0.40    1.20
  -3   6   0    0.90    1.80
  -3   6   0    3.00    1.90
   2  -6   0   54.29    5.10
   2  -6   0   56.99    5.40
   2  -6   0   54.39    3.40
   2  -6   0   61.49    4.30
   2  -6   0   51.69    4.40
   2  -6   0   59.99    6.80
  -2   6   0   48.90    2.40
  -2   6   0   48.60    4.70
  -2   6   0   52.79    5.50
  -2   6   0   55.69    4.90
  -2   6   0   55.99    4.10
   1  -6   0   38.40    2.50
   1  -6   0   43.10    6.00
   1  -6   0   37.50    4.10
   1  -6   0   38.20    4.20
   1  -6   0   33.60    3.00
   1  -6   0   40.20    3.70
   1  -6   0   46.80    5.10
  -1   6   0   38.10    2.70
  -1   6   0   37.10    3.50
  -1   6   0   40.70    5.70
  -1   6   0   38.90    4.20
  -1   6   0   33.70    4.70
  -1   6   0   38.60    4.40
   0  -6   0  964.10   16.70
   0  -6   0  892.31   22.40
   0  -6   0  932.41   20.50
   0  -6   0  921.61   25.30
   0  -6   0  924.91   22.60
   0   6   0  989.90   20.60
   0   6   0  966.50   22.90
   0   6   0  928.61   17.60
   0   6   0  950.60   23.60
   0   6   0  933.01   26.00
   0   6   0  960.20   27.40
  -1  -6   0  341.67   10.90
  -1  -6   0  336.77   14.60
  -1  -6   0  319.97   11.90
  -1  -6   0  334.57   12.90
   1   6   0  349.07   10.80
   1   6   0  337.17   12.20
   1   6   0  362.56   15.30
   1   6   0  343.07   13.40
   1   6   0  358.36   15.30
  -2  -6   0  209.28   10.10
  -2  -6   0  213.68    8.90
  -2  -6   0  208.28   10.60
  -2  -6   0  223.98   12.50
   2   6   0  212.58    9.80
   2   6   0  193.98   11.80
   2   6   0  202.28   11.60
   2   6   0  203.68   10.90
   2   6   0  213.18    8.60
  -3  -6   0  130.79    8.50
  -3  -6   0  143.49   10.50
  -3  -6   0  129.99    9.20
  -3  -6   0  143.09    7.70
   3   6   0  132.69    9.20
   3   6   0  126.89    9.40
   3   6   0  153.58    8.60
   3   6   0  143.99    7.40
   3   6   0  151.88   11.30
  -4  -6   0   35.00    4.50
  -4  -6   0   43.20    5.40
  -4  -6   0   27.30    5.30
  -4  -6   0   29.10    5.10
   4   6   0   29.10    4.20
   4   6   0   27.70    4.70
   4   6   0   29.50    5.70
  -5  -6   0  102.09   10.00
  -5  -6   0   99.69    6.90
  -5  -6   0  108.59    8.80
  -5  -6   0   99.99    8.70
   5   6   0   88.79    7.80
   5   6   0   96.19    7.60
   5   6   0   80.89    6.20
   5   6   0   91.69   10.20
  -6  -6   0   19.10    4.30
  -6  -6   0   21.90    4.80
  -6  -6   0   27.30    6.30
  -6  -6   0   27.10    4.10
   6   6   0   28.90    4.30
   6   6   0   28.80    4.80
   6   6   0   41.50    5.40
   6   6   0   31.10    6.40
  -7  -6   0    2.80    2.00
  -7  -6   0    2.60    2.70
  -7  -6   0    1.90    2.00
   7   6   0    1.80    2.80
   7   6   0    0.60    2.90
   7   6   0    5.40    2.50
   7   6   0    1.20    2.10
  -8  -6   0  712.13   26.90
  -8  -6   0  659.13   29.90
  -8  -6   0  714.13   22.90
  -8  -6   0  665.83   30.40
   8   6   0  748.33   25.90
   8   6   0  731.63   31.50
   8   6   0  701.73   21.80
   8   6   0  700.23   24.80
   8   6   0  717.93   27.20
  -9  -6   0    5.80    3.40
  -9  -6   0   12.20    3.80
  -9  -6   0    5.80    2.50
  -9  -6   0    2.50    4.20
   9   6   0    0.10    2.60
   9   6   0    5.40    3.30
   9   6   0    6.70    2.60
   9   6   0   10.40    5.30
   9   6   0    2.30    2.90
 -10  -6   0  150.38   11.30
 -10  -6   0  136.89   13.20
 -10  -6   0  174.48   14.70
 -10  -6   0  161.08   16.80
  10   6   0  180.38   13.10
  10   6   0  142.79   10.40
  10   6   0  170.58   13.50
  10   6   0  145.89   15.40
  10   6   0  152.28   14.90
 -11  -6   0    6.00    3.80
 -11  -6   0   10.90    6.30
  11   6   0   14.30    6.30
  11   6   0   -1.30    3.20
  11   6   0   -2.50    3.50
 -12  -6   0  102.69   13.00
 -12  -6   0  110.39   10.20
  12   6   0   87.79   11.20
  12   6   0  106.29   10.50
  12   6   0   96.19   14.10
 -13  -6   0   -9.60    4.60
  13   6   0   -5.60    3.70
  13   6   0  -10.20    5.90
  15  -7   0   -0.20    5.20
  15  -7   0   -1.60    2.10
  15  -7   0    2.20    3.90
 -15   7   0    1.40    3.40
 -15   7   0    4.70    6.60
  14  -7   0   94.09    9.60
  14  -7   0   64.89   10.40
  14  -7   0   80.99    8.50
 -14   7   0   63.49   10.40
 -14   7   0   71.19   10.60
 -14   7   0   91.69    9.70
  13  -7   0  177.38   15.10
  13  -7   0  146.29   11.00
  13  -7   0  145.89   14.80
  13  -7   0  165.08   16.30
  13  -7   0  167.58   11.70
 -13   7   0  138.39   11.20
 -13   7   0  173.08   13.90
 -13   7   0  147.79   16.80
 -13   7   0  143.89   16.70
 -13   7   0  173.18   15.50
  12  -7   0   13.50    7.90
  12  -7   0   19.20    3.60
  12  -7   0   17.40    5.10
  12  -7   0   22.10    4.70
 -12   7   0   13.30    5.20
 -12   7   0   14.50    3.60
 -12   7   0   18.70    5.50
 -12   7   0   13.20    6.10
  11  -7   0  348.17   15.70
  11  -7   0  333.07   19.90
  11  -7   0  348.77   19.50
  11  -7   0  364.56   15.50
  11  -7   0  318.97   20.50
 -11   7   0  329.27   15.30
 -11   7   0  361.56   22.90
 -11   7   0  342.67   19.50
 -11   7   0  335.47   16.70
 -11   7   0  337.07   11.70
 -11   7   0  341.37   22.00
  10  -7   0    6.20    2.60
  10  -7   0    7.30    3.50
  10  -7   0    5.10    2.30
  10  -7   0   11.10    3.90
  10  -7   0    5.70    2.90
 -10   7   0    6.90    3.30
 -10   7   0    7.90    4.60
 -10   7   0    6.20    2.00
 -10   7   0    7.90    2.60
 -10   7   0    7.30    4.20
   9  -7   0  422.56   15.40
   9  -7   0  415.86   20.20
   9  -7   0  409.06   15.50
   9  -7   0  415.56   22.20
   9  -7   0  406.76   19.70
  -9   7   0  403.96   10.70
  -9   7   0  432.86   17.20
  -9   7   0  439.36   20.40
  -9   7   0  402.36   15.90
  -9   7   0  399.26   23.90
  -9   7   0  408.96   21.60
   8  -7   0  226.38   16.10
   8  -7   0  254.57   14.40
   8  -7   0  214.88   10.30
   8  -7   0  235.68   14.20
   8  -7   0  227.18   10.80
  -8   7   0  217.38   13.90
  -8   7   0  218.28   14.80
  -8   7   0  251.17   16.90
  -8   7   0  228.28   11.20
  -8   7   0  214.88    6.50
  -8   7   0  224.78   11.50
   7  -7   0  499.55   15.90
   7  -7   0  497.25   16.00
   7  -7   0  522.45   20.40
   7  -7   0  563.64   24.40
   7  -7   0  494.55   20.00
  -7   7   0  500.65   16.80
  -7   7   0  544.45   22.10
  -7   7   0  516.15   17.70
  -7   7   0  520.55   24.30
  -7   7   0  534.15   20.90
   6  -7   0   41.10    6.90
   6  -7   0   68.89    5.40
   6  -7   0   55.39    6.90
   6  -7   0   64.49    7.10
   6  -7   0   57.29    5.20
  -6   7   0   63.99    5.80
  -6   7   0   42.50    6.80
  -6   7   0   55.49    5.50
  -6   7   0   42.20    6.20
   5  -7   0  171.88   10.50
   5  -7   0  152.98    7.90
   5  -7   0  155.48    9.90
   5  -7   0  171.68   13.10
   5  -7   0  167.48    8.30
  -5   7   0  174.28   11.00
  -5   7   0  166.48    8.50
  -5   7   0  170.58   10.70
  -5   7   0  169.88   12.90
  -5   7   0  160.18    8.40
   4  -7   0  272.27   10.20
   4  -7   0  285.97   13.20
   4  -7   0  281.57   10.50
   4  -7   0  271.37   11.20
   4  -7   0  274.67    6.60
   4  -7   0  256.17   11.90
   4  -7   0  269.17   15.60
  -4   7   0  269.07   10.30
  -4   7   0  245.88   10.80
  -4   7   0  294.17   16.30
  -4   7   0  281.97   13.60
  -4   7   0  282.17   13.10
   3  -7   0    2.90    2.40
   3  -7   0    5.70    2.50
   3  -7   0    3.50    1.70
   3  -7   0    4.70    1.70
   3  -7   0    3.40    1.70
   3  -7   0    4.30    1.60
   3  -7   0    4.80    1.30
  -3   7   0    4.30    1.90
  -3   7   0    6.00    2.20
  -3   7   0    5.10    1.20
  -3   7   0    3.00    2.30
  -3   7   0    4.10    2.80
  -3   7   0    6.40    2.40
   2  -7   0  704.73   24.60
   2  -7   0  656.53   16.80
   2  -7   0  684.33   18.30
   2  -7   0  671.03   19.20
   2  -7   0  686.33   21.40
   2  -7   0  674.43   15.10
  -2   7   0  655.43   24.20
  -2   7   0  677.93   12.50
  -2   7   0  688.23   17.10
  -2   7   0  650.53   19.10
  -2   7   0  658.13   19.60
  -2   7   0  664.33   21.80
   1  -7   0   -0.90    1.90
   1  -7   0    1.10    1.70
   1  -7   0    2.50    0.90
   1  -7   0   -0.60    1.90
   1  -7   0    1.70    1.60
   1  -7   0    5.50    1.90
  -1   7   0    1.50    1.70
  -1   7   0    1.10    1.00
  -1   7   0    2.30    2.10
  -1   7   0   -0.40    2.10
   0  -7   0    1.10    0.90
   0  -7   0    2.90    1.80
   0  -7   0    1.60    2.20
   0  -7   0    1.30    1.70
   0  -7   0    2.80    1.60
   0   7   0    3.20    2.40
   0   7   0   -0.90    2.10
   0   7   0    2.20    2.00
   0   7   0    2.70    2.00
   0   7   0    0.70    0.80
   0   7   0    0.80    1.40
  -1  -7   0  701.73   23.50
  -1  -7   0  703.43   21.00
  -1  -7   0  710.63   18.30
  -1  -7   0  732.93   20.60
   1   7   0  726.53   18.00
   1   7   0  729.83   24.40
   1   7   0  716.63   21.60
   1   7   0  760.62   20.90
   1   7   0  713.23   15.50
   1   7   0  721.83   24.60
  -2  -7   0  174.88    9.70
  -2  -7   0  163.58   10.10
  -2  -7   0  172.78    8.40
  -2  -7   0  183.28   11.80
   2   7   0  188.68   12.10
   2   7   0  178.68    9.60
   2   7   0  172.58   10.40
   2   7   0  176.98   12.20
   2   7   0  184.98    8.30
  -3  -7   0  303.67   11.60
  -3  -7   0  306.17   14.20
  -3  -7   0  289.77   15.80
  -3  -7   0  272.87   13.00
   3   7   0  295.37   11.10
   3   7   0  285.37   12.60
   3   7   0  307.17   16.60
   3   7   0  294.47   13.80
   3   7   0  307.17   15.40
  -4  -7   0   73.39    7.10
  -4  -7   0   84.29    8.00
  -4  -7   0   93.89    6.80
  -4  -7   0   85.79    8.70
   4   7   0   87.69    7.00
   4   7   0   90.29    8.40
   4   7   0   85.59    6.40
   4   7   0   74.39    9.00
   4   7   0   97.39    8.50
  -5  -7   0   18.90    4.30
  -5  -7   0   13.60    2.90
  -5  -7   0   19.70    4.40
  -5  -7   0   15.50    4.50
   5   7   0   13.70    4.50
   5   7   0   15.20    3.80
   5   7   0   21.00    3.60
   5   7   0   21.90    4.20
  -6  -7   0   16.10    3.70
  -6  -7   0   16.90    4.20
  -6  -7   0   11.70    4.40
  -6  -7   0   12.10    5.40
   6   7   0   17.70    4.00
   6   7   0   18.50    4.40
   6   7   0   12.80    4.20
   6   7   0   11.70    2.90
  -7  -7   0    2.50    3.00
  -7  -7   0   -5.60    3.60
  -7  -7   0    2.10    2.60
   7   7   0   -2.60    1.80
   7   7   0    0.80    2.60
   7   7   0   -0.50    3.70
   7   7   0    1.40    1.60
  -8  -7   0  162.18   10.70
  -8  -7   0  148.39   12.70
  -8  -7   0  150.08   15.60
  -8  -7   0  146.99   12.40
   8   7   0  154.08   14.70
   8   7   0  135.49   11.10
   8   7   0  143.99    9.80
   8   7   0  159.68   12.60
   8   7   0  152.28   14.50
  -9  -7   0   -1.70    2.90
  -9  -7   0   -0.20    4.70
  -9  -7   0    1.50    2.90
  -9  -7   0   -5.00    2.70
   9   7   0   -3.30    2.50
   9   7   0   -2.20    1.80
   9   7   0   -3.10    2.70
   9   7   0    0.70    2.90
 -10  -7   0  394.46   21.80
 -10  -7   0  388.36   18.30
 -10  -7   0  368.26   24.40
 -10  -7   0  395.26   22.40
  10   7   0  375.66   20.90
  10   7   0  374.66   20.00
  10   7   0  379.66   19.80
  10   7   0  419.56   26.20
  10   7   0  387.06   17.80
 -11  -7   0   -1.80    3.20
 -11  -7   0    0.10    5.70
 -11  -7   0    6.20    3.30
  11   7   0    3.50    3.50
  11   7   0   -2.40    3.10
  11   7   0    3.10    4.10
  11   7   0   -3.00    3.00
 -12  -7   0   81.99   13.80
 -12  -7   0   95.39   16.60
  12   7   0   89.19   13.70
  12   7   0  110.19   13.70
  12   7   0  116.99   12.30
 -13  -7   0   -5.70    2.40
 -13  -7   0   -8.50    4.30
  15  -8   0   -4.80    3.90
  15  -8   0    0.80    2.90
  15  -8   0   -6.00    5.10
 -15   8   0  -12.00    5.60
 -15   8   0  -14.70    5.90
 -15   8   0   -2.40    2.30
 -15   8   0    4.30    2.40
  14  -8   0  119.69   10.10
  14  -8   0  111.99   11.60
  14  -8   0  120.39   14.90
  14  -8   0  116.59   14.60
 -14   8   0   97.69    9.20
 -14   8   0  102.79    7.20
 -14   8   0   77.49   11.30
 -14   8   0   75.79   12.10
  13  -8   0  240.78   18.60
  13  -8   0  234.08   13.90
  13  -8   0  236.28   18.50
  13  -8   0  250.87   20.20
  13  -8   0  227.68   13.00
 -13   8   0  231.38    9.30
 -13   8   0  187.58   12.80
 -13   8   0  263.07   21.20
 -13   8   0  220.48   19.20
 -13   8   0  209.38   15.40
 -13   8   0  220.88   17.40
  12  -8   0   -4.90    3.20
  12  -8   0    8.50    4.30
  12  -8   0   -2.10    2.20
  12  -8   0    5.50    3.90
 -12   8   0    2.60    2.10
 -12   8   0   -3.70    3.50
 -12   8   0   -0.30    4.10
 -12   8   0   -2.60    4.10
 -12   8   0    0.70    2.70
 -12   8   0    0.50    1.30
  11  -8   0  263.77   17.60
  11  -8   0  263.07   12.80
  11  -8   0  249.78   16.90
  11  -8   0  264.87   13.50
  11  -8   0  271.57   19.50
 -11   8   0  255.57   14.70
 -11   8   0  224.88   16.50
 -11   8   0  253.77   19.30
 -11   8   0  265.57    8.70
 -11   8   0  243.88   13.40
 -11   8   0  256.47   20.50
  10  -8   0   47.90    8.80
  10  -8   0   29.70    6.20
  10  -8   0   49.10    5.90
  10  -8   0   51.79    6.50
  10  -8   0   42.30    7.40
 -10   8   0   32.90    6.50
 -10   8   0   36.20    6.90
 -10   8   0   37.20    5.30
 -10   8   0   40.50    8.20
 -10   8   0   40.10    6.00
   9  -8   0  198.68   14.10
   9  -8   0  221.28   14.50
   9  -8   0  201.48   10.50
   9  -8   0  199.38   10.90
   9  -8   0  204.18   16.20
  -9   8   0  211.98   14.50
  -9   8   0  210.08   11.50
  -9   8   0  222.08   12.40
  -9   8   0  226.28   17.50
  -9   8   0  182.98   14.70
   8  -8   0    2.80    1.30
   8  -8   0    0.60    2.10
   8  -8   0    1.90    1.80
   8  -8   0    1.80    2.20
   8  -8   0   -0.30    2.30
  -8   8   0    0.40    1.60
  -8   8   0   -1.30    2.30
  -8   8   0    3.40    2.30
  -8   8   0    0.90    2.60
  -8   8   0    1.70    3.40
   7  -8   0   43.40    4.50
   7  -8   0   28.10    5.20
   7  -8   0   38.80    5.90
   7  -8   0   40.70    4.80
   7  -8   0   35.60    6.60
  -7   8   0   36.80    6.20
  -7   8   0   34.70    7.10
  -7   8   0   35.80    5.90
   6  -8   0   38.90    6.90
   6  -8   0   29.10    5.10
   6  -8   0   43.50    6.20
   6  -8   0   41.40    5.00
   6  -8   0   42.90    4.80
  -6   8   0   60.09    8.70
  -6   8   0   28.00    4.80
  -6   8   0   29.30    5.00
  -6   8   0   44.20    5.10
   5  -8   0   88.19    7.80
   5  -8   0   95.39    7.50
   5  -8   0   77.79    9.50
   5  -8   0   90.59    6.20
   5  -8   0   79.89    7.40
   5  -8   0   84.69    6.10
  -5   8   0   85.99    6.50
  -5   8   0   83.29    8.00
  -5   8   0   86.39    6.60
  -5   8   0   91.89    8.60
  -5   8   0   96.29   10.50
   4  -8   0   97.19    6.40
   4  -8   0   89.89    7.50
   4  -8   0   94.89    6.50
   4  -8   0   89.99    4.00
   4  -8   0   79.59    9.50
   4  -8   0   87.69    6.30
   4  -8   0   96.29    8.30
  -4   8   0   90.09    7.10
  -4   8   0   90.49    6.30
  -4   8   0   82.69    7.50
  -4   8   0   90.59    8.00
  -4   8   0   87.89    9.70
   3  -8   0   34.00    4.30
   3  -8   0   15.80    3.30
   3  -8   0   22.50    3.80
   3  -8   0   25.90    3.10
   3  -8   0   18.70    3.20
   3  -8   0   12.60    3.60
  -3   8   0   19.20    3.10
  -3   8   0   21.90    4.70
  -3   8   0   24.60    2.20
  -3   8   0   19.00    4.20
  -3   8   0   23.30    4.00
   2  -8   0   47.20    5.50
   2  -8   0   29.40    5.10
   2  -8   0   42.40    3.30
   2  -8   0   44.90    4.70
   2  -8   0   30.60    5.00
   2  -8   0   44.50    4.90
  -2   8   0   54.19    5.80
  -2   8   0   44.60    5.70
  -2   8   0   50.69    4.60
  -2   8   0   41.80    2.40
   1  -8   0  843.12   23.50
   1  -8   0  851.41   21.00
   1  -8   0  840.22   22.90
   1  -8   0  895.21   29.50
   1  -8   0  869.21   15.80
   1  -8   0  899.61   27.00
  -1   8   0  883.31   29.70
  -1   8   0  890.31   24.20
  -1   8   0  874.91   24.60
  -1   8   0  843.52   18.10
  -1   8   0  883.81   27.60
  -1   8   0  873.61   21.00
   0  -8   0   93.09    6.40
   0  -8   0   80.49    6.80
   0  -8   0   92.19    8.50
   0  -8   0   84.09    3.70
   0  -8   0   80.99    6.90
   0   8   0   87.79    6.10
   0   8   0   96.19    8.00
   0   8   0   95.89    9.70
   0   8   0   88.99    8.70
   0   8   0   85.89    7.00
   0   8   0   79.89    4.10
  -1  -8   0   13.30    3.80
  -1  -8   0   10.50    3.20
  -1  -8   0   13.40    2.60
  -1  -8   0   20.00    2.40
  -1  -8   0   15.70    3.20
   1   8   0   20.00    2.30
   1   8   0   16.40    3.90
   1   8   0   14.60    4.00
   1   8   0   20.60    3.80
   1   8   0   23.70    3.40
   1   8   0   13.50    3.70
  -2  -8   0  114.99    9.60
  -2  -8   0  115.19    8.80
  -2  -8   0  128.29    7.70
  -2  -8   0  108.69    8.10
   2   8   0  131.59    7.40
   2   8   0  130.69    9.50
   2   8   0  119.79   10.80
   2   8   0  134.09    8.70
   2   8   0  128.19   10.60
  -3  -8   0  446.06   15.30
  -3  -8   0  452.35   18.70
  -3  -8   0  467.35   17.90
  -3  -8   0  461.95   20.90
   3   8   0  442.46   14.70
   3   8   0  420.36   17.80
   3   8   0  462.95   20.20
   3   8   0  454.25   21.30
   3   8   0  501.35   17.90
  -4  -8   0  439.76   15.70
  -4  -8   0  437.56   21.00
  -4  -8   0  432.76   18.40
  -4  -8   0  431.46   18.00
   4   8   0  445.26   22.10
   4   8   0  453.85   20.20
   4   8   0  439.96   17.50
   4   8   0  431.76   15.00
   4   8   0  429.36   18.20
  -5  -8   0   32.60    5.70
  -5  -8   0   18.00    4.30
  -5  -8   0   38.50    5.00
  -5  -8   0   18.20    4.90
   5   8   0   32.50    4.60
   5   8   0   28.60    6.40
   5   8   0   24.10    4.50
   5   8   0   24.30    5.00
   5   8   0   27.60    5.30
  -6  -8   0  173.58   12.50
  -6  -8   0  173.68   12.80
  -6  -8   0  173.88   14.40
  -6  -8   0  152.08    9.90
   6   8   0  156.18    9.60
   6   8   0  145.49   10.90
   6   8   0  164.88   12.10
   6   8   0  185.88   15.70
   6   8   0  157.68   12.10
  -7  -8   0   -2.80    1.70
  -7  -8   0    1.90    2.90
  -7  -8   0   -3.60    2.70
  -7  -8   0    0.00    4.00
   7   8   0   -2.50    1.90
   7   8   0    0.70    3.90
   7   8   0   -2.60    2.10
   7   8   0   -1.10    4.90
   7   8   0   -1.10    2.50
  -8  -8   0  128.59   11.70
  -8  -8   0  101.79   11.30
  -8  -8   0  108.89    9.50
  -8  -8   0  144.79   16.00
   8   8   0  115.59   11.20
   8   8   0  126.49   11.00
   8   8   0  122.09   11.00
   8   8   0  106.99    8.80
   8   8   0  128.39   14.90
  -9  -8   0    6.20    4.00
  -9  -8   0    5.70    4.80
  -9  -8   0    0.60    2.70
  -9  -8   0    7.70    6.90
   9   8   0    4.30    3.60
   9   8   0    8.70    3.30
   9   8   0   15.10    4.10
   9   8   0   -4.40    4.10
   9   8   0   12.10    4.90
   9   8   0    5.60    3.30
 -10  -8   0    6.60    2.50
 -10  -8   0    1.60    5.10
 -10  -8   0   -5.10    5.20
 -10  -8   0   -0.90    3.80
  10   8   0    1.60    6.50
  10   8   0   -4.60    3.20
  10   8   0   -1.50    2.80
  10   8   0   -7.30    3.50
  10   8   0    0.10    2.70
  10   8   0    8.40    4.50
 -11  -8   0   -4.80    5.60
 -11  -8   0   -7.70    3.90
  11   8   0   -1.30    3.50
  11   8   0   -2.80    5.10
 -12  -8   0    1.10    3.80
 -12  -8   0   -6.30    7.60
  12   8   0   -1.50    4.50
  12   8   0    0.40    3.60
  12   8   0    3.20    7.90
  12   8   0    3.30    4.50
  15  -9   0    0.60    3.50
  15  -9   0   -1.60    5.30
 -15   9   0    0.90    1.90
 -15   9   0   -5.10    7.80
  14  -9   0    6.20    2.90
  14  -9   0    4.80    6.50
  14  -9   0   -1.30    4.40
 -14   9   0    2.70    4.00
 -14   9   0    3.20    1.80
 -14   9   0   -6.90    5.50
 -14   9   0   -0.40    5.80
 -14   9   0    3.10    3.10
  13  -9   0   42.40    5.90
  13  -9   0   39.70    6.10
  13  -9   0   41.40    9.70
 -13   9   0   42.50    8.30
 -13   9   0   39.20    8.70
 -13   9   0   37.20    6.20
 -13   9   0   24.90    8.30
  12  -9   0   -1.80    3.40
  12  -9   0   -1.20    3.50
  12  -9   0   -1.70    3.80
  12  -9   0    2.80    5.00
  12  -9   0    3.50    2.80
 -12   9   0   -3.60    3.80
 -12   9   0   -0.40    4.60
 -12   9   0    0.70    3.20
 -12   9   0   -0.30    3.10
 -12   9   0   -3.00    1.80
  11  -9   0   15.30    5.60
  11  -9   0   15.50    3.70
  11  -9   0    9.90    5.00
  11  -9   0   18.00    4.90
  11  -9   0   10.50    2.90
 -11   9   0   13.70    3.40
 -11   9   0   20.30    4.50
 -11   9   0   11.70    4.90
 -11   9   0    8.40    5.50
 -11   9   0   16.60    6.00
  10  -9   0   10.90    3.90
  10  -9   0    9.70    4.30
  10  -9   0   13.50    4.90
  10  -9   0    7.70    2.40
  10  -9   0    9.70    3.50
 -10   9   0    6.20    4.40
 -10   9   0   10.70    3.50
 -10   9   0   14.00    6.10
 -10   9   0   11.80    4.90
 -10   9   0   11.90    3.80
   9  -9   0   44.80    8.40
   9  -9   0   52.59    6.10
   9  -9   0   33.70    5.80
   9  -9   0   53.89    6.50
   9  -9   0   41.60    7.00
  -9   9   0   39.80    5.80
  -9   9   0   57.19    6.90
  -9   9   0   50.59    8.10
  -9   9   0   42.80    7.70
  -9   9   0   34.80   10.20
   8  -9   0   82.49    7.10
   8  -9   0   54.89    9.20
   8  -9   0   88.49    9.60
   8  -9   0   69.89    8.70
   8  -9   0   79.59    6.50
  -8   9   0   86.99    7.90
  -8   9   0   73.69    9.10
  -8   9   0   81.49    7.50
  -8   9   0   58.59    9.60
  -8   9   0   93.69   10.90
   7  -9   0   54.39    5.90
   7  -9   0   64.29    7.70
   7  -9   0   58.59    5.60
   7  -9   0   39.10    6.30
  -7   9   0   53.09    7.90
  -7   9   0   36.60    6.30
  -7   9   0   60.19    6.40
  -7   9   0   70.79    6.50
   6  -9   0   85.89    7.90
   6  -9   0   88.19    6.70
   6  -9   0   73.99    8.30
   6  -9   0   86.69    8.50
   6  -9   0   99.39    7.00
   6  -9   0   76.59   10.30
  -6   9   0  105.39   13.10
  -6   9   0   91.39    9.20
  -6   9   0   79.69    6.80
  -6   9   0   83.69    7.00
  -6   9   0   80.59    8.70
   5  -9   0  255.57   10.90
   5  -9   0  245.38   12.90
   5  -9   0  221.38   10.30
   5  -9   0  260.47   17.00
   5  -9   0  229.38   11.20
   5  -9   0  206.88   12.60
  -5   9   0  219.48   11.50
  -5   9   0  254.17   17.20
  -5   9   0  251.27   14.50
  -5   9   0  260.87   14.20
   4  -9   0   43.20    4.80
   4  -9   0   37.40    6.90
   4  -9   0   37.90    3.00
   4  -9   0   26.60    4.40
   4  -9   0   44.10    4.80
   4  -9   0   32.60    5.30
   4  -9   0   40.90    4.20
  -4   9   0   43.40    5.00
  -4   9   0   38.40    2.80
  -4   9   0   34.20    5.60
  -4   9   0   56.29    7.20
   3  -9   0  248.58   11.20
   3  -9   0  247.78    9.10
   3  -9   0  237.18   13.20
   3  -9   0  259.67   16.40
   3  -9   0  237.58   10.30
   3  -9   0  265.67   12.70
  -3   9   0  241.38    6.40
  -3   9   0  250.47   16.50
  -3   9   0  253.97   12.80
  -3   9   0  239.88   13.80
  -3   9   0  254.47   12.40
  -3   9   0  250.57   10.30
   2  -9   0   43.00    3.40
   2  -9   0   37.50    6.20
   2  -9   0   40.40    4.60
   2  -9   0   30.90    6.00
   2  -9   0   29.00    4.40
   2  -9   0   50.69    5.80
  -2   9   0   40.20    4.70
  -2   9   0   38.30    5.50
  -2   9   0   38.90    6.50
  -2   9   0   32.10    4.70
   1  -9   0  401.76    9.10
   1  -9   0  436.16   18.80
   1  -9   0  395.56   15.20
   1  -9   0  386.66   15.40
   1  -9   0  392.76   13.60
  -1   9   0  388.56   15.90
  -1   9   0  425.76   13.80
  -1   9   0  408.96   16.70
  -1   9   0  384.56   18.40
  -1   9   0  401.56   11.20
  -1   9   0  399.06   20.30
   0  -9   0  204.38   11.20
   0  -9   0  200.68   11.00
   0  -9   0  223.98    6.50
   0  -9   0  217.58    9.90
   0   9   0  231.08   15.40
   0   9   0  211.88    7.20
   0   9   0  204.08   11.30
   0   9   0  212.48    9.60
   0   9   0  206.88   11.90
   0   9   0  220.28   14.10
  -1  -9   0  413.56   14.50
  -1  -9   0  396.46   10.20
  -1  -9   0  398.36   16.40
  -1  -9   0  447.26   19.70
  -1  -9   0  402.36   16.10
   1   9   0  399.56   19.50
   1   9   0  420.36   17.50
   1   9   0  380.36   10.80
   1   9   0  407.46   20.20
   1   9   0  395.36   13.70
   1   9   0  410.86   16.30
  -2  -9   0   31.10    4.40
  -2  -9   0   44.70    5.70
  -2  -9   0   37.30    5.60
  -2  -9   0   24.50    4.80
   2   9   0   29.90    5.40
   2   9   0   27.00    4.00
   2   9   0   44.60    5.70
   2   9   0   25.50    5.20
   2   9   0   31.60    6.50
  -3  -9   0  238.08   15.80
  -3  -9   0  259.37   13.70
  -3  -9   0  255.27   11.70
  -3  -9   0  261.37   14.20
   3   9   0  266.67   13.60
   3   9   0  251.17   15.50
   3   9   0  251.27   14.20
   3   9   0  258.17   17.10
  -4  -9   0   65.79    6.50
  -4  -9   0   67.59    8.30
  -4  -9   0   59.09    7.30
  -4  -9   0   61.39   10.80
   4   9   0   81.69    9.20
   4   9   0   65.59    6.50
   4   9   0   77.29    9.10
   4   9   0   65.39    7.30
   4   9   0   83.99   10.70
  -5  -9   0  166.48   12.40
  -5  -9   0  167.88   14.10
  -5  -9   0  173.48   10.60
  -5  -9   0  174.08   12.30
   5   9   0  170.98    9.70
   5   9   0  182.58   12.00
   5   9   0  186.08   13.40
   5   9   0  156.28   15.00
   5   9   0  171.68   12.30
  -6  -9   0  385.16   19.70
  -6  -9   0  348.17   18.90
  -6  -9   0  410.76   17.10
  -6  -9   0  395.66   23.30
   6   9   0  385.46   19.90
   6   9   0  423.16   24.40
   6   9   0  394.66   18.60
   6   9   0  380.16   23.40
   6   9   0  378.56   15.50
  -7  -9   0  176.88   13.70
  -7  -9   0  192.28   12.10
  -7  -9   0  222.88   15.30
  -7  -9   0  189.18   17.10
   7   9   0  194.18   11.40
   7   9   0  187.08   13.10
   7   9   0  184.28   14.20
   7   9   0  211.28   17.80
   7   9   0  193.18   14.00
  -8  -9   0   39.10    8.90
  -8  -9   0   38.60    6.90
  -8  -9   0   37.30    5.70
  -8  -9   0   42.30    7.50
   8   9   0   38.30    9.70
   8   9   0   41.40    7.40
  -9  -9   0    8.70    4.50
  -9  -9   0   10.30    4.80
  -9  -9   0   10.60    4.60
   9   9   0    6.10    3.40
   9   9   0    3.50    4.10
   9   9   0    8.80    3.90
   9   9   0    1.10    4.50
   9   9   0    8.00    3.20
   9   9   0   12.80    6.60
 -10  -9   0   81.79   20.90
 -10  -9   0  102.79   10.60
 -10  -9   0  149.99   14.10
  10   9   0  125.19   13.50
  10   9   0  127.39   12.80
  10   9   0  114.29   16.10
  10   9   0  115.69   13.00
  10   9   0  116.09   11.40
 -11  -9   0  -10.80    3.80
 -11  -9   0   -6.70    2.50
  11   9   0   -9.20    4.60
  11   9   0   -2.60    4.60
  11   9   0   -8.70    3.20
  15 -10   0   -2.90    4.90
  15 -10   0    0.10    3.20
  15 -10   0   -3.90    3.90
 -15  10   0   -3.20    3.30
 -15  10   0   -2.20    4.80
  14 -10   0   56.09   10.50
  14 -10   0   58.69    7.50
  14 -10   0   48.40    9.30
 -14  10   0   69.29    8.80
 -14  10   0   69.29   11.60
 -14  10   0   65.29   12.20
  13 -10   0   -1.60    4.00
  13 -10   0   -5.20    2.40
  13 -10   0   -3.90    3.30
  13 -10   0   -1.40    2.60
 -13  10   0   -4.20    5.50
 -13  10   0   -2.40    4.40
 -13  10   0    0.80    2.50
 -13  10   0   -7.90    3.30
  12 -10   0    5.40    5.40
  12 -10   0   17.80    5.70
  12 -10   0   10.80    3.70
  12 -10   0   14.50    3.80
  12 -10   0    5.30    5.00
 -12  10   0   15.30    5.70
 -12  10   0    4.80    3.80
 -12  10   0   10.30    4.00
 -12  10   0    8.50    3.60
 -12  10   0    8.20    5.10
  11 -10   0   51.59    8.80
  11 -10   0   63.49    7.10
  11 -10   0   40.70    9.00
  11 -10   0   54.59    7.10
 -11  10   0   37.70    9.00
 -11  10   0   48.60    9.90
 -11  10   0   37.90    7.10
 -11  10   0   55.69    9.00
 -11  10   0   62.29    7.60
  10 -10   0    4.70    2.70
  10 -10   0    5.20    2.60
  10 -10   0   -3.10    3.50
  10 -10   0   -2.10    3.60
  10 -10   0   -0.80    3.00
 -10  10   0   -5.20    2.70
 -10  10   0    6.40    5.00
 -10  10   0   -0.40    2.30
 -10  10   0    0.00    4.50
 -10  10   0    0.70    2.70
   9 -10   0   19.50    4.80
   9 -10   0   20.30    5.90
   9 -10   0   14.70    5.10
   9 -10   0   25.90    5.30
   9 -10   0   27.40    4.70
  -9  10   0   20.20    4.30
  -9  10   0   22.00    7.00
  -9  10   0   22.50    4.40
  -9  10   0   16.80    5.40
  -9  10   0   21.70    5.80
   8 -10   0  327.77   13.90
   8 -10   0  344.27   17.80
   8 -10   0  311.57   13.60
   8 -10   0  314.67   17.20
   8 -10   0  338.17   18.70
   8 -10   0  326.97   20.80
  -8  10   0  325.77   22.30
  -8  10   0  336.37   18.80
  -8  10   0  318.67   14.90
  -8  10   0  333.27   22.30
  -8  10   0  317.37   18.70
   7 -10   0   11.10    3.60
   7 -10   0   11.00    3.40
   7 -10   0   14.90    4.10
   7 -10   0   15.50    4.90
   7 -10   0   10.00    2.50
   7 -10   0   15.10    3.50
  -7  10   0   16.20    3.40
  -7  10   0   22.40    5.30
  -7  10   0    3.10    3.60
  -7  10   0    9.10    3.10
  -7  10   0   13.60    4.90
   6 -10   0  563.54   19.60
   6 -10   0  556.24   22.80
   6 -10   0  541.25   21.20
   6 -10   0  550.14   17.70
   6 -10   0  539.55   26.90
   6 -10   0  552.64   18.20
  -6  10   0  559.94   20.00
  -6  10   0  523.75   22.90
  -6  10   0  577.64   27.90
  -6  10   0  552.74   23.20
  -6  10   0  549.95   18.50
   5 -10   0  343.47   13.80
   5 -10   0  379.36   18.20
   5 -10   0  358.06    9.10
   5 -10   0  356.76   13.80
   5 -10   0  362.96   13.70
   5 -10   0  364.36   21.30
   5 -10   0  341.47   16.10
  -5  10   0  371.56   21.80
  -5  10   0  364.66   18.50
  -5  10   0  382.36   14.30
  -5  10   0  351.56    9.70
  -5  10   0  338.47   17.00
  -5  10   0  360.66   15.60
   4 -10   0   72.39    6.50
   4 -10   0   64.69    6.00
   4 -10   0   69.59   10.10
   4 -10   0   59.79    4.20
   4 -10   0   48.50    7.60
   4 -10   0   64.29    5.20
   4 -10   0   59.49    6.60
  -4  10   0   69.29    9.90
  -4  10   0   67.29    6.20
  -4  10   0   64.09    3.40
  -4  10   0   73.39    8.60
  -4  10   0   58.59    7.50
  -4  10   0   61.59    7.10
   3 -10   0 1020.90   28.50
   3 -10   0  999.10   31.20
   3 -10   0 1055.49   31.00
   3 -10   0 1004.60   25.00
   3 -10   0  961.30   21.50
   3 -10   0  989.00   35.70
  -3  10   0 1009.30   36.70
  -3  10   0  991.50   29.40
  -3  10   0 1013.30   28.70
  -3  10   0 1029.60   32.70
  -3  10   0  986.90   18.00
  -3  10   0 1019.20   25.70
   2 -10   0  208.88   15.60
   2 -10   0  229.48   12.30
   2 -10   0  213.18    7.50
   2 -10   0  226.78   13.70
   2 -10   0  211.78   10.10
  -2  10   0  218.28   12.40
  -2  10   0  186.68   21.10
  -2  10   0  209.28   12.00
  -2  10   0  213.38   12.50
  -2  10   0  220.58   14.70
   1 -10   0  380.46   17.00
   1 -10   0  375.66    9.10
   1 -10   0  414.96   19.20
   1 -10   0  383.96   16.10
   1 -10   0  391.76   14.20
  -1  10   0  402.66   19.70
  -1  10   0  401.76   21.30
  -1  10   0  393.76   14.30
  -1  10   0  385.76   16.40
  -1  10   0  380.76   16.90
  -1  10   0  386.96   11.30
   0 -10   0   75.79    6.50
   0 -10   0   74.09    7.20
   0 -10   0   63.19    3.50
   0 -10   0   63.19    6.80
   0 -10   0   65.89    8.30
   0  10   0   70.89    5.90
   0  10   0   68.49    7.90
   0  10   0   72.69    4.20
   0  10   0   60.69    6.90
   0  10   0   66.29    8.70
   0  10   0   62.59    8.40
  -1 -10   0   22.30    2.60
  -1 -10   0   19.90    5.40
  -1 -10   0   16.10    3.30
  -1 -10   0   11.80    3.20
  -1 -10   0   19.50    3.80
   1  10   0   21.50    2.40
   1  10   0   15.40    3.10
   1  10   0   22.90    5.90
   1  10   0   19.50    5.60
   1  10   0   19.70    4.70
   1  10   0   16.70    3.40
  -2 -10   0  193.28   12.10
  -2 -10   0  150.38   10.70
  -2 -10   0  178.88    7.10
  -2 -10   0  183.58   10.20
   2  10   0  165.28   11.90
   2  10   0  185.58   11.40
   2  10   0  176.78   13.90
   2  10   0  168.78    7.40
   2  10   0  162.28   13.70
   2  10   0  172.78    9.30
  -3 -10   0   11.40    3.50
  -3 -10   0   13.70    3.40
  -3 -10   0    5.40    3.20
  -3 -10   0   12.00    4.40
   3  10   0   11.80    3.30
   3  10   0    7.20    3.60
   3  10   0   11.50    3.90
   3  10   0   12.50    3.10
   3  10   0    7.00    3.90
  -4 -10   0    4.20    3.20
  -4 -10   0    6.80    3.10
  -4 -10   0    4.10    3.00
  -4 -10   0    7.30    4.10
   4  10   0    5.50    2.60
   4  10   0    3.00    3.20
   4  10   0    7.40    2.50
   4  10   0    9.00    4.70
  -5 -10   0  274.37   19.40
  -5 -10   0  272.47   16.40
  -5 -10   0  248.38   15.60
  -5 -10   0  260.47   13.60
   5  10   0  269.37   19.40
   5  10   0  274.17   17.80
   5  10   0  250.07   23.90
   5  10   0  264.97   12.70
   5  10   0  272.77   15.20
  -6 -10   0  142.79   10.50
  -6 -10   0  151.28   12.70
  -6 -10   0  150.78   13.20
  -6 -10   0  148.79   15.50
   6  10   0  138.29    9.80
   6  10   0  161.08   12.40
   6  10   0  143.29   13.20
   6  10   0  142.09   12.50
   6  10   0  151.88   15.40
  -7 -10   0  165.08   14.10
  -7 -10   0  172.08   11.70
  -7 -10   0  146.69   16.70
  -7 -10   0  170.78   16.80
   7  10   0  173.58   14.00
   7  10   0  164.18   11.00
   7  10   0  157.28   14.30
   7  10   0  203.28   19.10
   7  10   0  168.28   13.90
  -8 -10   0    1.00    5.00
  -8 -10   0    2.10    4.20
  -8 -10   0    2.10    3.60
  -8 -10   0   -2.30    2.00
   8  10   0   -6.30    3.10
   8  10   0    5.20    4.60
   8  10   0    0.70    3.40
   8  10   0   -0.50    2.80
   8  10   0    3.90    4.80
  -9 -10   0   49.40    8.80
  -9 -10   0   61.69   17.50
  -9 -10   0   49.90    7.10
   9  10   0   59.19   11.60
   9  10   0   49.90    8.10
   9  10   0   35.00    6.90
 -10 -10   0  101.09   13.90
 -10 -10   0   98.59   12.20
 -10 -10   0  110.89   19.70
  10  10   0  109.29   11.90
  10  10   0  124.69   13.10
  10  10   0   84.09   13.50
  10  10   0  104.19   14.90
 -11 -10   0   42.60    7.50
 -11 -10   0   43.80    9.00
  11  10   0   41.50    8.10
  11  10   0   42.80    9.50
  11  10   0   48.60    7.80
  11  10   0   61.19   12.40
  14 -11   0  192.98   18.00
  14 -11   0  173.88   12.70
  14 -11   0  133.59   18.20
 -14  11   0  142.49   12.60
 -14  11   0  176.28   17.20
 -14  11   0  166.18   19.40
  13 -11   0   13.30    4.50
  13 -11   0   13.20    5.70
  13 -11   0   11.40    6.10
 -13  11   0   20.60    5.40
 -13  11   0    8.80    6.70
 -13  11   0    8.70    4.90
 -13  11   0   22.20    8.20
  12 -11   0  124.09   13.70
  12 -11   0  136.09   14.50
  12 -11   0  187.08   18.70
  12 -11   0  150.18   10.90
  12 -11   0  157.68   11.50
 -12  11   0  134.69   14.00
 -12  11   0  124.19   17.40
 -12  11   0  146.89   11.40
 -12  11   0  148.59   15.90
 -12  11   0  136.49   15.90
  11 -11   0   42.40    8.10
  11 -11   0   59.19   10.50
  11 -11   0   44.90    8.70
  11 -11   0   57.19    7.10
 -11  11   0   64.09    8.20
 -11  11   0   63.09    9.70
 -11  11   0   33.90    9.00
 -11  11   0   45.00    7.00
 -11  11   0   59.89   10.30
  10 -11   0  175.68   14.50
  10 -11   0  193.68   11.70
  10 -11   0  153.28   16.30
  10 -11   0  183.68   17.40
  10 -11   0  177.78   11.00
  10 -11   0  176.58   15.00
 -10  11   0  185.98   16.20
 -10  11   0  160.28   18.10
 -10  11   0  167.58   14.80
 -10  11   0  184.08   12.70
 -10  11   0  165.88   12.20
   9 -11   0  247.78   16.60
   9 -11   0  236.38   15.50
   9 -11   0  238.48   19.90
   9 -11   0  245.18   12.80
   9 -11   0  254.27   16.30
   9 -11   0  270.67   13.00
  -9  11   0  244.78   21.00
  -9  11   0  235.78   17.70
  -9  11   0  252.87   17.40
  -9  11   0  244.78   14.20
  -9  11   0  233.38   13.20
   8 -11   0   24.70    5.50
   8 -11   0   30.90    4.40
   8 -11   0   19.20    4.60
   8 -11   0   23.00    5.10
   8 -11   0   27.40    5.80
  -8  11   0   21.70    6.40
  -8  11   0   23.50    4.80
  -8  11   0   27.30    6.20
  -8  11   0   28.10    5.00
  -8  11   0   15.00    5.20
   7 -11   0  275.37   20.00
   7 -11   0  263.67   14.20
   7 -11   0  269.57   16.60
   7 -11   0  261.47   15.50
   7 -11   0  270.27   12.60
   7 -11   0  274.57   12.60
  -7  11   0  260.77   13.40
  -7  11   0  239.28   16.20
  -7  11   0  253.87   20.30
  -7  11   0  241.58   16.40
   6 -11   0  150.48   15.10
   6 -11   0  137.19   11.80
   6 -11   0  120.49    8.50
   6 -11   0  115.69    8.30
   6 -11   0  114.99   10.20
   6 -11   0  128.39    9.10
  -6  11   0  121.39    5.80
  -6  11   0  124.79   13.70
  -6  11   0  124.59    9.00
  -6  11   0  125.69   10.00
  -6  11   0  124.49   11.00
  -6  11   0  118.39   11.50
   5 -11   0  551.84   18.80
   5 -11   0  536.15   27.20
   5 -11   0  557.04   18.00
   5 -11   0  556.14   21.50
   5 -11   0  534.25   12.90
   5 -11   0  568.04   23.50
   5 -11   0  527.75   17.10
  -5  11   0  554.34   18.60
  -5  11   0  532.35   24.00
  -5  11   0  532.75   20.70
  -5  11   0  593.54   23.50
  -5  11   0  542.05   27.60
  -5  11   0  543.85   12.50
   4 -11   0    3.10    1.40
   4 -11   0    2.20    1.90
   4 -11   0    2.40    1.40
   4 -11   0   -0.60    2.20
   4 -11   0   -0.10    2.40
   4 -11   0   -2.40    2.10
   4 -11   0    0.50    1.40
  -4  11   0   -1.30    2.60
  -4  11   0   -0.40    2.80
  -4  11   0    0.30    3.00
  -4  11   0    1.40    1.00
  -4  11   0    2.20    2.00
  -4  11   0    0.40    1.80
   3 -11   0  933.21   31.20
   3 -11   0 1004.20   21.10
   3 -11   0  892.71   35.10
   3 -11   0  896.01   25.90
   3 -11   0  921.01   27.80
   3 -11   0  941.61   24.70
  -3  11   0  941.71   34.70
  -3  11   0  912.51   35.90
  -3  11   0  913.01   24.50
  -3  11   0  914.01   28.40
  -3  11   0  884.11   31.70
   2 -11   0  148.59   11.80
   2 -11   0  167.18    9.50
   2 -11   0  157.88   10.80
   2 -11   0  155.18   10.00
  -2  11   0  170.48   11.90
  -2  11   0  161.28    9.30
  -2  11   0  155.78   12.80
  -2  11   0  172.28   15.10
  -2  11   0  178.28   12.20
   1 -11   0   40.40    6.40
   1 -11   0   48.80    6.30
   1 -11   0   50.49    5.60
   1 -11   0   56.49    6.30
   1 -11   0   51.79    3.00
  -1  11   0   42.10    6.30
  -1  11   0   41.30    7.10
  -1  11   0   59.09    5.90
  -1  11   0   35.30    6.60
  -1  11   0   66.69    7.50
   0 -11   0  379.16   16.80
   0 -11   0  359.36    9.20
   0 -11   0  338.37   16.00
   0 -11   0  372.96   14.60
   0 -11   0  369.96   19.70
   0  11   0  342.77   19.50
   0  11   0  346.17   13.80
   0  11   0  357.16   17.40
   0  11   0  355.56   10.50
   0  11   0  360.16   21.20
   0  11   0  345.67   16.30
  -1 -11   0  363.96   19.90
  -1 -11   0  351.26   16.70
  -1 -11   0  379.46   15.10
  -1 -11   0  385.56   17.20
  -1 -11   0  368.36   10.10
   1  11   0  419.36   22.70
   1  11   0  345.67   14.00
   1  11   0  383.16   11.20
   1  11   0  357.46   17.60
   1  11   0  375.56   17.20
   1  11   0  376.56   20.80
  -2 -11   0    2.10    1.80
  -2 -11   0    1.50    1.00
  -2 -11   0    0.30    2.30
  -2 -11   0   -2.40    2.70
  -2 -11   0   -1.90    2.00
   2  11   0    1.30    3.20
   2  11   0    1.90    2.70
   2  11   0   -0.10    1.70
   2  11   0   -0.50    1.10
   2  11   0    2.30    3.20
   2  11   0   -0.90    2.40
  -3 -11   0  179.18   12.60
  -3 -11   0  172.48   14.90
  -3 -11   0  155.08    7.40
  -3 -11   0  177.08   11.10
  -3 -11   0  166.38   12.10
   3  11   0  160.78   14.60
   3  11   0  156.88   14.90
   3  11   0  146.09   12.20
   3  11   0  172.98   11.50
   3  11   0  158.38    9.70
  -4 -11   0    7.90    4.40
  -4 -11   0   10.50    3.50
  -4 -11   0    3.10    2.90
  -4 -11   0    5.70    3.00
   4  11   0    4.00    2.50
   4  11   0    9.90    3.70
   4  11   0    6.60    3.40
   4  11   0    3.50    2.90
   4  11   0   -0.20    3.80
  -5 -11   0  196.78   14.10
  -5 -11   0  181.98   13.70
  -5 -11   0  179.28   16.90
  -5 -11   0  189.38   12.20
   5  11   0  176.38   10.90
   5  11   0  167.18   12.50
   5  11   0  189.78   15.90
   5  11   0  198.38   14.30
  -6 -11   0   13.00    4.30
  -6 -11   0   22.50    7.70
  -6 -11   0   14.80    4.30
  -6 -11   0    6.00    6.70
   6  11   0   12.50    6.00
   6  11   0   14.50    4.10
   6  11   0   14.00    4.60
   6  11   0   11.10    5.10
   6  11   0   18.10    5.80
  -7 -11   0   58.89   10.30
  -7 -11   0   70.59    8.50
  -7 -11   0   42.00    7.30
  -7 -11   0   47.70    8.60
   7  11   0   51.29    7.60
   7  11   0   84.19   10.60
   7  11   0   64.79    7.90
   7  11   0   93.29   14.10
  -8 -11   0   -0.10    6.50
  -8 -11   0   -4.50    2.30
  -8 -11   0   -0.40    3.80
   8  11   0    3.40    3.60
   8  11   0   -6.90    3.00
   8  11   0    0.90    5.20
   8  11   0   -0.80    2.50
  -9 -11   0    5.40    5.70
  -9 -11   0    3.00    8.10
  -9 -11   0    7.80    5.20
   9  11   0    4.10    5.80
   9  11   0    3.60    4.40
   9  11   0    9.10    4.40
 -10 -11   0   48.30    7.90
 -10 -11   0   43.90   10.10
  10  11   0   42.40    8.50
  10  11   0   51.89    9.90
  10  11   0   46.10    8.90
  10  11   0   40.00   11.80
  14 -12   0   44.60    7.30
  14 -12   0   49.00    9.90
  14 -12   0   55.29   11.20
  14 -12   0   46.20   10.30
 -14  12   0   41.90    6.50
 -14  12   0   33.20    7.90
  13 -12   0   15.20    6.50
  13 -12   0   26.10    7.40
  13 -12   0    9.20    4.00
  13 -12   0   16.50    6.30
 -13  12   0   23.90    8.00
 -13  12   0   14.10    7.50
 -13  12   0   -0.20    7.40
 -13  12   0   13.90    7.20
  12 -12   0  386.66   16.90
  12 -12   0  369.26   26.90
  12 -12   0  396.66   22.80
  12 -12   0  420.66   24.40
  12 -12   0  341.37   16.90
 -12  12   0  357.96   23.10
 -12  12   0  391.96   34.10
 -12  12   0  343.37   27.90
 -12  12   0  337.17   18.40
  11 -12   0  266.97   18.80
  11 -12   0  279.17   14.50
  11 -12   0  288.17   19.40
  11 -12   0  285.47   18.80
  11 -12   0  266.07   22.40
  11 -12   0  279.67   14.90
 -11  12   0  256.37   15.50
 -11  12   0  327.47   21.50
 -11  12   0  241.88   18.90
 -11  12   0  255.67   15.80
  10 -12   0   27.00    6.30
  10 -12   0   35.20    7.40
  10 -12   0   37.00    5.80
  10 -12   0   35.60    7.40
  10 -12   0   34.20    6.30
  10 -12   0   35.40    5.90
 -10  12   0   37.80    6.00
 -10  12   0   38.00    7.90
 -10  12   0   32.70    9.00
 -10  12   0   27.80    5.10
 -10  12   0   37.10    7.50
   9 -12   0   36.00    6.90
   9 -12   0   31.00    4.80
   9 -12   0   25.60    4.50
   9 -12   0   20.90    5.50
   9 -12   0   34.00    6.30
   9 -12   0   41.20    8.30
  -9  12   0   29.40    5.40
  -9  12   0   29.90    6.70
  -9  12   0   34.90    5.60
  -9  12   0   30.60    7.10
  -9  12   0   39.40    9.20
   8 -12   0    6.70    2.80
   8 -12   0    1.20    3.00
   8 -12   0   -0.90    3.50
   8 -12   0    0.90    2.40
   8 -12   0    7.70    3.70
   8 -12   0    6.60    4.60
  -8  12   0    6.10    3.10
  -8  12   0    0.40    4.50
  -8  12   0    6.00    2.70
  -8  12   0   -0.40    2.90
  -8  12   0    3.60    4.20
   7 -12   0  152.98   10.30
   7 -12   0  131.39   12.60
   7 -12   0  145.79   11.80
   7 -12   0  145.29    9.50
   7 -12   0  147.49   10.60
   7 -12   0  148.19   15.70
  -7  12   0  144.99    6.80
  -7  12   0  139.59   13.20
  -7  12   0  165.18   12.00
  -7  12   0  162.78   13.40
  -7  12   0  146.49   10.40
  -7  12   0  157.48   17.10
   6 -12   0  244.28   20.70
   6 -12   0  252.07   12.40
   6 -12   0  241.68   12.20
   6 -12   0  265.37   15.50
   6 -12   0  236.28   15.60
   6 -12   0  250.37   12.70
  -6  12   0  229.58   19.50
  -6  12   0  231.58   14.00
  -6  12   0  223.18   16.60
  -6  12   0  253.97   16.80
  -6  12   0  247.88   13.00
  -6  12   0  236.98    8.00
   5 -12   0   34.50    5.80
   5 -12   0   34.30    4.80
   5 -12   0   27.80    4.50
   5 -12   0   43.10    5.40
   5 -12   0   30.40    7.70
   5 -12   0   38.60    3.70
   5 -12   0   30.80    5.70
  -5  12   0   25.20    6.20
  -5  12   0   38.80    3.00
  -5  12   0   32.20    6.10
   4 -12   0   14.20    3.30
   4 -12   0   14.40    3.50
   4 -12   0    8.20    3.50
   4 -12   0   11.20    3.80
   4 -12   0   16.20    2.70
   4 -12   0   15.40    2.70
   4 -12   0   16.90    5.40
  -4  12   0   10.60    4.60
  -4  12   0   14.80    4.40
  -4  12   0   15.70    3.90
  -4  12   0   17.40    4.40
  -4  12   0   17.80    2.10
  -4  12   0   11.30    3.00
   3 -12   0  331.47   21.10
   3 -12   0  324.67   16.20
   3 -12   0  295.87   13.30
   3 -12   0  319.67   14.70
   3 -12   0  333.77   18.50
   3 -12   0  305.97   10.10
  -3  12   0  342.37   19.90
  -3  12   0  294.47   20.90
  -3  12   0  324.27   17.10
  -3  12   0  313.57   13.60
  -3  12   0  323.67   16.50
   2 -12   0   20.80    4.60
   2 -12   0   19.00    3.80
   2 -12   0   19.30    4.10
   2 -12   0   17.70    5.50
  -2  12   0   24.70    5.80
  -2  12   0   23.10    3.70
  -2  12   0   20.70    5.00
  -2  12   0   18.50    4.30
  -2  12   0   16.70    5.60
   1 -12   0    6.80    2.70
   1 -12   0    5.30    2.40
   1 -12   0   -0.40    3.40
   1 -12   0    4.50    2.20
  -1  12   0    2.60    2.20
  -1  12   0    1.70    3.60
  -1  12   0    3.70    3.50
  -1  12   0    9.80    3.70
  -1  12   0    3.80    2.80
   0 -12   0    4.00    2.80
   0 -12   0   -2.10    1.90
   0 -12   0    0.40    1.90
   0 -12   0    2.50    2.60
   0 -12   0   -0.30    1.00
   0  12   0    1.60    3.20
   0  12   0    3.30    3.60
   0  12   0    1.50    3.10
   0  12   0   -2.80    1.60
   0  12   0   -4.00    2.40
   0  12   0   -0.50    1.30
  -1 -12   0  101.69    9.40
  -1 -12   0   89.69    9.40
  -1 -12   0   92.89    5.00
  -1 -12   0   94.19    9.20
   1  12   0   90.69    7.70
   1  12   0  101.09   13.20
   1  12   0   92.89   10.60
   1  12   0  114.09   12.20
   1  12   0   98.59    5.40
   1  12   0   90.79    9.60
  -2 -12   0   67.99    4.60
  -2 -12   0   73.49    7.50
  -2 -12   0   46.00    8.80
  -2 -12   0   80.99    8.80
   2  12   0   64.69    4.90
   2  12   0   49.70    8.50
   2  12   0   51.59    9.00
   2  12   0   68.99    8.40
   2  12   0   78.79    9.90
   2  12   0   68.69    7.20
  -3 -12   0   65.59    5.10
  -3 -12   0   62.29    7.30
  -3 -12   0   47.40    7.40
  -3 -12   0   78.69    8.90
  -3 -12   0   57.79    9.40
   3  12   0   57.09    9.50
   3  12   0   67.29    5.30
   3  12   0   67.79    6.80
   3  12   0   47.40    7.50
   3  12   0   58.09    9.50
   3  12   0   46.80    6.60
  -4 -12   0    5.40    3.10
  -4 -12   0    2.40    4.50
  -4 -12   0    4.20    3.30
  -4 -12   0    3.00    3.20
   4  12   0    0.80    2.50
   4  12   0   -5.60    3.40
   4  12   0    3.40    3.30
   4  12   0   -0.40    3.50
  -5 -12   0  154.08   13.70
  -5 -12   0  141.59   15.90
  -5 -12   0  158.08   13.30
  -5 -12   0  140.19   10.80
   5  12   0  117.99   12.30
   5  12   0  151.68   11.40
   5  12   0  120.39   13.00
   5  12   0  134.19   14.60
   5  12   0  135.39   15.10
  -6 -12   0   -3.50    3.90
  -6 -12   0   -1.00    3.90
  -6 -12   0    1.20    3.40
  -6 -12   0   -6.30    2.20
   6  12   0   -3.30    2.60
   6  12   0   -6.70    4.60
   6  12   0   -0.60    3.00
   6  12   0   -2.30    2.50
   6  12   0   -1.00    4.30
  -7 -12   0   -1.50    3.70
  -7 -12   0   -3.40    2.60
   7  12   0   -1.10    3.80
   7  12   0   -6.70    2.90
   7  12   0    0.10    2.70
   7  12   0   -1.90    3.90
  -8 -12   0  -13.90    5.50
  -8 -12   0   -3.70    3.50
   8  12   0   -0.20    4.10
   8  12   0   -2.40    5.60
   8  12   0    2.90    3.30
  -9 -12   0    3.00    4.50
   9  12   0    8.40    4.90
   9  12   0    5.20    6.40
   9  12   0   -3.90    3.60
  13 -13   0   -1.60    4.90
  13 -13   0   -1.40    2.50
  13 -13   0   -1.50    3.60
  13 -13   0   -5.40    3.60
 -13  13   0   -6.40    4.10
 -13  13   0   -1.80    2.80
 -13  13   0    3.10    6.30
  12 -13   0   56.79    9.20
  12 -13   0   88.09    9.60
  12 -13   0   67.89   11.80
  12 -13   0   67.69   10.20
 -12  13   0   74.29   10.90
 -12  13   0   70.19   11.60
 -12  13   0   66.29   11.20
 -12  13   0   82.09   10.20
  11 -13   0   30.20   11.90
  11 -13   0   13.20    4.00
  11 -13   0   13.90    6.20
  11 -13   0   15.50    5.70
  11 -13   0   14.30    5.50
  11 -13   0   19.00    4.50
 -11  13   0    1.90    6.20
 -11  13   0   18.30    6.30
 -11  13   0   12.60    6.00
 -11  13   0    8.90    4.10
  10 -13   0   19.70    5.40
  10 -13   0   18.70    5.60
  10 -13   0    9.00    3.90
  10 -13   0   -2.00    5.10
  10 -13   0   12.10    4.10
  10 -13   0   11.60    4.50
 -10  13   0   11.00    5.50
 -10  13   0   13.40    3.90
 -10  13   0   18.30    6.30
 -10  13   0    4.10    3.60
   9 -13   0   39.50    6.50
   9 -13   0   32.80    7.40
   9 -13   0   49.70    8.30
   9 -13   0   46.60    8.80
   9 -13   0   37.60    5.80
  -9  13   0   32.10    5.80
  -9  13   0   28.30    5.30
  -9  13   0   32.90    8.90
  -9  13   0   44.50    7.90
  -9  13   0   33.70    7.20
   8 -13   0   27.30    6.30
   8 -13   0   34.60    5.10
   8 -13   0   30.80    5.30
   8 -13   0   29.20    7.70
   8 -13   0   29.00    4.90
   8 -13   0   28.90    6.30
  -8  13   0   42.60    6.40
  -8  13   0   38.40    4.40
  -8  13   0   34.40    7.70
  -8  13   0   39.30    8.70
  -8  13   0   34.90    6.30
  -8  13   0   26.30    6.50
   7 -13   0   18.30    6.00
   7 -13   0   19.80    6.90
   7 -13   0   20.40    4.30
   7 -13   0   18.80    3.70
   7 -13   0   25.90    4.60
  -7  13   0   17.80    5.70
  -7  13   0   22.70    5.00
  -7  13   0   11.20    6.10
  -7  13   0   17.60    4.30
  -7  13   0   14.60    4.90
   6 -13   0  640.94   21.50
   6 -13   0  673.53   20.80
   6 -13   0  648.04   22.10
   6 -13   0  683.13   26.20
   6 -13   0  682.13   28.40
   6 -13   0  751.12   35.30
   6 -13   0  650.83   14.50
  -6  13   0  666.73   22.50
  -6  13   0  675.23   14.90
  -6  13   0  686.53   28.50
  -6  13   0  718.63   34.70
  -6  13   0  664.13   25.50
   5 -13   0    3.50    1.80
   5 -13   0    5.70    2.20
   5 -13   0    5.60    2.80
   5 -13   0    4.80    2.60
   5 -13   0    6.90    3.90
   5 -13   0    5.30    3.00
   5 -13   0   -1.80    3.00
  -5  13   0    4.20    4.10
  -5  13   0    5.40    3.70
  -5  13   0    3.20    2.80
  -5  13   0    6.10    1.40
  -5  13   0    1.40    3.70
  -5  13   0    6.40    3.10
   4 -13   0   11.20    4.60
   4 -13   0   15.20    3.50
   4 -13   0    7.60    3.10
   4 -13   0    9.20    4.30
   4 -13   0   13.00    2.70
   4 -13   0   12.30    2.40
   4 -13   0   12.80    4.10
  -4  13   0   18.10    3.60
  -4  13   0   14.00    5.40
  -4  13   0   12.30    4.10
  -4  13   0    9.80    3.70
   3 -13   0   13.60    3.40
   3 -13   0    9.60    2.90
   3 -13   0   15.40    3.70
   3 -13   0   14.50    5.00
  -3  13   0   14.80    3.50
  -3  13   0   11.50    4.40
  -3  13   0   17.10    4.80
  -3  13   0   19.90    4.60
  -3  13   0   16.60    4.20
   2 -13   0    1.60    2.40
   2 -13   0   -3.30    2.80
   2 -13   0    0.70    2.00
   2 -13   0   -3.00    1.70
  -2  13   0   -4.40    3.30
  -2  13   0   -0.50    2.10
  -2  13   0   -0.40    2.30
  -2  13   0    3.40    3.60
  -2  13   0   -4.60    2.40
   1 -13   0  350.86   15.10
   1 -13   0  331.17   20.00
   1 -13   0  315.97   16.70
   1 -13   0  337.67   16.60
  -1  13   0  346.97   21.00
  -1  13   0  323.27   17.60
  -1  13   0  312.37   17.60
  -1  13   0  320.97   14.10
  -1  13   0  356.96   23.70
   0 -13   0    6.70    3.00
   0 -13   0   11.30    1.70
   0 -13   0   14.60    5.20
   0 -13   0   10.00    3.30
   0 -13   0    8.30    4.70
   0  13   0   10.30    4.00
   0  13   0    9.70    3.30
   0  13   0    9.80    4.00
   0  13   0   12.80    2.30
   0  13   0   13.80    4.90
   0  13   0    2.10    4.40
  -1 -13   0   24.60    4.70
  -1 -13   0   32.00    3.30
  -1 -13   0   29.90    5.50
  -1 -13   0   28.60    5.90
  -1 -13   0   19.70    5.50
   1  13   0   33.80    3.40
   1  13   0   34.70    6.70
   1  13   0   33.90    7.70
   1  13   0   23.60    5.30
   1  13   0   30.10    4.80
  -2 -13   0   92.59   12.20
  -2 -13   0   97.59    9.90
  -2 -13   0   79.69    5.10
  -2 -13   0   88.99    9.60
  -2 -13   0   72.49    7.80
   2  13   0   92.29   10.30
   2  13   0   85.19    9.50
   2  13   0   83.19    7.70
   2  13   0   81.69    5.50
   2  13   0   97.19   12.60
   2  13   0  101.39   13.20
  -3 -13   0   36.70    6.50
  -3 -13   0   47.50    4.60
  -3 -13   0   43.30    7.20
  -3 -13   0   42.50    6.30
  -3 -13   0   40.70    8.50
   3  13   0   39.20    7.00
   3  13   0   55.59    5.30
   3  13   0   39.40    7.30
   3  13   0   51.89   10.60
   3  13   0   40.60    5.70
  -4 -13   0   10.10    3.90
  -4 -13   0    7.10    3.50
  -4 -13   0    3.20    2.10
  -4 -13   0   -1.90    4.90
   4  13   0    7.00    3.10
   4  13   0    6.30    4.10
   4  13   0   10.30    4.60
   4  13   0   11.30    3.90
  -5 -13   0    5.80    1.90
  -5 -13   0    9.60    5.00
  -5 -13   0   12.30    3.90
  -5 -13   0    5.20    4.10
  -5 -13   0    3.00    3.20
   5  13   0    6.40    3.60
   5  13   0    5.70    5.50
   5  13   0    7.10    4.30
   5  13   0    7.20    3.10
   5  13   0    8.50    4.00
  -6 -13   0   21.90    8.20
  -6 -13   0   13.60    4.10
  -6 -13   0   23.50    5.70
   6  13   0   23.20    5.70
   6  13   0   29.30    7.00
   6  13   0   17.20    4.50
   6  13   0    9.20    7.70
  -7 -13   0    6.70    4.90
  -7 -13   0   -0.40    3.30
  -7 -13   0   -9.20    5.70
   7  13   0   -9.50    4.70
   7  13   0   -5.90    3.20
   7  13   0  -13.70    5.30
  -8 -13   0   29.50    6.00
  -8 -13   0   30.90    7.80
   8  13   0   38.30   12.00
   8  13   0   39.50    8.30
   8  13   0   46.30    8.90
  13 -14   0    0.40    4.40
  13 -14   0   -1.50    4.70
  13 -14   0   -7.00    3.90
 -13  14   0   -0.60    4.80
  12 -14   0   29.80    6.90
  12 -14   0   19.90    4.90
  12 -14   0   11.30    6.60
  12 -14   0   13.80    4.40
 -12  14   0   11.30    7.50
 -12  14   0   22.70    5.30
 -12  14   0   22.00   10.30
  11 -14   0    5.00    4.10
  11 -14   0   -5.70    4.40
  11 -14   0    0.60    3.30
  11 -14   0   -4.50    2.70
 -11  14   0   -1.90    2.50
 -11  14   0   -6.40    4.20
 -11  14   0   -2.10    5.10
  10 -14   0    8.20    5.00
  10 -14   0    6.50    4.10
  10 -14   0    5.60    3.00
  10 -14   0    2.80    3.20
  10 -14   0    4.70    5.10
  10 -14   0    3.80    3.90
 -10  14   0    4.70    2.00
 -10  14   0    2.30    4.20
 -10  14   0    7.80    6.00
 -10  14   0   -1.40    5.40
   9 -14   0   -2.50    1.90
   9 -14   0   -0.80    3.10
   9 -14   0    0.00    2.60
   9 -14   0   -3.50    3.90
   9 -14   0    0.40    2.40
   9 -14   0   -5.80    3.90
  -9  14   0   -3.90    1.80
  -9  14   0   -2.90    4.30
  -9  14   0    1.30    3.00
  -9  14   0    1.70    3.50
  -9  14   0   -3.20    4.60
  -9  14   0   -2.00    1.20
   8 -14   0  223.88   12.90
   8 -14   0  242.18   16.50
   8 -14   0  224.18   17.90
   8 -14   0  226.08   20.50
   8 -14   0  230.18   13.30
   8 -14   0  250.27   13.80
  -8  14   0  232.98   13.50
  -8  14   0  231.48   17.40
  -8  14   0  209.98   20.40
  -8  14   0  207.08   17.90
  -8  14   0  222.58    8.60
  -8  14   0  200.98   14.60
   7 -14   0   19.10    5.00
   7 -14   0   28.80    5.00
   7 -14   0   33.50    5.60
   7 -14   0   19.40    5.40
   7 -14   0   28.80    4.80
   7 -14   0   21.10    6.40
  -7  14   0   27.80    6.00
  -7  14   0   36.50    3.40
  -7  14   0   37.90    8.20
  -7  14   0   32.60    7.20
  -7  14   0   39.00    6.30
   6 -14   0  163.68    9.80
   6 -14   0  164.48    6.60
   6 -14   0  169.78   18.40
   6 -14   0  167.18   11.00
   6 -14   0  155.38   14.00
   6 -14   0  164.08   11.10
   6 -14   0  186.58   13.80
  -6  14   0  160.38   13.00
  -6  14   0  173.18   14.60
  -6  14   0  159.78   14.60
  -6  14   0  167.78    6.10
  -6  14   0  156.68   17.50
  -6  14   0  179.58   11.50
   5 -14   0    0.40    3.40
   5 -14   0   -1.40    1.80
   5 -14   0   -0.90    3.00
   5 -14   0    2.70    1.60
   5 -14   0    0.30    2.30
   5 -14   0   -1.00    1.80
   5 -14   0    4.10    2.60
  -5  14   0    5.50    3.30
  -5  14   0    1.20    1.90
  -5  14   0   -3.00    3.00
  -5  14   0    1.00    2.70
   4 -14   0   66.79    7.50
   4 -14   0   70.49    5.00
   4 -14   0   79.09    7.90
   4 -14   0   50.49    5.40
   4 -14   0   40.50    7.00
   4 -14   0   52.69    8.10
  -4  14   0   67.39    7.50
  -4  14   0   52.99    9.10
  -4  14   0   42.00    8.10
  -4  14   0   81.19   10.30
  -4  14   0   65.49    8.50
   3 -14   0   74.89    8.30
   3 -14   0   51.99    7.90
   3 -14   0   71.89    7.40
   3 -14   0   46.50    6.70
  -3  14   0   74.39    9.60
  -3  14   0   77.89   10.10
  -3  14   0   75.29    7.40
  -3  14   0   51.89    8.60
  -3  14   0   56.49   10.30
   2 -14   0    5.80    3.60
   2 -14   0    4.80    2.50
   2 -14   0    3.20    4.30
   2 -14   0    4.50    2.80
  -2  14   0    9.80    5.20
  -2  14   0    2.10    3.40
  -2  14   0    3.30    3.60
  -2  14   0    4.10    2.40
  -2  14   0   11.20    3.70
   1 -14   0  497.95   21.30
   1 -14   0  526.15   22.60
   1 -14   0  533.55   20.10
   1 -14   0  548.65   26.30
  -1  14   0  520.45   27.60
  -1  14   0  526.85   23.60
  -1  14   0  552.64   24.50
  -1  14   0  533.25   30.00
  -1  14   0  531.95   19.30
   0 -14   0    5.50    3.00
   0 -14   0    4.50    3.60
   0 -14   0    6.20    3.40
   0 -14   0    7.90    3.30
   0 -14   0    7.80    1.60
   0  14   0    8.00    4.00
   0  14   0    2.80    3.70
   0  14   0   11.20    4.80
   0  14   0   11.70    3.60
   0  14   0   14.70    5.10
  -1 -14   0   53.09    8.10
  -1 -14   0   61.59    7.90
  -1 -14   0   44.00    8.50
  -1 -14   0   59.79    4.30
   1  14   0   52.19    8.40
   1  14   0   49.40    9.40
   1  14   0   53.29    8.30
   1  14   0   64.39    4.50
   1  14   0   78.69    7.60
   1  14   0   40.20    7.90
  -2 -14   0    3.40    1.90
  -2 -14   0    9.20    4.00
  -2 -14   0    7.90    3.90
  -2 -14   0    6.00    2.60
   2  14   0    4.60    2.00
   2  14   0    6.80    4.50
   2  14   0    5.90    3.70
   2  14   0    0.40    4.60
   2  14   0    8.10    3.10
   2  14   0    2.30    2.40
  -3 -14   0   -1.60    1.70
  -3 -14   0   -3.30    2.00
  -3 -14   0    1.40    3.20
  -3 -14   0   -5.00    3.80
  -3 -14   0   -0.90    2.50
   3  14   0    3.20    3.50
   3  14   0   -2.10    2.20
   3  14   0    2.10    5.10
   3  14   0   -4.40    2.80
   3  14   0   -2.50    1.90
   3  14   0   -2.60    3.40
  -4 -14   0    1.00    3.40
  -4 -14   0    1.80    3.40
  -4 -14   0    1.00    2.70
  -4 -14   0   -5.30    7.50
   4  14   0   -0.20    3.40
   4  14   0   -0.20    1.80
   4  14   0   -1.70    2.80
   4  14   0   -4.50    3.30
   4  14   0   -2.10    4.40
   4  14   0   -8.40    3.60
  -5 -14   0    1.50    2.00
  -5 -14   0   -4.60    5.30
  -5 -14   0    2.30    3.80
  -5 -14   0   -3.20    2.40
   5  14   0    0.20    3.90
   5  14   0   -6.10    4.40
   5  14   0  -10.10    5.00
  -6 -14   0    1.90    2.30
  -6 -14   0    3.70    4.00
  -6 -14   0    0.80    3.80
  -6 -14   0    4.50    6.10
   6  14   0   -9.40    5.30
   6  14   0   -3.20    5.30
  -7 -14   0    6.60    4.50
  -7 -14   0   12.40    6.20
   7  14   0    8.80    6.50
   7  14   0   28.40    8.30
   7  14   0   22.70    6.90
  12 -15   0  243.58   17.80
  12 -15   0  219.18   14.90
  12 -15   0  261.57   20.50
 -12  15   0  232.08   16.70
 -12  15   0  229.48   21.60
  11 -15   0   19.60    4.90
  11 -15   0   27.30    6.40
  11 -15   0   27.60    8.20
  11 -15   0   38.10    7.10
 -11  15   0   31.70    9.20
 -11  15   0   33.80    6.70
  10 -15   0  158.08   12.80
  10 -15   0  169.88   15.70
  10 -15   0  192.68   20.70
  10 -15   0  163.88   11.90
 -10  15   0  173.48   14.20
 -10  15   0  157.18    8.50
 -10  15   0  164.88   17.30
   9 -15   0   27.50   10.20
   9 -15   0    4.20    5.30
   9 -15   0    1.90    2.60
   9 -15   0   -3.60    3.70
   9 -15   0    2.00    2.70
   9 -15   0    1.20    2.60
  -9  15   0   -1.70    5.30
  -9  15   0    6.40    3.70
  -9  15   0   -6.50    8.10
  -9  15   0   -0.20    3.30
   8 -15   0    1.20    5.10
   8 -15   0   12.40    4.90
   8 -15   0   18.30    7.30
   8 -15   0   14.30    3.90
   8 -15   0   16.00    4.10
   8 -15   0   16.90    4.00
  -8  15   0   15.80    2.50
  -8  15   0   13.30    5.60
  -8  15   0   21.00    5.90
  -8  15   0    9.80    6.10
  -8  15   0   14.60    4.40
  -8  15   0   12.00    7.10
   7 -15   0    3.00    2.70
   7 -15   0    3.70    2.90
   7 -15   0   -0.90    3.20
   7 -15   0   -2.90    1.80
   7 -15   0   -4.60    3.70
   7 -15   0    4.70    4.70
  -7  15   0    4.80    3.30
  -7  15   0    4.20    4.90
  -7  15   0   -8.00    4.90
  -7  15   0    0.80    2.60
  -7  15   0    3.10    1.40
  -7  15   0    0.80    4.00
   6 -15   0   67.39    4.70
   6 -15   0   51.69    9.70
   6 -15   0   75.89    8.50
   6 -15   0   63.09    7.90
   6 -15   0   76.79    6.70
   6 -15   0   51.49   11.80
  -6  15   0   63.09   10.20
  -6  15   0   74.39    8.40
  -6  15   0   43.90    9.10
  -6  15   0   61.89    9.20
  -6  15   0   78.09    3.80
  -6  15   0   51.69    8.40
   5 -15   0   -1.00    2.40
   5 -15   0    2.30    2.40
   5 -15   0   -0.80    3.40
   5 -15   0    0.40    2.00
   5 -15   0    0.00    1.90
   5 -15   0   -2.10    1.80
  -5  15   0   -2.20    2.40
  -5  15   0    5.50    4.00
  -5  15   0   -7.20    3.80
  -5  15   0    2.40    2.70
  -5  15   0   -3.20    3.60
   4 -15   0   13.90    4.00
   4 -15   0   11.40    5.60
   4 -15   0   15.70    3.50
   4 -15   0   16.80    4.40
  -4  15   0   24.30    5.70
  -4  15   0   25.20    4.90
  -4  15   0   22.10    6.40
  -4  15   0   19.60    4.90
  -4  15   0   22.80    7.10
   3 -15   0    1.40    3.70
   3 -15   0    0.20    2.90
   3 -15   0    1.70    2.30
  -3  15   0   -0.10    2.40
  -3  15   0    0.80    3.00
  -3  15   0    1.40    3.50
  -3  15   0    1.60    3.00
   2 -15   0   -0.90    2.20
   2 -15   0    0.90    2.80
   2 -15   0   -0.60    2.70
  -2  15   0    6.40    3.30
  -2  15   0   -2.20    3.80
  -2  15   0    5.60    4.20
  -2  15   0    6.10    4.10
   1 -15   0  175.58   16.30
   1 -15   0  195.38   14.40
   1 -15   0  182.68   12.30
   1 -15   0  235.18   14.30
  -1  15   0  165.08   14.10
  -1  15   0  189.68   15.20
  -1  15   0  179.78   11.70
  -1  15   0  193.18   19.90
  -1  15   0  217.18   18.80
   0 -15   0   72.59    4.20
   0 -15   0   79.49    8.70
   0 -15   0   57.39    9.20
   0 -15   0   54.09    8.10
   0  15   0   58.29    8.60
   0  15   0   58.09   10.90
   0  15   0   59.89    9.90
   0  15   0   83.19   10.30
   0  15   0   75.79    7.60
  -1 -15   0   43.10    6.90
  -1 -15   0   37.90    8.50
  -1 -15   0   35.20    6.30
  -1 -15   0   37.30    5.70
  -1 -15   0   43.00    3.90
   1  15   0   30.60    7.80
   1  15   0   47.70    8.70
   1  15   0   32.30    6.50
   1  15   0   35.20    5.60
   1  15   0   55.79   11.30
  -2 -15   0   27.00    5.60
  -2 -15   0   33.90    6.10
  -2 -15   0   22.30    5.10
   2  15   0   32.10    6.90
   2  15   0   36.00    4.20
   2  15   0   50.49    7.30
   2  15   0   36.80   11.60
   2  15   0   41.70    6.20
   2  15   0   30.70    9.20
  -3 -15   0  136.59   17.00
  -3 -15   0  123.49   12.90
  -3 -15   0  151.48    9.60
  -3 -15   0  113.59   10.90
   3  15   0  142.09   14.40
   3  15   0  141.59   12.70
   3  15   0  119.99   13.20
   3  15   0  132.29   16.50
  -4 -15   0   19.30    7.60
  -4 -15   0   29.20    6.70
  -4 -15   0   33.60    3.90
  -4 -15   0   32.30    6.10
   4  15   0   35.80    8.80
   4  15   0   28.70    6.70
   4  15   0   39.40    5.20
   4  15   0   24.00    8.40
  -5 -15   0   32.70    9.70
  -5 -15   0   30.80    4.20
  -5 -15   0   33.70    7.20
  -5 -15   0   32.80    7.70
   5  15   0   33.90    7.70
   5  15   0   33.60    4.60
   5  15   0   36.80    9.80
   5  15   0   24.10    7.80
  -6 -15   0   -2.60    2.50
  -6 -15   0   -2.60    5.30
  -6 -15   0   -7.80    3.10
   6  15   0  -15.70    6.30
   6  15   0  -12.00    5.00
  11 -16   0    0.00    4.40
  11 -16   0    3.10    3.50
  11 -16   0   -5.30    4.90
  11 -16   0    2.30    4.10
 -11  16   0    2.50    4.70
 -11  16   0    3.40    4.00
 -11  16   0    6.10    2.60
  10 -16   0  185.28   13.20
  10 -16   0  159.28   13.00
  10 -16   0  140.39   24.20
  10 -16   0  140.29   14.10
 -10  16   0  190.78   20.20
 -10  16   0  185.88   14.90
 -10  16   0  148.89    7.80
   9 -16   0   11.10    3.90
   9 -16   0    7.70    3.70
   9 -16   0    3.70    4.50
   9 -16   0   14.20    7.40
  -9  16   0    7.40    1.90
  -9  16   0    9.10    6.00
  -9  16   0    6.00    4.40
  -9  16   0   -1.00    5.00
   8 -16   0    3.80    2.80
   8 -16   0    0.90    2.60
   8 -16   0    0.60    4.50
   8 -16   0   -2.20    3.50
  -8  16   0    1.60    3.60
  -8  16   0  -10.90    4.30
  -8  16   0    3.30    1.60
   7 -16   0   -3.40    3.80
   7 -16   0   -2.50    3.80
   7 -16   0   -2.60    2.50
   7 -16   0   -4.20    1.70
   7 -16   0   -4.80    2.40
  -7  16   0   -3.50    4.10
  -7  16   0   -4.90    2.70
  -7  16   0   -0.10    1.00
  -7  16   0   -7.10    4.20
   6 -16   0   -0.60    1.80
   6 -16   0   -2.70    2.80
   6 -16   0   -3.50    2.20
  -6  16   0    0.00    4.10
  -6  16   0    1.70    3.30
  -6  16   0    1.30    4.90
  -6  16   0    1.60    3.30
   5 -16   0    8.40    3.60
   5 -16   0   11.00    4.60
   5 -16   0    1.70    1.90
   5 -16   0   -0.30    4.70
   5 -16   0    7.40    3.20
  -5  16   0    2.20    2.90
  -5  16   0   -7.70    5.20
  -5  16   0    6.30    4.00
  -5  16   0    6.50    5.40
   4 -16   0    1.30    3.00
   4 -16   0   -3.30    2.00
   4 -16   0   -2.60    3.60
   4 -16   0  -11.70    4.60
  -4  16   0   -2.60    2.30
  -4  16   0    1.50    5.40
  -4  16   0    1.30    3.10
  -4  16   0    1.70    3.70
   3 -16   0   13.90    6.70
   3 -16   0    8.80    3.50
   3 -16   0   10.00    3.90
   3 -16   0   16.20    5.30
  -3  16   0    9.70    4.00
  -3  16   0   16.90    5.00
  -3  16   0   16.10    7.50
  -3  16   0   16.80    6.20
  -3  16   0   13.40    5.20
   2 -16   0   21.10    4.80
   2 -16   0   20.70    4.80
   2 -16   0   31.90    7.80
   2 -16   0   16.50    4.50
  -2  16   0   22.60    4.80
  -2  16   0   15.00    5.10
  -2  16   0    9.70    5.00
  -2  16   0   25.20    7.40
  -2  16   0   26.90    6.90
   1 -16   0   10.50    3.80
   1 -16   0    8.00    3.50
   1 -16   0    2.00    3.80
   1 -16   0   -8.60    4.40
  -1  16   0    1.60    4.10
  -1  16   0    6.00    3.80
  -1  16   0   -1.00    2.80
  -1  16   0    4.30    5.50
  -1  16   0    6.80    5.50
   0 -16   0   36.30    6.70
   0 -16   0   42.40    6.70
   0 -16   0   34.00    8.90
   0  16   0   38.50    9.60
   0  16   0   37.70    7.10
   0  16   0   50.89    8.60
   0  16   0   36.10    5.90
   0  16   0   39.10    9.20
  -1 -16   0   -1.30    1.30
  -1 -16   0   -0.20    2.80
  -1 -16   0   -1.50    2.70
  -1 -16   0   -1.20    5.70
   1  16   0   -3.40    3.60
   1  16   0   -3.20    4.80
   1  16   0   -9.40    3.50
  -2 -16   0  212.78   14.10
  -2 -16   0  224.48    8.80
  -2 -16   0  199.78   15.90
  -2 -16   0  227.48   21.50
   2  16   0  189.88   20.10
   2  16   0  237.48   21.50
   2  16   0  243.78   18.40
  -3 -16   0   27.10    3.70
  -3 -16   0   34.80    7.00
  -3 -16   0   32.10    7.90
   3  16   0   39.80    4.50
   3  16   0   20.30    8.20
   3  16   0   30.90    9.20
   3  16   0   35.40    7.00
  -4 -16   0   49.80   13.00
  -4 -16   0   43.60    7.10
  -4 -16   0   62.59    6.00
   4  16   0   53.49   10.70
   4  16   0   55.09    9.60
   4  16   0   50.99   10.50
   4  16   0   67.29    6.50
  -5 -16   0  177.48   14.30
  -5 -16   0  189.08    9.70
  -5 -16   0  188.98   17.40
   5  16   0  153.98   10.10
   5  16   0  174.08   21.80
   5  16   0  158.48   20.10
   5  16   0  176.78   17.10
  10 -17   0   28.80    6.00
  10 -17   0   20.60    6.80
  10 -17   0   37.60   10.30
  10 -17   0   48.80    7.60
 -10  17   0   38.80    4.40
 -10  17   0   35.40    6.90
   9 -17   0   -2.90    2.60
   9 -17   0   -4.30    2.80
   9 -17   0    0.70    4.10
   9 -17   0   -0.10    4.90
  -9  17   0   -3.10    3.70
  -9  17   0    0.80    1.50
  -9  17   0   -3.30    4.40
   8 -17   0    1.90    4.50
   8 -17   0   -0.10    3.00
   8 -17   0   10.00    7.40
   8 -17   0    4.60    3.30
  -8  17   0    9.70    4.80
  -8  17   0    9.80    5.50
   7 -17   0   76.79    8.90
   7 -17   0   69.09    9.90
   7 -17   0   85.19    7.50
  -7  17   0   79.69   13.40
  -7  17   0   98.79   12.20
  -7  17   0   75.79   11.80
   6 -17   0   84.09    6.60
   6 -17   0   91.89   12.10
  -6  17   0   98.69   11.90
  -6  17   0   84.99   13.30
  -6  17   0  111.49   14.40
   5 -17   0   17.60    5.40
   5 -17   0   21.40    5.20
   5 -17   0   13.00    3.70
  -5  17   0   19.70    8.00
  -5  17   0   30.20    6.20
  -5  17   0   39.40    8.40
   4 -17   0   50.69    7.10
   4 -17   0   49.70    8.90
   4 -17   0   48.00    5.70
  -4  17   0   55.09    9.50
  -4  17   0   64.49   11.90
   3 -17   0   17.90    7.50
   3 -17   0   20.10    4.50
   3 -17   0   25.30    6.50
  -3  17   0   12.70    6.10
  -3  17   0   28.90    7.70
  -3  17   0   25.30    6.60
   2 -17   0   49.00    7.40
   2 -17   0   40.80    7.00
   2 -17   0   30.30    7.60
  -2  17   0   55.89   10.60
  -2  17   0   26.00    6.80
  -2  17   0   41.90    7.70
   1 -17   0  -10.60    5.30
   1 -17   0    0.00    3.80
   1 -17   0   -3.90    3.10
  -1  17   0   -8.80    5.10
  -1  17   0   -1.60    4.10
  -1  17   0   -4.80    3.50
   0 -17   0    5.60    3.40
   0 -17   0    1.00    8.10
   0 -17   0   10.60    4.90
   0  17   0   14.60    7.10
   0  17   0   20.00    6.10
  -1 -17   0   51.99    4.40
  -1 -17   0   46.30    9.10
  -1 -17   0   55.49    9.10
   1  17   0   48.70    8.50
  -2 -17   0   73.29    5.50
  -2 -17   0   78.39   10.00
   2  17   0   69.49   13.40
   2  17   0   78.59   14.10
  -3 -17   0   -3.60    5.00
  -3 -17   0   -3.40    3.00
   3  17   0    0.30    3.20
   8 -18   0    7.50    5.20
   8 -18   0   15.60    4.90
   8 -18   0   14.80    3.90
  -8  18   0   25.50    7.20
  -8  18   0   28.50    7.30
   7 -18   0  105.69    8.00
   7 -18   0   76.09   12.10
   7 -18   0  122.69   13.10
  -7  18   0  111.89   12.50
  -7  18   0   83.49   13.00
   6 -18   0  164.98    8.70
   6 -18   0  162.78   15.50
   6 -18   0  179.58   18.80
  -6  18   0  131.69   14.20
  -6  18   0  177.28   28.40
   5 -18   0   35.80    6.60
   5 -18   0   32.30    7.20
   5 -18   0   39.90    5.40
  -5  18   0   47.10    9.00
  -5  18   0   48.50    9.90
   4 -18   0   64.49    7.40
   4 -18   0   52.19    8.40
   4 -18   0   74.09    9.60
  -4  18   0   68.49   16.50
  -4  18   0   61.79   11.40
   3 -18   0   -0.50    3.30
   3 -18   0   -1.40    3.40
   3 -18   0   -1.00    4.50
  -3  18   0    3.90    5.20
   2 -18   0   32.30    6.50
  -2  18   0   37.00    9.30
   1 -18   0   -3.40    2.50
  -1  18   0   -4.10    3.20
  -1  18   0   -1.20    5.00
   0 -18   0   11.30    4.30
   0  18   0   22.10    9.10
   0  18   0   20.40    5.80
  -1 -18   0   -0.40    3.20
  -1 -18   0    1.40    4.10
   1  18   0   -5.10    4.40
   5 -19   0    0.30    5.00
   5 -19   0   -1.90    3.10
  -5  19   0    3.70    4.20
  -5  19   0   -0.40    6.90
   4 -19   0    1.70    3.30
   4 -19   0   -4.30    4.00
  -4  19   0    3.60    6.10
  -4  19   0    2.10    4.50
   3 -19   0   -3.90    2.70
   3 -19   0   -6.70    3.60
  -3  19   0   -6.00    3.90
  -3  19   0  -10.30    6.00
   2 -19   0    1.10    4.40
   2 -19   0   -1.80    3.30
  -2  19   0    7.90    4.30
  -2  19   0   -1.10    5.80
  -1  19  -1   30.80    7.30
  -1  19  -1   30.60    9.60
   1 -19   1   16.80    5.50
   1 -19   1   14.60    5.20
  -2  19  -1    0.30    3.80
  -2  19  -1    1.00    4.80
   2 -19   1  -10.40    5.40
   2 -19   1   -2.90    3.10
  -3  19  -1    0.30    5.50
  -3  19  -1    3.10    4.50
   3 -19   1   -3.70    7.80
   3 -19   1   -3.40    3.30
  -4  19  -1    6.20    5.80
  -4  19  -1    0.20    3.30
   4 -19   1   -6.60    4.30
   4 -19   1    6.50    3.20
   4 -19   1   -7.40    3.30
  -5  19  -1    8.00    4.80
  -5  19  -1   -0.20    6.40
   5 -19   1   -2.30    5.00
   5 -19   1    6.90    4.40
   5 -19   1    3.70    3.10
  -6  19  -1    2.30    5.40
   6 -19   1   -7.20    4.10
   6 -19   1   -4.20    3.70
   6 -19   1    0.60    3.40
   2  18  -1   -8.60    5.40
   2  18  -1   -9.90    3.50
  -2 -18   1   -2.20    3.60
  -2 -18   1   -4.70    3.90
   1  18  -1   -1.60    4.10
  -1 -18   1    0.70    3.00
  -1 -18   1  -10.10    5.90
   0  18  -1   -3.20    5.10
   0  18  -1   -2.50    3.40
   0 -18   1   -2.70    3.00
   0 -18   1    3.60    4.30
  -1  18  -1   41.10   10.50
  -1  18  -1   38.10   13.00
   1 -18   1   25.90    6.70
   1 -18   1   24.50    8.80
  -2  18  -1   -3.10    4.90
   2 -18   1    3.00    4.30
   2 -18   1   -5.00    2.70
  -3  18  -1   38.60    9.50
  -3  18  -1   37.80   10.20
   3 -18   1   32.30    5.40
   3 -18   1   29.60    5.70
   3 -18   1   29.20    7.00
  -4  18  -1   44.20    9.60
   4 -18   1   32.20    6.40
   4 -18   1   34.50    5.00
   4 -18   1   38.20    6.40
  -5  18  -1   83.59   12.80
  -5  18  -1   68.79   17.30
   5 -18   1   98.39    7.50
   5 -18   1   72.89   10.00
  -6  18  -1   46.10    7.80
  -6  18  -1   40.00   10.40
   6 -18   1   46.70    6.70
   6 -18   1   44.30    8.90
   6 -18   1   62.09    6.80
  -7  18  -1   29.80    7.00
  -7  18  -1   22.40    7.10
   7 -18   1   29.00    4.40
   7 -18   1   22.40    5.20
   7 -18   1   29.80    6.90
  -8  18  -1    7.70    4.40
  -8  18  -1    5.30    5.80
   8 -18   1   -2.40    5.40
   8 -18   1    6.00    3.60
  -9  18  -1   22.10    7.60
  -9  18  -1   17.90    5.60
   9 -18   1   16.30    4.40
   9 -18   1   12.50    4.90
   9 -18   1   17.00    5.80
   4  17  -1  -13.00    6.70
   4  17  -1   -3.20    4.60
   4  17  -1   -3.90    2.70
  -4 -17   1   -7.40    2.90
  -4 -17   1   -6.00    4.10
  -4 -17   1   -2.40    2.20
   3  17  -1   48.10    8.80
   3  17  -1   33.90    9.50
  -3 -17   1   35.80   12.20
  -3 -17   1   54.99    5.10
  -3 -17   1   47.10    8.10
   2  17  -1    0.50    4.10
   2  17  -1    1.30    2.20
   2  17  -1    0.10    6.10
  -2 -17   1   -3.00    4.00
  -2 -17   1    0.30    1.70
   1  17  -1   56.79   11.70
   1  17  -1  105.89   13.40
  -1 -17   1   99.49   11.50
  -1 -17   1   73.89    9.40
   0  17  -1   16.40    5.90
   0  17  -1   10.00    5.20
   0  17  -1   25.00    6.40
   0 -17   1   11.10    4.00
   0 -17   1    7.40    3.70
   0 -17   1    3.20    8.50
  -1  17  -1   85.69   13.30
  -1  17  -1   72.99   10.70
  -1  17  -1  100.09   12.60
   1 -17   1   71.89   12.40
   1 -17   1   95.99    9.90
   1 -17   1  110.99   12.00
  -2  17  -1    0.10    3.90
  -2  17  -1    3.90    3.40
  -2  17  -1    1.40    5.00
   2 -17   1   -1.40    2.70
   2 -17   1   -7.30    4.70
   2 -17   1   -3.40    2.20
  -3  17  -1  248.08   20.40
  -3  17  -1  228.18   17.60
  -3  17  -1  226.68   17.80
   3 -17   1  211.98   13.70
   3 -17   1  231.48   16.80
   3 -17   1  230.78   19.40
  -4  17  -1    7.00    4.40
  -4  17  -1   13.30    5.90
  -4  17  -1   17.30    6.70
   4 -17   1   -0.50    5.20
   4 -17   1    6.90    2.60
   4 -17   1    5.80    4.30
   4 -17   1    8.90    3.30
  -5  17  -1  336.87   24.10
  -5  17  -1  349.07   23.20
  -5  17  -1  350.46   21.10
   5 -17   1  330.87   32.90
   5 -17   1  360.96   17.50
   5 -17   1  343.07   20.10
   5 -17   1  320.77   12.60
  -6  17  -1  137.59   16.80
  -6  17  -1  155.78   14.50
  -6  17  -1  104.19   13.50
   6 -17   1  137.89   11.20
   6 -17   1  146.09   13.80
   6 -17   1  152.18    9.00
   6 -17   1  135.19    6.70
  -7  17  -1   12.60    7.10
  -7  17  -1   12.30    6.50
  -7  17  -1   -0.60    4.10
   7 -17   1    8.30    3.80
   7 -17   1    3.40    4.60
  -8  17  -1   19.00    5.80
  -8  17  -1    3.70    6.30
   8 -17   1   12.70    4.70
   8 -17   1    3.50    3.60
   8 -17   1   11.10    3.70
  -9  17  -1    9.00    5.10
  -9  17  -1   -0.40    6.20
  -9  17  -1    2.70    5.30
  -9  17  -1    6.10    1.70
   9 -17   1    3.20    3.20
   9 -17   1    0.90    4.90
 -10  17  -1   34.70    4.10
 -10  17  -1   45.40    8.30
  10 -17   1   47.90    7.60
  10 -17   1   30.00    6.10
  10 -17   1   29.90    9.40
  10 -17   1   42.30    8.70
   5  16  -1    7.60    8.20
   5  16  -1    2.90    8.20
   5  16  -1   37.10    8.20
  -5 -16   1   23.10    4.80
  -5 -16   1   23.70    3.50
  -5 -16   1   16.00    6.50
   4  16  -1   21.20    8.70
   4  16  -1   26.40    4.30
   4  16  -1   24.00    7.10
   4  16  -1   15.90    7.90
  -4 -16   1   33.10    7.00
  -4 -16   1   29.30    3.80
  -4 -16   1   19.70    4.80
   3  16  -1   43.90   10.00
   3  16  -1   68.69   12.70
   3  16  -1   62.59    6.20
   3  16  -1   72.39   10.70
  -3 -16   1   56.19    9.00
  -3 -16   1   72.99    5.30
  -3 -16   1   79.89    9.40
   2  16  -1    8.90    5.30
   2  16  -1   11.30    5.10
   2  16  -1   12.20    6.20
   2  16  -1    9.70    5.80
   2  16  -1    4.40    2.50
  -2 -16   1    8.80    3.90
  -2 -16   1    9.60    6.80
  -2 -16   1   11.10    4.00
  -2 -16   1    8.50    2.10
   1  16  -1   54.89    8.20
   1  16  -1   47.10    9.70
   1  16  -1   51.49    8.80
   1  16  -1   39.40    8.70
   1  16  -1   64.89    5.00
  -1 -16   1   42.90    7.00
  -1 -16   1   44.30    6.30
  -1 -16   1   47.90    9.00
  -1 -16   1   59.19    3.60
   0  16  -1   -2.20    4.10
   0  16  -1   -1.90    3.50
   0  16  -1   -4.10    4.30
   0  16  -1   -3.70    2.30
   0  16  -1    4.30    3.60
   0 -16   1   -9.90    4.80
   0 -16   1    1.10    3.50
   0 -16   1   -4.70    2.10
   0 -16   1   -1.30    3.30
  -1  16  -1   56.29   11.60
  -1  16  -1   69.19    7.90
  -1  16  -1   56.09    9.40
  -1  16  -1   60.29   11.80
   1 -16   1   48.30    7.70
   1 -16   1   51.39    9.20
   1 -16   1   84.19    9.50
  -2  16  -1    6.30    5.00
  -2  16  -1   13.60    4.00
  -2  16  -1    7.50    4.60
  -2  16  -1    7.70    6.40
  -2  16  -1   22.90    6.20
   2 -16   1    6.00    5.40
   2 -16   1    9.30    3.80
   2 -16   1   15.10    4.30
   2 -16   1   11.40    4.50
  -3  16  -1  331.47   23.40
  -3  16  -1  320.07   20.00
  -3  16  -1  363.06   27.10
  -3  16  -1  350.06   16.60
  -3  16  -1  350.96   20.30
   3 -16   1  344.17   22.10
   3 -16   1  341.37   19.70
   3 -16   1  357.06   18.20
   3 -16   1  347.47   16.80
  -4  16  -1   24.30    7.10
  -4  16  -1   21.80    5.70
  -4  16  -1   28.70    7.50
  -4  16  -1   20.20    7.40
   4 -16   1   13.10    3.90
   4 -16   1   22.90    4.60
   4 -16   1    9.40    6.80
   4 -16   1   18.40    5.80
   4 -16   1   17.00    3.50
  -5  16  -1  173.78   20.10
  -5  16  -1  170.98   15.70
  -5  16  -1  152.08   12.10
  -5  16  -1  205.88   18.50
  -5  16  -1  197.88   15.30
   5 -16   1  186.28   12.40
   5 -16   1  201.88   17.50
   5 -16   1  172.28    8.70
   5 -16   1  184.08   14.50
   5 -16   1  198.98   13.10
   5 -16   1  207.38    9.70
  -6  16  -1    6.80    3.40
  -6  16  -1   -5.70    4.80
  -6  16  -1   -4.50    4.10
  -6  16  -1    0.80    3.20
  -6  16  -1    4.20    4.70
   6 -16   1    3.20    2.90
   6 -16   1    7.60    2.60
   6 -16   1    3.50    2.80
   6 -16   1    3.40    4.30
  -7  16  -1   64.49   18.10
  -7  16  -1   56.69   10.40
  -7  16  -1   45.80    7.90
   7 -16   1   67.09    8.40
   7 -16   1   64.99    9.60
   7 -16   1   65.89    8.30
   7 -16   1   53.79    8.50
  -8  16  -1   89.39    4.50
  -8  16  -1   78.29   10.20
  -8  16  -1   82.29   12.50
   8 -16   1   88.59   10.80
   8 -16   1   86.29    8.80
   8 -16   1   79.19    8.80
   8 -16   1  102.69   12.20
   8 -16   1   56.69   10.80
  -9  16  -1  104.49   12.10
  -9  16  -1   81.79   12.70
  -9  16  -1  112.69    5.80
  -9  16  -1   99.09   13.30
   9 -16   1  122.19   10.70
   9 -16   1  125.29   10.70
   9 -16   1   80.89   11.50
 -10  16  -1    9.10    2.50
 -10  16  -1    9.50    4.10
 -10  16  -1   17.40    7.20
  10 -16   1    3.00    3.10
  10 -16   1    9.80    5.10
  10 -16   1    9.80    4.50
  10 -16   1   11.50    6.10
 -11  16  -1   13.60    5.20
 -11  16  -1    9.00    7.70
 -11  16  -1   23.50    3.60
  11 -16   1   12.30    7.20
  11 -16   1   15.90    7.20
  11 -16   1   24.40    5.80
  11 -16   1   25.20    5.70
   6  15  -1  172.48   19.40
   6  15  -1  135.09   10.10
   6  15  -1  117.79   17.20
  -6 -15   1  181.68   16.70
  -6 -15   1  138.79    9.00
  -6 -15   1  137.09   12.40
   5  15  -1    2.50    5.00
   5  15  -1    2.00    3.10
   5  15  -1    0.00    5.50
   5  15  -1   -2.80    3.30
  -5 -15   1   -4.30    3.40
  -5 -15   1    9.80    7.70
  -5 -15   1    6.20    2.60
  -5 -15   1   -0.90    3.30
   4  15  -1  244.88   11.50
   4  15  -1  278.47   23.90
   4  15  -1  245.78   18.00
   4  15  -1  271.27   23.20
  -4 -15   1  260.27   10.50
  -4 -15   1  255.67   18.40
  -4 -15   1  233.48   21.40
  -4 -15   1  254.47   15.40
   3  15  -1   21.20    6.10
   3  15  -1   22.50    3.80
   3  15  -1   20.10    5.70
   3  15  -1   41.50    8.10
   3  15  -1   28.30    5.40
  -3 -15   1   21.60    4.90
  -3 -15   1   31.50    8.50
  -3 -15   1   19.50    6.30
  -3 -15   1   25.60    3.40
   2  15  -1   12.10    6.20
   2  15  -1   20.70    5.70
   2  15  -1   26.70    6.80
   2  15  -1   15.00    4.00
   2  15  -1   22.70    7.50
  -2 -15   1   24.40    5.60
  -2 -15   1   18.80    2.50
  -2 -15   1   17.30    4.20
  -2 -15   1   19.90    5.60
   1  15  -1   31.80    7.90
   1  15  -1   37.70    4.10
   1  15  -1   32.40    6.90
   1  15  -1   37.10    8.90
   1  15  -1   29.00    5.20
   1  15  -1   35.20    7.70
  -1 -15   1   30.00    6.40
  -1 -15   1   29.30    5.50
  -1 -15   1   36.40    3.30
  -1 -15   1   26.40    5.20
  -1 -15   1   29.80    7.20
   0  15  -1   -3.80    4.20
   0  15  -1    8.10    3.00
   0  15  -1    8.10    4.40
   0  15  -1    1.00    4.50
   0  15  -1    4.40    4.40
   0 -15   1    3.90    3.00
   0 -15   1    7.70    4.10
   0 -15   1   -2.00    2.50
  -1  15  -1   26.00    7.20
  -1  15  -1   18.30    5.40
  -1  15  -1   20.10    4.40
  -1  15  -1   19.50    5.40
  -1  15  -1   20.50    7.50
   1 -15   1   19.30    6.70
   1 -15   1   19.20    5.00
   1 -15   1   28.10    5.20
  -2  15  -1   39.00    8.50
  -2  15  -1   41.40    7.90
  -2  15  -1   21.00    6.80
  -2  15  -1   32.00    6.60
   2 -15   1   34.40    8.10
   2 -15   1   37.10    5.60
   2 -15   1   36.80    6.10
   2 -15   1   41.00    6.60
  -3  15  -1   22.00    8.80
  -3  15  -1   36.10    7.50
  -3  15  -1   15.60    5.30
  -3  15  -1   20.20    5.90
   3 -15   1   14.50    6.40
   3 -15   1   24.90    4.70
   3 -15   1   12.60    4.20
  -4  15  -1   30.20    7.00
  -4  15  -1   20.50    6.50
  -4  15  -1   10.80    5.90
  -4  15  -1   19.50   12.00
  -4  15  -1   24.10    5.80
   4 -15   1   23.20    3.70
   4 -15   1   24.80    6.70
   4 -15   1   29.70    5.20
   4 -15   1   19.40    5.20
   4 -15   1   21.50    4.50
  -5  15  -1   49.10    9.10
  -5  15  -1   53.49    9.50
  -5  15  -1   51.09    8.00
  -5  15  -1   49.70    8.50
  -5  15  -1   63.79    7.60
   5 -15   1   64.39    7.80
   5 -15   1   40.90    6.60
   5 -15   1   66.99    5.60
   5 -15   1   56.19    8.80
  -6  15  -1  129.89   16.50
  -6  15  -1  127.69   11.80
  -6  15  -1  109.69   13.60
  -6  15  -1  112.39   11.80
  -6  15  -1  130.59   10.40
   6 -15   1  135.79   12.40
   6 -15   1   86.69   15.80
   6 -15   1  130.99    8.80
   6 -15   1  127.59   13.60
   6 -15   1  117.29    9.70
  -7  15  -1   60.79   10.20
  -7  15  -1   65.39    8.40
  -7  15  -1   45.70    9.40
  -7  15  -1   59.59   10.00
  -7  15  -1   59.99    9.00
  -7  15  -1   67.59    3.80
   7 -15   1   65.19    8.00
   7 -15   1   93.09   11.00
   7 -15   1   51.49    9.00
   7 -15   1   83.49    8.70
   7 -15   1   49.70    9.20
  -8  15  -1   10.30    4.40
  -8  15  -1    6.40    5.90
  -8  15  -1   12.20    4.90
  -8  15  -1    6.80    6.00
  -8  15  -1   10.00    2.80
  -8  15  -1    6.40    3.00
   8 -15   1    8.90    5.70
   8 -15   1    2.70    3.20
   8 -15   1    8.00    3.10
   8 -15   1    8.40    4.70
   8 -15   1    2.30    3.00
   8 -15   1    4.70    5.00
  -9  15  -1  498.75   23.80
  -9  15  -1  488.85   27.80
  -9  15  -1  487.65   32.40
  -9  15  -1  464.85   13.60
  -9  15  -1  467.65   27.00
   9 -15   1  495.85   24.90
   9 -15   1  560.44   36.90
   9 -15   1  487.45   20.00
   9 -15   1  510.65   20.40
   9 -15   1  500.75   21.70
   9 -15   1  490.45   31.40
 -10  15  -1   21.80    7.20
 -10  15  -1   38.10    7.20
 -10  15  -1   27.40    8.00
 -10  15  -1   47.30    4.90
  10 -15   1   31.30    7.90
  10 -15   1   34.20    6.90
  10 -15   1   38.40    6.00
  10 -15   1   44.50    7.80
 -11  15  -1   40.20    7.80
 -11  15  -1   19.80    7.80
  11 -15   1   29.60    7.60
  11 -15   1   41.30    8.40
  11 -15   1   33.20    5.30
 -12  15  -1   14.30    4.20
 -12  15  -1   -2.20    6.80
  12 -15   1    9.00    4.80
  12 -15   1   11.40    7.10
  12 -15   1    2.80    3.70
  12 -15   1    2.80    6.50
   8  14  -1   43.60    9.10
   8  14  -1   39.30   10.00
   8  14  -1   32.80    8.40
  -8 -14   1   29.50    6.50
  -8 -14   1   45.70    9.50
   7  14  -1    8.20    5.70
   7  14  -1   -1.80    3.40
   7  14  -1    5.30    7.10
  -7 -14   1    4.40    7.30
  -7 -14   1    0.80    3.10
   6  14  -1   30.50    7.10
   6  14  -1   50.49    9.50
   6  14  -1   44.70    9.60
  -6 -14   1   40.80    6.60
  -6 -14   1   38.20    9.20
  -6 -14   1   44.40    8.60
   5  14  -1   -2.80    5.20
   5  14  -1   -0.60    2.00
   5  14  -1   -1.00    2.80
   5  14  -1   -3.10    3.50
   5  14  -1    6.80    3.70
  -5 -14   1    0.90    3.90
  -5 -14   1    2.60    2.10
  -5 -14   1   -3.60    2.70
  -5 -14   1   -4.20    5.90
   4  14  -1   61.59    7.30
   4  14  -1   56.79    8.90
   4  14  -1   55.89    8.00
   4  14  -1   60.39    5.50
   4  14  -1   71.29   11.90
   4  14  -1   54.09    9.30
  -4 -14   1   74.79    5.90
  -4 -14   1   58.69    8.80
  -4 -14   1   47.90    6.90
  -4 -14   1   59.09    8.70
   3  14  -1   27.70    3.80
   3  14  -1   31.30    7.00
   3  14  -1   44.60    8.00
   3  14  -1   35.90    7.30
   3  14  -1   40.00    6.10
  -3 -14   1   18.40    6.90
  -3 -14   1   33.80    6.40
  -3 -14   1   37.20    7.00
  -3 -14   1   26.60    3.30
  -3 -14   1   33.20    5.40
   2  14  -1   36.10    6.10
   2  14  -1   27.00    7.50
   2  14  -1   27.40    6.20
   2  14  -1   28.80    8.10
  -2 -14   1   28.00    5.00
  -2 -14   1   38.80    3.60
  -2 -14   1   24.60    5.80
  -2 -14   1   30.40    5.90
  -2 -14   1   27.00    6.40
   1  14  -1    7.30    3.70
   1  14  -1   -0.30    3.30
   1  14  -1    4.70    2.40
   1  14  -1   -3.10    2.50
   1  14  -1    1.70    3.80
   1  14  -1   -1.00    1.40
  -1 -14   1   -3.30    4.50
  -1 -14   1    3.30    1.20
  -1 -14   1   -3.80    2.20
  -1 -14   1   -1.10    2.50
  -1 -14   1    4.50    2.90
   0  14  -1    5.90    3.00
   0  14  -1    7.40    5.30
   0  14  -1    3.60    2.30
   0  14  -1   20.40    6.10
   0  14  -1    4.60    3.70
   0  14  -1    6.10    3.60
   0 -14   1    6.40    3.10
   0 -14   1    4.70    2.60
   0 -14   1    3.90    1.20
   0 -14   1    6.60    4.80
   0 -14   1    9.00    3.70
  -1  14  -1  178.88   14.50
  -1  14  -1  210.38   14.70
  -1  14  -1  192.98   11.40
  -1  14  -1  188.38   18.10
  -1  14  -1  197.98   17.10
   1 -14   1  179.38   11.40
   1 -14   1  175.18   15.00
   1 -14   1  175.28   12.40
   1 -14   1  166.98   12.50
  -2  14  -1    1.80    2.70
  -2  14  -1    0.80    1.90
  -2  14  -1   -0.80    2.80
  -2  14  -1   -5.30    3.30
  -2  14  -1    1.90    3.50
   2 -14   1    1.80    2.30
   2 -14   1    2.40    2.70
   2 -14   1   -2.10    3.50
   2 -14   1   -2.10    2.00
  -3  14  -1   71.99   10.60
  -3  14  -1  106.19   11.10
  -3  14  -1   97.29   10.30
  -3  14  -1  103.49   13.40
  -3  14  -1  110.69    8.50
   3 -14   1   94.99    8.60
   3 -14   1  100.19   11.40
   3 -14   1   86.09    8.00
  -4  14  -1   -0.40    3.70
  -4  14  -1    8.10    4.70
  -4  14  -1    3.50    2.90
  -4  14  -1    5.00    3.80
   4 -14   1    3.80    2.70
   4 -14   1    0.50    3.90
   4 -14   1    2.00    1.90
   4 -14   1    5.00    2.80
   4 -14   1    4.50    1.90
  -5  14  -1   44.80    8.50
  -5  14  -1   37.00    8.10
  -5  14  -1   41.50    7.60
  -5  14  -1   41.20    7.00
  -5  14  -1   56.79    7.00
   5 -14   1   35.90    8.10
   5 -14   1   43.80    4.00
   5 -14   1   55.09    7.00
   5 -14   1   58.49    6.70
   5 -14   1   61.89    5.80
  -6  14  -1   98.09    8.90
  -6  14  -1   96.09   11.90
  -6  14  -1   83.09    3.90
  -6  14  -1   77.49    9.60
  -6  14  -1   99.79   14.50
  -6  14  -1   76.19   10.50
   6 -14   1   81.49   10.70
   6 -14   1   97.49    8.50
   6 -14   1   98.69    7.80
   6 -14   1   91.89    8.50
   6 -14   1  100.09   14.00
   6 -14   1   87.79   10.40
  -7  14  -1  162.78   18.40
  -7  14  -1  139.09   12.20
  -7  14  -1  159.28   14.70
  -7  14  -1  119.29   13.40
  -7  14  -1  144.49    6.00
   7 -14   1  138.69   13.50
   7 -14   1  144.19   12.90
   7 -14   1  129.09   16.20
   7 -14   1  139.69   10.40
   7 -14   1  167.78   16.80
   7 -14   1  138.89   10.20
  -8  14  -1   18.90    5.80
  -8  14  -1   20.10    4.60
  -8  14  -1   13.30    3.90
  -8  14  -1    9.60    4.50
  -8  14  -1   11.80    2.30
  -8  14  -1    0.00    6.10
   8 -14   1   11.00    4.40
   8 -14   1   10.00    3.80
   8 -14   1   13.60    4.10
   8 -14   1   11.60    4.70
   8 -14   1   16.00    4.90
   8 -14   1   12.10    5.40
  -9  14  -1   36.30    8.00
  -9  14  -1   35.00    6.10
  -9  14  -1   39.90    7.70
  -9  14  -1   28.20    5.50
  -9  14  -1   14.80    7.60
   9 -14   1   24.40    6.80
   9 -14   1   28.70    7.50
   9 -14   1   37.90    6.50
   9 -14   1   29.90    5.40
   9 -14   1   29.50    5.50
   9 -14   1   35.40    5.40
 -10  14  -1   -0.30    4.40
 -10  14  -1    6.50    3.40
 -10  14  -1   -0.20    5.70
 -10  14  -1    5.30    6.50
  10 -14   1    1.70    3.20
  10 -14   1   11.80    5.30
  10 -14   1   12.10    4.90
  10 -14   1   -2.20    4.00
  10 -14   1    8.00    6.10
  10 -14   1    4.70    3.40
 -11  14  -1   30.00    5.80
 -11  14  -1   18.50    8.20
 -11  14  -1   41.10   14.00
 -11  14  -1   25.00    8.10
  11 -14   1   35.30    7.50
  11 -14   1   30.30    7.70
  11 -14   1   29.80    5.80
  11 -14   1   36.40    6.80
  11 -14   1   27.00    7.10
 -12  14  -1   -4.60    5.70
 -12  14  -1   -1.50    5.60
  12 -14   1   -5.00    4.30
  12 -14   1   -2.10    2.70
  12 -14   1    3.60    4.40
  12 -14   1    1.70    3.70
 -13  14  -1    7.10    4.40
 -13  14  -1    5.50   10.50
 -13  14  -1   10.20    5.40
  13 -14   1    6.40    5.20
  13 -14   1   -2.50    5.40
   9  13  -1   -8.50    5.00
   9  13  -1   -9.30    4.00
  -9 -13   1    0.80    5.20
   8  13  -1  -11.70    5.40
   8  13  -1   -2.70    3.20
   8  13  -1   -4.40    4.50
  -8 -13   1   -3.70    2.60
  -8 -13   1   -1.40    5.90
   7  13  -1    9.00    4.60
   7  13  -1   -5.20    4.20
   7  13  -1   -1.80    3.80
  -7 -13   1   -1.20    2.50
  -7 -13   1   -3.80    3.80
  -7 -13   1  -10.20    5.90
   6  13  -1   -3.90    2.70
   6  13  -1   -0.80    4.10
   6  13  -1   -5.30    3.30
   6  13  -1   -1.20    3.60
   6  13  -1    0.50    4.70
  -6 -13   1   -0.40    2.70
  -6 -13   1   -0.40    5.90
  -6 -13   1   -2.60    3.10
   5  13  -1   22.70    5.90
   5  13  -1   19.80    7.90
   5  13  -1    9.20    4.80
   5  13  -1   17.60    4.30
   5  13  -1   25.50    7.30
  -5 -13   1   28.40    7.50
  -5 -13   1   12.60    4.10
  -5 -13   1   24.60    6.00
  -5 -13   1   19.90    5.30
   4  13  -1   15.00    4.40
   4  13  -1   19.50    4.10
   4  13  -1   14.70    4.40
   4  13  -1   19.40    5.50
   4  13  -1   14.80    6.50
   4  13  -1   16.90    3.30
  -4 -13   1   13.10    6.10
  -4 -13   1   14.40    5.20
  -4 -13   1   23.60    5.60
  -4 -13   1   27.50    5.30
  -4 -13   1   19.80    3.10
   3  13  -1    3.70    3.00
   3  13  -1    7.90    4.10
   3  13  -1   17.80    6.40
   3  13  -1    6.80    2.90
   3  13  -1   17.50    5.20
   3  13  -1    9.20    2.80
  -3 -13   1    7.20    4.10
  -3 -13   1    4.90    4.70
  -3 -13   1   13.20    4.70
  -3 -13   1   13.70    2.50
  -3 -13   1   14.70    4.30
   2  13  -1  173.28   16.60
   2  13  -1  157.98   15.60
   2  13  -1  141.29    9.90
   2  13  -1  144.09   11.70
   2  13  -1  162.58   13.50
  -2 -13   1  159.38   14.50
  -2 -13   1  136.19   11.50
  -2 -13   1  147.89   10.50
  -2 -13   1  153.48    6.70
  -2 -13   1  148.69   12.10
   1  13  -1   40.30    4.00
   1  13  -1   27.60    9.60
   1  13  -1   28.60    6.70
   1  13  -1   36.00    7.00
   1  13  -1   39.80    6.90
   1  13  -1   26.50    4.40
  -1 -13   1   21.00    6.30
  -1 -13   1   30.10    5.30
  -1 -13   1   23.70    4.50
  -1 -13   1   35.50    2.90
   0  13  -1   20.30    5.40
   0  13  -1   14.00    5.80
   0  13  -1   16.60    3.70
   0  13  -1   15.70    4.60
   0  13  -1   18.70    2.80
   0  13  -1   16.50    7.20
   0 -13   1   15.20    3.80
   0 -13   1   20.70    2.30
   0 -13   1   17.60    4.10
   0 -13   1   20.80    4.90
   0 -13   1   16.20    5.60
  -1  13  -1   81.69    9.10
  -1  13  -1   93.09    7.70
  -1  13  -1   70.59   10.70
  -1  13  -1  103.49   13.00
  -1  13  -1  113.59   10.80
   1 -13   1   91.49    8.50
   1 -13   1   93.59    9.10
   1 -13   1  100.89    9.00
   1 -13   1   98.49   11.60
  -2  13  -1   46.20    7.90
  -2  13  -1   54.19    6.00
  -2  13  -1   53.19    7.90
  -2  13  -1   40.00    6.60
   2 -13   1   63.19    8.00
   2 -13   1   58.59    8.80
   2 -13   1   59.79    6.70
  -3  13  -1  344.17   18.30
  -3  13  -1  330.27   22.20
  -3  13  -1  310.07   17.20
  -3  13  -1  338.27   14.30
  -3  13  -1  319.47   20.00
   3 -13   1  320.07   15.40
   3 -13   1  304.87   16.20
   3 -13   1  323.97   18.70
   3 -13   1  331.47   15.40
  -4  13  -1    4.40    2.40
  -4  13  -1    0.10    3.10
  -4  13  -1   -1.40    3.00
  -4  13  -1    3.50    2.80
   4 -13   1    3.20    3.00
   4 -13   1    1.10    1.50
   4 -13   1    1.30    2.60
   4 -13   1   -0.60    1.50
   4 -13   1    2.80    3.30
  -5  13  -1  421.86   16.90
  -5  13  -1  446.26   23.20
  -5  13  -1  403.66   20.90
  -5  13  -1  434.96   26.70
  -5  13  -1  427.86   19.90
   5 -13   1  459.65   17.80
   5 -13   1  389.96   11.30
   5 -13   1  445.16   15.40
   5 -13   1  415.56   21.50
   5 -13   1  446.86   25.90
   5 -13   1  393.96   18.80
  -6  13  -1    3.60    4.00
  -6  13  -1    0.90    1.20
  -6  13  -1    3.40    2.20
  -6  13  -1    2.50    3.80
  -6  13  -1    3.00    2.50
   6 -13   1    0.40    1.80
   6 -13   1    3.80    2.30
   6 -13   1    2.20    3.10
   6 -13   1   -0.40    2.60
   6 -13   1   -1.10    2.30
   6 -13   1    4.60    2.60
  -7  13  -1  461.15   20.80
  -7  13  -1  428.46   27.20
  -7  13  -1  457.25   18.50
  -7  13  -1  498.25   24.50
  -7  13  -1  452.65   12.20
  -7  13  -1  511.95   25.40
   7 -13   1  479.65   21.70
   7 -13   1  471.45   19.60
   7 -13   1  480.85   23.70
   7 -13   1  454.45   27.20
   7 -13   1  458.65   17.80
   7 -13   1  478.15   18.20
  -8  13  -1  198.78   13.90
  -8  13  -1  229.18   17.40
  -8  13  -1  186.08   12.20
  -8  13  -1  191.98   16.30
  -8  13  -1  218.78   20.10
   8 -13   1  203.18   13.30
   8 -13   1  205.58   11.80
   8 -13   1  202.18   15.70
   8 -13   1  202.18   11.70
   8 -13   1  207.48   19.00
  -9  13  -1   18.60    4.30
  -9  13  -1   15.00    4.70
  -9  13  -1   16.90    6.10
  -9  13  -1   12.50    6.00
   9 -13   1   15.20    3.60
   9 -13   1   13.30    3.90
   9 -13   1    9.70    4.20
   9 -13   1   13.30    7.10
   9 -13   1   13.80    5.50
   9 -13   1   18.20    4.90
 -10  13  -1   -4.90    7.30
 -10  13  -1    5.80    3.00
 -10  13  -1    2.70    3.30
 -10  13  -1    6.20    5.50
 -10  13  -1   -2.80    3.00
  10 -13   1    5.70    2.90
  10 -13   1    5.70    4.00
  10 -13   1   11.20    3.60
  10 -13   1    0.10    3.90
  10 -13   1   -0.50    4.70
  10 -13   1    7.70    4.80
 -11  13  -1   10.40    3.50
 -11  13  -1    4.20    6.30
 -11  13  -1    3.20    5.60
 -11  13  -1    4.70    4.10
  11 -13   1   15.00    5.20
  11 -13   1    4.60    4.20
  11 -13   1    9.40    5.00
  11 -13   1    8.40    3.10
  11 -13   1    7.20    3.50
 -12  13  -1   -1.00    2.50
 -12  13  -1   -7.80    6.00
 -12  13  -1   -2.90    7.30
 -12  13  -1    2.60    5.30
  12 -13   1   -1.40    3.50
  12 -13   1    1.70    4.10
  12 -13   1    5.30    3.10
  12 -13   1   -1.60    4.10
 -13  13  -1   12.80    6.20
 -13  13  -1   29.90    6.20
 -13  13  -1   26.30   10.00
  13 -13   1   27.20    7.90
  13 -13   1   24.80    7.00
  13 -13   1   25.30    5.30
  13 -13   1   24.50    8.80
   9  12  -1    3.20    4.30
   9  12  -1    4.20    5.90
   9  12  -1   18.50    5.50
  -9 -12   1    4.70    4.90
  -9 -12   1    8.50    4.60
   8  12  -1    0.60    3.70
   8  12  -1   -4.50    3.60
  -8 -12   1   -4.30    5.70
  -8 -12   1    6.00    5.10
   7  12  -1   -2.20    3.80
   7  12  -1    4.20    5.60
   7  12  -1   -6.70    2.70
   7  12  -1   -4.20    2.20
  -7 -12   1   -2.50    3.40
  -7 -12   1   -0.70    3.00
   6  12  -1   27.80    5.00
   6  12  -1   15.60    4.50
   6  12  -1   36.20    8.00
   6  12  -1   53.89    9.80
   6  12  -1   39.40    7.50
  -6 -12   1   23.10    6.10
  -6 -12   1   30.00    7.50
  -6 -12   1   26.20    5.60
  -6 -12   1   28.60    5.10
   5  12  -1   34.90    7.90
   5  12  -1   30.50    6.20
   5  12  -1   33.20    7.30
   5  12  -1   41.80    8.70
  -5 -12   1   32.30    5.50
  -5 -12   1   23.60    5.70
  -5 -12   1   37.70    7.80
   4  12  -1  376.86   22.70
   4  12  -1  384.16   16.20
   4  12  -1  368.56   23.50
   4  12  -1  362.86   19.50
   4  12  -1  378.16   19.10
  -4 -12   1  381.86   19.90
  -4 -12   1  367.16   16.90
  -4 -12   1  377.56   22.50
  -4 -12   1  375.96   19.70
   3  12  -1  194.78   19.20
   3  12  -1  217.88   14.10
   3  12  -1  215.08   15.20
   3  12  -1  199.28    9.40
   3  12  -1  226.28   12.10
   3  12  -1  231.08   18.10
  -3 -12   1  216.18    8.60
  -3 -12   1  202.28   14.10
  -3 -12   1  213.78   14.40
  -3 -12   1  243.68   17.70
  -3 -12   1  226.18   12.50
   2  12  -1  532.45   26.20
   2  12  -1  560.94   27.50
   2  12  -1  537.55   23.60
   2  12  -1  528.15   18.40
   2  12  -1  538.45   21.80
   2  12  -1  499.95   21.20
  -2 -12   1  490.05   21.20
  -2 -12   1  518.95   19.20
  -2 -12   1  552.44   22.50
  -2 -12   1  513.05   13.30
  -2 -12   1  542.25   25.40
   1  12  -1    4.40    2.20
   1  12  -1    1.60    2.80
   1  12  -1    5.50    3.50
   1  12  -1    3.60    1.60
   1  12  -1    6.20    3.00
   1  12  -1    2.50    3.00
  -1 -12   1    3.00    2.20
  -1 -12   1    4.50    1.30
  -1 -12   1    4.60    2.60
  -1 -12   1    1.30    2.60
  -1 -12   1    2.60    3.70
   0  12  -1  230.48   14.30
   0  12  -1  201.78   14.00
   0  12  -1  208.48    8.70
   0  12  -1  223.18   16.60
   0  12  -1  207.18   11.10
   0  12  -1  232.48   17.80
   0 -12   1  224.28   11.80
   0 -12   1  206.78    6.30
   0 -12   1  207.08   12.90
   0 -12   1  216.98   15.80
   0 -12   1  218.38   13.10
  -1  12  -1  101.89   12.10
  -1  12  -1  121.99    8.40
  -1  12  -1  120.29    6.60
  -1  12  -1  122.99   10.50
  -1  12  -1  103.29    9.60
  -1  12  -1  128.89   12.50
   1 -12   1  115.39    8.30
   1 -12   1  119.79   11.70
   1 -12   1  113.89    9.10
   1 -12   1  115.29    9.60
  -2  12  -1   23.90    6.20
  -2  12  -1   18.50    3.50
  -2  12  -1   22.30    4.90
  -2  12  -1   17.40    5.20
  -2  12  -1   16.00    3.80
   2 -12   1   16.40    3.60
   2 -12   1   16.40    5.20
   2 -12   1   12.20    3.40
   2 -12   1   15.70    4.30
  -3  12  -1   88.39   12.00
  -3  12  -1   71.89    8.90
  -3  12  -1   85.39    8.60
  -3  12  -1   71.99    8.30
  -3  12  -1   77.79    7.10
   3 -12   1   87.69    7.30
   3 -12   1   81.69    5.50
   3 -12   1   71.59    7.90
   3 -12   1   83.49    7.50
   3 -12   1   84.89    9.60
  -4  12  -1   17.90    4.20
  -4  12  -1   15.00    4.50
  -4  12  -1   15.50    4.70
  -4  12  -1   20.60    1.80
  -4  12  -1   13.90    3.20
  -4  12  -1   16.30    4.20
   4 -12   1   13.50    3.80
   4 -12   1   20.50    5.40
   4 -12   1   19.20    2.80
   4 -12   1   18.30    3.10
   4 -12   1   18.70    3.60
   4 -12   1   13.90    4.70
   4 -12   1   18.50    3.70
  -5  12  -1  457.65   20.90
  -5  12  -1  467.55   17.30
  -5  12  -1  445.66   10.20
  -5  12  -1  441.16   25.90
   5 -12   1  443.46   16.50
   5 -12   1  436.16   19.60
   5 -12   1  471.95   17.40
   5 -12   1  437.16   11.30
   5 -12   1  470.95   26.10
   5 -12   1  466.35   21.80
   5 -12   1  457.85   16.10
  -6  12  -1    2.60    3.50
  -6  12  -1    0.20    3.30
  -6  12  -1    1.30    2.00
  -6  12  -1    1.40    1.20
  -6  12  -1    2.50    2.90
  -6  12  -1    2.50    2.30
   6 -12   1    2.60    1.90
   6 -12   1    0.20    2.00
   6 -12   1    0.90    2.50
   6 -12   1   -5.90    2.90
   6 -12   1    1.70    5.30
   6 -12   1    4.90    2.10
  -7  12  -1  364.56   17.40
  -7  12  -1  342.67   20.10
  -7  12  -1  382.46   20.90
  -7  12  -1  336.47   23.50
  -7  12  -1  363.46   15.90
   7 -12   1  378.06   18.90
   7 -12   1  368.76   20.00
   7 -12   1  340.87   14.80
   7 -12   1  393.86   17.40
   7 -12   1  379.36   15.70
   7 -12   1  362.86   23.50
  -8  12  -1   24.00    4.60
  -8  12  -1   40.50    8.60
  -8  12  -1   22.40    7.20
  -8  12  -1   27.10    5.40
  -8  12  -1   21.80    6.10
   8 -12   1   25.70    5.80
   8 -12   1   32.80    5.10
   8 -12   1   31.20    5.70
   8 -12   1   26.10    6.60
   8 -12   1   17.70    4.00
   8 -12   1   40.70    6.80
  -9  12  -1    8.30    5.00
  -9  12  -1   14.70    4.20
  -9  12  -1    1.40    4.50
  -9  12  -1   15.00    5.70
  -9  12  -1    9.20    3.30
   9 -12   1   21.80    4.50
   9 -12   1   16.50    3.60
   9 -12   1   18.20    5.80
   9 -12   1    9.20    4.20
   9 -12   1   16.40    5.30
   9 -12   1   10.70    5.10
 -10  12  -1  594.24   29.00
 -10  12  -1  580.64   22.50
 -10  12  -1  541.15   30.90
 -10  12  -1  519.35   26.80
 -10  12  -1  531.55   22.30
  10 -12   1  569.34   26.20
  10 -12   1  585.84   31.70
  10 -12   1  544.75   20.00
  10 -12   1  537.05   26.30
  10 -12   1  504.25   19.70
  10 -12   1  531.95   25.00
 -11  12  -1   83.59   13.00
 -11  12  -1  112.79   13.10
 -11  12  -1  132.69   15.10
 -11  12  -1  115.49   10.80
 -11  12  -1  106.49   10.50
  11 -12   1  136.69   14.40
  11 -12   1  131.39   13.30
  11 -12   1  142.89   14.40
  11 -12   1  128.79    9.90
  11 -12   1  107.09    9.60
  11 -12   1  114.79   15.00
 -12  12  -1   -0.60    6.20
 -12  12  -1   -5.70    2.70
 -12  12  -1   -7.90    5.80
 -12  12  -1   -2.70    1.90
  12 -12   1   -1.00    3.50
  12 -12   1   -3.80    2.20
  12 -12   1    3.20    3.20
  12 -12   1    4.20    4.00
  12 -12   1    4.40    4.60
 -13  12  -1  145.99   18.20
 -13  12  -1   79.29   13.50
 -13  12  -1  101.09   21.20
  13 -12   1  135.99   17.20
  13 -12   1  146.09   15.70
  13 -12   1  100.29    9.70
  13 -12   1  118.09   14.70
 -14  12  -1    1.60    8.20
 -14  12  -1   -1.60    7.80
 -14  12  -1    5.90    6.50
 -14  12  -1   12.80    4.40
  14 -12   1   11.10    6.40
  14 -12   1   -4.60    4.90
  14 -12   1    3.20    3.60
  10  11  -1   29.70   10.00
  10  11  -1   35.50    7.60
  10  11  -1   28.30    8.30
  10  11  -1   23.60    7.40
 -10 -11   1   25.70    7.70
 -10 -11   1   13.30    5.00
   9  11  -1   36.50    9.40
   9  11  -1   25.60    6.50
   9  11  -1   25.10    6.50
  -9 -11   1   23.10    7.60
  -9 -11   1   26.00    6.20
  -9 -11   1   28.40    5.90
   8  11  -1  127.19   10.40
   8  11  -1  160.68   14.30
   8  11  -1  112.49   16.50
   8  11  -1  123.09   13.00
   8  11  -1  117.29   11.90
  -8 -11   1  110.59   10.90
  -8 -11   1  122.49   13.10
   7  11  -1  104.29   11.50
   7  11  -1  130.59   12.90
   7  11  -1  108.59   12.30
   7  11  -1  108.69    9.50
   7  11  -1  123.89   16.10
  -7 -11   1  100.99   10.00
  -7 -11   1   71.19   11.90
  -7 -11   1   95.29   11.10
  -7 -11   1   89.19   11.40
   6  11  -1  108.19   10.50
   6  11  -1  109.69   12.30
   6  11  -1  101.69    8.90
   6  11  -1  122.49   15.80
   6  11  -1  125.49   12.60
  -6 -11   1  120.99   10.30
  -6 -11   1  122.99   12.30
  -6 -11   1  133.59   14.60
   5  11  -1  147.59   11.80
   5  11  -1  145.89    9.70
   5  11  -1  125.39   12.30
   5  11  -1  137.69   13.90
  -5 -11   1  149.19   12.30
  -5 -11   1  149.09   12.90
  -5 -11   1  130.39   14.80
  -5 -11   1  134.39   10.50
   4  11  -1  416.76   20.10
   4  11  -1  399.96   18.80
   4  11  -1  397.16   23.80
   4  11  -1  427.86   22.90
   4  11  -1  393.16   16.00
  -4 -11   1  399.76   16.90
  -4 -11   1  375.16   19.20
  -4 -11   1  412.56   23.00
   3  11  -1   91.89   10.20
   3  11  -1   79.99    8.30
   3  11  -1   69.69    5.70
   3  11  -1   82.39   10.70
   3  11  -1   65.39    6.70
   3  11  -1   66.89   10.20
  -3 -11   1   76.59    8.70
  -3 -11   1   84.59    9.20
  -3 -11   1   86.89    9.00
  -3 -11   1   59.79    9.00
   2  11  -1  626.64   19.80
   2  11  -1  651.33   28.50
   2  11  -1  654.33   24.90
   2  11  -1  625.64   23.00
   2  11  -1  604.74   16.80
   2  11  -1  635.54   28.40
  -2 -11   1  646.74   23.90
  -2 -11   1  637.44   23.40
  -2 -11   1  632.74   15.10
  -2 -11   1  634.04   27.30
  -2 -11   1  647.64   20.80
   1  11  -1  100.59   10.00
   1  11  -1  104.99   11.90
   1  11  -1  103.29    6.00
   1  11  -1  105.19   12.20
   1  11  -1  113.69    8.00
   1  11  -1  119.49    9.40
  -1 -11   1  118.19    9.50
  -1 -11   1  103.79    9.20
  -1 -11   1  124.59   11.40
  -1 -11   1  101.29    7.90
  -1 -11   1  105.79    4.70
   0  11  -1    3.00    2.60
   0  11  -1    1.20    2.90
   0  11  -1    1.60    1.70
   0  11  -1    2.60    2.50
   0  11  -1    0.30    2.40
   0 -11   1    0.30    0.80
   0 -11   1    1.80    1.90
   0 -11   1    2.00    1.80
   0 -11   1    0.90    1.40
  -1  11  -1   52.39    8.50
  -1  11  -1   68.39    6.20
  -1  11  -1   68.99   10.10
  -1  11  -1   71.59    5.10
  -1  11  -1   77.69    8.20
   1 -11   1   73.39    7.50
   1 -11   1   80.19    7.20
   1 -11   1   64.79    6.30
   1 -11   1   69.19    9.00
  -2  11  -1  353.46   21.20
  -2  11  -1  407.56   20.80
  -2  11  -1  383.66   17.40
  -2  11  -1  381.06   17.40
  -2  11  -1  396.66   14.40
   2 -11   1  390.06   17.00
   2 -11   1  409.26   14.70
   2 -11   1  409.56   19.60
   2 -11   1  377.26   15.50
  -3  11  -1  192.48   10.00
  -3  11  -1  192.88   16.50
  -3  11  -1  193.58   14.10
  -3  11  -1  175.28   11.50
  -3  11  -1  192.98   12.40
   3 -11   1  181.48   15.20
   3 -11   1  192.08   10.70
   3 -11   1  188.18   13.10
   3 -11   1  190.68   11.70
   3 -11   1  186.18    9.90
   3 -11   1  178.88    8.10
  -4  11  -1  173.58   11.30
  -4  11  -1  170.18    9.60
  -4  11  -1  184.08   12.30
  -4  11  -1  169.48   14.90
  -4  11  -1  196.68   14.00
  -4  11  -1  175.08    5.10
   4 -11   1  166.28    6.80
   4 -11   1  164.68   11.30
   4 -11   1  179.78    9.70
   4 -11   1  175.18   15.40
   4 -11   1  178.78    8.90
   4 -11   1  185.18   13.00
   4 -11   1  178.18   10.10
  -5  11  -1   19.40    4.20
  -5  11  -1   19.00    3.80
  -5  11  -1   22.10    5.10
  -5  11  -1   19.40    2.30
  -5  11  -1   10.90    4.80
  -5  11  -1   14.90    4.70
   5 -11   1   18.10    3.60
   5 -11   1   17.50    3.30
   5 -11   1   10.80    3.10
   5 -11   1   22.10    5.60
   5 -11   1   15.80    3.30
   5 -11   1    9.50    3.20
  -6  11  -1   -2.60    2.60
  -6  11  -1   -1.30    2.90
  -6  11  -1    1.60    2.20
  -6  11  -1    1.20    2.30
  -6  11  -1    0.50    3.00
   6 -11   1   -2.30    2.10
   6 -11   1    1.70    2.00
   6 -11   1    3.40    1.70
   6 -11   1    3.10    2.80
   6 -11   1   -0.30    2.90
   6 -11   1    3.80    2.50
  -7  11  -1    0.00    2.80
  -7  11  -1   -0.10    1.90
  -7  11  -1    1.20    1.80
  -7  11  -1   -0.30    2.60
  -7  11  -1    0.10    3.40
   7 -11   1    1.00    2.70
   7 -11   1   -0.80    1.50
   7 -11   1   -2.50    2.10
   7 -11   1    3.00    3.00
   7 -11   1   -1.70    2.00
   7 -11   1   -3.50    1.90
  -8  11  -1   49.60    9.00
  -8  11  -1   56.59    7.00
  -8  11  -1   53.19    6.80
  -8  11  -1   38.30    6.90
  -8  11  -1   33.80    6.90
   8 -11   1   49.50    7.70
   8 -11   1   42.80    7.20
   8 -11   1   48.30    6.00
   8 -11   1   53.09    6.30
   8 -11   1   58.69    8.10
  -9  11  -1    7.70    4.10
  -9  11  -1    7.30    2.70
  -9  11  -1    6.30    5.80
  -9  11  -1    7.70    3.50
  -9  11  -1   13.10    5.40
   9 -11   1    8.30    2.80
   9 -11   1    5.00    2.50
   9 -11   1    9.80    4.10
   9 -11   1   10.30    4.00
   9 -11   1    2.80    3.10
   9 -11   1    9.00    3.60
 -10  11  -1   21.90    6.90
 -10  11  -1   30.00    5.30
 -10  11  -1   43.00    6.50
 -10  11  -1   39.40    8.10
 -10  11  -1   37.60    7.60
  10 -11   1   38.80    7.20
  10 -11   1   38.00    5.40
  10 -11   1   25.50    6.30
  10 -11   1   26.50    6.90
  10 -11   1   25.30    7.40
  10 -11   1   32.20    4.90
 -11  11  -1  163.78   12.30
 -11  11  -1  162.28   16.10
 -11  11  -1  203.08   13.80
 -11  11  -1  174.18   18.20
 -11  11  -1  204.88   16.60
  11 -11   1  162.78   15.10
  11 -11   1  171.08   15.90
  11 -11   1  173.18   11.00
  11 -11   1  170.88   14.90
  11 -11   1  185.18   11.60
  11 -11   1  170.18   17.40
 -12  11  -1   42.90    9.00
 -12  11  -1   54.99   10.20
 -12  11  -1   39.50    9.00
 -12  11  -1   58.19    8.10
 -12  11  -1   49.99    7.30
  12 -11   1   55.89    9.10
  12 -11   1   46.80    6.40
  12 -11   1   44.90    6.30
  12 -11   1   51.09    8.90
  12 -11   1   43.70    8.80
 -13  11  -1   77.89    9.40
 -13  11  -1   59.69   10.70
 -13  11  -1   84.69   12.70
  13 -11   1   81.39    8.40
  13 -11   1   75.89    8.70
  13 -11   1   78.39   12.50
  13 -11   1   55.29    9.20
 -14  11  -1   -2.50    6.90
 -14  11  -1    5.80    7.70
 -14  11  -1    4.40    3.70
 -14  11  -1   -3.60    4.20
  14 -11   1   10.20    6.10
  14 -11   1    1.10    3.00
  14 -11   1    6.80    6.60
  11  10  -1   80.89   10.70
  11  10  -1   90.39   12.70
  11  10  -1  115.09   15.50
  11  10  -1   87.19   13.70
 -11 -10   1  118.69   12.10
  10  10  -1   31.40    7.20
  10  10  -1   29.70    8.10
  10  10  -1   56.79   11.40
  10  10  -1   29.80    7.30
 -10 -10   1   18.80    9.20
 -10 -10   1   25.10    6.30
   9  10  -1   62.99    7.80
   9  10  -1   50.59    7.90
   9  10  -1   47.30    8.50
   9  10  -1   47.80    8.90
   9  10  -1   63.89   11.40
  -9 -10   1   38.50    8.10
  -9 -10   1   53.09    7.60
   8  10  -1   89.59   13.90
   8  10  -1   94.99   12.10
   8  10  -1   88.09   11.00
   8  10  -1   78.79    8.40
   8  10  -1   61.09    8.30
  -8 -10   1   82.49   11.90
  -8 -10   1   57.39    9.00
  -8 -10   1   93.59   11.70
  -8 -10   1   86.49    9.00
   7  10  -1  100.09   10.30
   7  10  -1   98.49    8.70
   7  10  -1   73.69   11.50
   7  10  -1  103.29   11.70
   7  10  -1  108.09   12.10
  -7 -10   1   88.99    9.00
  -7 -10   1   71.69   11.70
  -7 -10   1   96.99   14.30
  -7 -10   1   99.29   11.60
   6  10  -1    3.60    3.40
   6  10  -1    5.10    4.00
   6  10  -1    6.60    2.50
   6  10  -1    4.10    5.10
  -6 -10   1    2.90    3.30
  -6 -10   1    4.40    4.50
  -6 -10   1    5.10    2.60
   5  10  -1   34.00    6.60
   5  10  -1   39.20   10.60
   5  10  -1   23.40    3.90
   5  10  -1   33.70    5.70
   5  10  -1   31.50    7.10
  -5 -10   1   30.00    7.20
  -5 -10   1   31.60    5.70
  -5 -10   1   39.30    5.80
   4  10  -1  176.88   12.70
   4  10  -1  170.68   10.10
   4  10  -1  187.28   15.80
   4  10  -1  177.38   15.00
   4  10  -1  175.98   11.80
  -4 -10   1  164.58   14.40
  -4 -10   1  195.88   13.00
  -4 -10   1  181.18   12.40
  -4 -10   1  184.98   10.80
   3  10  -1   10.90    5.90
   3  10  -1    9.00    4.20
   3  10  -1   11.20    3.90
   3  10  -1    8.60    2.30
   3  10  -1   13.40    3.40
  -3 -10   1    7.70    2.80
  -3 -10   1   10.60    4.50
  -3 -10   1    9.90    3.30
  -3 -10   1    8.10    2.60
   2  10  -1  147.39   11.20
   2  10  -1  166.98   10.60
   2  10  -1  146.29    7.20
   2  10  -1  154.28   13.40
   2  10  -1  147.59    8.50
   2  10  -1  149.79   13.10
  -2 -10   1  148.49   10.80
  -2 -10   1  156.58   10.50
  -2 -10   1  162.18    9.50
  -2 -10   1  143.89   15.10
   1  10  -1   23.50    5.00
   1  10  -1   24.10    4.40
   1  10  -1   24.00    4.90
   1  10  -1   20.40    2.80
   1  10  -1   21.10    3.50
   1  10  -1   29.60    6.10
  -1 -10   1   20.40    3.80
  -1 -10   1   25.10    4.40
  -1 -10   1   30.10    5.90
  -1 -10   1   27.30    2.50
  -1 -10   1   24.10    3.80
   0  10  -1  521.25   20.40
   0  10  -1  558.24   20.10
   0  10  -1  538.15   24.60
   0  10  -1  560.54   23.90
   0  10  -1  529.55   14.10
   0  10  -1  533.55   16.80
   0 -10   1  522.15   19.20
   0 -10   1  537.25   19.70
   0 -10   1  554.44   17.30
   0 -10   1  544.15   11.30
  -1  10  -1  312.27   15.20
  -1  10  -1  309.47   14.70
  -1  10  -1  306.77   10.40
  -1  10  -1  323.37   19.20
  -1  10  -1  336.67   17.80
   1 -10   1  314.97   16.50
   1 -10   1  279.47   14.10
   1 -10   1  323.77   12.50
   1 -10   1  302.57   14.10
  -2  10  -1  273.27   15.80
  -2  10  -1  260.67   12.90
  -2  10  -1  276.67   13.70
  -2  10  -1  273.47   13.80
  -2  10  -1  274.47   18.20
   2 -10   1  278.07    9.40
   2 -10   1  270.57   12.40
   2 -10   1  258.37   13.10
   2 -10   1  265.17   11.30
   2 -10   1  273.87   15.10
  -3  10  -1  180.38   12.70
  -3  10  -1  166.08   10.60
  -3  10  -1  165.88   11.00
  -3  10  -1  174.08    4.60
  -3  10  -1  168.38   14.20
   3 -10   1  176.28   12.20
   3 -10   1  161.68   10.40
   3 -10   1  166.48    7.60
   3 -10   1  185.98    9.80
   3 -10   1  179.48   14.40
   3 -10   1  182.78    9.20
  -4  10  -1  486.85   24.40
  -4  10  -1  482.35   18.20
  -4  10  -1  515.05   21.90
  -4  10  -1  471.45   15.90
  -4  10  -1  483.45   19.60
  -4  10  -1  477.15   10.20
   4 -10   1  486.05   15.40
   4 -10   1  501.05   24.30
   4 -10   1  484.95   11.80
   4 -10   1  481.85   15.70
   4 -10   1  481.25   18.60
  -5  10  -1   39.70    7.80
  -5  10  -1   54.19    5.80
  -5  10  -1   36.00    5.90
  -5  10  -1   33.80    5.20
  -5  10  -1   39.80    6.70
   5 -10   1   36.00    5.70
   5 -10   1   29.30    6.60
   5 -10   1   47.80    4.90
   5 -10   1   49.99    6.40
   5 -10   1   55.89    5.50
   5 -10   1   45.70    5.00
  -6  10  -1   72.99    7.10
  -6  10  -1   82.79    8.80
  -6  10  -1   71.29    6.50
  -6  10  -1   61.49    9.50
  -6  10  -1   67.39    8.70
   6 -10   1   79.29    8.30
   6 -10   1   87.49    7.90
   6 -10   1   79.29    6.50
   6 -10   1   81.69    6.60
   6 -10   1   63.19    8.00
  -7  10  -1   85.49    9.30
  -7  10  -1   96.79    8.00
  -7  10  -1   88.49    7.80
  -7  10  -1  103.49   10.40
  -7  10  -1  115.59   12.80
   7 -10   1   89.99    9.40
   7 -10   1   85.89    9.20
   7 -10   1   81.59    7.30
   7 -10   1   77.39   10.70
   7 -10   1  103.19    7.50
   7 -10   1   90.39    8.90
  -8  10  -1   13.90    3.30
  -8  10  -1   16.70    4.90
  -8  10  -1   15.60    4.50
  -8  10  -1   14.70    5.30
  -8  10  -1   20.40    4.40
   8 -10   1   12.90    3.90
   8 -10   1   10.90    4.50
   8 -10   1   15.20    3.50
   8 -10   1   14.80    4.50
   8 -10   1   15.90    4.10
   8 -10   1   11.10    3.20
  -9  10  -1  177.18   14.10
  -9  10  -1  180.18   11.50
  -9  10  -1  160.98   11.10
  -9  10  -1  172.68   15.00
  -9  10  -1  179.48   17.70
   9 -10   1  180.78   10.70
   9 -10   1  168.68   12.80
   9 -10   1  173.98   16.40
   9 -10   1  174.78   13.80
   9 -10   1  167.58   10.30
 -10  10  -1  -10.00    4.00
 -10  10  -1    0.10    2.60
 -10  10  -1    3.50    2.20
 -10  10  -1   -0.60    4.00
 -10  10  -1   -1.90    3.30
  10 -10   1    1.20    2.10
  10 -10   1   -2.90    1.60
  10 -10   1    2.10    2.90
  10 -10   1   -5.20    2.80
  10 -10   1    1.90    3.20
 -11  10  -1   36.70    7.60
 -11  10  -1   27.40    6.80
 -11  10  -1   41.80    6.60
 -11  10  -1   40.70    9.20
  11 -10   1   38.00    7.80
  11 -10   1   36.80    5.30
  11 -10   1   33.60    7.60
  11 -10   1   32.90    5.10
 -12  10  -1    1.30    2.30
 -12  10  -1   -5.20    4.50
 -12  10  -1   -0.60    5.40
 -12  10  -1    0.80    3.30
 -12  10  -1   -8.00    3.60
  12 -10   1   -4.40    3.20
  12 -10   1    0.60    2.40
  12 -10   1    0.80    2.80
  12 -10   1   -2.20    3.90
 -13  10  -1   56.49    9.60
 -13  10  -1   67.19   10.10
 -13  10  -1   98.49    9.40
 -13  10  -1   71.29   12.00
  13 -10   1   78.79    8.50
  13 -10   1   68.59   10.50
  13 -10   1   80.29    8.90
  13 -10   1   67.99   11.10
 -14  10  -1   17.80    6.70
 -14  10  -1   17.00    7.40
 -14  10  -1   21.10    8.90
 -14  10  -1   13.60    3.90
  14 -10   1   10.10    5.90
  14 -10   1    9.60    2.90
  14 -10   1    8.80    5.80
 -15  10  -1   35.00    6.00
 -15  10  -1   26.40    7.90
 -15  10  -1   16.40    7.70
 -15  10  -1   27.20   10.00
  15 -10   1   25.50    5.10
  15 -10   1   23.70    7.60
  15 -10   1   22.90    7.90
  12   9  -1   -1.00    3.80
  12   9  -1   -4.50    4.90
  12   9  -1    3.90    6.50
  12   9  -1    2.10    4.80
 -12  -9   1   -4.00    5.10
  11   9  -1   39.90    9.50
  11   9  -1   21.90    6.70
  11   9  -1   35.50    7.00
  11   9  -1   30.00    8.00
 -11  -9   1   40.50   10.50
  10   9  -1   24.30    5.70
  10   9  -1   38.90    7.40
  10   9  -1   32.30    7.30
  10   9  -1   39.10    9.60
  10   9  -1   46.00    8.00
 -10  -9   1   49.20   10.90
 -10  -9   1   42.20    8.90
 -10  -9   1   27.70    5.30
   9   9  -1  -11.50    4.60
   9   9  -1    0.00    3.20
   9   9  -1    2.20    3.60
   9   9  -1   -4.30    3.10
  -9  -9   1   -9.20    4.20
  -9  -9   1   -1.80    2.60
  -9  -9   1   -3.30    3.10
  -9  -9   1    4.60    3.50
   8   9  -1  154.88   13.10
   8   9  -1  167.78   17.00
   8   9  -1  152.18   12.80
   8   9  -1  135.79   10.00
  -8  -9   1  127.59   15.50
  -8  -9   1  112.89   19.20
  -8  -9   1  156.08   13.90
  -8  -9   1  129.79   10.60
   7   9  -1  123.69   11.40
   7   9  -1  143.69   11.40
   7   9  -1  137.89    9.20
   7   9  -1  125.99   14.60
  -7  -9   1  134.29   12.50
  -7  -9   1  134.79   14.90
  -7  -9   1  121.69    9.80
  -7  -9   1  137.59   12.50
   6   9  -1   60.89    7.40
   6   9  -1   62.29   12.70
   6   9  -1   46.00    7.20
   6   9  -1   53.79    6.10
   6   9  -1   55.69    9.70
  -6  -9   1   48.80    7.60
  -6  -9   1   50.69    6.40
  -6  -9   1   31.00    7.30
   5   9  -1   15.60    4.10
   5   9  -1   15.70    5.20
   5   9  -1   16.50    4.60
   5   9  -1   16.20    3.50
   5   9  -1   16.00    4.00
  -5  -9   1   16.70    4.60
  -5  -9   1   16.00    4.20
  -5  -9   1   13.00    3.70
  -5  -9   1   15.30    3.60
   4   9  -1   13.70    5.00
   4   9  -1   15.90    3.30
   4   9  -1   14.20    4.40
   4   9  -1    9.60    3.00
   4   9  -1   13.30    3.90
  -4  -9   1   13.70    3.10
  -4  -9   1   10.30    3.30
  -4  -9   1   23.50    5.80
  -4  -9   1   15.90    4.10
   3   9  -1    1.50    2.90
   3   9  -1   -0.80    2.30
   3   9  -1   -0.50    1.50
   3   9  -1    2.20    1.80
  -3  -9   1   -3.00    2.70
  -3  -9   1   -1.40    1.90
  -3  -9   1    0.40    1.70
  -3  -9   1    0.80    1.60
   2   9  -1  178.88   13.50
   2   9  -1  187.28   13.50
   2   9  -1  164.48   11.00
   2   9  -1  169.68   10.30
  -2  -9   1  164.88   10.60
  -2  -9   1  168.08    9.20
  -2  -9   1  175.48   12.80
   1   9  -1   24.70    5.50
   1   9  -1   24.40    5.50
   1   9  -1   18.30    3.30
   1   9  -1   24.60    4.90
   1   9  -1   32.30    3.10
   1   9  -1   21.10    3.30
  -1  -9   1   25.70    4.60
  -1  -9   1   30.40    4.80
  -1  -9   1   29.90    2.60
  -1  -9   1   19.70    4.10
  -1  -9   1   23.90    3.60
   0   9  -1  244.28   10.10
   0   9  -1  232.38   11.80
   0   9  -1  230.98   15.30
   0   9  -1  236.78   12.80
   0   9  -1  228.18   14.10
   0   9  -1  232.18    8.30
   0  -9   1  231.18   10.10
   0  -9   1  222.58   11.50
   0  -9   1  235.78   11.70
   0  -9   1  233.38    6.20
  -1   9  -1    0.40    1.70
  -1   9  -1   -0.20    1.80
  -1   9  -1    0.90    1.60
  -1   9  -1    2.00    1.30
  -1   9  -1    0.90    2.00
  -1   9  -1   -0.10    1.30
   1  -9   1   -2.10    1.80
   1  -9   1   -1.80    1.50
   1  -9   1    1.20    1.80
   1  -9   1    1.00    1.70
  -2   9  -1 1514.55   40.40
  -2   9  -1 1607.84   37.40
  -2   9  -1 1570.94   36.90
  -2   9  -1 1556.94   32.70
  -2   9  -1 1490.45   43.60
   2  -9   1 1548.55   34.50
   2  -9   1 1554.04   32.80
   2  -9   1 1537.45   35.90
   2  -9   1 1634.24   40.20
   2  -9   1 1750.02   30.90
   2  -9   1 1610.94   44.60
  -3   9  -1   80.39    8.20
  -3   9  -1   89.89    3.20
  -3   9  -1   91.39    8.20
  -3   9  -1   91.29    9.70
  -3   9  -1   91.79    7.40
  -3   9  -1   94.39    6.60
   3  -9   1   81.69    7.30
   3  -9   1   94.99    6.60
   3  -9   1   90.49    6.50
   3  -9   1   81.69    9.60
   3  -9   1   84.19    8.20
   3  -9   1   95.69    5.80
  -4   9  -1  790.82   23.30
  -4   9  -1  838.22   27.30
  -4   9  -1  801.02   15.70
  -4   9  -1  845.62   31.60
  -4   9  -1  847.82   21.60
  -4   9  -1  847.22   26.10
   4  -9   1  824.52   24.50
   4  -9   1  822.32   21.60
   4  -9   1  813.62   30.50
   4  -9   1  789.22   16.00
   4  -9   1  845.02   21.90
   4  -9   1  834.32   21.00
  -5   9  -1  280.67   17.30
  -5   9  -1  258.07   14.50
  -5   9  -1  277.27   11.60
  -5   9  -1  294.97   15.00
  -5   9  -1  273.07   12.60
   5  -9   1  247.88   11.80
   5  -9   1  248.68   14.10
   5  -9   1  270.97   11.00
   5  -9   1  261.67   17.00
   5  -9   1  280.47   11.40
   5  -9   1  253.07   13.00
  -6   9  -1    6.90    3.40
  -6   9  -1    0.40    3.10
  -6   9  -1    5.40    3.00
  -6   9  -1    7.80    2.50
  -6   9  -1    3.10    2.10
   6  -9   1    1.80    1.80
   6  -9   1    1.70    2.00
   6  -9   1    2.50    2.30
   6  -9   1    3.20    2.80
   6  -9   1    2.00    2.30
  -7   9  -1  211.98   14.10
  -7   9  -1  216.88   16.90
  -7   9  -1  229.28   14.40
  -7   9  -1  231.08   11.70
  -7   9  -1  225.48   11.30
   7  -9   1  232.88   13.70
   7  -9   1  227.88   16.80
   7  -9   1  243.98   11.10
   7  -9   1  222.48   13.80
   7  -9   1  229.98   13.40
   7  -9   1  215.98   10.40
  -8   9  -1  181.58   11.00
  -8   9  -1  193.28   15.90
  -8   9  -1  192.58   13.60
  -8   9  -1  194.38   14.40
  -8   9  -1  187.68   10.80
   8  -9   1  194.28   13.20
   8  -9   1  175.68   13.10
   8  -9   1  195.38   10.30
   8  -9   1  191.78   15.70
   8  -9   1  196.58   10.20
  -9   9  -1  345.97   22.20
  -9   9  -1  364.26   22.00
  -9   9  -1  323.67   19.70
  -9   9  -1  341.17   15.60
   9  -9   1  336.97   18.10
   9  -9   1  373.66   21.90
   9  -9   1  331.17   18.30
   9  -9   1  315.07   13.80
   9  -9   1  355.06   14.40
 -10   9  -1   13.40    5.40
 -10   9  -1   18.40    4.50
 -10   9  -1   19.30    3.90
 -10   9  -1   15.30    3.80
 -10   9  -1   19.10    6.00
  10  -9   1   17.60    4.60
  10  -9   1   22.10    6.00
  10  -9   1   17.60    3.60
  10  -9   1   22.00    4.00
  10  -9   1   26.10    5.80
 -11   9  -1   -0.60    3.70
 -11   9  -1   -0.20    4.20
 -11   9  -1   -2.50    4.40
 -11   9  -1   -0.90    2.30
 -11   9  -1    0.00    2.20
  11  -9   1    1.20    2.50
  11  -9   1   -0.40    2.00
  11  -9   1   -2.30    2.80
  11  -9   1    3.60    3.10
  11  -9   1   -2.30    2.60
 -12   9  -1  293.77   21.90
 -12   9  -1  269.97   14.50
 -12   9  -1  255.97   15.80
 -12   9  -1  260.57   18.30
 -12   9  -1  253.77   19.70
  12  -9   1  289.47   19.40
  12  -9   1  215.28   23.20
  12  -9   1  269.37   14.10
  12  -9   1  264.17   13.70
  12  -9   1  255.67   18.80
 -13   9  -1   19.90    7.10
 -13   9  -1   11.90    6.90
 -13   9  -1   30.30    7.20
 -13   9  -1   32.30    5.50
  13  -9   1   31.40    7.60
  13  -9   1   26.90    5.00
  13  -9   1   19.60    7.30
 -14   9  -1   19.30   13.90
 -14   9  -1   40.80    7.20
 -14   9  -1   21.60    7.90
 -14   9  -1   36.10    3.70
  14  -9   1   25.20    7.00
  14  -9   1   35.80    8.20
  14  -9   1   28.70    5.00
 -15   9  -1   16.50    8.60
 -15   9  -1    7.80    2.40
 -15   9  -1    2.00    5.70
 -15   9  -1   12.90    5.30
 -15   9  -1   10.00    7.20
  15  -9   1   15.60    6.20
  15  -9   1    6.80    3.50
  15  -9   1   13.40    5.70
  12   8  -1   49.30    8.70
  12   8  -1   44.60    8.50
 -12  -8   1   53.89   10.20
 -12  -8   1   39.60   15.70
  11   8  -1   -0.20    3.20
  11   8  -1    4.20    7.00
 -11  -8   1    2.30    2.90
 -11  -8   1    4.00    6.50
 -11  -8   1    0.50    4.20
  10   8  -1   10.70    5.50
  10   8  -1   14.20    4.60
  10   8  -1   20.30    6.70
  10   8  -1    9.90    4.90
  10   8  -1   14.10    4.20
 -10  -8   1   19.30    5.50
 -10  -8   1   16.80    5.70
 -10  -8   1   14.60    4.40
 -10  -8   1    8.40    6.40
   9   8  -1  114.29   10.10
   9   8  -1  125.59   15.90
   9   8  -1  112.69   11.40
   9   8  -1  114.29   13.50
  -9  -8   1  109.99    9.90
  -9  -8   1  105.19   11.90
  -9  -8   1   88.79   12.50
  -9  -8   1   94.49   11.80
   8   8  -1   60.69    6.90
   8   8  -1   69.89    8.90
   8   8  -1   47.90   10.70
   8   8  -1   64.99    8.30
  -8  -8   1   39.70    8.10
  -8  -8   1   72.09    9.10
  -8  -8   1   61.19    7.20
  -8  -8   1   80.69    9.90
   7   8  -1  274.97   19.60
   7   8  -1  279.77   15.40
   7   8  -1  291.07   13.50
  -7  -8   1  304.47   20.50
  -7  -8   1  302.87   14.40
  -7  -8   1  292.37   17.00
  -7  -8   1  303.27   17.80
   6   8  -1    2.20    2.50
   6   8  -1    6.00    4.40
   6   8  -1    4.60    3.20
   6   8  -1   -0.50    1.60
  -6  -8   1   -3.20    2.90
  -6  -8   1    1.70    2.60
  -6  -8   1    3.70    2.70
  -6  -8   1    3.90    2.20
   5   8  -1   70.09    7.30
   5   8  -1   72.39    6.50
   5   8  -1   74.49    8.40
   5   8  -1   91.79   10.70
  -5  -8   1   75.49    8.30
  -5  -8   1   85.49    8.40
  -5  -8   1   80.99    7.20
   4   8  -1   29.00    4.10
   4   8  -1   31.30    5.10
   4   8  -1   26.80    5.10
   4   8  -1   37.00    6.80
  -4  -8   1   33.60    5.40
  -4  -8   1   28.70    5.80
  -4  -8   1   27.90    4.00
  -4  -8   1   30.60    5.20
   3   8  -1  103.69    8.90
   3   8  -1   93.89   10.10
   3   8  -1  101.39    9.80
   3   8  -1   97.29    7.80
   3   8  -1   99.79    6.80
  -3  -8   1  116.69    8.80
  -3  -8   1  101.09    7.20
  -3  -8   1  101.39    7.80
  -3  -8   1   90.09    9.30
   2   8  -1 1047.30   32.70
   2   8  -1 1058.49   32.30
   2   8  -1 1059.09   27.50
   2   8  -1  996.10   28.20
   2   8  -1 1016.30   24.20
  -2  -8   1  997.10   24.60
  -2  -8   1 1067.69   32.10
  -2  -8   1 1020.70   28.20
  -2  -8   1 1030.00   27.50
   1   8  -1   19.40    4.60
   1   8  -1   19.80    3.70
   1   8  -1   18.50    3.10
   1   8  -1   16.30    3.90
   1   8  -1   21.70    5.10
  -1  -8   1   17.60    3.10
  -1  -8   1   20.10    3.70
  -1  -8   1   19.30    4.50
  -1  -8   1   17.50    3.80
   0   8  -1   65.49    7.90
   0   8  -1   76.09    8.50
   0   8  -1   72.89    5.30
   0   8  -1   67.69    4.20
   0   8  -1   67.89    6.20
   0   8  -1   60.59    6.90
   0  -8   1   71.79    3.10
   0  -8   1   66.59    7.40
   0  -8   1   77.69    6.50
   0  -8   1   65.39    5.40
   0  -8   1   77.59    6.60
  -1   8  -1  183.78   11.90
  -1   8  -1  191.18   10.00
  -1   8  -1  208.28   13.70
  -1   8  -1  183.28    8.40
  -1   8  -1  179.18   10.20
  -1   8  -1  189.38    7.40
   1  -8   1  185.38    9.60
   1  -8   1  185.58    8.50
   1  -8   1  165.18    9.30
   1  -8   1  180.28   11.10
  -2   8  -1    2.40    1.60
  -2   8  -1   -1.00    1.70
  -2   8  -1    1.60    1.70
  -2   8  -1    0.60    2.10
  -2   8  -1    0.60    1.80
  -2   8  -1    0.00    0.50
   2  -8   1    0.30    1.40
   2  -8   1    0.10    1.30
   2  -8   1   -1.00    1.70
   2  -8   1   -0.80    1.50
   2  -8   1    0.90    2.00
   2  -8   1   -0.30    0.80
  -3   8  -1  115.39   11.30
  -3   8  -1  126.49    7.10
  -3   8  -1  125.79    8.10
  -3   8  -1  126.49    9.30
  -3   8  -1  123.49    8.40
  -3   8  -1  126.79    4.00
   3  -8   1  130.59    7.20
   3  -8   1  117.59    8.70
   3  -8   1  115.89    8.20
   3  -8   1  123.89    7.30
   3  -8   1  126.89    6.70
  -4   8  -1   69.69    6.10
  -4   8  -1   63.69    9.00
  -4   8  -1   73.29    7.30
  -4   8  -1   64.79    5.50
  -4   8  -1   65.89    7.00
   4  -8   1   70.39    7.00
   4  -8   1   69.49    6.90
   4  -8   1   68.39    5.90
   4  -8   1   72.79    5.50
   4  -8   1   64.29    2.80
   4  -8   1   70.49    8.50
   4  -8   1   68.89    5.30
  -5   8  -1   36.90    5.70
  -5   8  -1   53.19    5.20
  -5   8  -1   37.30    5.60
  -5   8  -1   36.70    6.40
  -5   8  -1   49.60    5.10
   5  -8   1   47.00    5.70
   5  -8   1   49.40    5.00
   5  -8   1   52.59    6.10
   5  -8   1   55.89    6.40
   5  -8   1   51.49    4.60
  -6   8  -1   75.19    6.40
  -6   8  -1   85.69   10.20
  -6   8  -1   70.19    7.50
  -6   8  -1   69.19    6.20
  -6   8  -1   80.09    8.50
   6  -8   1   78.29    9.20
   6  -8   1   62.29    7.40
   6  -8   1   62.79    7.30
   6  -8   1   75.19    5.80
   6  -8   1   71.39    5.60
   6  -8   1   70.19    7.30
  -7   8  -1   25.50    4.10
  -7   8  -1   26.20    5.90
  -7   8  -1   35.90    6.20
  -7   8  -1   31.40    5.20
   7  -8   1   22.10    4.10
   7  -8   1   37.40    4.70
   7  -8   1   21.60    4.70
   7  -8   1   34.50    6.80
   7  -8   1   35.90    6.10
  -8   8  -1  187.48   10.50
  -8   8  -1  180.78   10.30
  -8   8  -1  196.28   13.70
  -8   8  -1  168.68   12.40
  -8   8  -1  195.28   15.70
   8  -8   1  164.38   12.20
   8  -8   1  180.28    9.70
   8  -8   1  173.78   12.40
   8  -8   1  176.38    9.60
   8  -8   1  188.18   14.90
  -9   8  -1    1.00    3.10
  -9   8  -1    1.50    1.80
  -9   8  -1    4.20    4.30
  -9   8  -1   -1.90    2.60
  -9   8  -1    3.80    2.50
   9  -8   1    1.50    2.20
   9  -8   1    0.10    1.60
   9  -8   1    0.70    2.90
   9  -8   1   -0.30    1.90
   9  -8   1    5.30    3.60
 -10   8  -1    1.40    3.50
 -10   8  -1    3.60    2.60
 -10   8  -1    9.30    4.90
 -10   8  -1    3.90    2.00
 -10   8  -1    3.70    4.10
  10  -8   1    5.00    3.40
  10  -8   1    9.30    2.90
  10  -8   1    8.70    3.10
  10  -8   1    2.90    3.10
  10  -8   1    3.20    3.10
 -11   8  -1    1.80    1.30
 -11   8  -1    4.80    4.00
 -11   8  -1   -4.80    2.30
 -11   8  -1   -3.90    3.80
 -11   8  -1    1.60    2.10
 -11   8  -1   -7.30    2.70
  11  -8   1   -0.20    2.10
  11  -8   1   -1.70    3.10
  11  -8   1    0.10    2.10
  11  -8   1   -0.50    2.30
 -12   8  -1  321.07   10.80
 -12   8  -1  328.77   18.10
 -12   8  -1  336.37   16.30
 -12   8  -1  316.87   21.60
 -12   8  -1  338.37   23.10
 -12   8  -1  341.57   20.50
  12  -8   1  365.86   21.20
  12  -8   1  323.47   15.20
  12  -8   1  347.17   15.50
  12  -8   1  359.46   21.90
 -13   8  -1   24.90    6.70
 -13   8  -1   16.30    4.10
 -13   8  -1   15.10    5.90
 -13   8  -1    8.50    4.40
 -13   8  -1   16.40    5.80
 -13   8  -1   13.80    2.60
  13  -8   1   10.40    5.30
  13  -8   1   10.20    5.00
  13  -8   1   11.50    3.70
  13  -8   1   13.30    6.00
 -14   8  -1   39.30    5.30
 -14   8  -1   42.10   10.20
 -14   8  -1   30.20    7.10
 -14   8  -1   37.70    6.30
 -14   8  -1   31.50    8.50
  14  -8   1   44.10    6.70
  14  -8   1   40.80    8.80
  14  -8   1   31.30    5.30
  14  -8   1   40.90    8.60
 -15   8  -1   74.19   13.80
 -15   8  -1   95.29   13.50
 -15   8  -1  118.19    8.50
 -15   8  -1  140.69   12.00
 -15   8  -1   95.29   13.30
  15  -8   1  126.09   15.40
  15  -8   1   89.59    9.80
  15  -8   1  143.49   17.00
  13   7  -1    0.50    7.50
  13   7  -1    5.10    6.40
  13   7  -1    3.40    5.00
 -13  -7   1    8.60    4.10
 -13  -7   1    6.90    5.90
  12   7  -1   27.30    6.50
  12   7  -1   36.50    9.40
  12   7  -1   23.30    5.30
 -12  -7   1   20.30    7.50
 -12  -7   1   30.70    8.80
 -12  -7   1   45.90   12.00
  11   7  -1   89.59   10.60
  11   7  -1   85.59   12.70
  11   7  -1   86.59   11.80
  11   7  -1   97.19    9.50
 -11  -7   1   79.19    9.40
 -11  -7   1   91.29   11.70
 -11  -7   1  103.79   15.00
  10   7  -1    1.50    3.70
  10   7  -1    2.40    3.20
  10   7  -1   -0.70    2.80
  10   7  -1   -1.00    2.30
  10   7  -1    4.20    4.40
 -10  -7   1    7.30    4.00
 -10  -7   1    2.30    4.40
 -10  -7   1    5.60    5.50
   9   7  -1   -1.30    4.30
   9   7  -1   -3.50    2.40
   9   7  -1    2.50    2.90
   9   7  -1    0.20    2.10
  -9  -7   1   -8.90    3.60
  -9  -7   1   -4.30    2.60
  -9  -7   1   -2.20    1.80
  -9  -7   1   -0.70    3.00
   8   7  -1    2.90    2.70
   8   7  -1    9.80    4.60
   8   7  -1    6.10    2.30
   8   7  -1    8.80    4.10
  -8  -7   1    0.40    3.20
  -8  -7   1    7.40    5.00
  -8  -7   1    8.60    3.20
  -8  -7   1    7.40    2.80
   7   7  -1   24.10    4.90
   7   7  -1   19.70    3.90
   7   7  -1   22.60    6.00
   7   7  -1   14.30    3.50
  -7  -7   1   27.10    5.60
  -7  -7   1   27.40    5.50
  -7  -7   1   16.30    3.50
  -7  -7   1   17.50    5.50
   6   7  -1  184.08    9.90
   6   7  -1  190.88   12.30
   6   7  -1  185.58   11.60
   6   7  -1  190.78   15.20
  -6  -7   1  191.88   10.50
  -6  -7   1  183.98   12.40
  -6  -7   1  189.88   12.70
   5   7  -1   40.00    5.90
   5   7  -1   53.59    5.50
   5   7  -1   40.10    7.30
  -5  -7   1   51.89    6.70
  -5  -7   1   53.59    5.70
  -5  -7   1   31.60    6.00
  -5  -7   1   53.69    6.60
   4   7  -1    8.90    3.80
   4   7  -1   11.70    2.50
   4   7  -1   16.70    4.30
   4   7  -1    9.10    2.70
  -4  -7   1    7.80    2.70
  -4  -7   1    7.80    2.70
  -4  -7   1   10.20    2.50
  -4  -7   1    4.50    3.00
   3   7  -1  100.79    6.60
   3   7  -1   99.79    9.60
   3   7  -1  100.69    7.30
   3   7  -1   98.19    8.60
  -3  -7   1  111.39   10.10
  -3  -7   1  104.49    6.80
  -3  -7   1  103.09    8.40
  -3  -7   1   97.59    7.60
   2   7  -1 1529.35   33.70
   2   7  -1 1402.06   34.20
   2   7  -1 1431.86   37.70
   2   7  -1 1456.15   30.20
   2   7  -1 1496.45   39.10
  -2  -7   1 1453.55   37.70
  -2  -7   1 1511.55   31.00
  -2  -7   1 1515.45   34.80
  -2  -7   1 1472.15   33.60
   1   7  -1  100.69    7.20
   1   7  -1   88.49    4.80
   1   7  -1   96.09    6.00
   1   7  -1   93.89    8.00
   1   7  -1   99.79    9.00
   1   7  -1   93.89    8.90
  -1  -7   1   96.79    8.50
  -1  -7   1   94.09    6.70
  -1  -7   1   95.69    7.40
  -1  -7   1   92.69    6.10
   0   7  -1 1380.56   34.90
   0   7  -1 1371.16   31.70
   0   7  -1 1356.56   27.60
   0   7  -1 1367.56   25.60
   0   7  -1 1372.86   36.40
   0   7  -1 1433.86   31.10
   0  -7   1 1311.27   22.40
   0  -7   1 1346.97   27.80
   0  -7   1 1357.66   30.40
   0  -7   1 1341.57   30.50
   0  -7   1 1351.26   34.00
  -1   7  -1   32.10    3.20
  -1   7  -1   23.00    3.70
  -1   7  -1   19.20    4.00
  -1   7  -1   36.40    4.50
  -1   7  -1   29.20    3.60
   1  -7   1   25.90    4.30
   1  -7   1   30.00    3.70
   1  -7   1   30.10    2.80
   1  -7   1   30.50    3.70
   1  -7   1   19.20    3.20
  -2   7  -1  199.58    8.20
  -2   7  -1  215.58   13.20
  -2   7  -1  185.48   10.70
  -2   7  -1  209.68   10.20
  -2   7  -1  194.18    4.60
  -2   7  -1  195.48    9.60
   2  -7   1  202.58    7.60
   2  -7   1  191.28    8.10
   2  -7   1  205.88    9.70
   2  -7   1  198.08   12.80
   2  -7   1  199.98    8.80
   2  -7   1  215.38   11.00
  -3   7  -1    5.80    3.10
  -3   7  -1   10.50    2.50
  -3   7  -1    4.60    1.90
  -3   7  -1    9.00    2.20
  -3   7  -1    7.40    2.80
   3  -7   1    7.70    2.00
   3  -7   1    6.70    2.90
   3  -7   1    7.20    2.70
   3  -7   1    6.80    2.30
   3  -7   1    9.30    2.20
   3  -7   1    6.50    2.10
  -4   7  -1   67.89    8.30
  -4   7  -1   69.59    5.60
  -4   7  -1   67.09    5.60
  -4   7  -1   71.19    6.90
  -4   7  -1   76.69    7.00
   4  -7   1   71.99    8.60
   4  -7   1   62.69    6.40
   4  -7   1   67.99    5.30
   4  -7   1   68.09    6.70
   4  -7   1   71.99    6.20
   4  -7   1   66.99    5.10
  -5   7  -1   14.90    2.90
  -5   7  -1    9.10    3.10
  -5   7  -1   11.90    4.10
  -5   7  -1   13.50    2.70
  -5   7  -1   11.80    3.00
   5  -7   1   14.60    2.70
   5  -7   1    9.50    2.80
   5  -7   1   11.50    2.40
   5  -7   1   16.50    3.70
   5  -7   1   13.00    4.00
  -6   7  -1  417.36   18.00
  -6   7  -1  396.46   19.80
  -6   7  -1  378.06   16.70
  -6   7  -1  383.96   13.70
  -6   7  -1  403.46   14.10
   6  -7   1  388.86   13.00
   6  -7   1  384.56   12.90
   6  -7   1  366.86   19.10
   6  -7   1  360.76   16.10
   6  -7   1  377.76   16.20
  -7   7  -1   20.60    3.40
  -7   7  -1   16.70    3.80
  -7   7  -1   21.40    3.70
  -7   7  -1   30.60    6.00
  -7   7  -1   24.90    5.20
   7  -7   1   26.00    5.00
   7  -7   1   18.80    4.00
   7  -7   1   27.50    5.90
   7  -7   1   26.40    3.80
  -8   7  -1  168.48    9.40
  -8   7  -1  172.08   10.00
  -8   7  -1  184.08   14.80
  -8   7  -1  179.38   12.90
  -8   7  -1  195.18   12.90
   8  -7   1  180.78   12.30
   8  -7   1  163.48   12.00
   8  -7   1  181.38   14.10
   8  -7   1  196.88    9.80
   8  -7   1  177.08    9.40
  -9   7  -1   15.50    2.10
  -9   7  -1   16.70    5.10
  -9   7  -1   13.70    3.50
  -9   7  -1   16.10    3.60
  -9   7  -1   16.10    4.60
  -9   7  -1   13.80    3.90
   9  -7   1   20.90    3.90
   9  -7   1   24.70    3.90
   9  -7   1   18.30    4.30
   9  -7   1   14.40    4.30
   9  -7   1   20.30    5.10
 -10   7  -1  153.18   12.90
 -10   7  -1  189.38   25.40
 -10   7  -1  168.18   10.80
 -10   7  -1  158.98   14.60
 -10   7  -1  154.48   11.00
  10  -7   1  150.18    9.60
  10  -7   1  160.58   12.50
  10  -7   1  144.99   13.60
  10  -7   1  155.58   13.10
  10  -7   1  154.18    9.60
 -11   7  -1    5.30    2.20
 -11   7  -1   10.80    5.60
 -11   7  -1   11.50    3.80
 -11   7  -1   16.50    5.00
 -11   7  -1   13.30    5.30
  11  -7   1   13.40    4.90
  11  -7   1    8.10    3.90
  11  -7   1   11.60    4.50
  11  -7   1    9.10    2.70
  11  -7   1   10.20    3.30
 -12   7  -1  252.97   13.80
 -12   7  -1  260.47   19.30
 -12   7  -1  237.98   17.30
 -12   7  -1  285.57   20.50
 -12   7  -1  255.67   18.10
  12  -7   1  262.17   18.50
  12  -7   1  276.97   19.00
  12  -7   1  260.97   13.50
 -13   7  -1  110.39   12.50
 -13   7  -1  101.79    9.70
 -13   7  -1   99.39   13.00
 -13   7  -1   72.19    8.30
 -13   7  -1   64.59   10.70
  13  -7   1   91.39    9.40
  13  -7   1   86.49   12.20
  13  -7   1   66.49   10.00
  13  -7   1   75.89   10.70
 -14   7  -1    1.10    5.60
 -14   7  -1    5.50    3.20
 -14   7  -1    8.20    5.00
 -14   7  -1   10.50    5.80
  14  -7   1    9.90    4.00
  14  -7   1   10.20    5.10
  14  -7   1   10.00    4.60
  14  -7   1    1.80    2.70
 -15   7  -1  223.68   14.80
 -15   7  -1  232.68   19.10
 -15   7  -1  217.98   21.40
 -15   7  -1  199.08   19.80
  15  -7   1  207.98   18.40
  15  -7   1  242.68   21.20
  15  -7   1  268.57   14.80
  13   6  -1   97.39   14.10
  13   6  -1  126.19   12.30
  13   6  -1   85.29   14.10
 -13  -6   1  119.49   11.30
 -13  -6   1   78.29   11.80
 -13  -6   1   88.89   14.30
  12   6  -1   18.90    6.60
  12   6  -1   19.50    5.30
  12   6  -1   11.90    5.20
 -12  -6   1   20.20    4.60
 -12  -6   1   21.10    8.20
  11   6  -1  299.87   18.00
  11   6  -1  300.57   22.80
  11   6  -1  271.67   16.90
  11   6  -1  252.97   14.20
  11   6  -1  281.87   18.40
 -11  -6   1  284.37   19.00
 -11  -6   1  296.07   21.40
 -11  -6   1  264.87   18.90
  10   6  -1   29.20    5.90
  10   6  -1   38.30    6.60
  10   6  -1   46.20    9.90
  10   6  -1   38.70    7.10
  10   6  -1   47.40    6.70
 -10  -6   1   31.30    5.40
 -10  -6   1   23.60    6.90
 -10  -6   1   43.10   12.80
 -10  -6   1   27.80    6.10
   9   6  -1    1.20    2.50
   9   6  -1   -4.90    2.90
   9   6  -1   -0.20    2.60
   9   6  -1    3.00    2.40
   9   6  -1    2.70    3.40
  -9  -6   1   -4.20    4.10
  -9  -6   1    1.20    2.60
  -9  -6   1   -0.70    1.90
  -9  -6   1    4.10    3.70
   8   6  -1   12.20    4.00
   8   6  -1   13.20    3.40
   8   6  -1   16.60    4.20
   8   6  -1   10.40    3.90
   8   6  -1    9.70    4.60
  -8  -6   1   12.50    3.50
  -8  -6   1   10.90    4.20
  -8  -6   1   13.50    4.60
  -8  -6   1   19.70    6.40
   7   6  -1   24.60    5.80
   7   6  -1   23.20    4.60
   7   6  -1   14.50    3.80
   7   6  -1   15.80    3.30
  -7  -6   1   13.90    5.50
  -7  -6   1   19.00    4.40
  -7  -6   1   22.30    4.00
  -7  -6   1   17.50    4.50
   6   6  -1  183.38   11.50
   6   6  -1  195.28   14.30
   6   6  -1  197.48   10.00
   6   6  -1  200.18   11.60
  -6  -6   1  192.78   10.10
  -6  -6   1  203.38   14.50
  -6  -6   1  182.98   11.80
  -6  -6   1  208.28   12.80
   5   6  -1   23.70    3.60
   5   6  -1   21.10    3.70
   5   6  -1   20.90    5.40
   5   6  -1   23.10    4.40
  -5  -6   1   17.60    3.50
  -5  -6   1   30.50    6.30
  -5  -6   1   34.70    4.40
  -5  -6   1   22.50    4.20
   4   6  -1   20.80    4.10
   4   6  -1   27.40    5.20
   4   6  -1   20.00    3.10
   4   6  -1   21.70    3.90
  -4  -6   1   21.40    4.80
  -4  -6   1   20.30    3.20
  -4  -6   1   20.50    3.90
  -4  -6   1   24.70    4.30
   3   6  -1    1.30    1.60
   3   6  -1    5.00    2.70
   3   6  -1    3.70    1.70
   3   6  -1    0.30    2.00
  -3  -6   1    3.60    2.60
  -3  -6   1    8.30    3.30
  -3  -6   1    1.60    1.70
  -3  -6   1    2.20    1.80
   2   6  -1  130.69    9.00
   2   6  -1  146.89   10.40
   2   6  -1  148.49    7.10
   2   6  -1  137.79    7.80
  -2  -6   1  137.19    9.80
  -2  -6   1  148.59    7.40
  -2  -6   1  149.69    9.10
  -2  -6   1  136.89    8.10
   1   6  -1  679.23   19.50
   1   6  -1  667.73   21.80
   1   6  -1  648.44   21.50
   1   6  -1  690.33   16.50
   1   6  -1  692.33   18.50
  -1  -6   1  704.63   18.80
  -1  -6   1  657.13   18.80
  -1  -6   1  686.53   16.70
  -1  -6   1  697.03   21.60
   0   6  -1 2132.19   40.10
   0   6  -1 1973.30   43.50
   0   6  -1 2124.69   35.40
   0   6  -1 2083.59   37.10
   0   6  -1 2078.89   45.40
   0   6  -1 2021.40   40.60
   0  -6   1 2025.90   37.00
   0  -6   1 2028.40   43.10
   0  -6   1 2063.89   39.80
  -1   6  -1  608.84   14.70
  -1   6  -1  632.74   19.50
  -1   6  -1  624.74   17.10
  -1   6  -1  608.84   14.10
  -1   6  -1  599.64   16.90
  -1   6  -1  621.04   21.20
   1  -6   1  616.54   16.30
   1  -6   1  616.84   14.90
   1  -6   1  598.34   16.50
   1  -6   1  607.44   20.80
   1  -6   1  596.94   13.50
   1  -6   1  609.14   18.80
  -2   6  -1  725.13   18.70
  -2   6  -1  714.43   12.50
  -2   6  -1  728.93   19.50
  -2   6  -1  753.72   23.90
  -2   6  -1  749.13   17.00
  -2   6  -1  769.02   21.60
   2  -6   1  756.32   17.90
   2  -6   1  717.53   18.90
   2  -6   1  762.42   17.00
   2  -6   1  703.53   23.30
   2  -6   1  750.32   16.70
  -3   6  -1 1559.94   31.60
  -3   6  -1 1630.44   34.40
  -3   6  -1 1601.04   30.20
  -3   6  -1 1605.24   35.50
  -3   6  -1 1621.34   39.50
   3  -6   1 1555.34   31.70
   3  -6   1 1542.85   38.80
   3  -6   1 1624.94   35.00
   3  -6   1 1525.15   30.40
   3  -6   1 1592.94   33.90
   3  -6   1 1543.65   25.30
   3  -6   1 1562.54   29.80
  -4   6  -1  171.18   11.70
  -4   6  -1  167.98    9.50
  -4   6  -1  181.08    7.90
  -4   6  -1  171.78    9.80
  -4   6  -1  150.38    7.50
   4  -6   1  171.08    9.50
   4  -6   1  166.38    9.10
   4  -6   1  167.68    9.40
   4  -6   1  173.68    7.40
   4  -6   1  163.08    7.30
  -5   6  -1   17.90    2.80
  -5   6  -1   19.10    4.30
  -5   6  -1   21.80    3.90
  -5   6  -1   20.20    3.60
  -5   6  -1   20.70    2.90
   5  -6   1   24.40    3.30
   5  -6   1   24.10    3.90
   5  -6   1   21.20    4.30
   5  -6   1   28.90    3.70
   5  -6   1   28.40    4.30
  -6   6  -1 1392.86   30.20
  -6   6  -1 1404.76   36.20
  -6   6  -1 1418.06   30.70
  -6   6  -1 1430.36   39.20
  -6   6  -1 1314.57   34.40
   6  -6   1 1407.96   34.80
   6  -6   1 1419.96   38.60
   6  -6   1 1407.36   29.40
   6  -6   1 1448.76   29.70
   6  -6   1 1385.56   34.80
  -7   6  -1  112.79   10.90
  -7   6  -1  111.49    7.10
  -7   6  -1  114.99    9.30
  -7   6  -1  127.89   10.60
  -7   6  -1  123.59    8.00
   7  -6   1  113.49    7.20
   7  -6   1  130.89    9.70
   7  -6   1  123.69    7.20
   7  -6   1  118.39    9.60
   7  -6   1  113.59   10.60
  -8   6  -1  753.52   27.70
  -8   6  -1  780.22   29.20
  -8   6  -1  778.52   26.30
  -8   6  -1  766.82   23.00
  -8   6  -1  732.43   21.10
   8  -6   1  777.52   20.90
   8  -6   1  767.42   27.90
   8  -6   1  756.62   25.90
   8  -6   1  756.42   26.30
   8  -6   1  807.92   21.20
  -9   6  -1  143.99    9.00
  -9   6  -1  150.58   13.10
  -9   6  -1  148.19   11.60
  -9   6  -1  142.29    9.80
  -9   6  -1  157.68   13.40
   9  -6   1  140.09   11.10
   9  -6   1  145.39   12.60
   9  -6   1  139.39    8.50
   9  -6   1  143.49    8.80
   9  -6   1  165.08   12.80
 -10   6  -1  648.34   22.30
 -10   6  -1  685.43   30.80
 -10   6  -1  684.93   29.00
 -10   6  -1  718.93   24.00
  10  -6   1  709.33   28.50
  10  -6   1  689.83   21.20
  10  -6   1  744.43   27.50
  10  -6   1  686.93   21.20
  10  -6   1  700.33   27.90
 -11   6  -1   10.60    3.70
 -11   6  -1   17.80    5.50
 -11   6  -1    8.50    4.40
 -11   6  -1   18.30    5.90
 -11   6  -1   18.70    4.00
  11  -6   1   12.20    4.30
  11  -6   1   12.50    4.20
  11  -6   1   16.60    4.50
  11  -6   1   17.10    4.00
 -12   6  -1    2.60    2.10
 -12   6  -1    5.80    4.90
 -12   6  -1    8.90    3.20
 -12   6  -1    0.20    3.30
  12  -6   1    3.40    4.20
  12  -6   1    1.60    4.20
  12  -6   1   -3.10    2.90
  12  -6   1   -2.50    2.50
 -13   6  -1   11.90    5.30
 -13   6  -1    6.00    5.20
 -13   6  -1    8.00    5.80
 -13   6  -1   15.50    4.00
 -13   6  -1    8.10    3.70
  13  -6   1   11.70    4.30
  13  -6   1   14.10    4.40
  13  -6   1    8.60    4.70
  13  -6   1   12.40    4.70
  13  -6   1    9.60    5.50
 -14   6  -1   -3.90    3.70
 -14   6  -1   -3.50    2.30
 -14   6  -1   -5.70    4.40
  14  -6   1   -0.80    2.80
  14  -6   1   -3.40    3.40
  14  -6   1   -1.80    5.00
 -15   6  -1  358.06   23.80
 -15   6  -1  382.76   23.80
 -15   6  -1  361.76   26.60
 -15   6  -1  352.76   18.30
  15  -6   1  338.57   24.30
  15  -6   1  402.86   18.00
  15  -6   1  364.56   22.70
  14   5  -1   -9.60    5.70
  14   5  -1   -8.30    5.40
  14   5  -1   -1.80    4.60
 -14  -5   1   -6.40    5.00
  13   5  -1  179.48   13.90
  13   5  -1  185.28   19.60
  13   5  -1  175.88   15.90
 -13  -5   1  156.48   25.20
 -13  -5   1  161.28   20.30
 -13  -5   1  206.98   14.80
  12   5  -1   -4.30    2.80
  12   5  -1   -4.10    5.10
  12   5  -1   -2.50    4.50
  12   5  -1   -1.50    2.30
 -12  -5   1    4.20    3.00
 -12  -5   1    0.70    3.30
  11   5  -1  180.28   13.20
  11   5  -1  151.08   16.90
  11   5  -1  160.58   13.10
  11   5  -1  156.38   14.80
  11   5  -1  165.28   14.60
 -11  -5   1  175.98   15.60
 -11  -5   1  162.98   16.80
 -11  -5   1  149.59   10.70
 -11  -5   1  159.38   13.70
  10   5  -1   -2.90    2.10
  10   5  -1   -3.20    2.40
  10   5  -1    1.00    2.50
  10   5  -1    0.90    3.60
  10   5  -1   -3.60    2.20
 -10  -5   1   -1.00    2.60
 -10  -5   1    4.10    5.20
 -10  -5   1    1.30    3.00
   9   5  -1  235.98   14.50
   9   5  -1  273.27   18.30
   9   5  -1  259.07   12.80
   9   5  -1  299.67   20.10
   9   5  -1  256.97   16.30
  -9  -5   1  247.18   15.60
  -9  -5   1  261.37   19.10
  -9  -5   1  271.27   16.90
  -9  -5   1  271.17   13.70
   8   5  -1  252.97   17.70
   8   5  -1  262.37   15.70
   8   5  -1  274.57   14.60
   8   5  -1  238.88   11.60
   8   5  -1  236.38   13.80
  -8  -5   1  243.28   14.80
  -8  -5   1  238.58   14.80
  -8  -5   1  244.48   17.90
  -8  -5   1  241.68   12.40
   7   5  -1   86.69    8.60
   7   5  -1   91.39    8.30
   7   5  -1   81.79    8.70
   7   5  -1   85.59    6.70
  -7  -5   1   88.99    8.60
  -7  -5   1   79.39    6.70
  -7  -5   1   82.59    9.60
  -7  -5   1  103.09    9.30
   6   5  -1  508.95   18.80
   6   5  -1  519.85   23.00
   6   5  -1  514.95   16.30
   6   5  -1  520.65   18.80
  -6  -5   1  545.15   20.40
  -6  -5   1  508.55   22.60
  -6  -5   1  524.25   16.90
  -6  -5   1  524.65   21.30
   5   5  -1  163.08   10.10
   5   5  -1  175.28    8.50
   5   5  -1  169.38    9.70
   5   5  -1  160.18   11.90
  -5  -5   1  168.48    8.60
  -5  -5   1  163.68   10.20
  -5  -5   1  164.38   12.10
  -5  -5   1  177.48   11.00
   4   5  -1   23.40    3.30
   4   5  -1   20.90    3.50
   4   5  -1   25.50    5.20
   4   5  -1   23.90    4.50
  -4  -5   1   22.00    4.30
  -4  -5   1   16.30    2.80
  -4  -5   1   18.10    3.50
  -4  -5   1   24.10    4.20
   3   5  -1  235.48   11.40
   3   5  -1  250.67   10.60
   3   5  -1  254.97    9.30
   3   5  -1  276.97   14.00
  -3  -5   1  257.67   11.50
  -3  -5   1  221.08   12.40
  -3  -5   1  251.37    9.60
  -3  -5   1  259.57   11.10
   2   5  -1   32.70    3.40
   2   5  -1   23.90    3.60
   2   5  -1   34.40    3.80
   2   5  -1   37.80    5.40
  -2  -5   1   33.10    4.10
  -2  -5   1   37.00    4.40
  -2  -5   1   35.30    3.60
   1   5  -1  411.26   15.10
   1   5  -1  394.66   10.90
   1   5  -1  421.16   12.50
   1   5  -1  386.56   13.30
  -1  -5   1  399.36   12.40
  -1  -5   1  415.96   12.90
  -1  -5   1  400.86   13.00
  -1  -5   1  384.26   14.30
   0   5  -1   37.00    3.90
   0   5  -1   40.70    3.70
   0   5  -1   43.20    5.00
   0   5  -1   47.50    2.90
   0   5  -1   53.79    3.50
   0   5  -1   48.40    4.90
   0  -5   1   41.90    3.80
   0  -5   1   43.50    1.90
   0  -5   1   42.40    4.40
   0  -5   1   47.90    3.90
   0  -5   1   43.60    3.30
  -1   5  -1 1880.81   35.80
  -1   5  -1 1930.81   38.80
  -1   5  -1 1947.21   41.40
  -1   5  -1 1913.21   33.20
  -1   5  -1 1977.70   33.70
  -1   5  -1 1941.51   36.20
   1  -5   1 1897.71   32.60
   1  -5   1 1918.71   35.10
   1  -5   1 1941.91   38.40
   1  -5   1 1936.81   33.60
   1  -5   1 1816.92   35.40
   1  -5   1 1913.01   40.90
  -2   5  -1   64.49    4.50
  -2   5  -1   73.09    6.50
  -2   5  -1   66.99    3.90
  -2   5  -1   69.49    4.90
  -2   5  -1   62.69    5.20
   2  -5   1   57.99    6.00
   2  -5   1   62.99    5.00
   2  -5   1   63.09    4.00
   2  -5   1   62.19    4.70
   2  -5   1   60.79    4.00
   2  -5   1   69.19    4.00
  -3   5  -1   32.30    3.00
  -3   5  -1   29.20    3.20
  -3   5  -1   33.70    3.80
  -3   5  -1   34.40    4.10
   3  -5   1   20.50    4.40
   3  -5   1   30.50    3.10
   3  -5   1   35.90    3.90
   3  -5   1   35.70    3.80
   3  -5   1   31.40    3.00
   3  -5   1   33.00    3.80
  -4   5  -1  812.12   22.00
  -4   5  -1  805.22   18.40
  -4   5  -1  788.52   18.50
  -4   5  -1  781.12   21.50
  -4   5  -1  812.12   24.70
   4  -5   1  817.12   18.10
   4  -5   1  775.62   21.00
   4  -5   1  834.22   21.80
   4  -5   1  774.62   17.70
   4  -5   1  796.02   24.60
  -5   5  -1  262.87   12.20
  -5   5  -1  272.17   10.00
  -5   5  -1  287.77   14.60
  -5   5  -1  284.07   10.50
  -5   5  -1  281.27   13.10
   5  -5   1  285.27    9.80
   5  -5   1  288.17   14.50
   5  -5   1  274.47   14.50
   5  -5   1  275.87    9.80
   5  -5   1  271.87   12.10
  -6   5  -1  950.00   27.90
  -6   5  -1  977.10   29.70
  -6   5  -1  989.00   23.20
  -6   5  -1  940.11   26.40
  -6   5  -1  924.61   22.20
   6  -5   1  948.61   26.50
   6  -5   1  935.21   21.70
   6  -5   1  941.21   21.90
   6  -5   1  947.01   28.90
   6  -5   1  936.71   26.80
  -7   5  -1  400.96   13.70
  -7   5  -1  396.36   16.90
  -7   5  -1  395.76   14.20
  -7   5  -1  439.96   19.60
  -7   5  -1  414.96   18.20
   7  -5   1  421.76   13.80
   7  -5   1  393.06   13.00
   7  -5   1  400.46   17.50
   7  -5   1  419.26   17.20
   7  -5   1  420.86   18.80
  -8   5  -1   44.70    6.70
  -8   5  -1   33.80    4.90
  -8   5  -1   46.70    4.70
  -8   5  -1   38.20    6.00
  -8   5  -1   34.90    5.80
   8  -5   1   33.70    6.10
   8  -5   1   50.69    7.10
   8  -5   1   46.80    4.80
   8  -5   1   50.49    7.10
   8  -5   1   56.89    5.60
  -9   5  -1   22.90    5.80
  -9   5  -1   21.60    4.20
  -9   5  -1   21.80    3.90
  -9   5  -1   16.40    4.80
  -9   5  -1   19.60    4.40
   9  -5   1   24.70    4.10
   9  -5   1   15.30    3.10
   9  -5   1   18.20    4.20
   9  -5   1   10.80    3.70
   9  -5   1   22.30    4.50
 -10   5  -1  157.48   14.20
 -10   5  -1  157.68    9.60
 -10   5  -1  137.69   10.50
 -10   5  -1  186.98   14.30
 -10   5  -1  163.18   12.70
  10  -5   1  157.78    9.80
  10  -5   1  159.58   12.50
  10  -5   1  154.38   12.80
  10  -5   1  151.38   12.50
 -11   5  -1   31.90    6.80
 -11   5  -1   20.60    5.20
 -11   5  -1   15.70    3.70
 -11   5  -1   13.40    3.90
 -11   5  -1   17.90    4.70
  11  -5   1   12.20    4.50
  11  -5   1   16.90    4.20
  11  -5   1    6.50    3.80
  11  -5   1   12.90    3.60
  11  -5   1   11.80    3.30
 -12   5  -1   54.49    8.80
 -12   5  -1   37.90    6.20
 -12   5  -1   60.79   10.10
 -12   5  -1   24.70    4.50
  12  -5   1   33.80    6.70
  12  -5   1   40.00    5.80
  12  -5   1   38.50    6.70
  12  -5   1   35.80    7.80
  12  -5   1   27.50    4.30
 -13   5  -1   -8.40    3.30
 -13   5  -1    0.90    3.50
 -13   5  -1   -1.20    4.70
 -13   5  -1    0.40    4.30
 -13   5  -1    1.40    2.10
  13  -5   1   -1.00    3.70
  13  -5   1   -3.80    2.20
  13  -5   1   -5.20    3.10
  13  -5   1    0.80    2.90
 -14   5  -1    1.20    2.50
 -14   5  -1   11.50    5.80
 -14   5  -1    7.40    6.80
 -14   5  -1    5.60    4.50
  14  -5   1   -2.40    5.30
  14  -5   1   -0.60    3.10
  14  -5   1    3.20    3.50
 -15   5  -1   99.99   14.30
 -15   5  -1  132.99   14.30
 -15   5  -1  136.89   11.50
 -15   5  -1   86.09   12.10
  15  -5   1  131.59   10.40
  15  -5   1   97.99   13.60
  15  -5   1  105.99   13.50
  14   4  -1   -6.60    3.10
  14   4  -1    3.40    6.60
  14   4  -1   -9.10    4.30
 -14  -4   1   -4.00    2.30
 -14  -4   1   -8.10    7.70
 -14  -4   1   -2.10    3.90
  13   4  -1  107.09   10.80
  13   4  -1  116.89   13.00
  13   4  -1  143.19   17.20
 -13  -4   1  104.59   13.10
 -13  -4   1   89.39    9.20
 -13  -4   1   85.09   13.60
  12   4  -1    8.80    6.20
  12   4  -1    0.50    3.60
  12   4  -1    6.00    3.50
  12   4  -1    2.80    2.70
 -12  -4   1   12.40    5.10
 -12  -4   1    7.30    5.10
 -12  -4   1    9.80    3.80
 -12  -4   1   10.90    4.80
  11   4  -1   25.30    5.70
  11   4  -1   36.60    5.40
  11   4  -1   24.60    8.00
  11   4  -1   34.80   10.70
  11   4  -1   37.80    6.40
 -11  -4   1   36.60    5.50
 -11  -4   1   36.10    8.60
 -11  -4   1   33.50    7.50
 -11  -4   1   33.10    7.30
  10   4  -1    2.30    3.10
  10   4  -1    6.50    3.20
  10   4  -1    8.00    3.90
  10   4  -1    2.40    2.60
  10   4  -1    9.60    5.00
 -10  -4   1    4.50    2.30
 -10  -4   1   -0.90    3.90
 -10  -4   1    5.70    3.90
 -10  -4   1    2.90    3.20
   9   4  -1  176.48   13.00
   9   4  -1  165.78   11.50
   9   4  -1  197.78   16.10
   9   4  -1  160.48    9.90
   9   4  -1  161.18   12.40
  -9  -4   1  186.08   14.20
  -9  -4   1  191.78   13.40
  -9  -4   1  154.58   14.50
   8   4  -1  259.27   14.10
   8   4  -1  264.57   15.30
   8   4  -1  245.68   11.70
   8   4  -1  281.77   17.90
   8   4  -1  242.28   13.10
  -8  -4   1  262.77   14.60
  -8  -4   1  256.07   15.20
  -8  -4   1  255.57   19.60
  -8  -4   1  238.28   11.80
   7   4  -1   42.50    7.10
   7   4  -1   55.59    6.60
   7   4  -1   64.19    8.30
   7   4  -1   65.49    6.00
   7   4  -1   60.09    7.60
  -7  -4   1   69.59    7.90
  -7  -4   1   74.69    7.90
  -7  -4   1   56.49    8.40
  -7  -4   1   58.39    5.90
   6   4  -1  195.48   10.80
   6   4  -1  189.48   11.90
   6   4  -1  186.38   10.50
   6   4  -1  205.98   13.90
   6   4  -1  201.28    9.30
  -6  -4   1  208.28   11.40
  -6  -4   1  193.88    9.40
  -6  -4   1  177.98   12.70
  -6  -4   1  198.28   11.50
   5   4  -1  683.03   24.40
   5   4  -1  681.73   17.70
   5   4  -1  679.83   20.60
   5   4  -1  663.23   20.00
  -5  -4   1  677.83   18.10
  -5  -4   1  673.93   20.90
  -5  -4   1  633.24   23.60
  -5  -4   1  625.44   20.60
   4   4  -1  106.59    9.10
   4   4  -1  126.49    6.60
   4   4  -1  111.59    7.30
   4   4  -1  111.79    8.00
  -4  -4   1  117.49    7.70
  -4  -4   1  115.79    8.40
  -4  -4   1  114.29    9.30
  -4  -4   1  115.09    6.60
   3   4  -1 2690.53   50.19
   3   4  -1 2760.92   47.00
   3   4  -1 2643.84   49.30
   3   4  -1 2795.12   60.39
  -3  -4   1 2735.23   50.29
  -3  -4   1 2737.63   47.30
  -3  -4   1 2757.52   54.59
  -3  -4   1 2671.53   50.39
   2   4  -1   12.70    3.00
   2   4  -1   10.20    1.70
   2   4  -1   12.00    2.40
   2   4  -1   11.20    1.80
  -2  -4   1   12.00    2.30
  -2  -4   1   13.90    2.50
  -2  -4   1    9.00    1.70
  -2  -4   1    7.90    2.20
   1   4  -1   23.80    2.70
   1   4  -1   20.00    2.80
   1   4  -1   15.70    3.00
   1   4  -1   21.50    2.40
  -1  -4   1   22.60    3.30
  -1  -4   1   22.10    2.60
  -1  -4   1   17.10    2.60
  -1  -4   1   22.90    2.50
   0   4  -1 2151.18   36.30
   0   4  -1 2058.69   35.30
   0   4  -1 2150.28   38.80
   0   4  -1 2235.98   38.30
   0   4  -1 2151.68   42.30
   0   4  -1 2230.08   41.30
   0  -4   1 2186.18   38.20
   0  -4   1 2137.89   38.20
   0  -4   1 2229.28   36.50
  -1   4  -1   24.70    2.80
  -1   4  -1   31.80    3.00
  -1   4  -1   27.40    2.50
  -1   4  -1   32.00    3.60
  -1   4  -1   34.70    4.20
  -1   4  -1   29.80    2.50
   1  -4   1   23.90    2.40
   1  -4   1   30.30    2.80
   1  -4   1   29.70    2.30
   1  -4   1   32.80    3.00
   1  -4   1   21.40    3.40
   1  -4   1   36.00    3.60
  -2   4  -1    6.80    1.40
  -2   4  -1    5.20    1.30
  -2   4  -1    5.60    1.30
  -2   4  -1    3.80    1.60
  -2   4  -1    6.70    1.70
   2  -4   1    8.00    1.70
   2  -4   1    7.70    1.40
   2  -4   1    6.20    1.60
   2  -4   1    3.50    1.70
   2  -4   1    7.50    1.60
   2  -4   1    5.00    1.20
  -3   4  -1   76.89    5.40
  -3   4  -1   76.19    5.30
  -3   4  -1   76.89    4.20
  -3   4  -1   83.39    6.50
  -3   4  -1   73.59    4.20
   3  -4   1   72.29    6.10
   3  -4   1   74.89    4.00
   3  -4   1   76.89    5.10
   3  -4   1   78.49    4.10
   3  -4   1   83.79    5.40
  -4   4  -1 2353.16   44.90
  -4   4  -1 2313.27   40.90
  -4   4  -1 2346.57   41.00
  -4   4  -1 2339.67   45.80
  -4   4  -1 2384.36   48.00
   4  -4   1 2315.37   44.60
   4  -4   1 2319.27   40.30
   4  -4   1 2357.86   47.80
   4  -4   1 2317.17   44.80
   4  -4   1 2303.47   40.30
  -5   4  -1   44.20    3.80
  -5   4  -1   41.70    4.30
  -5   4  -1   40.20    4.90
  -5   4  -1   46.60    6.10
  -5   4  -1   41.80    4.90
   5  -4   1   43.30    5.20
   5  -4   1   44.30    3.70
   5  -4   1   42.60    5.90
   5  -4   1   42.20    4.30
   5  -4   1   40.00    4.90
  -6   4  -1  260.77   13.30
  -6   4  -1  238.98    9.40
  -6   4  -1  247.98   10.40
  -6   4  -1  258.57   13.60
  -6   4  -1  248.88   12.10
   6  -4   1  233.98   12.80
   6  -4   1  236.88   11.80
   6  -4   1  243.38    9.70
   6  -4   1  254.27   12.90
   6  -4   1  237.48    9.10
  -7   4  -1  269.47   11.50
  -7   4  -1  255.17   14.40
  -7   4  -1  249.97   13.00
  -7   4  -1  269.67   14.60
  -7   4  -1  266.57   10.50
   7  -4   1  263.37   13.90
   7  -4   1  262.67   10.60
   7  -4   1  263.77   13.30
   7  -4   1  251.37   13.70
   7  -4   1  261.57   10.10
  -8   4  -1   82.99    6.90
  -8   4  -1   82.79    6.10
  -8   4  -1   83.89    8.90
  -8   4  -1   88.19    8.70
  -8   4  -1   92.79    8.40
   8  -4   1   77.09    8.50
   8  -4   1   93.79   10.10
   8  -4   1  100.59    9.30
   8  -4   1   85.89    6.50
   8  -4   1   83.19    6.10
  -9   4  -1   74.29    9.40
  -9   4  -1   71.19    7.00
  -9   4  -1   70.39    8.90
  -9   4  -1   72.39    6.20
  -9   4  -1   62.49    7.60
   9  -4   1   65.19    8.40
   9  -4   1   60.69    5.60
   9  -4   1   63.19    6.40
   9  -4   1   55.49    7.60
   9  -4   1   64.19    7.80
 -10   4  -1   57.89    7.30
 -10   4  -1   42.30    6.90
 -10   4  -1   38.50    6.80
 -10   4  -1   50.89    5.90
 -10   4  -1   39.70    7.40
  10  -4   1   44.40    5.60
  10  -4   1   40.60    6.60
  10  -4   1   41.90    7.00
  10  -4   1   56.99    6.50
  10  -4   1   50.19    7.00
 -11   4  -1   69.99    7.30
 -11   4  -1   75.09    8.80
 -11   4  -1   56.29    8.10
 -11   4  -1   45.50    7.30
 -11   4  -1   56.59    9.30
  11  -4   1   49.30    7.40
  11  -4   1   51.59    6.70
  11  -4   1   75.29    9.00
  11  -4   1   60.69    6.60
  11  -4   1   58.89    8.90
 -12   4  -1  364.86   20.40
 -12   4  -1  303.17   19.20
 -12   4  -1  295.47   14.90
 -12   4  -1  329.87   21.70
 -12   4  -1  299.87   16.40
  12  -4   1  287.07   17.80
  12  -4   1  305.77   20.60
  12  -4   1  295.67   14.10
  12  -4   1  295.77   14.60
  12  -4   1  326.17   18.90
 -13   4  -1    2.80    2.30
 -13   4  -1   11.80    4.80
 -13   4  -1    5.50    6.00
 -13   4  -1   -3.30    4.40
 -13   4  -1    4.80    3.40
  13  -4   1    7.20    3.10
  13  -4   1    8.10    3.70
  13  -4   1   15.70    4.90
  13  -4   1   -4.60    3.90
  13  -4   1    6.40    4.90
 -14   4  -1  200.08   13.00
 -14   4  -1  226.88   17.90
 -14   4  -1  252.87   21.30
 -14   4  -1  228.28   18.50
  14  -4   1  199.88   13.00
  14  -4   1  171.98   14.70
  14  -4   1  199.68   19.10
  14  -4   1  163.38   11.90
 -15   4  -1   -2.10    2.60
 -15   4  -1   -4.50    5.10
 -15   4  -1    4.80    4.50
 -15   4  -1   -9.90    6.00
  15  -4   1   -2.30    5.40
  15  -4   1   -2.70    2.30
  15  -4   1   -1.20    3.80
  14   3  -1    5.20    5.40
  14   3  -1   16.50    6.60
  14   3  -1    4.60    4.10
 -14  -3   1   10.90    4.10
 -14  -3   1   10.50    9.30
 -14  -3   1    6.90    5.50
  13   3  -1   31.40    6.80
  13   3  -1   40.20    9.20
  13   3  -1   33.00    6.70
  13   3  -1   33.10    5.90
 -13  -3   1   38.80    5.90
 -13  -3   1   35.50   11.10
 -13  -3   1   47.20    7.90
  12   3  -1   46.70    7.70
  12   3  -1   47.90    7.50
  12   3  -1   74.09   11.30
  12   3  -1   57.09    8.20
  12   3  -1   44.00    6.50
 -12  -3   1   46.70    8.60
 -12  -3   1   38.60    7.60
 -12  -3   1   56.09    7.20
 -12  -3   1   42.20    8.60
  11   3  -1   14.70    4.30
  11   3  -1   10.60    3.40
  11   3  -1   10.10    4.10
  11   3  -1   15.30    4.50
 -11  -3   1   10.80    4.50
 -11  -3   1   12.00    3.80
 -11  -3   1   11.80    4.30
 -11  -3   1   10.80    5.50
  10   3  -1   39.10    6.40
  10   3  -1   44.50    6.00
  10   3  -1   41.20    6.60
  10   3  -1   33.30    7.90
 -10  -3   1   37.40    8.40
 -10  -3   1   41.40    7.20
 -10  -3   1   38.20    6.50
 -10  -3   1   53.69    6.30
   9   3  -1  467.65   20.30
   9   3  -1  495.65   17.50
   9   3  -1  507.75   21.70
   9   3  -1  491.15   19.40
   9   3  -1  473.05   24.50
  -9  -3   1  462.75   24.10
  -9  -3   1  499.15   17.70
  -9  -3   1  513.05   22.20
  -9  -3   1  524.85   21.50
   8   3  -1   41.20    7.10
   8   3  -1   50.59    5.20
   8   3  -1   40.30    6.20
   8   3  -1   27.60    4.50
   8   3  -1   36.70    5.30
  -8  -3   1   27.30    5.20
  -8  -3   1   40.10    7.40
   7   3  -1  269.07   16.20
   7   3  -1  230.38   12.00
   7   3  -1  228.48   10.40
   7   3  -1  231.18   13.30
   7   3  -1  239.18   12.40
  -7  -3   1  246.08   13.40
  -7  -3   1  233.28   14.70
  -7  -3   1  231.08   10.60
  -7  -3   1  232.78   12.50
   6   3  -1    0.60    2.00
   6   3  -1    1.80    2.00
   6   3  -1   -0.30    1.20
   6   3  -1    1.40    1.60
   6   3  -1   -0.80    2.50
  -6  -3   1    1.40    1.60
  -6  -3   1    1.30    1.60
  -6  -3   1   -0.10    2.00
  -6  -3   1    0.90    2.30
   5   3  -1  119.09    9.80
   5   3  -1  112.89    8.40
   5   3  -1  128.09    6.90
   5   3  -1  109.89    7.40
   5   3  -1  126.99    8.30
  -5  -3   1  122.99    6.90
  -5  -3   1  112.79    7.90
  -5  -3   1  123.99    8.40
  -5  -3   1  123.99    9.70
   4   3  -1   18.40    3.20
   4   3  -1   17.90    3.70
  -4  -3   1   16.60    3.10
  -4  -3   1   19.00    3.80
  -4  -3   1   24.80    3.60
   3   3  -1 1837.62   39.30
   3   3  -1 1813.12   35.00
   3   3  -1 1811.52   36.20
   3   3  -1 1793.12   32.80
  -3  -3   1 1806.32   35.60
  -3  -3   1 1888.01   37.00
  -3  -3   1 1864.01   39.30
  -3  -3   1 1799.12   35.60
   2   3  -1 2010.90   39.40
   2   3  -1 1942.51   33.70
   2   3  -1 1916.01   36.10
   2   3  -1 1976.10   35.60
  -2  -3   1 1943.21   38.90
  -2  -3   1 1992.30   36.10
  -2  -3   1 1980.00   33.90
   1   3  -1    2.00    1.30
   1   3  -1    1.70    0.80
   1   3  -1    1.60    0.90
   1   3  -1    1.60    1.30
  -1  -3   1    2.60    1.40
  -1  -3   1    1.60    0.80
  -1  -3   1    1.30    1.00
  -1  -3   1    2.80    1.00
   0   3  -1    3.60    0.80
   0   3  -1    3.30    1.20
   0   3  -1    4.30    1.10
   0   3  -1    4.00    1.50
   0   3  -1    5.40    1.20
   0  -3   1    5.60    1.10
   0  -3   1    4.90    1.50
   0  -3   1    5.70    1.20
   0  -3   1    3.90    1.50
  -1   3  -1  205.68    5.70
  -1   3  -1  208.08    6.70
  -1   3  -1  203.48    6.20
  -1   3  -1  209.58    7.40
   1  -3   1  201.38    5.70
   1  -3   1  203.58    6.20
   1  -3   1  212.38    6.70
   1  -3   1  203.18    6.00
   1  -3   1  204.78    8.50
  -2   3  -1  448.76   10.40
  -2   3  -1  473.25   12.20
  -2   3  -1  460.65   10.20
  -2   3  -1  466.35   12.30
  -2   3  -1  466.05   14.00
   2  -3   1  468.25   11.90
   2  -3   1  453.75   10.00
   2  -3   1  483.45   12.30
   2  -3   1  457.55   13.90
   2  -3   1  439.46   10.10
  -3   3  -1    6.90    1.80
  -3   3  -1    6.20    1.40
  -3   3  -1    5.80    1.90
  -3   3  -1    7.30    1.80
  -3   3  -1    5.30    1.20
   3  -3   1    5.30    1.60
   3  -3   1    8.30    1.40
   3  -3   1    5.40    1.10
   3  -3   1    6.40    1.40
   3  -3   1    7.60    1.70
  -4   3  -1  848.22   18.50
  -4   3  -1  907.51   22.90
  -4   3  -1  945.61   25.10
  -4   3  -1  921.11   23.40
  -4   3  -1  912.91   19.30
   4  -3   1  906.51   18.70
   4  -3   1  902.71   22.50
   4  -3   1  869.21   18.40
   4  -3   1  916.91   23.20
   4  -3   1  926.61   22.00
  -5   3  -1  223.78   11.10
  -5   3  -1  239.58   11.40
  -5   3  -1  222.58    8.80
  -5   3  -1  220.18   10.20
  -5   3  -1  230.68    8.30
   5  -3   1  233.68   11.20
   5  -3   1  228.28   10.30
   5  -3   1  219.48    8.30
   5  -3   1  224.38   11.00
   5  -3   1  238.88    8.40
  -6   3  -1   19.10    3.60
  -6   3  -1   13.40    2.30
  -6   3  -1   14.30    3.00
  -6   3  -1   17.10    3.50
  -6   3  -1   16.10    3.50
   6  -3   1   18.10    3.10
   6  -3   1   13.60    3.70
   6  -3   1   15.10    3.50
   6  -3   1   17.30    3.60
   6  -3   1   18.40    2.80
  -7   3  -1  283.17   10.80
  -7   3  -1  273.57   11.70
  -7   3  -1  262.77   13.00
  -7   3  -1  277.07   14.80
  -7   3  -1  271.57   13.90
   7  -3   1  279.67   13.60
   7  -3   1  270.27   13.20
   7  -3   1  272.07   10.80
   7  -3   1  279.87   14.50
  -8   3  -1   70.29    7.60
  -8   3  -1   77.09    8.20
  -8   3  -1   80.49    6.20
  -8   3  -1   80.79    9.00
  -8   3  -1   77.49    6.80
   8  -3   1   64.39    8.20
   8  -3   1   73.89    6.40
   8  -3   1   66.89    5.80
   8  -3   1   81.79    8.00
   8  -3   1   71.69    8.20
  -9   3  -1    1.50    2.10
  -9   3  -1    1.00    2.40
  -9   3  -1   -1.00    1.20
  -9   3  -1   -2.50    2.30
  -9   3  -1   -2.10    2.80
   9  -3   1   -2.50    2.20
   9  -3   1   -1.60    1.90
   9  -3   1    0.70    1.70
   9  -3   1    1.30    2.70
   9  -3   1   -0.10    1.60
 -10   3  -1   23.80    5.10
 -10   3  -1   27.40    4.60
 -10   3  -1   34.00    5.60
 -10   3  -1   18.70    5.90
 -10   3  -1   31.40    6.40
  10  -3   1   33.80    5.90
  10  -3   1   22.30    4.20
  10  -3   1   29.60    6.60
  10  -3   1   18.30    3.80
  10  -3   1   30.10    5.40
 -11   3  -1   10.20    4.10
 -11   3  -1    5.70    3.40
 -11   3  -1   10.00    3.10
 -11   3  -1    7.70    5.00
 -11   3  -1    8.20    3.70
  11  -3   1    3.90    2.70
  11  -3   1    6.00    2.80
  11  -3   1    2.20    3.20
  11  -3   1    5.60    3.90
  11  -3   1   14.40    4.10
 -12   3  -1  231.18   16.80
 -12   3  -1  237.88   16.40
 -12   3  -1  252.27   19.30
 -12   3  -1  244.48   15.00
 -12   3  -1  229.28   13.00
  12  -3   1  243.58   13.40
  12  -3   1  243.28   12.60
  12  -3   1  236.28   18.30
  12  -3   1  257.47   15.70
  12  -3   1  249.08   16.50
 -13   3  -1    4.60    5.20
 -13   3  -1    9.60    5.00
 -13   3  -1    9.40    4.10
 -13   3  -1    6.20    2.50
 -13   3  -1    7.80    6.20
  13  -3   1    4.00    2.80
  13  -3   1   -0.30    4.30
  13  -3   1   14.90    4.70
  13  -3   1   10.30    5.60
 -14   3  -1  451.45   28.10
 -14   3  -1  420.56   24.20
 -14   3  -1  421.46   19.20
  14  -3   1  434.96   19.30
  14  -3   1  430.36   21.60
  14  -3   1  421.66   26.70
  14  -3   1  405.26   18.20
 -15   3  -1  102.29    9.80
 -15   3  -1  102.49   13.20
 -15   3  -1   63.19   12.70
  15  -3   1   84.79   13.90
  15  -3   1  103.79    9.80
  15  -3   1   93.59   12.40
  15   2  -1   32.70    6.70
  15   2  -1   25.90    6.60
  15   2  -1   12.50    7.50
 -15  -2   1   26.70    7.70
 -15  -2   1   22.60    5.10
  14   2  -1   -7.50    3.60
  14   2  -1   -2.70    2.40
  14   2  -1    7.10    6.90
 -14  -2   1   -4.90    3.40
 -14  -2   1   -8.40    6.90
 -14  -2   1   -1.80    5.40
  13   2  -1    0.10    3.20
  13   2  -1    0.50    3.90
  13   2  -1    1.20    5.10
  13   2  -1    3.20    3.30
 -13  -2   1    3.80    6.30
 -13  -2   1   -1.30    2.60
 -13  -2   1   -0.50    3.90
  12   2  -1  139.99   15.60
  12   2  -1  148.89   13.40
  12   2  -1  139.49   10.90
  12   2  -1  134.99   12.60
  12   2  -1  140.39   11.60
 -12  -2   1  138.89   10.50
 -12  -2   1  159.68   17.40
 -12  -2   1  140.89   12.90
 -12  -2   1  132.69   13.80
  11   2  -1   38.00    6.60
  11   2  -1   41.80    6.70
  11   2  -1   44.80    8.90
  11   2  -1   41.60    5.70
 -11  -2   1   26.10    5.60
 -11  -2   1   43.70    7.70
 -11  -2   1   38.10    9.20
 -11  -2   1   36.40    5.50
  10   2  -1  210.08   12.50
  10   2  -1  175.08   10.50
  10   2  -1  146.79   14.40
  10   2  -1  171.48   12.50
  10   2  -1  176.78   13.40
 -10  -2   1  166.28   12.70
 -10  -2   1  181.18   15.00
 -10  -2   1  163.88   10.20
 -10  -2   1  177.88   15.60
   9   2  -1  453.35   19.90
   9   2  -1  444.86   22.90
   9   2  -1  457.05   18.00
   9   2  -1  433.06   15.90
   9   2  -1  415.06   18.80
  -9  -2   1  449.56   19.60
  -9  -2   1  448.56   20.60
  -9  -2   1  416.86   15.90
   8   2  -1    9.00    2.70
   8   2  -1   12.60    4.30
   8   2  -1    5.60    2.30
   8   2  -1    5.30    3.00
   8   2  -1    8.10    2.70
  -8  -2   1   10.00    3.10
  -8  -2   1   10.20    2.60
  -8  -2   1   11.00    3.50
  -8  -2   1   10.90    4.70
   7   2  -1  126.19    9.10
   7   2  -1  132.19   11.30
   7   2  -1  130.99    8.70
   7   2  -1  122.99    7.40
   7   2  -1  132.79    9.90
  -7  -2   1  126.79    9.30
  -7  -2   1  118.79   10.70
  -7  -2   1  136.39    9.60
   6   2  -1  928.01   24.50
   6   2  -1  979.60   27.40
   6   2  -1  957.90   26.00
   6   2  -1 1012.50   23.20
   6   2  -1  953.00   29.80
  -6  -2   1 1013.60   23.40
  -6  -2   1  975.80   26.00
  -6  -2   1  965.80   26.90
  -6  -2   1 1000.30   30.40
   5   2  -1 1246.48   29.20
   5   2  -1 1292.97   31.30
   5   2  -1 1279.37   26.30
   5   2  -1 1231.58   28.10
   5   2  -1 1277.87   33.20
  -5  -2   1 1192.18   32.40
  -5  -2   1 1268.97   30.00
  -5  -2   1 1258.57   29.10
  -5  -2   1 1285.17   26.60
   4   2  -1   28.70    4.40
   4   2  -1   29.10    3.50
   4   2  -1   25.80    3.00
   4   2  -1   19.60    2.90
  -4  -2   1   17.60    2.80
  -4  -2   1   28.80    3.10
  -4  -2   1   17.70    3.00
   3   2  -1  842.72   19.10
   3   2  -1  809.92   21.70
   3   2  -1  850.31   17.50
   3   2  -1  852.71   19.40
  -3  -2   1  804.62   17.30
  -3  -2   1  846.72   19.30
  -3  -2   1  859.81   19.80
  -3  -2   1  852.21   22.00
   2   2  -1  210.48    7.20
   2   2  -1  218.38    8.90
   2   2  -1  209.38    7.60
   2   2  -1  204.18    6.30
  -2  -2   1  202.88    6.30
  -2  -2   1  203.68    7.40
  -2  -2   1  218.08    8.80
  -2  -2   1  208.68    7.40
   1   2  -1  276.27    7.40
   1   2  -1  271.87    7.80
   1   2  -1  286.97    6.80
   1   2  -1  295.67    9.10
  -1  -2   1  283.47    7.60
  -1  -2   1  285.97    7.90
  -1  -2   1  277.87    6.80
  -1  -2   1  288.27    8.90
   0   2  -1   74.49    2.70
   0   2  -1   75.29    3.20
   0   2  -1   73.09    3.60
   0   2  -1   74.59    2.60
   0  -2   1   76.29    3.10
   0  -2   1   82.39    3.70
   0  -2   1   72.09    3.10
   0  -2   1   73.89    3.10
  -1   2  -1   69.39    3.40
  -1   2  -1   73.39    2.60
  -1   2  -1   73.49    2.80
  -1   2  -1   73.69    3.40
  -1   2  -1   74.49    3.20
  -1   2  -1   72.39    4.10
   1  -2   1   69.89    2.50
   1  -2   1   70.99    3.30
   1  -2   1   73.99    2.70
   1  -2   1   79.69    3.30
   1  -2   1   72.59    3.40
  -2   2  -1  100.59    3.80
  -2   2  -1  103.09    4.90
  -2   2  -1   95.79    4.50
  -2   2  -1  101.19    3.70
  -2   2  -1  103.89    5.40
   2  -2   1   99.49    3.60
   2  -2   1  108.09    3.70
   2  -2   1  104.99    4.90
   2  -2   1  110.79    5.60
   2  -2   1   98.69    5.30
  -3   2  -1 6133.29   94.49
  -3   2  -1 5935.51   93.89
  -3   2  -1 5724.83   92.59
  -3   2  -1 5775.92   89.49
   3  -2   1 5937.51   93.79
   3  -2   1 5811.42   92.69
   3  -2   1 5773.82   89.39
   3  -2   1 5721.83   93.29
  -4   2  -1  868.71   21.00
  -4   2  -1  881.31   22.40
  -4   2  -1  897.01   19.00
  -4   2  -1  889.01   18.20
  -4   2  -1  895.61   21.60
   4  -2   1  869.71   21.10
   4  -2   1  879.61   18.00
   4  -2   1  864.01   22.00
   4  -2   1  883.01   18.30
   4  -2   1  898.71   21.10
  -5   2  -1  797.52   18.20
  -5   2  -1  838.62   22.00
  -5   2  -1  857.61   22.10
  -5   2  -1  822.22   19.50
  -5   2  -1  891.81   24.00
   5  -2   1  821.12   19.90
   5  -2   1  825.92   23.20
   5  -2   1  820.22   21.50
   5  -2   1  818.72   18.10
   5  -2   1  830.52   21.70
  -6   2  -1  496.55   17.20
  -6   2  -1  498.65   18.70
  -6   2  -1  484.25   15.20
  -6   2  -1  499.95   17.40
  -6   2  -1  487.65   14.00
   6  -2   1  495.25   17.00
   6  -2   1  487.95   13.80
   6  -2   1  466.15   21.20
   6  -2   1  497.15   14.40
   6  -2   1  511.35   17.10
  -7   2  -1   14.30    2.60
  -7   2  -1   13.20    3.50
  -7   2  -1   13.20    3.00
  -7   2  -1   13.80    3.30
  -7   2  -1   20.70    4.20
   7  -2   1   12.90    2.60
   7  -2   1   16.20    3.40
   7  -2   1   20.80    4.60
   7  -2   1   18.10    3.10
   7  -2   1   15.70    3.40
  -8   2  -1 2044.30   47.30
  -8   2  -1 2036.10   41.00
  -8   2  -1 2044.40   50.39
  -8   2  -1 2019.00   43.40
  -8   2  -1 2021.10   46.40
   8  -2   1 2140.49   50.79
   8  -2   1 2024.00   41.30
   8  -2   1 2056.19   47.50
   8  -2   1 2055.79   40.70
   8  -2   1 2038.20   45.70
  -9   2  -1   24.10    4.50
  -9   2  -1   24.80    4.80
  -9   2  -1   20.10    4.40
  -9   2  -1   21.40    3.50
  -9   2  -1   22.50    5.30
   9  -2   1   20.30    3.50
   9  -2   1   30.40    5.40
   9  -2   1   20.00    4.00
   9  -2   1   20.90    5.10
   9  -2   1   31.40    4.60
 -10   2  -1  291.47   16.70
 -10   2  -1  293.57   16.10
 -10   2  -1  286.07   13.00
 -10   2  -1  290.47   18.70
 -10   2  -1  293.27   15.00
  10  -2   1  307.57   18.80
  10  -2   1  291.37   13.50
  10  -2   1  312.17   16.40
  10  -2   1  279.77   12.80
  10  -2   1  309.07   15.60
 -11   2  -1   15.80    5.60
 -11   2  -1    6.00    3.50
 -11   2  -1   16.20    4.50
 -11   2  -1   10.60    4.20
 -11   2  -1   12.10    3.20
  11  -2   1   13.80    4.40
  11  -2   1   11.20    3.80
  11  -2   1   12.70    3.40
  11  -2   1    9.90    3.90
  11  -2   1   14.30    3.80
 -12   2  -1  122.49   11.80
 -12   2  -1  116.19   10.80
 -12   2  -1  159.08   15.80
 -12   2  -1  133.99   13.30
 -12   2  -1  132.19    9.90
  12  -2   1  146.29    9.80
  12  -2   1  137.19   10.50
  12  -2   1  139.09   14.80
  12  -2   1  144.99   11.40
  12  -2   1  150.98   12.90
 -13   2  -1   -0.90    3.40
 -13   2  -1   -0.70    1.70
 -13   2  -1    5.40    5.00
  13  -2   1   -1.70    2.70
  13  -2   1   -8.40    3.40
  13  -2   1   -6.10    2.20
  13  -2   1   -4.30    3.70
  13  -2   1    2.40    2.50
 -14   2  -1  202.98   13.20
 -14   2  -1  224.28   21.00
 -14   2  -1  232.28   18.00
  14  -2   1  208.08   13.50
  14  -2   1  184.58   14.40
  14  -2   1  220.28   20.30
  14  -2   1  180.68   12.30
 -15   2  -1   17.90    4.10
 -15   2  -1   10.40    8.10
 -15   2  -1   20.30    6.60
  15  -2   1   18.70    4.10
  15  -2   1   20.00    5.80
  15  -2   1   21.40    7.90
  15   1  -1   -9.80    4.30
  15   1  -1  -10.70    6.00
 -15  -1   1   -0.10    2.40
  14   1  -1   -2.10    4.80
  14   1  -1    1.50    3.20
  14   1  -1   -1.20    3.90
 -14  -1   1   -2.30    5.80
 -14  -1   1    3.20    2.40
 -14  -1   1   -2.50    4.10
  13   1  -1   18.90    4.30
  13   1  -1   19.30    5.60
  13   1  -1   13.00    5.60
  13   1  -1   21.20    4.90
  13   1  -1   19.20    5.00
 -13  -1   1   20.40    4.60
 -13  -1   1   16.40    7.30
 -13  -1   1   19.40    5.70
 -13  -1   1   10.70    5.10
  12   1  -1   50.19    9.70
  12   1  -1   66.69    8.40
  12   1  -1   63.49    7.90
  12   1  -1   80.89    9.80
 -12  -1   1   64.09    9.70
 -12  -1   1   58.19    9.50
 -12  -1   1   64.89   11.20
 -12  -1   1   72.09    7.80
  11   1  -1   83.49    9.10
  11   1  -1   98.59   10.50
  11   1  -1   88.29    8.30
  11   1  -1  105.79   10.60
  11   1  -1  105.99   11.80
 -11  -1   1   92.79   11.10
 -11  -1   1  118.39   14.20
 -11  -1   1   91.69   10.30
 -11  -1   1   99.49    8.50
  10   1  -1  498.55   21.60
  10   1  -1  521.85   18.40
  10   1  -1  527.75   22.40
  10   1  -1  493.35   25.00
  10   1  -1  507.75   19.60
 -10  -1   1  511.75   26.00
 -10  -1   1  502.25   21.20
 -10  -1   1  530.05   24.00
   9   1  -1  445.36   19.90
   9   1  -1  462.65   19.80
   9   1  -1  479.85   18.10
   9   1  -1  489.65   16.70
   9   1  -1  517.45   24.20
  -9  -1   1  484.65   19.70
  -9  -1   1  513.75   21.80
  -9  -1   1  481.65   23.40
  -9  -1   1  484.25   17.00
   8   1  -1    4.70    2.70
   8   1  -1    4.10    3.40
   8   1  -1    2.00    2.40
   8   1  -1    5.40    2.50
  -8  -1   1    4.70    2.10
  -8  -1   1    3.60    2.70
  -8  -1   1    3.70    3.60
  -8  -1   1    5.90    2.20
   7   1  -1  486.85   21.10
   7   1  -1  463.15   14.80
   7   1  -1  472.45   18.00
   7   1  -1  465.55   16.20
  -7  -1   1  458.25   14.90
  -7  -1   1  476.85   18.40
  -7  -1   1  471.65   17.30
  -7  -1   1  466.25   20.50
   6   1  -1  460.05   17.10
   6   1  -1  479.85   14.00
   6   1  -1  438.46   14.90
   6   1  -1  442.56   18.60
   6   1  -1  441.06   16.10
  -6  -1   1  466.75   16.30
  -6  -1   1  425.66   16.50
  -6  -1   1  444.06   13.70
  -6  -1   1  476.95   19.20
   5   1  -1  518.65   17.30
   5   1  -1  490.35   13.50
   5   1  -1  481.75   18.10
   5   1  -1  491.35   15.80
   5   1  -1  484.85   14.70
  -5  -1   1  478.05   17.90
  -5  -1   1  485.25   16.10
  -5  -1   1  498.85   13.50
  -5  -1   1  492.55   15.40
   4   1  -1 1603.64   29.30
   4   1  -1 1560.54   32.00
   4   1  -1 1567.64   33.50
   4   1  -1 1554.24   30.70
   4   1  -1 1612.44   35.20
  -4  -1   1 1537.35   31.10
  -4  -1   1 1505.65   32.20
  -4  -1   1 1647.64   32.20
  -4  -1   1 1572.64   34.90
   3   1  -1  608.14   14.70
   3   1  -1  640.94   17.50
   3   1  -1  611.54   16.60
   3   1  -1  640.54   15.60
   3   1  -1  618.14   13.50
  -3  -1   1  630.94   15.70
  -3  -1   1  614.84   17.20
  -3  -1   1  616.04   15.00
   2   1  -1  347.17    9.40
   2   1  -1  346.47   10.40
   2   1  -1  372.76   10.90
   2   1  -1  360.46    9.30
   2   1  -1  351.66    8.40
  -2  -1   1  355.46    9.50
  -2  -1   1  349.27    8.30
  -2  -1   1  340.97    9.40
  -2  -1   1  356.26   10.80
   1   1  -1   23.80    1.40
   1   1  -1   22.30    1.60
   1   1  -1   23.30    2.00
  -1  -1   1   26.20    1.80
  -1  -1   1   25.80    2.10
  -1  -1   1   24.00    1.40
  -1  -1   1   24.80    1.70
   1  -1   1 2088.29   36.80
  -2   1  -1  201.18    5.50
  -2   1  -1  199.78    6.20
  -2   1  -1  194.88    5.10
  -2   1  -1  185.88    6.10
  -2   1  -1  207.28    6.90
   2  -1   1  199.88    6.30
   2  -1   1  198.78    6.80
   2  -1   1  190.58    6.10
   2  -1   1  191.18    5.00
   2  -1   1  201.98    5.30
  -3   1  -1 2341.57   42.20
  -3   1  -1 2291.67   38.50
  -3   1  -1 2280.87   37.70
  -3   1  -1 2275.97   40.50
  -3   1  -1 2350.66   40.00
   3  -1   1 2280.67   41.80
   3  -1   1 2284.47   40.40
   3  -1   1 2292.57   39.60
   3  -1   1 2322.37   38.10
   3  -1   1 2281.77   37.60
  -4   1  -1 3587.44   59.79
  -4   1  -1 3456.05   57.89
  -4   1  -1 3383.26   60.19
  -4   1  -1 3566.34   62.89
  -4   1  -1 3475.85   56.69
   4  -1   1 3534.45   59.29
   4  -1   1 3451.35   57.09
   4  -1   1 3539.65   62.59
   4  -1   1 3510.55   56.69
   4  -1   1 3506.95   60.29
  -5   1  -1 1017.80   25.10
  -5   1  -1 1052.89   23.30
  -5   1  -1 1029.20   21.70
  -5   1  -1 1012.30   27.00
  -5   1  -1 1091.79   24.80
   5  -1   1  995.70   24.70
   5  -1   1 1045.00   21.70
   5  -1   1 1027.50   27.00
   5  -1   1 1065.59   24.40
   5  -1   1 1043.20   22.90
  -6   1  -1  377.86   16.30
  -6   1  -1  397.76   12.40
  -6   1  -1  400.66   14.50
  -6   1  -1  381.06   15.00
  -6   1  -1  399.96   13.90
   6  -1   1  389.26   14.10
   6  -1   1  423.76   17.60
   6  -1   1  414.46   15.20
   6  -1   1  376.76   12.70
   6  -1   1  398.56   12.30
  -7   1  -1  155.98   10.00
  -7   1  -1  176.78    8.40
  -7   1  -1  160.48    9.50
  -7   1  -1  180.08   12.00
  -7   1  -1  171.88    9.90
   7  -1   1  167.58   11.70
   7  -1   1  176.68    8.90
   7  -1   1  180.28   10.60
   7  -1   1  180.98    8.40
   7  -1   1  175.88   10.00
  -8   1  -1 2206.98   44.50
  -8   1  -1 2243.38   50.99
  -8   1  -1 2343.77   55.29
  -8   1  -1 2313.67   48.20
  -8   1  -1 2314.67   49.40
   8  -1   1 2307.57   44.50
   8  -1   1 2239.58   60.19
   8  -1   1 2289.37   54.39
   8  -1   1 2341.87   45.80
   8  -1   1 2352.56   48.90
  -9   1  -1   73.99    8.20
  -9   1  -1   62.89    6.00
  -9   1  -1   75.69    9.60
  -9   1  -1   64.39    7.40
  -9   1  -1   64.39    7.30
   9  -1   1   58.29    6.60
   9  -1   1   58.69    7.70
   9  -1   1   63.79    7.10
   9  -1   1   66.29    6.10
   9  -1   1   45.10    7.70
 -10   1  -1  982.30   29.60
 -10   1  -1 1048.00   37.00
 -10   1  -1 1004.10   32.80
 -10   1  -1  965.00   26.80
 -10   1  -1  997.50   30.30
  10  -1   1 1049.49   30.30
  10  -1   1 1006.40   35.60
  10  -1   1 1030.40   32.20
  10  -1   1 1006.10   27.50
  10  -1   1 1001.50   26.50
 -11   1  -1    3.70    2.30
 -11   1  -1    2.90    3.20
 -11   1  -1   -1.40    3.50
 -11   1  -1   -3.80    2.40
  11  -1   1   -1.20    2.00
  11  -1   1   -4.20    2.80
  11  -1   1    4.10    2.90
  11  -1   1   -1.10    2.90
  11  -1   1   -1.30    2.20
 -12   1  -1  156.48   12.40
 -12   1  -1  115.39   14.30
 -12   1  -1  153.88   10.50
 -12   1  -1  158.58   14.30
  12  -1   1  142.99   14.80
  12  -1   1  124.59    9.50
  12  -1   1  151.68   19.70
  12  -1   1  118.39   10.50
  12  -1   1  149.99   11.10
 -13   1  -1   67.69    9.40
 -13   1  -1  101.89   14.00
 -13   1  -1   79.59    8.20
 -13   1  -1   81.19   10.50
  13  -1   1   82.49    9.30
  13  -1   1   76.69   10.60
  13  -1   1   72.29    8.90
  13  -1   1   70.69    9.10
  13  -1   1   83.29   12.20
 -14   1  -1    1.40    5.70
 -14   1  -1    2.00    4.10
 -14   1  -1    6.50    3.30
  14  -1   1   -1.40    3.00
  14  -1   1   -0.40    3.30
  14  -1   1    1.70    2.60
  14  -1   1   -4.50    5.10
 -15   1  -1   15.20    4.10
 -15   1  -1   -2.70    7.20
 -15   1  -1   -0.10    4.70
  15  -1   1    1.00    4.30
  15  -1   1    9.80    3.90
  15  -1   1    8.00    6.70
  15   0  -1   84.79   10.40
  15   0  -1  100.29   12.80
  15   0  -1   87.39   14.70
 -15   0   1   63.29   12.10
 -15   0   1   69.69   11.10
 -15   0   1   74.99    8.90
  14   0  -1    2.50    6.50
  14   0  -1    6.20    4.00
  14   0  -1   10.70    4.30
  14   0  -1    6.50    5.20
 -14   0   1   15.80    6.70
 -14   0   1    9.00    3.40
 -14   0   1    5.30   12.40
  13   0  -1   12.50    4.40
  13   0  -1   10.00    3.70
  13   0  -1   23.50    4.80
  13   0  -1   16.50    4.50
  13   0  -1   23.20    7.50
 -13   0   1   21.90    7.10
 -13   0   1   19.70    5.50
 -13   0   1   15.50    4.20
 -13   0   1   14.00    5.50
  12   0  -1    5.50    4.80
  12   0  -1    0.10    2.60
  12   0  -1    0.60    3.00
  12   0  -1    2.20    3.20
  12   0  -1   -3.10    2.80
 -12   0   1   -2.90    4.60
 -12   0   1   -0.50    1.90
 -12   0   1   -0.80    3.60
  11   0  -1   15.00    5.40
  11   0  -1   29.40    6.50
  11   0  -1   20.50    5.00
  11   0  -1   25.60    4.60
  11   0  -1   26.50    6.10
 -11   0   1   28.70    6.20
 -11   0   1   26.40    6.80
 -11   0   1   20.50    4.10
 -11   0   1   28.30    6.30
  10   0  -1    1.50    2.30
  10   0  -1    2.50    2.50
  10   0  -1    0.90    2.60
  10   0  -1   -3.70    3.20
 -10   0   1    3.10    3.60
 -10   0   1    2.00    2.40
 -10   0   1    0.20    1.90
 -10   0   1   -2.40    2.40
   9   0  -1   36.60    5.10
   9   0  -1   57.29    5.90
   9   0  -1   36.70    6.10
   9   0  -1   46.20    7.90
   9   0  -1   37.90    6.10
  -9   0   1   43.70    6.20
  -9   0   1   53.09    6.70
  -9   0   1   50.19    5.50
  -9   0   1   43.00    6.90
  -9   0   1   31.70    5.80
   8   0  -1   19.30    4.20
   8   0  -1   11.50    4.30
   8   0  -1   14.10    3.80
   8   0  -1   14.90    3.20
   8   0  -1   12.60    3.00
  -8   0   1   14.50    4.30
  -8   0   1   18.60    3.80
  -8   0   1   17.00    4.00
  -8   0   1   20.10    4.60
  -8   0   1   20.20    3.40
   7   0  -1  486.65   16.20
   7   0  -1  513.05   22.40
   7   0  -1  479.25   15.00
   7   0  -1  468.45   20.30
   7   0  -1  528.45   18.80
  -7   0   1  478.15   18.50
  -7   0   1  499.35   17.20
  -7   0   1  484.75   15.10
  -7   0   1  472.45   20.20
  -7   0   1  469.15   18.50
   6   0  -1  319.07   15.20
   6   0  -1  286.27   12.60
   6   0  -1  306.37   13.80
   6   0  -1  307.17   10.90
   6   0  -1  289.57   11.70
  -6   0   1  312.17   13.60
  -6   0   1  294.87   14.70
  -6   0   1  308.07   13.90
  -6   0   1  313.67   12.70
  -6   0   1  309.67   10.90
   5   0  -1  123.09    6.20
   5   0  -1  116.09    7.20
   5   0  -1  111.69    6.60
   5   0  -1  118.89    7.90
  -5   0   1  110.59    5.70
  -5   0   1  122.99    8.00
  -5   0   1  115.29    8.40
  -5   0   1  129.69    7.10
  -5   0   1  122.19    7.60
   4   0  -1  143.39    7.80
   4   0  -1  124.29    6.70
   4   0  -1  142.59    5.80
   4   0  -1  136.69    7.90
   4   0  -1  132.89    6.30
  -4   0   1  128.59    7.40
  -4   0   1  128.29    5.50
  -4   0   1  141.09    8.10
  -4   0   1  138.19    6.50
  -4   0   1  128.29    6.90
   3   0  -1 3875.21   63.99
   3   0  -1 3792.52   65.79
   3   0  -1 3950.30   65.69
   3   0  -1 3940.91   62.29
  -3   0   1 4014.90   65.89
  -3   0   1 3732.13   60.79
  -3   0   1 3865.11   62.49
  -3   0   1 3834.72   63.99
  -3   0   1 3885.11   66.09
   2   0  -1  574.24   14.00
   2   0  -1  572.84   12.70
   2   0  -1  569.34   11.80
   2   0  -1  567.74   11.10
   2   0  -1  563.64   13.60
  -2   0   1  551.24   11.00
  -2   0   1  555.04   12.60
  -2   0   1  562.24   13.70
  -2   0   1  554.74   11.80
  -2   0   1  576.34   13.90
  -1   0  -1  602.94   10.50
   1   0   1  624.84   12.10
   1   0   1  636.94   11.70
   1   0   1  553.74   11.00
  -2   0  -1  519.75   10.40
  -2   0  -1  533.15   11.10
  -2   0  -1  539.75   12.00
  -2   0  -1  516.95   10.40
  -2   0  -1  536.85   13.00
   2   0   1  535.55   10.90
   2   0   1  533.55   13.00
   2   0   1  535.65   11.90
   2   0   1  528.45   10.40
   2   0   1  520.15   10.30
  -3   0  -1   96.29    4.20
  -3   0  -1   91.29    5.00
  -3   0  -1   92.69    5.80
  -3   0  -1   94.99    4.80
  -3   0  -1   98.19    4.50
   3   0   1   96.29    4.10
   3   0   1   94.69    4.60
   3   0   1   98.39    4.50
   3   0   1   95.09    5.10
   3   0   1   98.69    6.00
  -4   0  -1  259.27   11.10
  -4   0  -1  258.07    9.00
  -4   0  -1  252.37   10.10
  -4   0  -1  254.07    8.80
  -4   0  -1  239.28    7.90
   4   0   1  256.67   11.10
   4   0   1  239.28    9.30
   4   0   1  244.78    7.80
   4   0   1  260.27    8.60
   4   0   1  251.07    8.80
  -5   0  -1  204.88    9.50
  -5   0  -1  202.28    9.80
  -5   0  -1  215.18    9.30
  -5   0  -1  213.88   11.10
   5   0   1  199.98    8.50
   5   0   1  212.38    9.00
   5   0   1  208.08   11.30
   5   0   1  215.58    9.70
   5   0   1  216.68    8.00
  -6   0  -1   95.49    8.50
  -6   0  -1   83.09    5.70
  -6   0  -1   91.29    7.40
  -6   0  -1   94.29    6.70
  -6   0  -1   95.09    7.20
   6   0   1   98.69    8.80
   6   0   1   97.99    6.80
   6   0   1  111.19    7.10
   6   0   1   96.99    6.00
   6   0   1  101.69    7.50
  -7   0  -1  114.99    7.80
  -7   0  -1  118.79    8.30
  -7   0  -1  103.89    6.70
  -7   0  -1  118.59   10.30
  -7   0  -1  122.99    9.10
   7   0   1  109.09    7.90
   7   0   1  115.69    7.50
   7   0   1  117.39    8.60
   7   0   1  119.79    6.80
   7   0   1  112.99   10.00
  -8   0  -1  524.35   16.70
  -8   0  -1  545.55   23.30
  -8   0  -1  542.05   19.30
  -8   0  -1  534.15   20.80
   8   0   1  539.05   23.00
   8   0   1  523.95   16.40
   8   0   1  525.35   17.50
   8   0   1  548.05   20.70
   8   0   1  531.85   18.70
  -9   0  -1    9.70    4.70
  -9   0  -1   11.90    3.70
  -9   0  -1    7.10    2.50
  -9   0  -1    5.90    3.40
   9   0   1    5.80    2.60
   9   0   1    6.20    2.80
   9   0   1    9.30    3.50
   9   0   1   10.00    4.00
   9   0   1    2.50    1.90
 -10   0  -1  430.86   19.30
 -10   0  -1  435.76   27.30
 -10   0  -1  433.66   18.40
 -10   0  -1  457.05   30.10
  10   0   1  463.55   16.70
  10   0   1  447.86   18.30
  10   0   1  433.96   20.00
  10   0   1  455.75   23.50
  10   0   1  449.86   17.40
 -11   0  -1   44.70    7.20
 -11   0  -1   50.59    6.30
 -11   0  -1   40.30    8.30
 -11   0  -1   52.19    8.50
  11   0   1   48.90    6.00
  11   0   1   42.00    6.70
  11   0   1   47.50    8.30
  11   0   1   44.20    6.30
  11   0   1   58.29    7.50
 -12   0  -1    2.50    5.00
 -12   0  -1    0.50    4.60
 -12   0  -1    4.30    3.90
 -12   0  -1    6.80    2.70
  12   0   1    7.90    3.70
  12   0   1    4.70    2.60
  12   0   1    5.00    3.30
  12   0   1    5.80    4.80
 -13   0  -1   -2.30    2.10
 -13   0  -1   -1.80    4.90
 -13   0  -1    1.70    3.70
 -13   0  -1   -5.60    3.40
  13   0   1   -1.70    2.30
  13   0   1    6.10    2.90
  13   0   1   -1.60    2.60
  13   0   1   -2.40    4.50
  13   0   1   -1.00    3.70
 -14   0  -1   61.59    8.00
 -14   0  -1   39.40   10.30
 -14   0  -1   52.99   10.20
  14   0   1   73.89    8.80
  14   0   1   60.79   12.60
  14   0   1   70.39    8.10
 -15   0  -1    1.10    3.60
 -15   0  -1  -11.60    7.20
  15   0   1   -3.70    3.30
  15   0   1    1.40    5.20
  15   0   1    0.30    3.70
  15  -1  -1   46.20    7.40
  15  -1  -1   45.50   10.80
  15  -1  -1   43.90    8.50
 -15   1   1   36.10   10.40
 -15   1   1   33.40    7.00
 -15   1   1   46.20    7.30
  14  -1  -1   29.30    5.80
  14  -1  -1   17.60    5.10
  14  -1  -1   23.30    7.40
  14  -1  -1   21.40    5.60
 -14   1   1   20.50    3.80
 -14   1   1   17.30    8.20
 -14   1   1   25.10    6.20
  13  -1  -1   46.30    6.70
  13  -1  -1   53.99    8.40
  13  -1  -1   54.09    9.80
  13  -1  -1   49.90    6.80
  13  -1  -1   34.50    6.70
 -13   1   1   39.30    7.30
 -13   1   1   55.79    6.70
 -13   1   1   29.70    7.00
 -13   1   1   55.29   10.90
  12  -1  -1   62.99    7.50
  12  -1  -1   64.59   15.90
  12  -1  -1   79.79   10.30
  12  -1  -1   71.49   10.30
  12  -1  -1   89.49    8.10
 -12   1   1   52.79    8.10
 -12   1   1   52.39    8.70
 -12   1   1   79.69    8.10
 -12   1   1   59.59   10.70
  11  -1  -1   23.70    5.60
  11  -1  -1   25.40    5.30
  11  -1  -1   24.30    4.20
  11  -1  -1   10.60    4.60
  11  -1  -1   23.50    4.90
 -11   1   1   17.30    5.60
 -11   1   1   15.80    4.70
 -11   1   1   25.40    5.50
 -11   1   1   21.90    5.50
 -11   1   1   22.10    4.10
  10  -1  -1  429.26   20.20
  10  -1  -1  395.56   19.30
  10  -1  -1  418.46   15.90
  10  -1  -1  411.36   16.80
  10  -1  -1  413.06   22.20
 -10   1   1  409.46   18.30
 -10   1   1  390.86   19.80
 -10   1   1  387.56   21.80
 -10   1   1  421.96   16.10
 -10   1   1  402.46   20.10
   9  -1  -1  261.07   16.20
   9  -1  -1  244.08   11.20
   9  -1  -1  233.98   14.20
   9  -1  -1  214.58   13.20
   9  -1  -1  253.37   12.10
  -9   1   1  245.58   15.10
  -9   1   1  226.88   14.10
  -9   1   1  227.28   11.00
  -9   1   1  237.38   13.10
  -9   1   1  222.58   15.60
   8  -1  -1  336.17   15.70
   8  -1  -1  341.97   17.90
   8  -1  -1  342.27   16.70
   8  -1  -1  336.67   13.40
   8  -1  -1  334.57   12.80
  -8   1   1  312.37   16.00
  -8   1   1  350.06   13.00
  -8   1   1  353.36   16.50
  -8   1   1  330.07   14.60
  -8   1   1  334.47   18.10
   7  -1  -1  809.32   20.60
   7  -1  -1  817.22   24.50
   7  -1  -1  777.02   26.50
   7  -1  -1  832.62   25.90
   7  -1  -1  823.72   21.70
  -7   1   1  824.32   25.90
  -7   1   1  803.62   22.60
  -7   1   1  790.52   20.40
  -7   1   1  795.92   26.90
  -7   1   1  815.32   24.80
   6  -1  -1  159.78    8.40
   6  -1  -1  162.88   10.30
   6  -1  -1  151.48    9.10
   6  -1  -1  150.58   10.20
   6  -1  -1  159.48    7.60
  -6   1   1  154.48   10.50
  -6   1   1  136.99    9.00
  -6   1   1  154.38    9.90
  -6   1   1  152.88    7.50
  -6   1   1  155.78    8.70
   5  -1  -1  877.31   24.90
   5  -1  -1  855.51   20.10
   5  -1  -1  886.01   24.10
   5  -1  -1  860.41   22.60
   5  -1  -1  862.11   19.20
  -5   1   1  902.21   25.00
  -5   1   1  903.21   24.50
  -5   1   1  887.81   22.90
  -5   1   1  855.61   19.20
  -5   1   1  875.21   20.80
   4  -1  -1   15.70    2.30
   4  -1  -1   12.40    2.20
   4  -1  -1   20.90    2.40
   4  -1  -1   17.50    3.10
   4  -1  -1   16.70    2.70
  -4   1   1   17.40    2.90
  -4   1   1    9.90    1.90
  -4   1   1   12.90    2.10
  -4   1   1   15.20    2.80
  -4   1   1   20.30    2.20
   3  -1  -1  701.93   16.50
   3  -1  -1  654.73   13.90
   3  -1  -1  670.83   17.80
   3  -1  -1  682.83   14.70
   3  -1  -1  702.93   17.60
  -3   1   1  729.93   16.80
  -3   1   1  672.13   21.20
  -3   1   1  677.13   14.90
  -3   1   1  664.63   14.00
  -3   1   1  685.53   17.50
   2  -1  -1 3445.56   54.49
   2  -1  -1 3639.84   59.39
   2  -1  -1 3556.54   56.89
   2  -1  -1 3474.55   57.49
  -2   1   1 3594.24   56.89
  -2   1   1 3632.94   57.99
  -2   1   1 3511.85   55.19
  -2   1   1 3367.06   54.49
  -2   1   1 3611.44   59.39
  -1   1   1 4381.46   69.29
  -1  -1  -1  829.82   14.30
  -1  -1  -1  883.51   16.80
  -1  -1  -1  857.11   15.30
  -1  -1  -1  834.12   15.20
   1   1   1  819.22   15.10
   1   1   1  810.52   14.20
   1   1   1  838.52   16.70
   1   1   1  778.42   14.70
   1   1   1  826.82   15.10
  -2  -1  -1   61.69    3.00
  -2  -1  -1   60.79    3.60
  -2  -1  -1   56.09    3.60
  -2  -1  -1   59.49    4.20
   2   1   1   55.79    3.50
   2   1   1   58.89    4.40
   2   1   1   59.79    3.00
   2   1   1   62.49    3.50
  -3  -1  -1    1.80    0.80
  -3  -1  -1    1.60    1.10
  -3  -1  -1    0.10    0.60
   3   1   1    0.40    1.10
   3   1   1    1.70    0.90
   3   1   1    0.50    0.60
   3   1   1    3.50    1.10
   3   1   1    2.10    1.40
  -4  -1  -1  234.08    9.70
  -4  -1  -1  229.18    9.00
  -4  -1  -1  245.88   11.10
   4   1   1  245.98   11.30
   4   1   1  250.67    8.00
   4   1   1  246.38    9.60
   4   1   1  248.38    8.90
   4   1   1  247.88    8.90
  -5  -1  -1  595.14   18.40
  -5  -1  -1  624.44   20.70
  -5  -1  -1  602.04   17.40
  -5  -1  -1  618.64   15.70
   5   1   1  621.74   20.70
   5   1   1  599.74   17.90
   5   1   1  594.34   16.50
   5   1   1  623.04   15.40
   5   1   1  623.54   17.10
  -6  -1  -1  191.48   10.70
  -6  -1  -1  199.18   12.40
  -6  -1  -1  207.18    8.90
  -6  -1  -1  206.78   10.60
   6   1   1  210.18   10.80
   6   1   1  195.08    9.60
   6   1   1  205.88    9.80
   6   1   1  200.78   12.50
   6   1   1  213.88    8.80
  -7  -1  -1   86.69    7.90
  -7  -1  -1   82.89    8.50
  -7  -1  -1   88.99    7.60
   7   1   1   89.29    7.30
   7   1   1   78.29    8.80
   7   1   1   91.89    6.30
   7   1   1   85.79    7.00
   7   1   1   89.19    7.10
  -8  -1  -1  140.09   12.40
  -8  -1  -1  117.79   11.20
  -8  -1  -1  149.29   10.60
  -8  -1  -1  136.39    8.20
   8   1   1  143.19    9.20
   8   1   1  144.49    9.10
   8   1   1  148.99    8.30
   8   1   1  124.69   11.00
   8   1   1  123.49    9.30
  -9  -1  -1   87.99    8.60
  -9  -1  -1   88.19   10.00
  -9  -1  -1   79.09    8.60
  -9  -1  -1   87.39    7.00
   9   1   1   80.09    9.90
   9   1   1   83.59    8.20
   9   1   1   84.49    7.60
   9   1   1   82.19    6.90
 -10  -1  -1   43.30    8.40
 -10  -1  -1   37.90    6.70
 -10  -1  -1   38.40    5.40
 -10  -1  -1   40.80    6.20
  10   1   1   49.20    7.20
  10   1   1   54.29    9.00
  10   1   1   50.09    7.00
  10   1   1   49.30    6.20
  10   1   1   43.10    5.90
 -11  -1  -1   12.10    4.10
 -11  -1  -1   16.20    4.00
 -11  -1  -1   10.20    4.60
 -11  -1  -1   12.20    5.50
  11   1   1    9.90    3.60
  11   1   1   12.80    3.60
  11   1   1   12.00    4.60
  11   1   1    9.40    4.20
  11   1   1   12.60    3.80
 -12  -1  -1   61.59    9.10
 -12  -1  -1   95.39   10.50
 -12  -1  -1   89.69    8.60
  12   1   1   78.59   10.10
  12   1   1   86.59    8.50
  12   1   1   77.59   12.60
  12   1   1   90.69    9.00
  12   1   1   87.99    9.20
 -13  -1  -1   36.90    8.00
 -13  -1  -1   64.69   10.20
 -13  -1  -1   49.50   11.20
 -13  -1  -1   47.50    6.50
  13   1   1   70.39    8.70
  13   1   1   51.39    6.90
  13   1   1   46.40    6.50
  13   1   1   48.40   11.00
 -14  -1  -1  253.07   25.80
  14   1   1  233.48   14.20
  14   1   1  244.58   15.00
  14   1   1  220.98   15.80
  14   1   1  231.98   21.30
 -15  -1  -1  -12.10    7.70
 -15  -1  -1   -3.30    2.60
 -15  -1  -1    0.50    4.20
  15   1   1    2.30    4.00
  15   1   1    6.80    5.60
  15   1   1    0.00    3.90
  15  -2  -1    1.50    4.00
  15  -2  -1    1.30    3.10
  15  -2  -1   21.40    7.70
 -15   2   1    5.80    4.20
 -15   2   1   -6.10    7.30
 -15   2   1    5.40    2.80
  14  -2  -1   12.00    4.20
  14  -2  -1   16.40    5.10
  14  -2  -1   16.70    6.70
  14  -2  -1   12.70    4.20
 -14   2   1   19.20    3.90
 -14   2   1   11.40    6.90
 -14   2   1   12.10    5.30
  13  -2  -1   72.79   10.30
  13  -2  -1   68.99    8.80
  13  -2  -1   44.90    7.70
  13  -2  -1   67.19    8.70
  13  -2  -1   53.49    9.60
 -13   2   1   55.79   14.50
 -13   2   1   71.09    7.40
 -13   2   1   88.39   11.30
 -13   2   1   49.30    7.70
 -13   2   1   68.29   10.90
  12  -2  -1  413.06   21.50
  12  -2  -1  410.36   17.80
  12  -2  -1  426.66   22.30
  12  -2  -1  418.76   25.00
  12  -2  -1  421.66   17.40
 -12   2   1  393.86   17.30
 -12   2   1  437.66   22.70
 -12   2   1  404.26   20.00
 -12   2   1  406.06   22.40
 -12   2   1  430.06   25.40
  11  -2  -1   31.10    6.30
  11  -2  -1   17.40    6.00
  11  -2  -1   24.80    4.40
  11  -2  -1   17.90    4.60
  11  -2  -1   25.00    4.80
 -11   2   1   31.70    7.30
 -11   2   1   20.80    5.50
 -11   2   1   25.70    5.20
 -11   2   1   30.30    4.80
 -11   2   1   27.60    5.70
  10  -2  -1  896.51   26.20
  10  -2  -1  934.11   33.90
  10  -2  -1  958.10   26.00
  10  -2  -1  952.50   31.80
  10  -2  -1  946.91   31.30
 -10   2   1  929.51   25.80
 -10   2   1  937.91   31.70
 -10   2   1  902.21   34.30
 -10   2   1  946.11   32.30
 -10   2   1  971.90   29.20
   9  -2  -1  142.39   11.70
   9  -2  -1  159.78   11.30
   9  -2  -1  143.69   12.20
   9  -2  -1  134.39    8.70
   9  -2  -1  137.69    8.40
  -9   2   1  140.99   12.10
  -9   2   1  128.39   11.80
  -9   2   1  134.19   10.80
  -9   2   1  131.29    8.30
  -9   2   1  138.79   10.10
   8  -2  -1 1093.29   26.90
   8  -2  -1 1102.19   32.40
   8  -2  -1 1075.19   30.80
   8  -2  -1 1040.50   33.00
   8  -2  -1 1091.39   26.10
  -8   2   1 1108.69   31.70
  -8   2   1 1102.89   28.60
  -8   2   1 1132.89   33.60
  -8   2   1 1073.99   33.90
  -8   2   1 1064.29   25.90
   7  -2  -1  265.87   14.20
   7  -2  -1  265.17   14.60
   7  -2  -1  249.18   12.80
   7  -2  -1  261.37   10.30
   7  -2  -1  253.37   11.00
  -7   2   1  270.27   13.40
  -7   2   1  259.17   14.30
  -7   2   1  263.77   11.90
  -7   2   1  269.47   10.50
  -7   2   1  257.67   14.60
   6  -2  -1   12.80    2.90
   6  -2  -1   12.80    2.80
   6  -2  -1   15.70    2.60
   6  -2  -1   17.30    3.80
  -6   2   1   11.60    2.90
  -6   2   1   17.20    4.10
  -6   2   1   14.20    3.20
  -6   2   1   13.70    2.50
  -6   2   1   19.90    3.80
   5  -2  -1  188.28    8.00
   5  -2  -1  186.08    9.40
   5  -2  -1  172.88   10.20
   5  -2  -1  188.78   12.10
   5  -2  -1  181.18    7.40
  -5   2   1  184.88    8.10
  -5   2   1  189.78    9.40
  -5   2   1  188.98   10.30
  -5   2   1  169.68   10.20
  -5   2   1  180.48    7.30
   4  -2  -1   14.80    2.50
   4  -2  -1   20.80    2.40
   4  -2  -1   15.10    2.70
   4  -2  -1   22.90    2.80
   4  -2  -1   19.10    3.30
  -4   2   1   17.00    2.70
  -4   2   1   14.80    2.70
  -4   2   1   15.10    2.90
  -4   2   1   20.40    2.30
   3  -2  -1 4486.85   74.59
   3  -2  -1 4609.84   73.99
   3  -2  -1 4495.45   70.79
   3  -2  -1 4416.26   70.29
   3  -2  -1 4526.45   76.79
  -3   2   1 4588.84   75.09
  -3   2   1 4375.86   70.39
  -3   2   1 4593.84   77.39
  -3   2   1 4470.05   71.09
  -3   2   1 4496.05   73.89
   2  -2  -1 2176.98   37.60
   2  -2  -1 2173.88   33.80
   2  -2  -1 2118.59   35.10
   2  -2  -1 2233.18   37.70
   2  -2  -1 2127.69   40.10
  -2   2   1 2065.09   35.10
  -2   2   1 2261.17   42.20
  -2   2   1 2171.38   38.20
  -2   2   1 2041.40   37.20
   1  -2  -1   26.90    1.90
   1  -2  -1   29.10    2.40
   1  -2  -1   29.40    2.30
   1  -2  -1   25.60    3.00
   1  -2  -1   28.80    1.80
   1  -2  -1   27.50    2.00
  -1   2   1   24.10    1.80
  -1   2   1   23.10    1.50
  -1   2   1   27.60    2.50
  -1   2   1   29.20    2.30
   0  -2  -1 1300.97   23.70
   0  -2  -1 1257.27   22.10
   0  -2  -1 1235.18   21.00
   0  -2  -1 1195.18   24.10
   0  -2  -1 1258.77   20.10
   0  -2  -1 1264.97   22.40
   0   2   1 1233.68   24.30
   0   2   1 1239.38   22.40
   0   2   1 1278.37   22.20
   0   2   1 1211.48   20.90
   0   2   1 1340.77   24.00
   0   2   1 1293.67   20.20
  -1  -2  -1   10.40    1.80
  -1  -2  -1   14.10    1.80
  -1  -2  -1   12.60    1.90
   1   2   1   10.30    1.30
   1   2   1    8.90    1.70
   1   2   1    8.00    1.50
   1   2   1    9.30    1.80
  -2  -2  -1 3981.40   64.79
  -2  -2  -1 3988.60   62.79
  -2  -2  -1 4099.79   67.99
  -2  -2  -1 3973.40   64.79
   2   2   1 3942.01   64.49
   2   2   1 3980.90   64.59
   2   2   1 3917.31   62.49
   2   2   1 4130.39   68.29
  -3  -2  -1  816.52   19.00
  -3  -2  -1  824.92   17.20
  -3  -2  -1  814.22   19.30
  -3  -2  -1  843.92   21.90
   3   2   1  806.92   18.90
   3   2   1  847.82   22.00
   3   2   1  794.22   16.80
   3   2   1  813.52   18.60
  -4  -2  -1  690.13   21.10
  -4  -2  -1  677.73   16.10
  -4  -2  -1  632.34   18.00
  -4  -2  -1  652.13   17.80
   4   2   1  690.93   21.10
   4   2   1  676.53   15.70
   4   2   1  660.53   17.80
   4   2   1  665.13   19.60
  -5  -2  -1  818.52   24.90
  -5  -2  -1  752.32   21.50
  -5  -2  -1  772.52   21.20
  -5  -2  -1  803.02   18.90
   5   2   1  785.82   18.50
   5   2   1  760.02   20.30
   5   2   1  747.53   20.90
   5   2   1  721.73   27.50
   5   2   1  741.83   19.80
  -6  -2  -1    5.00    2.70
  -6  -2  -1    2.10    1.60
  -6  -2  -1    2.20    2.40
  -6  -2  -1    1.20    1.90
   6   2   1    3.60    1.90
   6   2   1    5.00    1.80
   6   2   1    4.70    2.00
   6   2   1    1.30    2.30
   6   2   1    3.00    1.60
  -7  -2  -1   52.79    6.50
  -7  -2  -1   69.29    8.70
  -7  -2  -1   58.19    6.60
  -7  -2  -1   53.49    5.20
   7   2   1   62.39    6.10
   7   2   1   39.20    6.70
   7   2   1   48.80    4.80
   7   2   1   52.79    5.80
   7   2   1   52.29    6.10
  -8  -2  -1  105.39    9.20
  -8  -2  -1  111.99   11.30
  -8  -2  -1   89.79    8.80
  -8  -2  -1  106.99    7.80
   8   2   1  103.39    8.20
   8   2   1  109.59    8.80
   8   2   1  132.19    9.20
   8   2   1  118.59    9.30
   8   2   1  114.09   11.40
  -9  -2  -1  130.59   11.00
  -9  -2  -1  116.09   10.60
  -9  -2  -1  129.29   12.60
  -9  -2  -1  132.59    8.60
   9   2   1  125.59   10.20
   9   2   1  121.09    8.30
   9   2   1  131.39   11.80
   9   2   1  118.99    9.30
   9   2   1  123.89   12.70
 -10  -2  -1  328.27   17.50
 -10  -2  -1  297.67   19.80
 -10  -2  -1  303.17   17.80
 -10  -2  -1  303.57   14.30
  10   2   1  300.27   13.70
  10   2   1  302.57   16.50
  10   2   1  304.17   14.90
  10   2   1  337.47   21.40
  10   2   1  310.97   15.40
 -11  -2  -1   -5.60    2.60
 -11  -2  -1    4.10    4.50
 -11  -2  -1   -0.70    2.10
 -11  -2  -1   -0.90    2.60
  11   2   1   -1.80    2.30
  11   2   1    3.10    2.60
  11   2   1    8.30    5.00
  11   2   1    2.60    2.90
  11   2   1   -1.10    2.00
 -12  -2  -1  154.68   14.40
 -12  -2  -1  175.08   17.80
 -12  -2  -1  183.38   15.00
 -12  -2  -1  165.78   10.90
  12   2   1  174.98   11.50
  12   2   1  173.58   12.50
  12   2   1  174.58   14.40
  12   2   1  198.38   18.00
  12   2   1  191.18   12.90
 -13  -2  -1   32.50    5.80
 -13  -2  -1    8.10    6.40
 -13  -2  -1   30.30    7.50
  13   2   1   17.60    4.80
  13   2   1   14.40    5.00
  13   2   1   20.50    4.80
  13   2   1   25.30    8.70
 -14  -2  -1   77.69    8.80
 -14  -2  -1   50.89    9.00
 -14  -2  -1   39.40   10.50
  14   2   1   65.79    9.40
  14   2   1   92.49    9.40
  14   2   1   70.29   12.70
  15  -3  -1    0.80    4.10
  15  -3  -1    5.60    3.60
  15  -3  -1    0.80    5.10
 -15   3   1    2.30    4.10
 -15   3   1   -4.90    6.40
 -15   3   1    4.50    3.30
  14  -3  -1  236.58   19.70
  14  -3  -1  219.68   13.90
  14  -3  -1  228.08   14.60
  14  -3  -1  210.08   16.60
 -14   3   1  213.38   17.20
 -14   3   1  195.88   20.20
 -14   3   1  202.38   12.90
 -14   3   1  203.68   17.70
  13  -3  -1    4.40    4.40
  13  -3  -1    6.10    3.90
  13  -3  -1    0.70    3.10
  13  -3  -1   -2.60    3.00
  13  -3  -1   -4.20    3.50
 -13   3   1    4.30    3.80
 -13   3   1    9.60    5.90
 -13   3   1    2.60    3.70
 -13   3   1    4.50    2.70
 -13   3   1    9.30    4.60
  12  -3  -1  144.19   10.40
  12  -3  -1  167.38   11.20
  12  -3  -1  147.49   14.00
  12  -3  -1  163.28   13.70
  12  -3  -1  193.78   16.60
 -12   3   1  178.58   14.80
 -12   3   1  209.68   17.90
 -12   3   1  205.88   16.30
 -12   3   1  132.59   10.00
 -12   3   1  159.48   12.40
  11  -3  -1    6.80    4.50
  11  -3  -1    5.60    3.30
  11  -3  -1    4.60    2.60
  11  -3  -1    1.70    2.20
 -11   3   1    7.40    3.50
 -11   3   1    1.90    3.40
 -11   3   1    5.10    2.20
 -11   3   1   -0.10    3.60
 -11   3   1    2.70    3.40
  10  -3  -1 1072.49   34.70
  10  -3  -1  968.30   26.60
  10  -3  -1 1015.60   35.10
  10  -3  -1  984.60   27.50
  10  -3  -1 1063.99   33.20
 -10   3   1 1012.90   36.30
 -10   3   1 1023.90   33.30
 -10   3   1  997.40   29.80
 -10   3   1 1052.29   35.40
 -10   3   1  985.80   27.00
   9  -3  -1    4.40    3.00
   9  -3  -1    5.90    3.00
   9  -3  -1    5.20    2.00
   9  -3  -1    8.40    4.00
  -9   3   1    4.50    3.00
  -9   3   1    4.20    2.40
  -9   3   1    3.30    2.10
  -9   3   1    8.80    3.60
  -9   3   1   10.80    2.60
   8  -3  -1  203.08    9.50
   8  -3  -1  210.28   13.70
   8  -3  -1  198.28   13.30
   8  -3  -1  182.88   11.60
   8  -3  -1  200.68   10.10
  -8   3   1  190.18   10.60
  -8   3   1  195.48   13.80
  -8   3   1  193.48   13.60
  -8   3   1  198.18   12.30
  -8   3   1  206.88    9.80
   7  -3  -1   -0.50    2.10
   7  -3  -1    0.50    1.70
   7  -3  -1    0.00    1.90
   7  -3  -1    0.50    1.30
   7  -3  -1    2.20    2.00
  -7   3   1    2.90    1.60
  -7   3   1    0.10    1.80
  -7   3   1    0.50    2.00
  -7   3   1   -2.10    2.00
  -7   3   1    1.90    1.90
   6  -3  -1  812.92   19.50
   6  -3  -1  794.92   20.10
   6  -3  -1  775.82   23.10
   6  -3  -1  801.32   24.70
   6  -3  -1  818.92   26.00
  -6   3   1  790.12   23.40
  -6   3   1  828.92   19.80
  -6   3   1  867.71   26.70
  -6   3   1  835.92   25.60
  -6   3   1  829.62   21.10
   5  -3  -1  488.35   13.20
   5  -3  -1  479.75   19.50
   5  -3  -1  504.05   17.70
   5  -3  -1  479.95   13.70
   5  -3  -1  530.95   16.80
  -5   3   1  505.85   16.50
  -5   3   1  489.05   13.40
  -5   3   1  484.15   14.20
  -5   3   1  516.65   18.00
  -5   3   1  513.15   18.80
   4  -3  -1  202.18    7.20
   4  -3  -1  207.78    9.40
   4  -3  -1  214.58   10.90
   4  -3  -1  196.58    7.60
  -4   3   1  197.78    9.60
  -4   3   1  193.88    9.00
  -4   3   1  206.78    7.70
  -4   3   1  209.28   11.00
   3  -3  -1 1891.51   36.20
   3  -3  -1 1924.21   36.40
   3  -3  -1 1841.72   32.80
   3  -3  -1 1855.01   39.10
   3  -3  -1 1924.41   33.10
  -3   3   1 1874.81   33.20
  -3   3   1 1856.81   33.10
  -3   3   1 1902.81   30.50
  -3   3   1 1955.10   36.60
  -3   3   1 1858.31   39.50
  -3   3   1 1917.21   36.90
   2  -3  -1   98.69    5.30
   2  -3  -1   95.99    5.30
   2  -3  -1   96.69    4.40
   2  -3  -1   97.29    3.30
   2  -3  -1   95.19    6.70
  -2   3   1   98.89    5.40
  -2   3   1   98.59    5.50
  -2   3   1  106.69    3.60
  -2   3   1  101.89    6.80
  -2   3   1  100.59    4.40
   1  -3  -1   14.90    2.60
   1  -3  -1   17.00    2.10
   1  -3  -1   19.30    1.50
   1  -3  -1   18.30    2.20
   1  -3  -1   12.20    1.90
  -1   3   1   13.60    1.90
  -1   3   1   19.30    1.50
  -1   3   1   18.30    2.20
  -1   3   1   13.20    2.00
  -1   3   1   15.20    2.30
   0  -3  -1 2970.80   51.99
   0  -3  -1 2787.32   48.00
   0   3   1 3107.49   56.59
   0   3   1 2911.41   46.50
   0   3   1 2977.90   49.00
   0   3   1 2846.52   48.20
  -1  -3  -1  522.05   11.70
  -1  -3  -1  527.95   13.50
  -1  -3  -1  514.05   12.80
   1   3   1  554.94   17.10
   1   3   1  535.85   12.90
   1   3   1  537.15   13.50
   1   3   1  533.75   11.60
   1   3   1  517.35   15.10
  -2  -3  -1   93.49    4.50
  -2  -3  -1   86.89    5.00
  -2  -3  -1   95.69    6.50
  -2  -3  -1   88.89    5.50
   2   3   1   90.99    6.60
   2   3   1   82.79    5.30
   2   3   1   94.79    4.40
   2   3   1   84.49    4.80
  -3  -3  -1 1304.47   27.80
  -3  -3  -1 1274.37   27.60
  -3  -3  -1 1257.27   30.50
  -3  -3  -1 1317.97   25.40
   3   3   1 1276.07   24.80
   3   3   1 1263.37   27.20
   3   3   1 1318.97   27.40
   3   3   1 1349.66   31.50
  -4  -3  -1   32.30    4.30
  -4  -3  -1   33.20    3.60
  -4  -3  -1   35.40    4.50
  -4  -3  -1   29.40    4.50
   4   3   1   28.00    4.80
   4   3   1   39.50    4.30
   4   3   1   40.40    5.20
   4   3   1   43.50    3.90
  -5  -3  -1  566.84   18.40
  -5  -3  -1  584.24   21.50
  -5  -3  -1  562.04   15.70
  -5  -3  -1  534.85   17.80
   5   3   1  542.45   17.00
   5   3   1  543.15   17.50
   5   3   1  564.94   21.30
   5   3   1  542.65   15.00
  -6  -3  -1    1.10    2.10
  -6  -3  -1    1.80    2.00
  -6  -3  -1    2.90    1.50
  -6  -3  -1    1.60    1.90
   6   3   1   -0.70    1.70
   6   3   1    0.20    2.00
   6   3   1    1.10    1.50
   6   3   1    2.20    1.80
   6   3   1    2.80    2.30
  -7  -3  -1  509.65   19.90
  -7  -3  -1  500.85   16.40
  -7  -3  -1  469.55   19.10
  -7  -3  -1  487.75   22.00
   7   3   1  490.35   17.50
   7   3   1  488.45   15.50
   7   3   1  496.05   18.00
   7   3   1  472.45   21.90
   7   3   1  489.55   20.50
  -8  -3  -1   94.29    9.30
  -8  -3  -1   92.99    9.10
  -8  -3  -1   83.59   10.80
  -8  -3  -1   93.39    7.50
   8   3   1   95.69    8.60
   8   3   1   84.99    9.20
   8   3   1   87.59    7.70
   8   3   1   87.59   10.50
   8   3   1   83.09    6.60
  -9  -3  -1  534.05   19.10
  -9  -3  -1  547.85   23.80
  -9  -3  -1  521.95   33.20
  -9  -3  -1  501.75   21.50
   9   3   1  513.25   20.00
   9   3   1  573.74   26.50
   9   3   1  529.75   21.50
   9   3   1  532.45   19.80
   9   3   1  525.75   17.90
 -10  -3  -1  166.18   10.70
 -10  -3  -1  172.18   13.10
 -10  -3  -1  158.68   15.20
 -10  -3  -1  165.88   13.70
  10   3   1  155.28   11.30
  10   3   1  152.58   14.40
  10   3   1  154.48   10.00
  10   3   1  155.28   11.80
  10   3   1  150.18   11.10
 -11  -3  -1   -2.90    1.70
 -11  -3  -1    6.90    2.90
 -11  -3  -1   -2.10    4.10
 -11  -3  -1   -0.60    3.30
  11   3   1   -4.20    2.40
  11   3   1   -2.50    2.00
  11   3   1   -0.30    2.90
  11   3   1    1.80    4.00
 -12  -3  -1   89.49    9.10
 -12  -3  -1   86.19   11.20
 -12  -3  -1   89.69   10.00
 -12  -3  -1   90.29   13.10
  12   3   1   92.09   10.80
  12   3   1   77.09   13.80
  12   3   1   82.39    9.30
  12   3   1   76.19   11.80
  12   3   1   86.09   10.00
 -13  -3  -1    3.60    3.10
 -13  -3  -1    7.10    6.40
 -13  -3  -1    6.70    4.80
  13   3   1   22.60    7.10
  13   3   1    1.00    3.90
  13   3   1   10.20    3.30
  13   3   1   12.90    4.70
 -14  -3  -1   36.00    8.30
 -14  -3  -1   19.90    9.90
 -14  -3  -1   38.90    6.40
  14   3   1   63.29   12.60
  14   3   1   28.20    5.90
  14   3   1   30.20    6.20
  15  -4  -1   -2.20    2.40
  15  -4  -1   -0.90    5.40
  15  -4  -1   -0.60    4.00
 -15   4   1    1.40    2.80
 -15   4   1   -8.30    5.00
 -15   4   1   -2.10    5.70
 -15   4   1   -6.50    6.50
  14  -4  -1  437.66   26.20
  14  -4  -1  411.86   23.80
  14  -4  -1  420.76   19.40
  14  -4  -1  372.36   18.10
 -14   4   1  441.96   25.60
 -14   4   1  413.56   27.20
 -14   4   1  401.96   18.50
 -14   4   1  401.46   23.60
  13  -4  -1   -4.10    3.60
  13  -4  -1    0.00    3.10
  13  -4  -1    0.30    3.30
  13  -4  -1   -1.30    3.80
 -13   4   1   -1.80    3.30
 -13   4   1   -3.10    3.50
 -13   4   1   -1.60    3.50
 -13   4   1   -0.10    2.30
 -13   4   1   -0.60    4.90
  12  -4  -1    1.40    3.20
  12  -4  -1   11.20    4.10
  12  -4  -1    1.60    3.60
  12  -4  -1    6.30    2.80
 -12   4   1   13.70    5.00
 -12   4   1   14.80    5.50
 -12   4   1   15.00    5.70
 -12   4   1    2.80    2.20
 -12   4   1   13.10    4.60
  11  -4  -1   14.00    3.70
  11  -4  -1   11.80    4.30
  11  -4  -1   15.10    3.70
  11  -4  -1   16.70    5.30
  11  -4  -1   10.90    4.70
 -11   4   1   24.70    6.90
 -11   4   1   13.20    3.20
 -11   4   1   12.50    4.80
 -11   4   1    6.30    3.80
 -11   4   1    7.20    3.90
  10  -4  -1    9.80    4.20
  10  -4  -1   17.90    4.60
 -10   4   1   12.10    2.90
   9  -4  -1  196.68    9.90
   9  -4  -1  191.98   12.60
   9  -4  -1  203.88   14.00
   9  -4  -1  194.88   14.10
   9  -4  -1  212.08   10.70
  -9   4   1  196.68   14.80
  -9   4   1  185.98   12.90
  -9   4   1  190.88   10.00
  -9   4   1  179.38   14.10
  -9   4   1  189.18   11.10
   8  -4  -1    7.60    2.60
   8  -4  -1    5.30    3.10
   8  -4  -1    8.10    2.90
   8  -4  -1    8.20    2.30
   8  -4  -1    5.50    2.50
  -8   4   1    8.10    3.20
  -8   4   1    7.70    2.00
  -8   4   1    8.10    3.00
  -8   4   1    5.70    3.00
  -8   4   1    6.00    2.50
   7  -4  -1   29.60    5.20
   7  -4  -1   39.60    4.50
   7  -4  -1   37.80    6.00
   7  -4  -1   46.90    6.10
   7  -4  -1   52.59    5.40
  -7   4   1   46.50    5.50
  -7   4   1   33.20    5.50
  -7   4   1   37.60    6.00
  -7   4   1   48.50    4.80
  -7   4   1   35.70    5.20
   6  -4  -1    1.30    1.60
   6  -4  -1    1.40    1.90
   6  -4  -1    3.60    2.00
   6  -4  -1    1.60    1.30
   6  -4  -1    1.70    2.90
  -6   4   1   -1.30    1.40
  -6   4   1    1.10    1.40
  -6   4   1    1.90    2.10
  -6   4   1    1.10    1.80
  -6   4   1    1.20    1.90
   5  -4  -1   42.00    5.40
   5  -4  -1   35.30    4.20
   5  -4  -1   39.10    4.70
   5  -4  -1   35.80    3.40
   5  -4  -1   49.00    6.70
  -5   4   1   43.50    4.50
  -5   4   1   40.60    3.00
  -5   4   1   28.30    4.90
  -5   4   1   32.20    4.60
  -5   4   1   35.30    5.20
  -5   4   1   40.00    3.90
   4  -4  -1  183.98    9.00
   4  -4  -1  182.68    9.40
   4  -4  -1  176.28    7.20
   4  -4  -1  185.08    7.20
   4  -4  -1  193.88   14.30
  -4   4   1  177.68    7.30
  -4   4   1  194.38    9.70
  -4   4   1  189.48   11.10
  -4   4   1  173.28    7.30
  -4   4   1  187.88    9.50
  -4   4   1  183.58    5.20
   3  -4  -1   25.90    2.80
   3  -4  -1   24.80    2.50
   3  -4  -1   30.10    3.60
   3  -4  -1   25.90    3.20
   3  -4  -1   23.70    1.70
  -3   4   1   22.20    2.70
  -3   4   1   25.50    2.70
  -3   4   1   33.50    3.80
  -3   4   1   25.60    1.80
  -3   4   1   35.60    4.60
   2  -4  -1    2.30    1.30
   2  -4  -1    0.60    0.70
   2  -4  -1    2.00    0.70
   2  -4  -1    1.40    0.90
   2  -4  -1    1.80    1.00
   2  -4  -1    0.70    0.90
  -2   4   1    1.40    0.80
  -2   4   1    1.70    1.20
  -2   4   1    2.60    1.20
  -2   4   1    1.70    0.90
  -2   4   1    3.00    1.20
   1  -4  -1 2261.77   35.40
   1  -4  -1 2285.17   38.10
   1  -4  -1 2240.68   35.70
   1  -4  -1 2218.28   45.00
   1  -4  -1 2332.57   42.40
   1  -4  -1 2337.27   40.40
  -1   4   1 2247.18   40.10
  -1   4   1 2200.08   44.90
  -1   4   1 2204.38   35.30
  -1   4   1 2299.97   40.50
  -1   4   1 2248.77   37.90
   0  -4  -1  766.02   20.80
   0  -4  -1  794.32   17.90
   0  -4  -1  812.82   20.20
   0  -4  -1  770.22   18.10
   0  -4  -1  769.92   14.10
   0  -4  -1  795.92   16.40
   0   4   1  800.62   21.40
   0   4   1  828.82   20.70
   0   4   1  766.32   16.10
   0   4   1  826.42   18.70
   0   4   1  747.63   13.20
   0   4   1  827.82   18.20
  -1  -4  -1  575.44   15.70
  -1  -4  -1  582.84   17.30
  -1  -4  -1  605.04   15.30
  -1  -4  -1  607.24   13.80
   1   4   1  612.04   17.90
   1   4   1  594.64   15.10
   1   4   1  615.54   17.60
   1   4   1  588.64   13.50
   1   4   1  599.74   15.80
  -2  -4  -1   57.49    4.90
  -2  -4  -1   54.09    4.60
  -2  -4  -1   52.59    3.90
  -2  -4  -1   56.69    5.40
   2   4   1   58.29    3.90
   2   4   1   55.59    4.40
   2   4   1   57.09    5.90
   2   4   1   50.99    4.80
   2   4   1   54.29    5.10
  -3  -4  -1 2272.67   44.30
  -3  -4  -1 2198.68   43.40
  -3  -4  -1 2312.37   41.00
  -3  -4  -1 2358.46   48.40
   3   4   1 2217.08   48.20
   3   4   1 2295.37   40.40
   3   4   1 2319.27   43.90
   3   4   1 2219.28   42.90
  -4  -4  -1   10.90    3.10
  -4  -4  -1    6.00    2.30
  -4  -4  -1    3.80    2.50
  -4  -4  -1    4.80    1.50
   4   4   1    9.20    3.50
   4   4   1    6.30    2.20
   4   4   1    7.00    2.70
   4   4   1    8.30    2.10
  -5  -4  -1  770.72   23.00
  -5  -4  -1  809.22   20.40
  -5  -4  -1  785.32   26.50
  -5  -4  -1  800.82   23.70
   5   4   1  793.62   19.70
   5   4   1  789.42   22.30
   5   4   1  820.12   27.30
   5   4   1  800.02   22.60
  -6  -4  -1  508.85   16.10
  -6  -4  -1  508.45   18.70
  -6  -4  -1  490.05   21.70
  -6  -4  -1  490.15   18.90
   6   4   1  510.95   22.20
   6   4   1  516.85   17.90
   6   4   1  537.85   18.50
   6   4   1  509.35   15.50
  -7  -4  -1  644.74   19.60
  -7  -4  -1  648.84   22.80
  -7  -4  -1  647.24   26.50
  -7  -4  -1  648.84   23.40
   7   4   1  650.93   22.10
   7   4   1  665.83   21.60
   7   4   1  648.44   26.60
   7   4   1  624.44   25.10
  -8  -4  -1  139.99   13.30
  -8  -4  -1  144.99    9.30
  -8  -4  -1  140.19   11.20
  -8  -4  -1  152.28   11.80
   8   4   1  142.09   10.60
   8   4   1  123.79   12.30
   8   4   1  161.18    9.10
   8   4   1  147.29   10.40
   8   4   1  147.59   10.60
  -9  -4  -1  202.28   14.60
  -9  -4  -1  228.58   17.50
  -9  -4  -1  222.68   14.30
  -9  -4  -1  228.28   12.30
   9   4   1  245.98   12.00
   9   4   1  217.48   16.80
   9   4   1  217.78   13.50
   9   4   1  211.08   12.80
   9   4   1  223.08   13.20
 -10  -4  -1   52.89    8.10
 -10  -4  -1   46.20    7.30
 -10  -4  -1   62.59    7.20
 -10  -4  -1   41.20    9.30
  10   4   1   51.39    8.40
  10   4   1   47.20    8.00
  10   4   1   53.79    6.80
  10   4   1   45.80    6.80
  10   4   1   59.99    7.80
 -11  -4  -1    9.70    4.40
 -11  -4  -1    0.00    2.60
 -11  -4  -1   -1.10    3.90
 -11  -4  -1   -7.80    4.20
  11   4   1   -1.60    2.40
  11   4   1    3.80    3.40
  11   4   1    3.90    2.80
 -12  -4  -1   80.09    8.60
 -12  -4  -1   97.69   13.70
 -12  -4  -1   83.49   12.70
 -12  -4  -1   94.09   12.20
  12   4   1   97.59    8.50
  12   4   1  106.69   10.50
  12   4   1  104.69   10.00
  12   4   1   82.39   12.90
 -13  -4  -1   19.70   16.00
 -13  -4  -1   19.70    9.20
  13   4   1   16.70    6.60
  13   4   1   13.90    4.50
  13   4   1   20.70    5.10
  13   4   1   12.40    4.50
 -14  -4  -1    7.60    3.10
 -14  -4  -1    3.60    5.50
  14   4   1    8.70    6.20
  14   4   1    1.70    3.20
  14   4   1    2.60    4.00
  15  -5  -1   -0.40    3.10
  15  -5  -1    1.60    5.50
  15  -5  -1   -3.40    3.30
 -15   5   1   -7.70    5.30
 -15   5   1  -15.60    5.70
 -15   5   1   -0.60    4.80
 -15   5   1   -0.40    2.60
  14  -5  -1  152.18   12.10
  14  -5  -1  130.89   15.20
  14  -5  -1  141.99   15.70
  14  -5  -1  120.99   11.10
 -14   5   1  182.98   15.70
 -14   5   1  184.28   18.30
 -14   5   1  154.18   11.20
  13  -5  -1   -5.20    3.50
  13  -5  -1   -1.60    2.60
  13  -5  -1   -5.30    2.00
  13  -5  -1   -4.50    3.40
  13  -5  -1    2.00    3.50
 -13   5   1   -1.90    3.40
 -13   5   1    2.30    3.50
 -13   5   1   -6.30    4.00
 -13   5   1   -3.60    1.80
  12  -5  -1   21.70    4.30
  12  -5  -1   32.20    5.30
  12  -5  -1   25.50    4.80
  12  -5  -1   29.00   11.80
  12  -5  -1   20.00    5.50
 -12   5   1   12.10    5.50
 -12   5   1   31.40    5.20
 -12   5   1   31.00    6.00
 -12   5   1   21.00    5.20
 -12   5   1   30.90    7.20
  11  -5  -1    5.30    2.90
  11  -5  -1   14.40    5.00
  11  -5  -1   11.20    5.60
  11  -5  -1   14.40    3.80
 -11   5   1   11.00    3.00
 -11   5   1   -0.50    4.20
 -11   5   1    6.70    5.50
 -11   5   1    4.90    3.00
 -11   5   1    6.40    4.00
  10  -5  -1  603.04   26.30
  10  -5  -1  580.84   19.70
  10  -5  -1  585.54   19.20
  10  -5  -1  605.74   24.50
  10  -5  -1  572.44   25.30
 -10   5   1  574.14   19.50
 -10   5   1  558.34   21.10
 -10   5   1  591.94   26.60
 -10   5   1  545.35   23.70
 -10   5   1  589.54   27.30
   9  -5  -1  265.67   11.60
   9  -5  -1  264.47   15.70
   9  -5  -1  240.78   14.70
   9  -5  -1  268.57   16.80
   9  -5  -1  250.67   11.80
  -9   5   1  246.18   15.20
  -9   5   1  253.67   12.80
  -9   5   1  248.38   11.70
  -9   5   1  239.18   16.30
  -9   5   1  258.97   17.50
   8  -5  -1  716.13   20.50
   8  -5  -1  741.73   27.80
   8  -5  -1  764.82   29.40
   8  -5  -1  742.03   23.60
   8  -5  -1  699.83   25.60
  -8   5   1  723.73   25.20
  -8   5   1  663.73   20.00
  -8   5   1  731.83   28.40
  -8   5   1  721.53   25.50
  -8   5   1  729.23   27.30
   7  -5  -1  114.89    7.50
   7  -5  -1  104.79    9.30
   7  -5  -1  120.39    7.00
   7  -5  -1  111.79    8.90
   7  -5  -1  119.89   11.00
  -7   5   1  110.59    9.10
  -7   5   1  127.69    7.40
  -7   5   1  136.99   12.00
  -7   5   1  124.79   10.70
  -7   5   1  123.99    5.70
  -7   5   1  127.59    8.10
   6  -5  -1  161.78   10.30
   6  -5  -1  151.78    7.40
   6  -5  -1  147.89   11.60
   6  -5  -1  150.68    9.70
   6  -5  -1  155.28    8.20
  -6   5   1  161.78   10.80
  -6   5   1  148.09   11.90
  -6   5   1  150.28    8.40
  -6   5   1  141.09    7.60
  -6   5   1  154.78   10.00
  -6   5   1  153.88    5.70
   5  -5  -1   11.90    3.30
   5  -5  -1   14.00    2.70
   5  -5  -1   11.40    2.70
   5  -5  -1   15.20    2.60
   5  -5  -1   14.70    3.40
  -5   5   1   13.00    3.30
  -5   5   1   16.80    2.10
  -5   5   1   14.10    2.90
  -5   5   1   16.20    4.40
  -5   5   1   12.90    2.50
  -5   5   1   14.20    3.30
   4  -5  -1  481.55   15.90
   4  -5  -1  478.25   13.20
   4  -5  -1  475.65   13.30
   4  -5  -1  487.35   16.20
   4  -5  -1  475.45   18.90
  -4   5   1  486.75   13.50
  -4   5   1  485.45   19.60
  -4   5   1  484.75   16.60
  -4   5   1  444.66   15.90
  -4   5   1  475.05   10.00
   3  -5  -1  131.29    7.70
   3  -5  -1  132.49    6.00
   3  -5  -1  134.19    4.50
   3  -5  -1  133.89    6.10
   3  -5  -1  129.99    9.40
  -3   5   1  139.09    9.50
  -3   5   1  137.79    6.70
  -3   5   1  129.19    7.50
  -3   5   1  130.09    6.00
   2  -5  -1  218.58    6.70
   2  -5  -1  200.98    8.60
   2  -5  -1  215.68    6.90
   2  -5  -1  212.98    8.20
   2  -5  -1  198.18    8.60
  -2   5   1  209.48   11.50
  -2   5   1  208.78    7.40
  -2   5   1  215.68   10.00
  -2   5   1  228.18    9.30
  -2   5   1  211.58    5.60
   1  -5  -1  913.51   21.10
   1  -5  -1  919.81   25.60
   1  -5  -1  927.31   16.30
   1  -5  -1  918.61   20.90
   1  -5  -1  879.61   16.80
  -1   5   1  970.40   21.80
  -1   5   1  925.81   23.80
  -1   5   1  941.41   16.30
  -1   5   1  924.21   25.80
  -1   5   1  925.61   19.10
  -1   5   1  919.21   21.80
   0  -5  -1 1548.05   33.60
   0  -5  -1 1482.35   28.60
   0  -5  -1 1470.45   25.20
   0  -5  -1 1536.85   35.20
   0  -5  -1 1482.15   30.60
   0   5   1 1520.35   24.40
   0   5   1 1528.75   35.30
   0   5   1 1501.65   28.00
   0   5   1 1472.45   30.30
   0   5   1 1546.55   34.10
  -1  -5  -1 4487.85   76.49
  -1  -5  -1 4612.74   77.89
  -1  -5  -1 4526.05   73.99
  -1  -5  -1 4599.54   81.19
   1   5   1 4570.04   73.59
   1   5   1 4622.14   81.59
   1   5   1 4560.74   77.69
   1   5   1 4692.83   81.99
   1   5   1 4704.63   76.89
  -2  -5  -1  333.87   12.70
  -2  -5  -1  324.47   14.10
  -2  -5  -1  336.27   10.70
  -2  -5  -1  330.47   12.10
   2   5   1  328.47   12.70
   2   5   1  309.77   13.20
   2   5   1  336.87   10.40
   2   5   1  322.37   11.70
  -3  -5  -1  167.68    9.60
  -3  -5  -1  173.98    9.20
  -3  -5  -1  172.08   10.70
  -3  -5  -1  165.78    7.80
   3   5   1  168.38    8.60
   3   5   1  153.68   10.90
   3   5   1  169.78    7.60
   3   5   1  162.08    9.40
   3   5   1  159.78    9.30
  -4  -5  -1  166.18   10.10
  -4  -5  -1  163.18    9.50
  -4  -5  -1  159.78    8.20
  -4  -5  -1  162.58   11.50
   4   5   1  157.78    9.60
   4   5   1  165.48   11.90
   4   5   1  150.58    8.80
   4   5   1  164.98    7.90
  -5  -5  -1  295.77   14.10
  -5  -5  -1  319.67   12.10
  -5  -5  -1  293.37   15.90
  -5  -5  -1  284.07   13.50
   5   5   1  296.27   13.00
   5   5   1  284.67   13.20
   5   5   1  299.07   16.60
   5   5   1  310.17   11.50
  -6  -5  -1   71.49   12.30
  -6  -5  -1   78.49    7.90
  -6  -5  -1   84.09    9.60
  -6  -5  -1   66.39    6.20
   6   5   1   74.29    5.70
   6   5   1   74.69    9.00
   6   5   1   80.59    7.20
   6   5   1   63.89    7.20
  -7  -5  -1   57.99    7.40
  -7  -5  -1   69.49    6.70
  -7  -5  -1   63.69    7.70
   7   5   1   59.19    7.10
   7   5   1   57.89    7.40
   7   5   1   64.49    7.20
   7   5   1   59.19    6.00
  -8  -5  -1   12.30    4.00
  -8  -5  -1   19.50    4.70
  -8  -5  -1   14.20    3.70
   8   5   1   12.70    4.20
   8   5   1   12.40    3.20
   8   5   1   19.20    5.30
   8   5   1   15.50    3.70
   8   5   1   17.90    4.30
  -9  -5  -1   -1.80    2.00
  -9  -5  -1   -1.80    4.00
  -9  -5  -1   -1.00    2.80
  -9  -5  -1   -2.60    3.10
   9   5   1   -0.10    2.20
   9   5   1    0.10    2.80
   9   5   1    6.30    3.00
   9   5   1   -0.30    2.30
   9   5   1    2.20    3.90
 -10  -5  -1   -4.80    3.00
 -10  -5  -1    1.50    4.20
 -10  -5  -1    5.40    2.80
 -10  -5  -1    0.50    4.00
  10   5   1   -0.40    3.20
  10   5   1    5.80    2.90
  10   5   1    2.10    3.70
  10   5   1    8.70    5.20
  10   5   1    6.00    3.50
 -11  -5  -1   -1.20    3.90
 -11  -5  -1    2.60    5.00
 -11  -5  -1    5.40    4.00
  11   5   1   -4.60    2.60
  11   5   1   -6.20    3.10
  11   5   1   -1.80    3.00
  11   5   1    2.70    3.80
  11   5   1    5.60    4.50
 -12  -5  -1   67.49    8.20
 -12  -5  -1   59.29    9.80
 -12  -5  -1   70.69   10.50
  12   5   1   61.49   12.00
  12   5   1   68.59    9.20
  12   5   1   54.39    8.10
  12   5   1   78.29    8.50
 -13  -5  -1   36.10    8.30
 -13  -5  -1   50.59    7.70
 -13  -5  -1   45.80   10.10
  13   5   1   30.50    6.10
  13   5   1   42.60    7.00
  13   5   1   51.79   10.00
  15  -6  -1    9.40    4.10
  15  -6  -1    7.00    6.20
  15  -6  -1    4.00    5.70
 -15   6   1    1.60    6.70
 -15   6   1   18.80    7.40
 -15   6   1    2.10    6.30
 -15   6   1   16.10    4.50
  14  -6  -1   13.00    4.10
  14  -6  -1   26.90    7.30
  14  -6  -1   16.00    4.90
  14  -6  -1   21.50    5.10
 -14   6   1   15.20    6.20
 -14   6   1   21.60    4.50
 -14   6   1   29.20    9.60
 -14   6   1   19.00    5.30
  13  -6  -1    5.70    4.50
  13  -6  -1   18.10    4.70
  13  -6  -1   19.10    5.90
  13  -6  -1   10.90    3.80
  13  -6  -1   10.20    5.00
 -13   6   1    4.70    4.50
 -13   6   1   22.10    6.60
 -13   6   1   10.30    3.10
 -13   6   1   10.10    4.60
  12  -6  -1   -2.90    2.20
  12  -6  -1    0.50    3.60
  12  -6  -1    5.50    4.40
  12  -6  -1   -5.00    3.00
 -12   6   1    1.50    4.10
 -12   6   1    2.20    2.30
 -12   6   1   -1.50    3.30
 -12   6   1   -2.90    3.90
 -12   6   1   -6.00    2.70
  11  -6  -1  226.48   16.00
  11  -6  -1  231.38   16.80
  11  -6  -1  239.98   17.50
  11  -6  -1  238.88   13.20
  11  -6  -1  237.78   12.50
 -11   6   1  239.08   14.20
 -11   6   1  240.28   12.80
 -11   6   1  220.78   17.80
 -11   6   1  215.78   15.90
 -11   6   1  221.18   17.80
  10  -6  -1  885.31   33.00
  10  -6  -1  816.12   23.60
  10  -6  -1  828.52   24.00
  10  -6  -1  760.72   29.00
  10  -6  -1  804.72   30.50
 -10   6   1  769.22   29.10
 -10   6   1  773.02   29.70
 -10   6   1  852.51   32.70
 -10   6   1  783.62   25.50
 -10   6   1  768.12   33.50
   9  -6  -1  468.85   16.30
   9  -6  -1  449.76   16.30
   9  -6  -1  445.06   20.80
   9  -6  -1  488.95   21.10
   9  -6  -1  461.15   23.10
  -9   6   1  501.25   24.80
  -9   6   1  435.46   12.90
  -9   6   1  457.35   20.80
  -9   6   1  431.16   23.90
  -9   6   1  444.26   16.50
  -9   6   1  429.46   17.40
   8  -6  -1 1839.82   39.00
   8  -6  -1 1969.40   47.70
   8  -6  -1 1917.91   51.09
   8  -6  -1 1919.11   39.80
   8  -6  -1 1887.61   47.00
  -8   6   1 1911.01   34.30
  -8   6   1 1902.81   49.10
  -8   6   1 1847.92   41.10
  -8   6   1 1934.61   52.09
  -8   6   1 1900.91   46.60
  -8   6   1 1872.21   40.20
   7  -6  -1   67.69    7.90
   7  -6  -1   71.19    6.00
   7  -6  -1   84.09   10.20
   7  -6  -1   64.59    7.40
   7  -6  -1   70.59    5.50
  -7   6   1   70.79    3.90
  -7   6   1   76.59    8.70
  -7   6   1   77.89    6.20
  -7   6   1   66.39    5.90
  -7   6   1   70.89    7.30
  -7   6   1   70.99    9.90
   6  -6  -1 2817.62   52.19
   6  -6  -1 2821.62   58.29
   6  -6  -1 2993.80   59.49
   6  -6  -1 2871.21   52.39
   6  -6  -1 2912.41   64.49
  -6   6   1 2887.01   46.30
  -6   6   1 3027.40   66.19
  -6   6   1 2922.11   59.49
  -6   6   1 2868.91   60.49
  -6   6   1 2884.31   53.49
  -6   6   1 2805.62   53.19
   5  -6  -1   13.40    4.10
   5  -6  -1   16.80    3.50
   5  -6  -1   14.30    2.40
   5  -6  -1   20.60    3.80
   5  -6  -1   18.30    2.90
  -5   6   1   22.00    3.50
  -5   6   1   17.10    3.90
  -5   6   1   19.20    3.70
  -5   6   1   24.50    2.20
  -5   6   1   20.70    4.90
  -5   6   1   20.60    3.30
   4  -6  -1  519.65   21.30
   4  -6  -1  506.15   14.30
   4  -6  -1  514.05   14.60
   4  -6  -1  520.35   11.00
   4  -6  -1  501.75   16.80
  -4   6   1  525.25   18.10
  -4   6   1  525.85   18.30
  -4   6   1  498.15   14.50
  -4   6   1  541.75   21.80
   3  -6  -1   31.10    2.50
   3  -6  -1   29.50    3.40
   3  -6  -1   29.70    3.70
   3  -6  -1   28.10    4.90
   3  -6  -1   27.30    3.30
   3  -6  -1   27.20    4.10
  -3   6   1   26.30    4.00
  -3   6   1   19.50    3.00
  -3   6   1   35.30    4.50
  -3   6   1   34.10    3.80
  -3   6   1   17.90    4.00
   2  -6  -1   42.80    4.00
   2  -6  -1   37.70    4.60
   2  -6  -1   40.00    2.90
   2  -6  -1   38.10    3.80
   2  -6  -1   33.10    4.10
  -2   6   1   33.40    3.50
  -2   6   1   39.70    5.10
  -2   6   1   25.70    3.60
  -2   6   1   40.70    4.40
  -2   6   1   35.50    2.40
   1  -6  -1   85.59    3.20
   1  -6  -1   73.69    7.50
   1  -6  -1   82.79    5.80
   1  -6  -1   81.49    3.40
   1  -6  -1   91.59    5.30
   1  -6  -1   86.79    5.90
   1  -6  -1   86.19    6.80
  -1   6   1   89.79    7.60
  -1   6   1   79.39    6.30
  -1   6   1   80.49    7.90
  -1   6   1   80.89    3.40
  -1   6   1   82.89    6.10
  -1   6   1   82.79    5.00
   0  -6  -1 1197.08   27.10
   0  -6  -1 1210.18   26.90
   0  -6  -1 1151.88   31.20
   0  -6  -1 1167.18   20.80
   0  -6  -1 1175.18   24.40
   0  -6  -1 1100.99   29.10
   0   6   1 1152.58   20.10
   0   6   1 1194.98   26.90
   0   6   1 1177.48   24.10
   0   6   1 1163.18   30.30
   0   6   1 1243.88   32.30
   0   6   1 1169.08   27.60
  -1  -6  -1 1071.29   26.40
  -1  -6  -1 1071.59   23.30
  -1  -6  -1 1064.39   25.40
  -1  -6  -1 1043.40   28.60
  -1  -6  -1 1091.19   20.30
   1   6   1 1116.29   30.10
   1   6   1 1079.49   26.50
   1   6   1 1104.59   23.10
   1   6   1 1047.00   29.30
   1   6   1 1102.99   25.60
  -2  -6  -1   65.39    6.60
  -2  -6  -1   60.29    5.50
  -2  -6  -1   70.09    7.40
  -2  -6  -1   66.89    5.20
   2   6   1   57.79    5.50
   2   6   1   67.99    7.30
   2   6   1   59.69    4.80
   2   6   1   52.29    6.30
   2   6   1   66.99    7.40
  -3  -6  -1  420.26   13.50
  -3  -6  -1  421.96   18.10
  -3  -6  -1  419.86   15.40
  -3  -6  -1  405.46   15.90
   3   6   1  425.56   18.80
   3   6   1  423.96   16.90
   3   6   1  432.36   15.20
   3   6   1  432.06   13.20
   3   6   1  389.66   15.50
  -4  -6  -1   31.40    5.30
  -4  -6  -1   33.50    5.00
  -4  -6  -1   48.60    5.60
  -4  -6  -1   49.50    4.90
   4   6   1   33.50    6.20
   4   6   1   42.20    4.50
   4   6   1   46.60    5.20
   4   6   1   38.10    5.20
   4   6   1   46.90    6.00
  -5  -6  -1   50.29    6.00
  -5  -6  -1   47.50    6.50
  -5  -6  -1   53.39    5.40
  -5  -6  -1   39.70    6.90
   5   6   1   42.50    4.70
   5   6   1   49.80    6.40
   5   6   1   59.19    6.90
   5   6   1   37.10    6.90
  -6  -6  -1   34.00    4.80
  -6  -6  -1   24.00    5.40
  -6  -6  -1   29.40    5.30
   6   6   1   30.90    4.30
   6   6   1   30.70    6.70
   6   6   1   30.10    4.50
   6   6   1   31.10    5.20
  -7  -6  -1   30.90    6.60
  -7  -6  -1   42.30    6.40
  -7  -6  -1   45.40    5.90
  -7  -6  -1   25.80    5.40
   7   6   1   41.70    6.20
   7   6   1   39.20    7.90
   7   6   1   29.90    4.40
   7   6   1   32.00    5.30
  -8  -6  -1   12.30    4.30
  -8  -6  -1   10.70    3.00
  -8  -6  -1   11.30    5.10
  -8  -6  -1    7.40    3.20
   8   6   1    9.60    4.90
   8   6   1    7.40    2.90
   8   6   1   18.20    4.20
   8   6   1    7.40    3.80
   8   6   1    5.70    2.60
  -9  -6  -1  117.39   14.30
  -9  -6  -1  122.99   12.30
  -9  -6  -1  133.89   10.20
  -9  -6  -1  133.29   12.20
   9   6   1  136.59   14.90
   9   6   1  131.89   11.60
   9   6   1  136.49    9.60
   9   6   1  137.49   11.20
   9   6   1  142.89   11.70
 -10  -6  -1   12.10    5.00
 -10  -6  -1    6.20    3.20
 -10  -6  -1    9.50    4.40
 -10  -6  -1    1.80    6.10
  10   6   1   20.80    4.20
  10   6   1   14.60    4.30
  10   6   1   17.00    4.90
  10   6   1   13.60    7.10
 -11  -6  -1  151.28   14.40
 -11  -6  -1  166.38   15.40
 -11  -6  -1  136.79   16.00
 -11  -6  -1  123.89   10.80
  11   6   1  141.89   12.80
  11   6   1  147.09   16.30
  11   6   1  142.89   10.30
  11   6   1  142.29   12.50
  11   6   1  151.38   17.00
 -12  -6  -1   -1.30    3.70
  12   6   1   -3.10    3.00
  12   6   1   -5.40    2.70
  12   6   1    4.50    5.60
 -13  -6  -1   58.49   10.80
 -13  -6  -1   52.99   12.10
 -13  -6  -1   43.50    7.30
  13   6   1   38.20    6.80
  13   6   1   43.50    7.20
  13   6   1   47.90   10.80
  13   6   1   50.49    7.00
  15  -7  -1  105.19   15.00
  15  -7  -1  113.29   11.00
  15  -7  -1  123.39   15.10
 -15   7   1  120.59    8.90
 -15   7   1  107.39   10.30
 -15   7   1  117.79   14.60
 -15   7   1   87.39   14.20
  14  -7  -1    7.70    4.00
  14  -7  -1   -3.00    4.80
  14  -7  -1    2.70    4.20
  14  -7  -1    1.80    3.30
 -14   7   1   11.10    4.40
 -14   7   1    2.60    2.60
 -14   7   1    0.80    5.20
 -14   7   1    7.20    2.90
  13  -7  -1   -1.50    4.20
  13  -7  -1   -0.20    3.70
  13  -7  -1    2.40    4.70
  13  -7  -1    3.10    3.30
 -13   7   1   -1.80    3.80
 -13   7   1   -2.30    3.20
 -13   7   1    2.20    3.50
 -13   7   1  -11.40    4.70
 -13   7   1   -0.10    1.90
 -13   7   1   -0.20    1.90
  12  -7  -1    4.40    3.10
  12  -7  -1    4.00    4.80
  12  -7  -1   11.50    4.30
  12  -7  -1   10.70    3.40
  12  -7  -1   15.40    5.60
 -12   7   1    2.70    5.20
 -12   7   1    9.40    2.30
 -12   7   1   10.90    5.90
 -12   7   1    6.10    3.40
 -12   7   1    3.60    4.50
 -12   7   1    3.80    4.20
  11  -7  -1  305.57   14.60
  11  -7  -1  290.37   13.70
  11  -7  -1  289.87   18.50
  11  -7  -1  296.67   20.20
  11  -7  -1  305.77   18.30
 -11   7   1  305.37   14.80
 -11   7   1  306.87   18.80
 -11   7   1  301.67   15.70
 -11   7   1  357.26   23.60
 -11   7   1  297.37   11.10
 -11   7   1  316.37   21.00
  10  -7  -1  206.38   11.00
  10  -7  -1  198.08   15.90
  10  -7  -1  193.98   14.30
  10  -7  -1  198.28   11.30
  10  -7  -1  201.18   14.90
 -10   7   1  190.68   11.10
 -10   7   1  196.28   15.90
 -10   7   1  183.08   16.70
 -10   7   1  200.58    8.00
 -10   7   1  192.58   12.00
   9  -7  -1  521.45   22.60
   9  -7  -1  556.64   26.20
   9  -7  -1  538.65   18.00
   9  -7  -1  545.25   18.40
   9  -7  -1  554.54   23.60
  -9   7   1  543.85   25.00
  -9   7   1  557.24   27.00
  -9   7   1  586.44   20.50
  -9   7   1  524.15   18.70
  -9   7   1  508.65   22.70
  -9   7   1  519.25   13.30
   8  -7  -1 1151.58   34.30
   8  -7  -1 1135.49   27.80
   8  -7  -1 1133.49   38.20
   8  -7  -1 1190.98   34.60
   8  -7  -1 1146.19   28.10
  -8   7   1 1076.19   33.50
  -8   7   1 1189.18   40.00
  -8   7   1 1097.49   28.60
  -8   7   1 1174.08   29.90
  -8   7   1 1118.49   21.40
  -8   7   1 1118.79   35.80
   7  -7  -1   41.60    5.20
   7  -7  -1   31.10    6.30
   7  -7  -1   26.70    5.00
   7  -7  -1   43.60    5.20
   7  -7  -1   28.40    5.40
  -7   7   1   35.90    4.70
  -7   7   1   28.70    5.30
  -7   7   1   37.40    2.50
  -7   7   1   25.20    5.90
   6  -7  -1  523.05   19.60
   6  -7  -1  522.25   23.30
   6  -7  -1  517.85   19.90
   6  -7  -1  524.65   16.00
   6  -7  -1  512.15   15.90
  -6   7   1  522.35   16.70
  -6   7   1  528.75   20.40
  -6   7   1  560.74   24.70
  -6   7   1  547.65   20.90
  -6   7   1  500.25   16.70
   5  -7  -1   19.90    3.10
   5  -7  -1   20.60    4.20
   5  -7  -1   19.30    3.80
   5  -7  -1   16.10    4.00
  -5   7   1   25.80    5.90
  -5   7   1   20.00    4.10
  -5   7   1   18.60    4.10
  -5   7   1   17.40    3.10
  -5   7   1   17.80    2.90
   4  -7  -1  118.39   10.90
   4  -7  -1  119.99    8.80
   4  -7  -1  126.19    7.10
   4  -7  -1  129.49    7.20
   4  -7  -1  115.99    8.00
   4  -7  -1  127.09    4.90
  -4   7   1  122.29    9.10
  -4   7   1  115.19    7.50
  -4   7   1  135.09    9.00
  -4   7   1  111.99    6.90
  -4   7   1  137.29   11.80
   3  -7  -1  890.91   21.90
   3  -7  -1  866.61   18.20
   3  -7  -1  910.91   23.90
   3  -7  -1  908.41   19.80
   3  -7  -1  887.31   20.80
   3  -7  -1  865.91   29.20
  -3   7   1  886.81   17.00
  -3   7   1  925.11   24.90
  -3   7   1  891.21   26.10
  -3   7   1  888.51   21.00
  -3   7   1  892.61   29.80
  -3   7   1  897.41   23.20
   2  -7  -1   19.10    2.20
   2  -7  -1   17.30    3.00
   2  -7  -1   12.30    3.40
   2  -7  -1   15.60    3.60
   2  -7  -1   18.20    3.10
   2  -7  -1   15.10    2.70
  -2   7   1   16.40    3.40
  -2   7   1   22.70    2.10
  -2   7   1   13.00    3.40
  -2   7   1   12.60    2.60
  -2   7   1   20.60    4.20
  -2   7   1   18.80    2.90
   1  -7  -1  148.59    7.50
   1  -7  -1  153.28    8.50
   1  -7  -1  150.98    8.50
   1  -7  -1  155.18   11.60
   1  -7  -1  154.48    9.80
   1  -7  -1  156.18    5.10
  -1   7   1  155.28   10.40
  -1   7   1  158.58   11.80
  -1   7   1  158.28    7.50
  -1   7   1  153.48    8.80
  -1   7   1  159.48    9.30
   0  -7  -1   98.09    4.20
   0  -7  -1   89.99    5.90
   0  -7  -1   90.89    6.80
   0  -7  -1   99.39    9.30
   0  -7  -1   94.59    8.00
   0  -7  -1  106.89    7.10
   0   7   1   99.29    6.10
   0   7   1   98.69    3.80
   0   7   1  104.19    7.10
   0   7   1   99.89    9.50
   0   7   1  102.49    8.80
   0   7   1   95.69    7.70
  -1  -7  -1  272.17   10.30
  -1  -7  -1  250.97   11.40
  -1  -7  -1  269.17    7.90
  -1  -7  -1  267.97   12.40
  -1  -7  -1  249.97   13.40
   1   7   1  283.57   14.80
   1   7   1  262.57   11.60
   1   7   1  267.77   12.70
   1   7   1  273.37   10.20
   1   7   1  274.17   14.80
  -2  -7  -1   66.19    8.00
  -2  -7  -1   59.49    5.30
  -2  -7  -1   67.09    6.50
  -2  -7  -1   46.60    5.30
   2   7   1   51.69    7.40
   2   7   1   64.09    6.80
   2   7   1   72.29    7.60
   2   7   1   58.09    5.90
   2   7   1   63.19    5.10
  -3  -7  -1   61.99    6.70
  -3  -7  -1   36.10    6.10
  -3  -7  -1   55.39    6.00
  -3  -7  -1   53.39    5.20
   3   7   1   51.39    5.20
   3   7   1   43.50    6.90
   3   7   1   50.99    4.70
   3   7   1   53.99    6.40
   3   7   1   54.49    7.00
  -4  -7  -1    0.20    1.40
  -4  -7  -1    0.80    1.50
  -4  -7  -1    1.20    2.10
  -4  -7  -1    5.40    2.50
   4   7   1    2.90    2.50
   4   7   1   -1.00    1.90
   4   7   1    0.80    1.60
   4   7   1    0.40    1.80
   4   7   1    2.00    3.10
  -5  -7  -1   83.79    8.10
  -5  -7  -1   72.99    8.00
  -5  -7  -1   81.19   10.00
  -5  -7  -1   80.49    6.70
   5   7   1   84.29    7.60
   5   7   1   69.79    5.90
   5   7   1   55.69    8.40
   5   7   1   79.29    8.10
   5   7   1   74.69    8.30
  -6  -7  -1    0.10    1.90
  -6  -7  -1   -1.20    2.40
  -6  -7  -1    1.10    3.20
  -6  -7  -1   -0.80    2.10
   6   7   1   -0.50    1.90
   6   7   1   -0.40    1.40
   6   7   1    2.30    2.60
   6   7   1   -1.80    2.60
   6   7   1    0.30    2.20
  -7  -7  -1  333.17   21.00
  -7  -7  -1  314.07   25.50
  -7  -7  -1  314.37   17.20
  -7  -7  -1  305.97   14.50
   7   7   1  303.87   16.00
   7   7   1  332.87   16.60
   7   7   1  319.27   20.30
   7   7   1  322.77   16.30
   7   7   1  328.67   13.80
  -8  -7  -1   37.00    7.30
  -8  -7  -1   58.39    7.30
  -8  -7  -1   55.59   10.10
  -8  -7  -1   69.49    9.00
   8   7   1   76.29    9.00
   8   7   1   60.69    8.00
   8   7   1   54.29    6.60
   8   7   1   42.80    9.10
  -9  -7  -1  649.04   28.10
  -9  -7  -1  640.94   23.30
  -9  -7  -1  616.04   31.20
  -9  -7  -1  649.64   31.70
   9   7   1  658.93   25.40
   9   7   1  657.93   26.60
   9   7   1  636.04   24.00
   9   7   1  672.83   22.10
   9   7   1  692.03   33.20
 -10  -7  -1   16.70    4.20
 -10  -7  -1   16.00    5.30
 -10  -7  -1    0.80    5.90
 -10  -7  -1   10.30    5.30
  10   7   1   11.70    4.20
  10   7   1   18.10    5.10
  10   7   1   19.20    5.20
  10   7   1   17.60    7.30
  10   7   1   16.20    5.00
  10   7   1   22.30    5.10
 -11  -7  -1  144.29   12.00
 -11  -7  -1   98.29   14.00
 -11  -7  -1  154.48   15.00
  11   7   1  149.79   12.10
  11   7   1  111.29   10.30
  11   7   1  140.69   13.60
  11   7   1  143.09   17.90
  11   7   1  147.89   12.80
 -12  -7  -1    1.20    4.80
 -12  -7  -1   -2.00    7.50
  12   7   1    4.10    6.80
  12   7   1   -0.50    4.10
  12   7   1    0.90    3.90
  15  -8  -1  118.29   15.50
  15  -8  -1  135.69   16.40
  15  -8  -1  120.59   10.90
 -15   8   1  105.79    8.10
 -15   8   1   76.69   13.20
 -15   8   1  107.69   10.30
 -15   8   1  108.49   14.30
 -15   8   1   97.09   14.30
  14  -8  -1   35.00    7.30
  14  -8  -1   24.20    5.00
  14  -8  -1   21.90    6.90
 -14   8   1   17.10    7.00
 -14   8   1   23.10    4.80
 -14   8   1   46.60    9.10
 -14   8   1   28.80    3.90
 -14   8   1   25.00    8.10
  13  -8  -1   -3.10    4.20
  13  -8  -1   -5.80    2.30
  13  -8  -1   -2.90    3.80
  13  -8  -1   -0.80    4.40
  13  -8  -1   -3.70    2.50
 -13   8   1   -1.70    1.30
 -13   8   1   -1.40    2.10
 -13   8   1    1.10    3.60
 -13   8   1   -7.30    2.80
 -13   8   1   -1.30    4.10
 -13   8   1   -0.70    4.70
  12  -8  -1  232.88   13.30
  12  -8  -1  249.68   17.70
  12  -8  -1  257.57   22.90
  12  -8  -1  198.58   19.20
  12  -8  -1  251.37   13.80
 -12   8   1  238.08   17.80
 -12   8   1  215.88   14.40
 -12   8   1  259.07   20.50
 -12   8   1  237.98   13.60
 -12   8   1  235.78    9.30
 -12   8   1  232.88   20.10
  11  -8  -1   24.50    4.70
  11  -8  -1   21.90    5.80
  11  -8  -1   24.00    4.10
  11  -8  -1   27.40    7.00
  11  -8  -1   33.60    6.40
 -11   8   1   15.60    6.30
 -11   8   1   16.80    4.40
 -11   8   1   27.10    4.50
 -11   8   1   30.70    6.90
 -11   8   1   22.40    4.90
 -11   8   1   25.20    3.10
  10  -8  -1   16.00    4.40
  10  -8  -1   13.30    6.60
  10  -8  -1    7.90    3.70
  10  -8  -1   11.60    4.40
  10  -8  -1   14.30    3.00
 -10   8   1   12.20    4.60
 -10   8   1   17.10    2.30
 -10   8   1   11.20    5.10
 -10   8   1   15.40    3.70
 -10   8   1   13.90    5.10
   9  -8  -1  322.37   13.50
   9  -8  -1  294.87   17.00
   9  -8  -1  304.67   17.20
   9  -8  -1  291.07   13.30
   9  -8  -1  318.97   20.40
  -9   8   1  295.77   13.80
  -9   8   1  303.87   18.60
  -9   8   1  324.77   21.50
  -9   8   1  317.97   14.90
  -9   8   1  283.67    8.00
  -9   8   1  274.37   16.60
   8  -8  -1    0.20    2.60
   8  -8  -1   -0.20    2.60
   8  -8  -1    0.90    1.70
   8  -8  -1    0.40    1.40
   8  -8  -1   -1.10    2.50
  -8   8   1    0.60    1.40
  -8   8   1   -1.70    1.80
  -8   8   1    0.30    2.80
  -8   8   1    2.70    3.20
   7  -8  -1  236.98   13.70
   7  -8  -1  244.28   11.00
   7  -8  -1  262.17   17.10
   7  -8  -1  236.98   14.20
   7  -8  -1  242.18   11.10
  -7   8   1  204.18   10.80
  -7   8   1  253.27   15.40
  -7   8   1  223.28   11.30
  -7   8   1  222.98   14.00
   6  -8  -1    0.80    2.40
   6  -8  -1    1.70    2.20
   6  -8  -1    0.50    1.50
   6  -8  -1    0.90    1.40
   6  -8  -1   -0.40    2.10
  -6   8   1   -0.80    1.40
  -6   8   1    1.50    2.00
  -6   8   1    2.90    2.40
  -6   8   1    1.70    1.20
  -6   8   1   -1.50    1.60
   5  -8  -1  214.48    6.50
   5  -8  -1  216.68    9.80
   5  -8  -1  214.78   12.10
   5  -8  -1  221.38   15.50
   5  -8  -1  215.18    9.90
   5  -8  -1  219.68   12.70
  -5   8   1  247.08   13.20
  -5   8   1  216.98   10.10
  -5   8   1  243.28   16.20
  -5   8   1  215.48   12.90
  -5   8   1  211.28   10.60
   4  -8  -1   -0.10    1.50
   4  -8  -1    0.80    1.20
   4  -8  -1   -0.90    2.00
   4  -8  -1    1.20    1.40
   4  -8  -1   -0.90    1.40
   4  -8  -1   -0.50    0.90
   4  -8  -1   -1.10    1.60
  -4   8   1    0.50    2.00
  -4   8   1   -0.70    1.40
  -4   8   1   -1.60    1.20
  -4   8   1    0.30    0.90
  -4   8   1    1.30    2.40
  -4   8   1   -0.70    1.60
   3  -8  -1  241.08   11.70
   3  -8  -1  244.78   10.70
   3  -8  -1  233.78   10.00
   3  -8  -1  245.98    8.50
   3  -8  -1  242.98   13.00
   3  -8  -1  242.38    8.50
   3  -8  -1  211.38   14.50
  -3   8   1  221.18   12.80
  -3   8   1  218.08   11.10
  -3   8   1  232.68    6.70
  -3   8   1  240.18   12.20
  -3   8   1  229.98    9.90
  -3   8   1  221.88   15.20
   2  -8  -1  159.28   10.60
   2  -8  -1  175.78    8.50
   2  -8  -1  171.68    9.60
   2  -8  -1  156.78    5.60
   2  -8  -1  156.38   12.30
   2  -8  -1  180.58    9.30
  -2   8   1  156.38    8.00
  -2   8   1  152.48   10.60
  -2   8   1  177.28   10.10
  -2   8   1  159.98   12.60
  -2   8   1  166.48    9.70
  -2   8   1  160.98    5.20
   1  -8  -1    3.80    1.00
   1  -8  -1    3.00    2.20
   1  -8  -1    0.90    1.70
   1  -8  -1    3.80    2.10
   1  -8  -1    2.70    1.60
   1  -8  -1    0.40    1.80
  -1   8   1    5.80    3.00
  -1   8   1    4.90    2.10
  -1   8   1    5.10    3.40
  -1   8   1    1.60    1.60
  -1   8   1    1.50    2.20
   0  -8  -1  312.37   13.10
   0  -8  -1  271.27    7.70
   0  -8  -1  289.57   12.70
   0  -8  -1  293.37   11.30
   0   8   1  291.37   15.40
   0   8   1  298.67    7.70
   0   8   1  294.77   13.70
   0   8   1  302.57   13.20
   0   8   1  280.47   10.70
   0   8   1  267.47   15.80
  -1  -8  -1  103.99    9.60
  -1  -8  -1  116.49    7.10
  -1  -8  -1  102.19    4.80
  -1  -8  -1  116.89    8.20
  -1  -8  -1  104.29    8.20
   1   8   1   95.99    8.30
   1   8   1  113.99    4.70
   1   8   1  108.99    7.70
   1   8   1  108.89    9.70
   1   8   1  112.19   10.10
   1   8   1  120.99    7.00
  -2  -8  -1  363.66   17.60
  -2  -8  -1  335.87   12.70
  -2  -8  -1  336.87   15.20
  -2  -8  -1  344.37   14.70
   2   8   1  322.77   17.50
   2   8   1  344.37   15.40
   2   8   1  364.56   18.10
   2   8   1  372.76   15.00
   2   8   1  330.87   12.10
  -3  -8  -1  271.87   13.60
  -3  -8  -1  273.87   11.80
  -3  -8  -1  274.27   16.30
   3   8   1  269.67   11.10
   3   8   1  265.57   16.40
   3   8   1  278.57   18.70
   3   8   1  260.57   14.90
   3   8   1  264.57   13.70
  -4  -8  -1   -0.70    1.70
  -4  -8  -1    2.20    1.60
  -4  -8  -1    2.90    2.80
  -4  -8  -1    0.30    2.80
   4   8   1    4.50    3.00
   4   8   1    1.90    1.90
   4   8   1    0.70    1.70
   4   8   1    4.10    2.00
   4   8   1    1.90    2.40
  -5  -8  -1  177.38   12.00
  -5  -8  -1  173.68   14.20
  -5  -8  -1  186.08   12.80
  -5  -8  -1  180.68   10.30
   5   8   1  171.18   14.70
   5   8   1  188.08   11.70
   5   8   1  173.18   12.20
   5   8   1  190.88   13.00
   5   8   1  192.38    9.90
  -6  -8  -1   14.70    5.00
  -6  -8  -1   11.40    4.40
  -6  -8  -1   11.60    3.90
   6   8   1   19.70    4.60
   6   8   1   15.40    4.10
   6   8   1   14.00    3.70
   6   8   1   15.00    4.70
   6   8   1   18.80    3.70
  -7  -8  -1   95.99   10.20
  -7  -8  -1   99.29    8.30
  -7  -8  -1  106.09   13.90
  -7  -8  -1  104.29   10.10
   7   8   1   98.59   12.40
   7   8   1  103.99    9.30
   7   8   1   83.99    7.90
   7   8   1  105.89   10.20
   7   8   1  106.09   10.60
  -8  -8  -1   17.20    5.40
  -8  -8  -1   21.10    4.60
  -8  -8  -1   13.20    4.60
  -8  -8  -1   12.20    6.70
   8   8   1   12.60    4.50
   8   8   1   20.70    5.40
   8   8   1   11.80    3.30
   8   8   1   17.10    6.80
   8   8   1   13.20    4.10
  -9  -8  -1  481.15   20.20
  -9  -8  -1  484.25   24.80
  -9  -8  -1  432.86   25.30
  -9  -8  -1  433.86   23.10
   9   8   1  467.35   19.20
   9   8   1  466.55   23.30
   9   8   1  484.15   21.80
   9   8   1  494.15   22.80
   9   8   1  509.25   29.20
   9   8   1  463.35   21.40
 -10  -8  -1   -3.90    2.50
 -10  -8  -1   -8.90    5.40
  10   8   1    0.00    3.30
  10   8   1   -1.80    3.20
  10   8   1   -7.90    4.30
  10   8   1   -3.40    2.50
 -11  -8  -1   43.20   10.80
 -11  -8  -1   37.00   10.40
  11   8   1   26.80    6.60
  11   8   1   36.90    6.70
  11   8   1   38.50    6.20
  11   8   1   34.40   10.00
 -12  -8  -1    5.60    6.20
 -12  -8  -1    0.20    3.20
 -12  -8  -1   -7.00    9.30
  12   8   1  -12.60    5.90
  12   8   1    0.60    3.50
  12   8   1    1.70    4.40
  12   8   1    7.90    4.30
  15  -9  -1   12.30    7.10
  15  -9  -1   11.80    4.30
  15  -9  -1    6.70    6.80
 -15   9   1   14.20    7.50
 -15   9   1   18.70    3.10
 -15   9   1   16.00    5.00
  14  -9  -1   35.70    6.00
  14  -9  -1   48.40   10.10
  14  -9  -1   43.60    8.80
 -14   9   1   40.30    8.40
 -14   9   1   26.10    6.60
 -14   9   1   38.70    4.20
 -14   9   1   36.70    8.60
  13  -9  -1   40.30    6.10
  13  -9  -1   27.70    8.60
  13  -9  -1   32.70    8.10
  13  -9  -1   27.30    5.50
  13  -9  -1   17.00    6.80
 -13   9   1   30.90    8.60
 -13   9   1   24.80    3.00
 -13   9   1   28.00    6.10
 -13   9   1   25.30    8.00
 -13   9   1   31.30    7.40
  12  -9  -1  511.65   25.50
  12  -9  -1  477.65   25.00
  12  -9  -1  488.15   19.50
  12  -9  -1  467.75   19.10
  12  -9  -1  519.85   28.30
 -12   9   1  474.35   25.40
 -12   9   1  468.15   20.20
 -12   9   1  462.95   28.50
 -12   9   1  497.15   27.90
  11  -9  -1   50.79    7.90
  11  -9  -1   64.89    7.40
  11  -9  -1   71.79    7.30
  11  -9  -1   51.99    8.80
  11  -9  -1   52.79    8.00
 -11   9   1   45.70    6.70
 -11   9   1   38.30    7.40
 -11   9   1   61.99    7.20
 -11   9   1   56.59    9.80
 -11   9   1   43.60    8.80
  10  -9  -1   26.50    4.40
  10  -9  -1   20.60    5.00
  10  -9  -1   27.50    6.50
  10  -9  -1   21.80    4.30
  10  -9  -1   28.30    7.90
 -10   9   1   21.80    4.80
 -10   9   1   20.80    5.60
 -10   9   1   18.10    6.50
 -10   9   1   29.40    6.40
 -10   9   1   23.00    4.70
   9  -9  -1   97.79   12.40
   9  -9  -1   80.09    7.20
   9  -9  -1   79.79    9.60
   9  -9  -1   84.79    7.60
   9  -9  -1   89.79   10.40
  -9   9   1   83.99   10.90
  -9   9   1   81.89    8.00
  -9   9   1   61.69    9.90
  -9   9   1   77.89    8.00
  -9   9   1   66.39   10.50
   8  -9  -1  263.77   15.90
   8  -9  -1  243.68   11.90
   8  -9  -1  251.77   12.20
   8  -9  -1  257.07   15.30
   8  -9  -1  243.88   18.20
  -8   9   1  277.07   17.00
  -8   9   1  245.78   15.70
  -8   9   1  240.88   18.80
  -8   9   1  246.38   12.80
  -8   9   1  255.97   13.20
   7  -9  -1    0.60    2.10
   7  -9  -1   -2.80    2.10
   7  -9  -1   -0.50    1.50
   7  -9  -1   -3.10    2.00
   7  -9  -1   -3.40    1.50
  -7   9   1    0.40    1.70
  -7   9   1   -0.90    1.90
  -7   9   1    0.20    2.30
  -7   9   1   -2.80    2.70
   6  -9  -1  568.04   17.80
   6  -9  -1  575.14   18.30
   6  -9  -1  610.54   24.80
   6  -9  -1  570.64   21.60
   6  -9  -1  624.14   28.20
   6  -9  -1  575.14   20.20
  -6   9   1  577.84   27.30
  -6   9   1  574.24   18.40
  -6   9   1  567.84   19.70
  -6   9   1  597.84   23.70
  -6   9   1  589.64   23.50
   5  -9  -1    6.00    1.50
   5  -9  -1    6.30    2.80
   5  -9  -1    6.50    2.60
   5  -9  -1    5.80    2.10
   5  -9  -1    4.80    2.30
   5  -9  -1    5.50    3.70
  -5   9   1    4.80    1.40
  -5   9   1    3.90    2.00
  -5   9   1    4.10    2.30
  -5   9   1    2.80    2.80
   4  -9  -1  128.59    7.00
   4  -9  -1  134.99   10.30
   4  -9  -1  133.49   12.30
   4  -9  -1  119.39    7.70
   4  -9  -1  125.59    9.10
   4  -9  -1  128.19    7.60
   4  -9  -1  121.49    5.60
  -4   9   1  115.19    8.50
  -4   9   1  133.99   12.80
  -4   9   1  114.29    9.40
  -4   9   1  120.29   10.10
  -4   9   1  111.99    7.40
  -4   9   1  117.59    4.90
   3  -9  -1  265.37   11.10
   3  -9  -1  262.97   12.60
   3  -9  -1  256.57   16.50
   3  -9  -1  275.47   14.40
   3  -9  -1  260.27    8.60
   3  -9  -1  254.67    9.40
   3  -9  -1  256.67   11.60
  -3   9   1  262.67   12.80
  -3   9   1  242.38   10.60
  -3   9   1  247.78   16.80
  -3   9   1  256.47    7.20
  -3   9   1  258.17   14.80
  -3   9   1  283.77   14.10
   2  -9  -1 1123.69   36.50
   2  -9  -1 1211.08   33.40
   2  -9  -1 1136.39   21.30
   2  -9  -1 1114.39   29.20
   2  -9  -1 1105.29   26.10
   2  -9  -1 1110.39   28.30
  -2   9   1 1121.69   33.80
  -2   9   1 1168.18   37.30
  -2   9   1 1137.49   30.30
  -2   9   1 1122.19   20.60
  -2   9   1 1137.89   26.30
  -2   9   1 1176.38   31.00
   1  -9  -1   16.80    3.20
   1  -9  -1   18.60    3.80
   1  -9  -1   16.20    3.20
   1  -9  -1   18.60    4.10
   1  -9  -1   12.20    2.80
  -1   9   1   17.50    3.10
  -1   9   1   18.50    5.20
  -1   9   1   15.80    3.80
  -1   9   1   20.90    5.20
  -1   9   1   19.60    4.10
   0  -9  -1 1018.60   31.30
   0  -9  -1  955.30   27.00
   0  -9  -1  960.00   19.00
   0  -9  -1  946.51   24.00
   0  -9  -1  927.31   26.60
   0   9   1 1004.20   18.90
   0   9   1  991.00   32.10
   0   9   1  987.20   27.60
   0   9   1 1019.60   33.70
   0   9   1  992.00   28.40
   0   9   1 1008.60   24.10
  -1  -9  -1   74.59    7.10
  -1  -9  -1   66.99    8.40
  -1  -9  -1   68.79    8.30
  -1  -9  -1   73.79    4.20
  -1  -9  -1   78.69    6.40
   1   9   1   70.69    9.30
   1   9   1   73.29    4.00
   1   9   1   74.69    8.80
   1   9   1   77.69    7.10
   1   9   1   69.49    7.70
   1   9   1   79.09    6.10
  -2  -9  -1  790.32   24.90
  -2  -9  -1  802.12   25.70
  -2  -9  -1  882.31   29.80
  -2  -9  -1  769.12   17.90
  -2  -9  -1  769.32   21.90
   2   9   1  798.22   24.90
   2   9   1  822.72   29.70
   2   9   1  817.32   30.30
   2   9   1  808.22   21.50
   2   9   1  803.82   25.90
  -3  -9  -1  501.65   23.00
  -3  -9  -1  491.35   17.00
  -3  -9  -1  489.55   19.70
  -3  -9  -1  483.45   19.60
   3   9   1  494.85   22.70
   3   9   1  525.55   24.30
   3   9   1  484.95   19.60
   3   9   1  489.95   18.90
   3   9   1  492.85   16.20
  -4  -9  -1    1.20    1.90
  -4  -9  -1    2.60    2.90
  -4  -9  -1    2.00    2.60
   4   9   1    3.10    1.80
   4   9   1    0.60    2.20
   4   9   1    0.90    2.80
   4   9   1    0.30    2.90
   4   9   1   -0.40    2.50
  -5  -9  -1  119.19   13.00
  -5  -9  -1  127.59   10.80
  -5  -9  -1  140.59   11.70
   5   9   1  145.29   11.60
   5   9   1  137.89   11.30
   5   9   1  133.49    8.90
   5   9   1  138.09   13.70
   5   9   1  137.09   10.80
  -6  -9  -1  350.56   18.80
  -6  -9  -1  393.56   23.00
  -6  -9  -1  361.06   19.10
  -6  -9  -1  381.46   16.40
   6   9   1  381.96   18.10
   6   9   1  338.47   22.00
   6   9   1  396.76   20.70
   6   9   1  388.96   20.00
   6   9   1  370.46   15.40
  -7  -9  -1   16.80    5.20
  -7  -9  -1   23.60    6.10
  -7  -9  -1   25.40    7.30
  -7  -9  -1   22.40    4.70
   7   9   1   22.40    5.30
   7   9   1   11.90    5.10
   7   9   1   27.60    5.70
   7   9   1   24.90    4.80
   7   9   1   26.20    4.10
  -8  -9  -1   16.90    6.50
  -8  -9  -1   27.70    7.10
  -8  -9  -1    6.60    3.30
  -8  -9  -1   20.90    5.60
   8   9   1   13.90    6.30
   8   9   1   15.20    4.10
   8   9   1   15.50    5.40
   8   9   1   12.90    4.60
   8   9   1   21.40    5.10
  -9  -9  -1   34.60    8.30
  -9  -9  -1   16.10    4.80
  -9  -9  -1   19.40    6.10
  -9  -9  -1   20.10    4.70
   9   9   1   20.00    6.80
   9   9   1   20.90    6.20
   9   9   1   18.10    5.50
   9   9   1   14.90    6.30
   9   9   1   18.50    4.10
   9   9   1   31.00    6.20
 -10  -9  -1    9.40    5.20
 -10  -9  -1   10.70   12.20
 -10  -9  -1   11.90    4.00
  10   9   1    9.50    5.20
  10   9   1   14.90    3.70
  10   9   1   14.60    7.00
  10   9   1   16.00    5.50
 -11  -9  -1   -2.20    4.60
 -11  -9  -1    3.30    3.30
 -11  -9  -1   -2.60    6.90
  11   9   1    5.20    7.20
  11   9   1    4.00    3.00
  11   9   1    1.80    5.40
  11   9   1   -1.00    4.80
  15 -10  -1   17.50    5.80
  15 -10  -1   10.70    7.00
  15 -10  -1   14.20    6.20
 -15  10   1    5.70    3.80
 -15  10   1    0.40    7.70
 -15  10   1   21.20    7.10
  14 -10  -1    1.50    5.00
  14 -10  -1   11.10    5.60
  14 -10  -1    6.20    3.10
 -14  10   1    5.30    6.30
 -14  10   1   11.60    4.00
 -14  10   1    1.80    6.70
  13 -10  -1   -4.60    2.70
  13 -10  -1   -2.20    4.10
  13 -10  -1   -4.20    2.20
  13 -10  -1   -5.20    4.20
 -13  10   1   -1.50    4.00
 -13  10   1   -5.10   10.70
 -13  10   1   -4.00    2.30
 -13  10   1    0.60    6.70
  12 -10  -1   -4.60    3.70
  12 -10  -1   -2.70    2.50
 -12  10   1    1.00    4.40
 -12  10   1   -7.80    3.50
 -12  10   1   -6.30    2.80
 -12  10   1   -3.50    2.40
 -12  10   1    1.70    4.00
  11 -10  -1   35.20    7.50
  11 -10  -1   21.40    6.20
  11 -10  -1   47.50   12.10
  11 -10  -1   31.40    5.20
 -11  10   1   31.70    8.10
 -11  10   1   34.00    6.40
 -11  10   1   29.20    7.90
 -11  10   1   36.60    7.20
 -11  10   1   27.70    5.20
  10 -10  -1    3.00    4.00
  10 -10  -1    5.20    3.30
  10 -10  -1   -1.00    1.80
  10 -10  -1    4.50    2.30
 -10  10   1    0.60    2.60
 -10  10   1    6.90    4.20
 -10  10   1    2.50    4.00
 -10  10   1    4.10    2.80
 -10  10   1    2.80    2.60
   9 -10  -1  752.92   23.40
   9 -10  -1  755.42   38.70
   9 -10  -1  779.52   23.70
   9 -10  -1  786.12   30.00
   9 -10  -1  743.73   28.40
  -9  10   1  771.12   25.20
  -9  10   1  740.73   25.20
  -9  10   1  773.62   31.50
  -9  10   1  774.12   35.90
  -9  10   1  753.12   30.20
   8 -10  -1  546.45   23.00
   8 -10  -1  583.14   29.30
   8 -10  -1  540.35   18.80
   8 -10  -1  542.75   23.50
   8 -10  -1  509.45   18.30
  -8  10   1  609.54   30.70
  -8  10   1  537.65   19.90
  -8  10   1  558.34   24.90
  -8  10   1  526.45   25.00
   7 -10  -1  331.67   14.10
   7 -10  -1  376.36   14.90
   7 -10  -1  356.56   22.30
   7 -10  -1  347.47   16.50
   7 -10  -1  359.76   17.80
   7 -10  -1  377.46   18.90
  -7  10   1  363.66   19.10
  -7  10   1  360.66   16.10
  -7  10   1  356.96   15.10
  -7  10   1  362.46   19.30
  -7  10   1  423.76   24.90
   6 -10  -1  630.24   23.00
   6 -10  -1  587.04   20.10
   6 -10  -1  626.74   24.30
   6 -10  -1  597.24   19.20
   6 -10  -1  575.14   18.50
   6 -10  -1  592.44   28.50
  -6  10   1  562.64   19.00
  -6  10   1  582.54   24.10
  -6  10   1  603.24   25.00
  -6  10   1  616.14   29.60
  -6  10   1  622.94   21.60
   5 -10  -1   -0.30    1.60
   5 -10  -1    0.30    2.20
   5 -10  -1    1.50    0.90
   5 -10  -1    0.00    2.10
   5 -10  -1    0.70    1.50
   5 -10  -1    0.60    2.40
   5 -10  -1    0.10    1.90
  -5  10   1    0.20    1.70
  -5  10   1    0.10    1.80
  -5  10   1    1.10    3.20
  -5  10   1    1.20    2.00
  -5  10   1   -0.40    1.00
   4 -10  -1 1097.99   35.30
   4 -10  -1 1059.99   23.90
   4 -10  -1 1064.19   30.20
   4 -10  -1 1035.50   22.50
   4 -10  -1 1067.59   26.40
   4 -10  -1 1055.59   37.80
   4 -10  -1 1076.59   27.80
  -4  10   1 1149.98   32.80
  -4  10   1 1078.39   34.10
  -4  10   1 1068.89   38.40
  -4  10   1 1088.39   30.30
  -4  10   1 1031.20   20.20
  -4  10   1 1066.39   26.70
   3 -10  -1  256.17   13.20
   3 -10  -1  270.47   12.60
   3 -10  -1  253.17   14.70
   3 -10  -1  250.77    9.90
   3 -10  -1  245.68   17.20
   3 -10  -1  264.77    8.70
   3 -10  -1  274.27   11.80
  -3  10   1  276.07   14.00
  -3  10   1  261.47   11.50
  -3  10   1  286.77   18.60
  -3  10   1  266.17    7.40
  -3  10   1  291.07   14.60
  -3  10   1  280.37   16.20
   2 -10  -1   18.20    3.80
   2 -10  -1   18.20    3.70
   2 -10  -1   18.10    3.20
   2 -10  -1   15.60    4.60
   2 -10  -1   19.10    4.40
  -2  10   1   17.80    4.00
  -2  10   1   13.40    3.50
  -2  10   1   17.00    3.10
  -2  10   1   24.50    6.60
  -2  10   1   13.70    4.30
   1 -10  -1   -0.40    1.30
   1 -10  -1    2.80    1.80
   1 -10  -1   -1.20    1.50
   1 -10  -1    0.60    2.40
  -1  10   1   -2.70    1.80
  -1  10   1   -2.60    2.80
  -1  10   1   -1.50    1.90
  -1  10   1    1.40    1.70
  -1  10   1    0.80    2.40
   0 -10  -1  143.99   11.90
   0 -10  -1  171.28   10.80
   0 -10  -1  152.48    9.90
   0 -10  -1  162.08    9.10
   0 -10  -1  165.08    6.00
   0  10   1  153.78   13.10
   0  10   1  163.48   11.30
   0  10   1  152.78   10.70
   0  10   1  169.08    5.70
   0  10   1  157.38   14.40
   0  10   1  158.18    8.80
  -1 -10  -1   42.60    6.10
  -1 -10  -1   43.80    5.20
  -1 -10  -1   34.30    3.30
  -1 -10  -1   36.80    5.50
   1  10   1   33.50    5.90
   1  10   1   27.90    4.00
   1  10   1   40.20    3.10
   1  10   1   26.60    5.90
   1  10   1   31.40    5.00
   1  10   1   23.70    5.60
  -2 -10  -1  502.05   13.50
  -2 -10  -1  528.85   20.50
  -2 -10  -1  508.35   17.60
  -2 -10  -1  525.15   20.90
   2  10   1  559.24   25.40
   2  10   1  495.55   19.50
   2  10   1  516.55   17.10
   2  10   1  501.15   13.40
   2  10   1  517.45   21.40
   2  10   1  513.95   24.50
  -3 -10  -1   22.10    4.90
  -3 -10  -1   27.20    5.20
  -3 -10  -1   25.70    5.90
  -3 -10  -1   27.20    4.30
   3  10   1   27.60    5.80
   3  10   1   23.30    4.30
   3  10   1   33.50    7.10
   3  10   1   37.20    5.00
   3  10   1   26.10    5.80
  -4 -10  -1   25.30    4.80
  -4 -10  -1   17.20    5.60
  -4 -10  -1   23.20    5.30
  -4 -10  -1   12.80    5.40
   4  10   1   20.00    4.90
   4  10   1   19.40    5.10
   4  10   1   21.80    3.90
   4  10   1   11.80    5.50
   4  10   1   19.30    6.20
  -5 -10  -1  575.14   20.80
  -5 -10  -1  576.64   28.30
  -5 -10  -1  595.34   24.60
  -5 -10  -1  561.14   23.90
   5  10   1  546.85   19.30
   5  10   1  615.94   30.00
   5  10   1  569.94   36.10
   5  10   1  597.04   23.50
   5  10   1  592.44   31.20
  -6 -10  -1   24.30    5.20
  -6 -10  -1   32.60    6.60
  -6 -10  -1   26.20    7.30
  -6 -10  -1   38.30    6.20
   6  10   1   29.70    5.90
   6  10   1   33.40    5.20
   6  10   1   30.50    6.80
   6  10   1   30.60    5.50
   6  10   1   37.80    8.90
  -7 -10  -1    2.60    2.90
  -7 -10  -1   -1.90    2.50
  -7 -10  -1    0.20    3.50
  -7 -10  -1    1.50    4.90
   7  10   1    1.00    3.20
   7  10   1   -2.90    3.20
   7  10   1   -4.50    3.50
   7  10   1   -0.20    3.20
   7  10   1    4.50    2.70
  -8 -10  -1   90.89   11.70
  -8 -10  -1   96.09    9.70
  -8 -10  -1   97.19   11.50
  -8 -10  -1  117.09   14.60
   8  10   1  135.89   16.60
   8  10   1  100.79   11.50
   8  10   1   90.79   11.00
   8  10   1  116.19    9.50
   8  10   1  118.09   11.80
  -9 -10  -1    5.30    4.00
  -9 -10  -1    1.60    3.00
  -9 -10  -1    2.30    6.30
   9  10   1   10.20    5.60
   9  10   1    6.20    3.70
   9  10   1   -0.70    2.40
   9  10   1   -0.40    3.20
 -10 -10  -1    7.20    7.30
 -10 -10  -1    1.10    2.50
  10  10   1   -2.20    4.10
  10  10   1    2.70    5.80
  10  10   1   -6.40    4.30
 -11 -10  -1   32.10    5.90
 -11 -10  -1   48.20    9.70
  14 -11  -1   -0.80    3.40
  14 -11  -1    1.40    5.00
  14 -11  -1   -4.70    4.40
 -14  11   1   -7.30    2.60
 -14  11   1   -8.00    5.50
 -14  11   1  -12.40    4.70
 -14  11   1   -3.20    6.60
  13 -11  -1   29.20    5.60
  13 -11  -1   18.60    7.50
  13 -11  -1   30.40    8.00
 -13  11   1   24.50    7.60
 -13  11   1   24.70    9.20
 -13  11   1   25.10    6.90
 -13  11   1   17.10    5.60
  12 -11  -1   13.10    6.00
  12 -11  -1   15.70    5.50
  12 -11  -1   15.20    6.10
  12 -11  -1   13.80    4.10
  12 -11  -1   20.50    4.20
 -12  11   1   13.90    5.70
 -12  11   1   19.50    4.60
 -12  11   1   18.60   13.70
 -12  11   1   24.60    6.10
  11 -11  -1   -1.90    2.20
  11 -11  -1    3.30    2.60
  11 -11  -1   -7.70    3.60
  11 -11  -1   -1.20    4.10
 -11  11   1   -9.20    4.70
 -11  11   1    2.60    4.90
 -11  11   1   -2.00    2.50
 -11  11   1   -7.40    2.80
 -11  11   1   -3.40    2.30
  10 -11  -1    0.00    3.30
  10 -11  -1   -1.70    2.40
  10 -11  -1   -1.90    3.60
  10 -11  -1    1.70    2.00
  10 -11  -1    0.00    3.50
 -10  11   1   -2.20    4.40
 -10  11   1    1.60    2.80
 -10  11   1   -2.30    3.60
 -10  11   1    1.60    3.30
 -10  11   1    3.60    4.50
   9 -11  -1  118.39    9.20
   9 -11  -1  105.19   12.00
   9 -11  -1  106.79   13.90
   9 -11  -1  111.59    8.30
   9 -11  -1  102.49   12.70
   9 -11  -1  128.69   11.90
  -9  11   1  102.69   12.20
  -9  11   1  118.99   12.90
  -9  11   1   97.39    9.40
  -9  11   1  106.79    9.50
   8 -11  -1   25.10    4.30
   8 -11  -1   20.30    5.00
   8 -11  -1   28.60    5.70
   8 -11  -1   21.60    5.40
   8 -11  -1   21.10    5.60
   8 -11  -1   25.80    4.50
  -8  11   1   28.30    5.60
  -8  11   1   17.60    6.50
  -8  11   1   25.20    6.80
  -8  11   1   23.40    4.40
  -8  11   1   15.70    4.70
   7 -11  -1  340.87   23.60
   7 -11  -1  360.46   15.10
   7 -11  -1  355.16   16.30
   7 -11  -1  330.07   17.50
   7 -11  -1  326.57   18.20
   7 -11  -1  339.97   14.60
  -7  11   1  368.46   20.70
  -7  11   1  361.56   15.50
  -7  11   1  345.67   24.20
  -7  11   1  330.07   19.30
  -7  11   1  337.17   19.40
   6 -11  -1  369.46   14.90
   6 -11  -1  346.17   22.50
   6 -11  -1  365.56   14.90
   6 -11  -1  367.46   19.10
   6 -11  -1  362.56    9.60
   6 -11  -1  376.16   15.30
   6 -11  -1  362.76   17.70
  -6  11   1  345.77   11.80
  -6  11   1  370.76   19.70
  -6  11   1  353.56   15.00
  -6  11   1  388.06   24.20
  -6  11   1  368.66   20.10
  -6  11   1  393.16   17.30
   5 -11  -1   14.40    3.30
   5 -11  -1   12.40    3.60
   5 -11  -1   18.30    3.40
   5 -11  -1   14.50    3.20
   5 -11  -1   15.10    2.20
   5 -11  -1   12.60    3.80
  -5  11   1   18.40    4.70
  -5  11   1   13.30    2.10
  -5  11   1   12.60    5.70
  -5  11   1   21.50    4.50
  -5  11   1   10.70    3.50
  -5  11   1   19.80    4.10
   4 -11  -1  280.37   13.20
   4 -11  -1  279.67   10.20
   4 -11  -1  296.27   16.70
   4 -11  -1  290.57   10.40
   4 -11  -1  295.27   15.10
   4 -11  -1  281.67   19.40
   4 -11  -1  277.07   12.50
  -4  11   1  284.67   17.50
  -4  11   1  314.57   20.90
  -4  11   1  270.97   12.40
  -4  11   1  290.17   16.00
  -4  11   1  286.27    8.20
  -4  11   1  280.17   14.50
   3 -11  -1   41.70    3.40
   3 -11  -1   46.20    5.60
   3 -11  -1   52.59    6.70
   3 -11  -1   32.60    7.20
   3 -11  -1   34.30    6.00
   3 -11  -1   29.00    4.40
  -3  11   1   47.40    3.10
  -3  11   1   60.89    7.10
  -3  11   1   36.30    6.60
  -3  11   1   33.00    6.20
  -3  11   1   44.50    6.70
   2 -11  -1  173.78   10.80
   2 -11  -1  172.38   13.10
   2 -11  -1  161.18   14.20
   2 -11  -1  170.38    9.80
   2 -11  -1  174.18   11.20
  -2  11   1  173.88    9.50
  -2  11   1  170.98   11.80
  -2  11   1  164.28   14.80
  -2  11   1  181.78   13.70
  -2  11   1  185.68   12.30
   1 -11  -1   23.90    2.50
   1 -11  -1   27.50    6.20
   1 -11  -1   24.10    4.30
   1 -11  -1   28.40    4.40
  -1  11   1   22.50    6.10
  -1  11   1   27.30    4.90
  -1  11   1   16.50    4.00
  -1  11   1   29.50    6.80
  -1  11   1   21.20    3.40
   0 -11  -1   79.79    9.90
   0 -11  -1   81.89    4.30
   0 -11  -1   86.49    8.40
   0 -11  -1   71.09    7.30
   0 -11  -1   88.59    7.30
   0  11   1   91.49   11.20
   0  11   1   78.39    6.80
   0  11   1   76.49    8.10
   0  11   1   81.69    4.10
   0  11   1   92.89   10.90
   0  11   1   75.79    8.50
  -1 -11  -1    3.70    2.60
  -1 -11  -1   -2.10    2.10
  -1 -11  -1    2.40    2.00
  -1 -11  -1   -0.10    2.00
  -1 -11  -1    0.00    1.00
   1  11   1    1.90    3.00
   1  11   1    2.20    2.30
   1  11   1    3.80    2.40
   1  11   1    0.50    1.60
   1  11   1    0.40    1.00
   1  11   1   -1.90    2.40
  -2 -11  -1   86.99    8.80
  -2 -11  -1   92.69   11.00
  -2 -11  -1   80.69    5.00
  -2 -11  -1   99.79    8.40
  -2 -11  -1   98.79    9.50
   2  11   1   87.39    5.10
   2  11   1   88.99    8.60
   2  11   1   94.29   11.70
   2  11   1   90.89    7.20
   2  11   1   85.09   11.00
   2  11   1   87.89    9.40
  -3 -11  -1   13.30    4.10
  -3 -11  -1   18.20    4.40
  -3 -11  -1   21.60    3.10
  -3 -11  -1   14.30    5.20
  -3 -11  -1   21.00    5.70
   3  11   1   19.60    3.80
   3  11   1   16.10    5.10
   3  11   1   16.50    5.00
   3  11   1   16.20    5.70
   3  11   1   21.00    4.80
  -4 -11  -1    6.70    3.30
  -4 -11  -1   -1.40    4.30
  -4 -11  -1    4.30    3.20
  -4 -11  -1    2.60    2.50
   4  11   1    6.00    3.60
   4  11   1    4.80    4.10
   4  11   1    6.50    2.80
   4  11   1    9.70    4.60
  -5 -11  -1  290.57   15.10
  -5 -11  -1  313.97   18.20
  -5 -11  -1  313.17   18.10
  -5 -11  -1  295.77   21.20
   5  11   1  384.26   28.70
   5  11   1  297.37   14.30
   5  11   1  321.67   20.20
   5  11   1  338.57   17.70
   5  11   1  329.77   18.00
  -6 -11  -1   -4.20    3.60
  -6 -11  -1    7.40    3.30
  -6 -11  -1    4.00    5.60
  -6 -11  -1   12.70    5.00
   6  11   1    1.70    4.50
   6  11   1    1.00    3.30
   6  11   1   14.70    5.30
   6  11   1    2.50    3.00
   6  11   1    9.70    4.40
  -7 -11  -1   11.10    3.70
  -7 -11  -1   11.10    6.20
  -7 -11  -1    3.90    4.40
  -7 -11  -1    8.90    4.00
   7  11   1   23.70    7.80
   7  11   1    6.90    3.80
   7  11   1   13.10    5.30
   7  11   1    9.10    3.40
  -8 -11  -1   12.40    5.90
  -8 -11  -1   23.70    5.90
  -8 -11  -1    6.60    2.60
   8  11   1   11.90    3.90
   8  11   1   19.50    7.80
   8  11   1    9.80    5.20
   8  11   1   13.50    5.20
  -9 -11  -1   48.90    7.90
  -9 -11  -1   74.19   13.60
   9  11   1   51.49    8.90
   9  11   1   66.69   12.40
 -10 -11  -1   -9.70    4.70
  10  11   1   -8.10    3.60
  10  11   1   -2.00    6.50
  10  11   1   -9.90    4.40
  14 -12  -1    6.20    5.40
  14 -12  -1   -1.60    4.00
  14 -12  -1    7.40    5.60
 -14  12   1   -1.10    5.20
 -14  12   1    3.60    3.20
  13 -12  -1  374.46   22.50
  13 -12  -1  340.07   26.20
  13 -12  -1  327.47   17.30
 -13  12   1  332.07   26.50
 -13  12   1  325.87   27.70
 -13  12   1  337.27   25.90
 -13  12   1  303.27   20.90
  12 -12  -1   30.90    8.60
  12 -12  -1   54.59    9.60
  12 -12  -1   49.60    6.70
 -12  12   1   31.70    8.80
 -12  12   1   45.60    9.10
 -12  12   1   32.70    8.90
  11 -12  -1  135.29   13.90
  11 -12  -1  105.99   10.00
  11 -12  -1  119.49   10.10
  11 -12  -1  136.79   17.50
  11 -12  -1  130.99   13.80
  11 -12  -1  130.59   14.30
 -11  12   1  139.79   14.50
 -11  12   1  141.99   19.10
 -11  12   1  122.79   15.50
 -11  12   1  115.39   11.30
 -11  12   1  130.59   11.60
  10 -12  -1    2.50    4.90
  10 -12  -1   -0.10    3.10
  10 -12  -1    5.40    3.30
  10 -12  -1    5.00    2.90
  10 -12  -1    2.50    2.50
  10 -12  -1    6.50    4.00
 -10  12   1    3.30    4.20
 -10  12   1    7.70    2.80
 -10  12   1   -1.30    5.10
 -10  12   1    4.80    2.90
   9 -12  -1    9.50    4.20
   9 -12  -1    4.90    2.60
   9 -12  -1    0.30    4.80
   9 -12  -1    7.20    3.20
   9 -12  -1    6.90    4.30
   9 -12  -1    5.50    3.90
  -9  12   1   -0.50    2.30
  -9  12   1    4.10    4.10
  -9  12   1    8.90    3.80
  -9  12   1    0.10    4.60
  -9  12   1    5.70    5.00
   8 -12  -1    0.70    2.10
   8 -12  -1   -5.40    2.80
   8 -12  -1   -0.80    2.40
   8 -12  -1   -1.60    4.60
   8 -12  -1   -1.00    2.50
   8 -12  -1   -1.20    3.40
  -8  12   1   -3.30    2.80
  -8  12   1   -2.40    2.10
  -8  12   1    1.30    3.90
  -8  12   1   -0.90    1.90
  -8  12   1   -0.90    4.70
   7 -12  -1   20.60    5.90
   7 -12  -1   27.40    4.60
   7 -12  -1   19.40    4.40
   7 -12  -1   29.30    5.80
   7 -12  -1   32.50    8.50
   7 -12  -1   21.80    4.30
  -7  12   1   20.90    3.90
  -7  12   1   29.80    5.70
  -7  12   1   17.40    5.20
  -7  12   1   30.20    7.90
  -7  12   1   17.90    2.80
  -7  12   1   22.80    6.40
   6 -12  -1  114.29    8.80
   6 -12  -1  100.19    7.90
   6 -12  -1   95.49    5.00
   6 -12  -1   99.29    9.40
   6 -12  -1  111.49   14.40
   6 -12  -1  100.49   11.10
   6 -12  -1  113.99   10.50
  -6  12   1   90.89    9.50
  -6  12   1  100.69    8.30
  -6  12   1  112.89   14.40
  -6  12   1   87.99   11.50
  -6  12   1  100.99   10.60
  -6  12   1  104.29    5.40
   5 -12  -1   32.00    6.20
   5 -12  -1   38.10    5.40
   5 -12  -1   41.40   11.50
   5 -12  -1   44.80    4.70
   5 -12  -1   39.40    4.00
   5 -12  -1   26.90    4.60
   5 -12  -1   31.50    4.90
  -5  12   1   39.50    7.20
  -5  12   1   46.50    6.00
  -5  12   1   41.40    3.30
  -5  12   1   25.50    6.20
   4 -12  -1  190.08   10.90
   4 -12  -1  210.48   15.10
   4 -12  -1  178.08    7.60
   4 -12  -1  171.18   10.80
   4 -12  -1  168.98    8.40
   4 -12  -1  187.28   12.50
   4 -12  -1  190.68   16.70
  -4  12   1  164.68   12.10
  -4  12   1  173.78   13.70
  -4  12   1  164.68   16.60
  -4  12   1  182.08   13.10
  -4  12   1  190.78   10.70
  -4  12   1  185.68    6.20
   3 -12  -1   14.10    3.50
   3 -12  -1    6.80    3.70
   3 -12  -1   11.90    3.10
   3 -12  -1    7.50    2.60
   3 -12  -1    9.40    4.60
  -3  12   1   17.20    5.40
  -3  12   1   12.50    4.10
  -3  12   1    5.50    4.40
  -3  12   1   15.30    4.10
  -3  12   1   12.90    3.10
   2 -12  -1    1.50    3.00
   2 -12  -1    1.60    2.40
   2 -12  -1    1.50    2.10
   2 -12  -1    6.30    2.80
  -2  12   1    2.10    3.00
  -2  12   1   -1.20    2.70
  -2  12   1   -0.60    2.50
  -2  12   1    4.80    2.80
  -2  12   1    2.80    1.90
   1 -12  -1    8.00    2.90
   1 -12  -1   16.10    3.80
   1 -12  -1   12.80    1.90
   1 -12  -1   11.70    3.00
   1 -12  -1   19.00    5.30
  -1  12   1   15.00    3.40
  -1  12   1   16.40    4.60
  -1  12   1   18.40    4.20
  -1  12   1   17.70    6.30
  -1  12   1   14.60    5.40
   0 -12  -1  201.78   12.70
   0 -12  -1  214.78   15.70
   0 -12  -1  206.58   12.80
   0 -12  -1  210.58    7.30
   0  12   1  206.78   13.00
   0  12   1  216.18   16.50
   0  12   1  204.28   10.90
   0  12   1  209.68   17.40
   0  12   1  200.88   13.90
  -1 -12  -1   12.60    3.40
  -1 -12  -1   13.90    3.80
  -1 -12  -1    9.20    5.00
  -1 -12  -1   15.20    2.20
   1  12   1   16.90    6.20
   1  12   1   11.50    3.10
   1  12   1   20.90    4.60
   1  12   1   14.00    6.00
[truncated: 4,257,478 more chars]
