# Supplementary material for: Switchable Reactivities of Metalated Phosphasilenes Regulated by Reversible 1,2‐Metal Migration
Source: Angew Chem Int Ed Engl. 2025 Dec 16;65(5):e18102. doi: 10.1002/anie.202518102 (PMC12851009; doi:10.1002/anie.202518102)
Supplement: Supplementary file 2 — Supporting Information [file ANIE-65-e18102-s001.zip › 18.cif]

data_zhuhu156_0m
_audit_creation_date               2025-06-12
_audit_creation_method
;
Olex2 1.3
(compiled Nov 21 2019 18:26:39 for OlexSys, GUI svn.r6003)
;
_shelx_SHELXL_version_number       '2018/3'
_audit_contact_author_address      ?
_audit_contact_author_email        ?
_audit_contact_author_name         ''
_audit_contact_author_phone        ?
_publ_contact_author_id_orcid      ?
_publ_section_references
;
Dolomanov, O.V., Bourhis, L.J., Gildea, R.J, Howard, J.A.K. & Puschmann, H.
 (2009), J. Appl. Cryst. 42, 339-341.

Sheldrick, G.M. (2015). Acta Cryst. C71, 3-8.
;
_chemical_name_common              ?
_chemical_name_systematic          ?
_chemical_formula_moiety           'C45 H67 Mn N3 O4 P Si2'
_chemical_formula_sum              'C45 H67 Mn N3 O4 P Si2'
_chemical_formula_weight           856.10
_chemical_melting_point            ?
loop_
  _atom_type_symbol
  _atom_type_description
  _atom_type_scat_dispersion_real
  _atom_type_scat_dispersion_imag
  _atom_type_scat_source
 'C' 'C' 0.0033 0.0016 'International Tables Vol C Tables 4.2.6.8 and 6.1.1.4'
 'H' 'H' 0.0000 0.0000 'International Tables Vol C Tables 4.2.6.8 and 6.1.1.4'
 'Mn' 'Mn' 0.3368 0.7283 'International Tables Vol C Tables 4.2.6.8 and 6.1.1.4'
 'N' 'N' 0.0061 0.0033 'International Tables Vol C Tables 4.2.6.8 and 6.1.1.4'
 'O' 'O' 0.0106 0.0060 'International Tables Vol C Tables 4.2.6.8 and 6.1.1.4'
 'P' 'P' 0.1023 0.0942 'International Tables Vol C Tables 4.2.6.8 and 6.1.1.4'
 'Si' 'Si' 0.0817 0.0704 'International Tables Vol C Tables 4.2.6.8 and 6.1.1.4'

_shelx_space_group_comment
;
The symmetry employed for this shelxl refinement is uniquely defined
by the following loop, which should always be used as a source of
symmetry information in preference to the above space-group names.
They are only intended as comments.
;
_space_group_crystal_system        'triclinic'
_space_group_IT_number             2
_space_group_name_H-M_alt          'P -1'
_space_group_name_Hall             '-P 1'
loop_
  _space_group_symop_operation_xyz
 'x, y, z'
 '-x, -y, -z'

_cell_length_a                     10.7312(6)
_cell_length_b                     12.2037(8)
_cell_length_c                     18.2799(12)
_cell_angle_alpha                  87.560(3)
_cell_angle_beta                   82.045(2)
_cell_angle_gamma                  78.184(3)
_cell_volume                       2320.4(3)
_cell_formula_units_Z              2
_cell_measurement_reflns_used      6648
_cell_measurement_temperature      100.0
_cell_measurement_theta_max        25.67
_cell_measurement_theta_min        2.32
_shelx_estimated_absorpt_T_max     0.974
_shelx_estimated_absorpt_T_min     0.942
_exptl_absorpt_coefficient_mu      0.414
_exptl_absorpt_correction_T_max    0.7453
_exptl_absorpt_correction_T_min    0.6064
_exptl_absorpt_correction_type     multi-scan
_exptl_absorpt_process_details     ?
_exptl_absorpt_special_details     ?
_exptl_crystal_colour              yellow
_exptl_crystal_colour_primary      yellow
_exptl_crystal_density_diffrn      1.225
_exptl_crystal_density_meas        ?
_exptl_crystal_density_method      ?
_exptl_crystal_description         plate
_exptl_crystal_F_000               916
_exptl_crystal_size_max            0.145
_exptl_crystal_size_mid            0.112
_exptl_crystal_size_min            0.065
_exptl_transmission_factor_max     ?
_exptl_transmission_factor_min     ?
_diffrn_reflns_av_R_equivalents    0.0544
_diffrn_reflns_av_unetI/netI       0.0574
_diffrn_reflns_Laue_measured_fraction_full  0.990
_diffrn_reflns_Laue_measured_fraction_max  0.987
_diffrn_reflns_limit_h_max         13
_diffrn_reflns_limit_h_min         -13
_diffrn_reflns_limit_k_max         14
_diffrn_reflns_limit_k_min         -14
_diffrn_reflns_limit_l_max         22
_diffrn_reflns_limit_l_min         -22
_diffrn_reflns_number              27516
_diffrn_reflns_point_group_measured_fraction_full  0.990
_diffrn_reflns_point_group_measured_fraction_max  0.987
_diffrn_reflns_theta_full          25.242
_diffrn_reflns_theta_max           25.694
_diffrn_reflns_theta_min           2.029
_diffrn_ambient_temperature        100.0
_diffrn_detector_area_resol_mean   ?
_diffrn_measured_fraction_theta_full  0.990
_diffrn_measured_fraction_theta_max  0.987
_diffrn_measurement_device_type    'Bruker APEX-II CCD'
_diffrn_measurement_method         ?
_diffrn_radiation_type             MoK\a
_diffrn_radiation_wavelength       0.71073
_diffrn_source                     ?
_reflns_Friedel_coverage           0.000
_reflns_Friedel_fraction_full      .
_reflns_Friedel_fraction_max       .
_reflns_number_gt                  6683
_reflns_number_total               8701
_reflns_special_details
;
 Reflections were merged by SHELXL according to the crystal
 class for the calculation of statistics and refinement.
 
 _reflns_Friedel_fraction is defined as the number of unique
 Friedel pairs measured divided by the number that would be
 possible theoretically, ignoring centric projections and
 systematic absences.
;
_reflns_threshold_expression       'I > 2\s(I)'
_computing_cell_refinement         ?
_computing_data_collection         ?
_computing_data_reduction          ?
_computing_molecular_graphics      'Olex2 1.3 (Dolomanov et al., 2009)'
_computing_publication_material    'Olex2 1.3 (Dolomanov et al., 2009)'
_computing_structure_refinement    'SHELXL 2018/3 (Sheldrick, 2015)'
_computing_structure_solution      'SHELXT 2018/2 (Sheldrick, 2018)'
_refine_diff_density_max           0.982
_refine_diff_density_min           -0.531
_refine_diff_density_rms           0.099
_refine_ls_extinction_coef         .
_refine_ls_extinction_method       none
_refine_ls_goodness_of_fit_ref     1.080
_refine_ls_hydrogen_treatment      constr
_refine_ls_matrix_type             full
_refine_ls_number_parameters       524
_refine_ls_number_reflns           8701
_refine_ls_number_restraints       0
_refine_ls_R_factor_all            0.0805
_refine_ls_R_factor_gt             0.0588
_refine_ls_restrained_S_all        1.080
_refine_ls_shift/su_max            0.000
_refine_ls_shift/su_mean           0.000
_refine_ls_structure_factor_coef   Fsqd
_refine_ls_weighting_details      
 'w=1/[\s^2^(Fo^2^)+(0.0922P)^2^+1.6556P] where P=(Fo^2^+2Fc^2^)/3'
_refine_ls_weighting_scheme        calc
_refine_ls_wR_factor_gt            0.1502
_refine_ls_wR_factor_ref           0.1680
_refine_special_details            ?
_olex2_refinement_description
;
1. Fixed Uiso
 At 1.2 times of:
  All C(H) groups
 At 1.5 times of:
  All C(H,H,H) groups
2.a Ternary CH refined with riding coordinates:
 C24(H24), C27(H27), C33(H33), C40(H40)
2.b Aromatic/amide H refined with riding coordinates:
 C20(H20), C21(H21), C22(H22), C36(H36), C37(H37), C38(H38)
2.c Idealised Me refined as rotating group:
 C43(H43A,H43B,H43C), C45(H45A,H45B,H45C), C14(H14A,H14B,H14C), C7(H7A,H7B,
 H7C), C8(H8A,H8B,H8C), C9(H9A,H9B,H9C), C11(H11A,H11B,H11C), C12(H12A,H12B,
 H12C), C13(H13A,H13B,H13C), C17(H17A,H17B,H17C), C25(H25A,H25B,H25C), C26(H26A,
 H26B,H26C), C28(H28A,H28B,H28C), C29(H29A,H29B,H29C), C30(H30A,H30B,H30C),
 C34(H34A,H34B,H34C), C35(H35A,H35B,H35C), C41(H41A,H41B,H41C), C42(H42A,H42B,
 H42C)
;
_atom_sites_solution_hydrogens     geom
_atom_sites_solution_primary       ?
_atom_sites_solution_secondary     ?
loop_
  _atom_site_label
  _atom_site_type_symbol
  _atom_site_fract_x
  _atom_site_fract_y
  _atom_site_fract_z
  _atom_site_U_iso_or_equiv
  _atom_site_adp_type
  _atom_site_occupancy
  _atom_site_site_symmetry_order
  _atom_site_calc_flag
  _atom_site_refinement_flags_posn
  _atom_site_refinement_flags_adp
  _atom_site_refinement_flags_occupancy
  _atom_site_disorder_assembly
  _atom_site_disorder_group
 Mn1 Mn 0.67556(4) 0.44150(4) 0.13289(3) 0.02190(15) Uani 1 1 d . . . . .
 Si1 Si 0.72132(8) 0.57942(7) 0.19636(5) 0.0204(2) Uani 1 1 d . . . . .
 P1 P 0.89093(7) 0.45140(7) 0.17641(4) 0.02121(19) Uani 1 1 d . . . . .
 Si2 Si 0.96663(8) 0.36538(7) 0.27869(5) 0.0214(2) Uani 1 1 d . . . . .
 O2 O 0.5329(2) 0.3611(2) 0.26895(14) 0.0355(6) Uani 1 1 d . . . . .
 O3 O 0.4247(2) 0.5112(2) 0.07715(14) 0.0366(6) Uani 1 1 d . . . . .
 O1 O 0.8182(2) 0.5146(2) -0.00756(13) 0.0323(5) Uani 1 1 d . . . . .
 O4 O 0.7588(2) 0.2117(2) 0.07324(15) 0.0375(6) Uani 1 1 d . . . . .
 N1 N 0.6898(2) 0.6901(2) 0.24684(14) 0.0240(6) Uani 1 1 d . . . . .
 N2 N 0.6088(2) 0.8610(2) 0.31169(14) 0.0224(6) Uani 1 1 d . . . . .
 N3 N 0.6203(2) 0.8716(2) 0.19168(14) 0.0206(5) Uani 1 1 d . . . . .
 C2 C 0.5904(3) 0.3935(3) 0.21832(19) 0.0263(7) Uani 1 1 d . . . . .
 C44 C 0.9814(3) 0.2057(3) 0.26427(19) 0.0288(7) Uani 1 1 d . . . . .
 C43 C 1.0819(4) 0.1309(3) 0.3079(2) 0.0380(9) Uani 1 1 d . . . . .
 H43A H 1.080678 0.051959 0.300948 0.057 Uiso 1 1 calc R U . . .
 H43B H 1.060939 0.148516 0.360487 0.057 Uiso 1 1 calc R U . . .
 H43C H 1.167557 0.144991 0.289677 0.057 Uiso 1 1 calc R U . . .
 C45 C 1.0192(4) 0.1754(3) 0.1825(2) 0.0345(8) Uani 1 1 d . . . . .
 H45A H 1.107233 0.185263 0.166395 0.052 Uiso 1 1 calc R U . . .
 H45B H 0.960415 0.224296 0.152850 0.052 Uiso 1 1 calc R U . . .
 H45C H 1.014050 0.097203 0.175949 0.052 Uiso 1 1 calc R U . . .
 C14 C 0.8500(3) 0.1726(3) 0.2885(2) 0.0351(8) Uani 1 1 d . . . . .
 H14A H 0.784615 0.219812 0.262234 0.053 Uiso 1 1 calc R U . . .
 H14B H 0.826183 0.183155 0.341874 0.053 Uiso 1 1 calc R U . . .
 H14C H 0.856059 0.093881 0.276925 0.053 Uiso 1 1 calc R U . . .
 C6 C 0.8704(3) 0.4142(3) 0.37371(18) 0.0264(7) Uani 1 1 d . . . . .
 C7 C 0.7249(3) 0.4222(3) 0.37507(19) 0.0295(7) Uani 1 1 d . . . . .
 H7A H 0.679941 0.449601 0.423208 0.044 Uiso 1 1 calc R U . . .
 H7B H 0.708268 0.347985 0.366803 0.044 Uiso 1 1 calc R U . . .
 H7C H 0.693989 0.474086 0.336064 0.044 Uiso 1 1 calc R U . . .
 C8 C 0.9139(3) 0.3352(3) 0.43771(19) 0.0342(8) Uani 1 1 d . . . . .
 H8A H 1.007217 0.324612 0.436173 0.051 Uiso 1 1 calc R U . . .
 H8B H 0.890396 0.262712 0.432613 0.051 Uiso 1 1 calc R U . . .
 H8C H 0.871587 0.368288 0.484950 0.051 Uiso 1 1 calc R U . . .
 C9 C 0.8855(3) 0.5323(3) 0.39108(19) 0.0313(8) Uani 1 1 d . . . . .
 H9A H 0.857443 0.584192 0.351439 0.047 Uiso 1 1 calc R U . . .
 H9B H 0.975815 0.531533 0.394951 0.047 Uiso 1 1 calc R U . . .
 H9C H 0.832809 0.556512 0.437965 0.047 Uiso 1 1 calc R U . . .
 C10 C 1.1345(3) 0.4068(3) 0.26601(18) 0.0260(7) Uani 1 1 d . . . . .
 C11 C 1.2050(3) 0.3766(3) 0.33392(19) 0.0309(8) Uani 1 1 d . . . . .
 H11A H 1.214321 0.296107 0.344520 0.046 Uiso 1 1 calc R U . . .
 H11B H 1.155512 0.418577 0.376562 0.046 Uiso 1 1 calc R U . . .
 H11C H 1.290150 0.395686 0.324035 0.046 Uiso 1 1 calc R U . . .
 C12 C 1.2207(3) 0.3469(3) 0.19924(19) 0.0313(8) Uani 1 1 d . . . . .
 H12A H 1.301827 0.373342 0.191148 0.047 Uiso 1 1 calc R U . . .
 H12B H 1.176988 0.363166 0.155189 0.047 Uiso 1 1 calc R U . . .
 H12C H 1.238083 0.265922 0.208861 0.047 Uiso 1 1 calc R U . . .
 C13 C 1.1243(3) 0.5332(3) 0.2493(2) 0.0310(8) Uani 1 1 d . . . . .
 H13A H 1.073388 0.576157 0.291203 0.046 Uiso 1 1 calc R U . . .
 H13B H 1.082409 0.553424 0.204867 0.046 Uiso 1 1 calc R U . . .
 H13C H 1.210473 0.550375 0.241210 0.046 Uiso 1 1 calc R U . . .
 C5 C 0.6420(3) 0.7974(3) 0.24921(17) 0.0201(6) Uani 1 1 d . . . . .
 C15 C 0.5629(3) 0.9739(3) 0.29226(18) 0.0250(7) Uani 1 1 d . . . . .
 C16 C 0.5702(3) 0.9803(2) 0.21896(18) 0.0225(7) Uani 1 1 d . . . . .
 C17 C 0.5348(3) 1.0772(3) 0.16832(19) 0.0308(8) Uani 1 1 d . . . . .
 H17A H 0.456640 1.071039 0.148062 0.046 Uiso 1 1 calc R U . . .
 H17B H 0.605012 1.077200 0.127857 0.046 Uiso 1 1 calc R U . . .
 H17C H 0.519513 1.147006 0.195715 0.046 Uiso 1 1 calc R U . . .
 C18 C 0.6228(3) 0.8352(2) 0.11753(16) 0.0203(6) Uani 1 1 d . . . . .
 C19 C 0.5060(3) 0.8258(3) 0.09470(18) 0.0240(7) Uani 1 1 d . . . . .
 C20 C 0.5111(3) 0.7879(3) 0.02336(19) 0.0288(7) Uani 1 1 d . . . . .
 H20 H 0.433856 0.780364 0.006019 0.035 Uiso 1 1 calc R U . . .
 C21 C 0.6256(3) 0.7612(3) -0.02260(18) 0.0285(7) Uani 1 1 d . . . . .
 H21 H 0.626591 0.735429 -0.071028 0.034 Uiso 1 1 calc R U . . .
 C22 C 0.7395(3) 0.7718(3) 0.00154(18) 0.0275(7) Uani 1 1 d . . . . .
 H22 H 0.817745 0.753573 -0.030876 0.033 Uiso 1 1 calc R U . . .
 C23 C 0.7414(3) 0.8087(3) 0.07226(18) 0.0234(7) Uani 1 1 d . . . . .
 C24 C 0.8659(3) 0.8197(3) 0.0987(2) 0.0307(8) Uani 1 1 d . . . . .
 H24 H 0.855357 0.809911 0.153614 0.037 Uiso 1 1 calc R U . . .
 C25 C 0.9808(3) 0.7337(3) 0.0671(2) 0.0404(9) Uani 1 1 d . . . . .
 H25A H 0.962060 0.658604 0.075682 0.061 Uiso 1 1 calc R U . . .
 H25B H 1.055215 0.739437 0.091316 0.061 Uiso 1 1 calc R U . . .
 H25C H 0.999847 0.747362 0.013928 0.061 Uiso 1 1 calc R U . . .
 C26 C 0.8916(5) 0.9352(4) 0.0809(5) 0.099(3) Uani 1 1 d . . . . .
 H26A H 0.902084 0.947006 0.027176 0.149 Uiso 1 1 calc R U . . .
 H26B H 0.970172 0.942723 0.100089 0.149 Uiso 1 1 calc R U . . .
 H26C H 0.819137 0.991005 0.103702 0.149 Uiso 1 1 calc R U . . .
 C27 C 0.3784(3) 0.8523(3) 0.1443(2) 0.0296(7) Uani 1 1 d . . . . .
 H27 H 0.391500 0.891982 0.188485 0.035 Uiso 1 1 calc R U . . .
 C28 C 0.2753(3) 0.9302(3) 0.1055(2) 0.0414(9) Uani 1 1 d . . . . .
 H28A H 0.307351 0.997139 0.086814 0.062 Uiso 1 1 calc R U . . .
 H28B H 0.197420 0.952292 0.140792 0.062 Uiso 1 1 calc R U . . .
 H28C H 0.255493 0.891007 0.064275 0.062 Uiso 1 1 calc R U . . .
 C29 C 0.3324(3) 0.7458(3) 0.1714(2) 0.0358(8) Uani 1 1 d . . . . .
 H29A H 0.316048 0.706461 0.129183 0.054 Uiso 1 1 calc R U . . .
 H29B H 0.253083 0.765151 0.205896 0.054 Uiso 1 1 calc R U . . .
 H29C H 0.398576 0.697316 0.196511 0.054 Uiso 1 1 calc R U . . .
 C30 C 0.5139(4) 1.0615(3) 0.3499(2) 0.0341(8) Uani 1 1 d . . . . .
 H30A H 0.482329 1.133341 0.325950 0.051 Uiso 1 1 calc R U . . .
 H30B H 0.583627 1.068882 0.377561 0.051 Uiso 1 1 calc R U . . .
 H30C H 0.443721 1.039777 0.383733 0.051 Uiso 1 1 calc R U . . .
 C31 C 0.6089(3) 0.8135(3) 0.38516(17) 0.0246(7) Uani 1 1 d . . . . .
 C32 C 0.5129(3) 0.7561(3) 0.41268(18) 0.0279(7) Uani 1 1 d . . . . .
 C33 C 0.4058(3) 0.7438(3) 0.3688(2) 0.0339(8) Uani 1 1 d . . . . .
 H33 H 0.433915 0.761080 0.315884 0.041 Uiso 1 1 calc R U . . .
 C34 C 0.3797(4) 0.6259(3) 0.3728(2) 0.0415(9) Uani 1 1 d . . . . .
 H34A H 0.459388 0.572569 0.356700 0.062 Uiso 1 1 calc R U . . .
 H34B H 0.315448 0.620954 0.340468 0.062 Uiso 1 1 calc R U . . .
 H34C H 0.347275 0.608024 0.423758 0.062 Uiso 1 1 calc R U . . .
 C35 C 0.2826(4) 0.8290(4) 0.3941(3) 0.0516(11) Uani 1 1 d . . . . .
 H35A H 0.257162 0.818821 0.447159 0.077 Uiso 1 1 calc R U . . .
 H35B H 0.213817 0.817475 0.366937 0.077 Uiso 1 1 calc R U . . .
 H35C H 0.297927 0.905006 0.384386 0.077 Uiso 1 1 calc R U . . .
 C36 C 0.5156(3) 0.7114(3) 0.48406(19) 0.0327(8) Uani 1 1 d . . . . .
 H36 H 0.452240 0.670475 0.504357 0.039 Uiso 1 1 calc R U . . .
 C37 C 0.6086(4) 0.7257(3) 0.52558(18) 0.0332(8) Uani 1 1 d . . . . .
 H37 H 0.608732 0.694936 0.574195 0.040 Uiso 1 1 calc R U . . .
 C38 C 0.7020(4) 0.7848(3) 0.49675(19) 0.0308(8) Uani 1 1 d . . . . .
 H38 H 0.764872 0.795040 0.526259 0.037 Uiso 1 1 calc R U . . .
 C39 C 0.7053(3) 0.8293(3) 0.42571(18) 0.0280(7) Uani 1 1 d . . . . .
 C40 C 0.8108(3) 0.8912(3) 0.39247(19) 0.0307(8) Uani 1 1 d . . . . .
 H40 H 0.771272 0.951922 0.359316 0.037 Uiso 1 1 calc R U . . .
 C41 C 0.9190(4) 0.8130(3) 0.3445(2) 0.0402(9) Uani 1 1 d . . . . .
 H41A H 0.982699 0.855527 0.321658 0.060 Uiso 1 1 calc R U . . .
 H41B H 0.882979 0.781005 0.305921 0.060 Uiso 1 1 calc R U . . .
 H41C H 0.960166 0.752516 0.375508 0.060 Uiso 1 1 calc R U . . .
 C42 C 0.8670(5) 0.9463(4) 0.4495(2) 0.0551(12) Uani 1 1 d . . . . .
 H42A H 0.917448 0.888466 0.478424 0.083 Uiso 1 1 calc R U . . .
 H42B H 0.797332 0.991313 0.482554 0.083 Uiso 1 1 calc R U . . .
 H42C H 0.922675 0.994692 0.424498 0.083 Uiso 1 1 calc R U . . .
 C3 C 0.5233(3) 0.4854(3) 0.09826(18) 0.0281(7) Uani 1 1 d . . . . .
 C1 C 0.7623(3) 0.4911(3) 0.04641(19) 0.0262(7) Uani 1 1 d . . . . .
 C4 C 0.7257(3) 0.3002(3) 0.09719(19) 0.0270(7) Uani 1 1 d . . . . .

loop_
  _atom_site_aniso_label
  _atom_site_aniso_U_11
  _atom_site_aniso_U_22
  _atom_site_aniso_U_33
  _atom_site_aniso_U_23
  _atom_site_aniso_U_13
  _atom_site_aniso_U_12
 Mn1 0.0140(2) 0.0209(3) 0.0299(3) -0.00380(19) -0.00443(19) 0.00016(19)
 Si1 0.0144(4) 0.0192(4) 0.0264(5) -0.0016(3) -0.0034(3) 0.0002(3)
 P1 0.0130(4) 0.0213(4) 0.0276(4) -0.0014(3) -0.0035(3) 0.0013(3)
 Si2 0.0129(4) 0.0221(4) 0.0270(5) 0.0007(3) -0.0018(3) 0.0009(3)
 O2 0.0200(12) 0.0453(16) 0.0412(15) 0.0029(12) -0.0012(11) -0.0095(11)
 O3 0.0189(13) 0.0471(16) 0.0429(15) -0.0045(12) -0.0099(11) 0.0005(11)
 O1 0.0273(13) 0.0344(14) 0.0316(13) 0.0015(10) -0.0018(11) 0.0002(11)
 O4 0.0338(14) 0.0252(14) 0.0533(16) -0.0100(12) -0.0068(12) -0.0029(11)
 N1 0.0195(14) 0.0257(15) 0.0252(14) 0.0010(11) -0.0044(11) -0.0003(11)
 N2 0.0192(13) 0.0213(14) 0.0240(13) -0.0030(10) -0.0016(10) 0.0016(11)
 N3 0.0144(12) 0.0188(13) 0.0262(14) -0.0016(10) -0.0015(10) 0.0014(10)
 C2 0.0140(15) 0.0272(17) 0.0378(19) -0.0058(14) -0.0071(14) -0.0013(13)
 C44 0.0181(16) 0.0229(17) 0.041(2) 0.0027(14) -0.0029(14) 0.0047(14)
 C43 0.032(2) 0.0271(19) 0.051(2) 0.0084(16) -0.0081(17) 0.0030(16)
 C45 0.0309(19) 0.0244(18) 0.045(2) -0.0067(15) -0.0068(16) 0.0032(15)
 C14 0.0248(18) 0.0258(18) 0.053(2) 0.0034(16) -0.0035(16) -0.0019(15)
 C6 0.0174(16) 0.0321(18) 0.0265(17) 0.0013(14) -0.0005(13) 0.0003(14)
 C7 0.0170(16) 0.0342(19) 0.0348(19) 0.0005(15) -0.0009(13) -0.0014(14)
 C8 0.0222(17) 0.045(2) 0.0321(19) 0.0062(16) -0.0015(14) -0.0012(16)
 C9 0.0237(17) 0.0341(19) 0.0351(19) -0.0033(15) -0.0043(14) -0.0029(15)
 C10 0.0120(15) 0.0331(18) 0.0321(18) 0.0012(14) -0.0038(13) -0.0027(14)
 C11 0.0153(16) 0.042(2) 0.0343(19) 0.0029(15) -0.0032(14) -0.0038(15)
 C12 0.0176(16) 0.041(2) 0.0332(18) 0.0036(15) -0.0025(14) -0.0028(15)
 C13 0.0223(17) 0.035(2) 0.0377(19) 0.0022(15) -0.0055(14) -0.0110(15)
 C5 0.0128(14) 0.0208(16) 0.0260(16) -0.0016(12) -0.0012(12) -0.0021(12)
 C15 0.0210(16) 0.0179(15) 0.0335(18) -0.0041(13) -0.0031(13) 0.0026(13)
 C16 0.0169(15) 0.0140(15) 0.0344(18) -0.0038(12) -0.0029(13) 0.0020(12)
 C17 0.0309(19) 0.0209(17) 0.0376(19) -0.0018(14) -0.0038(15) 0.0015(15)
 C18 0.0158(15) 0.0189(15) 0.0238(15) 0.0003(12) -0.0009(12) 0.0005(12)
 C19 0.0148(15) 0.0220(16) 0.0332(17) 0.0021(13) -0.0060(13) 0.0027(13)
 C20 0.0205(16) 0.0297(18) 0.0362(19) -0.0020(14) -0.0097(14) -0.0006(14)
 C21 0.0309(18) 0.0290(18) 0.0243(16) 0.0000(13) -0.0073(14) -0.0004(15)
 C22 0.0213(17) 0.0302(18) 0.0263(17) -0.0019(13) 0.0034(13) 0.0013(14)
 C23 0.0154(15) 0.0217(16) 0.0315(17) 0.0001(13) -0.0034(13) 0.0004(13)
 C24 0.0130(15) 0.039(2) 0.0382(19) -0.0058(15) -0.0016(13) -0.0016(14)
 C25 0.0184(18) 0.039(2) 0.062(3) 0.0007(18) -0.0067(17) 0.0002(16)
 C26 0.032(3) 0.032(3) 0.243(9) -0.010(4) -0.051(4) -0.004(2)
 C27 0.0138(15) 0.0313(19) 0.041(2) -0.0077(15) -0.0027(14) 0.0016(14)
 C28 0.0180(18) 0.036(2) 0.066(3) -0.0064(18) -0.0096(17) 0.0086(16)
 C29 0.0202(17) 0.040(2) 0.044(2) -0.0049(16) 0.0030(15) -0.0033(16)
 C30 0.037(2) 0.0249(18) 0.037(2) -0.0066(15) -0.0037(16) 0.0035(16)
 C31 0.0242(17) 0.0221(16) 0.0234(16) -0.0054(12) 0.0006(13) 0.0034(13)
 C32 0.0212(17) 0.0329(18) 0.0267(17) -0.0046(14) 0.0027(13) -0.0017(14)
 C33 0.0200(17) 0.048(2) 0.0330(19) -0.0009(16) 0.0007(14) -0.0070(16)
 C34 0.0270(19) 0.045(2) 0.051(2) -0.0099(18) -0.0061(17) -0.0009(17)
 C35 0.028(2) 0.045(2) 0.079(3) 0.000(2) -0.009(2) 0.0003(19)
 C36 0.0274(18) 0.0328(19) 0.0348(19) -0.0032(15) 0.0045(15) -0.0045(15)
 C37 0.039(2) 0.035(2) 0.0223(17) -0.0004(14) -0.0010(15) -0.0010(17)
 C38 0.034(2) 0.0295(18) 0.0282(18) -0.0062(14) -0.0070(14) -0.0022(15)
 C39 0.0264(18) 0.0262(17) 0.0281(17) -0.0074(13) -0.0012(14) 0.0020(14)
 C40 0.0332(19) 0.0299(18) 0.0313(18) 0.0016(14) -0.0106(15) -0.0079(16)
 C41 0.0260(19) 0.033(2) 0.061(3) -0.0012(18) -0.0029(17) -0.0064(16)
 C42 0.081(3) 0.057(3) 0.042(2) 0.001(2) -0.019(2) -0.040(3)
 C3 0.0225(17) 0.0290(18) 0.0313(18) -0.0047(14) -0.0019(14) -0.0022(14)
 C1 0.0178(16) 0.0238(17) 0.0362(19) -0.0046(14) -0.0111(14) 0.0032(13)
 C4 0.0180(16) 0.0275(18) 0.0363(18) -0.0011(14) -0.0060(14) -0.0048(14)

_geom_special_details
;
 All esds (except the esd in the dihedral angle between two l.s. planes)
 are estimated using the full covariance matrix.  The cell esds are taken
 into account individually in the estimation of esds in distances, angles
 and torsion angles; correlations between esds in cell parameters are only
 used when they are defined by crystal symmetry.  An approximate (isotropic)
 treatment of cell esds is used for estimating esds involving l.s. planes.
;
loop_
  _geom_bond_atom_site_label_1
  _geom_bond_atom_site_label_2
  _geom_bond_distance
  _geom_bond_site_symmetry_2
  _geom_bond_publ_flag
 Mn1 Si1 2.2545(10) . ?
 Mn1 P1 2.5731(9) . ?
 Mn1 C2 1.834(4) . ?
 Mn1 C3 1.805(3) . ?
 Mn1 C1 1.864(4) . ?
 Mn1 C4 1.818(4) . ?
 Si1 P1 2.1417(11) . ?
 Si1 N1 1.620(3) . ?
 P1 Si2 2.2720(12) . ?
 Si2 C44 1.949(3) . ?
 Si2 C6 1.944(3) . ?
 Si2 C10 1.950(3) . ?
 O2 C2 1.142(4) . ?
 O3 C3 1.155(4) . ?
 O1 C1 1.139(4) . ?
 O4 C4 1.151(4) . ?
 N1 C5 1.305(4) . ?
 N2 C5 1.372(4) . ?
 N2 C15 1.412(4) . ?
 N2 C31 1.440(4) . ?
 N3 C5 1.371(4) . ?
 N3 C16 1.410(4) . ?
 N3 C18 1.439(4) . ?
 C44 C43 1.550(5) . ?
 C44 C45 1.534(5) . ?
 C44 C14 1.547(5) . ?
 C43 H43A 0.9800 . ?
 C43 H43B 0.9800 . ?
 C43 H43C 0.9800 . ?
 C45 H45A 0.9800 . ?
 C45 H45B 0.9800 . ?
 C45 H45C 0.9800 . ?
 C14 H14A 0.9800 . ?
 C14 H14B 0.9800 . ?
 C14 H14C 0.9800 . ?
 C6 C7 1.541(4) . ?
 C6 C8 1.545(5) . ?
 C6 C9 1.533(5) . ?
 C7 H7A 0.9800 . ?
 C7 H7B 0.9800 . ?
 C7 H7C 0.9800 . ?
 C8 H8A 0.9800 . ?
 C8 H8B 0.9800 . ?
 C8 H8C 0.9800 . ?
 C9 H9A 0.9800 . ?
 C9 H9B 0.9800 . ?
 C9 H9C 0.9800 . ?
 C10 C11 1.535(4) . ?
 C10 C12 1.538(5) . ?
 C10 C13 1.545(5) . ?
 C11 H11A 0.9800 . ?
 C11 H11B 0.9800 . ?
 C11 H11C 0.9800 . ?
 C12 H12A 0.9800 . ?
 C12 H12B 0.9800 . ?
 C12 H12C 0.9800 . ?
 C13 H13A 0.9800 . ?
 C13 H13B 0.9800 . ?
 C13 H13C 0.9800 . ?
 C15 C16 1.331(5) . ?
 C15 C30 1.497(5) . ?
 C16 C17 1.490(4) . ?
 C17 H17A 0.9800 . ?
 C17 H17B 0.9800 . ?
 C17 H17C 0.9800 . ?
 C18 C19 1.402(4) . ?
 C18 C23 1.405(4) . ?
 C19 C20 1.392(5) . ?
 C19 C27 1.517(5) . ?
 C20 H20 0.9500 . ?
 C20 C21 1.377(5) . ?
 C21 H21 0.9500 . ?
 C21 C22 1.388(5) . ?
 C22 H22 0.9500 . ?
 C22 C23 1.391(5) . ?
 C23 C24 1.514(4) . ?
 C24 H24 1.0000 . ?
 C24 C25 1.509(5) . ?
 C24 C26 1.505(6) . ?
 C25 H25A 0.9800 . ?
 C25 H25B 0.9800 . ?
 C25 H25C 0.9800 . ?
 C26 H26A 0.9800 . ?
 C26 H26B 0.9800 . ?
 C26 H26C 0.9800 . ?
 C27 H27 1.0000 . ?
 C27 C28 1.535(5) . ?
 C27 C29 1.522(5) . ?
 C28 H28A 0.9800 . ?
 C28 H28B 0.9800 . ?
 C28 H28C 0.9800 . ?
 C29 H29A 0.9800 . ?
 C29 H29B 0.9800 . ?
 C29 H29C 0.9800 . ?
 C30 H30A 0.9800 . ?
 C30 H30B 0.9800 . ?
 C30 H30C 0.9800 . ?
 C31 C32 1.388(5) . ?
 C31 C39 1.402(5) . ?
 C32 C33 1.523(5) . ?
 C32 C36 1.394(5) . ?
 C33 H33 1.0000 . ?
 C33 C34 1.519(5) . ?
 C33 C35 1.534(5) . ?
 C34 H34A 0.9800 . ?
 C34 H34B 0.9800 . ?
 C34 H34C 0.9800 . ?
 C35 H35A 0.9800 . ?
 C35 H35B 0.9800 . ?
 C35 H35C 0.9800 . ?
 C36 H36 0.9500 . ?
 C36 C37 1.377(5) . ?
 C37 H37 0.9500 . ?
 C37 C38 1.386(5) . ?
 C38 H38 0.9500 . ?
 C38 C39 1.385(5) . ?
 C39 C40 1.530(5) . ?
 C40 H40 1.0000 . ?
 C40 C41 1.537(5) . ?
 C40 C42 1.519(5) . ?
 C41 H41A 0.9800 . ?
 C41 H41B 0.9800 . ?
 C41 H41C 0.9800 . ?
 C42 H42A 0.9800 . ?
 C42 H42B 0.9800 . ?
 C42 H42C 0.9800 . ?

loop_
  _geom_angle_atom_site_label_1
  _geom_angle_atom_site_label_2
  _geom_angle_atom_site_label_3
  _geom_angle
  _geom_angle_site_symmetry_1
  _geom_angle_site_symmetry_3
  _geom_angle_publ_flag
 Si1 Mn1 P1 52.17(3) . . ?
 C2 Mn1 Si1 89.37(10) . . ?
 C2 Mn1 P1 100.41(10) . . ?
 C2 Mn1 C1 179.61(15) . . ?
 C3 Mn1 Si1 111.18(11) . . ?
 C3 Mn1 P1 160.25(11) . . ?
 C3 Mn1 C2 88.88(14) . . ?
 C3 Mn1 C1 91.25(14) . . ?
 C3 Mn1 C4 100.91(15) . . ?
 C1 Mn1 Si1 90.24(10) . . ?
 C1 Mn1 P1 79.36(10) . . ?
 C4 Mn1 Si1 147.89(11) . . ?
 C4 Mn1 P1 96.10(10) . . ?
 C4 Mn1 C2 92.44(15) . . ?
 C4 Mn1 C1 87.90(15) . . ?
 P1 Si1 Mn1 71.59(4) . . ?
 N1 Si1 Mn1 156.11(10) . . ?
 N1 Si1 P1 131.18(10) . . ?
 Si1 P1 Mn1 56.24(3) . . ?
 Si1 P1 Si2 115.67(5) . . ?
 Si2 P1 Mn1 125.84(4) . . ?
 C44 Si2 P1 105.61(11) . . ?
 C44 Si2 C10 111.58(14) . . ?
 C6 Si2 P1 116.95(11) . . ?
 C6 Si2 C44 112.14(15) . . ?
 C6 Si2 C10 110.89(14) . . ?
 C10 Si2 P1 98.91(10) . . ?
 C5 N1 Si1 145.2(2) . . ?
 C5 N2 C15 109.7(3) . . ?
 C5 N2 C31 123.0(3) . . ?
 C15 N2 C31 126.9(3) . . ?
 C5 N3 C16 110.0(3) . . ?
 C5 N3 C18 122.2(3) . . ?
 C16 N3 C18 126.5(3) . . ?
 O2 C2 Mn1 175.9(3) . . ?
 C43 C44 Si2 113.4(2) . . ?
 C45 C44 Si2 111.3(2) . . ?
 C45 C44 C43 107.3(3) . . ?
 C45 C44 C14 106.6(3) . . ?
 C14 C44 Si2 109.9(2) . . ?
 C14 C44 C43 108.1(3) . . ?
 C44 C43 H43A 109.5 . . ?
 C44 C43 H43B 109.5 . . ?
 C44 C43 H43C 109.5 . . ?
 H43A C43 H43B 109.5 . . ?
 H43A C43 H43C 109.5 . . ?
 H43B C43 H43C 109.5 . . ?
 C44 C45 H45A 109.5 . . ?
 C44 C45 H45B 109.5 . . ?
 C44 C45 H45C 109.5 . . ?
 H45A C45 H45B 109.5 . . ?
 H45A C45 H45C 109.5 . . ?
 H45B C45 H45C 109.5 . . ?
 C44 C14 H14A 109.5 . . ?
 C44 C14 H14B 109.5 . . ?
 C44 C14 H14C 109.5 . . ?
 H14A C14 H14B 109.5 . . ?
 H14A C14 H14C 109.5 . . ?
 H14B C14 H14C 109.5 . . ?
 C7 C6 Si2 112.2(2) . . ?
 C7 C6 C8 107.7(3) . . ?
 C8 C6 Si2 112.3(2) . . ?
 C9 C6 Si2 111.0(2) . . ?
 C9 C6 C7 105.4(3) . . ?
 C9 C6 C8 108.0(3) . . ?
 C6 C7 H7A 109.5 . . ?
 C6 C7 H7B 109.5 . . ?
 C6 C7 H7C 109.5 . . ?
 H7A C7 H7B 109.5 . . ?
 H7A C7 H7C 109.5 . . ?
 H7B C7 H7C 109.5 . . ?
 C6 C8 H8A 109.5 . . ?
 C6 C8 H8B 109.5 . . ?
 C6 C8 H8C 109.5 . . ?
 H8A C8 H8B 109.5 . . ?
 H8A C8 H8C 109.5 . . ?
 H8B C8 H8C 109.5 . . ?
 C6 C9 H9A 109.5 . . ?
 C6 C9 H9B 109.5 . . ?
 C6 C9 H9C 109.5 . . ?
 H9A C9 H9B 109.5 . . ?
 H9A C9 H9C 109.5 . . ?
 H9B C9 H9C 109.5 . . ?
 C11 C10 Si2 112.5(2) . . ?
 C11 C10 C12 107.7(3) . . ?
 C11 C10 C13 108.4(3) . . ?
 C12 C10 Si2 110.5(2) . . ?
 C12 C10 C13 105.6(3) . . ?
 C13 C10 Si2 111.8(2) . . ?
 C10 C11 H11A 109.5 . . ?
 C10 C11 H11B 109.5 . . ?
 C10 C11 H11C 109.5 . . ?
 H11A C11 H11B 109.5 . . ?
 H11A C11 H11C 109.5 . . ?
 H11B C11 H11C 109.5 . . ?
 C10 C12 H12A 109.5 . . ?
 C10 C12 H12B 109.5 . . ?
 C10 C12 H12C 109.5 . . ?
 H12A C12 H12B 109.5 . . ?
 H12A C12 H12C 109.5 . . ?
 H12B C12 H12C 109.5 . . ?
 C10 C13 H13A 109.5 . . ?
 C10 C13 H13B 109.5 . . ?
 C10 C13 H13C 109.5 . . ?
 H13A C13 H13B 109.5 . . ?
 H13A C13 H13C 109.5 . . ?
 H13B C13 H13C 109.5 . . ?
 N1 C5 N2 126.0(3) . . ?
 N1 C5 N3 128.7(3) . . ?
 N3 C5 N2 105.3(3) . . ?
 N2 C15 C30 121.4(3) . . ?
 C16 C15 N2 107.6(3) . . ?
 C16 C15 C30 131.0(3) . . ?
 N3 C16 C17 121.4(3) . . ?
 C15 C16 N3 107.4(3) . . ?
 C15 C16 C17 131.2(3) . . ?
 C16 C17 H17A 109.5 . . ?
 C16 C17 H17B 109.5 . . ?
 C16 C17 H17C 109.5 . . ?
 H17A C17 H17B 109.5 . . ?
 H17A C17 H17C 109.5 . . ?
 H17B C17 H17C 109.5 . . ?
 C19 C18 N3 117.9(3) . . ?
 C19 C18 C23 123.3(3) . . ?
 C23 C18 N3 118.8(3) . . ?
 C18 C19 C27 123.1(3) . . ?
 C20 C19 C18 116.9(3) . . ?
 C20 C19 C27 119.9(3) . . ?
 C19 C20 H20 119.3 . . ?
 C21 C20 C19 121.4(3) . . ?
 C21 C20 H20 119.3 . . ?
 C20 C21 H21 119.9 . . ?
 C20 C21 C22 120.2(3) . . ?
 C22 C21 H21 119.9 . . ?
 C21 C22 H22 119.3 . . ?
 C21 C22 C23 121.3(3) . . ?
 C23 C22 H22 119.3 . . ?
 C18 C23 C24 121.9(3) . . ?
 C22 C23 C18 116.8(3) . . ?
 C22 C23 C24 121.2(3) . . ?
 C23 C24 H24 107.8 . . ?
 C25 C24 C23 113.9(3) . . ?
 C25 C24 H24 107.8 . . ?
 C26 C24 C23 110.0(3) . . ?
 C26 C24 H24 107.8 . . ?
 C26 C24 C25 109.3(4) . . ?
 C24 C25 H25A 109.5 . . ?
 C24 C25 H25B 109.5 . . ?
 C24 C25 H25C 109.5 . . ?
 H25A C25 H25B 109.5 . . ?
 H25A C25 H25C 109.5 . . ?
 H25B C25 H25C 109.5 . . ?
 C24 C26 H26A 109.5 . . ?
 C24 C26 H26B 109.5 . . ?
 C24 C26 H26C 109.5 . . ?
 H26A C26 H26B 109.5 . . ?
 H26A C26 H26C 109.5 . . ?
 H26B C26 H26C 109.5 . . ?
 C19 C27 H27 107.8 . . ?
 C19 C27 C28 111.7(3) . . ?
 C19 C27 C29 111.2(3) . . ?
 C28 C27 H27 107.8 . . ?
 C29 C27 H27 107.8 . . ?
 C29 C27 C28 110.3(3) . . ?
 C27 C28 H28A 109.5 . . ?
 C27 C28 H28B 109.5 . . ?
 C27 C28 H28C 109.5 . . ?
 H28A C28 H28B 109.5 . . ?
 H28A C28 H28C 109.5 . . ?
 H28B C28 H28C 109.5 . . ?
 C27 C29 H29A 109.5 . . ?
 C27 C29 H29B 109.5 . . ?
 C27 C29 H29C 109.5 . . ?
 H29A C29 H29B 109.5 . . ?
 H29A C29 H29C 109.5 . . ?
 H29B C29 H29C 109.5 . . ?
 C15 C30 H30A 109.5 . . ?
 C15 C30 H30B 109.5 . . ?
 C15 C30 H30C 109.5 . . ?
 H30A C30 H30B 109.5 . . ?
 H30A C30 H30C 109.5 . . ?
 H30B C30 H30C 109.5 . . ?
 C32 C31 N2 118.7(3) . . ?
 C32 C31 C39 123.3(3) . . ?
 C39 C31 N2 118.0(3) . . ?
 C31 C32 C33 122.5(3) . . ?
 C31 C32 C36 117.2(3) . . ?
 C36 C32 C33 120.3(3) . . ?
 C32 C33 H33 107.5 . . ?
 C32 C33 C35 110.7(3) . . ?
 C34 C33 C32 112.8(3) . . ?
 C34 C33 H33 107.5 . . ?
 C34 C33 C35 110.5(3) . . ?
 C35 C33 H33 107.5 . . ?
 C33 C34 H34A 109.5 . . ?
 C33 C34 H34B 109.5 . . ?
 C33 C34 H34C 109.5 . . ?
 H34A C34 H34B 109.5 . . ?
 H34A C34 H34C 109.5 . . ?
 H34B C34 H34C 109.5 . . ?
 C33 C35 H35A 109.5 . . ?
 C33 C35 H35B 109.5 . . ?
 C33 C35 H35C 109.5 . . ?
 H35A C35 H35B 109.5 . . ?
 H35A C35 H35C 109.5 . . ?
 H35B C35 H35C 109.5 . . ?
 C32 C36 H36 119.5 . . ?
 C37 C36 C32 121.0(3) . . ?
 C37 C36 H36 119.5 . . ?
 C36 C37 H37 119.9 . . ?
 C36 C37 C38 120.3(3) . . ?
 C38 C37 H37 119.9 . . ?
 C37 C38 H38 119.4 . . ?
 C39 C38 C37 121.2(3) . . ?
 C39 C38 H38 119.4 . . ?
 C31 C39 C40 121.5(3) . . ?
 C38 C39 C31 117.0(3) . . ?
 C38 C39 C40 121.6(3) . . ?
 C39 C40 H40 107.4 . . ?
 C39 C40 C41 111.1(3) . . ?
 C41 C40 H40 107.4 . . ?
 C42 C40 C39 113.7(3) . . ?
 C42 C40 H40 107.4 . . ?
 C42 C40 C41 109.7(3) . . ?
 C40 C41 H41A 109.5 . . ?
 C40 C41 H41B 109.5 . . ?
 C40 C41 H41C 109.5 . . ?
 H41A C41 H41B 109.5 . . ?
 H41A C41 H41C 109.5 . . ?
 H41B C41 H41C 109.5 . . ?
 C40 C42 H42A 109.5 . . ?
 C40 C42 H42B 109.5 . . ?
 C40 C42 H42C 109.5 . . ?
 H42A C42 H42B 109.5 . . ?
 H42A C42 H42C 109.5 . . ?
 H42B C42 H42C 109.5 . . ?
 O3 C3 Mn1 178.2(3) . . ?
 O1 C1 Mn1 175.7(3) . . ?
 O4 C4 Mn1 178.5(3) . . ?

loop_
  _geom_torsion_atom_site_label_1
  _geom_torsion_atom_site_label_2
  _geom_torsion_atom_site_label_3
  _geom_torsion_atom_site_label_4
  _geom_torsion
  _geom_torsion_site_symmetry_1
  _geom_torsion_site_symmetry_2
  _geom_torsion_site_symmetry_3
  _geom_torsion_site_symmetry_4
  _geom_torsion_publ_flag
 Mn1 Si1 N1 C5 -67.1(5) . . . . ?
 Si1 N1 C5 N2 165.8(3) . . . . ?
 Si1 N1 C5 N3 -18.0(6) . . . . ?
 P1 Si1 N1 C5 133.0(4) . . . . ?
 N2 C15 C16 N3 0.1(3) . . . . ?
 N2 C15 C16 C17 179.7(3) . . . . ?
 N2 C31 C32 C33 -1.6(5) . . . . ?
 N2 C31 C32 C36 -179.8(3) . . . . ?
 N2 C31 C39 C38 178.8(3) . . . . ?
 N2 C31 C39 C40 -2.2(5) . . . . ?
 N3 C18 C19 C20 -178.5(3) . . . . ?
 N3 C18 C19 C27 0.1(4) . . . . ?
 N3 C18 C23 C22 178.8(3) . . . . ?
 N3 C18 C23 C24 -1.4(5) . . . . ?
 C5 N2 C15 C16 -1.3(4) . . . . ?
 C5 N2 C15 C30 177.1(3) . . . . ?
 C5 N2 C31 C32 -72.6(4) . . . . ?
 C5 N2 C31 C39 108.3(3) . . . . ?
 C5 N3 C16 C15 1.0(3) . . . . ?
 C5 N3 C16 C17 -178.6(3) . . . . ?
 C5 N3 C18 C19 94.2(4) . . . . ?
 C5 N3 C18 C23 -84.5(4) . . . . ?
 C15 N2 C5 N1 178.8(3) . . . . ?
 C15 N2 C5 N3 1.8(3) . . . . ?
 C15 N2 C31 C32 99.9(4) . . . . ?
 C15 N2 C31 C39 -79.2(4) . . . . ?
 C16 N3 C5 N1 -178.6(3) . . . . ?
 C16 N3 C5 N2 -1.7(3) . . . . ?
 C16 N3 C18 C19 -71.1(4) . . . . ?
 C16 N3 C18 C23 110.3(3) . . . . ?
 C18 N3 C5 N1 14.0(5) . . . . ?
 C18 N3 C5 N2 -169.2(2) . . . . ?
 C18 N3 C16 C15 167.8(3) . . . . ?
 C18 N3 C16 C17 -11.8(5) . . . . ?
 C18 C19 C20 C21 -0.1(5) . . . . ?
 C18 C19 C27 C28 130.7(3) . . . . ?
 C18 C19 C27 C29 -105.5(4) . . . . ?
 C18 C23 C24 C25 147.0(3) . . . . ?
 C18 C23 C24 C26 -89.9(5) . . . . ?
 C19 C18 C23 C22 0.2(5) . . . . ?
 C19 C18 C23 C24 -179.9(3) . . . . ?
 C19 C20 C21 C22 -0.1(5) . . . . ?
 C20 C19 C27 C28 -50.7(4) . . . . ?
 C20 C19 C27 C29 73.1(4) . . . . ?
 C20 C21 C22 C23 0.4(5) . . . . ?
 C21 C22 C23 C18 -0.5(5) . . . . ?
 C21 C22 C23 C24 179.7(3) . . . . ?
 C22 C23 C24 C25 -33.2(5) . . . . ?
 C22 C23 C24 C26 90.0(5) . . . . ?
 C23 C18 C19 C20 0.1(5) . . . . ?
 C23 C18 C19 C27 178.7(3) . . . . ?
 C27 C19 C20 C21 -178.8(3) . . . . ?
 C30 C15 C16 N3 -178.0(3) . . . . ?
 C30 C15 C16 C17 1.5(6) . . . . ?
 C31 N2 C5 N1 -7.6(5) . . . . ?
 C31 N2 C5 N3 175.5(3) . . . . ?
 C31 N2 C15 C16 -174.6(3) . . . . ?
 C31 N2 C15 C30 3.8(5) . . . . ?
 C31 C32 C33 C34 135.9(3) . . . . ?
 C31 C32 C33 C35 -99.7(4) . . . . ?
 C31 C32 C36 C37 1.0(5) . . . . ?
 C31 C39 C40 C41 -82.1(4) . . . . ?
 C31 C39 C40 C42 153.6(4) . . . . ?
 C32 C31 C39 C38 -0.3(5) . . . . ?
 C32 C31 C39 C40 178.7(3) . . . . ?
 C32 C36 C37 C38 -0.2(5) . . . . ?
 C33 C32 C36 C37 -177.3(3) . . . . ?
 C36 C32 C33 C34 -45.9(5) . . . . ?
 C36 C32 C33 C35 78.5(4) . . . . ?
 C36 C37 C38 C39 -0.9(5) . . . . ?
 C37 C38 C39 C31 1.1(5) . . . . ?
 C37 C38 C39 C40 -177.9(3) . . . . ?
 C38 C39 C40 C41 96.9(4) . . . . ?
 C38 C39 C40 C42 -27.4(5) . . . . ?
 C39 C31 C32 C33 177.5(3) . . . . ?
 C39 C31 C32 C36 -0.8(5) . . . . ?

_shelx_res_file
;
TITL ZhuHu156_0m_a.res in P-1
    zhuhu156_0m.res
    created by SHELXL-2018/3 at 14:47:19 on 12-Jun-2025
CELL 0.71073 10.7312 12.2037 18.2799 87.56 82.045 78.184
ZERR 2 0.0006 0.0008 0.0012 0.003 0.002 0.003
LATT 1
SFAC C H Mn N O P Si
UNIT 90 134 2 6 8 2 4

L.S. 4
PLAN  14 0 0
SIZE 0.065 0.112 0.145
TEMP -173.15
CONF
HTAB
BOND $H
MORE -1
fmap 2
acta
OMIT 1 0 1
OMIT 1 0 0
REM <olex2.extras>
REM <HklSrc "%.\\ZhuHu156_0m.hkl">
REM </olex2.extras>

WGHT    0.092200    1.655600
FVAR       0.46903
MN1   3    0.675558    0.441498    0.132891    11.00000    0.01404    0.02092 =
         0.02989   -0.00380   -0.00443    0.00016
SI1   7    0.721315    0.579420    0.196362    11.00000    0.01441    0.01920 =
         0.02637   -0.00156   -0.00337    0.00020
P1    6    0.890927    0.451401    0.176414    11.00000    0.01304    0.02126 =
         0.02758   -0.00140   -0.00354    0.00134
SI2   7    0.966628    0.365377    0.278695    11.00000    0.01294    0.02207 =
         0.02695    0.00074   -0.00176    0.00091
O2    5    0.532891    0.361147    0.268953    11.00000    0.02004    0.04532 =
         0.04121    0.00293   -0.00116   -0.00951
O3    5    0.424699    0.511226    0.077150    11.00000    0.01889    0.04711 =
         0.04287   -0.00455   -0.00987    0.00046
O1    5    0.818161    0.514569   -0.007562    11.00000    0.02730    0.03445 =
         0.03157    0.00153   -0.00181    0.00016
O4    5    0.758797    0.211726    0.073238    11.00000    0.03384    0.02523 =
         0.05332   -0.00998   -0.00675   -0.00293
N1    4    0.689784    0.690147    0.246844    11.00000    0.01947    0.02573 =
         0.02517    0.00097   -0.00438   -0.00033
N2    4    0.608798    0.860980    0.311687    11.00000    0.01924    0.02126 =
         0.02401   -0.00301   -0.00157    0.00165
N3    4    0.620314    0.871590    0.191679    11.00000    0.01442    0.01881 =
         0.02618   -0.00161   -0.00152    0.00136
C2    1    0.590430    0.393471    0.218321    11.00000    0.01398    0.02723 =
         0.03785   -0.00577   -0.00708   -0.00127
C44   1    0.981424    0.205682    0.264266    11.00000    0.01810    0.02292 =
         0.04094    0.00266   -0.00294    0.00469
C43   1    1.081886    0.130913    0.307852    11.00000    0.03202    0.02715 =
         0.05080    0.00837   -0.00809    0.00299
AFIX 137
H43A  2    1.080678    0.051959    0.300948    11.00000   -1.50000
H43B  2    1.060939    0.148516    0.360487    11.00000   -1.50000
H43C  2    1.167557    0.144991    0.289677    11.00000   -1.50000
AFIX   0
C45   1    1.019192    0.175373    0.182477    11.00000    0.03090    0.02436 =
         0.04541   -0.00673   -0.00685    0.00320
AFIX 137
H45A  2    1.107233    0.185263    0.166395    11.00000   -1.50000
H45B  2    0.960415    0.224296    0.152850    11.00000   -1.50000
H45C  2    1.014050    0.097203    0.175949    11.00000   -1.50000
AFIX   0
C14   1    0.850034    0.172602    0.288549    11.00000    0.02477    0.02584 =
         0.05258    0.00337   -0.00346   -0.00191
AFIX 137
H14A  2    0.784615    0.219812    0.262234    11.00000   -1.50000
H14B  2    0.826183    0.183155    0.341874    11.00000   -1.50000
H14C  2    0.856059    0.093881    0.276925    11.00000   -1.50000
AFIX   0
C6    1    0.870362    0.414239    0.373711    11.00000    0.01740    0.03208 =
         0.02646    0.00134   -0.00054    0.00029
C7    1    0.724906    0.422202    0.375070    11.00000    0.01703    0.03421 =
         0.03483    0.00047   -0.00089   -0.00136
AFIX 137
H7A   2    0.679941    0.449601    0.423208    11.00000   -1.50000
H7B   2    0.708268    0.347985    0.366803    11.00000   -1.50000
H7C   2    0.693989    0.474086    0.336064    11.00000   -1.50000
AFIX   0
C8    1    0.913868    0.335240    0.437713    11.00000    0.02220    0.04462 =
         0.03212    0.00616   -0.00152   -0.00118
AFIX 137
H8A   2    1.007217    0.324612    0.436173    11.00000   -1.50000
H8B   2    0.890396    0.262712    0.432613    11.00000   -1.50000
H8C   2    0.871587    0.368288    0.484950    11.00000   -1.50000
AFIX   0
C9    1    0.885470    0.532265    0.391083    11.00000    0.02366    0.03413 =
         0.03511   -0.00325   -0.00427   -0.00290
AFIX 137
H9A   2    0.857443    0.584192    0.351439    11.00000   -1.50000
H9B   2    0.975815    0.531533    0.394951    11.00000   -1.50000
H9C   2    0.832809    0.556512    0.437965    11.00000   -1.50000
AFIX   0
C10   1    1.134466    0.406799    0.266006    11.00000    0.01198    0.03314 =
         0.03206    0.00117   -0.00379   -0.00270
C11   1    1.204988    0.376558    0.333921    11.00000    0.01534    0.04209 =
         0.03425    0.00290   -0.00325   -0.00381
AFIX 137
H11A  2    1.214321    0.296107    0.344520    11.00000   -1.50000
H11B  2    1.155512    0.418577    0.376562    11.00000   -1.50000
H11C  2    1.290150    0.395686    0.324035    11.00000   -1.50000
AFIX   0
C12   1    1.220662    0.346870    0.199243    11.00000    0.01764    0.04108 =
         0.03317    0.00360   -0.00253   -0.00284
AFIX 137
H12A  2    1.301827    0.373342    0.191148    11.00000   -1.50000
H12B  2    1.176988    0.363166    0.155189    11.00000   -1.50000
H12C  2    1.238083    0.265922    0.208861    11.00000   -1.50000
AFIX   0
C13   1    1.124250    0.533247    0.249294    11.00000    0.02225    0.03538 =
         0.03769    0.00219   -0.00553   -0.01096
AFIX 137
H13A  2    1.073388    0.576157    0.291203    11.00000   -1.50000
H13B  2    1.082409    0.553424    0.204867    11.00000   -1.50000
H13C  2    1.210473    0.550375    0.241210    11.00000   -1.50000
AFIX   0
C5    1    0.641966    0.797433    0.249213    11.00000    0.01277    0.02079 =
         0.02601   -0.00165   -0.00116   -0.00207
C15   1    0.562935    0.973858    0.292262    11.00000    0.02103    0.01787 =
         0.03352   -0.00409   -0.00310    0.00262
C16   1    0.570176    0.980298    0.218956    11.00000    0.01691    0.01403 =
         0.03445   -0.00377   -0.00293    0.00197
C17   1    0.534811    1.077171    0.168317    11.00000    0.03089    0.02087 =
         0.03758   -0.00181   -0.00384    0.00148
AFIX 137
H17A  2    0.456640    1.071039    0.148062    11.00000   -1.50000
H17B  2    0.605012    1.077200    0.127857    11.00000   -1.50000
H17C  2    0.519513    1.147006    0.195715    11.00000   -1.50000
AFIX   0
C18   1    0.622751    0.835222    0.117533    11.00000    0.01584    0.01892 =
         0.02376    0.00035   -0.00088    0.00046
C19   1    0.506006    0.825808    0.094699    11.00000    0.01475    0.02203 =
         0.03315    0.00205   -0.00602    0.00274
C20   1    0.511088    0.787937    0.023360    11.00000    0.02054    0.02971 =
         0.03618   -0.00198   -0.00972   -0.00062
AFIX  43
H20   2    0.433856    0.780364    0.006019    11.00000   -1.20000
AFIX   0
C21   1    0.625583    0.761223   -0.022602    11.00000    0.03086    0.02901 =
         0.02432   -0.00004   -0.00733   -0.00042
AFIX  43
H21   2    0.626591    0.735429   -0.071028    11.00000   -1.20000
AFIX   0
C22   1    0.739514    0.771832    0.001540    11.00000    0.02134    0.03024 =
         0.02629   -0.00192    0.00343    0.00131
AFIX  43
H22   2    0.817745    0.753573   -0.030876    11.00000   -1.20000
AFIX   0
C23   1    0.741444    0.808670    0.072258    11.00000    0.01541    0.02166 =
         0.03148    0.00011   -0.00340    0.00038
C24   1    0.865939    0.819654    0.098658    11.00000    0.01296    0.03915 =
         0.03822   -0.00578   -0.00159   -0.00156
AFIX  13
H24   2    0.855357    0.809911    0.153614    11.00000   -1.20000
AFIX   0
C25   1    0.980835    0.733734    0.067133    11.00000    0.01840    0.03912 =
         0.06151    0.00068   -0.00673    0.00024
AFIX 137
H25A  2    0.962060    0.658604    0.075682    11.00000   -1.50000
H25B  2    1.055215    0.739437    0.091316    11.00000   -1.50000
H25C  2    0.999847    0.747362    0.013928    11.00000   -1.50000
AFIX   0
C26   1    0.891567    0.935165    0.080855    11.00000    0.03216    0.03174 =
         0.24313   -0.01039   -0.05088   -0.00377
AFIX 137
H26A  2    0.902084    0.947006    0.027176    11.00000   -1.50000
H26B  2    0.970172    0.942723    0.100089    11.00000   -1.50000
H26C  2    0.819137    0.991005    0.103702    11.00000   -1.50000
AFIX   0
C27   1    0.378358    0.852296    0.144288    11.00000    0.01382    0.03129 =
         0.04131   -0.00767   -0.00269    0.00162
AFIX  13
H27   2    0.391500    0.891982    0.188485    11.00000   -1.20000
AFIX   0
C28   1    0.275340    0.930231    0.105538    11.00000    0.01798    0.03589 =
         0.06585   -0.00636   -0.00961    0.00862
AFIX 137
H28A  2    0.307351    0.997139    0.086814    11.00000   -1.50000
H28B  2    0.197420    0.952292    0.140792    11.00000   -1.50000
H28C  2    0.255493    0.891007    0.064275    11.00000   -1.50000
AFIX   0
C29   1    0.332427    0.745828    0.171382    11.00000    0.02019    0.04012 =
         0.04429   -0.00491    0.00297   -0.00326
AFIX 137
H29A  2    0.316048    0.706461    0.129183    11.00000   -1.50000
H29B  2    0.253083    0.765151    0.205896    11.00000   -1.50000
H29C  2    0.398576    0.697316    0.196511    11.00000   -1.50000
AFIX   0
C30   1    0.513919    1.061538    0.349851    11.00000    0.03676    0.02490 =
         0.03664   -0.00663   -0.00372    0.00349
AFIX 137
H30A  2    0.482329    1.133341    0.325950    11.00000   -1.50000
H30B  2    0.583627    1.068882    0.377561    11.00000   -1.50000
H30C  2    0.443721    1.039777    0.383733    11.00000   -1.50000
AFIX   0
C31   1    0.608855    0.813509    0.385158    11.00000    0.02424    0.02210 =
         0.02341   -0.00539    0.00064    0.00342
C32   1    0.512941    0.756052    0.412675    11.00000    0.02120    0.03290 =
         0.02668   -0.00456    0.00271   -0.00166
C33   1    0.405849    0.743836    0.368840    11.00000    0.02004    0.04751 =
         0.03301   -0.00092    0.00071   -0.00697
AFIX  13
H33   2    0.433915    0.761080    0.315884    11.00000   -1.20000
AFIX   0
C34   1    0.379668    0.625882    0.372792    11.00000    0.02705    0.04511 =
         0.05070   -0.00986   -0.00612   -0.00088
AFIX 137
H34A  2    0.459388    0.572569    0.356700    11.00000   -1.50000
H34B  2    0.315448    0.620954    0.340468    11.00000   -1.50000
H34C  2    0.347275    0.608024    0.423758    11.00000   -1.50000
AFIX   0
C35   1    0.282563    0.828967    0.394111    11.00000    0.02782    0.04533 =
         0.07877   -0.00035   -0.00907    0.00030
AFIX 137
H35A  2    0.257162    0.818821    0.447159    11.00000   -1.50000
H35B  2    0.213817    0.817475    0.366937    11.00000   -1.50000
H35C  2    0.297927    0.905006    0.384386    11.00000   -1.50000
AFIX   0
C36   1    0.515581    0.711398    0.484064    11.00000    0.02740    0.03283 =
         0.03483   -0.00321    0.00452   -0.00452
AFIX  43
H36   2    0.452240    0.670475    0.504357    11.00000   -1.20000
AFIX   0
C37   1    0.608579    0.725713    0.525581    11.00000    0.03882    0.03473 =
         0.02233   -0.00040   -0.00100   -0.00097
AFIX  43
H37   2    0.608732    0.694936    0.574195    11.00000   -1.20000
AFIX   0
C38   1    0.701997    0.784843    0.496753    11.00000    0.03414    0.02954 =
         0.02823   -0.00622   -0.00703   -0.00223
AFIX  43
H38   2    0.764872    0.795040    0.526259    11.00000   -1.20000
AFIX   0
C39   1    0.705316    0.829318    0.425714    11.00000    0.02639    0.02624 =
         0.02810   -0.00741   -0.00119    0.00204
C40   1    0.810766    0.891212    0.392465    11.00000    0.03319    0.02990 =
         0.03125    0.00156   -0.01061   -0.00789
AFIX  13
H40   2    0.771272    0.951922    0.359316    11.00000   -1.20000
AFIX   0
C41   1    0.918955    0.812976    0.344546    11.00000    0.02596    0.03297 =
         0.06099   -0.00123   -0.00290   -0.00641
AFIX 137
H41A  2    0.982699    0.855527    0.321658    11.00000   -1.50000
H41B  2    0.882979    0.781005    0.305921    11.00000   -1.50000
H41C  2    0.960166    0.752516    0.375508    11.00000   -1.50000
AFIX   0
C42   1    0.867045    0.946306    0.449546    11.00000    0.08072    0.05710 =
         0.04155    0.00063   -0.01890   -0.03972
AFIX 137
H42A  2    0.917448    0.888466    0.478424    11.00000   -1.50000
H42B  2    0.797332    0.991313    0.482554    11.00000   -1.50000
H42C  2    0.922675    0.994692    0.424498    11.00000   -1.50000
AFIX   0
C3    1    0.523259    0.485362    0.098258    11.00000    0.02250    0.02900 =
         0.03128   -0.00475   -0.00193   -0.00216
C1    1    0.762304    0.491123    0.046405    11.00000    0.01780    0.02382 =
         0.03619   -0.00456   -0.01106    0.00316
C4    1    0.725714    0.300221    0.097190    11.00000    0.01798    0.02749 =
         0.03631   -0.00111   -0.00595   -0.00484
HKLF 4


REM  ZhuHu156_0m_a.res in P-1
REM wR2 = 0.1680, GooF = S = 1.080, Restrained GooF = 1.080 for all data
REM R1 = 0.0588 for 6683 Fo > 4sig(Fo) and 0.0805 for all 8701 data
REM 524 parameters refined using 0 restraints

END

WGHT      0.0922      1.6556

REM Instructions for potential hydrogen bonds
EQIV $1 x, y+1, z
HTAB C17 O4_$1

REM Highest difference peak  0.982,  deepest hole -0.531,  1-sigma level  0.099
Q1    1   0.6943  0.4376  0.0780  11.00000  0.05    0.98
Q2    1   0.6945  0.5136  0.1421  11.00000  0.05    0.97
Q3    1   0.6561  0.4455  0.1881  11.00000  0.05    0.94
Q4    1   0.6376  0.3774  0.1561  11.00000  0.05    0.93
Q5    1   0.7236  0.5079  0.1099  11.00000  0.05    0.92
Q6    1   0.6614  0.3687  0.1322  11.00000  0.05    0.91
Q7    1   0.9654  0.2877  0.2754  11.00000  0.05    0.81
Q8    1   0.6972  0.6045  0.2424  11.00000  0.05    0.64
Q9    1   0.7272  0.6596  0.2058  11.00000  0.05    0.53
Q10   1   0.8791  0.3817  0.1772  11.00000  0.05    0.53
Q11   1   0.8796  0.8872  0.0898  11.00000  0.05    0.52
Q12   1   0.9219  0.5189  0.1660  11.00000  0.05    0.52
Q13   1   0.9285  0.3770  0.3302  11.00000  0.05    0.49
Q14   1   0.7299  0.5857  0.1416  11.00000  0.05    0.49
;
_shelx_res_checksum                81928
_shelx_hkl_file
;
   1   0   0    3.20    6.10
  -2   0   0   58.09    3.90
  -2   0   0   53.39    4.00
   2   0   0   55.99    3.70
   2   0   0   49.50    3.50
  -3   0   0  249.18   13.30
  -3   0   0  252.17   13.10
   3   0   0  223.58   12.80
   3   0   0  257.67   12.90
  -4   0   0   31.80    3.50
  -4   0   0   38.40    3.70
   4   0   0   33.80    3.00
  -5   0   0  815.92   44.60
  -5   0   0  831.22   42.70
  -5   0   0  839.22   42.70
  -6   0   0   -1.20    3.10
  -6   0   0    3.10    5.20
  -7   0   0  155.98   16.60
  -7   0   0  165.78   10.80
  -7   0   0  162.88   10.90
  -8   0   0  266.27   15.50
  -8   0   0  247.08   15.40
  -8   0   0  222.78   19.80
  -9   0   0    8.50    4.50
  -9   0   0    2.40    4.20
 -10   0   0  201.28   14.40
 -10   0   0  183.88   14.10
 -11   0   0   20.10    6.00
 -11   0   0   13.60    5.30
 -12   0   0   22.10    6.30
 -12   0   0   29.60    6.70
 -12   1   0   -0.80    4.80
 -12   1   0   -4.20    4.90
 -11   1   0  173.98   13.70
 -11   1   0  189.48   14.20
 -10   1   0  272.57   17.50
 -10   1   0  276.27   17.60
  -9   1   0  218.38   14.40
  -9   1   0  212.18   14.30
  -8   1   0   39.40    5.70
  -8   1   0   39.90    5.70
  -7   1   0  299.97   16.60
  -7   1   0  286.07   16.60
  -7   1   0  282.27   20.60
  -6   1   0   15.10    6.00
  -6   1   0    4.90    3.00
  -5   1   0  259.67   14.10
  -5   1   0  226.48   17.80
  -5   1   0  251.57   13.90
  -4   1   0    2.30    2.00
  -4   1   0    0.00    2.20
  -4   1   0   -2.90    4.60
   3  -1   0  107.89    8.70
  -3   1   0   89.29    8.90
   2  -1   0 1054.29   54.09
  -2   1   0 1058.59   54.29
   1  -1   0    9.60    2.60
   1  -1   0    7.70    2.20
  -1   1   0    8.80    2.60
  -1  -1   0 1633.84   90.89
   1   1   0 1221.38   86.79
  -2  -1   0  936.31   48.10
   2   1   0  901.41   48.00
   2   1   0 1011.20   48.00
  -3  -1   0  172.88   10.40
  -3  -1   0  190.58   10.40
   3   1   0  180.48   10.20
   3   1   0  178.68   10.30
  -4  -1   0  105.89    7.50
  -4  -1   0   93.19    7.60
   4   1   0  103.79    7.20
   4   1   0  108.69    7.10
  -5  -1   0 1067.99   54.49
  -5  -1   0 1057.99   54.39
   5   1   0 1073.39   54.09
   5   1   0 1048.10   54.09
  -6  -1   0  237.48   14.50
  -6  -1   0  257.17   14.70
   6   1   0  225.98   13.60
   6   1   0  247.18   13.70
  -7  -1   0   -2.80    3.20
  -7  -1   0    0.20    3.20
   7   1   0    2.80    2.40
   7   1   0    4.10    2.50
  -8  -1   0   53.99    6.40
  -8  -1   0   52.19    6.20
  -8  -1   0   28.50    8.00
  -9  -1   0  167.08   12.80
  -9  -1   0  175.78   12.90
 -10  -1   0   74.99    8.50
 -10  -1   0   67.69    8.20
 -11  -1   0   19.60    7.00
 -11  -1   0    9.30    5.60
 -12  -1   0    8.40    5.80
 -12  -1   0    7.00    5.70
 -12   2   0    2.00    4.90
 -12   2   0   -0.70    5.00
 -11   2   0    8.00    5.20
 -11   2   0    6.10    5.00
 -10   2   0   74.69    8.30
 -10   2   0   82.49    8.10
  -9   2   0  370.96   21.20
  -9   2   0  363.56   21.10
  -8   2   0  372.56   20.70
  -8   2   0  361.26   20.60
  -7   2   0  176.88   16.60
  -7   2   0  146.19   12.60
  -7   2   0  167.98   10.50
  -6   2   0    7.20    2.60
  -6   2   0    6.70    6.00
  -6   2   0    5.80    2.50
  -5   2   0  546.75   29.20
  -5   2   0  572.64   33.10
  -5   2   0  588.14   29.30
   4  -2   0    4.80    5.60
   4  -2   0    3.10    4.50
  -4   2   0   11.70    6.20
   3  -2   0  763.72   42.90
   3  -2   0  884.51   44.30
  -3   2   0  873.71   44.70
   2  -2   0  347.97   20.60
   2  -2   0  360.66   19.40
  -2   2   0  373.06   21.10
  -1   2   0 3017.40  154.18
  -1   2   0 3144.69  155.08
   0  -2   0  176.08    8.40
   0   2   0  134.79    8.60
  -1  -2   0  594.14   31.30
  -1  -2   0  631.34   31.20
   1   2   0  600.44   31.30
   1   2   0  624.44   31.20
  -2  -2   0    1.70    2.00
  -2  -2   0    1.90    2.40
   2   2   0    1.10    1.90
   2   2   0    2.60    2.40
  -3  -2   0 9999.00  526.35
   3   2   0 9195.28  524.85
  -4  -2   0 2646.24  127.39
  -4  -2   0 2413.56  127.39
  -5  -2   0  203.88   12.40
  -5  -2   0  187.58   12.40
   5   2   0  179.68   11.70
  -6  -2   0   36.80    5.20
  -6  -2   0   40.40    5.50
   6   2   0   42.30    5.00
   6   2   0   50.49    5.20
  -7  -2   0  143.79   10.80
  -7  -2   0  145.29   10.70
   7   2   0  140.59    9.80
   7   2   0  155.48   10.40
  -8  -2   0  106.99    9.70
   8   2   0  120.59    9.50
   8   2   0   92.49    8.10
  -9  -2   0  291.77   18.50
  -9  -2   0  277.27   18.40
   9   2   0  294.07   16.70
   9   2   0  306.67   19.20
 -10  -2   0   65.39    8.50
 -10  -2   0   63.39    8.20
 -11  -2   0   31.70    6.90
 -11  -2   0   29.70    7.10
 -12  -2   0   -6.70    9.70
 -12  -2   0   -4.00    5.10
 -11   3   0   41.60    6.70
 -11   3   0   37.90    6.70
  10  -3   0  133.79   12.50
 -10   3   0  162.88   11.50
 -10   3   0  139.59   11.60
   9  -3   0   29.90    7.40
  -9   3   0   30.70    5.10
  -9   3   0   30.40    5.20
   8  -3   0   14.80    6.50
  -8   3   0   18.60    4.20
  -8   3   0   22.90    4.30
   7  -3   0   83.29    8.80
  -7   3   0   88.69    7.00
  -7   3   0   96.99   12.60
  -7   3   0   91.49    7.90
   6  -3   0   43.30    6.40
  -6   3   0   33.30   10.70
   5  -3   0  168.48   14.10
   5  -3   0  139.09   11.70
  -5   3   0  173.38   15.60
   4  -3   0    4.40    5.90
   4  -3   0   -1.70    4.60
  -4   3   0    5.40    7.00
   3  -3   0  350.06   20.40
   3  -3   0  368.16   22.40
  -3   3   0  376.96   23.40
   2  -3   0 2634.64  135.79
  -2   3   0 2742.73  136.49
  -2   3   0 2663.33  134.69
   1  -3   0  422.96   23.40
  -1   3   0  349.57   20.50
  -1   3   0  409.06   21.40
  -1   3   0  434.86   23.50
  -1   3   0  408.86   20.40
   0  -3   0 4286.87  245.38
   0   3   0 4400.86  247.68
  -1  -3   0  331.17   16.20
  -1  -3   0  291.37   16.30
   1   3   0  281.97   16.10
   1   3   0  302.07   16.30
  -2  -3   0  130.99    7.70
  -2  -3   0  115.69    8.10
   2   3   0  115.19    7.70
   2   3   0  123.59    8.10
  -3  -3   0  193.68   11.90
  -3  -3   0  212.78   12.30
   3   3   0  185.98   11.60
  -4  -3   0 1553.74   77.09
  -4  -3   0 1483.85   77.29
   4   3   0 1502.35   77.19
   4   3   0 1524.95   76.99
  -5  -3   0   21.10    5.20
  -5  -3   0   21.50    4.60
   5   3   0   32.60    4.80
   5   3   0   23.90    4.90
  -6  -3   0  102.69    9.10
  -6  -3   0  106.09    9.20
   6   3   0  111.09    8.70
   6   3   0  110.59    9.00
  -7  -3   0  191.58   12.90
  -7  -3   0  185.68   12.70
   7   3   0  176.48   11.90
   7   3   0  178.78   12.00
  -8  -3   0  613.14   35.10
  -8  -3   0  635.64   35.00
   8   3   0  643.34   34.20
   8   3   0  652.33   34.30
  -9  -3   0   89.79    9.10
  -9  -3   0   69.39    8.80
   9   3   0   97.09    8.10
   9   3   0   84.59    8.00
 -10  -3   0   11.40    5.90
  10   3   0    7.60    4.10
  10   3   0   -1.80    3.60
 -11  -3   0   20.10    6.40
 -11  -3   0   18.00    6.00
 -12  -3   0   95.29   10.50
 -12  -3   0   82.19   10.60
 -11   4   0   22.00    6.30
 -11   4   0   17.10    5.40
 -10   4   0  525.05   28.60
 -10   4   0  507.15   28.70
  -9   4   0    4.00    3.80
  -9   4   0    9.00    4.20
  -8   4   0  238.58   14.30
   6  -4   0   25.90    7.90
  -6   4   0   18.30    8.70
   5  -4   0  479.25   31.10
  -5   4   0  468.25   30.10
   4  -4   0   90.39   10.60
  -4   4   0   92.79   11.60
   3  -4   0   37.50    7.90
  -3   4   0   36.20    8.70
   2  -4   0   19.70    7.20
  -2   4   0   22.60    7.80
  -2   4   0   20.30    4.80
   1  -4   0   20.30    6.60
  -1   4   0   17.00    2.30
  -1   4   0   18.20    2.70
   0  -4   0   11.00    2.10
   0  -4   0    9.20    2.30
   0   4   0    8.30    2.70
  -1  -4   0  580.94   30.90
   1   4   0  612.64   30.90
   1   4   0  590.84   31.00
  -2  -4   0   31.80    6.50
  -2  -4   0   37.70    4.40
   2   4   0   38.30    4.20
   2   4   0   42.10    4.50
  -3  -4   0  222.78   14.10
  -3  -4   0  251.27   13.90
   3   4   0  222.08   13.70
   3   4   0  245.18   14.20
  -4  -4   0   13.00    4.60
  -4  -4   0    6.50    3.60
   4   4   0   15.70    4.00
   4   4   0   21.70    4.40
  -5  -4   0  104.59    8.90
  -5  -4   0   85.09    7.70
   5   4   0   96.99    8.30
   5   4   0   93.19    7.90
  -6  -4   0   10.50    4.40
  -6  -4   0    9.40    3.90
   6   4   0   19.50    4.50
   6   4   0   17.60    4.00
  -7  -4   0   24.20    5.10
  -7  -4   0   16.10    4.40
   7   4   0   11.80    4.30
   7   4   0   15.40    4.20
  -8  -4   0  216.18   15.70
  -8  -4   0  211.88   15.90
   8   4   0  235.78   15.20
   8   4   0  222.58   15.10
  -9  -4   0  451.15   27.00
  -9  -4   0  444.86   27.10
   9   4   0  455.85   26.20
   9   4   0  480.05   26.40
 -10  -4   0  668.93   38.00
 -10  -4   0  656.73   37.60
  10   4   0  654.03   36.50
  10   4   0  692.13   36.40
 -11  -4   0    3.20    5.50
  11   4   0   -0.60    4.30
  11   4   0    1.20    4.30
 -12  -4   0  279.07   19.30
 -12  -4   0  283.37   20.10
  12   4   0  244.18   15.90
 -11   5   0   -5.80    4.10
 -11   5   0    5.50    5.90
 -10   5   0  172.78   12.80
 -10   5   0  187.18   12.90
  -9   5   0   35.20    5.20
  -9   5   0   33.60    5.30
   7  -5   0  121.99   14.40
   6  -5   0   40.90    9.70
   5  -5   0  110.99   12.10
  -5   5   0   98.19   12.90
   4  -5   0   29.80    7.40
  -4   5   0   28.10    8.60
   3  -5   0  243.88   18.20
  -3   5   0  196.58   19.10
   2  -5   0    5.30    7.40
  -2   5   0    5.00    2.70
  -2   5   0   -5.10    5.20
  -2   5   0    3.80    2.20
   1  -5   0  345.37   22.80
  -1   5   0  290.47   17.10
  -1   5   0  317.67   16.90
   0  -5   0 1102.99   50.29
   0  -5   0  932.41   50.39
   0   5   0  941.01   50.69
   0   5   0  981.00   50.69
  -1  -5   0  564.74   31.60
  -1  -5   0  651.53   31.40
   1   5   0  590.04   31.70
   1   5   0  608.24   31.90
  -2  -5   0  527.75   28.20
   2   5   0  526.65   28.20
   2   5   0  515.35   27.90
  -3  -5   0  104.79    9.10
  -3  -5   0  115.99    8.90
   3   5   0  120.29    9.50
   3   5   0   93.19    8.60
  -4  -5   0  332.07   19.50
  -4  -5   0  310.67   19.00
   4   5   0  335.17   19.40
   4   5   0  346.87   19.10
  -5  -5   0  462.15   25.10
  -5  -5   0  415.56   24.60
   5   5   0  445.16   24.90
   5   5   0  446.76   24.70
  -6  -5   0   18.50    4.40
  -6  -5   0   15.40    4.70
   6   5   0   16.40    4.90
   6   5   0   17.00    4.80
  -7  -5   0   44.40    7.00
  -7  -5   0   43.50    6.10
   7   5   0   49.80    6.40
   7   5   0   44.30    6.40
  -8  -5   0  127.09   11.60
  -8  -5   0  113.39   10.60
   8   5   0  128.29   11.00
   8   5   0  114.59   10.20
  -9  -5   0  226.58   17.20
  -9  -5   0  233.38   17.90
   9   5   0  242.48   16.40
   9   5   0  242.58   16.20
 -10  -5   0   56.49    8.20
 -10  -5   0   60.29    9.00
  10   5   0   40.90    7.00
  10   5   0   43.10    7.20
 -11  -5   0   24.00    7.50
 -11  -5   0   17.30    6.10
  11   5   0   15.30    5.30
  11   5   0   13.60    5.60
 -12  -5   0   79.19   10.60
  12   5   0  101.19    9.80
  12   5   0  110.59    9.70
   8  -6   0  220.28   21.20
   7  -6   0   94.79   13.50
   6  -6   0  542.15   34.40
   5  -6   0   26.00    8.80
  -5   6   0   27.70   10.30
   4  -6   0   67.29   10.40
  -4   6   0   57.29   11.20
   3  -6   0  122.89   13.30
  -3   6   0  108.19   13.50
  -3   6   0  129.79    8.10
  -3   6   0  118.89   11.10
  -3   6   0  139.29    8.00
   2  -6   0  110.89   12.50
  -2   6   0   86.99    7.10
  -2   6   0  110.49    6.90
  -2   6   0   84.69    8.90
   1  -6   0  420.46   27.10
  -1   6   0  409.66   21.40
  -1   6   0  376.36   21.80
   0  -6   0    3.80    3.00
   0  -6   0    5.80    2.50
   0   6   0    1.40    3.80
   0   6   0   -1.30    2.90
  -1  -6   0  151.88   10.30
   1   6   0  145.69   10.10
   1   6   0  133.49   10.60
  -2  -6   0  150.78   11.30
   2   6   0  152.78   11.20
   2   6   0  165.28   11.50
  -3  -6   0   42.90    5.60
  -3  -6   0   33.20    5.90
   3   6   0   48.40    6.30
   3   6   0   40.30    5.60
  -4  -6   0   98.69    9.00
  -4  -6   0   98.49    8.80
   4   6   0   87.59    8.20
   4   6   0   92.79    8.20
  -5  -6   0  903.21   48.90
  -5  -6   0  947.81   48.60
   5   6   0  931.21   48.70
   5   6   0  907.21   48.60
  -6  -6   0  278.37   17.70
  -6  -6   0  259.17   16.60
   6   6   0  267.27   17.20
   6   6   0  262.27   16.60
  -7  -6   0   -3.40    4.30
  -7  -6   0  -11.70    3.40
   7   6   0    3.90    4.20
   7   6   0   -0.60    4.00
  -8  -6   0  153.78   12.90
  -8  -6   0  159.98   13.80
   8   6   0  155.88   13.10
   8   6   0  147.29   12.80
  -9  -6   0   38.90    8.30
  -9  -6   0   56.79    8.50
   9   6   0   49.90    7.70
   9   6   0   44.70    7.30
 -10  -6   0  109.29   12.40
 -10  -6   0  122.49   12.40
  10   6   0  102.49   10.60
  10   6   0  130.39   11.70
 -11  -6   0   33.30    7.40
 -11  -6   0   40.80    9.00
  11   6   0   19.70    6.20
  11   6   0   24.90    6.60
 -12  -6   0    9.90    6.40
  12   6   0    5.90    5.50
  12   6   0    4.40    5.40
   8  -7   0   22.40   11.00
   7  -7   0   64.39   12.60
   6  -7   0   82.09   13.10
   5  -7   0   55.89   11.70
   4  -7   0  712.33   41.20
  -4   7   0  709.63   35.60
  -4   7   0  622.84   42.00
   3  -7   0  562.44   36.00
  -3   7   0  576.24   34.90
  -3   7   0  638.84   30.80
  -3   7   0  566.64   30.90
   2  -7   0  490.45   32.60
  -2   7   0  399.36   26.70
  -2   7   0  507.75   24.90
   1  -7   0  229.48   20.50
  -1   7   0  235.58   13.90
  -1   7   0  214.78   15.40
   0  -7   0   -2.50    2.40
   0  -7   0   -2.80    2.70
   0   7   0   -0.90    3.00
   0   7   0    1.90    3.50
  -1  -7   0   17.80    4.00
  -1  -7   0   12.70    3.80
   1   7   0   12.30    4.10
  -2  -7   0   44.00    5.70
   2   7   0   54.29    6.30
  -3  -7   0  144.29   10.60
  -3  -7   0  121.89   10.70
   3   7   0  136.29   11.10
   3   7   0  156.98   11.00
  -4  -7   0  229.68   14.80
  -4  -7   0  242.48   15.40
   4   7   0  230.78   15.10
   4   7   0  218.78   14.80
  -5  -7   0  293.97   18.10
  -5  -7   0  288.67   18.50
   5   7   0  305.57   18.70
   5   7   0  296.07   18.10
  -6  -7   0   17.80    5.20
  -6  -7   0   12.00    5.60
   6   7   0   15.20    5.30
   6   7   0    3.70    5.20
  -7  -7   0   79.09    8.70
  -7  -7   0   71.69    9.10
   7   7   0   86.19    9.50
   7   7   0   86.59    9.40
  -8  -7   0   88.69    9.80
  -8  -7   0   99.99   11.00
   8   7   0  106.49   10.40
   8   7   0  117.39   10.90
   9   7   0   21.60    6.10
   9   7   0   12.30    6.40
 -10  -7   0   45.30    8.60
 -10  -7   0   36.60    7.20
  10   7   0   40.40    7.70
  10   7   0   24.50    6.70
 -11  -7   0    9.70    5.80
  11   7   0   15.50    5.70
  11   7   0    0.30    5.70
 -12  -7   0    1.10    9.30
  12   7   0   13.70    5.70
  12   7   0   10.30    6.50
   8  -8   0   -8.50    8.60
   7  -8   0   54.59   12.30
   6  -8   0  115.19   15.90
   5  -8   0 1491.45   84.39
  -5   8   0 1616.64   79.29
   4  -8   0   43.90   11.40
   3  -8   0    9.00   10.10
  -3   8   0   16.50    3.90
  -3   8   0   21.90    6.50
  -3   8   0   15.70    3.70
   2  -8   0  233.08   21.80
  -2   8   0  242.28   14.20
  -2   8   0  253.37   17.30
  -2   8   0  232.58   14.60
   1  -8   0   54.59   11.80
  -1   8   0   48.30    7.50
  -1   8   0   71.39    6.40
   0  -8   0  300.77   16.20
   0  -8   0  337.37   24.70
   0  -8   0  269.17   16.50
   0   8   0  280.57   17.40
   0   8   0  290.27   17.50
  -1  -8   0  261.37   74.89
   1   8   0  237.38   86.69
  -2  -8   0  415.06   24.00
  -2  -8   0  430.46   23.50
   2   8   0  432.96   24.40
  -3  -8   0  369.96   22.70
   3   8   0  393.96   22.50
   3   8   0  402.76   22.90
  -4  -8   0    9.90    4.10
  -4  -8   0    3.60    4.30
   4   8   0    8.60    4.70
   4   8   0    2.30    3.90
  -5  -8   0  645.84   36.40
  -5  -8   0  679.43   36.90
   5   8   0  678.83   36.80
   5   8   0  659.53   36.60
  -6  -8   0   -3.00    4.30
  -6  -8   0   -0.40    4.70
   6   8   0    7.00    4.70
   6   8   0    4.60    5.30
  -7  -8   0   71.19    8.80
  -7  -8   0   86.49   10.00
   7   8   0   91.19    9.60
   7   8   0   93.89   10.50
  -8  -8   0    3.20    6.10
  -8  -8   0    5.20    4.90
   8   8   0    4.60    5.00
   8   8   0    9.00    5.90
  -9  -8   0  110.19   12.30
  -9  -8   0  115.89   11.50
   9   8   0   98.69   17.70
   9   8   0  124.49   12.00
 -10  -8   0   58.69    9.10
  10   8   0   71.69    9.70
  10   8   0   86.89   10.10
 -11  -8   0   31.40    7.20
  11   8   0   23.60    6.90
  11   8   0   25.00    7.00
 -12  -8   0   21.40    7.40
  12   8   0   10.00    6.30
   8  -9   0   57.09   13.70
   7  -9   0    9.50   10.20
   6  -9   0   35.40   11.60
  -6   9   0   38.60    4.90
   5  -9   0  206.28   20.70
  -5   9   0  182.88   12.50
  -5   9   0  186.88   12.40
   4  -9   0  202.08   21.60
  -4   9   0  265.67   15.60
  -4   9   0  257.97   15.30
   3  -9   0   43.40   12.60
  -3   9   0   31.80    5.20
  -3   9   0   37.10    5.00
   2  -9   0  174.18   19.20
  -2   9   0  156.78   11.80
   1  -9   0   36.40   12.10
   0  -9   0    6.80    3.50
   0  -9   0   35.50   11.60
   0  -9   0    8.20    4.40
   0   9   0    7.00    4.00
   0   9   0   10.60    4.70
  -1  -9   0   41.40    5.10
  -1  -9   0   36.00    5.40
   1   9   0   34.00    5.90
   1   9   0   23.90    5.20
  -2  -9   0  117.79    9.70
  -2  -9   0  109.69   10.60
   2   9   0  126.19   10.60
   2   9   0  128.49   10.90
  -3  -9   0  172.98   12.90
  -3  -9   0  159.98   11.60
   3   9   0  152.38   12.60
   3   9   0  152.18   12.40
  -4  -9   0   59.19    7.80
   4   9   0   53.89    7.70
   4   9   0   61.69    7.90
  -5  -9   0  109.19   10.10
  -5  -9   0   92.99   10.10
   5   9   0  102.79   10.00
   5   9   0   95.19   10.40
  -6  -9   0    5.60    5.60
   6   9   0   17.30    6.10
   6   9   0    2.80    4.80
  -7  -9   0    7.00    5.90
  -7  -9   0    8.30    4.90
   7   9   0   12.80    5.80
   7   9   0    4.00    5.80
  -8  -9   0   27.60    7.60
  -8  -9   0   17.50    6.00
   8   9   0   26.10    7.00
   8   9   0    7.50    5.60
  -9  -9   0  292.87   21.00
  -9  -9   0  356.56   30.00
   9   9   0  295.37   21.20
   9   9   0  326.27   21.50
 -10  -9   0    3.70    5.60
  10   9   0    1.10    5.80
 -11  -9   0   38.00    8.60
  11   9   0   19.20    6.60
   7 -10   0   17.40   12.10
  -7  10   0   18.00    4.80
   6 -10   0   49.10   13.80
  -6  10   0   93.89    8.20
  -6  10   0   76.49    7.10
   5 -10   0  277.37   26.30
  -5  10   0  285.47   17.30
  -5  10   0  296.37   17.50
   4 -10   0   52.49   13.50
   3 -10   0   17.60   13.00
  -3  10   0   10.00    4.90
   2 -10   0  112.99   17.80
  -2  10   0  139.39   11.00
  -2  10   0  125.79   11.30
   1 -10   0   -1.10   12.20
  -1  10   0   -1.00    4.60
  -1  10   0   -0.10    4.40
   0 -10   0  105.59   17.70
   0 -10   0   90.59   10.30
   0 -10   0  133.69    8.90
   0  10   0   96.69    9.50
   0  10   0  110.19   10.00
  -1 -10   0   38.90    5.50
  -1 -10   0   34.40    5.80
   1  10   0   62.39    7.40
   1  10   0   53.79    6.90
  -2 -10   0    3.40    4.10
  -2 -10   0   12.80    4.70
   2  10   0    5.90    4.80
   2  10   0   10.90    5.00
  -3 -10   0  183.98   14.00
   3  10   0  191.38   14.40
   3  10   0  160.08   13.70
  -4 -10   0  303.57   18.70
  -4 -10   0  262.77   17.30
   4  10   0  238.88   24.30
   4  10   0  258.27   18.20
  -5 -10   0   12.00    6.20
   5  10   0   22.50    6.60
   5  10   0   14.10    5.80
  -6 -10   0    0.50    5.60
  -6 -10   0    8.00    5.10
   6  10   0   -2.40    5.30
   6  10   0    9.70    7.90
  -7 -10   0   35.10    8.20
  -7 -10   0   17.20    6.10
   7  10   0   26.40    7.20
   7  10   0   38.40    7.40
  -8 -10   0   66.59    9.30
  -8 -10   0   65.09    9.70
   8  10   0   71.59    9.60
   8  10   0   62.99    9.40
  -9 -10   0  205.58   17.20
   9  10   0  211.98   17.60
 -10 -10   0   17.50    6.90
  10  10   0    5.00    6.10
 -11 -10   0    7.60    6.30
  11  10   0    7.30    6.50
   6 -11   0   12.70   12.50
  -6  11   0   12.90    4.50
  -6  11   0    8.90    5.10
   5 -11   0   75.39   15.60
  -5  11   0   75.19    7.70
   4 -11   0    6.40   11.80
  -4  11   0   12.20    4.80
   3 -11   0   63.69   15.50
  -3  11   0   59.39    7.50
  -3  11   0   75.69    7.80
   2 -11   0   12.90   13.30
  -2  11   0   21.40    5.50
  -2  11   0   11.00    5.30
   1 -11   0  182.18   22.60
  -1  11   0  208.28   15.20
  -1  11   0  224.28   15.20
   0 -11   0   78.39   17.80
   0  11   0   90.09    9.00
   0  11   0   83.49    9.00
  -1 -11   0   -1.30    3.80
  -1 -11   0  -19.90   12.90
  -1 -11   0   10.50    4.60
   1  11   0    1.80    4.80
   1  11   0    0.20    5.20
  -2 -11   0  218.48   14.90
  -2 -11   0  213.58   14.20
   2  11   0  189.48   19.10
   2  11   0  186.18   15.40
  -3 -11   0   22.00    5.60
  -3 -11   0   16.30    4.80
   3  11   0   20.40    5.80
  -4 -11   0   42.60    6.40
  -4 -11   0   46.20    7.50
   4  11   0   25.30    6.90
   4  11   0   36.00    7.20
  -5 -11   0   24.70    7.20
  -5 -11   0   31.80    6.50
   5  11   0   35.60    7.90
   5  11   0   44.10    7.70
  -6 -11   0  143.59   13.50
   6  11   0  137.49   13.20
   6  11   0  129.99   12.90
  -7 -11   0  157.38   15.00
  -7 -11   0  129.09   13.10
   7  11   0  171.08   14.80
  -8 -11   0   25.40    7.40
   8  11   0   42.00    8.30
  -9 -11   0  283.67   21.90
   9  11   0  337.77   22.60
 -10 -11   0   -6.30    5.70
  10  11   0    0.80    6.40
   5 -12   0   71.99   15.30
  -5  12   0   50.79    7.10
  -5  12   0   56.09    7.10
   4 -12   0   48.60   15.30
  -4  12   0   49.99    7.10
  -4  12   0   44.30    6.80
   3 -12   0   25.10   14.30
  -3  12   0   18.20    5.60
  -3  12   0    8.20    5.20
   2 -12   0   72.89   17.10
  -2  12   0   55.49    7.60
  -2  12   0   57.89    7.60
   1 -12   0   79.39   17.80
  -1  12   0   88.39   15.00
  -1  12   0   96.89    9.80
   0 -12   0    6.60   14.90
   0  12   0    8.50    5.70
   0  12   0   -0.50    5.10
  -1 -12   0    8.20    4.50
  -1 -12   0    4.30    4.00
  -1 -12   0  -10.50   13.80
   1  12   0    1.30    5.30
   1  12   0   -0.20    5.30
  -2 -12   0   14.20    4.90
  -2 -12   0   10.80    5.10
   2  12   0    6.90    6.00
   2  12   0    9.20    5.60
   3  12   0   38.90   10.00
  -4 -12   0  283.07   21.40
  -4 -12   0  319.97   21.40
   4  12   0  347.07   22.30
   4  12   0  317.17   21.80
  -5 -12   0  102.89   10.90
  -5 -12   0  113.39   12.60
   5  12   0  110.79   12.10
   5  12   0  118.39   12.70
  -6 -12   0   35.80    6.80
  -6 -12   0   25.20    7.80
   6  12   0   31.30    7.80
   7  12   0  182.48   16.20
  -8 -12   0   27.80    7.70
   8  12   0    9.60    6.90
  -9 -12   0   85.49   11.10
   9  12   0   82.19   10.90
   3 -13   0   -7.80   13.90
  -3  13   0   -5.40    4.70
  -3  13   0    5.00    5.20
   2 -13   0   17.00   14.80
  -2  13   0    5.20    5.90
  -2  13   0    2.90    4.90
   1 -13   0   54.09   16.90
  -1  13   0   76.49    9.00
  -1  13   0   58.09    8.20
   0  13   0   38.50    7.50
  -1 -13   0   74.99   19.70
  -1 -13   0  112.39    9.50
  -1 -13   0  115.79    9.40
   1  13   0   82.49   10.10
   1  13   0   76.79   10.30
  -2 -13   0   34.20    6.40
  -2 -13   0   15.10    5.20
   2  13   0   30.20    7.60
   2  13   0   20.00    6.80
  -3 -13   0   32.00    6.30
  -3 -13   0   25.90    6.80
   3  13   0   22.20    7.00
   3  13   0   27.40    7.20
  -4 -13   0  246.38   18.70
  -4 -13   0  231.98   16.70
   4  13   0  203.28   18.30
  -5 -13   0   24.50    8.00
  -5 -13   0   34.30    7.10
   5  13   0   21.00    8.20
  -6 -13   0   -3.00    5.10
   6  13   0   -5.30    6.10
  -7 -13   0  107.19   11.10
   7  13   0   87.99   16.00
  -8 -13   0   29.40   13.70
   8  13   0   17.10    7.20
   1 -14   0  143.69   23.70
  -1  14   0  164.18   14.80
  -1  14   0  156.48   14.40
   0 -14   0   39.30   17.90
   0  14   0   47.20    8.00
   0  14   0   17.70    7.50
  -1 -14   0   55.49   19.30
   1  14   0   51.69   10.50
   1  14   0   49.10    8.50
  -2 -14   0  -17.10   14.50
  -2 -14   0    3.90    5.20
  -2 -14   0    2.60    4.60
   2  14   0   -3.30    6.10
  -3 -14   0  105.89   10.80
  -3 -14   0  103.69   10.10
   3  14   0   91.19   11.40
  -4 -14   0  378.06   24.90
  -4 -14   0  420.66   26.30
   4  14   0  412.76   26.80
  -5 -14   0   44.60    8.30
   5  14   0   52.69   10.50
  -6 -14   0    6.60    6.10
   6  14   0   -5.90    6.10
   6  14  -1   21.70    7.80
  -6 -14   1   14.20    6.90
   5  14  -1   95.59   12.10
  -5 -14   1   99.39   10.70
   3  14  -1   45.80    8.90
  -3 -14   1   33.10    7.50
  -3 -14   1   44.10    7.70
   2  14  -1   24.40    7.70
  -2 -14   1   13.60    5.80
  -2 -14   1   35.20   17.30
  -2 -14   1   10.20    5.20
   1  14  -1   12.80    6.90
  -1 -14   1    9.40   16.50
  -1 -14   1   12.30    4.10
   0  14  -1  128.99   13.60
   0  14  -1  187.98   15.60
   0 -14   1  163.78   24.50
  -1  14  -1   13.40    6.20
  -1  14  -1    9.70    6.10
   1 -14   1   23.40   16.30
   8  13  -1  127.59   13.70
  -8 -13   1  100.79   12.80
   7  13  -1   20.30    7.40
  -7 -13   1    6.30    5.20
   6  13  -1    7.00    6.60
  -6 -13   1   15.30    6.40
   5  13  -1  158.38   15.50
  -5 -13   1  200.68   15.00
  -5 -13   1  148.69   15.00
   4  13  -1  218.98   18.60
  -4 -13   1  272.07   21.30
  -4 -13   1  262.97   18.10
   3  13  -1   88.79   10.70
   3  13  -1   77.19   10.10
  -3 -13   1   60.29    8.30
  -3 -13   1   76.59    9.40
   2  13  -1    3.70    6.20
   2  13  -1   -0.30    5.40
  -2 -13   1    4.10    4.70
  -2 -13   1    8.40    5.50
   1  13  -1   43.50    7.70
   1  13  -1   13.80    6.20
  -1 -13   1   27.80    6.80
  -1 -13   1    2.50   18.10
  -1 -13   1   37.80    5.60
   0  13  -1  157.28   14.00
   0 -13   1  129.49   27.80
  -1  13  -1   19.30    6.10
  -1  13  -1   13.10    6.30
   1 -13   1   10.10   14.50
  -2  13  -1    3.50    5.60
  -2  13  -1    0.70    5.10
   2 -13   1    6.20   14.50
  -3  13  -1   -7.00    4.80
  -3  13  -1   -5.50    5.10
   3 -13   1  -14.30   14.00
   9  12  -1   10.80    6.90
   8  12  -1   70.49   10.50
   6  12  -1  185.88   16.50
  -6 -12   1  228.78   18.10
  -6 -12   1  185.08   15.50
   5  12  -1   58.79    9.70
   5  12  -1   63.79    9.10
  -5 -12   1   50.49    9.10
  -5 -12   1   53.49    8.00
  -4 -12   1   50.89    8.10
   3  12  -1  256.67   19.00
   3  12  -1  280.47   19.50
  -3 -12   1  254.77   17.60
  -3 -12   1  282.67   18.80
   2  12  -1    2.40    5.60
   2  12  -1   -2.50    5.30
  -2 -12   1    7.10    5.10
  -2 -12   1    7.30    4.60
   1  12  -1   34.00    7.50
   1  12  -1   57.19    8.10
  -1 -12   1   46.80    6.20
  -1 -12   1   46.90    7.00
  -1 -12   1   29.00   16.10
   0  12  -1   68.49    8.40
   0  12  -1   45.60    7.50
   0 -12   1   35.60   16.00
  -1  12  -1   15.80    5.80
  -1  12  -1   14.60    5.40
   1 -12   1   20.80   14.50
  -2  12  -1   15.70    5.40
  -2  12  -1   11.00    9.10
   2 -12   1   25.30   14.50
  -3  12  -1    7.00    6.80
  -3  12  -1    3.40    5.00
   3 -12   1   -3.60   12.80
  -4  12  -1   56.39    7.40
  -4  12  -1   40.40    7.30
   4 -12   1   42.90   14.80
  -5  12  -1   79.19    9.10
   5 -12   1   71.29   16.30
  10  11  -1   30.80    9.20
 -10 -11   1   40.10    9.00
  -9 -11   1   25.70    7.00
   8  11  -1  117.19   12.50
  -8 -11   1  100.49   11.70
   7  11  -1   79.19    9.90
  -7 -11   1   76.69   10.40
   6  11  -1    8.90    5.80
   6  11  -1   11.90    6.00
  -6 -11   1   27.30    5.80
  -6 -11   1   25.50    7.20
   5  11  -1   16.50    6.50
   5  11  -1   20.60    6.50
  -5 -11   1   18.10    6.70
  -5 -11   1    6.50    4.90
   4  11  -1   12.90    6.60
   4  11  -1   12.40    6.00
  -4 -11   1   20.80    6.70
  -4 -11   1   24.00    5.80
   3  11  -1   60.09    8.50
   3  11  -1   69.09    9.00
  -3 -11   1   55.09    7.40
  -3 -11   1   62.19    8.60
   2  11  -1   37.50    6.90
   2  11  -1   28.70    6.20
  -2 -11   1   40.10    6.50
  -2 -11   1   29.70    5.50
   1  11  -1   48.50    7.40
   1  11  -1   47.40    8.30
  -1 -11   1   47.10    6.10
  -1 -11   1   42.30   11.80
   0  11  -1   32.40    6.50
   0  11  -1   32.30    6.00
   0 -11   1   16.00   14.00
   0 -11   1   34.00    4.80
  -1  11  -1   67.19    7.90
   1 -11   1   47.40   15.30
  -2  11  -1   19.20    5.80
  -2  11  -1   29.70    6.10
   2 -11   1   25.30   13.20
  -3  11  -1  106.19   10.20
  -3  11  -1  140.59   11.00
   3 -11   1  103.69   17.80
  -4  11  -1  135.79   11.40
   4 -11   1  114.69   17.80
  -5  11  -1  123.99   10.50
  -5  11  -1  110.59   10.10
   5 -11   1   93.49   15.90
  -6  11  -1  -11.10    4.10
  -6  11  -1   -5.00    4.40
   6 -11   1   -3.00   11.10
  11  10  -1   -4.60    5.80
 -11 -10   1    5.20    6.10
  10  10  -1   76.09   10.30
 -10 -10   1   84.09   17.70
   9  10  -1   12.90    6.70
  -9 -10   1    3.30    5.40
   8  10  -1    5.50    5.70
   8  10  -1    4.10    6.00
  -8 -10   1   16.80    8.20
  -8 -10   1   -0.90    5.10
   7  10  -1   68.59    9.70
   7  10  -1   81.29    9.90
  -7 -10   1  108.59   11.00
  -7 -10   1   82.79   10.80
   6  10  -1   36.50    7.50
  -6 -10   1   28.20    6.70
  -6 -10   1   29.30    7.80
   5  10  -1  166.68   14.20
   5  10  -1  146.19   13.50
  -5 -10   1  152.58   14.50
  -5 -10   1  155.18   13.90
   4  10  -1  102.89   10.10
  -4 -10   1   72.19    8.00
  -4 -10   1   98.49    9.80
   3  10  -1    2.70    4.90
   3  10  -1   10.90    5.60
  -3 -10   1   16.90    4.80
  -3 -10   1   16.90    5.60
   2  10  -1   -4.30    4.70
   2  10  -1    0.60    4.50
  -2 -10   1    0.10    4.20
  -2 -10   1    3.40    4.80
   1  10  -1   11.70    5.50
   1  10  -1    4.10    4.60
  -1 -10   1   10.10    4.20
  -1 -10   1   13.20    4.90
   0  10  -1   83.89    8.70
   0  10  -1   67.19    8.40
   0 -10   1   90.29   16.30
   0 -10   1  109.29    8.50
  -1  10  -1   -5.90    4.00
  -1  10  -1   -1.60    4.70
   1 -10   1  -17.60   11.50
  -2  10  -1   72.39    7.90
  -2  10  -1   84.19    8.00
   2 -10   1   59.69   14.70
  -3  10  -1  186.68   13.30
   3 -10   1  166.58   20.30
  -4  10  -1   41.80    6.00
  -4  10  -1   42.00    5.80
   4 -10   1   36.30   12.40
  -5  10  -1   51.69    6.20
   5 -10   1   33.20   11.80
  -6  10  -1   18.20    4.80
  -6  10  -1   18.00    4.80
   6 -10   1   20.20   11.30
  -7  10  -1   90.69    8.60
  -7  10  -1  106.19    8.80
   7 -10   1  114.69   17.00
  11   9  -1    5.80    6.20
 -11  -9   1    3.20    6.10
  10   9  -1    9.00    6.30
 -10  -9   1    9.00    6.40
   9   9  -1   52.49    8.40
   8   9  -1    2.30    5.40
   8   9  -1   -1.60    5.30
  -8  -9   1    1.50    5.80
  -8  -9   1    2.10    5.40
   7   9  -1   76.59    9.50
   7   9  -1   76.89    9.70
  -7  -9   1  107.79   11.70
  -7  -9   1   84.89    9.80
   6   9  -1   -1.90    4.60
   6   9  -1    2.40    5.40
  -6  -9   1   -0.50    5.00
  -6  -9   1    8.90    5.90
   5   9  -1   87.89    9.60
   5   9  -1   68.39    8.70
  -5  -9   1   78.79    9.30
  -5  -9   1   79.99    8.60
   4   9  -1   -2.60    4.70
   4   9  -1    7.30    4.90
  -4  -9   1   15.50    5.50
  -4  -9   1    5.10    4.30
   3   9  -1  190.88   13.70
   3   9  -1  195.88   14.00
  -3  -9   1  180.98   13.70
  -3  -9   1  179.28   12.90
   2   9  -1   17.10    5.00
   2   9  -1    3.20    4.00
  -2  -9   1    7.90    4.00
  -2  -9   1    6.10    4.60
   1   9  -1   92.09    9.00
   1   9  -1   79.69    8.20
  -1  -9   1   87.99    8.10
  -1  -9   1   88.59    8.10
   0   9  -1   81.79    8.40
   0  -9   1   90.39   14.90
   0  -9   1  102.49    8.10
   0  -9   1   72.39    9.70
  -1   9  -1  221.98   14.80
  -1   9  -1  222.48   14.60
   1  -9   1  213.28   21.50
  -2   9  -1  334.77   19.60
   2  -9   1  321.57   27.20
  -3   9  -1   73.79    7.20
  -3   9  -1   78.79    7.20
   3  -9   1   55.89   13.70
  -4   9  -1  270.97   16.20
  -4   9  -1  262.67   16.50
   4  -9   1  266.67   25.20
  -5   9  -1  404.26   22.50
  -5   9  -1  420.46   22.80
   5  -9   1  354.36   29.60
  -6   9  -1    9.50    4.20
  -6   9  -1    5.80    3.90
   6  -9   1   -1.00    9.60
  -7   9  -1    7.60    3.90
  -7   9  -1    2.90    3.90
   7  -9   1    1.10    9.80
   8  -9   1   11.80   10.70
  11   8  -1   -9.40    4.90
  11   8  -1    9.00    5.90
 -11  -8   1    5.60    6.00
  10   8  -1   53.59    8.60
  10   8  -1   73.99    9.50
 -10  -8   1   64.39    9.50
   9   8  -1  184.18   14.90
   9   8  -1  118.49   18.70
  -9  -8   1  179.78   15.20
  -9  -8   1  174.88   15.30
   8   8  -1   27.10    6.70
   8   8  -1   17.70    6.20
  -8  -8   1   33.00    6.70
   7   8  -1   13.30    5.20
   7   8  -1   -2.60    5.80
  -7  -8   1   10.00    5.00
  -7  -8   1   -2.40    5.30
   6   8  -1   71.69    8.80
   6   8  -1   82.19    9.30
  -6  -8   1   80.89    9.70
  -6  -8   1   85.49    8.90
  -5  -8   1   11.80    4.20
   4   8  -1    2.10    4.60
   4   8  -1    5.50    4.20
  -4  -8   1   14.00    4.50
  -4  -8   1    6.40    4.80
   3   8  -1  222.08   14.90
   3   8  -1  234.48   15.30
  -3  -8   1  217.58   15.10
   2   8  -1   18.80   63.39
  -2  -8   1  102.69   66.19
   1   8  -1  663.23   35.50
   1   8  -1  637.64   35.30
  -1  -8   1  680.53   34.70
  -1  -8   1  643.84   35.10
   0   8  -1  576.04   33.20
   0   8  -1  640.64   33.40
   0  -8   1  632.34   32.70
   0  -8   1  598.54   38.20
   0  -8   1  625.44   32.30
  -1   8  -1  105.19    9.40
   1  -8   1  135.09   15.40
  -2   8  -1   29.10    6.90
  -2   8  -1   47.60    5.20
   2  -8   1   29.00   10.20
  -3   8  -1  112.79   11.30
  -3   8  -1  110.09    8.80
  -3   8  -1  125.39    9.20
   3  -8   1   99.99   14.70
  -4   8  -1  230.58   14.00
  -4   8  -1  245.78   13.90
   4  -8   1  183.68   19.40
   5  -8   1  462.05   31.90
  -6   8  -1   44.20    5.30
  -6   8  -1   54.49    5.50
   6  -8   1   49.90   12.30
  -7   8  -1    7.70    3.90
  -7   8  -1    2.00    3.50
   7  -8   1   13.20   10.10
  -8   8  -1   89.59    7.60
   8  -8   1   75.59   13.70
   9  -8   1   11.00   11.00
  12   7  -1    3.00    5.80
  12   7  -1    5.60    5.60
 -12  -7   1   -4.60    5.70
  11   7  -1   13.70    5.80
  11   7  -1    5.20    9.90
 -11  -7   1   18.70    6.20
  10   7  -1   71.99    9.30
  10   7  -1   89.79   10.20
 -10  -7   1   86.79   10.50
 -10  -7   1   81.09   10.60
   9   7  -1  358.96   24.30
   9   7  -1  332.07   22.30
  -9  -7   1  355.06   22.60
  -9  -7   1  344.57   24.60
   8   7  -1   56.69    7.90
   8   7  -1   70.19    8.60
  -8  -7   1   51.39    7.60
  -8  -7   1   64.59    8.90
   7   7  -1   -3.50    4.70
   7   7  -1   -2.70    4.20
  -7  -7   1    1.60    5.00
  -7  -7   1    6.30    4.50
   6   7  -1  480.05   27.80
   6   7  -1  493.55   27.70
  -6  -7   1  495.55   28.30
  -6  -7   1  458.95   27.60
   5   7  -1   -0.90    3.60
   5   7  -1   -2.20    4.30
  -5  -7   1    5.50    4.60
  -5  -7   1    3.50    3.80
   4   7  -1   24.70    4.80
   4   7  -1   14.10    4.70
  -4  -7   1   20.10    4.70
  -4  -7   1   19.90    4.50
   3   7  -1 1517.75   77.39
   3   7  -1 1402.56   79.69
  -3  -7   1 1565.04   77.39
   2   7  -1    1.40    3.70
   2   7  -1    0.80    3.10
  -2  -7   1    1.20    3.60
  -2  -7   1    4.40    3.10
   1   7  -1   12.10    4.20
   1   7  -1   20.10    4.10
  -1  -7   1   22.70    4.20
  -1  -7   1   21.90    3.70
   0   7  -1   39.70    5.20
   0   7  -1   31.90    4.80
   0  -7   1   44.00    4.80
   0  -7   1   32.10    6.50
  -1   7  -1  208.58   12.60
  -1   7  -1  186.98   13.00
   1  -7   1  211.58   11.90
   1  -7   1  211.48   11.60
   1  -7   1  220.38   20.10
  -2   7  -1  119.69   11.60
  -2   7  -1  142.59    9.10
  -2   7  -1  140.69    9.50
   2  -7   1  106.19   14.00
  -3   7  -1   41.00    4.80
   3  -7   1   52.89   10.10
  -4   7  -1   74.59   13.50
   4  -7   1   94.69   13.20
  -5   7  -1  331.17   19.60
  -5   7  -1  326.87   18.20
   5  -7   1  319.67   24.70
  -6   7  -1   39.60    4.70
  -6   7  -1   43.60    4.90
   6  -7   1   38.80   10.70
  -7   7  -1   43.70    5.20
   7  -7   1   56.49   12.30
  -8   7  -1    3.30    3.60
  -8   7  -1    9.90    3.90
   8  -7   1    9.20    9.60
  -9   7  -1    3.40    3.90
 -10   7  -1    3.70    4.70
  12   6  -1   17.60    5.60
  12   6  -1   12.30    5.80
 -12  -6   1   10.90    6.30
  11   6  -1   35.50    7.30
  11   6  -1   28.20    6.60
 -11  -6   1   33.00    7.50
 -11  -6   1   24.50   11.80
  10   6  -1   17.30    6.00
  10   6  -1   13.50    6.00
 -10  -6   1   21.20    6.80
 -10  -6   1   23.10    6.30
   9   6  -1  336.77   21.40
   9   6  -1  338.57   21.60
  -9  -6   1  326.87   22.00
  -9  -6   1  349.27   22.90
   8   6  -1  154.88   13.10
   8   6  -1  164.68   13.70
  -8  -6   1  171.88   14.80
  -8  -6   1  180.78   14.60
   7   6  -1   -6.70    3.60
   7   6  -1   -1.70    4.30
  -7  -6   1   -2.60    3.80
  -7  -6   1   -9.00    4.20
   6   6  -1    2.20    4.60
   6   6  -1    7.80    4.00
  -6  -6   1   11.30    4.20
  -6  -6   1    6.40    4.60
   5   6  -1 1112.39   59.39
   5   6  -1 1150.48   59.69
  -5  -6   1 1157.48   59.89
  -5  -6   1 1156.78   59.49
   4   6  -1  171.58   12.00
   4   6  -1  173.48   12.30
  -4  -6   1  183.68   12.00
  -4  -6   1  157.98   12.20
   3   6  -1 1953.20  100.29
   3   6  -1 1946.81  100.09
  -3  -6   1 1973.80  100.09
  -3  -6   1 1999.20  100.39
   2   6  -1  531.85   28.50
   2   6  -1  507.25   28.00
  -2  -6   1  517.25   28.40
  -2  -6   1  520.35   27.80
   1   6  -1  109.79    9.40
   1   6  -1  128.49    9.20
  -1  -6   1  111.29    8.90
  -1  -6   1  112.59   11.40
   0   6  -1   13.40    4.10
   0  -6   1   14.60    3.70
   0  -6   1   18.60    3.20
  -1   6  -1   36.90    6.80
   1  -6   1   59.29    5.20
   1  -6   1   63.09    4.90
   1  -6   1   65.19   11.00
  -2   6  -1  134.49    9.70
  -2   6  -1  145.39   11.60
  -2   6  -1  155.48    9.30
   2  -6   1  143.39   14.70
  -3   6  -1   -5.80    4.40
  -3   6  -1   -6.80    7.20
  -3   6  -1   -0.70    2.40
  -3   6  -1   -4.00    3.10
   3  -6   1   -8.70    6.70
  -4   6  -1  191.98   19.40
  -4   6  -1  189.38   11.50
  -4   6  -1  192.38   11.30
   4  -6   1  203.68   17.80
  -5   6  -1  515.25   29.80
  -5   6  -1  528.05   35.30
  -5   6  -1  547.35   28.00
   5  -6   1  539.05   33.40
  -6   6  -1   44.30    4.70
   6  -6   1   26.90    9.40
  -7   6  -1   -2.00    3.20
   7  -6   1    1.10    8.60
  -8   6  -1   33.80    4.70
   8  -6   1   19.10   10.00
  -9   6  -1   37.40    5.70
 -10   6  -1    2.80    4.50
 -10   6  -1    1.50    4.10
  12   5  -1  -11.00    4.10
  12   5  -1   -1.10    4.10
 -12  -5   1   -7.60    5.50
  11   5  -1   -5.60    4.40
  11   5  -1    4.00    4.90
 -11  -5   1    2.10    5.40
 -11  -5   1   -9.30    5.40
  10   5  -1  153.78   12.70
  10   5  -1  161.78   13.00
 -10  -5   1  145.69   14.00
 -10  -5   1  167.68   14.00
   9   5  -1    6.00    5.00
   9   5  -1   16.20    5.40
  -9  -5   1   18.80    6.30
  -9  -5   1    7.80    5.20
   8   5  -1   42.30    6.50
   8   5  -1   32.80    6.10
  -8  -5   1   36.70    7.00
  -8  -5   1   33.30    6.20
   7   5  -1   36.50    5.90
   7   5  -1   33.80    5.90
  -7  -5   1   40.60    6.60
  -7  -5   1   31.60    5.60
   6   5  -1    2.80    3.80
   6   5  -1    2.30    3.50
  -6  -5   1    4.80    3.40
  -6  -5   1   -1.90    3.70
   5   5  -1  680.33   36.20
   5   5  -1  664.63   35.90
  -5  -5   1  677.43   36.40
  -5  -5   1  669.43   36.00
   4   5  -1  144.39   10.50
   4   5  -1  148.79   11.10
  -4  -5   1  157.48   11.40
  -4  -5   1  133.19   10.50
   3   5  -1   45.70    5.20
   3   5  -1   45.20    5.90
  -3  -5   1   36.80    5.00
  -3  -5   1   33.60    5.50
   2   5  -1    7.80    3.30
   2   5  -1    9.30    3.90
  -2  -5   1    7.30    3.80
   1   5  -1  527.25   27.30
  -1  -5   1  492.75   27.20
   0   5  -1   36.60    4.80
   0  -5   1   36.20    4.30
   0  -5   1   45.30    4.00
  -1   5  -1  498.45   25.80
  -1   5  -1  485.55   26.20
   1  -5   1  498.05   25.40
   1  -5   1  473.75   25.60
   1  -5   1  525.95   30.80
  -2   5  -1  158.98    9.00
  -2   5  -1  137.79    9.20
  -2   5  -1  130.29   11.40
   2  -5   1  141.79   14.20
  -3   5  -1  127.89   13.90
  -3   5  -1  115.29    7.80
  -3   5  -1  120.29    7.60
  -3   5  -1  109.99   10.60
   3  -5   1  127.39   13.20
  -4   5  -1  515.65   33.10
  -4   5  -1  536.15   27.50
   4  -5   1  529.25   31.70
  -5   5  -1   -1.60    7.40
  -5   5  -1    3.30    2.30
  -5   5  -1    6.10    2.30
   5  -5   1    4.70    7.00
  -6   5  -1  156.48   10.80
   6  -5   1  185.38   17.40
  -7   5  -1  376.36   20.80
   7  -5   1  372.36   26.30
  -8   5  -1  669.43   34.60
  -8   5  -1  630.94   34.60
  -9   5  -1   24.60    5.00
  -9   5  -1   19.00    4.70
 -10   5  -1   -0.90    4.30
 -10   5  -1   -2.90    4.40
 -11   5  -1   46.20    6.90
 -11   5  -1   40.60    6.40
 -12  -4   1   -0.80    5.80
 -12  -4   1    3.20    5.80
  11   4  -1  210.58   14.90
  11   4  -1  231.58   14.40
 -11  -4   1  207.68   21.80
 -11  -4   1  224.88   17.00
  10   4  -1  335.17   20.90
  10   4  -1  336.47   21.20
 -10  -4   1  363.36   22.60
 -10  -4   1  387.86   23.50
   9   4  -1    4.70    4.80
   9   4  -1   14.20    5.10
  -9  -4   1   10.00    5.10
  -9  -4   1   -4.60    5.60
   8   4  -1  993.70   49.80
   8   4  -1  865.61   50.79
  -8  -4   1  937.71   50.19
  -8  -4   1  975.50   50.69
   7   4  -1   59.39    6.40
   7   4  -1   56.39    6.30
  -7  -4   1   40.90    6.10
  -7  -4   1   47.80    6.90
   6   4  -1  123.39    9.10
   6   4  -1  107.39    9.00
  -6  -4   1   94.19    8.90
  -6  -4   1   97.29    9.20
   5   4  -1  292.67   17.10
   5   4  -1  282.07   16.70
  -5  -4   1  256.67   16.70
  -5  -4   1  296.27   17.20
   4   4  -1    5.40    4.30
   4   4  -1    5.50    3.40
  -4  -4   1    7.60    3.60
  -4  -4   1    6.70    4.10
   3   4  -1  168.48   10.90
   3   4  -1  155.28   10.50
  -3  -4   1  161.78   10.70
  -3  -4   1  169.88   10.90
   2   4  -1  250.77   14.80
   2   4  -1  273.17   15.10
  -2  -4   1  279.27   15.00
  -2  -4   1  254.67   15.20
   1   4  -1   35.10    3.90
   1   4  -1   39.10    4.20
  -1  -4   1   30.70    3.90
  -1  -4   1   40.80    3.70
   0   4  -1  595.94   31.30
   0   4  -1  640.24   31.10
   0  -4   1  574.84   31.10
  -1   4  -1   53.39    4.50
  -1   4  -1   54.59    4.50
   1  -4   1   46.80    4.40
   1  -4   1   67.39    8.60
   1  -4   1   61.29    4.10
  -2   4  -1   49.50    4.30
  -2   4  -1   47.90    4.50
  -2   4  -1   55.69    5.90
  -2   4  -1   51.79    9.30
   2  -4   1   49.10    8.60
  -3   4  -1   23.90    2.80
  -3   4  -1   15.60    2.80
  -3   4  -1   21.60    8.40
  -3   4  -1   20.90    5.50
   3  -4   1   17.80    7.80
  -4   4  -1  891.81   49.50
   4  -4   1  879.91   48.40
  -5   4  -1    3.70    6.60
  -5   4  -1    8.70    2.40
  -5   4  -1    4.40    2.30
   5  -4   1   -3.30    6.70
  -6   4  -1  198.48   11.70
  -6   4  -1  202.58   18.90
  -6   4  -1  206.88   11.80
   6  -4   1  182.28   16.90
  -7   4  -1   32.30    5.30
  -7   4  -1   25.40    4.10
  -8   4  -1  362.46   20.80
  -8   4  -1  375.76   20.90
  -9   4  -1  820.22   45.10
  -9   4  -1  891.51   45.10
 -10   4  -1   67.49    7.90
 -10   4  -1   92.89    8.40
 -11   4  -1   23.60    6.20
 -11   4  -1   45.90    6.70
 -12  -3   1   18.10    6.40
 -12  -3   1   14.60    6.50
 -11  -3   1   77.29    9.80
 -11  -3   1   77.79    9.60
  10   3  -1   70.49    6.90
  10   3  -1   63.99    6.30
 -10  -3   1   71.89    9.20
   9   3  -1   69.59    6.80
   9   3  -1   63.09    6.80
  -9  -3   1   51.69    8.00
  -9  -3   1   60.69    7.80
   8   3  -1  711.73   38.30
   8   3  -1  694.63   38.20
  -8  -3   1  728.73   39.10
  -8  -3   1  763.12   39.50
   7   3  -1   59.29    6.20
   7   3  -1   58.59    6.00
  -7  -3   1   65.39    6.80
  -7  -3   1   55.29    6.90
   6   3  -1  323.57   18.20
   6   3  -1  303.77   18.00
  -6  -3   1  325.97   18.50
  -6  -3   1  310.97   18.70
   5   3  -1 2887.61  140.49
   5   3  -1 2694.83  140.49
  -5  -3   1 2912.31  140.69
  -5  -3   1 2654.03  140.79
   4   3  -1   36.30    4.70
   4   3  -1   41.90    5.20
  -4  -3   1   34.20    5.10
  -4  -3   1   44.30    4.90
   3   3  -1  126.69    8.00
  -3  -3   1  115.99    8.30
  -3  -3   1  116.39    7.90
   2   3  -1   35.70    3.90
   2   3  -1   34.00    3.50
  -2  -3   1   31.70    3.80
  -2  -3   1   32.90    3.50
  -1  -3   1 1957.40   98.59
   0   3  -1   22.60    3.10
   0   3  -1   28.70    2.90
   0  -3   1   24.40    3.00
   0  -3   1   28.30    2.70
  -1   3  -1  486.05   25.80
  -1   3  -1  528.25   25.70
   1  -3   1  537.15   28.30
   1  -3   1  442.56   25.60
   1  -3   1  531.05   25.50
  -2   3  -1   29.60    2.70
  -2   3  -1   44.70    7.20
  -2   3  -1   26.20    4.00
  -2   3  -1   29.80    2.70
   2  -3   1   27.50    5.90
  -3   3  -1  285.67   15.30
  -3   3  -1  269.17   20.10
  -3   3  -1  300.17   15.30
   3  -3   1  300.37   19.30
  -4   3  -1  104.49   11.80
   4  -3   1  102.59   10.70
  -5   3  -1  102.09    7.00
  -5   3  -1  114.29   12.50
   5  -3   1  114.79   11.30
  -6   3  -1   84.19   16.80
  -6   3  -1   68.89    5.90
  -6   3  -1   64.99    5.60
   6  -3   1   65.99    9.70
   6  -3   1   65.69    6.90
  -7   3  -1   68.49    6.20
  -7   3  -1   68.59   11.40
   7  -3   1   77.89    7.80
  -8   3  -1   -1.40    3.50
  -8   3  -1   -2.10    3.50
  -9   3  -1  189.78   12.80
  -9   3  -1  172.88   12.50
 -10   3  -1   -5.30    4.30
 -10   3  -1    8.90    4.80
 -11   3  -1   79.49    8.60
 -11   3  -1   67.49    8.20
 -12  -2   1   57.69    8.30
 -12  -2   1   40.60   13.30
 -11  -2   1   31.10    6.80
 -11  -2   1   42.30    7.40
 -10  -2   1   68.89    8.80
 -10  -2   1   74.79    8.60
   9   2  -1   24.10    3.80
   9   2  -1   20.00    3.70
  -9  -2   1   24.50    5.90
  -9  -2   1   36.40    6.40
   8   2  -1    8.40    3.30
   8   2  -1    2.40    5.00
  -8  -2   1    2.50    6.70
  -8  -2   1    9.40    4.20
   7   2  -1    6.60    3.20
   7   2  -1   11.30    3.40
  -7  -2   1    8.90    4.00
  -7  -2   1    1.20    3.50
   6   2  -1  338.57   18.70
   6   2  -1  327.67   19.50
  -6  -2   1  325.67   19.20
  -6  -2   1  354.36   19.40
   5   2  -1    5.10    3.20
   5   2  -1    8.60    3.80
  -5  -2   1    0.80    4.00
  -5  -2   1    6.40    3.70
   4   2  -1   34.80    4.00
   4   2  -1   40.80    4.50
  -4  -2   1   33.50    4.20
  -4  -2   1   38.50    4.70
   3   2  -1  103.69    7.30
   3   2  -1  110.69    7.00
  -3  -2   1  111.19    7.10
  -3  -2   1   98.29    7.40
   2   2  -1  747.83   39.10
   2   2  -1  804.62   39.10
  -2  -2   1  780.12   39.00
  -2  -2   1  727.03   39.10
   1   2  -1  391.56   20.60
   1   2  -1  413.96   20.80
  -1  -2   1  355.16   20.60
  -1  -2   1  419.96   20.60
   0   2  -1 1733.33   86.99
  -1   2  -1   13.10    4.80
  -1   2  -1    8.10    1.60
  -1   2  -1    7.40    1.90
   1  -2   1    6.00    5.00
   1  -2   1    6.40    1.50
   1  -2   1    7.80    1.50
  -2   2  -1  125.59    8.60
  -2   2  -1  142.89    7.50
  -2   2  -1  148.09   11.10
  -2   2  -1  128.59    7.50
   2  -2   1  146.79   10.70
  -3   2  -1    6.70    1.80
  -3   2  -1   12.90    5.10
   3  -2   1   11.60    4.70
  -4   2  -1  161.38    9.40
  -4   2  -1  175.38   14.90
  -4   2  -1  150.48    9.40
   4  -2   1  158.78   11.40
   4  -2   1  177.58   13.80
  -5   2  -1  617.64   32.30
  -5   2  -1  615.44   35.90
  -5   2  -1  640.64   32.40
  -6   2  -1  316.47   21.20
  -6   2  -1  322.97   16.80
  -6   2  -1  305.67   17.80
   6  -2   1  271.47   17.80
  -7   2  -1  121.79    8.80
  -7   2  -1  120.09    8.90
  -7   2  -1  123.39   13.70
  -8   2  -1  886.81   47.90
  -8   2  -1  949.01   47.90
  -9   2  -1   47.70    6.50
  -9   2  -1   45.00    6.40
 -10   2  -1  328.87   20.10
 -11   2  -1    6.60    5.20
 -11   2  -1   12.20    5.30
 -12   2  -1   60.79    8.20
 -12   2  -1   62.79    8.40
 -12  -1   1   23.80    7.00
 -12  -1   1   31.30    6.80
 -11  -1   1   13.30    7.80
 -11  -1   1   12.30    5.80
 -10  -1   1   -2.80    4.60
 -10  -1   1    5.00    4.90
  -9  -1   1   19.20    5.10
  -9  -1   1   21.00    5.60
  -8  -1   1   19.40    6.80
  -8  -1   1    7.00    3.90
  -8  -1   1   11.90    4.30
  -7  -1   1  163.48   11.40
  -7  -1   1  184.58   11.70
   6   1  -1  337.47   18.40
   6   1  -1  336.77   18.40
  -6  -1   1  344.47   19.20
  -6  -1   1  354.36   19.30
   5   1  -1   73.99    6.20
   5   1  -1   75.89    5.90
  -5  -1   1   84.39    6.80
  -5  -1   1   79.59    7.20
   4   1  -1 5180.78  299.07
  -4  -1   1 4886.21  296.57
   3   1  -1 2208.68  109.69
  -3  -1   1 2162.78  109.79
   2   1  -1  329.47   18.30
   2   1  -1  365.26   18.20
  -2  -1   1  362.46   18.30
  -2  -1   1  342.47   18.40
   1   1  -1 5154.98  264.47
  -1  -1   1 4629.04  263.07
  -1   1  -1 1472.55   86.79
   1  -1   1 1425.96   86.19
  -2   1  -1 2472.35  124.69
  -3   1  -1    5.40    2.50
  -3   1  -1    8.70    1.80
  -3   1  -1    8.40    4.10
   3  -1   1    6.00    2.60
   3  -1   1    8.20    3.70
  -4   1  -1  921.41   49.60
  -4   1  -1  952.70   47.60
  -4   1  -1  933.81   47.60
  -5   1  -1    2.50    2.70
  -5   1  -1    7.10    5.90
  -5   1  -1    2.30    2.90
  -6   1  -1  287.67   16.00
  -6   1  -1  268.37   19.60
  -6   1  -1  283.87   16.00
  -7   1  -1  113.09    9.10
  -7   1  -1  137.29    9.20
  -7   1  -1  119.49   12.60
  -8   1  -1  185.08   12.30
  -8   1  -1  176.58   12.30
  -9   1  -1  203.08   14.50
  -9   1  -1  225.98   14.50
 -10   1  -1  140.29   12.40
 -10   1  -1  158.88   12.30
 -11   1  -1   43.40    7.10
 -11   1  -1   35.40    7.00
 -12   1  -1   38.30    7.30
 -12   1  -1   40.90    7.10
 -12   0   1    9.90    5.60
 -12   0   1   -3.50    5.10
 -11   0   1  103.99   10.20
 -11   0   1  108.69   10.40
 -10   0   1   68.09    8.10
 -10   0   1   80.69    8.40
  -9   0   1   -6.70    4.00
  -9   0   1   -3.10    3.90
  -8   0   1   -1.40    3.60
  -8   0   1    0.10   11.70
  -8   0   1    4.20    3.80
  -7   0   1  111.89    8.50
  -7   0   1  110.99    8.60
  -7   0   1  117.99   11.90
  -6   0   1  691.93   35.20
  -6   0   1  658.73   35.50
  -6   0   1  667.63   37.40
  -5   0   1   84.59    7.00
  -5   0   1   83.09    9.20
  -5   0   1   93.09    6.90
  -4   0   1   52.49    4.70
  -4   0   1   55.29    4.50
  -3   0   1  281.27   14.80
  -2   0   1   27.10    2.60
  -2   0   1   32.70    2.90
  -1   0   1 5926.41  306.07
   1   0   1    6.10    0.90
   3   0   1 2513.75  125.89
  -4   0  -1 1587.74   79.59
  -4   0  -1 1558.74   79.59
  -4   0  -1 1560.34   80.79
   4   0   1 1543.75   79.29
   4   0   1 1633.24   79.29
  -5   0  -1   81.99    6.60
  -5   0  -1   88.29    9.00
  -5   0  -1   77.19    7.20
   5   0   1   69.49    6.00
   5   0   1   68.79    5.90
  -6   0  -1  270.67   19.50
  -6   0  -1  303.97   16.90
  -6   0  -1  312.67   17.10
  -7   0  -1  115.09    9.00
  -7   0  -1  123.59    9.10
  -8   0  -1   66.49    7.20
  -8   0  -1   72.99    7.30
  -8   0  -1   73.39   10.80
  -9   0  -1  323.77   21.70
  -9   0  -1  327.57   19.70
 -10   0  -1   -1.70    4.70
 -10   0  -1   11.20    5.20
 -11   0  -1   68.09    9.40
 -11   0  -1   73.59    8.70
 -12   0  -1  122.69   11.60
 -12   0  -1  101.79   10.90
 -12   1   1   12.50    5.50
 -12   1   1    5.30    5.30
 -11   1   1  191.68   14.40
 -11   1   1  204.18   14.90
 -10   1   1    9.90    4.70
 -10   1   1    4.90    7.30
  -9   1   1  101.19    8.90
  -9   1   1  105.69    9.00
  -8   1   1  626.54   33.50
  -8   1   1  632.24   33.50
  -7   1   1  -11.70    2.60
  -7   1   1    5.60    5.40
  -7   1   1   -2.60    2.80
  -6   1   1  610.14   31.80
  -6   1   1  623.24   31.80
  -6   1   1  594.44   34.90
  -5   1   1   43.00    4.20
  -5   1   1   38.40    7.50
  -5   1   1   40.60    4.00
  -4   1   1  502.25   25.60
  -4   1   1  495.15   25.60
  -4   1   1  500.75   28.30
  -3   1   1   76.69    7.80
   2  -1  -1  141.09   10.10
  -2   1   1  152.18   10.40
   1  -1  -1  988.00   50.49
  -1   1   1  998.30   50.59
   0  -1  -1  250.27   12.90
  -1  -1  -1 2026.10  116.89
   1   1   1 1810.72  114.99
  -2  -1  -1  134.19    7.80
  -2  -1  -1  142.29    8.00
   2   1   1  137.89    8.00
   2   1   1  115.29    7.70
  -3  -1  -1 1143.29   56.09
  -3  -1  -1 1116.59   55.99
   3   1   1 1104.29   55.89
   3   1   1 1052.69   55.89
  -5  -1  -1   39.20    5.20
  -5  -1  -1   38.70    5.50
   5   1   1   38.70    4.60
   5   1   1   42.10    4.80
  -6  -1  -1   -1.90    3.20
  -6  -1  -1    3.10    3.30
   6   1   1   -1.60    2.60
   6   1   1   -3.60    2.80
  -7  -1  -1   41.80    5.30
  -7  -1  -1   50.89    5.60
   7   1   1   40.30    4.20
   7   1   1   34.20    4.10
  -8  -1  -1  163.38   11.80
  -8  -1  -1  173.38   12.10
  -8  -1  -1  151.48   14.90
   8   1   1  158.18   10.00
  -9  -1  -1  671.23   35.80
  -9  -1  -1  633.24   35.70
 -10  -1  -1    4.40    4.70
 -10  -1  -1  -10.60    4.50
 -11  -1  -1    2.30    5.20
 -11  -1  -1   31.10    6.40
 -12  -1  -1  220.48   17.10
 -12  -1  -1  238.18   16.90
 -12   2   1   41.40    7.00
 -12   2   1   46.40   12.40
  11  -2  -1  138.49   13.20
 -11   2   1  144.79   12.00
 -11   2   1  136.59   11.50
  10  -2  -1   93.59   10.60
 -10   2   1  101.69    9.20
 -10   2   1  103.19    9.00
  -9   2   1  217.08   14.60
  -9   2   1  248.58   14.70
  -8   2   1   91.79    7.80
  -8   2   1   79.29    7.20
  -7   2   1    8.60    6.80
  -7   2   1    4.70    3.10
  -7   2   1    3.30    3.00
  -6   2   1   56.69    5.10
  -6   2   1   60.99    5.00
  -6   2   1   59.89    9.20
  -5   2   1   56.39    8.70
   4  -2  -1  796.42   43.50
  -4   2   1  821.82   44.30
   3  -2  -1   17.00    5.00
  -3   2   1   20.60    5.20
   2  -2  -1   31.90    5.20
  -2   2   1   39.90    5.70
   1  -2  -1 3369.36  168.78
   0  -2  -1 8535.45  440.96
   0   2   1 8383.56  443.36
  -1  -2  -1   77.69    4.80
  -1  -2  -1   58.49    4.90
   1   2   1   63.69    4.90
   1   2   1   61.69    4.90
  -2  -2  -1  230.78   13.20
  -2  -2  -1  265.57   13.10
   2   2   1  230.98   13.00
   2   2   1  220.78   13.10
  -3  -2  -1  221.08   11.70
   3   2   1  172.48   11.70
  -4  -2  -1  646.24   36.00
  -4  -2  -1  685.43   35.90
   4   2   1  694.13   35.90
   4   2   1  730.83   35.90
  -5  -2  -1   72.09    6.90
  -5  -2  -1   76.19    7.10
   5   2   1   71.79    6.70
   5   2   1   82.49    6.80
  -6  -2  -1   27.80    4.90
  -6  -2  -1   39.00    5.20
   6   2   1   38.10    4.60
   6   2   1   27.90    6.90
  -7  -2  -1   71.19    7.30
  -7  -2  -1   73.29    7.60
   7   2   1   75.99    6.70
   7   2   1   88.89    7.40
  -8  -2  -1  187.78   15.40
  -8  -2  -1  148.19   12.40
   8   2   1  186.18   11.60
   8   2   1  174.28   11.50
  -9  -2  -1   11.50    5.20
  -9  -2  -1   10.60    5.00
   9   2   1    3.90    3.50
 -10  -2  -1   94.69   10.10
 -10  -2  -1   93.69    9.80
 -11  -2  -1   72.99    9.20
 -11  -2  -1   87.19   10.00
 -12  -2  -1    3.80    5.90
 -12  -2  -1    5.20    5.70
  11  -3  -1  298.07   22.10
 -11   3   1  340.77   20.40
 -11   3   1  356.06   20.50
  10  -3  -1   70.59    9.60
 -10   3   1   77.79    7.70
 -10   3   1   75.69    7.70
   9  -3  -1  180.88   15.40
  -9   3   1  178.78   12.20
  -9   3   1  190.18   12.30
   8  -3  -1   25.50    6.90
  -8   3   1   14.30    3.90
  -8   3   1   21.40    3.90
   7  -3  -1    1.10    5.60
  -7   3   1    5.00    7.30
  -7   3   1    1.00    2.80
   6  -3  -1  209.88   15.40
  -6   3   1  263.77   19.80
   5  -3  -1   -1.20    4.50
   5  -3  -1    3.10    6.00
  -5   3   1   -2.30    6.10
   4  -3  -1   42.50    7.60
   4  -3  -1   43.90    6.20
  -4   3   1   39.20    8.20
   3  -3  -1   16.30    6.20
   3  -3  -1   18.10    5.00
  -3   3   1   11.00    6.60
   2  -3  -1  938.71   48.80
   2  -3  -1  898.01   47.50
  -2   3   1  942.01   49.40
   1  -3  -1 1615.44   83.09
  -1   3   1 1710.93   83.19
  -1   3   1 1546.75   81.99
   0  -3  -1 5803.22  367.16
   0   3   1 6203.18  333.07
  -1  -3  -1   90.39    6.70
  -1  -3  -1  102.09    6.50
   1   3   1  104.99    6.70
   1   3   1   99.89    7.00
  -2  -3  -1  670.83   35.00
  -2  -3  -1  703.83   34.80
   2   3   1  670.33   35.00
   2   3   1  659.73   34.80
  -3  -3  -1  977.20   46.90
  -3  -3  -1  866.81   46.30
   3   3   1  866.31   46.20
  -4  -3  -1   21.30    4.90
  -4  -3  -1   33.90    4.60
   4   3   1   37.00    4.70
  -5  -3  -1  824.42   44.70
  -5  -3  -1  865.01   45.10
   5   3   1  883.01   44.90
   5   3   1  863.31   44.70
  -6  -3  -1  610.44   34.50
  -6  -3  -1  669.33   34.50
   6   3   1  683.93   34.30
   6   3   1  608.04   34.10
  -7  -3  -1 1129.89   61.69
  -7  -3  -1 1196.28   61.59
   7   3   1 1191.48   61.19
   7   3   1 1222.88   61.29
  -8  -3  -1   16.70    6.10
  -8  -3  -1   13.30    5.30
   8   3   1   16.90    4.80
   8   3   1   15.40    5.10
  -9  -3  -1  383.86   23.60
  -9  -3  -1  393.16   23.90
   9   3   1  392.06   22.30
   9   3   1  386.56   22.40
 -10  -3  -1  153.88   13.20
  10   3   1  133.29   10.70
  10   3   1  134.99   10.70
 -11  -3  -1  173.38   14.60
 -11  -3  -1  179.28   14.90
  11   3   1  159.78   11.40
  11   3   1  158.68   11.50
 -12  -3  -1   12.70    6.20
 -12  -3  -1   12.80    6.40
 -13  -3  -1   40.30    8.30
 -11   4   1    6.30    4.50
 -11   4   1   13.10    4.80
  10  -4  -1  106.59   11.30
 -10   4   1  108.19    9.50
 -10   4   1  116.39    9.50
   9  -4  -1  203.38   16.40
  -9   4   1  217.08   13.50
   8  -4  -1   88.09   10.00
   7  -4  -1  175.18   14.80
   6  -4  -1  212.68   16.20
   6  -4  -1  271.07   19.00
  -6   4   1  236.38   20.40
   5  -4  -1   34.00    6.10
   5  -4  -1   46.20   10.30
  -5   4   1   48.80    9.10
   4  -4  -1   63.99    9.10
   4  -4  -1   76.09    7.60
  -4   4   1   63.09   10.20
   3  -4  -1  881.11   46.80
   3  -4  -1  911.31   48.80
  -3   4   1  900.11   49.60
   2  -4  -1 1218.18   64.49
  -2   4   1 1229.98   64.99
   1  -4  -1  966.00   49.60
  -1   4   1  997.00   47.90
  -1   4   1  832.22   46.80
   0  -4  -1 1408.66   65.69
   0  -4  -1 1208.58   65.79
   0   4   1 1351.76   65.99
   0   4   1 1255.77   65.99
  -1  -4  -1  496.55   29.10
  -1  -4  -1  608.14   29.20
   1   4   1  546.05   29.30
   1   4   1  589.94   29.20
  -2  -4  -1    7.50    2.90
  -2  -4  -1   10.80    2.60
   2   4   1   12.80    2.80
   2   4   1   11.60    3.10
  -3  -4  -1  241.48   14.50
  -3  -4  -1  269.37   15.10
   3   4   1  231.48   14.20
   3   4   1  242.98   14.60
  -4  -4  -1  419.06   23.00
  -4  -4  -1  413.26   23.30
   4   4   1  412.76   23.30
   4   4   1  420.26   23.00
  -5  -4  -1   14.90    4.80
  -5  -4  -1   12.20    4.10
   5   4   1   18.80    4.00
   5   4   1   22.60    5.10
  -6  -4  -1   27.70    4.90
  -6  -4  -1   25.50    5.10
   6   4   1   31.60    5.10
   6   4   1   24.60    4.60
  -7  -4  -1   -5.90    3.30
  -7  -4  -1   -0.40    3.70
   7   4   1   -4.10    3.70
   7   4   1    3.80    3.50
  -8  -4  -1  129.39   11.60
  -8  -4  -1  134.59   11.80
   8   4   1  122.49   10.90
   8   4   1  126.99   11.10
  -9  -4  -1  788.62   43.20
  -9  -4  -1  768.92   43.30
   9   4   1  792.72   42.30
   9   4   1  801.22   42.40
 -10  -4  -1  120.09   12.50
 -10  -4  -1  106.69   11.50
  10   4   1  116.49   10.50
  10   4   1  140.19   11.90
 -11  -4  -1  106.49   14.20
 -11  -4  -1  100.59   10.80
  11   4   1  105.79    9.60
  11   4   1   93.79    8.90
 -12  -4  -1  166.88   15.90
 -12  -4  -1  192.18   16.60
  12   4   1  202.28   13.60
  12   4   1  191.88   13.20
   7  -5  -1    0.20    8.40
   6  -5  -1   33.30    8.90
   5  -5  -1    1.80    6.60
  -5   5   1    2.70    7.20
   4  -5  -1   78.29   10.30
  -4   5   1   92.99   11.80
   3  -5  -1  541.55   31.90
  -3   5   1  533.65   33.20
   2  -5  -1  616.74   34.70
  -2   5   1  574.14   32.00
  -2   5   1  573.74   35.10
   1  -5  -1  264.87   19.30
  -1   5   1  197.38   14.90
  -1   5   1  191.58   12.50
  -1   5   1  233.38   12.20
   0  -5  -1   18.00    3.30
   0   5   1   15.20    4.00
   0   5   1   15.70    3.50
  -1  -5  -1 2161.68  113.09
   1   5   1 2301.67  113.39
   1   5   1 2271.47  113.19
  -2  -5  -1   63.09    6.70
  -2  -5  -1   81.99    6.70
   2   5   1   77.19    6.80
   2   5   1   75.79    7.10
  -3  -5  -1    1.20    3.30
  -3  -5  -1    4.90    4.00
   3   5   1    7.00    3.70
   3   5   1    9.30    4.50
  -4  -5  -1 1333.97   68.89
  -4  -5  -1 1309.97   69.09
   4   5   1 1396.36   69.29
   4   5   1 1332.57   68.99
  -5  -5  -1   62.39    6.70
  -5  -5  -1   47.20    6.60
   5   5   1   61.09    7.20
   5   5   1   63.79    6.70
  -6  -5  -1  171.78   12.40
  -6  -5  -1  179.18   12.20
   6   5   1  173.58   13.00
   6   5   1  175.28   12.50
  -7  -5  -1   53.49    6.50
  -7  -5  -1   31.30    6.00
   7   5   1   33.60    5.90
   7   5   1   42.90    6.20
  -8  -5  -1    3.30    4.60
  -8  -5  -1    1.50    5.10
   8   5   1   -3.50    4.70
   8   5   1   -5.10    4.10
  -9  -5  -1   -5.40    5.30
  -9  -5  -1   -4.70    5.60
   9   5   1   -1.80    4.60
   9   5   1    2.10    4.80
 -10  -5  -1    9.20    5.50
 -10  -5  -1   15.40    6.60
  10   5   1    6.10    5.20
  10   5   1   12.80    5.50
 -11  -5  -1   39.20    7.80
 -11  -5  -1   34.60    7.20
  11   5   1   38.50    6.70
  11   5   1   24.80    5.90
 -12  -5  -1    1.70    5.90
  12   5   1    3.20    4.70
  12   5   1    4.80    4.90
   7  -6  -1   10.30    9.00
   6  -6  -1  185.98   19.20
   5  -6  -1  108.89   12.80
  -5   6   1   84.99   13.90
   4  -6  -1   15.60    7.70
  -4   6   1    5.40    7.90
   3  -6  -1  423.36   27.30
  -3   6   1  430.66   28.30
   2  -6  -1   56.39    9.80
  -2   6   1   59.29    5.30
  -2   6   1   48.30    7.00
   1  -6  -1   35.40    9.40
  -1   6   1   15.10    4.40
  -1   6   1   29.90    6.20
   0  -6  -1   48.30    4.10
   0  -6  -1   40.30    4.40
   0   6   1   41.70    4.70
   0   6   1   41.00    5.70
  -1  -6  -1  769.72   42.30
   1   6   1  826.82   42.80
   1   6   1  853.41   42.50
  -2  -6  -1    0.40    4.00
  -2  -6  -1    0.40    3.30
   2   6   1   -5.60    3.10
   2   6   1   -0.60    4.00
  -3  -6  -1  284.77   18.60
  -3  -6  -1  313.17   18.50
   3   6   1  337.27   18.90
   3   6   1  330.57   18.50
  -4  -6  -1  630.94   34.40
  -4  -6  -1  658.03   34.80
   4   6   1  649.54   34.80
   4   6   1  628.84   34.40
  -5  -6  -1   84.09    7.80
  -5  -6  -1   57.69    7.50
   5   6   1   64.59    7.60
  -6  -6  -1  119.79   10.10
  -6  -6  -1  117.19   10.50
   6   6   1  122.19   10.30
   6   6   1  107.39   10.10
  -7  -6  -1   22.90    5.80
  -7  -6  -1   21.10    5.30
   7   6   1   16.90    5.30
   7   6   1   21.00    5.30
  -8  -6  -1   71.19    9.40
  -8  -6  -1   74.29    8.80
   8   6   1   65.79    8.40
   8   6   1   83.59    9.10
  -9  -6  -1   30.80    7.50
  -9  -6  -1   22.10    6.30
   9   6   1   42.30    7.20
   9   6   1   44.80    7.30
 -10  -6  -1   17.10    6.40
 -10  -6  -1   13.70    6.00
  10   6   1    1.60    5.10
  10   6   1   -1.10    4.90
 -11  -6  -1   27.60    7.90
 -11  -6  -1   14.40    6.30
  11   6   1   23.50    6.50
  11   6   1   28.70    6.50
 -12  -6  -1    1.80    6.00
  12   6   1   13.10    7.30
  12   6   1   13.60    5.90
   8  -7  -1   45.00   11.90
   7  -7  -1  151.28   17.10
   6  -7  -1  247.38   22.50
   5  -7  -1   87.79   13.40
   4  -7  -1  462.55   29.10
  -4   7   1  389.46   30.30
   3  -7  -1  331.37   24.30
  -3   7   1  326.27   17.80
   2  -7  -1  640.14   43.50
  -2   7   1  706.53   34.40
  -2   7   1  606.24   36.10
   1  -7  -1  566.24   33.60
  -1   7   1  497.95   27.70
  -1   7   1  525.65   27.80
  -1   7   1  506.05   29.40
   0  -7  -1    4.20    2.70
   0  -7  -1    8.70    8.80
  -1  -7  -1  595.94   31.70
  -1  -7  -1  635.54   31.50
   1   7   1  581.04   31.90
   1   7   1  577.14   32.10
  -2  -7  -1  340.07   19.90
   2   7   1  338.37   20.20
   2   7   1  360.66   19.90
  -3  -7  -1   20.10    5.00
  -3  -7  -1   27.10    4.80
   3   7   1   21.20    4.70
   3   7   1   24.60    5.30
  -4  -7  -1   -6.80    4.00
  -4  -7  -1   -3.10    3.40
   4   7   1   -1.20    4.30
   4   7   1    4.20    3.90
  -5  -7  -1  235.88   16.00
  -5  -7  -1  239.18   15.50
   5   7   1  238.28   15.90
  -6  -7  -1  135.79   11.30
  -6  -7  -1  130.39   11.70
   6   7   1  123.69   11.10
   6   7   1  145.69   12.00
  -7  -7  -1   29.00    6.10
  -7  -7  -1   41.00    7.30
   7   7   1   44.50    7.10
   7   7   1   23.00    6.10
  -8  -7  -1   10.10    5.20
  -8  -7  -1   19.10    6.50
   8   7   1    5.90    5.60
   8   7   1    7.60    5.50
  -9  -7  -1  149.88   13.50
   9   7   1  144.89   13.30
 -10  -7  -1    5.90    6.20
 -10  -7  -1   22.30    6.50
  10   7   1   23.10    6.30
  10   7   1   19.50    6.40
 -11  -7  -1    5.10    5.60
  11   7   1    1.30    5.50
  11   7   1    9.40    5.80
 -12  -7  -1   12.00   10.50
  12   7   1   21.00    6.50
  12   7   1   18.80    7.10
   8  -8  -1   72.99   14.20
   7  -8  -1    1.90    9.10
   6  -8  -1  546.65   36.10
   5  -8  -1   36.70   10.90
   4  -8  -1  445.56   30.20
  -4   8   1  410.86   22.50
   3  -8  -1   14.40    9.70
  -3   8   1   14.80    3.40
  -3   8   1   14.00    3.60
   2  -8  -1   14.70   10.00
  -2   8   1   15.00    6.20
   1  -8  -1  435.86   30.40
  -1   8   1  422.66   24.00
  -1   8   1  423.66   25.90
  -1   8   1  458.65   24.10
   0  -8  -1   89.59   13.30
   0  -8  -1   91.79    7.20
   0   8   1  100.29    8.50
   0   8   1  102.19   13.70
   0   8   1   77.69    7.80
  -1  -8  -1 1250.47   60.79
  -1  -8  -1 1148.19   60.79
   1   8   1 1187.58   61.19
   1   8   1 1143.19   61.39
  -2  -8  -1   52.39    5.70
  -2  -8  -1   48.20    6.40
   2   8   1   51.49    6.80
   2   8   1   65.99    7.10
  -3  -8  -1   74.99    7.00
   3   8   1   58.69    7.60
   3   8   1   65.49    7.40
  -4  -8  -1   74.29    7.70
  -4  -8  -1   62.79    7.90
   4   8   1   88.19    8.40
   4   8   1   88.59    8.40
  -5  -8  -1  399.76   24.30
  -5  -8  -1  416.16   24.00
   5   8   1  415.76   24.50
   5   8   1  390.36   24.00
  -6  -8  -1  125.59   11.70
  -6  -8  -1  147.79   12.60
   6   8   1  139.09   12.30
   6   8   1  141.99   12.50
  -7  -8  -1   15.40    6.20
  -7  -8  -1   30.90    7.10
   7   8   1   32.60    6.30
   7   8   1   28.90    6.70
  -8  -8  -1   82.49   10.00
  -8  -8  -1   56.39    8.40
   8   8   1   86.69    9.60
  -9  -8  -1   21.00    6.30
  -9  -8  -1   21.10    7.00
   9   8   1   13.90    6.50
   9   8   1   18.80   10.60
 -10  -8  -1   40.20    7.90
  10   8   1   34.70    7.20
  10   8   1   35.30    7.30
 -11  -8  -1   48.00    8.80
  11   8   1   48.50    8.70
  11   8   1   57.09    8.80
 -12  -8  -1   19.80    7.00
  12   8   1   21.00    6.70
   8  -9  -1   28.00   12.40
   7  -9  -1    6.90   10.50
   6  -9  -1  171.28   19.00
   5  -9  -1   31.10   12.10
  -5   9   1   46.80    5.20
  -5   9   1   42.20    5.30
   4  -9  -1  416.56   30.30
  -4   9   1  387.86   22.00
  -4   9   1  395.76   21.90
   3  -9  -1   11.50   11.30
  -3   9   1    8.00    3.90
   2  -9  -1   21.40   11.60
  -2   9   1    9.70    4.10
  -2   9   1   25.80    4.80
   1  -9  -1  608.84   41.10
  -1   9   1  657.63   34.70
  -1   9   1  649.93   34.70
   0  -9  -1   31.50   12.10
   0  -9  -1   23.20    3.50
   0  -9  -1   25.60    3.80
   0   9   1   32.70    4.90
   0   9   1   30.50    5.40
   0   9   1   21.40    6.30
  -1  -9  -1    0.10    3.40
  -1  -9  -1    0.00    3.60
   1   9   1    7.70    4.60
   1   9   1    0.90    4.10
  -2  -9  -1    5.10    4.30
  -2  -9  -1   13.60    4.10
   2   9   1    6.00    4.30
   2   9   1    6.80    5.00
   3   9   1   23.40    5.60
   3   9   1    9.30    4.70
  -4  -9  -1   26.40    5.60
  -4  -9  -1   27.20    5.90
   4   9   1   32.80    6.60
   4   9   1   24.20    5.60
  -5  -9  -1    3.60    4.80
  -5  -9  -1    3.90    5.50
   5   9   1   11.50    5.10
   5   9   1   13.10    5.60
  -6  -9  -1   41.00    7.70
  -6  -9  -1   46.60    7.20
   6   9   1   44.30    7.80
   6   9   1   44.60    7.30
  -7  -9  -1   -3.80    4.80
  -7  -9  -1    0.40    5.70
   7   9   1    7.90    5.80
   7   9   1    1.30    5.00
  -8  -9  -1   20.30    5.80
   8   9   1   33.60    6.70
  -9  -9  -1   36.40    7.30
  -9  -9  -1   44.50    9.40
   9   9   1   28.10    7.50
   9   9   1   33.30    7.40
 -10  -9  -1   26.20    6.80
  10   9   1   22.70    6.90
 -11  -9  -1   55.49   11.50
  11   9   1   83.29   10.40
   7 -10  -1   -0.90   11.20
   6 -10  -1   96.49   16.50
  -6  10   1  138.89    9.90
   5 -10  -1   98.59   15.90
  -5  10   1  112.09    9.20
  -5  10   1   96.49    9.10
   4 -10  -1  409.36   30.90
  -4  10   1  376.46   21.90
   3 -10  -1   -9.90   11.30
  -3  10   1   -1.10    3.90
  -3  10   1   -0.70    4.20
   2 -10  -1  101.69   17.20
  -2  10   1   96.69    8.70
  -2  10   1   95.39    8.80
   1 -10  -1   18.70   12.90
  -1  10   1   15.90    5.10
   0 -10  -1   46.60   14.30
   0  10   1   21.10    5.30
   0  10   1   11.30    5.40
  -1 -10  -1   20.10    4.70
  -1 -10  -1   19.30    4.30
   1  10   1   16.50    5.20
   1  10   1   23.10    5.90
  -2 -10  -1   56.89    6.60
  -2 -10  -1   49.99    7.40
   2  10   1   44.40    7.20
   2  10   1   49.60    7.20
  -3 -10  -1  314.67   20.20
  -3 -10  -1  317.87   19.20
   3  10   1  327.47   20.50
   3  10   1  326.07   20.80
  -4 -10  -1  245.78   16.70
   4  10   1  213.18   16.50
  -5 -10  -1   90.49    9.80
  -5 -10  -1   80.79    8.80
   5  10   1   59.99    8.70
   5  10   1   69.19    9.10
  -6 -10  -1    7.80    5.80
  -6 -10  -1    3.30    5.00
   6  10   1    6.60    5.70
   6  10   1   28.60    6.40
  -7 -10  -1   67.69    8.90
  -7 -10  -1   70.19    9.70
   7  10   1   74.89    9.60
   7  10   1   74.59   10.10
   8  10   1   33.40    7.40
   8  10   1   49.90    8.10
  -9 -10  -1  190.98   16.70
   9  10   1  196.38   17.20
 -10 -10  -1   46.40    8.80
  10  10   1   28.90    7.80
 -11 -10  -1   12.20    6.90
  11  10   1    4.20    5.90
   6 -11  -1   39.10   13.90
  -6  11   1   60.39    6.50
   5 -11  -1  107.69   17.60
  -5  11   1  134.99   10.50
   4 -11  -1  122.29   17.80
  -4  11   1   91.09    8.30
  -4  11   1   75.59    8.40
   3 -11  -1  109.69   18.50
  -3  11   1  157.88   11.80
  -3  11   1  149.59   12.50
   2 -11  -1   29.70   14.00
  -2  11   1   52.99    7.00
  -2  11   1   47.70    6.80
   1 -11  -1   55.29   15.30
  -1  11   1   43.70    6.90
  -1  11   1   45.30    6.50
   0 -11  -1   18.20   14.10
   0  11   1   26.10    6.00
   0  11   1   23.30    6.10
  -1 -11  -1   18.60   14.40
  -1 -11  -1   14.10    4.70
  -1 -11  -1   24.00    4.50
   1  11   1   10.50    5.30
   1  11   1   21.50    6.10
  -2 -11  -1  231.38   15.10
  -2 -11  -1  246.88   15.90
   2  11   1  171.98   21.30
   2  11   1  223.38   16.40
  -3 -11  -1  177.18   13.90
   3  11   1  198.68   15.50
   3  11   1  203.28   15.40
  -4 -11  -1   95.09    9.00
  -4 -11  -1   86.99   10.20
   4  11   1   95.09   10.50
   4  11   1   86.29   10.20
  -5 -11  -1   23.90    6.60
   5  11   1   31.50    7.50
   5  11   1   36.10    7.20
  -6 -11  -1  133.29   12.20
  -6 -11  -1  116.39   12.50
   6  11   1  127.39   12.80
   6  11   1  118.39   12.60
  -7 -11  -1   18.90    7.30
  -7 -11  -1   19.20    6.20
   7  11   1    1.00    6.20
   7  11   1   -2.20    6.50
  -9 -11  -1  365.66   25.60
   9  11   1  396.56   25.70
 -10 -11  -1    9.00    6.30
  10  11   1   10.30    6.60
   5 -12  -1  105.39   18.40
  -5  12   1  119.69   11.00
  -5  12   1  123.89   10.70
   4 -12  -1   20.80   13.30
  -4  12   1   26.40    5.60
  -4  12   1   12.30    5.50
   3 -12  -1    1.40   12.80
  -3  12   1    3.50    4.90
  -3  12   1    3.20    4.80
   2 -12  -1   47.30   15.70
  -2  12   1   70.49    8.00
  -2  12   1   54.29    7.20
   1 -12  -1   44.00   16.20
  -1  12   1   46.30    7.10
  -1  12   1   61.09    8.60
   0 -12  -1   -4.80   14.70
   0  12   1   17.30    6.40
   0  12   1   18.10    5.70
  -1 -12  -1   22.20    4.60
  -1 -12  -1   15.70   14.70
  -1 -12  -1   30.00    5.30
   1  12   1   22.40    6.20
   1  12   1   31.70    6.90
  -2 -12  -1    6.40    5.00
  -2 -12  -1    9.00    4.30
   2  12   1    7.60    5.70
   2  12   1   17.70    6.00
  -3 -12  -1  195.18   14.60
  -3 -12  -1  199.98   15.60
   3  12   1  204.98   15.90
  -4 -12  -1   29.90    6.20
  -4 -12  -1   52.39    8.00
   4  12   1   18.00    6.90
   4  12   1   25.30    7.30
  -5 -12  -1   12.00    5.20
   5  12   1    9.00    6.60
   5  12   1   16.10    6.70
  -6 -12  -1   76.79   10.90
   6  12   1   90.09   10.90
   7  12   1   14.50    6.80
  -8 -12  -1    0.20    5.50
   8  12   1   15.60    7.10
  -9 -12  -1  153.28   18.90
   9  12   1  228.58   18.10
   3 -13  -1   11.90   14.70
  -3  13   1   -3.60    4.90
  -3  13   1    1.60    4.50
   2 -13  -1   19.30   15.40
  -2  13   1   17.40    5.50
  -2  13   1   25.30    6.20
   1 -13  -1  143.59   22.30
  -1  13   1  125.79   12.00
  -1  13   1  144.79   13.20
   0  13   1  209.18   17.20
   0  13   1  264.37   17.90
  -1 -13  -1  104.29   21.10
   1  13   1  104.39   11.40
  -2 -13  -1   62.69    7.60
  -2 -13  -1   54.09    6.80
   2  13   1   40.50    8.20
   2  13   1   48.10    8.40
  -3 -13  -1  166.18   13.70
   3  13   1  179.58   16.10
  -4 -13  -1   69.39   11.20
  -4 -13  -1   72.29    9.50
   4  13   1   36.90    8.70
  -5 -13  -1   11.00    6.50
  -5 -13  -1    9.40    7.10
   5  13   1    5.90    7.20
  -6 -13  -1    7.00    5.50
   6  13   1    6.60    6.70
  -7 -13  -1    8.20    5.90
   7  13   1   18.10   12.50
   8  13   1   78.19   11.60
   1 -14  -1  148.29   23.60
  -1  14   1  173.78   14.40
  -1  14   1  124.39   13.10
   0 -14  -1   38.00   17.70
   0  14   1   37.40    7.40
   0  14   1   30.20    7.40
  -1 -14  -1    6.30   16.40
   1  14   1    7.90    6.30
   1  14   1    8.20    6.80
  -2 -14  -1    6.50    4.50
  -2 -14  -1   12.10    5.50
  -2 -14  -1   -4.90   15.00
   2  14   1   23.70    7.50
  -3 -14  -1  189.88   14.60
  -3 -14  -1  169.98   13.50
   3  14   1  121.19   13.80
  -4 -14  -1  293.07   26.10
  -4 -14  -1  277.67   18.60
   4  14   1  210.98   19.70
  -5 -14  -1   29.70    7.30
  -5 -14  -1   22.90    8.40
   5  14   1   28.10   11.90
  -6 -14  -1   56.19    9.40
   6  14   1   73.39   10.90
   6  14  -2   10.60    7.70
  -6 -14   2   -0.20    5.80
   5  14  -2  204.18   17.50
  -5 -14   2  149.39   14.30
  -4 -14   2  158.58   14.30
  -4 -14   2  151.58   14.80
   3  14  -2   -6.10    6.10
  -3 -14   2   15.10    9.70
  -3 -14   2   -0.30    5.50
   2  14  -2   17.00    7.80
  -2 -14   2   36.70    6.70
  -2 -14   2   51.99   18.00
  -2 -14   2   43.40    7.50
   1  14  -2   66.49    9.60
  -1 -14   2   96.69   22.00
  -1 -14   2   71.79    7.80
  -1 -14   2   75.89    7.70
   0  14  -2   89.39   10.60
   0 -14   2   97.29   21.30
  -1  14  -2   43.70    8.00
  -1  14  -2   30.60    7.90
   1 -14   2   46.90   17.60
   8  13  -2   39.30    8.70
  -8 -13   2   26.40    6.70
   7  13  -2   17.50    7.90
  -7 -13   2   13.40    5.90
   6  13  -2   48.70    9.70
  -6 -13   2   62.69    9.00
   5  13  -2  226.88   18.90
  -5 -13   2  216.48   16.90
  -5 -13   2  245.38   19.50
   4  13  -2  287.97   22.50
  -4 -13   2  373.56   21.90
  -4 -13   2  336.27   23.40
   3  13  -2  -11.20    5.20
  -3 -13   2    3.00    5.80
  -3 -13   2   13.30    6.50
   2  13  -2   20.40    7.40
   2  13  -2    9.40    6.20
  -2 -13   2   16.80    5.50
  -2 -13   2   13.50    5.90
   1  13  -2    2.30    6.20
   1  13  -2    2.80    5.90
  -1 -13   2    6.90    4.80
  -1 -13   2    5.80    4.50
   0  13  -2   24.10    6.90
   0  13  -2   24.40    6.70
   0 -13   2   23.60   17.30
  -1  13  -2    5.50    5.30
   1 -13   2    3.10   14.70
  -2  13  -2    8.80    5.90
  -2  13  -2   23.30    6.50
   2 -13   2   -2.10   14.00
  -3  13  -2   -9.70    5.10
  -3  13  -2   -7.60    5.00
   3 -13   2  -19.80   13.00
   9  12  -2   19.00    7.70
   8  12  -2   96.49   12.20
  -8 -12   2   90.79   10.60
   7  12  -2  141.59   14.10
  -7 -12   2  129.49   12.10
   5  12  -2   16.20    6.90
  -5 -12   2   23.20    7.50
  -5 -12   2   13.70    5.70
   4  12  -2  200.18   17.20
   4  12  -2  226.58   17.30
  -4 -12   2  219.68   17.50
   3  12  -2   84.69   10.20
   2  12  -2   -0.60    5.80
  -2 -12   2   10.70    4.90
  -2 -12   2   16.80    6.20
   1  12  -2   63.69    8.60
   1  12  -2   50.89    7.80
  -1 -12   2   61.79    7.10
  -1 -12   2   53.39   17.20
  -1 -12   2   57.59    7.30
   0  12  -2  172.48   14.20
   0  12  -2  157.38   13.50
   0 -12   2  148.89   22.20
   0 -12   2  153.68   11.40
   0 -12   2  156.98   11.50
  -1  12  -2   -4.30    4.70
  -1  12  -2   -4.00    4.90
   1 -12   2   13.80   14.10
  -2  12  -2   11.10    5.40
  -2  12  -2    7.00    5.40
   2 -12   2    5.60   14.80
  -3  12  -2   58.69    7.90
  -3  12  -2   52.99    7.50
   3 -12   2   28.90   15.20
  -4  12  -2   93.99    9.90
   4 -12   2   87.89   17.40
  -5  12  -2    9.40    5.10
   5 -12   2   10.60   12.60
  10  11  -2   -7.70    7.80
 -10 -11   2    2.90    6.20
   9  11  -2  107.09   12.70
  -9 -11   2  116.99   14.30
   8  11  -2   51.49    8.90
   7  11  -2   17.30    7.00
   6  11  -2    5.20    6.00
   6  11  -2   11.90    6.30
  -6 -11   2   13.80    5.40
  -6 -11   2   16.30    6.60
   5  11  -2   24.00    6.70
   5  11  -2   31.20    7.00
  -5 -11   2   23.90    8.20
  -5 -11   2   27.00    6.40
   4  11  -2    1.30    5.60
  -4 -11   2    6.10    6.00
  -4 -11   2   -4.60    5.30
   3  11  -2    5.80    5.20
   3  11  -2    6.70    5.70
  -3 -11   2    8.20    4.90
  -3 -11   2   -1.80    5.40
   2  11  -2   40.20    7.10
   2  11  -2   34.70    7.30
  -2 -11   2   36.50    6.00
  -2 -11   2   32.40    7.10
   1  11  -2   87.09    9.10
   1  11  -2   68.29   10.60
  -1 -11   2   73.49    7.70
  -1 -11   2   89.79    8.60
   0  11  -2   31.60    6.50
   0  11  -2   19.20    6.30
   0 -11   2   22.10    4.70
   0 -11   2    7.10   13.70
   0 -11   2   28.90    5.00
  -1  11  -2    4.70    5.00
  -1  11  -2    4.20    5.10
   1 -11   2    1.70   13.00
  -2  11  -2   12.80    5.40
  -2  11  -2    6.80    5.20
   2 -11   2   14.20   13.00
  -3  11  -2   24.30    5.40
   3 -11   2   -0.80   11.80
  -4  11  -2   22.00    5.10
  -4  11  -2   16.50    5.20
   4 -11   2   -8.00   12.00
  -5  11  -2   29.80    5.50
  -5  11  -2   26.90    5.80
   5 -11   2   16.70   12.20
  -6  11  -2   76.49    8.10
  -6  11  -2   82.59    8.40
   6 -11   2   76.29   16.40
  10  10  -2   27.20    7.50
 -10 -10   2   22.20    8.40
   9  10  -2    9.20    6.00
  -9 -10   2   -0.30    5.70
   8  10  -2    0.60    6.10
   8  10  -2   -5.80    5.80
  -8 -10   2   -4.70    5.00
   7  10  -2   17.50    6.30
   7  10  -2   20.80    6.70
  -7 -10   2   11.10    5.70
  -7 -10   2   19.00    6.80
   6  10  -2    1.90    5.80
   6  10  -2    7.40    6.00
   5  10  -2   27.60    6.80
   5  10  -2   21.80    6.30
  -5 -10   2   33.00    7.20
  -5 -10   2   17.80    6.20
   4  10  -2  123.49   11.50
   4  10  -2  119.99   11.50
  -4 -10   2  109.29   10.40
  -4 -10   2  124.89   11.60
   3  10  -2  104.39   11.60
   3  10  -2  114.89   10.60
  -3 -10   2   95.69    9.40
  -3 -10   2   97.09   10.10
   2  10  -2   -2.60    5.10
   2  10  -2   -0.50    4.50
  -2 -10   2    1.80    4.00
  -2 -10   2    1.80    4.90
   1  10  -2  159.68   13.50
   1  10  -2  180.08   13.50
  -1 -10   2  159.28   12.10
  -1 -10   2  197.08   16.90
   0  10  -2   57.59    7.90
   0  10  -2   77.49    8.50
   0 -10   2  125.39   17.60
  -1  10  -2  171.48   13.10
  -1  10  -2  172.28   13.30
   1 -10   2  164.98   20.30
  -2  10  -2   10.50    4.90
   2 -10   2   -4.70   11.10
  -3  10  -2  362.26   21.30
  -3  10  -2  368.36   21.00
   3 -10   2  301.47   29.20
  -4  10  -2   15.90    5.20
  -4  10  -2   19.30    6.70
   4 -10   2   11.80   11.90
  -5  10  -2   42.20    6.30
   5 -10   2   45.10   13.00
  -6  10  -2   88.99    8.60
  -6  10  -2  120.29   13.30
   6 -10   2   89.39   15.50
  -7  10  -2   68.09    7.50
  -7  10  -2   81.29    8.60
   7 -10   2   79.69   15.10
  11   9  -2    0.80    6.10
 -11  -9   2   11.40    6.60
  10   9  -2   76.39   10.00
 -10  -9   2   77.09   10.50
   9   9  -2   70.99    9.80
   9   9  -2   62.39    9.30
  -9  -9   2   81.49   10.10
   8   9  -2   17.10    6.70
   8   9  -2   49.80    8.20
  -8  -9   2   23.10    6.50
  -8  -9   2   28.00    7.80
   7   9  -2   15.90    6.10
   7   9  -2   25.80    6.90
  -7  -9   2    6.10    5.30
   6   9  -2   61.09    8.20
   6   9  -2   55.79    8.10
  -6  -9   2   54.69    7.70
  -6  -9   2   58.09    8.30
   5   9  -2    3.90    4.90
   5   9  -2    2.40    6.00
  -5  -9   2    1.40    5.10
   4   9  -2  305.97   19.50
   4   9  -2  287.77   18.90
  -4  -9   2  285.17   19.00
  -4  -9   2  290.37   18.10
   3   9  -2   38.70    6.40
   3   9  -2   48.40    6.80
  -3  -9   2   44.70    6.00
  -3  -9   2   39.80    6.40
   2   9  -2   -2.00    3.90
   2   9  -2   -1.80    4.40
  -2  -9   2    2.30    4.10
  -2  -9   2    4.10    4.50
   1   9  -2  305.27   18.70
   1   9  -2  291.97   18.50
  -1  -9   2  280.67   17.90
  -1  -9   2  297.77   17.40
   0   9  -2   18.20    4.80
   0   9  -2    8.40    4.50
   0  -9   2   17.50    4.30
   0  -9   2   14.60   11.30
   0  -9   2   11.20    3.60
  -1   9  -2  302.57   18.00
   1  -9   2  260.47   25.20
   1  -9   2  286.57   16.00
   2  -9   2   27.70   11.70
  -3   9  -2   87.29    8.10
  -3   9  -2   86.29    7.90
   3  -9   2   91.59   15.20
  -4   9  -2  722.83   37.30
  -4   9  -2  702.13   37.00
   4  -9   2  636.84   43.10
   5  -9   2   89.69   14.50
  -6   9  -2   63.39    6.90
  -6   9  -2   73.09    7.10
   6  -9   2   71.29   14.60
  -7   9  -2  117.69   10.40
  -7   9  -2  132.29   10.50
   7  -9   2  128.19   17.30
  -8   9  -2   46.20    6.20
  -8   9  -2   42.10    6.10
   8  -9   2   62.99   13.90
  11   8  -2   48.60    8.40
  11   8  -2   69.99    9.40
 -11  -8   2   51.49    9.10
  10   8  -2   84.19   10.20
  10   8  -2   82.79   10.30
 -10  -8   2   94.89   11.00
   9   8  -2   -8.40    5.80
   9   8  -2    5.80    5.50
  -9  -8   2    5.80    5.20
  -9  -8   2    6.30    6.30
   8   8  -2   37.60    6.80
   8   8  -2   23.70    6.60
  -8  -8   2   35.70    7.40
  -8  -8   2   25.60    9.10
   7   8  -2  180.08   14.50
  -7  -8   2  200.18   15.60
  -7  -8   2  185.58   15.00
   6   8  -2  259.67   17.70
   6   8  -2  267.87   18.20
  -6  -8   2  267.07   17.80
  -6  -8   2  260.57   18.20
   5   8  -2   -2.50    4.20
   5   8  -2    0.00    4.40
  -5  -8   2    2.00    3.90
  -5  -8   2   -0.40    4.70
   4   8  -2  315.07   19.30
   4   8  -2  311.07   19.70
  -4  -8   2  313.67   19.70
   3   8  -2   12.30    4.70
   3   8  -2   12.80    4.20
  -3  -8   2   18.20    4.00
  -3  -8   2   16.40    4.90
   2   8  -2   31.80    5.30
   2   8  -2   28.70    5.40
  -2  -8   2   20.80    5.70
  -2  -8   2   32.40    4.70
   1   8  -2  569.94   35.10
   1   8  -2  643.14   33.60
  -1  -8   2  622.64   32.60
  -1  -8   2  607.04   33.10
   0   8  -2  221.38   14.70
   0   8  -2  259.27   15.00
   0  -8   2  195.58   13.60
   0  -8   2  248.28   14.20
   0  -8   2  228.68   22.20
  -1   8  -2  516.65   28.10
  -1   8  -2  545.65   27.90
   1  -8   2  492.95   27.00
   1  -8   2  501.95   34.10
   1  -8   2  496.75   26.70
  -2   8  -2   -0.80    3.30
  -2   8  -2    3.20    3.80
   2  -8   2   -6.20    8.80
  -3   8  -2   13.70    6.20
  -3   8  -2   12.80    3.60
  -3   8  -2   10.80    4.10
   3  -8   2    6.60    9.50
  -4   8  -2  200.78   12.80
  -4   8  -2  206.48   12.50
   4  -8   2  150.58   17.80
   5  -8   2    9.20    9.40
  -6   8  -2  284.17   16.80
  -6   8  -2  285.07   16.70
   6  -8   2  251.97   24.40
  -7   8  -2   20.70    4.60
  -7   8  -2   17.20    4.60
   7  -8   2   18.00   10.70
  -8   8  -2   41.60    5.60
  -8   8  -2   22.40    5.20
   8  -8   2   48.40   12.20
  -9   8  -2   -8.80    3.80
  -9   8  -2   -1.90    4.10
   9  -8   2    1.40   10.40
  12   7  -2   50.09    8.50
  12   7  -2   55.09    8.10
 -12  -7   2   53.99    9.40
  11   7  -2   22.30   13.10
  11   7  -2   25.70    6.90
 -11  -7   2   47.70    8.30
  10   7  -2   19.60    6.20
  10   7  -2   33.00    6.90
 -10  -7   2   28.50    7.80
 -10  -7   2   25.80    7.00
   9   7  -2  241.38   18.60
   9   7  -2  311.57   21.60
  -9  -7   2  262.27   20.00
  -9  -7   2  303.77   19.80
   8   7  -2   14.30    5.90
   8   7  -2   15.50    5.60
  -8  -7   2   25.20    5.90
  -8  -7   2   31.10    6.90
   7   7  -2   14.60    6.00
   7   7  -2   20.70    5.70
  -7  -7   2   21.00    6.10
  -7  -7   2   24.30    6.10
   6   7  -2  603.04   33.30
   6   7  -2  571.34   32.80
  -6  -7   2  597.34   33.60
  -6  -7   2  608.44   33.30
   5   7  -2   71.49    8.00
   5   7  -2   83.69    8.70
  -5  -7   2   72.99    8.50
  -5  -7   2   84.99    8.50
   4   7  -2   85.19    8.30
   4   7  -2   88.69    8.20
  -4  -7   2   76.59    7.80
  -4  -7   2   81.99    8.40
   3   7  -2  244.98   16.10
   3   7  -2  255.27   16.50
  -3  -7   2  273.77   18.10
   2   7  -2    9.90    3.50
   2   7  -2    0.10    3.70
  -2  -7   2    2.50    3.20
  -2  -7   2    1.90    3.70
   1   7  -2   -3.10    3.60
   1   7  -2   -1.90    3.20
  -1  -7   2   -1.20    2.80
  -1  -7   2   -6.20    3.20
   0   7  -2   -1.00    3.50
   0  -7   2   -2.50    3.10
   0  -7   2    4.30    3.30
  -1   7  -2  997.90   48.00
  -1   7  -2  939.51   48.30
   1  -7   2  906.11   47.30
   1  -7   2  885.91   52.29
   1  -7   2  902.41   47.50
  -2   7  -2  295.47   17.10
  -2   7  -2  314.77   17.50
   2  -7   2  294.27   23.00
  -3   7  -2  213.88   12.60
  -3   7  -2  224.68   12.90
  -3   7  -2  190.38   16.50
   3  -7   2  174.38   17.90
  -4   7  -2  357.46   28.20
  -4   7  -2  388.66   20.60
  -4   7  -2  394.56   20.90
  -4   7  -2  348.87   23.00
   4  -7   2  355.06   26.60
  -5   7  -2  161.98   11.50
  -5   7  -2  196.88   11.50
   5  -7   2  159.88   17.10
  -6   7  -2    4.60    3.60
  -6   7  -2    2.40    3.50
   6  -7   2   -4.70    8.80
  -7   7  -2   -1.80    3.50
  -7   7  -2    3.20    3.70
   7  -7   2    1.70    9.10
  -8   7  -2   15.00    4.50
  -8   7  -2   22.40    4.90
   8  -7   2   16.60   10.80
  -9   7  -2   27.80    5.40
  -9   7  -2   40.60    6.10
 -10   7  -2   -0.30    4.60
  12   6  -2    9.40    5.20
  12   6  -2    1.80    5.30
 -12  -6   2    4.40    6.10
  11   6  -2   23.10    6.30
  11   6  -2   14.90    6.00
 -11  -6   2   20.90    6.50
  10   6  -2   53.19    8.00
  10   6  -2   64.99    8.70
 -10  -6   2   65.69    9.40
 -10  -6   2   57.99    9.50
   9   6  -2  616.74   35.60
   9   6  -2  644.44   36.00
  -9  -6   2  655.73   36.60
  -9  -6   2  657.53   37.10
   8   6  -2   58.79    7.60
   8   6  -2   53.69    7.60
  -8  -6   2   70.59    8.80
   7   6  -2   -0.10    4.20
   7   6  -2   -5.20    4.30
  -7  -6   2   -2.50    4.80
  -7  -6   2    3.20    4.10
   6   6  -2  288.87   17.50
   6   6  -2  290.87   17.70
  -6  -6   2  261.27   17.30
  -6  -6   2  269.57   18.00
   5   6  -2    3.40    3.60
   5   6  -2    9.30    4.30
  -5  -6   2    2.50    4.20
  -5  -6   2    5.50    3.60
   4   6  -2    2.40    3.90
   4   6  -2    4.10    4.00
  -4  -6   2    1.20    3.40
  -4  -6   2    8.00    4.30
   3   6  -2  106.69    9.80
   3   6  -2  125.59    9.40
  -3  -6   2  107.29    9.60
   2   6  -2   68.99    6.70
   2   6  -2   81.69    7.60
  -2  -6   2   70.89    7.20
  -2  -6   2   81.89    7.50
   1   6  -2    4.30    4.20
   1   6  -2    2.20    3.30
  -1  -6   2    3.00    3.10
  -1  -6   2   -0.50    3.60
   0   6  -2  292.77   15.70
   0   6  -2  256.07   16.00
   0  -6   2  250.47   15.60
  -1   6  -2  176.38   11.40
  -1   6  -2  182.08   10.90
   1  -6   2  184.78   17.80
   1  -6   2  146.59   10.30
   1  -6   2  175.88   10.10
  -2   6  -2   49.00    6.30
  -2   6  -2   58.89    5.20
   2  -6   2   53.49   10.20
  -3   6  -2  149.19   12.70
  -3   6  -2  175.48   10.30
  -3   6  -2  172.68   11.80
   3  -6   2  152.08   15.60
  -4   6  -2   -1.10    2.80
  -4   6  -2    4.10    3.90
  -4   6  -2    2.10    8.80
  -4   6  -2    8.60    5.10
   4  -6   2   -4.70    7.90
  -5   6  -2  439.96   23.60
  -5   6  -2  379.86   28.90
  -5   6  -2  385.26   21.00
   5  -6   2  335.47   26.20
  -6   6  -2   87.19    7.70
  -6   6  -2   93.59    7.80
   6  -6   2   82.79   12.60
  -7   6  -2   21.70    4.50
  -7   6  -2   22.60    4.30
   7  -6   2   34.10   10.10
  -8   6  -2  106.69    9.20
  -8   6  -2  106.99    9.30
   8  -6   2   84.59   13.80
  -9   6  -2    9.80    4.60
  -9   6  -2    1.10    4.60
 -10   6  -2   98.39   12.30
 -10   6  -2   96.89    9.40
  12   5  -2    2.70    4.50
  12   5  -2   18.30    4.70
 -12  -5   2    8.90    6.10
  11   5  -2  134.99   11.30
  11   5  -2  109.99   10.30
 -11  -5   2  110.59   12.10
 -11  -5   2  138.69   13.40
  10   5  -2  -10.30    4.30
  10   5  -2   -2.60    4.60
 -10  -5   2    3.80    5.30
 -10  -5   2   -4.10    5.60
   9   5  -2  385.46   23.60
   9   5  -2  393.16   23.50
  -9  -5   2  425.16   24.50
  -9  -5   2  380.96   24.60
   8   5  -2  134.29   11.60
   8   5  -2  115.09   11.20
  -8  -5   2  147.39   12.70
  -8  -5   2  147.09   12.20
   7   5  -2   12.70    4.60
   7   5  -2   29.80    5.60
  -7  -5   2   23.90    5.30
  -7  -5   2   14.60    5.40
   6   5  -2   90.09    8.40
   6   5  -2   95.49    8.50
  -6  -5   2   71.89    7.50
  -6  -5   2   67.99    8.00
   5   5  -2   21.80    4.60
   5   5  -2   16.40    4.10
  -5  -5   2   18.40    4.30
  -5  -5   2   18.50    4.80
   4   5  -2  208.98   13.50
   4   5  -2  219.68   14.20
  -4  -5   2  199.58   13.60
  -4  -5   2  232.68   14.30
   3   5  -2    9.20    3.70
   3   5  -2    1.90    4.00
  -3  -5   2    6.80    4.20
  -3  -5   2    8.50    3.60
   2   5  -2   33.00    5.00
   2   5  -2   27.10    4.30
  -2  -5   2   19.20    4.50
  -2  -5   2   23.50    4.10
   1   5  -2 1703.93   87.59
   1   5  -2 1768.22   87.69
  -1  -5   2 1595.64   87.49
  -1  -5   2 1836.82   87.29
   0   5  -2    4.00    2.90
   0   5  -2   11.00    4.10
   0  -5   2    1.20    3.30
   0  -5   2    3.00    2.80
  -1   5  -2  279.17   15.80
  -1   5  -2  272.37   16.60
   1  -5   2  276.17   15.80
   1  -5   2  303.47   21.90
   1  -5   2  300.17   15.50
  -2   5  -2   16.00    3.80
  -2   5  -2   16.00    3.30
   2  -5   2   17.70    8.90
  -3   5  -2   -7.10    4.60
  -3   5  -2   -0.10    2.80
  -3   5  -2   -1.90    7.70
  -3   5  -2    1.00    2.40
   3  -5   2    1.30    6.80
  -4   5  -2  216.18   15.50
  -4   5  -2  224.58   20.50
  -4   5  -2  254.47   13.80
  -4   5  -2  249.88   13.60
   4  -5   2  238.08   18.90
  -5   5  -2 1313.87   66.19
  -5   5  -2 1198.08   70.19
  -5   5  -2 1357.06   65.49
   5  -5   2 1249.97   68.99
  -6   5  -2   77.79    6.70
   6  -5   2   58.19   10.70
  -7   5  -2  691.73   37.20
  -7   5  -2  707.13   37.10
   7  -5   2  722.53   41.80
  -8   5  -2   85.19    8.30
  -8   5  -2  117.59    9.10
  -9   5  -2   23.20    4.90
  -9   5  -2    7.50    4.60
 -10   5  -2   10.70    4.70
 -10   5  -2   10.90    5.60
 -11   5  -2   50.39    7.20
 -11   5  -2   54.49    7.20
 -12  -4   2  124.69   12.50
 -12  -4   2  102.09   12.60
  11   4  -2    1.80    3.70
 -11  -4   2    4.90    5.50
 -11  -4   2    4.50    6.20
  10   4  -2   20.30    5.10
  10   4  -2   21.40    5.40
 -10  -4   2   31.50    6.80
 -10  -4   2   33.70    7.30
   9   4  -2 1406.46   74.99
   9   4  -2 1478.35   75.39
  -9  -4   2 1442.76   75.99
  -9  -4   2 1500.95   76.49
   8   4  -2   52.09   11.20
   8   4  -2   88.69    8.00
  -8  -4   2   70.89    8.60
  -8  -4   2   71.59    8.00
   7   4  -2   10.50    4.10
   7   4  -2    7.20    4.00
  -7  -4   2    8.50    4.10
  -7  -4   2    8.00    4.50
   6   4  -2  103.89    8.70
   6   4  -2  100.99    9.10
  -6  -4   2  118.29    9.20
  -6  -4   2  107.19    9.50
   5   4  -2  194.08   12.70
   5   4  -2  209.88   12.60
  -5  -4   2  186.88   12.60
  -5  -4   2  181.48   12.90
   4   4  -2  650.83   32.60
   4   4  -2  583.44   32.10
  -4  -4   2  613.04   32.20
  -4  -4   2  571.44   32.50
   3   4  -2  456.95   24.30
   3   4  -2  425.36   23.80
  -3  -4   2  414.46   23.80
  -3  -4   2  464.75   24.30
   2   4  -2    0.20    2.30
  -2  -4   2   -0.10    2.90
   1   4  -2   19.00    3.70
   1   4  -2    8.90    2.60
  -1  -4   2    6.60    2.80
  -1  -4   2   13.10    2.60
   0   4  -2  850.71   43.10
   0   4  -2  828.12   42.80
   0  -4   2  780.92   42.90
   0  -4   2  892.41   42.70
  -1   4  -2  515.85   25.50
  -1   4  -2  477.95   25.70
   1  -4   2  523.05   25.30
   1  -4   2  453.55   25.40
   1  -4   2  472.25   28.60
  -2   4  -2   19.10    3.00
  -2   4  -2   27.70    3.50
  -2   4  -2    4.20    7.90
   2  -4   2   14.30    7.70
  -3   4  -2  693.83   32.10
  -3   4  -2  584.94   36.80
  -3   4  -2  627.14   32.20
  -3   4  -2  575.04   33.20
   3  -4   2  593.94   35.70
  -4   4  -2  340.67   24.70
  -4   4  -2  379.46   19.50
  -4   4  -2  359.76   19.50
   4  -4   2  363.16   23.60
  -5   4  -2 1194.98   58.79
  -5   4  -2 1097.19   62.99
  -5   4  -2 1186.38   58.89
   5  -4   2 1119.49   63.89
  -6   4  -2   11.50    3.30
  -6   4  -2   13.50    3.20
  -6   4  -2   18.40    8.20
   6  -4   2   16.20    7.50
  -7   4  -2   31.50    4.80
  -7   4  -2   36.70    4.80
   7  -4   2   21.90    8.80
  -8   4  -2  386.76   21.60
  -8   4  -2  369.36   21.50
  -9   4  -2  310.87   18.10
  -9   4  -2  273.17   18.10
 -10   4  -2   83.79    8.60
 -11   4  -2   27.50    6.00
 -11   4  -2   34.00    6.50
 -12  -3   2   25.20    6.50
 -12  -3   2    9.90    6.50
 -11  -3   2    4.30    5.70
 -11  -3   2    0.20    5.00
  10   3  -2    3.00    3.50
  10   3  -2   -2.60    5.50
 -10  -3   2   -0.90    5.20
 -10  -3   2   -0.70    5.60
   9   3  -2  680.63   36.90
   9   3  -2  685.23   36.70
  -9  -3   2  698.33   38.40
  -9  -3   2  717.33   38.20
   8   3  -2   -1.90    3.30
   8   3  -2   -0.70    3.60
  -8  -3   2    2.50    4.50
  -8  -3   2    0.90    3.90
   7   3  -2   65.69    6.40
   7   3  -2   65.29    6.40
  -7  -3   2   60.69    6.70
  -7  -3   2   65.39    7.40
   6   3  -2   77.49    7.20
   6   3  -2   81.79    7.10
  -6  -3   2   77.59    7.20
  -6  -3   2   85.69    7.80
   5   3  -2    0.90    3.40
   5   3  -2   -1.60    3.00
  -5  -3   2   -0.70    3.20
  -5  -3   2   -3.80    3.70
   4   3  -2 1188.98   57.89
   4   3  -2 1014.10   60.39
  -4  -3   2 1210.48   58.09
  -4  -3   2 1082.29   58.09
   3   3  -2   36.10    4.10
   3   3  -2   36.50    4.40
  -3  -3   2   32.90    4.00
  -3  -3   2   34.00    4.40
   2   3  -2   14.20    3.00
   2   3  -2    8.40    2.40
  -2  -3   2   11.90    2.90
  -2  -3   2    9.30    2.50
   1   3  -2 2383.56  120.49
  -1  -3   2 2408.66  120.49
   0   3  -2  302.87   17.60
   0   3  -2  339.37   17.40
   0  -3   2  358.36   17.40
   0  -3   2  315.37   17.60
  -1   3  -2    1.80    1.70
  -1   3  -2    1.60    2.00
   1  -3   2    4.50    4.70
   1  -3   2    2.30    1.60
   1  -3   2   -1.40    1.80
  -2   3  -2  860.71   48.30
  -2   3  -2  998.80   45.90
  -2   3  -2  884.01   45.90
   2  -3   2  857.21   47.90
  -3   3  -2 1907.91   98.39
  -3   3  -2 1907.41   97.79
  -3   3  -2 1919.01  100.49
  -3   3  -2 2039.00   97.79
   3  -3   2 1952.70   99.89
  -4   3  -2 3698.13  194.88
  -4   3  -2 3912.81  192.18
  -4   3  -2 3950.30  192.18
   4  -3   2 3775.62  194.18
  -5   3  -2  237.78   13.90
  -5   3  -2  273.37   14.10
  -5   3  -2  228.78   18.90
   5  -3   2  231.08   17.80
  -6   3  -2  903.21   49.00
  -6   3  -2 1025.00   49.20
   6  -3   2  931.81   51.89
  -7   3  -2   96.49   12.80
  -7   3  -2   96.09    7.90
  -7   3  -2   89.79    8.00
  -8   3  -2    0.60    3.70
  -8   3  -2   12.10    4.30
  -9   3  -2  207.98   14.20
  -9   3  -2  198.58   13.90
 -10   3  -2   88.69    8.90
 -10   3  -2   96.39   10.30
 -11   3  -2    0.50    4.60
 -11   3  -2   -4.90    4.50
 -12  -2   2    9.50    5.60
 -12  -2   2   13.30   10.80
 -11  -2   2   37.10    6.90
 -11  -2   2   39.50    7.50
 -10  -2   2   19.00    5.80
 -10  -2   2   11.00    5.00
  -9  -2   2   26.90    5.90
  -9  -2   2   30.30    5.70
   8   2  -2   -8.70    2.50
   8   2  -2   -1.00    3.40
  -8  -2   2    0.10    4.10
   7   2  -2   15.20    3.50
  -7  -2   2   14.60    4.20
  -7  -2   2   13.20    4.20
   6   2  -2  520.25   27.30
  -6  -2   2  521.95   27.90
  -6  -2   2  500.25   28.00
   5   2  -2 2214.68  116.39
   5   2  -2 2353.96  116.29
  -5  -2   2 2322.17  116.69
  -5  -2   2 2336.87  116.49
   4   2  -2   54.19    5.10
   4   2  -2   54.59    5.10
  -4  -2   2   55.29    5.30
  -4  -2   2   60.99    5.70
   3   2  -2  514.65   27.50
   3   2  -2  567.04   27.50
  -3  -2   2  535.85   27.50
  -3  -2   2  491.45   27.60
   2   2  -2  188.08   10.40
   2   2  -2  179.08   10.60
  -2  -2   2  195.68   10.60
  -2  -2   2  165.08   10.70
   1   2  -2  541.65   27.80
   1   2  -2  557.04   27.90
  -1  -2   2  538.15   27.70
  -1  -2   2  520.15   27.90
   0   2  -2 1386.26   69.49
   0  -2   2 1370.76   69.39
  -1   2  -2 4453.05  254.87
   1  -2   2 4671.83  254.87
  -2   2  -2   27.70    2.80
  -2   2  -2   26.00    2.80
  -2   2  -2   27.00    5.40
   2  -2   2   22.40    4.90
   2  -2   2   27.00    2.70
   2  -2   2   29.80    2.60
  -3   2  -2  462.65   26.90
  -3   2  -2  563.24   26.70
  -3   2  -2  525.65   26.60
  -3   2  -2  509.25   29.00
   3  -2   2  517.65   28.60
  -4   2  -2 1744.83   93.19
  -4   2  -2 1840.52   90.79
  -4   2  -2 1858.51   90.79
   4  -2   2 1755.42   92.49
  -5   2  -2   53.39    5.20
  -5   2  -2   68.49    6.00
  -5   2  -2   71.19    9.80
  -6   2  -2  348.37   19.80
  -6   2  -2  342.07   23.60
  -6   2  -2  376.46   19.70
  -7   2  -2  177.48   11.20
  -7   2  -2  152.88   15.60
  -7   2  -2  168.78   11.20
  -8   2  -2  861.61   44.20
  -8   2  -2  812.52   44.10
  -9   2  -2  152.58   12.40
  -9   2  -2  171.18   12.30
 -10   2  -2   35.80    6.40
 -10   2  -2   21.30    6.10
 -11   2  -2   15.00    5.50
 -11   2  -2    7.10    5.60
 -12   2  -2   71.59    9.40
 -12   2  -2  106.59   10.50
 -12  -1   2   35.20    6.60
 -12  -1   2   33.20    7.10
 -11  -1   2   94.09   12.40
 -11  -1   2   88.69    9.80
 -10  -1   2   72.09    8.20
 -10  -1   2   65.29    8.20
  -9  -1   2  145.79   11.70
  -9  -1   2  126.59   11.50
  -8  -1   2  128.49   10.20
  -8  -1   2  121.59   10.20
  -8  -1   2  126.39   13.50
  -7  -1   2    7.40    3.70
  -7  -1   2    9.00    3.70
   6   1  -2   56.29    5.10
   6   1  -2   61.19    4.80
  -6  -1   2   66.69    6.10
  -6  -1   2   57.29    5.70
   5   1  -2 1600.64   84.79
   5   1  -2 1650.13   84.79
  -5  -1   2 1761.52   85.29
  -5  -1   2 1723.63   85.29
   4   1  -2  651.53   33.50
   4   1  -2  637.34   33.50
  -4  -1   2  671.43   33.80
  -4  -1   2  650.83   33.90
   3   1  -2  231.28   12.50
   3   1  -2  223.38   12.50
  -3  -1   2  238.88   12.60
  -3  -1   2  225.78   12.80
  -2  -1   2 2042.70  132.49
   1   1  -2 1029.80   49.80
  -1  -1   2  943.21   49.80
   0   1  -2  448.36   22.80
   0  -1   2  440.36   22.60
  -1   1  -2  321.97   16.10
  -1   1  -2  309.17   17.10
  -1   1  -2  275.27   15.90
   1  -1   2  290.37   16.80
   1  -1   2  294.37   16.20
   1  -1   2  334.67   15.90
  -2   1  -2  116.19    7.50
  -2   1  -2  123.29    9.70
  -2   1  -2  136.29    7.50
   2  -1   2  126.99    9.40
   2  -1   2  125.89    7.40
  -3   1  -2 2064.79   98.39
  -3   1  -2 1922.91   99.59
  -3   1  -2 2009.20   98.39
   3  -1   2 1890.61   99.29
   3  -1   2 1974.10   98.19
   3  -1   2 1886.01   98.19
  -4   1  -2  269.87   14.70
  -4   1  -2  262.57   17.40
  -4   1  -2  273.57   14.70
   4  -1   2  260.07   14.00
   4  -1   2  259.77   14.10
  -5   1  -2   34.80    4.50
  -5   1  -2   31.40    4.30
  -5   1  -2   32.60    7.30
  -6   1  -2   -0.50    3.00
  -6   1  -2    2.50    3.00
  -6   1  -2    6.30    5.90
  -7   1  -2   76.89    6.60
  -7   1  -2   69.89    6.50
  -7   1  -2   54.59    9.20
  -8   1  -2  135.69   10.80
  -8   1  -2  149.19   10.90
  -9   1  -2  485.15   27.50
  -9   1  -2  482.55   27.30
 -10   1  -2   56.99    7.60
 -10   1  -2   60.19    7.60
 -11   1  -2    3.60    5.00
 -11   1  -2    1.40    5.10
 -12   1  -2    4.90    5.60
 -12   1  -2    8.90    5.40
 -12   0   2   89.49    9.90
 -11   0   2    2.90    4.70
 -11   0   2    2.60    5.00
 -10   0   2    2.30    4.80
 -10   0   2    5.10    4.90
  -9   0   2   41.20    6.10
  -9   0   2   32.00    5.80
  -8   0   2  145.89   10.90
  -8   0   2  156.08   11.10
  -7   0   2   40.80    7.80
  -7   0   2   30.20    4.60
  -7   0   2   42.30    5.00
  -6   0   2   91.69    7.30
  -6   0   2   97.69    7.80
  -6   0   2  103.59   10.50
  -5   0   2    6.80    3.20
  -5   0   2    6.70    2.90
  -5   0   2    5.90    5.00
  -4   0   2    1.10    2.40
  -4   0   2    3.30    2.20
  -3   0   2   37.20    3.00
  -3   0   2   27.60    3.10
   2   0  -2    2.50    1.20
   2   0  -2   -0.70    1.30
  -2   0   2    2.30    1.70
  -2   0   2    1.80    1.40
  -1   0   2 1719.33  102.39
  -1   0  -2  124.39    7.30
  -1   0  -2  138.79    7.40
   1   0   2  130.99    7.30
   1   0   2  129.99    7.30
  -2   0  -2 2560.04  157.68
  -3   0  -2 1239.18   66.49
  -3   0  -2 1338.67   66.59
  -3   0  -2 1455.45   67.39
   3   0   2 1396.96   66.49
   3   0   2 1166.98   66.39
  -4   0  -2 1463.05   75.89
  -4   0  -2 1494.45   76.99
  -4   0  -2 1515.55   75.99
   4   0   2 1446.86   75.69
   4   0   2 1586.34   75.79
  -5   0  -2   65.19    8.00
  -5   0  -2   63.89    5.90
  -5   0  -2   61.59    5.90
   5   0   2   63.69    5.20
   5   0   2   61.59    5.20
  -6   0  -2  172.28   11.10
  -6   0  -2  160.68   13.90
  -6   0  -2  156.78   10.90
   6   0   2  167.78   10.00
   6   0   2  172.48   10.10
  -7   0  -2  125.39    9.30
  -7   0  -2  126.69    9.40
   7   0   2  119.39    7.70
  -8   0  -2   24.50    5.00
  -8   0  -2   27.10    7.90
  -8   0  -2   20.90    4.80
  -9   0  -2   84.49    8.70
  -9   0  -2   81.59    8.90
 -10   0  -2   55.09    7.50
 -10   0  -2   46.20    7.00
 -11   0  -2   -2.70    4.70
 -12   0  -2   45.40    8.10
 -12   0  -2   55.09    8.50
 -12   1   2  119.29   11.40
 -12   1   2  157.28   12.80
 -11   1   2   76.59    8.40
 -11   1   2   65.49    8.10
 -10   1   2   24.10    5.30
  -9   1   2   -3.90    3.90
  -9   1   2    1.70    3.90
  -8   1   2  101.09    8.70
  -8   1   2  100.99    8.60
  -7   1   2  588.94   35.80
  -7   1   2  586.44   32.60
  -7   1   2  656.53   32.30
  -6   1   2    0.10    5.40
  -6   1   2    2.10    2.50
  -6   1   2    3.10    2.50
  -5   1   2  895.61   49.10
  -5   1   2  929.31   46.20
  -5   1   2  898.31   46.20
  -4   1   2  185.98   14.20
  -3   1   2   10.50    3.90
   2  -1  -2 1586.84   82.39
  -2   1   2 1667.53   82.59
   1  -1  -2 6849.31  344.27
  -1   1   2 6559.94  344.17
   0  -1  -2  144.69    7.30
   0  -1  -2  135.59    7.30
   0   1   2  142.99    7.40
   0   1   2  128.09    7.40
  -1  -1  -2   14.80    2.00
  -1  -1  -2   14.70    2.30
   1   1   2   12.10    2.00
   1   1   2    8.70    2.00
  -2  -1  -2  276.27   14.30
  -2  -1  -2  272.57   14.40
   2   1   2  253.47   14.20
   2   1   2  251.27   14.20
  -3  -1  -2   28.20    3.40
  -3  -1  -2   28.70    3.60
   3   1   2   34.20    3.60
   3   1   2   30.60    3.40
  -4  -1  -2   73.09    6.40
  -4  -1  -2   63.59    5.80
   4   1   2   65.59    5.70
   4   1   2   62.39    5.90
  -5  -1  -2  544.95   31.00
  -5  -1  -2  621.44   31.40
   5   1   2  559.54   30.60
   5   1   2  612.84   30.80
  -6  -1  -2  102.49    8.10
  -6  -1  -2   97.69    8.00
   6   1   2   84.49    7.00
   6   1   2   86.49    7.60
  -7  -1  -2  135.09    9.90
  -7  -1  -2  129.39    9.80
   7   1   2  121.69    8.60
  -8  -1  -2  179.58   15.70
  -8  -1  -2  182.98   12.80
  -8  -1  -2  189.48   13.00
   8   1   2  193.08   11.40
   8   1   2  160.58   11.90
  -9  -1  -2   68.99    8.00
  -9  -1  -2   46.90    7.40
   9   1   2   58.29    5.50
 -10  -1  -2   34.10    6.40
 -10  -1  -2   30.10    6.50
 -11  -1  -2   86.09   10.00
 -11  -1  -2  102.99   10.20
 -12  -1  -2   69.79    9.70
 -12  -1  -2   59.89    9.30
  12  -2  -2   45.90    9.30
 -12   2   2   41.10    6.60
  11  -2  -2  100.49   11.80
 -11   2   2   99.59    9.40
 -11   2   2  106.59    9.60
 -10   2   2  122.29   10.90
 -10   2   2  131.59   10.60
  -9   2   2   93.69    8.20
  -9   2   2   94.59    8.70
  -8   2   2  106.89    8.40
  -8   2   2   99.29    8.20
  -7   2   2  822.12   47.30
  -7   2   2  839.92   42.90
  -6   2   2   50.99    8.70
  -5   2   2  155.78   14.40
   4  -2  -2 2734.13  136.89
  -4   2   2 2653.23  137.39
   3  -2  -2 1312.87   66.89
  -3   2   2 1278.47   67.29
   2  -2  -2   94.49    9.10
  -2   2   2  112.99    9.50
  -1   2   2  135.39   10.90
   0  -2  -2  337.27   15.90
   0  -2  -2  287.77   15.90
   0  -2  -2  322.87   16.70
   0   2   2  295.57   16.00
   0   2   2  302.47   16.00
  -1  -2  -2   13.80    2.60
  -1  -2  -2   23.90    2.60
   1   2   2   13.70    2.70
   1   2   2   18.40    2.80
   1   2   2   15.80    2.40
  -2  -2  -2  587.24   31.80
  -2  -2  -2  612.94   31.70
   2   2   2  654.83   31.80
   2   2   2  610.14   31.90
  -3  -2  -2 2724.43  185.18
   3   2   2 2696.13  184.08
  -4  -2  -2   85.39    6.80
  -4  -2  -2   81.09    7.10
   4   2   2   72.89    6.70
  -5  -2  -2   -4.40    3.70
  -5  -2  -2    7.30    3.70
   5   2   2    7.70    3.40
   5   2   2   -5.10    3.50
  -6  -2  -2 1299.97   64.99
  -6  -2  -2 1211.88   64.69
   6   2   2 1307.17   64.59
   6   2   2 1217.48   64.39
  -7  -2  -2    4.50    3.80
  -7  -2  -2   -2.20    3.40
   7   2   2    0.20    3.30
   7   2   2    1.10    3.10
  -8  -2  -2  431.06   24.40
  -8  -2  -2  400.46   24.00
   8   2   2  423.86   23.30
   8   2   2  419.16   23.30
  -9  -2  -2  132.59   12.00
  -9  -2  -2  127.39   11.70
   9   2   2  123.49    9.80
   9   2   2  132.39    9.90
 -10  -2  -2   40.50    7.10
 -10  -2  -2   19.40    6.30
  10   2   2   28.70    4.80
  10   2   2   38.60    8.00
 -11  -2  -2    2.30    5.40
 -11  -2  -2    6.00    5.60
 -12  -2  -2   37.60    7.50
 -12  -2  -2   35.40    7.60
 -13  -2  -2  360.16   24.40
  11  -3  -2  162.98   14.30
 -11   3   2  134.59   12.00
  10  -3  -2  163.88   15.90
 -10   3   2  180.08   12.40
 -10   3   2  172.38   12.10
   9  -3  -2  154.18   15.00
  -9   3   2  162.38   11.10
  -9   3   2  160.28   11.00
   8  -3  -2   -4.20    6.10
  -7   3   2   96.39   13.50
  -6   3   2  589.54   35.60
   5  -3  -2    3.10    5.70
  -5   3   2    9.50    6.30
   4  -3  -2    7.50    5.80
  -4   3   2   -2.20    6.40
   3  -3  -2   15.20    6.40
   3  -3  -2    1.60    4.90
  -3   3   2   -2.30    5.90
   2  -3  -2 1907.81   96.29
   2  -3  -2 1830.02   95.29
  -2   3   2 1921.51   96.99
   1  -3  -2  470.45   27.00
   1  -3  -2  532.55   28.40
  -1   3   2  541.55   28.40
   0  -3  -2  287.97   16.50
   0  -3  -2  354.76   16.20
   0   3   2  296.57   17.30
   0   3   2  293.67   16.50
   0   3   2  324.77   16.50
  -1  -3  -2  669.53   35.60
  -1  -3  -2  713.73   35.50
   1   3   2  696.43   35.70
   1   3   2  699.83   35.60
  -2  -3  -2  274.17   15.50
  -2  -3  -2  289.77   15.40
   2   3   2  284.27   15.40
   2   3   2  270.77   15.50
  -3  -3  -2   38.00    4.10
  -3  -3  -2   23.10    3.90
   3   3   2   29.50    4.10
   3   3   2   25.70    3.70
  -4  -3  -2  619.44   31.70
  -4  -3  -2  622.44   32.00
   4   3   2  587.84   32.40
   4   3   2  562.44   31.50
  -5  -3  -2  -10.90    3.90
  -5  -3  -2   -2.80    3.60
   5   3   2   -7.40    3.90
   5   3   2    0.60    3.80
  -6  -3  -2   84.99    8.10
  -6  -3  -2   72.59    7.90
   6   3   2   83.59    7.60
   6   3   2   85.09    7.80
  -7  -3  -2   38.00    6.20
   7   3   2   34.50    5.70
   7   3   2   35.60    5.50
  -8  -3  -2 1878.21   96.09
  -8  -3  -2 1858.41   95.89
   8   3   2 1880.21   95.39
   8   3   2 1855.71   95.39
  -9  -3  -2  619.14   36.80
  -9  -3  -2  683.23   37.30
   9   3   2  671.03   38.70
   9   3   2  691.93   36.10
 -10  -3  -2   85.59   10.30
 -10  -3  -2   99.19   10.70
  10   3   2   75.49    7.90
 -11  -3  -2  190.78   15.20
 -11  -3  -2  191.08   15.10
  11   3   2  164.88   12.30
  11   3   2  187.58   15.80
 -12  -3  -2    6.50    6.20
 -12  -3  -2   15.70    6.80
 -13  -3  -2   53.49    9.80
  11  -4  -2   88.49   11.00
 -11   4   2   80.19    8.10
 -11   4   2   75.39    7.90
  10  -4  -2    4.00    7.00
 -10   4   2    4.20    4.00
   9  -4  -2   58.29    9.60
   8  -4  -2   -0.40    6.80
   7  -4  -2   49.10    8.30
   6  -4  -2   98.39   15.90
   6  -4  -2   99.19   11.90
  -6   4   2   94.19   13.00
   5  -4  -2   13.70   10.70
   5  -4  -2    5.50    5.10
  -5   4   2   16.90    7.10
   4  -4  -2    2.30    4.90
   4  -4  -2    0.90    5.90
  -4   4   2   -7.90    6.50
   3  -4  -2  781.82   42.00
   3  -4  -2  735.13   40.40
  -3   4   2  760.82   42.90
   2  -4  -2   47.50    8.30
   2  -4  -2   47.50    6.40
  -2   4   2   49.99    8.50
  -1   4   2  113.49    7.00
   0  -4  -2 6952.10  394.46
   0   4   2 7485.05  400.36
  -1  -4  -2  128.89    8.30
  -1  -4  -2  127.99    8.10
   1   4   2  130.29    8.20
   1   4   2  130.29    8.70
  -2  -4  -2  450.95   22.70
  -2  -4  -2  388.56   22.60
   2   4   2  405.96   22.50
   2   4   2  449.36   23.00
  -3  -4  -2  159.38   11.40
  -3  -4  -2  187.38   11.90
   3   4   2  185.78   11.40
   3   4   2  175.08   11.50
  -4  -4  -2    7.40    3.80
  -4  -4  -2    8.30    4.30
   4   4   2    9.20    3.70
   4   4   2   -0.50    4.00
  -5  -4  -2    4.30    4.00
  -5  -4  -2   -1.20    3.30
   5   4   2   -0.80    3.70
   5   4   2    0.60    3.40
  -6  -4  -2    7.80    4.10
  -6  -4  -2    3.60    3.60
   6   4   2    5.90    3.90
   6   4   2    3.10    3.60
  -7  -4  -2   82.09    8.30
  -7  -4  -2   97.29    9.10
   7   4   2   92.69    8.60
  -8  -4  -2   18.20    5.50
  -8  -4  -2   11.00    5.30
   8   4   2   26.30    5.30
   8   4   2   11.10    5.00
  -9  -4  -2   14.90    6.30
  -9  -4  -2   -2.10    6.10
   9   4   2    2.60    5.30
   9   4   2    6.80    5.30
 -10  -4  -2  288.17   20.40
 -10  -4  -2  309.27   20.40
  10   4   2  283.57   18.70
  10   4   2  313.87   19.20
 -11  -4  -2   38.40    7.80
 -11  -4  -2   43.00    8.20
  11   4   2   38.00    6.00
  11   4   2   36.20    6.40
 -12  -4  -2    1.10    5.70
 -12  -4  -2   -1.60    7.00
  12   4   2   -1.00    4.30
  12   4   2    1.30    4.30
 -13  -4  -2   91.99   11.80
   9  -5  -2  123.59   12.20
   8  -5  -2   47.80    8.50
   7  -5  -2   52.59    8.50
   7  -5  -2   35.60   10.30
   6  -5  -2   35.30    9.50
   6  -5  -2   34.50    7.10
   5  -5  -2  102.49   12.10
   5  -5  -2  115.09   11.80
  -5   5   2   98.49   12.80
   4  -5  -2  383.16   25.10
  -4   5   2  403.86   26.60
   3  -5  -2  420.16   25.70
  -3   5   2  384.36   26.60
   2  -5  -2   23.00    8.00
  -2   5   2   41.60    9.10
   1  -5  -2  -13.20    7.40
  -1   5   2   -1.00    2.70
  -1   5   2    3.80    2.50
  -1   5   2    1.40    5.10
   0  -5  -2 2358.46  115.69
   0  -5  -2 2203.28  115.89
   0   5   2 2204.08  116.29
   0   5   2 2447.26  116.89
   0   5   2 2340.57  116.19
  -1  -5  -2   38.90    4.90
   1   5   2   54.89    5.70
   1   5   2   54.59    5.10
  -2  -5  -2 1270.67   63.09
  -2  -5  -2 1213.58   63.29
   2   5   2 1196.08   63.39
   2   5   2 1262.07   63.19
  -3  -5  -2  188.78   12.10
  -3  -5  -2  182.28   12.40
   3   5   2  178.18   12.60
   3   5   2  182.78   12.10
  -4  -5  -2  103.59    9.20
  -4  -5  -2   94.79    8.80
   4   5   2   96.69    8.70
   4   5   2   97.29    8.60
  -5  -5  -2  101.39    9.40
  -5  -5  -2  108.39    8.90
   5   5   2  100.99    9.30
   5   5   2   92.89    8.80
  -6  -5  -2  139.29   10.20
  -6  -5  -2  111.49   10.30
   6   5   2  127.39   10.00
   6   5   2  107.79   10.10
  -7  -5  -2  157.28   12.40
  -7  -5  -2  145.99   12.00
   7   5   2  165.48   12.00
   7   5   2  162.18   12.30
  -8  -5  -2  228.68   16.20
  -8  -5  -2  208.28   15.70
   8   5   2  226.08   15.60
   8   5   2  221.68   15.30
  -9  -5  -2  115.79   11.80
  -9  -5  -2  100.59   11.30
   9   5   2  124.59   11.10
   9   5   2  123.49   11.00
 -10  -5  -2    0.10    5.80
 -10  -5  -2    5.70    5.40
  10   5   2    7.60    5.10
  10   5   2    4.30    4.80
 -11  -5  -2   10.60    6.00
 -11  -5  -2   -1.70    5.30
  11   5   2    2.80    5.10
  11   5   2    0.20    4.70
 -12  -5  -2    1.50    5.90
  12   5   2   -3.20    4.30
  12   5   2    1.30    4.80
   7  -6  -2  188.18   18.30
   6  -6  -2  121.19   14.80
   5  -6  -2  239.58   20.10
  -5   6   2  233.18   22.30
   4  -6  -2  302.37   22.30
  -4   6   2  313.77   24.10
   3  -6  -2    9.40    7.30
  -3   6   2    9.70    7.70
   2  -6  -2 1008.10   53.19
  -2   6   2  915.71   49.10
  -2   6   2  985.70   49.00
   1  -6  -2  210.68   18.30
  -1   6   2  181.38   11.40
  -1   6   2  180.48   11.30
  -1   6   2  197.88   14.10
   0  -6  -2  278.87   15.00
   0   6   2  263.17   15.50
   0   6   2  270.07   15.90
   0   6   2  279.97   17.50
  -1  -6  -2   32.10    4.70
   1   6   2   30.60    5.40
   1   6   2   39.10    4.80
  -2  -6  -2    0.10    3.00
  -2  -6  -2    3.00    3.70
   2   6   2   -0.50    3.20
   2   6   2    0.10    3.90
  -3  -6  -2  338.37   19.40
  -3  -6  -2  322.77   19.80
   3   6   2  359.46   20.10
   3   6   2  331.87   19.40
  -4  -6  -2  162.48   10.90
  -4  -6  -2  121.79   11.30
   4   6   2  136.49   10.80
   4   6   2  134.99   11.10
  -5  -6  -2 1391.66   72.79
  -5  -6  -2 1396.06   73.09
   5   6   2 1425.06   72.89
   5   6   2 1431.96   73.09
  -6  -6  -2   23.30    5.10
  -6  -6  -2   26.20    5.80
   6   6   2   21.10    5.30
   6   6   2   13.90    4.50
  -7  -6  -2   22.80    5.20
  -7  -6  -2   28.90    6.20
   7   6   2   17.30    5.50
   7   6   2   17.80    5.30
  -8  -6  -2  293.57   20.10
  -8  -6  -2  296.37   19.50
   8   6   2  308.67   19.60
   8   6   2  304.07   19.40
  -9  -6  -2  126.99   12.30
  -9  -6  -2  121.79   11.70
   9   6   2  128.59   11.60
   9   6   2  122.29   11.50
 -10  -6  -2   -3.60    5.30
 -10  -6  -2    1.80    5.90
  10   6   2    0.30    4.70
  10   6   2    1.00    5.10
 -11  -6  -2   36.70    7.50
 -11  -6  -2   42.10    9.80
  11   6   2   48.90    7.90
  11   6   2   46.10   11.70
 -12  -6  -2   43.90    7.80
  12   6   2   40.80    7.70
  12   6   2   39.70    9.10
   8  -7  -2    8.30   10.10
   7  -7  -2  388.66   28.30
   6  -7  -2   59.99   11.80
   5  -7  -2  151.68   16.40
   4  -7  -2   22.80    9.40
  -4   7   2   34.60   10.60
   3  -7  -2  180.18   18.30
  -3   7   2  178.68   10.60
   2  -7  -2 2310.17  126.99
   1  -7  -2  249.88   21.00
  -1   7   2  187.88   12.90
  -1   7   2  232.38   15.60
   0  -7  -2  908.51   52.49
   0  -7  -2  927.01   47.90
   0  -7  -2  944.71   47.70
   0   7   2  924.31   48.70
   0   7   2 1013.50   48.70
   0   7   2  910.91   49.60
  -1  -7  -2   28.70    4.50
  -1  -7  -2   23.30    3.90
   1   7   2   26.20    4.50
   1   7   2   15.20    4.70
  -2  -7  -2    5.50    3.40
  -2  -7  -2    7.30    4.00
   2   7   2   12.20    4.40
   2   7   2    6.50    3.80
  -3  -7  -2   14.00    3.90
  -3  -7  -2   12.80    4.40
   3   7   2   14.40    4.80
   3   7   2   15.80    4.20
  -4  -7  -2  592.54   31.70
  -4  -7  -2  533.65   30.30
   4   7   2  551.34   30.70
   4   7   2  561.94   31.00
  -5  -7  -2  929.81   49.00
  -5  -7  -2  941.41   49.60
   5   7   2  898.41   49.10
   5   7   2  946.01   49.50
  -6  -7  -2  156.08   12.90
  -6  -7  -2  162.18   12.50
   6   7   2  169.48   12.50
   6   7   2  167.18   13.00
  -7  -7  -2    6.80    4.70
  -7  -7  -2   23.20    5.90
   7   7   2   19.70    5.50
  -8  -7  -2   15.70    6.30
  -8  -7  -2   17.10    5.70
   8   7   2   14.70    6.10
   8   7   2   17.60    5.60
  -9  -7  -2  236.08   17.40
   9   7   2  237.28   18.70
   9   7   2  248.68   17.60
 -10  -7  -2    3.70    5.60
 -10  -7  -2   -1.30    5.80
  10   7   2   -0.90    5.50
  10   7   2    9.00    6.30
 -11  -7  -2   35.90    8.00
  11   7   2   42.10    7.60
  11   7   2   31.70    7.50
  12   7   2    5.20    6.00
  12   7   2    1.20    5.50
   8  -8  -2   14.20   11.00
   7  -8  -2    2.00   10.50
   6  -8  -2   20.50   10.60
   5  -8  -2  313.97   25.60
   4  -8  -2   10.50    9.70
   3  -8  -2  105.79   14.20
   2  -8  -2  460.25   30.50
  -2   8   2  422.46   24.10
  -2   8   2  453.45   24.10
   1  -8  -2   43.10   11.50
  -1   8   2   41.50    5.50
  -1   8   2   44.60    5.80
  -1   8   2   62.49    7.90
   0  -8  -2  357.66   19.10
   0  -8  -2  365.26   26.70
   0   8   2  331.27   22.20
   0   8   2  364.16   20.10
  -1  -8  -2    9.70    4.90
  -1  -8  -2   -6.30    3.60
   1   8   2    7.40    4.60
   1   8   2   16.60    4.60
  -2  -8  -2    7.10    4.00
  -2  -8  -2    1.10    3.60
   2   8   2    3.50    4.10
   2   8   2   -1.30    4.70
  -3  -8  -2   -1.50    3.40
  -3  -8  -2   -2.00    4.60
   3   8   2    0.50    3.80
   3   8   2   -7.10    3.90
  -4  -8  -2  162.78   12.90
  -4  -8  -2  185.68   12.90
   4   8   2  189.68   13.00
   4   8   2  184.18   13.70
  -5  -8  -2    0.90    4.70
  -5  -8  -2    2.80    5.20
   5   8   2   -2.80    4.90
   5   8   2    5.90    5.40
  -6  -8  -2   43.10    6.70
  -6  -8  -2   29.00    7.20
   6   8   2   34.70    6.70
   6   8   2   41.90    7.20
  -7  -8  -2   40.20    7.50
  -7  -8  -2   42.40   11.70
   7   8   2   50.19    8.80
   7   8   2   38.30    7.00
  -8  -8  -2  312.67   19.80
  -8  -8  -2  247.88   18.30
   8   8   2  297.97   19.20
   8   8   2  249.48   18.60
  -9  -8  -2   50.09    8.20
  -9  -8  -2   51.69    9.20
   9   8   2   69.29   10.50
   9   8   2   63.79    8.90
 -10  -8  -2   11.50    6.20
  10   8   2   21.80    6.80
  10   8   2   30.90    7.10
 -11  -8  -2  117.59   12.40
  11   8   2  109.69   11.60
  11   8   2   97.29   11.70
 -12  -8  -2    8.70    5.80
  12   8   2    9.80    6.10
   8  -9  -2  -20.40    8.70
   7  -9  -2   28.60   12.00
   6  -9  -2   92.09   15.20
   5  -9  -2  168.48   18.80
   4  -9  -2   -9.20    9.60
  -4   9   2   -1.60    3.70
   3  -9  -2   14.70   11.20
  -3   9   2   14.50    4.20
  -3   9   2   14.20    3.90
   2  -9  -2  180.38   19.80
  -2   9   2  212.38   13.30
  -2   9   2  199.08   13.20
   1  -9  -2   20.60   11.30
  -1   9   2   -2.00    4.00
  -1   9   2   -7.30    4.50
   0  -9  -2   80.99   14.50
   0   9   2   93.89    8.20
   0   9   2   79.19    9.50
   0   9   2   72.19    7.40
  -1  -9  -2   10.00    3.90
  -1  -9  -2    4.90    3.60
   1   9   2    4.60    4.50
   1   9   2    0.40    5.20
  -2  -9  -2   13.60    4.70
  -2  -9  -2   14.80    4.10
   2   9   2    6.20    4.90
   2   9   2   12.00    4.60
  -3  -9  -2  188.68   13.50
   3   9   2  188.78   14.10
   3   9   2  174.68   13.30
  -4  -9  -2   36.30    6.40
  -4  -9  -2   43.30    6.30
   4   9   2   46.60    7.00
   4   9   2   43.30    6.50
  -5  -9  -2   16.30    5.80
  -5  -9  -2   11.90    5.10
   5   9   2   19.50    6.20
   5   9   2   13.00    5.50
  -6  -9  -2    6.00    5.60
  -6  -9  -2   11.40    5.10
   6   9   2   16.90    6.20
   6   9   2    9.60    5.50
  -7  -9  -2   25.40    6.80
  -7  -9  -2   30.20    6.10
   7   9   2   25.10    6.60
   7   9   2   27.20    6.80
  -8  -9  -2  312.87   22.00
  -8  -9  -2  324.07   21.20
   8   9   2  323.47   21.40
   8   9   2  334.17   21.80
  -9  -9  -2  124.39   13.50
  -9  -9  -2  107.29   11.70
   9   9   2  128.59   12.40
 -10  -9  -2    4.70    5.60
  10   9   2   15.00    6.40
 -11  -9  -2   74.49   14.80
  11   9   2   95.39   11.10
   7 -10  -2    6.20   10.60
   6 -10  -2   77.19   15.10
   5 -10  -2  199.88   21.00
   4 -10  -2   68.69   14.10
  -4  10   2   55.89    6.50
  -4  10   2   46.60    6.30
   3 -10  -2   33.80   13.00
  -3  10   2   19.40    4.80
  -3  10   2   26.60    4.90
   2 -10  -2    6.50   12.30
  -2  10   2   16.90    4.80
  -2  10   2    9.50    4.30
   1 -10  -2   16.20   12.50
  -1  10   2   16.70    4.80
  -1  10   2   23.30    5.30
   0 -10  -2   57.69   14.70
   0  10   2   56.29    7.30
   0  10   2   56.29    6.90
  -1 -10  -2   71.99    6.90
  -1 -10  -2   73.19    6.60
   1  10   2   72.79    8.50
   1  10   2   69.49    8.00
  -2 -10  -2   -3.30    3.70
  -2 -10  -2   10.70    5.40
   2  10   2    5.60    5.20
   2  10   2   -0.20    4.40
  -5 -10  -2   66.49    9.20
  -5 -10  -2   82.19    8.80
   5  10   2   70.39    9.30
   5  10   2   67.89    9.20
  -6 -10  -2   97.69   10.80
  -6 -10  -2   79.49    9.90
   6  10   2  125.99   12.10
   6  10   2  101.69   11.00
  -8 -10  -2  224.18   18.40
  -8 -10  -2  232.68   17.80
   8  10   2  256.77   18.30
   8  10   2  216.88   17.80
  -9 -10  -2   61.09    9.10
 -10 -10  -2   25.40    7.10
  10  10   2   40.80    8.20
 -11 -10  -2   65.79    9.90
  11  10   2   77.09   10.60
   6 -11  -2   67.39   14.90
   5 -11  -2   84.09   16.30
  -5  11   2   59.29    7.10
  -5  11   2   69.89    7.00
   4 -11  -2    9.50   11.80
  -4  11   2   10.90    4.70
  -4  11   2   -2.00    4.20
   3 -11  -2   25.70   13.30
  -3  11   2   -0.30    5.70
  -3  11   2    0.20    4.70
   2 -11  -2   -0.40   12.70
  -2  11   2   19.90    5.30
  -2  11   2   21.40    4.80
   1 -11  -2  243.48   25.20
  -1  11   2  257.27   17.00
  -1  11   2  255.07   16.90
   0 -11  -2   33.40   15.20
   0  11   2   75.59    8.40
   0  11   2   58.39    7.40
  -1 -11  -2   20.30    4.70
  -1 -11  -2    8.00   13.40
  -1 -11  -2   19.20    4.80
   1  11   2   31.00    6.40
   1  11   2   13.50    5.10
  -2 -11  -2  227.58   15.10
   2  11   2  192.38   17.10
   2  11   2  190.28   15.50
  -3 -11  -2  325.87   19.60
  -3 -11  -2  316.57   20.20
   3  11   2  303.87   20.80
   3  11   2  311.07   21.00
  -4 -11  -2   45.50    7.50
  -4 -11  -2   42.30    6.50
   4  11   2   69.29    8.70
  -5 -11  -2  104.19   11.20
   5  11   2  129.09   14.50
   5  11   2  113.09   11.60
  -6 -11  -2    4.00    6.80
  -6 -11  -2    4.60    5.30
   6  11   2    3.60    5.90
   6  11   2    4.00    6.50
  -7 -11  -2    2.90    6.50
  -7 -11  -2   -1.60    5.50
   7  11   2    1.40    5.90
   7  11   2    2.20    6.50
  -8 -11  -2  345.77   23.50
   8  11   2  350.96   23.70
 -10 -11  -2  125.09   13.80
  10  11   2  142.79   16.30
   5 -12  -2   18.30   12.40
  -5  12   2    1.10    4.70
  -5  12   2    6.30    4.80
   4 -12  -2   58.39   15.70
  -4  12   2   61.89    7.50
  -4  12   2   69.49    7.50
   3 -12  -2   27.50   16.30
  -3  12   2   10.60    4.60
  -3  12   2   26.70    5.50
   2 -12  -2  150.68   22.10
  -2  12   2  178.58   13.50
  -2  12   2  177.18   13.60
   1 -12  -2  140.69   20.90
  -1  12   2  155.68   13.30
  -1  12   2  159.98   13.40
   0 -12  -2   -2.00   14.20
   0  12   2    9.40    5.70
   0  12   2   -1.40    9.10
  -1 -12  -2   10.60   14.20
  -1 -12  -2    9.60    4.10
   1  12   2    4.50    5.60
   1  12   2    5.00    5.00
  -2 -12  -2   54.99    7.30
  -2 -12  -2   55.19    6.80
   2  12   2   63.29    8.70
   2  12   2   61.99    8.50
  -3 -12  -2   46.60    6.50
  -3 -12  -2   31.50    7.20
   3  12   2   38.00    9.00
   3  12   2   34.00    7.60
  -4 -12  -2   43.70    7.00
  -4 -12  -2   35.50    7.80
   4  12   2   14.30    6.90
   4  12   2   38.50    7.90
  -5 -12  -2  125.19   12.60
  -5 -12  -2  112.69   11.10
   5  12   2  105.59   11.90
   5  12   2  111.19   12.60
  -6 -12  -2   59.99    9.10
   6  12   2   32.00    7.60
  -7 -12  -2    4.90    5.60
   7  12   2    1.60    6.10
  -8 -12  -2   97.99   11.50
   8  12   2  113.69   12.40
   9  12   2   33.80    8.50
   3 -13  -2   -2.70   13.30
  -3  13   2    6.10    4.90
  -3  13   2    9.80    5.10
   2 -13  -2  156.78   24.30
  -2  13   2  235.68   16.50
  -2  13   2  239.98   16.40
   1 -13  -2   17.80   15.20
  -1  13   2   31.50    6.80
   0  13   2   36.70    7.70
   0  13   2   46.50    7.90
  -1 -13  -2   19.30   15.90
   1  13   2   14.50    7.80
   1  13   2    4.70    6.10
  -2 -13  -2   33.90   17.00
   2  13   2   39.80    7.60
  -3 -13  -2  319.47   20.80
  -3 -13  -2  306.17   19.90
   3  13   2  334.37   22.10
   3  13   2  318.27   22.20
  -4 -13  -2    7.30    6.30
  -4 -13  -2   11.40    6.00
   4  13   2    5.60    6.60
  -5 -13  -2   -2.40    5.20
  -5 -13  -2    8.70    6.90
   5  13   2   -2.60    6.60
  -6 -13  -2    5.30    8.00
  -6 -13  -2    3.20    5.50
   6  13   2   -6.70    5.40
  -8 -13  -2   23.40    7.10
   8  13   2   30.00    8.20
   1 -14  -2   17.10   15.30
  -1  14   2   13.70    6.60
  -1  14   2   17.60    6.50
   0 -14  -2  124.89   22.90
   0  14   2  120.29   12.20
   0  14   2  124.29   12.40
  -1 -14  -2   -8.70   16.70
   1  14   2   11.30    6.20
   1  14   2   -1.80    6.10
  -2 -14  -2    9.90    4.20
  -2 -14  -2    8.90    5.10
  -2 -14  -2   20.80   16.90
   2  14   2    6.80    6.60
  -3 -14  -2  253.37   17.60
  -3 -14  -2  234.08   16.60
   3  14   2  242.08   19.10
  -4 -14  -2   15.10    7.10
  -4 -14  -2   27.40    7.90
   4  14   2    2.60    7.20
  -5 -14  -2   48.00    9.80
  -5 -14  -2   63.79    9.40
   5  14   2   45.50   14.80
  -6 -14  -2   32.10    7.60
   6  14   2   32.20    8.60
   5  14  -3   13.70    7.10
   4  14  -3    8.00    7.20
  -4 -14   3   26.70    6.50
  -4 -14   3   30.10    8.90
   3  14  -3   12.80    7.90
  -3 -14   3   28.20    6.90
  -3 -14   3   26.40    7.50
   2  14  -3   36.70    8.60
  -2 -14   3   53.69    7.60
  -2 -14   3   36.10   17.20
  -2 -14   3   48.20    8.10
   1  14  -3   20.50    7.20
  -1 -14   3    7.70   17.10
  -1 -14   3   22.00    5.10
  -1 -14   3   13.60    5.20
   0  14  -3    0.40    5.70
   0 -14   3    4.10   16.10
  -1  14  -3   80.39   10.20
   1 -14   3   78.19   20.10
   7  13  -3    7.70    7.50
  -7 -13   3    4.30    5.60
  -6 -13   3   20.50    6.50
   5  13  -3   17.10    6.60
  -5 -13   3   11.00    5.80
   4  13  -3  190.98   17.50
  -4 -13   3  189.38   15.70
  -4 -13   3  220.88   17.80
   3  13  -3    4.60    6.00
  -3 -13   3   -5.60    5.90
  -3 -13   3   -5.00    4.70
   2  13  -3   17.60    6.80
   2  13  -3    5.20    6.60
  -2 -13   3   20.30    6.30
  -2 -13   3   16.50    5.40
   1  13  -3  137.19   13.10
   1  13  -3  127.09   12.90
  -1 -13   3  132.29   12.20
  -1 -13   3  114.99   28.00
  -1 -13   3  146.49   12.00
   0  13  -3   18.40    6.30
   0  13  -3   26.80    7.10
   0 -13   3    0.70   15.60
   0 -13   3   17.80    4.90
   0 -13   3   10.90    4.20
  -1  13  -3    6.80    5.70
  -1  13  -3    7.70    6.00
   1 -13   3   12.90   15.50
  -2  13  -3    3.70    6.60
  -2  13  -3   12.10    5.90
   2 -13   3  -12.00   13.90
  -3  13  -3    0.60    5.60
   3 -13   3   12.60   14.40
   9  12  -3   43.90    9.00
  -9 -12   3   37.80    8.40
   8  12  -3   51.19   14.80
  -8 -12   3   39.10    8.40
   7  12  -3   27.30    7.60
  -7 -12   3   22.50    6.20
   6  12  -3   -0.80    6.20
  -6 -12   3   11.20    6.00
   5  12  -3    7.10    6.60
  -5 -12   3   10.30    5.20
  -5 -12   3   -3.20    5.90
   4  12  -3  629.74   35.20
   4  12  -3  517.35   34.20
  -4 -12   3  607.54   33.70
  -4 -12   3  619.14   42.20
   3  12  -3   43.80    8.50
   3  12  -3   49.90    8.40
  -3 -12   3   48.80    7.70
  -3 -12   3   42.80    8.40
   2  12  -3   11.00    6.40
   2  12  -3   14.70    6.00
  -2 -12   3    5.90    4.90
  -2 -12   3   18.10    6.20
   1  12  -3   -0.20    6.00
   1  12  -3   23.10    6.70
  -1 -12   3    2.00   14.10
  -1 -12   3   16.50    5.70
  -1 -12   3   12.80    4.80
   0  12  -3   33.60    6.70
   0  12  -3   20.50    6.10
   0 -12   3   24.30   14.50
  -1  12  -3   17.00    5.80
  -1  12  -3   10.30    5.70
   1 -12   3    6.20   13.70
  -2  12  -3   23.10    6.50
  -2  12  -3   18.70    6.20
   2 -12   3   39.00   15.60
  -3  12  -3   33.50    6.80
  -3  12  -3   31.70    6.80
   3 -12   3   43.30   15.60
  -4  12  -3   62.79    8.40
   4 -12   3   81.69   17.40
  -5  12  -3   87.29    9.00
  -5  12  -3   78.49    9.00
   5 -12   3   92.29   16.60
   9  11  -3    6.70    6.50
   8  11  -3    2.00    6.20
   7  11  -3   28.30    7.50
  -7 -11   3   26.10    6.40
   6  11  -3    1.60    5.90
   6  11  -3    0.50    5.60
  -6 -11   3    2.70    6.00
  -6 -11   3    9.90    5.00
   5  11  -3   36.50    7.90
   5  11  -3   37.80    7.50
  -5 -11   3   50.39    7.50
  -5 -11   3   50.69    8.50
   4  11  -3  101.89   11.30
   4  11  -3  116.49   11.80
  -4 -11   3  120.59   11.80
  -4 -11   3  110.59   10.60
   3  11  -3    1.10    5.80
   3  11  -3   17.00    6.20
  -3 -11   3   15.60    6.30
  -3 -11   3   15.70    5.60
   2  11  -3    1.90    6.00
   2  11  -3    0.90    5.30
  -2 -11   3   11.80    5.10
  -2 -11   3   10.10    5.40
   1  11  -3   28.70    6.60
   1  11  -3   37.60    7.20
  -1 -11   3   21.50    5.30
  -1 -11   3   29.20    6.20
   0  11  -3   43.50    7.20
   0  11  -3   25.80    9.30
   0 -11   3   42.50    6.20
   0 -11   3   41.60    5.80
   0 -11   3   31.80   14.60
  -1  11  -3   -5.60    4.60
  -1  11  -3    5.40    5.10
   1 -11   3   11.60   13.30
  -2  11  -3    7.70    5.30
   2 -11   3    0.70   12.40
  -3  11  -3   37.80    6.70
  -3  11  -3   50.39    7.30
   3 -11   3   49.10   14.90
  -4  11  -3    3.30    4.80
  -4  11  -3    3.60    5.00
   4 -11   3   -0.70   12.40
  -5  11  -3   33.80    6.30
  -5  11  -3   41.70    6.60
   5 -11   3   40.80   13.60
  -6  11  -3   30.70    6.10
  -6  11  -3   28.00    6.00
   6 -11   3   20.70   12.10
  10  10  -3   -6.30    5.70
 -10 -10   3    5.80    6.00
   9  10  -3    6.00    5.90
  -9 -10   3    3.70    6.00
   8  10  -3    8.20    6.40
  -8 -10   3   -1.20    5.40
   7  10  -3   16.40    6.60
   7  10  -3   10.30    6.10
  -7 -10   3   16.00    6.80
   6  10  -3   36.40    7.70
   6  10  -3   25.10    6.90
  -6 -10   3   37.80    7.40
  -6 -10   3   13.10    5.50
   5  10  -3  219.68   15.80
   5  10  -3  185.08   15.40
  -5 -10   3  176.98   13.90
  -5 -10   3  177.18   15.60
   4  10  -3   11.80    5.50
   4  10  -3    7.60    6.00
  -4 -10   3   20.70    5.40
  -4 -10   3   20.00    6.30
   3  10  -3   29.90    7.50
   3  10  -3   27.70    6.10
  -3 -10   3   29.70    6.60
  -3 -10   3   41.30    6.20
   2  10  -3  157.18   13.00
   2  10  -3  152.18   12.80
  -2 -10   3  134.99   11.60
  -2 -10   3  152.98   12.90
   1  10  -3   35.80    6.70
   1  10  -3   23.80    6.00
  -1 -10   3   43.80    5.80
   0  10  -3 1168.18   63.69
   0  10  -3 1270.37   63.89
   0 -10   3 1262.47   62.49
   0 -10   3 1245.78   62.99
   0 -10   3 1064.79   68.99
  -1  10  -3    9.10    4.90
  -1  10  -3    9.40    5.00
   1 -10   3   -0.10    3.60
   1 -10   3   -5.80   11.80
  -2  10  -3   18.60    5.40
  -2  10  -3   18.00    5.30
   2 -10   3   10.90   12.60
  -3  10  -3  275.07   17.10
  -3  10  -3  259.87   16.70
   3 -10   3  198.48   22.50
  -4  10  -3   83.99    8.70
  -4  10  -3  121.69   10.50
   4 -10   3   94.09   15.70
  -5  10  -3   34.80    6.10
  -5  10  -3   41.70    6.10
   5 -10   3   17.30   11.90
  -6  10  -3   51.69    6.70
  -6  10  -3   49.60    6.70
   6 -10   3   52.69   13.40
  -7  10  -3    7.80    4.80
  -7  10  -3    6.50    4.60
   7 -10   3    2.00   10.40
  11   9  -3   19.10    7.20
 -11  -9   3   14.60    7.00
  10   9  -3   -2.20    5.80
 -10  -9   3    8.60    6.50
   9   9  -3    4.40    5.50
   9   9  -3    6.30    5.70
  -9  -9   3    5.00    5.70
   8   9  -3   45.80    8.20
   8   9  -3   60.69    8.70
  -8  -9   3   57.79    8.60
  -8  -9   3   46.50    8.90
   7   9  -3   -3.90    5.20
  -7  -9   3    4.80    4.90
  -7  -9   3   -1.20    5.70
   6   9  -3    2.70    4.70
   6   9  -3   -4.80    5.10
  -6  -9   3   10.70    6.00
   5   9  -3  147.59   13.60
   5   9  -3  199.98   18.60
  -5  -9   3  184.08   14.20
  -5  -9   3  152.58   12.80
   4   9  -3   27.10    5.60
   3   9  -3   47.20    7.10
   3   9  -3   45.50    6.70
  -3  -9   3   40.40    6.80
  -3  -9   3   48.60    6.30
   2   9  -3   70.39    8.30
   2   9  -3   93.49    9.10
  -2  -9   3   77.89    8.50
  -2  -9   3   78.99    7.70
   1   9  -3  373.26   23.20
   1   9  -3  398.16   23.50
  -1  -9   3  407.06   22.30
   0   9  -3  392.66   24.20
   0   9  -3  434.26   24.50
   0  -9   3  396.86   31.20
   0  -9   3  439.06   23.30
   0  -9   3  410.36   23.60
   1  -9   3   51.39   13.40
   1  -9   3   47.50    5.10
  -2   9  -3  104.89   12.20
  -2   9  -3   57.19    7.10
   2  -9   3   53.29   13.70
  -3   9  -3  241.18   16.60
  -3   9  -3  267.07   16.60
   3  -9   3  249.48   24.40
   4  -9   3   47.80   12.40
  -5   9  -3   69.69    7.50
  -5   9  -3   67.49    7.20
   5  -9   3   75.09   13.60
  -6   9  -3   78.79    8.00
  -6   9  -3   85.09    8.40
   6  -9   3   64.59   13.40
  -7   9  -3   10.70    9.00
  -7   9  -3    1.80    4.20
   7  -9   3    1.20   10.20
  -8   9  -3   46.60    6.80
  -8   9  -3   52.89    6.70
   8  -9   3   69.69   13.90
  11   8  -3   16.00    6.80
  11   8  -3   37.90    7.80
  10   8  -3   28.80    7.50
  10   8  -3   27.10    7.20
 -10  -8   3   30.70    7.50
   9   8  -3   54.09    8.50
   9   8  -3   33.10    7.30
  -9  -8   3   51.99    9.10
  -9  -8   3   48.90    8.40
   8   8  -3   23.90    6.50
   8   8  -3   19.00    6.50
  -8  -8   3   20.80    6.30
  -8  -8   3   15.30    6.50
   7   8  -3   27.70    8.00
   7   8  -3   31.00    6.40
  -7  -8   3   16.70    6.20
  -7  -8   3   20.60    6.20
   6   8  -3   42.20    6.70
   6   8  -3   67.69    8.20
  -6  -8   3   48.80    7.60
  -6  -8   3   46.70    7.00
   5   8  -3   33.80    7.00
   5   8  -3   43.30    6.80
  -5  -8   3   30.80    6.70
   4   8  -3  112.89   10.90
   4   8  -3  158.88   12.20
  -4  -8   3  125.39   10.40
  -4  -8   3  132.19   11.80
   3   8  -3  471.65   26.00
   3   8  -3  430.76   25.30
  -3  -8   3  434.86   25.70
  -3  -8   3  446.46   24.90
   2   8  -3   52.59    6.20
   2   8  -3   35.60    5.80
  -2  -8   3   38.80    5.40
  -2  -8   3   31.40    5.80
   1   8  -3  621.34   32.50
   1   8  -3  543.85   32.10
  -1  -8   3  587.74   31.50
  -1  -8   3  599.74   32.10
   0   8  -3  668.73   35.20
   0  -8   3  659.73   34.20
   0  -8   3  635.94   34.50
   0  -8   3  609.34   39.90
  -1   8  -3  259.37   16.70
  -1   8  -3  277.57   16.30
   1  -8   3  257.97   15.80
   1  -8   3  301.17   16.00
   1  -8   3  247.28   23.80
  -2   8  -3   14.30    4.30
  -2   8  -3    3.50    3.50
   2  -8   3   -3.30    9.10
  -3   8  -3   14.50    4.60
  -3   8  -3   20.80    4.30
  -3   8  -3   14.00    6.20
   3  -8   3   12.20    9.80
  -4   8  -3    4.10    4.20
  -4   8  -3    5.90    3.60
  -4   8  -3   -5.40    6.30
   4  -8   3   10.70    9.80
  -5   8  -3   11.80    4.10
  -5   8  -3    7.80    4.30
   5  -8   3    1.50    9.50
  -6   8  -3   42.10    5.80
   6  -8   3   37.10   11.30
  -7   8  -3   92.09    8.20
  -7   8  -3   87.99    8.30
   7  -8   3   85.59   14.30
  -8   8  -3   70.29    7.40
  -8   8  -3   63.29    7.60
   8  -8   3   56.79   13.50
  -9   8  -3   12.40    5.00
  -9   8  -3    8.20    5.00
   9  -8   3    8.00   10.90
  12   7  -3    5.20    6.70
  12   7  -3   -4.90    5.10
 -12  -7   3    1.30    6.20
  11   7  -3   31.00    6.90
 -11  -7   3   26.50    7.90
  10   7  -3  120.79   11.30
  10   7  -3  103.79   10.90
 -10  -7   3  104.29   12.70
 -10  -7   3   85.29   10.90
   9   7  -3   30.50    6.80
   9   7  -3   33.80    8.70
  -9  -7   3   29.40    7.00
  -9  -7   3   32.90    7.70
   8   7  -3   90.39    9.90
   8   7  -3   97.79   10.10
  -8  -7   3   91.59   10.40
  -8  -7   3   86.19    9.60
   7   7  -3  100.99    9.90
   7   7  -3   86.59    9.70
  -7  -7   3   87.19   10.00
   6   7  -3   -4.10    4.70
   6   7  -3    5.90    4.30
  -6  -7   3    6.60    4.80
  -6  -7   3    0.90    4.30
   5   7  -3   98.79    9.30
   5   7  -3   96.69    9.00
  -5  -7   3   83.09    8.50
  -5  -7   3   92.69    9.20
   4   7  -3  223.28   14.60
   4   7  -3  201.08   14.60
  -4  -7   3  228.98   14.80
   3   7  -3  367.66   21.00
   3   7  -3  329.87   20.40
  -3  -7   3  349.77   20.10
  -3  -7   3  368.36   21.00
   2   7  -3  123.79   10.50
   2   7  -3  128.79   11.40
  -2  -7   3  145.89   10.00
  -2  -7   3  137.39   10.50
   1   7  -3    6.00    3.40
   1   7  -3    3.70    4.10
  -1  -7   3   10.40    3.50
  -1  -7   3    0.70    3.40
   0   7  -3  517.95   28.80
   0  -7   3  516.05   28.40
   0  -7   3  542.05   28.00
  -1   7  -3  173.68   11.10
   1  -7   3  134.59   16.30
  -2   7  -3   33.80    4.50
  -2   7  -3   26.30    4.60
   2  -7   3   34.10    9.60
  -3   7  -3   30.70    4.30
  -3   7  -3   25.70    4.60
  -3   7  -3   28.90    6.80
   3  -7   3   30.10    9.80
  -4   7  -3  327.07   17.90
  -4   7  -3  276.27   19.90
  -4   7  -3  319.37   17.70
   4  -7   3  291.67   23.60
  -5   7  -3    5.90    3.40
  -5   7  -3    8.00    3.70
   5  -7   3   -5.70    8.20
  -6   7  -3   10.00    4.50
  -6   7  -3   12.70    4.10
   6  -7   3    7.90    9.80
  -7   7  -3  112.49    9.50
  -7   7  -3  103.99    9.60
   7  -7   3   97.09   14.40
  -8   7  -3   76.09    7.80
  -8   7  -3   74.49    7.50
   8  -7   3   73.79   13.40
  -9   7  -3   28.30    6.00
 -10   7  -3    5.00    4.90
 -10   7  -3   17.10    5.60
  12   6  -3   37.80    6.70
  12   6  -3   46.90    7.40
 -12  -6   3   46.50   11.30
  11   6  -3   69.19    8.30
  11   6  -3   72.19    8.70
 -11  -6   3   56.59    9.10
  10   6  -3  326.97   20.10
  10   6  -3  329.67   20.60
 -10  -6   3  292.07   21.70
 -10  -6   3  279.67   21.00
   9   6  -3   20.20    6.20
   9   6  -3   18.90    5.90
  -9  -6   3   21.50    6.00
  -9  -6   3   17.30    6.50
   8   6  -3  177.18   13.80
   8   6  -3  194.88   13.90
  -8  -6   3  172.38   14.90
  -8  -6   3  165.18   14.50
   7   6  -3  314.47   19.60
   7   6  -3  322.27   19.90
  -7  -6   3  317.37   20.30
  -7  -6   3  304.27   19.80
   6   6  -3  152.18   11.90
   6   6  -3  155.78   12.50
  -6  -6   3  153.88   12.80
  -6  -6   3  164.48   12.30
   5   6  -3  236.68   15.10
   5   6  -3  216.18   14.50
  -5  -6   3  215.68   14.90
  -5  -6   3  219.48   14.60
   4   6  -3   74.39    7.90
   4   6  -3   77.89    7.70
  -4  -6   3   85.59    8.20
  -4  -6   3   67.49    7.30
   3   6  -3   77.99    7.70
   3   6  -3   81.69    7.40
  -3  -6   3   82.99    7.20
  -3  -6   3   80.29    7.70
   2   6  -3   13.90    4.00
   2   6  -3   10.40    4.50
  -2  -6   3   20.80    4.00
  -2  -6   3    6.80    4.10
   1   6  -3  195.38   12.80
   1   6  -3  174.18   12.30
  -1  -6   3  196.18   12.70
  -1  -6   3  193.88   12.00
   0   6  -3  163.58   11.80
   0   6  -3  165.58   11.00
   0  -6   3  177.98   11.40
  -1   6  -3  264.77   16.30
  -1   6  -3  280.17   16.90
   1  -6   3  309.67   22.40
   1  -6   3  290.07   16.40
   1  -6   3  312.17   16.10
  -2   6  -3  232.88   14.50
  -2   6  -3  278.97   14.40
   2  -6   3  231.58   13.60
   2  -6   3  240.38   13.50
   2  -6   3  245.28   20.00
  -3   6  -3  393.26   22.90
  -3   6  -3  399.46   21.60
  -3   6  -3  407.16   21.90
   3  -6   3  385.96   27.80
  -4   6  -3  268.17   15.40
  -4   6  -3  249.28   22.20
  -4   6  -3  270.47   15.50
  -4   6  -3  263.37   17.30
   4  -6   3  269.97   21.20
  -5   6  -3   55.29    5.60
  -5   6  -3   59.19    5.90
  -5   6  -3   58.19   11.90
   5  -6   3   49.30    9.90
  -6   6  -3    3.00    3.60
  -6   6  -3    1.70    3.40
   6  -6   3    2.40    8.50
  -7   6  -3  300.77   17.50
  -7   6  -3  307.47   17.80
   7  -6   3  268.27   23.60
  -8   6  -3   14.10    4.60
  -8   6  -3   19.50    4.70
   8  -6   3   10.00    9.20
  -9   6  -3   31.60    6.00
  -9   6  -3   49.00    6.40
 -10   6  -3  380.06   22.10
 -10   6  -3  344.77   22.10
  12   5  -3   -3.20    3.60
  12   5  -3   -1.40    4.10
 -12  -5   3   -1.30    5.40
  11   5  -3    4.50    5.00
  11   5  -3   11.20    4.70
 -11  -5   3    9.00    6.30
 -11  -5   3   18.60    6.50
  10   5  -3  458.85   27.80
  10   5  -3  490.15   27.70
 -10  -5   3  551.34   33.80
 -10  -5   3  465.95   28.90
   9   5  -3    8.50    4.80
   9   5  -3    5.90    5.00
  -9  -5   3    2.40    5.70
  -9  -5   3   18.30    5.90
   8   5  -3  167.58   13.20
   8   5  -3  162.98   12.90
  -8  -5   3  169.78   14.20
  -8  -5   3  183.58   13.80
   7   5  -3  117.59   10.50
   7   5  -3  105.49    9.90
  -7  -5   3  127.99   10.80
  -7  -5   3  121.99   11.00
   6   5  -3  133.19   10.20
   6   5  -3  122.79   10.50
  -6  -5   3  118.69   10.40
  -6  -5   3  141.09   11.00
   5   5  -3  192.58   12.90
   5   5  -3  184.88   12.30
  -5  -5   3  172.68   12.50
   4   5  -3  107.29    9.30
   4   5  -3   83.79    7.90
  -4  -5   3   76.39    8.00
  -4  -5   3   91.89    7.90
   3   5  -3   31.80    4.70
   3   5  -3   40.70    5.80
  -3  -5   3   24.50    5.20
   2   5  -3   79.09    7.10
   2   5  -3   85.19    7.50
  -2  -5   3   69.29    7.10
  -2  -5   3   84.69    6.90
   1   5  -3 1725.53   87.69
   1   5  -3 1659.83   87.59
  -1  -5   3 1811.52   87.39
  -1  -5   3 1696.43   87.59
   0   5  -3 1345.47   69.69
   0   5  -3 1325.87   69.89
   0  -5   3 1517.05   69.89
   0  -5   3 1292.37   69.79
  -1   5  -3   11.20    3.20
   1  -5   3    6.10    2.80
   1  -5   3    4.50    7.90
   1  -5   3    4.70    3.20
  -2   5  -3    4.10    2.80
  -2   5  -3    3.50    3.60
   2  -5   3   -4.90    7.40
   2  -5   3   -0.80    2.50
   2  -5   3    4.10    2.50
  -3   5  -3    0.60    7.20
  -3   5  -3    3.70    2.70
  -3   5  -3    1.70    3.10
   3  -5   3    9.30    6.90
  -4   5  -3  294.67   23.30
  -4   5  -3  294.67   18.60
  -4   5  -3  331.97   16.90
   4  -5   3  265.87   21.50
  -5   5  -3  365.56   19.70
  -5   5  -3  374.26   26.20
  -5   5  -3  349.87   19.80
   5  -5   3  350.46   24.50
  -6   5  -3    0.30    3.30
  -6   5  -3    7.00    3.30
   6  -5   3    4.90    7.30
  -7   5  -3    1.40    3.60
  -7   5  -3    7.80    3.80
   7  -5   3    1.60    8.20
  -8   5  -3   47.00    6.30
  -8   5  -3   48.10    6.30
  -9   5  -3   -3.50    4.30
  -9   5  -3    3.50    4.50
 -10   5  -3   58.19    7.50
 -10   5  -3   42.10    6.90
 -11   5  -3   20.40    6.00
 -11   5  -3   21.30    5.90
 -12  -4   3    0.50    5.70
  11   4  -3   -0.10    3.70
  11   4  -3   -0.40    3.40
 -11  -4   3    9.30    6.10
 -11  -4   3   -2.90    5.10
  10   4  -3  219.48   14.30
  10   4  -3  221.08   19.70
 -10  -4   3  225.18   16.80
 -10  -4   3  201.48   16.10
   9   4  -3  726.43   40.50
   9   4  -3  766.52   39.70
  -9  -4   3  769.82   41.00
  -9  -4   3  697.43   41.00
   8   4  -3   72.79    7.30
  -8  -4   3   61.49    8.20
  -8  -4   3   63.29    7.90
   7   4  -3    6.90    3.90
   7   4  -3   16.00    4.50
  -7  -4   3   10.80    4.90
  -7  -4   3    7.60    3.90
   6   4  -3   86.19    7.90
   6   4  -3   91.99    8.10
  -6  -4   3   88.99    8.20
   5   4  -3   94.29    8.10
   5   4  -3   94.49    8.00
  -5  -4   3   99.29    8.70
  -5  -4   3   85.39    7.90
   4   4  -3   10.40    3.70
   4   4  -3    4.10    3.90
  -4  -4   3    3.00    3.60
  -4  -4   3    2.60    3.90
   3   4  -3  192.18   12.40
   3   4  -3  207.78   12.90
  -3  -4   3  191.78   12.50
  -3  -4   3  203.98   13.00
   2   4  -3   88.59    7.20
   2   4  -3   72.89    7.00
  -2  -4   3   99.19    7.20
  -2  -4   3   77.29    7.40
   1   4  -3  148.39    9.70
  -1  -4   3  141.09    9.10
  -1  -4   3  139.49    9.50
   0   4  -3   26.60    4.00
   0   4  -3   22.60    3.40
   0  -4   3   33.80    3.60
   0  -4   3   21.00    3.60
  -1   4  -3  457.15   23.00
  -1   4  -3  399.96   23.80
   1  -4   3  448.86   22.80
   1  -4   3  465.05   26.50
   1  -4   3  407.86   23.00
  -2   4  -3  171.48   10.30
  -2   4  -3  172.78   15.30
  -2   4  -3  165.98   10.60
   2  -4   3  164.08   14.70
   2  -4   3  172.78    9.80
   2  -4   3  155.78    9.90
  -3   4  -3 1097.29   60.39
  -3   4  -3 1188.58   56.69
  -3   4  -3 1086.99   56.79
   3  -4   3 1071.79   59.39
  -4   4  -3   10.50    3.00
  -4   4  -3    6.20    7.30
  -4   4  -3    4.00    4.70
   4  -4   3    4.10    6.10
  -5   4  -3 1382.96   66.99
  -5   4  -3 1288.97   70.99
  -5   4  -3 1297.47   67.39
   5  -4   3 1278.57   71.79
  -6   4  -3  112.29    8.40
  -6   4  -3   97.39    8.30
  -6   4  -3  101.29   13.30
   6  -4   3  128.89   13.00
  -7   4  -3  113.99    9.00
  -7   4  -3   83.09    7.90
   7  -4   3  111.89   13.10
  -8   4  -3  780.72   41.40
  -8   4  -3  778.22   41.40
  -9   4  -3   54.19    6.80
  -9   4  -3   33.90    6.30
 -10   4  -3   54.39    7.40
 -10   4  -3   63.69    7.80
 -11   4  -3   84.99    9.60
 -11   4  -3   96.79    9.70
 -12  -3   3   -1.30    5.10
 -12  -3   3   -0.20    5.70
 -11  -3   3    6.30    5.50
 -11  -3   3    9.70    5.40
 -10  -3   3    2.20    5.40
 -10  -3   3   -1.90    4.60
   9   3  -3  489.65   27.60
   9   3  -3  516.85   27.90
  -9  -3   3  505.45   29.50
  -9  -3   3  548.35   29.90
   8   3  -3  104.39    8.50
   8   3  -3  101.19    8.60
  -8  -3   3  101.59    9.30
  -8  -3   3   83.69    9.10
   7   3  -3   57.89    6.10
   7   3  -3   65.69    6.40
  -7  -3   3   57.09    6.70
   6   3  -3  219.38   13.10
   6   3  -3  202.38   13.00
  -6  -3   3  200.28   13.60
  -6  -3   3  212.08   13.50
   5   3  -3   15.70    4.10
   5   3  -3   13.80    3.60
  -5  -3   3   18.90    3.90
  -5  -3   3    9.00    4.10
   4   3  -3  207.38   14.20
   4   3  -3  211.78   13.20
  -4  -3   3  210.28   13.90
  -4  -3   3  235.18   13.60
   3   3  -3  240.88   14.20
   3   3  -3  243.48   14.50
  -3  -3   3  223.88   14.50
  -3  -3   3  292.57   15.50
   2   3  -3   -0.30    2.40
  -2  -3   3   -1.20    2.90
   1   3  -3   50.59    4.60
  -1  -3   3   37.80    4.20
  -1  -3   3   42.90    4.00
   0   3  -3   26.30    3.20
   0   3  -3   24.90    3.40
   0  -3   3   25.60    3.30
   0  -3   3   26.20    3.00
  -1   3  -3  820.12   42.10
  -1   3  -3  847.42   41.90
   1  -3   3  753.22   41.90
   1  -3   3  867.21   41.90
   1  -3   3  824.92   43.80
  -2   3  -3  674.03   37.70
  -2   3  -3  683.33   35.40
  -2   3  -3  700.53   35.20
   2  -3   3  679.03   37.30
   2  -3   3  642.94   35.10
   2  -3   3  733.93   35.10
  -3   3  -3 2039.90   93.29
  -3   3  -3 1761.12   95.69
  -3   3  -3 1851.81   93.39
   3  -3   3 1815.82   92.89
   3  -3   3 1883.01   95.29
   3  -3   3 1751.92   92.79
  -4   3  -3    4.80    3.00
  -4   3  -3    0.20    4.20
  -4   3  -3   -7.80    6.50
  -4   3  -3    1.10    2.90
   4  -3   3    4.20    6.20
  -5   3  -3 1330.77   61.49
  -5   3  -3 1087.79   64.29
  -5   3  -3 1206.48   61.29
   5  -3   3 1157.48   63.59
  -6   3  -3  401.86   21.50
  -6   3  -3  388.96   21.60
   6  -3   3  379.96   24.80
  -7   3  -3    1.70    3.60
  -7   3  -3   15.70    8.10
  -7   3  -3   -0.70    3.40
  -8   3  -3  176.28   12.40
  -8   3  -3  170.18   12.40
  -9   3  -3   88.39    8.80
  -9   3  -3   93.69    9.00
 -10   3  -3   91.09    9.40
 -10   3  -3  102.39    9.70
 -11   3  -3   47.10    7.30
 -11   3  -3   38.90    6.70
 -12   3  -3    2.00    5.70
 -12  -2   3    0.80    5.00
 -12  -2   3   17.00    7.10
 -11  -2   3   60.79    8.70
 -11  -2   3   66.89    8.40
 -10  -2   3    2.80    4.90
 -10  -2   3   12.60    5.70
  -9  -2   3   69.49    7.70
  -9  -2   3   66.19    8.10
   8   2  -3    2.40    2.80
   8   2  -3   -1.50    2.70
  -8  -2   3    2.50    7.20
  -8  -2   3    6.60    4.20
   7   2  -3  165.48   10.70
   7   2  -3  171.78   12.00
  -7  -2   3  164.78   11.80
  -7  -2   3  181.28   12.10
   6   2  -3   48.30    5.00
  -6  -2   3   61.29    6.30
  -6  -2   3   45.00    5.50
   5   2  -3 1616.44   83.69
   5   2  -3 1585.84   84.49
  -5  -2   3 1681.63   84.09
  -5  -2   3 1733.53   84.29
   4   2  -3   24.80    3.90
   4   2  -3   20.70    3.50
  -4  -2   3   14.80    4.00
   3   2  -3  530.65   27.20
   3   2  -3  539.65   27.40
  -3  -2   3  538.25   27.60
  -3  -2   3  460.65   29.30
   2   2  -3 1202.48   57.09
   2   2  -3 1120.19   57.19
  -2  -2   3 1038.00   57.19
  -2  -2   3 1137.79   57.19
   1   2  -3  254.57   13.70
   1   2  -3  251.97   14.00
  -1  -2   3  242.08   14.00
  -1  -2   3  254.17   13.70
   0   2  -3 3074.49  202.18
   0  -2   3 3024.30  187.78
  -1   2  -3   -2.00    1.70
  -1   2  -3    0.50    2.10
  -1   2  -3   -3.30    4.30
   1  -2   3    2.50    1.80
   1  -2   3    0.00    2.00
   1  -2   3    3.00    4.40
  -2   2  -3 1527.05   72.59
  -2   2  -3 1418.06   72.69
  -2   2  -3 1441.26   74.09
   2  -2   3 1525.95   72.59
   2  -2   3 1327.37   72.49
   2  -2   3 1401.76   73.79
  -3   2  -3   78.99    5.70
  -3   2  -3   76.39    8.30
  -3   2  -3   69.19    5.70
   3  -2   3   60.19    5.10
   3  -2   3   66.09    7.50
   3  -2   3   77.69    5.20
  -4   2  -3  302.77   16.30
  -4   2  -3  290.87   16.30
  -4   2  -3  291.77   20.20
   4  -2   3  274.07   19.20
   4  -2   3  291.07   15.50
  -5   2  -3 1619.34   78.49
  -5   2  -3 1487.05   80.89
  -5   2  -3 1573.14   78.39
   5  -2   3 1486.85   80.09
  -6   2  -3   47.50    8.90
  -6   2  -3   60.09    5.60
  -6   2  -3   49.60    5.40
  -7   2  -3   69.59   10.90
  -7   2  -3   58.99    6.30
  -7   2  -3   61.49    6.50
  -8   2  -3    5.80    4.30
  -8   2  -3    8.30    4.20
  -9   2  -3   47.80    6.80
  -9   2  -3   38.80    6.50
 -10   2  -3  241.68   16.60
 -10   2  -3  247.48   16.70
 -11   2  -3    6.10    5.20
 -11   2  -3   -0.20    4.80
 -12   2  -3   78.49    9.70
 -12   2  -3   81.39    9.60
 -12  -1   3   32.60    7.10
 -12  -1   3   27.80    6.70
 -11  -1   3   13.50    5.70
 -11  -1   3   16.20    5.90
 -10  -1   3   88.49    8.90
 -10  -1   3   91.59    9.50
  -9  -1   3  375.96   23.00
  -9  -1   3  401.86   22.90
  -8  -1   3   46.50    6.30
  -8  -1   3   54.69    6.20
  -7  -1   3    5.40    3.30
  -7  -1   3   -1.70    3.40
   6   1  -3  370.96   20.30
   6   1  -3  382.06   20.40
  -6  -1   3  391.56   21.40
  -6  -1   3  411.06   21.60
   5   1  -3 1320.97   66.99
   5   1  -3 1232.18   66.99
  -5  -1   3 1358.26   67.69
  -5  -1   3 1407.66   68.99
   4   1  -3  286.27   15.50
   4   1  -3  285.77   15.50
  -4  -1   3  273.57   15.80
  -4  -1   3  293.87   16.00
   3   1  -3   92.39    6.60
   3   1  -3  108.59    6.50
  -3  -1   3   98.39    7.00
  -3  -1   3  109.19    6.80
   2   1  -3 1821.72   91.59
  -2  -1   3 1821.32   91.69
   1   1  -3  132.79    7.60
   1   1  -3  130.59    7.90
  -1  -1   3  136.89    7.70
  -1  -1   3  113.39    7.90
   0   1  -3  904.21   46.00
   0   1  -3  922.31   46.20
   0  -1   3  906.61   46.20
  -1   1  -3  667.93   37.10
  -1   1  -3  752.42   37.00
  -1   1  -3  744.93   37.70
   1  -1   3  745.83   37.60
   1  -1   3  690.83   37.10
   1  -1   3  768.92   37.10
  -2   1  -3 1442.96   66.79
  -2   1  -3 1301.27   67.49
  -2   1  -3 1221.68   66.69
   2  -1   3 1305.37   67.39
   2  -1   3 1264.17   66.69
   2  -1   3 1403.56   66.79
  -3   1  -3 2510.95  122.19
   3  -1   3 2316.37  120.99
  -4   1  -3  644.54   31.00
  -4   1  -3  565.74   30.80
  -4   1  -3  564.94   32.90
   4  -1   3  552.54   30.50
   4  -1   3  624.24   30.50
  -5   1  -3  957.60   53.89
  -5   1  -3 1062.99   51.99
  -5   1  -3 1022.80   51.89
   5  -1   3 1002.60   51.19
   5  -1   3  994.10   51.19
  -6   1  -3    9.90    3.30
  -6   1  -3    9.60    3.40
  -6   1  -3    4.40    5.60
  -7   1  -3   71.49    6.90
  -7   1  -3   60.29    6.40
  -7   1  -3   68.79    9.90
  -8   1  -3  304.77   18.40
  -8   1  -3  309.57   18.60
  -9   1  -3   31.20    8.00
  -9   1  -3   45.40    6.70
 -10   1  -3   -1.40    4.70
 -10   1  -3    1.40    4.80
 -11   1  -3   -3.40    4.70
 -12   1  -3  220.98   16.50
 -12   1  -3  208.88   16.30
 -12   0   3   69.89    8.80
 -12   0   3   81.09    9.40
 -11   0   3    6.00    4.90
 -11   0   3    4.90    5.10
 -10   0   3   79.79    8.50
 -10   0   3   92.99    9.00
  -9   0   3  192.18   13.80
  -9   0   3  202.98   14.00
  -8   0   3  379.46   21.60
  -8   0   3  382.16   21.70
  -7   0   3    5.80    5.70
  -7   0   3    0.60    3.20
  -7   0   3    0.00    3.10
  -6   0   3   49.80    5.10
  -6   0   3   35.10    7.10
  -5   0   3 1484.95   78.59
  -5   0   3 1534.25   76.89
  -5   0   3 1536.55   76.99
  -4   0   3    3.30    2.70
  -4   0   3   -0.60    2.30
  -3   0   3  245.08   12.70
  -3   0   3  225.18   12.80
   2   0  -3 1367.96   68.49
   2   0  -3 1426.76   68.49
  -2   0   3 1296.67   69.19
   1   0  -3   41.50    3.70
  -1   0   3   39.40    3.60
   0   0  -3   62.69    4.60
   0   0  -3   59.49    4.20
   0   0   3   61.79    4.50
   0   0   3   58.79    4.30
  -1   0  -3 2701.43  161.78
   1   0   3 2687.43  162.58
  -2   0  -3 5204.48  314.57
   2   0   3 6175.88  323.67
  -3   0  -3 2758.52  177.28
  -3   0  -3 2734.73  181.18
  -4   0  -3  764.42   42.00
  -4   0  -3  812.52   41.70
  -4   0  -3  857.81   42.80
   4   0   3  718.33   41.30
   4   0   3  890.81   41.50
  -5   0  -3  273.27   18.50
  -5   0  -3  289.97   16.30
  -5   0  -3  257.47   18.70
   5   0   3  281.27   15.60
   5   0   3  280.07   15.80
  -6   0  -3  656.83   33.80
  -6   0  -3  607.74   33.70
  -6   0  -3  644.84   35.80
   6   0   3  634.84   33.10
   6   0   3  636.44   33.10
  -7   0  -3  124.39    9.40
  -7   0  -3  126.19   14.00
  -7   0  -3  119.49    9.30
   7   0   3  112.39    8.00
   7   0   3  118.09    8.00
  -8   0  -3  355.46   20.40
  -8   0  -3  339.97   20.40
  -8   0  -3  337.57   23.80
  -9   0  -3   85.49    8.60
  -9   0  -3   74.49    8.50
 -10   0  -3    5.60    5.00
 -10   0  -3   12.20    5.20
 -11   0  -3   -4.60    4.80
 -11   0  -3   -1.80    4.70
 -12   0  -3   77.89    9.90
 -12   0  -3   64.99    9.20
 -12   1   3   -5.10    4.30
 -12   1   3    0.00    4.80
 -11   1   3  226.58   15.50
 -11   1   3  215.98   15.50
 -10   1   3  192.88   13.80
  -9   1   3   18.70    4.90
  -9   1   3    8.50    4.40
  -8   1   3  264.27   16.20
  -8   1   3  282.17   16.20
  -7   1   3   10.80    3.40
  -7   1   3    6.20    3.30
  -7   1   3   -1.10    6.10
  -6   1   3    4.50    2.80
  -6   1   3   -8.50    5.00
  -6   1   3    0.70    2.50
  -5   1   3 1570.64   82.19
  -5   1   3 1545.55   79.59
  -5   1   3 1622.44   79.69
  -4   1   3  561.64   31.60
  -3   1   3   24.40    5.00
  -2   1   3  911.51   47.10
  -1   1   3  535.35   24.50
  -1   1   3  431.46   24.50
   0   1   3 3206.68  182.58
  -1  -1  -3  202.58   11.60
  -1  -1  -3  212.38   11.60
   1   1   3  218.68   11.70
   1   1   3  213.48   11.60
  -2  -1  -3 1059.09   56.19
  -2  -1  -3 1135.69   56.29
   2   1   3 1030.00   56.19
   2   1   3 1215.08   56.39
  -3  -1  -3   16.70    3.10
  -3  -1  -3   15.30    2.90
   3   1   3   17.20    3.00
   3   1   3   13.90    2.80
  -4  -1  -3   34.70    4.40
  -4  -1  -3   32.80    4.40
   4   1   3   32.90    4.00
   4   1   3   36.10    4.30
  -5  -1  -3   42.10    5.20
  -5  -1  -3   18.10    4.50
   5   1   3   21.40    4.10
  -6  -1  -3  214.28   13.30
  -6  -1  -3  205.68   13.00
   6   1   3  212.48   12.70
   6   1   3  189.88   12.30
  -7  -1  -3   23.40    4.60
  -7  -1  -3   23.90    4.90
   7   1   3   19.30    4.40
   7   1   3   21.50    3.90
  -8  -1  -3  668.93   34.60
  -8  -1  -3  606.84   36.60
   8   1   3  546.75   34.20
   8   1   3  692.33   33.50
  -9  -1  -3   54.19    7.40
  -9  -1  -3   54.09    7.60
   9   1   3   62.39    8.30
   9   1   3   56.39    5.80
 -10  -1  -3   12.60    5.50
 -10  -1  -3   13.30    5.80
 -11  -1  -3    1.70    5.40
 -11  -1  -3    0.60    5.20
 -12  -1  -3   58.29    9.10
 -11   2   3   13.10    5.00
 -11   2   3   12.60    4.90
 -10   2   3  191.38   12.70
 -10   2   3  156.78   12.30
  -9   2   3   27.50    4.80
  -9   2   3   10.10    4.10
  -8   2   3  144.29   10.50
  -8   2   3  167.98   10.70
  -7   2   3   55.89    9.60
  -7   2   3   56.99    5.10
  -6   2   3   93.29   10.90
  -5   2   3  808.42   44.70
  -4   2   3   99.19   10.30
   3  -2  -3  138.99   11.40
  -3   2   3  130.29   12.10
   2  -2  -3 3139.49  159.28
  -2   2   3 3188.18  159.68
   1  -2  -3   -1.40    6.80
  -1   2   3    6.90    4.10
   0  -2  -3  437.86   22.30
   0  -2  -3  454.15   22.30
   0   2   3  416.76   22.40
  -1  -2  -3  286.67   15.10
  -1  -2  -3  265.77   14.90
  -1  -2  -3  298.97   14.90
   1   2   3  260.97   14.90
   1   2   3  268.37   14.90
  -2  -2  -3  341.97   18.30
  -2  -2  -3  331.57   18.40
   2   2   3  347.37   18.50
   2   2   3  351.36   18.40
  -3  -2  -3   13.30    3.00
  -3  -2  -3   11.20    2.70
   3   2   3   13.40    2.90
   3   2   3   22.00    3.40
  -4  -2  -3  586.94   31.60
  -4  -2  -3  565.34   32.60
   4   2   3  611.34   31.40
   4   2   3  619.44   31.70
  -5  -2  -3 4852.01  312.57
   5   2   3 4534.25  305.77
  -6  -2  -3   17.70    4.60
  -6  -2  -3   25.30    5.30
   6   2   3   12.50    4.40
   6   2   3   15.80    4.20
  -7  -2  -3  325.47   18.80
  -7  -2  -3  327.67   18.80
   7   2   3  271.97   17.80
   7   2   3  324.27   18.20
  -8  -2  -3  382.06   22.90
  -8  -2  -3  365.66   22.90
   8   2   3  404.66   22.10
   8   2   3  394.76   22.20
  -9  -2  -3  164.08   13.30
  -9  -2  -3  139.19   13.00
   9   2   3  142.99   11.20
   9   2   3  155.48   11.20
 -10  -2  -3  609.34   32.20
 -10  -2  -3  527.95   32.10
  10   2   3  530.95   29.80
  10   2   3  551.14   30.00
 -11  -2  -3   33.10    6.80
 -11  -2  -3   21.10    6.40
 -12  -2  -3   22.90    7.10
 -12  -2  -3   25.40    7.10
 -13  -2  -3   91.29   11.50
  11  -3  -3   34.50    8.80
 -11   3   3   16.00    5.20
 -11   3   3   29.00    6.60
  10  -3  -3  156.08   15.90
 -10   3   3  176.88   12.00
 -10   3   3  160.78   11.50
  -9   3   3    2.60    3.60
  -9   3   3   -1.80    3.40
  -7   3   3   92.19   17.00
  -6   3   3   51.69    9.50
   5  -3  -3   -3.50    6.50
  -5   3   3    0.20    5.70
   4  -3  -3  173.08   14.90
  -4   3   3  182.78   15.90
   3  -3  -3  908.51   48.20
  -3   3   3  889.11   48.90
   2  -3  -3   33.60    6.00
  -2   3   3   36.30    6.80
   1  -3  -3 1987.20   97.19
   1  -3  -3 1790.92   96.19
  -1   3   3 1947.81   97.19
   0  -3  -3    8.40    1.50
   0  -3  -3    6.60    3.30
   0   3   3    5.60    1.80
   0   3   3   12.60    2.30
  -1  -3  -3  256.07   15.00
  -1  -3  -3  292.67   15.00
   1   3   3  266.67   15.00
   1   3   3  283.57   15.40
   1   3   3  284.67   15.20
  -2  -3  -3  166.68    9.70
  -2  -3  -3  154.08    9.80
   2   3   3  152.98    9.80
   2   3   3  161.38    9.60
  -3  -3  -3   32.20    3.80
  -3  -3  -3   26.40    3.90
   3   3   3   27.70    4.10
   3   3   3   24.90    3.60
  -4  -3  -3  248.78   15.40
  -4  -3  -3  247.88   15.10
   4   3   3  256.17   15.40
   4   3   3  251.67   14.90
  -5  -3  -3   35.20    5.60
  -5  -3  -3   31.20    5.10
   5   3   3   38.50    5.50
   5   3   3   50.49    5.50
  -6  -3  -3   45.80    5.90
  -6  -3  -3   40.50    5.60
   6   3   3   40.50    5.70
   6   3   3   31.50    5.10
  -7  -3  -3  222.48   14.80
  -7  -3  -3  206.78   14.10
   7   3   3  213.78   13.90
   7   3   3  212.38   13.80
  -8  -3  -3  405.76   24.90
  -8  -3  -3  401.16   24.90
   8   3   3  428.66   24.30
   8   3   3  451.65   25.60
  -9  -3  -3  155.88   14.50
  -9  -3  -3  149.69   13.70
   9   3   3  197.68   13.40
   9   3   3  188.88   13.40
 -10  -3  -3  323.97   22.50
 -10  -3  -3  394.46   23.30
  10   3   3  355.96   21.10
  10   3   3  348.77   21.20
 -11  -3  -3   12.40    6.30
 -11  -3  -3   16.30    6.50
  11   3   3   14.80    4.70
  11   3   3   10.60    4.50
 -12  -3  -3   -6.90    5.50
 -12  -3  -3    4.00    6.00
  12   3   3   12.80    4.00
  12   3   3    7.90    6.30
 -13  -3  -3  218.38   18.50
  11  -4  -3   10.60    8.30
 -11   4   3   11.40    4.50
 -11   4   3   12.60    4.70
  10  -4  -3  154.58   14.50
   9  -4  -3   21.20    8.00
   8  -4  -3  130.89   12.60
   7  -4  -3   77.09    9.90
   6  -4  -3   13.20    6.20
   6  -4  -3    9.70    7.40
  -6   4   3   14.00    7.90
   5  -4  -3   75.69    8.30
  -5   4   3   66.19   10.30
   4  -4  -3   40.80    7.70
   4  -4  -3   43.10    6.60
  -4   4   3   59.79    9.30
   3  -4  -3   43.10    6.70
   3  -4  -3   56.19    8.50
  -3   4   3   37.80    8.70
   2  -4  -3  373.86   22.90
   2  -4  -3  420.56   24.70
  -2   4   3  393.96   25.50
   1  -4  -3  287.47   17.80
   1  -4  -3  268.37   15.60
  -1   4   3  228.18   13.30
  -1   4   3  234.58   14.60
   0  -4  -3   36.30    3.30
   0   4   3   49.10    5.30
   0   4   3   32.00    3.80
  -1  -4  -3  103.09    7.20
  -1  -4  -3   96.89    6.80
   1   4   3  108.29    7.30
   1   4   3  109.89    7.70
   1   4   3  100.99    8.60
  -2  -4  -3  394.46   21.00
  -2  -4  -3  383.86   21.40
   2   4   3  383.76   21.10
   2   4   3  382.26   20.90
  -3  -4  -3  367.46   21.00
  -3  -4  -3  388.46   20.80
   3   4   3  365.86   20.70
   3   4   3  386.46   21.10
  -4  -4  -3  485.15   25.70
  -4  -4  -3  453.55   25.20
   4   4   3  437.46   25.20
   4   4   3  462.55   25.50
  -5  -4  -3   14.80    4.10
  -5  -4  -3   17.00    4.70
   5   4   3    9.20    3.90
   5   4   3   12.30    4.40
  -6  -4  -3   14.10    4.30
  -6  -4  -3   16.60    5.30
   6   4   3   23.70    4.60
   6   4   3   17.50    4.10
  -7  -4  -3    0.90    3.80
  -7  -4  -3    9.80    4.70
   7   4   3    5.10    4.20
   7   4   3    6.30    4.00
  -8  -4  -3  180.98   13.90
  -8  -4  -3  190.08   14.30
   8   4   3  181.88   13.40
   8   4   3  206.18   13.90
  -9  -4  -3  139.69   12.60
  -9  -4  -3  128.89   12.30
   9   4   3  125.89   11.60
   9   4   3  133.69   11.30
 -10  -4  -3   17.30    6.60
 -10  -4  -3    5.90    6.00
  10   4   3   24.00    6.00
  10   4   3    0.60    4.90
 -11  -4  -3  158.88   13.90
 -11  -4  -3  166.98   14.30
  11   4   3  137.19   11.90
  11   4   3  124.09   12.10
 -12  -4  -3   32.10    7.90
  12   4   3   29.10    5.80
  12   4   3   24.20    5.50
 -13  -4  -3  260.57   22.10
  13   4   3  273.67   16.80
  13   4   3  259.17   16.90
  10  -5  -3  113.49   12.40
   9  -5  -3   32.70    8.30
   8  -5  -3    5.00    7.20
   7  -5  -3   41.00    8.90
   6  -5  -3   50.59    8.70
   6  -5  -3   62.39   10.60
   5  -5  -3   -3.30    6.90
   5  -5  -3    6.70    5.80
  -5   5   3    0.40    7.30
   4  -5  -3   30.90    6.50
   4  -5  -3   34.70    8.30
  -4   5   3   38.10    8.60
   3  -5  -3   26.80    7.30
   3  -5  -3   34.20    6.30
  -3   5   3   29.40    8.50
   2  -5  -3  782.12   43.20
   2  -5  -3  748.53   41.20
  -2   5   3  799.12   43.80
   1  -5  -3  411.36   25.50
  -1   5   3  363.16   20.40
  -1   5   3  390.56   20.30
   0  -5  -3  436.36   24.50
   0  -5  -3  491.45   24.40
   0   5   3  477.35   25.00
   0   5   3  465.75   25.30
   0   5   3  505.25   26.60
  -1  -5  -3   36.70    4.40
  -1  -5  -3   38.80    4.10
   1   5   3   40.60    5.80
   1   5   3   31.20    4.30
   1   5   3   26.20    4.50
  -2  -5  -3  291.67   16.30
  -2  -5  -3  294.57   16.80
   2   5   3  277.57   16.70
   2   5   3  273.57   16.50
  -3  -5  -3  705.63   37.10
  -3  -5  -3  692.73   36.80
   3   5   3  703.03   37.00
   3   5   3  695.23   37.20
  -4  -5  -3  455.85   25.10
  -4  -5  -3  455.65   25.50
   4   5   3  484.05   25.70
   4   5   3  419.06   25.00
  -5  -5  -3   28.70    5.10
  -5  -5  -3   22.00    5.00
   5   5   3   30.40    5.10
   5   5   3   22.80    5.00
  -6  -5  -3  105.29    9.50
  -6  -5  -3  113.29   10.00
   6   5   3  111.69    9.80
   6   5   3  101.89    9.20
  -7  -5  -3  489.85   27.30
  -7  -5  -3  456.85   27.30
   7   5   3  468.75   26.90
   7   5   3  492.35   27.40
  -8  -5  -3  479.25   29.30
  -8  -5  -3  489.15   29.60
   8   5   3  584.24   29.70
   8   5   3  496.65   29.00
  -9  -5  -3   68.49    8.70
  -9  -5  -3   48.40    8.30
   9   5   3   58.79    7.80
   9   5   3   50.89    7.70
 -10  -5  -3   59.19    9.20
 -10  -5  -3   42.50    7.90
  10   5   3   59.49    7.80
  10   5   3   46.00    7.70
 -11  -5  -3    0.80    5.40
 -11  -5  -3    4.60    5.70
  11   5   3    0.20    4.60
  11   5   3    0.20    4.80
 -12  -5  -3   66.09    9.90
  12   5   3   68.09    8.70
  12   5   3   64.89    8.20
   7  -6  -3  145.79   16.30
   7  -6  -3  155.88   15.50
   6  -6  -3  140.69   14.40
   6  -6  -3  139.39   15.40
   5  -6  -3  148.59   13.50
   5  -6  -3  131.19   14.20
  -5   6   3  122.89   15.90
   4  -6  -3   77.29   11.00
  -4   6   3   95.29   13.00
   3  -6  -3  380.56   25.20
  -3   6   3  376.66   25.80
   2  -6  -3  300.97   20.40
  -2   6   3  243.08   14.50
  -2   6   3  268.37   14.40
   1  -6  -3  335.77   22.50
  -1   6   3  282.97   16.40
  -1   6   3  289.67   16.20
   0  -6  -3 1938.51   93.69
   0   6   3 1821.32   90.49
   0   6   3 1655.73   90.49
   0   6   3 1753.72   91.29
  -1  -6  -3  131.89    9.10
  -1  -6  -3  137.79    9.40
   1   6   3  142.19   11.80
   1   6   3  132.79    9.90
   1   6   3  137.59    9.70
  -2  -6  -3   14.50    4.30
  -2  -6  -3   23.30    4.00
   2   6   3   18.70    4.70
   2   6   3   19.30    4.00
  -3  -6  -3  412.26   23.30
  -3  -6  -3  404.76   22.90
   3   6   3  418.46   23.30
   3   6   3  418.76   23.50
  -4  -6  -3  308.17   18.60
  -4  -6  -3  313.07   19.00
   4   6   3  305.27   18.70
   4   6   3  349.37   19.50
  -5  -6  -3  566.74   30.90
  -5  -6  -3  561.54   31.20
   5   6   3  568.64   31.20
   5   6   3  546.15   30.80
  -6  -6  -3   68.19    8.40
  -6  -6  -3   85.79    8.40
   6   6   3   84.59    8.60
   6   6   3   88.29    8.60
  -7  -6  -3    9.50    4.60
  -7  -6  -3    5.00    4.80
   7   6   3    7.90    5.00
   7   6   3   17.30    4.80
  -8  -6  -3   87.69    9.60
  -8  -6  -3   97.19   10.70
   8   6   3  106.09   10.30
   8   6   3   95.99    9.80
  -9  -6  -3    5.60    5.90
  -9  -6  -3    4.60    5.30
   9   6   3   19.30    5.90
   9   6   3   27.00    6.50
 -10  -6  -3   -2.90    4.80
 -10  -6  -3    1.30    5.60
  10   6   3    6.50    5.40
  10   6   3   10.00    5.50
 -11  -6  -3    8.80    9.80
 -11  -6  -3   -2.10    5.10
  11   6   3    1.40    5.10
  11   6   3    8.20    5.60
 -12  -6  -3   12.50    5.90
  12   6   3    1.30    5.00
   8  -7  -3   12.00   10.60
   7  -7  -3  122.49   15.00
   6  -7  -3  395.86   28.60
   5  -7  -3   21.80    9.60
   4  -7  -3   28.60    9.60
  -4   7   3   15.70    9.50
   3  -7  -3  109.59   13.40
  -2   7   3    3.80    4.10
  -2   7   3    5.10    3.20
   1  -7  -3  276.97   26.90
  -1   7   3  283.77   16.00
   0  -7  -3 1222.78   62.69
   0  -7  -3 1111.29   57.59
   0   7   3 1042.10   58.69
   0   7   3 1196.08   58.69
   0   7   3 1160.88   59.69
  -1  -7  -3   52.49    5.30
   1   7   3   53.59    6.00
   1   7   3   44.50    5.30
   1   7   3   49.40    6.80
  -2  -7  -3   14.60    3.50
  -2  -7  -3    9.80    3.70
   2   7   3   11.20    3.70
   2   7   3    6.40    4.00
  -3  -7  -3  224.28   14.60
  -3  -7  -3  235.38   15.00
   3   7   3  254.57   15.60
   3   7   3  235.78   15.00
  -4  -7  -3   17.60    5.20
  -4  -7  -3   24.40    4.80
   4   7   3   22.20    5.40
   4   7   3   35.00    5.40
  -5  -7  -3    6.00    4.60
  -5  -7  -3   14.70    4.90
   5   7   3   26.30    5.70
   5   7   3   18.00    5.00
  -6  -7  -3    5.10    4.70
  -6  -7  -3    1.80    4.00
   6   7   3   -8.90    4.20
   6   7   3    2.10    4.40
  -7  -7  -3  718.23   40.20
  -7  -7  -3  681.83   39.60
   7   7   3  737.73   39.90
   7   7   3  768.72   40.30
  -8  -7  -3  154.28   13.60
  -8  -7  -3  186.68   14.60
   8   7   3  175.58   14.20
   8   7   3  175.68   14.30
  -9  -7  -3   17.90   11.30
  -9  -7  -3   21.50    6.10
   9   7   3   10.00    6.30
   9   7   3   12.00    5.80
 -10  -7  -3   -4.90    4.80
 -10  -7  -3    3.90    6.50
  10   7   3    5.70    5.50
 -11  -7  -3    6.20    5.90
  11   7   3    6.90    5.80
  11   7   3   11.20    5.90
 -12  -7  -3   26.50   11.10
  12   7   3   18.60    6.90
  12   7   3   19.20    6.70
   8  -8  -3   -1.50    9.90
   7  -8  -3   13.80    9.90
   6  -8  -3  317.97   25.90
   5  -8  -3   47.00   11.90
   4  -8  -3   22.60   10.20
   3  -8  -3  354.86   25.40
  -3   8   3  317.87   17.80
  -3   8   3  302.77   17.70
   2  -8  -3  410.36   27.90
  -2   8   3  369.86   20.70
  -2   8   3  355.96   20.80
   1  -8  -3   25.60   10.30
  -1   8   3   15.60    3.50
  -1   8   3   14.20    4.10
  -1   8   3   16.10    5.80
   0  -8  -3  660.73   39.60
   0   8   3  658.33   34.20
   0   8   3  614.24   33.80
   0   8   3  616.04   35.20
  -1  -8  -3   -1.30    2.90
  -1  -8  -3    2.50    3.30
   1   8   3    3.80    3.70
   1   8   3   -2.40    3.90
   1   8   3    4.70    5.10
  -2  -8  -3    2.20    3.50
   2   8   3    9.70    4.40
   2   8   3   -3.10    4.50
   2   8   3   -4.40    3.50
  -3  -8  -3   18.80    4.50
  -3  -8  -3   11.80    4.00
   3   8   3    7.70    4.60
   3   8   3    4.90    3.90
  -4  -8  -3   30.10    5.90
  -4  -8  -3   38.20    5.70
   4   8   3   41.20    6.40
   4   8   3   32.50    6.00
  -5  -8  -3   91.89    9.20
  -5  -8  -3   87.29    9.50
   5   8   3  103.29   10.20
   5   8   3  109.69   10.00
  -6  -8  -3   10.30    5.40
  -6  -8  -3    8.60    4.60
   6   8   3   19.40    6.00
   6   8   3   16.50    5.40
  -7  -8  -3   18.20    6.30
   7   8   3   24.80    6.40
  -8  -8  -3   20.10    6.60
  -8  -8  -3   11.50    5.50
   8   8   3    4.70    5.80
   8   8   3   11.00    5.70
  -9  -8  -3   52.99    8.70
  -9  -8  -3   38.50    7.30
   9   8   3   28.20    7.20
   9   8   3   39.40    7.70
 -10  -8  -3   70.29    9.80
  10   8   3   61.49    9.30
  10   8   3   87.29   10.40
 -11  -8  -3    7.40    5.70
  11   8   3    8.20    6.00
 -12  -8  -3   32.90    8.10
  12   8   3   36.30    8.00
   8  -9  -3   17.20   11.20
   7  -9  -3   57.19   13.70
   6  -9  -3   86.69   14.40
   5  -9  -3    7.60   10.70
   4  -9  -3  123.09   16.20
   3  -9  -3    7.60   10.90
  -3   9   3   10.30    3.70
  -3   9   3   24.50    4.40
   2  -9  -3  204.68   20.00
  -2   9   3  175.28   11.90
  -2   9   3  173.08   12.20
   1  -9  -3   -1.20   10.70
  -1   9   3    5.00    4.10
  -1   9   3   -0.80    3.40
   0  -9  -3   32.70   12.10
   0   9   3   42.40    6.30
   0   9   3   34.20    5.60
   0   9   3   55.09    8.00
  -1  -9  -3   23.90    4.50
  -1  -9  -3   27.30    4.40
   1   9   3   29.40    5.60
   1   9   3   14.80    6.30
  -2  -9  -3    1.00    3.80
  -2  -9  -3    1.10    3.20
   2   9   3   -0.70    3.70
   2   9   3   -3.70    4.60
   2   9   3   -8.80    4.80
  -3  -9  -3   21.50    4.90
  -4  -9  -3  146.59   12.40
  -4  -9  -3  157.38   12.20
   4   9   3  153.58   12.40
   4   9   3  151.28   12.70
  -5  -9  -3   51.79    7.60
  -5  -9  -3   53.09    7.20
   5   9   3   46.70    7.30
   5   9   3   49.99    7.30
  -6  -9  -3   72.19    8.40
  -7  -9  -3   82.29    9.20
  -9  -9  -3  283.57   19.60
  -9  -9  -3  293.37   22.00
   9   9   3  242.18   19.40
   9   9   3  298.17   20.20
 -10  -9  -3   12.80    6.30
  10   9   3    8.70    6.30
 -11  -9  -3   19.40    8.90
  11   9   3   22.40    7.10
   7 -10  -3   16.60   10.80
   6 -10  -3   63.99   14.20
   5 -10  -3  122.39   16.50
   4 -10  -3   10.70   11.30
  -4  10   3    3.80    3.70
  -4  10   3    4.50    3.90
   3 -10  -3   -7.60   10.60
  -3  10   3   -0.40    4.20
  -3  10   3   -0.20    3.40
   2 -10  -3  189.78   20.80
  -2  10   3  192.58   13.10
  -2  10   3  197.28   13.60
   1 -10  -3   12.70   12.50
  -1  10   3   42.60    5.90
  -1  10   3   43.20    6.50
   0 -10  -3  195.48   22.00
   0  10   3  225.08   15.30
   0  10   3  211.68   14.60
  -1 -10  -3   22.40    4.50
  -1 -10  -3   23.00    5.50
   1  10   3   28.30    5.80
   1  10   3   44.00    6.60
  -2 -10  -3    9.90    4.70
  -2 -10  -3    9.30    4.00
   2  10   3   14.30    5.70
   2  10   3    5.00    4.80
  -3 -10  -3  362.16   21.10
  -3 -10  -3  341.87   20.30
   3  10   3  326.67   21.50
   3  10   3  326.67   21.10
  -4 -10  -3  345.07   21.00
  -4 -10  -3  334.47   21.50
   4  10   3  345.27   21.80
  -5 -10  -3   34.50    7.00
  -5 -10  -3   55.29    8.00
   5  10   3   48.40    7.60
   5  10   3   40.60    7.70
  -6 -10  -3   22.40    6.00
   6  10   3   20.70    7.40
   6  10   3   28.70    7.30
  -7 -10  -3  422.86   27.20
  -7 -10  -3  500.75   28.70
   7  10   3  463.25   28.10
   7  10   3  429.26   27.70
  -8 -10  -3   29.60    6.80
   8  10   3   35.20    7.60
  -9 -10  -3  259.67   19.20
   9  10   3  252.37   19.40
 -10 -10  -3   93.89   11.70
  10  10   3   94.49   11.80
 -11 -10  -3   13.70    6.60
  11  10   3   13.40    6.90
   6 -11  -3   12.90   11.40
   5 -11  -3  178.48   20.50
  -5  11   3  165.78   11.70
   4 -11  -3    0.80   11.60
  -4  11   3   11.00    4.10
  -4  11   3   15.10    4.70
   3 -11  -3   53.49   14.60
  -3  11   3   51.29    6.70
  -3  11   3   60.79    7.00
   2 -11  -3  166.28   21.90
  -2  11   3  209.68   14.30
  -2  11   3  192.08   14.00
   1 -11  -3   19.80   14.00
  -1  11   3   -0.60    5.20
  -1  11   3    3.60    5.00
   0 -11  -3  111.79   18.80
   0  11   3   97.09   10.00
   0  11   3  126.49   11.10
  -1 -11  -3   78.19    6.90
  -1 -11  -3   74.79    7.40
  -1 -11  -3   95.19   17.70
   1  11   3   74.19    8.60
   1  11   3   70.59    8.80
  -2 -11  -3  201.38   21.40
  -2 -11  -3  302.47   16.90
   2  11   3  254.17   18.40
   2  11   3  284.47   19.60
  -3 -11  -3   87.39    9.20
   3  11   3   85.99   10.00
   3  11   3   74.29    9.30
  -4 -11  -3  239.78   17.60
   4  11   3  259.17   18.40
   4  11   3  236.18   17.80
  -5 -11  -3   21.70    7.20
  -5 -11  -3   53.29    8.40
   5  11   3   29.90    8.70
   5  11   3   31.30    7.50
  -6 -11  -3   15.80   11.50
  -6 -11  -3    1.10    5.30
   6  11   3   -4.90    4.90
   6  11   3   10.30    6.40
  -7 -11  -3   21.70    6.80
  -7 -11  -3   30.60    8.10
   7  11   3   41.20    9.70
   7  11   3   65.69    9.10
  -8 -11  -3  228.68   18.30
   8  11   3  235.78   18.80
  -9 -11  -3  212.98   17.90
   9  11   3  203.68   18.10
 -10 -11  -3   34.50    7.80
  10  11   3   33.80   10.90
   5 -12  -3   37.80   13.60
  -5  12   3   14.20    4.70
   4 -12  -3   -0.30   12.50
  -4  12   3    3.40    4.70
  -4  12   3   10.30    4.70
   3 -12  -3  138.39   21.80
  -3  12   3  138.29   12.00
  -3  12   3  155.58   12.10
   2 -12  -3   17.60   14.10
   1 -12  -3   89.89   18.20
  -1  12   3   83.09    9.20
  -1  12   3   65.19    8.40
   0 -12  -3  -13.50   14.00
   0  12   3   -4.60    4.90
  -1 -12  -3   -2.90   14.60
   1  12   3    8.10    5.80
   1  12   3   -0.10    5.70
  -2 -12  -3    5.80    4.20
  -2 -12  -3    4.50    7.00
   2  12   3   -7.90    5.30
   2  12   3   11.30    5.70
  -3 -12  -3    7.20    5.40
  -3 -12  -3    9.60    5.20
   3  12   3    8.70    6.50
   3  12   3    3.20    5.90
  -4 -12  -3   51.79    7.20
  -4 -12  -3   78.79    9.30
   4  12   3   66.69    9.50
   4  12   3   61.59    9.10
  -5 -12  -3   53.09    8.70
   5  12   3   42.80    8.70
   5  12   3   46.10    8.60
  -6 -12  -3  158.08   14.80
  -6 -12  -3  156.98   14.50
   6  12   3  152.68   14.50
  -7 -12  -3    8.40    5.90
   7  12   3    6.80    6.50
  -8 -12  -3  121.09   12.70
   8  12   3  133.09   13.40
  -9 -12  -3   51.69   15.80
   9  12   3   62.29   10.10
   3 -13  -3   17.80   14.50
  -3  13   3   20.10    5.70
  -3  13   3   18.50    6.90
   2 -13  -3  124.79   20.30
  -2  13   3  146.19   12.70
  -2  13   3  103.59   10.90
   1 -13  -3  153.58   23.20
  -1  13   3  161.18   13.70
  -1  13   3  154.78   13.80
   0 -13  -3  -18.70   22.90
   0  13   3    3.10    5.70
   0  13   3    1.20    5.60
  -1 -13  -3   62.09   18.40
   1  13   3   30.90    8.40
   1  13   3   32.10    7.70
  -2 -13  -3  181.88   17.50
  -2 -13  -3  196.08   24.60
  -2 -13  -3  212.78   13.80
   2  13   3  216.28   16.70
   2  13   3  202.58   17.10
  -3 -13  -3   87.69    9.10
   3  13   3   60.59    9.70
   3  13   3   56.69    9.20
  -4 -13  -3   45.70    8.20
  -4 -13  -3   41.10    7.20
   4  13   3   47.20    8.60
  -5 -13  -3   21.30    6.20
  -5 -13  -3   14.00    7.60
   5  13   3   17.20    7.50
  -6 -13  -3    0.40    7.00
  -6 -13  -3   -7.70    5.10
   6  13   3   12.90    6.70
   7  13   3   14.30   11.20
  -8 -13  -3    8.30    6.20
   8  13   3   19.70    7.10
   1 -14  -3  184.08   24.90
  -1  14   3  159.98   17.90
  -1  14   3  196.18   15.50
   0 -14  -3   37.10   17.40
   0  14   3   25.80    7.30
  -1 -14  -3   14.40   17.50
   1  14   3    4.60    6.50
   1  14   3   11.60    6.60
  -2 -14  -3   80.79   19.70
  -2 -14  -3   64.59    8.60
   2  14   3   82.09   10.00
  -3 -14  -3   44.90    7.50
  -3 -14  -3   39.00    6.40
   3  14   3   38.30    8.60
  -4 -14  -3    2.50    7.30
  -4 -14  -3    9.60    6.80
   4  14   3   27.40    8.20
  -5 -14  -3   12.90    6.70
  -5 -14  -3   39.70    8.70
  -6 -14  -3   13.40    5.90
   6  14   3   22.70    7.70
   5  14  -4   54.79    9.80
  -5 -14   4   58.69    8.80
   4  14  -4   -0.10    6.20
  -4 -14   4    6.00    5.80
   3  14  -4    3.70    6.90
  -3 -14   4   10.90    6.10
  -3 -14   4   11.10    7.20
   2  14  -4   61.49   10.40
  -2 -14   4   55.59    8.50
  -2 -14   4   70.39   12.00
  -2 -14   4   59.69   19.40
   1  14  -4   -1.80    5.90
  -1 -14   4   -6.30   15.30
  -1 -14   4   -5.80    4.70
  -1 -14   4    4.60    4.70
   0  14  -4    3.80    6.50
   0 -14   4   25.70   18.50
  -1  14  -4   58.99    9.20
   7  13  -4    6.40    7.10
   6  13  -4   -1.40    6.30
  -6 -13   4    3.90    5.70
   5  13  -4  147.39   14.50
  -5 -13   4  135.69   12.80
   4  13  -4   12.30    6.90
  -4 -13   4    8.50    5.50
  -4 -13   4   10.20    6.80
   3  13  -4    4.60    6.30
  -3 -13   4    7.00    6.70
  -3 -13   4   -3.60    4.70
   2  13  -4  104.79   12.20
  -2 -13   4  126.49   12.10
  -2 -13   4  122.19   11.30
   1  13  -4   25.50    7.10
   1  13  -4   21.10    7.20
  -1 -13   4   28.50    6.10
  -1 -13   4   28.00    6.60
  -1 -13   4    6.40   15.90
   0  13  -4    5.30    5.70
   0  13  -4   -2.90    5.70
   0 -13   4    0.30    4.00
   0 -13   4   -4.00    4.10
   0 -13   4  -11.20   14.70
  -1  13  -4   71.59    9.70
  -1  13  -4   71.09    9.50
   1 -13   4   53.09   17.30
  -2  13  -4   11.10    6.50
  -2  13  -4   18.20    6.50
   2 -13   4   28.70   15.80
  -3  13  -4    1.40    5.80
  -3  13  -4   12.90    6.40
   3 -13   4   11.50   14.30
   8  12  -4   30.50   10.00
  -8 -12   4   19.90    8.10
   7  12  -4   21.70    7.20
  -7 -12   4   18.90    6.50
   6  12  -4   -4.70    6.10
  -6 -12   4    6.30    5.40
   5  12  -4  279.37   21.00
  -5 -12   4  292.57   19.90
  -5 -12   4  322.77   22.00
   4  12  -4   42.50   11.00
   3  12  -4    3.60    6.20
   3  12  -4   13.40    6.70
  -3 -12   4   16.40    6.10
  -3 -12   4    9.70    6.20
   2  12  -4   52.49    8.50
   2  12  -4   44.60    7.90
  -2 -12   4   39.30    7.00
  -2 -12   4   37.10    7.80
   1  12  -4    0.30    5.40
   1  12  -4    5.70    5.70
  -1 -12   4   -9.20   12.90
  -1 -12   4   -1.00    4.60
  -1 -12   4  -11.90    4.70
   0  12  -4   77.39   13.20
   0  12  -4  103.99   10.80
   0 -12   4   98.79   19.40
   0 -12   4  111.79    9.90
   0 -12   4  112.19    9.80
  -1  12  -4   -2.80    5.40
  -1  12  -4   -7.90    5.20
   1 -12   4   17.60   14.10
  -2  12  -4   39.80    7.30
  -2  12  -4   36.00    7.30
   2 -12   4   24.70   18.40
  -3  12  -4   21.30    6.20
   3 -12   4   27.60   14.30
  -4  12  -4    5.60    5.30
  -4  12  -4   12.40    5.90
   4 -12   4   19.40   13.30
  -5  12  -4   45.00    7.30
  -5  12  -4   47.00    7.30
   5 -12   4   66.99   15.40
   9  11  -4    4.40    6.80
  -9 -11   4    8.10    6.20
   8  11  -4   27.60    7.50
  -8 -11   4   23.10    6.60
   7  11  -4   67.29   10.00
  -7 -11   4   74.19    9.00
   6  11  -4   25.20    7.50
  -6 -11   4   20.80    6.30
  -6 -11   4   47.60    8.60
   5  11  -4    1.00    5.70
   5  11  -4    5.80    5.40
  -5 -11   4    4.70    5.40
  -5 -11   4   12.20    6.30
   4  11  -4   47.20    8.40
   4  11  -4   53.69    8.50
  -4 -11   4   68.39    8.30
  -4 -11   4   64.89    8.80
   3  11  -4   45.30    8.40
  -3 -11   4   61.19    7.80
  -3 -11   4   64.69    8.70
   2  11  -4  103.29   10.90
   2  11  -4  110.99   11.30
  -2 -11   4  110.99   10.20
  -2 -11   4  113.69   11.00
   1  11  -4  158.98   14.10
   1  11  -4  145.39   13.40
  -1 -11   4  140.99   13.20
  -1 -11   4  178.38   12.80
   0  11  -4   33.00    6.70
   0  11  -4   27.80    6.40
   0 -11   4   27.00    5.70
   0 -11   4   12.90   13.50
   0 -11   4   17.20    5.00
  -1  11  -4   11.10    6.00
  -1  11  -4   20.90    6.10
   1 -11   4   13.40   14.30
   1 -11   4   15.60    4.40
   1 -11   4   25.80    4.80
  -2  11  -4  116.69   13.00
   2 -11   4   94.69   17.40
  -3  11  -4   10.40    5.40
   3 -11   4    2.30   12.40
  -4  11  -4    4.80    9.90
  -4  11  -4   -3.80    4.80
   4 -11   4   -4.90   19.30
  -5  11  -4  175.08   13.80
  -5  11  -4  154.78   12.90
   5 -11   4  127.29   19.00
  -6  11  -4    7.60    5.20
  -6  11  -4   15.80    5.60
   6 -11   4   10.80   11.40
  10  10  -4   -2.40    5.80
 -10 -10   4   -2.90    6.00
   9  10  -4    8.60    6.50
   8  10  -4   32.00    7.40
   7  10  -4   43.10    8.40
   7  10  -4   36.70    7.60
  -7 -10   4   57.99    9.10
  -7 -10   4   47.60    7.90
   6  10  -4  170.98   14.40
   6  10  -4  159.88   14.50
  -6 -10   4  144.79   14.30
  -6 -10   4  146.29   12.80
   5  10  -4   30.70    7.10
   5  10  -4   37.90   11.70
  -5 -10   4   25.70    5.80
  -5 -10   4   43.80    7.90
   4  10  -4  281.87   18.90
   4  10  -4  274.37   19.20
  -4 -10   4  270.37   19.70
  -4 -10   4  272.57   19.40
   3  10  -4   37.80    7.00
   3  10  -4   60.79    8.10
  -3 -10   4   58.89    8.20
  -3 -10   4   46.60    7.00
   2  10  -4  138.99   12.90
  -2 -10   4  137.99   11.90
  -2 -10   4  159.48   12.80
   1  10  -4  614.94   34.20
   1  10  -4  601.34   34.10
  -1 -10   4  582.14   33.50
  -1 -10   4  614.24   33.00
   0  10  -4  339.97   21.40
   0 -10   4  324.77   30.30
  -1  10  -4   34.20    6.60
   1 -10   4   47.10   14.50
   1 -10   4   43.20    5.70
   1 -10   4   32.50    5.10
  -2  10  -4   -8.70    4.60
  -2  10  -4   -9.40    4.10
   2 -10   4   -1.40   11.80
  -3  10  -4  194.48   13.70
  -3  10  -4  173.48   13.60
   3 -10   4  137.89   19.50
  -4  10  -4   77.49    8.20
  -4  10  -4   83.39    8.60
   4 -10   4   53.59   14.30
  -5  10  -4   79.99    8.50
  -5  10  -4   95.19    9.00
   5 -10   4   84.39   15.60
  -6  10  -4   35.60    6.30
  -6  10  -4   31.90    6.30
   6 -10   4   20.00   11.80
  -7  10  -4    3.80    4.90
  -7  10  -4   -0.90    4.90
   7 -10   4    1.00   10.60
  11   9  -4   91.99   10.90
 -11  -9   4   93.89   12.00
  10   9  -4  -16.50    5.20
 -10  -9   4    2.80    6.20
   9   9  -4   -6.30    5.80
   9   9  -4   -1.60    5.50
  -9  -9   4    5.60    5.90
   8   9  -4   31.10    7.50
   8   9  -4   34.10    7.50
  -8  -9   4   33.70    7.60
  -8  -9   4   41.40    8.50
   7   9  -4    0.50    5.00
   7   9  -4   19.30    6.40
  -7  -9   4   19.30    6.80
   6   9  -4  118.99   11.70
   6   9  -4  156.98   13.30
  -6  -9   4  114.59   11.30
  -6  -9   4  153.58   13.40
   5   9  -4   29.20    6.60
   5   9  -4   20.10    5.90
  -5  -9   4   25.10    6.90
  -5  -9   4   31.80   10.40
   4   9  -4  551.94   30.20
   4   9  -4  484.95   28.60
  -4  -9   4  492.95   29.00
  -4  -9   4  459.35   27.80
   3   9  -4   -0.10    4.80
   3   9  -4   -3.70    4.10
  -3  -9   4   -0.30    4.50
  -3  -9   4   -0.90    4.30
   2   9  -4  517.75   29.90
   2   9  -4  543.05   30.10
  -2  -9   4  527.45   29.90
  -2  -9   4  516.85   29.10
   1   9  -4  124.69   10.60
   1   9  -4   76.39    9.10
  -1  -9   4  117.59    9.70
   0   9  -4    8.50    4.50
   0  -9   4   10.20    4.50
   0  -9   4    0.60   11.00
  -1   9  -4  211.38   14.60
  -1   9  -4  232.18   15.30
   1  -9   4  225.08   13.60
   1  -9   4  202.88   21.70
   1  -9   4  215.18   14.00
  -2   9  -4   51.79    6.50
  -2   9  -4   50.29    7.00
   2  -9   4   33.00   12.20
  -3   9  -4   49.20    6.60
  -3   9  -4   45.70    6.10
   3  -9   4   52.39   13.50
  -4   9  -4  127.99   10.80
  -4   9  -4  116.19   10.60
   4  -9   4  100.69   15.60
  -5   9  -4    8.80    4.60
  -5   9  -4   13.40    4.90
   5  -9   4   14.40   11.10
  -6   9  -4   57.89    7.10
  -6   9  -4   59.79    7.00
   6  -9   4   62.59   14.00
  -7   9  -4   97.89    9.20
  -7   9  -4   90.79    8.70
   7  -9   4   83.99   15.20
  -8   9  -4   71.89    8.30
  -8   9  -4   84.59    8.90
   8  -9   4   70.79   14.20
  11   8  -4   65.19    9.20
  11   8  -4   58.89    9.30
 -11  -8   4   44.40    9.10
  10   8  -4   37.20    7.70
  10   8  -4   29.50    7.40
 -10  -8   4   25.20    7.40
   9   8  -4   -2.20    4.90
   9   8  -4    4.20    5.60
  -9  -8   4   12.40    7.00
  -9  -8   4    3.70    5.80
   8   8  -4   68.49    8.90
   8   8  -4   54.99    8.70
  -8  -8   4   60.79    9.40
  -8  -8   4   50.69    8.50
   7   8  -4    5.70    5.80
   7   8  -4   13.60    5.40
  -7  -8   4    0.20    5.10
  -7  -8   4    8.50    5.90
   6   8  -4   62.09    8.40
   6   8  -4   58.49    8.10
  -6  -8   4   43.80    7.80
   5   8  -4  560.54   31.50
   5   8  -4  553.04   31.20
  -5  -8   4  577.04   31.80
  -5  -8   4  513.85   30.60
   4   8  -4  115.89   10.50
   4   8  -4  107.99   10.40
  -4  -8   4  105.19    9.40
  -4  -8   4  125.79   11.30
   3   8  -4    5.90    4.40
   3   8  -4    5.60    3.90
  -3  -8   4    6.90    4.00
  -3  -8   4    2.80    4.30
   2   8  -4  268.77   16.90
   2   8  -4  243.68   16.40
  -2  -8   4  267.87   16.00
  -2  -8   4  254.97   16.60
   1   8  -4    9.20    4.10
   1   8  -4   10.70    4.40
  -1  -8   4   15.00    5.20
   0   8  -4  831.22   42.40
   0  -8   4  693.63   46.40
   0  -8   4  803.42   41.40
   0  -8   4  810.12   42.00
  -1   8  -4   15.90    4.70
  -1   8  -4   15.10    7.30
   1  -8   4   15.40    3.80
   1  -8   4   18.90   10.50
   1  -8   4   10.80    4.00
  -2   8  -4   43.00    6.10
  -2   8  -4   41.10    5.60
   2  -8   4   37.20    4.60
   2  -8   4   33.10   11.60
   2  -8   4   36.60    4.30
  -3   8  -4   71.99    7.10
  -3   8  -4   73.39    7.50
   3  -8   4   52.39   12.10
  -4   8  -4   27.40    5.30
  -4   8  -4   25.20    4.80
  -4   8  -4   24.90    7.80
   4  -8   4   12.00   10.40
  -5   8  -4  243.98   14.70
  -5   8  -4  203.48   14.10
   5  -8   4  192.98   20.20
  -6   8  -4   78.29    7.80
  -6   8  -4   72.99    7.60
   6  -8   4   58.49   13.20
  -7   8  -4   28.70    5.80
  -7   8  -4   49.80    9.30
   7  -8   4   30.10   11.70
  -8   8  -4   11.80    5.10
  -8   8  -4   -3.40    4.50
   8  -8   4    6.10   10.00
  -9   8  -4   28.80    6.30
  -9   8  -4   36.50    6.40
   9  -8   4   34.80   12.00
  11   7  -4   20.80    6.30
 -11  -7   4   21.10    7.40
  10   7  -4    1.60    5.10
  10   7  -4   -3.70    5.30
 -10  -7   4    4.70    5.90
   9   7  -4    2.10    5.20
  -9  -7   4    7.70    5.90
  -9  -7   4   13.60    6.30
   8   7  -4   13.10    5.80
   8   7  -4    5.80    5.00
  -8  -7   4   13.10    5.80
  -8  -7   4    6.60    5.30
   7   7  -4  110.39   10.30
   7   7  -4   93.69    9.80
  -7  -7   4   87.99   10.40
  -7  -7   4  108.89   10.60
   6   7  -4  133.59   12.30
   6   7  -4  137.59   11.80
  -6  -7   4  142.79   12.50
  -6  -7   4  146.39   12.20
   5   7  -4  256.07   16.50
   5   7  -4  212.78   15.50
  -5  -7   4  253.77   16.50
   4   7  -4  106.09    9.70
   4   7  -4  101.59    9.50
  -4  -7   4  103.29    8.90
  -4  -7   4  109.69   10.00
   3   7  -4  177.78   11.80
   3   7  -4  164.38   12.20
  -3  -7   4  163.48   12.00
  -3  -7   4  150.18   11.40
   2   7  -4  261.47   16.10
   2   7  -4  264.67   16.30
  -2  -7   4  248.78   15.40
   1   7  -4    1.30    4.00
   1   7  -4   10.80    3.90
  -1  -7   4   10.80    4.10
  -1  -7   4   11.90    3.70
   0   7  -4 1299.67   68.09
   0   7  -4 1272.07   67.69
   0  -7   4 1343.77   67.89
   0  -7   4 1361.16   67.49
  -1   7  -4  392.36   21.40
  -1   7  -4  353.66   21.70
   1  -7   4  372.56   21.10
   1  -7   4  400.96   21.90
   1  -7   4  384.46   27.70
  -2   7  -4   92.29    7.80
  -2   7  -4   84.59    7.40
   2  -7   4   74.79    6.70
   2  -7   4   73.29    6.70
   2  -7   4   94.79   12.60
  -3   7  -4  246.88   15.00
  -3   7  -4  247.68   14.70
   3  -7   4  214.18   20.90
  -4   7  -4   23.20    4.30
  -4   7  -4   21.60    4.70
  -4   7  -4   15.00    6.30
   4  -7   4   12.60    9.30
  -5   7  -4    7.30    4.00
  -5   7  -4   18.70    4.60
  -5   7  -4   13.90    6.40
   5  -7   4   15.50    9.40
  -6   7  -4   38.60    5.50
  -6   7  -4   31.90    5.50
   6  -7   4   39.00   11.00
  -7   7  -4  398.86   22.20
  -7   7  -4  389.96   22.40
   7  -7   4  347.77   28.10
  -8   7  -4    2.40    4.90
   8  -7   4    4.10    9.80
  -9   7  -4  316.67   19.40
  -9   7  -4  299.37   19.70
  12   6  -4   -2.60    5.10
  12   6  -4    7.60    4.60
 -12  -6   4    2.90   10.20
  11   6  -4  113.69   10.90
  11   6  -4   97.79    9.70
 -11  -6   4   83.59   11.10
  10   6  -4   89.59   10.00
  10   6  -4  108.29   10.20
 -10  -6   4   92.29   11.60
 -10  -6   4   90.99   10.80
   9   6  -4   32.60    6.50
   9   6  -4   35.30    6.80
  -9  -6   4   36.90    7.10
  -9  -6   4   31.80    8.10
   8   6  -4  167.28   13.30
   8   6  -4  177.58   13.50
  -8  -6   4  150.68   13.50
  -8  -6   4  147.69   13.90
   7   6  -4  333.17   20.00
   7   6  -4  294.67   19.50
  -7  -6   4  332.27   20.40
  -7  -6   4  299.07   20.40
   6   6  -4  296.67   18.60
   6   6  -4  311.37   18.40
  -6  -6   4  291.37   18.60
  -6  -6   4  271.17   18.90
   5   6  -4   34.90    5.70
   5   6  -4   34.10    5.40
  -5  -6   4   24.40    5.60
  -5  -6   4   26.20    5.40
   4   6  -4  132.19   10.20
   4   6  -4  105.59    9.40
  -4  -6   4  112.19   10.30
   3   6  -4  133.29   11.00
   3   6  -4  126.49   11.00
  -3  -6   4  146.79   11.00
  -3  -6   4  141.19   10.00
   2   6  -4   47.60    6.30
   2   6  -4   56.99    6.30
  -2  -6   4   54.39    6.50
  -2  -6   4   60.99    5.90
   1   6  -4    1.10    3.70
  -1  -6   4    5.70    3.80
  -1  -6   4    3.90    3.20
   0   6  -4  255.37   16.30
   0   6  -4  277.97   15.80
   0  -6   4  283.47   15.60
   0  -6   4  259.27   15.90
  -1   6  -4  232.28   13.20
  -1   6  -4  194.48   13.40
   1  -6   4  196.28   19.10
   1  -6   4  218.28   12.60
   1  -6   4  206.28   13.00
  -2   6  -4   46.20    5.60
  -2   6  -4   61.89    5.60
   2  -6   4   59.69    5.00
   2  -6   4   45.70    9.90
   2  -6   4   47.50    4.80
  -3   6  -4   38.30    4.80
  -3   6  -4   51.09    5.50
   3  -6   4   28.50   10.80
  -4   6  -4   90.19    8.10
  -4   6  -4   93.49    7.90
  -4   6  -4   94.69   13.10
  -4   6  -4   98.89    9.40
   4  -6   4   86.59   12.00
  -5   6  -4   14.90    5.80
  -5   6  -4   13.10    3.80
  -5   6  -4   10.60    4.10
  -5   6  -4    2.50    9.20
   5  -6   4    1.20    8.50
  -6   6  -4   26.40    5.20
  -6   6  -4   28.20    4.80
   6  -6   4   29.70    9.80
  -7   6  -4  132.59   10.10
  -7   6  -4  120.99   10.30
   7  -6   4   97.69   13.90
  -8   6  -4   33.70    5.50
  -8   6  -4   27.70    5.80
   8  -6   4   22.50   10.40
  -9   6  -4  628.04   34.90
  -9   6  -4  632.44   34.70
 -10   6  -4   91.99   10.20
 -10   6  -4  132.79   11.40
  12   5  -4   14.00    4.80
  12   5  -4   18.50    4.60
 -12  -5   4   29.70    7.50
  11   5  -4   25.00    5.50
  11   5  -4    8.20    4.50
 -11  -5   4   26.10    7.00
 -11  -5   4   38.00    8.20
  10   5  -4  125.29   11.20
  10   5  -4  128.19   11.20
 -10  -5   4  136.59   18.60
 -10  -5   4  122.39   12.00
   9   5  -4  144.29   11.40
   9   5  -4  115.89   10.80
  -9  -5   4  108.69   11.00
  -9  -5   4  105.09   11.60
   8   5  -4   65.59    7.50
   8   5  -4   62.49    7.40
  -8  -5   4   57.89    8.10
  -8  -5   4   67.19    8.10
   7   5  -4  171.58   12.80
   7   5  -4  182.58   12.80
  -7  -5   4  164.38   13.00
  -7  -5   4  164.88   13.50
   6   5  -4    3.20    4.10
   6   5  -4    2.90    3.50
  -6  -5   4   -0.40    3.60
  -6  -5   4    3.30    4.10
   5   5  -4   -4.40    3.40
  -5  -5   4    0.10    3.30
  -5  -5   4    1.30    3.80
   4   5  -4  178.08   12.20
   4   5  -4  188.58   12.60
  -4  -5   4  176.48   12.70
  -4  -5   4  196.58   12.90
   3   5  -4  333.17   19.70
   3   5  -4  336.97   19.30
  -3  -5   4  332.37   19.10
  -3  -5   4  345.77   19.90
   2   5  -4   58.19    6.10
   2   5  -4   59.19    6.40
  -2  -5   4   55.69    6.40
  -2  -5   4   57.39    6.00
   1   5  -4 1493.45   75.29
  -1  -5   4 1449.46   75.19
  -1  -5   4 1470.45   74.79
   0   5  -4   22.50    4.80
   0   5  -4   19.50    4.00
   0  -5   4   23.70    4.50
   0  -5   4   32.30    4.90
  -1   5  -4  326.47   19.20
  -1   5  -4  351.46   18.70
   1  -5   4  303.97   18.70
   1  -5   4  389.36   21.00
   1  -5   4  318.57   23.50
  -2   5  -4   11.40    3.50
  -2   5  -4    8.50    3.10
   2  -5   4   -4.00    7.20
   2  -5   4    4.50    2.80
   2  -5   4    3.90    2.90
  -3   5  -4  149.88    9.70
  -3   5  -4  133.39   14.80
  -3   5  -4  137.69    9.80
   3  -5   4  144.49   14.20
   3  -5   4  149.49    8.90
   3  -5   4  148.29    8.80
  -4   5  -4  524.45   26.60
  -4   5  -4  481.05   31.70
  -4   5  -4  509.45   26.80
  -4   5  -4  466.85   27.60
   4  -5   4  495.15   30.40
  -5   5  -4   70.59   11.70
  -5   5  -4   78.49    6.70
  -5   5  -4   66.39    7.60
  -5   5  -4   88.09    7.20
   5  -5   4   70.59   10.50
  -6   5  -4    8.70    3.70
  -6   5  -4    8.70    3.80
   6  -5   4   11.10    8.50
  -7   5  -4  351.56   19.50
  -7   5  -4  316.97   19.40
   7  -5   4  312.67   24.50
  -8   5  -4   -0.80    4.20
  -8   5  -4   -5.50    4.20
  -9   5  -4    3.10    4.90
  -9   5  -4   12.80    5.30
 -10   5  -4   13.10    5.20
 -10   5  -4    6.80    5.30
 -11   5  -4   -0.60    4.70
 -11   5  -4   -3.90    5.60
 -12  -4   4   24.00    6.70
  11   4  -4    1.30    3.50
 -11  -4   4    3.40    6.00
 -11  -4   4    5.30    5.70
  10   4  -4  230.58   14.90
  10   4  -4  271.07   20.60
 -10  -4   4  255.47   17.90
 -10  -4   4  211.88   17.00
   9   4  -4   15.90    6.60
   9   4  -4    7.80    4.60
  -9  -4   4   27.10    6.70
   8   4  -4   15.80    4.60
  -8  -4   4    7.60    4.70
  -8  -4   4    4.10    4.90
   7   4  -4   40.30    5.80
   7   4  -4   40.90    6.00
  -7  -4   4   48.00    6.50
  -7  -4   4   61.69    7.40
   6   4  -4   13.50    3.90
   6   4  -4   11.50    4.20
  -6  -4   4   10.50    4.00
  -6  -4   4   -2.20    3.70
   5   4  -4   53.79    6.30
   5   4  -4   65.89    6.40
  -5  -4   4   60.29    6.60
  -5  -4   4   78.79    7.50
   4   4  -4   60.29    6.20
   4   4  -4   46.60    5.40
  -4  -4   4   47.10    5.60
  -4  -4   4   41.80    6.00
   3   4  -4   21.70    4.80
   3   4  -4   15.50    3.80
  -3  -4   4   22.80    4.80
   2   4  -4   82.99    7.70
   2   4  -4  105.09    8.80
  -2  -4   4   82.19    7.60
  -2  -4   4   84.69    7.70
   1   4  -4   10.20    3.00
   1   4  -4    8.10    3.60
  -1  -4   4    2.20    3.10
  -1  -4   4   10.30    3.40
   0   4  -4  100.89    7.40
   0  -4   4  111.39    7.50
   0  -4   4   95.09    7.70
  -1   4  -4   68.99    6.50
  -1   4  -4   69.49    6.80
   1  -4   4   86.89    6.50
   1  -4   4   77.79    6.90
   1  -4   4   74.39    9.70
  -2   4  -4   20.50    3.50
  -2   4  -4   12.50    3.90
   2  -4   4    5.20    7.70
   2  -4   4   21.60    3.60
   2  -4   4   25.50    3.70
  -3   4  -4  136.39    9.00
  -3   4  -4  124.79   13.60
  -3   4  -4  130.19   10.50
   3  -4   4  124.39    8.30
   3  -4   4  128.89   12.50
   3  -4   4  119.99    8.30
  -4   4  -4  653.93   40.00
  -4   4  -4  683.63   36.20
  -4   4  -4  661.83   36.50
  -4   4  -4  755.02   36.10
   4  -4   4  685.33   39.00
  -5   4  -4  226.68   19.20
  -5   4  -4  223.58   13.50
  -5   4  -4  225.88   13.40
   5  -4   4  226.88   20.90
  -6   4  -4   44.20    5.20
  -6   4  -4   47.00    5.60
  -6   4  -4   46.00   10.20
   6  -4   4   35.00    8.80
  -7   4  -4  520.15   29.40
  -7   4  -4  563.24   29.50
   7  -4   4  526.85   33.10
  -8   4  -4   92.69    8.60
  -8   4  -4   87.49    8.50
  -9   4  -4    1.80    6.40
  -9   4  -4   16.80    5.30
 -10   4  -4   46.10    7.10
 -10   4  -4   41.40    7.10
 -11   4  -4    2.90    5.40
 -11   4  -4    9.20    9.70
 -12  -3   4   61.09    9.30
 -12  -3   4   56.29    8.80
 -11  -3   4   27.70    6.60
 -11  -3   4   25.00    7.10
 -10  -3   4   75.19    8.80
 -10  -3   4   76.89    9.40
   9   3  -4    4.80    4.40
   9   3  -4   11.50    3.80
  -9  -3   4   16.40    5.40
  -9  -3   4   22.40    6.20
   8   3  -4   -5.50    3.10
   8   3  -4    3.40    3.50
  -8  -3   4   -3.90    3.90
  -8  -3   4   -5.70    4.30
   7   3  -4   31.50    4.80
   7   3  -4   22.80    4.70
  -7  -3   4   22.20    5.10
  -7  -3   4   21.20    5.50
   6   3  -4  210.08   13.10
   6   3  -4  201.18   13.10
  -6  -3   4  215.28   13.90
  -6  -3   4  223.28   13.70
   5   3  -4   21.90    4.30
   5   3  -4   27.20    4.20
  -5  -3   4   33.10    4.80
  -5  -3   4   26.40    4.90
   4   3  -4   94.19    7.90
   4   3  -4   87.89    8.20
  -4  -3   4   98.19    8.10
  -4  -3   4   97.69    8.60
   3   3  -4    7.00    3.20
  -3  -3   4   10.40    3.50
  -3  -3   4    7.50    3.80
   2   3  -4  697.33   34.90
   2   3  -4  666.53   34.70
  -2  -3   4  634.14   35.30
  -2  -3   4  661.73   34.90
   1   3  -4   69.79    5.80
   1   3  -4   66.69    6.20
  -1  -3   4   80.79    6.70
  -1  -3   4   64.79    6.10
   0   3  -4 1252.57   64.49
   0  -3   4 1221.08   64.59
   0  -3   4 1341.67   64.49
  -1   3  -4   10.70    2.50
  -1   3  -4   10.50    3.00
   1  -3   4   11.60    2.60
   1  -3   4   10.70    5.10
   1  -3   4    5.90    2.50
  -2   3  -4   55.19    5.60
  -2   3  -4   61.59    8.50
  -2   3  -4   64.89    5.50
   2  -3   4   46.80    4.70
   2  -3   4   54.09    4.80
   2  -3   4   61.29    8.40
  -3   3  -4  465.75   22.80
  -3   3  -4  395.56   26.50
  -3   3  -4  386.76   23.50
   3  -3   4  395.86   25.60
   3  -3   4  445.96   22.40
   3  -3   4  417.76   22.30
  -4   3  -4  536.95   33.10
  -4   3  -4  527.35   30.40
  -4   3  -4  540.05   29.50
  -4   3  -4  625.24   29.60
   4  -3   4  536.55   28.70
   4  -3   4  579.34   32.40
   4  -3   4  556.64   28.80
  -5   3  -4  151.58   15.90
  -5   3  -4  165.88   11.00
  -5   3  -4  177.18   11.00
   5  -3   4  181.78   14.80
  -6   3  -4  214.58   12.80
  -6   3  -4  185.28   12.60
   6  -3   4  199.18   16.40
  -7   3  -4  275.97   17.00
  -7   3  -4  299.47   17.20
  -7   3  -4  265.67   22.50
  -8   3  -4   54.59    6.70
  -8   3  -4   54.29    6.70
  -9   3  -4  248.98   16.70
  -9   3  -4  250.87   18.00
 -10   3  -4  102.39    9.80
 -10   3  -4   85.99    9.60
 -11   3  -4    0.70    5.10
 -11   3  -4    6.90    9.90
 -12  -2   4   27.00    6.90
 -12  -2   4   13.10    6.60
 -11  -2   4   -2.00    4.80
 -11  -2   4   -0.90    5.30
 -10  -2   4  118.09   11.50
 -10  -2   4  141.79   12.40
  -9  -2   4   14.50    5.10
  -9  -2   4   29.80    6.10
   8   2  -4    8.90    3.00
  -8  -2   4    9.20    4.90
  -8  -2   4    3.00    4.20
   7   2  -4  106.69    8.20
   7   2  -4   92.99    7.80
  -7  -2   4  100.09    8.90
  -7  -2   4  104.49    9.20
   6   2  -4 1160.18   59.09
  -6  -2   4 1154.58   59.69
  -6  -2   4 1154.68   59.89
   5   2  -4    6.30    3.00
  -5  -2   4    6.10    3.60
  -5  -2   4    2.50    3.10
   4   2  -4  130.59    9.40
   4   2  -4  148.49   10.60
  -4  -2   4  126.39   10.10
  -4  -2   4  167.48   10.20
   3   2  -4  412.86   22.30
   3   2  -4  430.06   22.60
  -3  -2   4  444.46   22.70
  -3  -2   4  390.26   22.70
   2   2  -4   28.70    3.40
   2   2  -4   19.70    3.30
  -2  -2   4   19.80    3.40
  -2  -2   4   26.10    3.20
   1   2  -4 5216.38  303.07
  -1  -2   4 5112.49  302.07
   0   2  -4  796.42   41.00
   0   2  -4  812.12   40.70
   0  -2   4  810.92   40.70
   0  -2   4  772.12   40.90
  -1   2  -4 1456.75   73.09
  -1   2  -4 1449.55   73.29
   1  -2   4 1469.15   72.99
   1  -2   4 1383.16   73.19
   1  -2   4 1478.95   73.99
  -2   2  -4   65.59    6.00
  -2   2  -4   74.79    5.70
  -2   2  -4   80.59    8.00
   2  -2   4   67.59    7.20
   2  -2   4   86.19    5.80
   2  -2   4   74.29    5.80
  -3   2  -4  392.96   22.00
  -3   2  -4  402.46   24.40
  -3   2  -4  429.96   21.90
   3  -2   4  391.86   21.70
   3  -2   4  434.36   21.80
   3  -2   4  405.96   23.80
  -4   2  -4 2833.72  147.09
  -4   2  -4 2834.82  148.89
  -4   2  -4 3222.98  147.19
   4  -2   4 2924.01  146.79
   4  -2   4 2885.01  148.39
   4  -2   4 2848.62  146.69
  -5   2  -4 1671.13   81.49
  -5   2  -4 1503.25   83.69
  -5   2  -4 1629.04   81.49
   5  -2   4 1548.45   80.69
   5  -2   4 1617.14   80.79
   5  -2   4 1641.84   83.09
  -6   2  -4    7.90    3.40
  -6   2  -4    8.30    3.50
  -6   2  -4    8.00    6.10
  -7   2  -4    6.00    3.80
  -7   2  -4    0.60    6.70
  -7   2  -4    3.30    3.60
  -8   2  -4   -0.30    4.20
  -8   2  -4    6.70    4.50
  -9   2  -4   28.00    5.90
  -9   2  -4   34.80    6.20
 -10   2  -4   53.19    7.70
 -10   2  -4   50.59    7.60
 -11   2  -4   -3.70    4.70
 -11   2  -4   -2.10    6.00
 -12   2  -4    0.60    5.30
 -12   2  -4    1.40    5.70
 -12  -1   4   -4.60    4.90
 -12  -1   4    9.10    6.10
 -11  -1   4   -1.10    4.90
 -11  -1   4   11.80    5.70
 -10  -1   4    5.70    5.00
 -10  -1   4   -0.20    5.00
  -9  -1   4  311.27   19.30
  -9  -1   4  310.87   19.50
  -8  -1   4   59.69    7.00
  -8  -1   4   66.89    7.10
  -7  -1   4  281.07   17.00
  -7  -1   4  281.27   16.80
  -6  -1   4 1295.77   65.29
  -6  -1   4 1248.58   65.09
   5   1  -4    7.20    2.70
   5   1  -4   15.10    2.80
  -5  -1   4   12.70    3.70
  -5  -1   4   21.80    3.70
   4   1  -4  555.64   28.60
   4   1  -4  542.25   28.60
  -4  -1   4  560.24   29.00
  -4  -1   4  539.45   29.10
   3   1  -4  867.31   46.00
   3   1  -4  888.31   45.90
  -3  -1   4  991.70   46.30
  -3  -1   4  867.21   46.20
   2   1  -4    6.40    2.10
   2   1  -4   12.00    2.50
  -2  -1   4    6.40    2.40
  -2  -1   4   10.60    2.50
   1   1  -4 5016.70  298.77
  -1  -1   4 5563.04  302.77
   0   1  -4   25.80    3.40
   0   1  -4   36.90    3.30
   0  -1   4   30.80    3.40
   0  -1   4   33.40    3.20
  -1   1  -4 1185.68   61.49
  -1   1  -4 1207.38   61.29
   1  -1   4 1250.27   61.49
   2  -1   4 5312.27  345.47
  -3   1  -4  319.17   18.10
  -3   1  -4  333.97   19.60
  -3   1  -4  327.87   18.30
   3  -1   4  318.37   18.00
   3  -1   4  341.07   19.30
   3  -1   4  369.06   18.20
  -4   1  -4  140.79   10.20
  -4   1  -4  162.38   10.30
  -4   1  -4  154.78   13.30
   4  -1   4  150.88    9.70
   4  -1   4  158.88    9.90
  -5   1  -4 1072.39   58.69
  -5   1  -4 1146.59   56.89
  -5   1  -4 1091.19   56.79
   5  -1   4 1067.79   56.29
   5  -1   4 1142.59   56.39
  -6   1  -4  238.58   14.70
  -6   1  -4  250.57   18.10
  -6   1  -4  226.38   14.80
   6  -1   4  257.37   13.80
   6  -1   4  246.78   13.80
  -7   1  -4  195.08   13.70
  -7   1  -4  227.28   17.60
  -7   1  -4  222.28   13.90
  -8   1  -4  135.79   10.90
  -8   1  -4  138.09   11.10
  -9   1  -4   23.10    5.70
  -9   1  -4   22.60    6.00
 -10   1  -4   15.00    5.50
 -10   1  -4   38.00    6.90
 -11   1  -4    9.20    5.40
 -11   1  -4    2.40    5.40
 -12   1  -4   40.70    7.90
 -12   1  -4   30.20    7.60
 -12   0   4   10.40    5.60
 -12   0   4    5.70    5.30
 -11   0   4   20.80    6.00
 -11   0   4   32.60    6.60
 -10   0   4  165.18   13.40
 -10   0   4  183.18   13.20
  -9   0   4  473.25   26.30
  -9   0   4  456.05   26.30
  -8   0   4    6.80    4.10
  -8   0   4    7.40    3.70
  -7   0   4   11.50    3.90
  -7   0   4   10.50    6.10
  -7   0   4    7.80    3.60
  -6   0   4  479.25   28.50
  -6   0   4  497.35   26.00
  -6   0   4  477.75   25.90
  -5   0   4   46.80    4.70
  -5   0   4   36.60    6.60
  -4   0   4  338.77   19.30
  -4   0   4  373.96   19.20
   3   0  -4    0.60    2.70
   3   0  -4    3.40    1.60
  -3   0   4    2.00    1.90
  -3   0   4    0.90    2.20
   2   0  -4  350.86   17.90
   2   0  -4  344.07   18.00
  -2   0   4  342.57   18.30
   1   0  -4  786.02   38.30
   1   0  -4  727.93   38.40
  -1   0   4  704.33   38.50
  -1   0   4  803.72   38.40
   0   0  -4  894.01   46.60
   0   0  -4  936.71   46.50
   0   0   4  935.11   46.70
   0   0   4  909.61   46.50
  -1   0  -4   85.79    6.40
  -1   0  -4   93.99    6.40
   1   0   4   91.69    6.50
   1   0   4  100.39    6.40
  -2   0  -4  330.27   17.60
  -2   0  -4  346.67   17.80
   2   0   4  301.07   17.60
   2   0   4  339.47   17.70
  -3   0  -4 1065.89   54.59
  -3   0  -4 1079.39   54.99
  -3   0  -4 1035.60   54.59
   3   0   4 1129.19   54.59
   3   0   4 1041.60   54.49
  -4   0  -4  123.19    9.80
  -4   0  -4  159.48   10.10
  -4   0  -4  157.68   11.90
   4   0   4  140.09    9.50
   4   0   4  158.48    9.90
  -5   0  -4 1233.38   62.99
  -5   0  -4 1239.88   61.69
  -5   0  -4 1122.39   61.49
   5   0   4 1248.08   61.59
   5   0   4 1162.28   61.19
  -6   0  -4  383.36   22.40
  -6   0  -4  426.56   24.50
  -6   0  -4  416.66   22.50
   6   0   4  386.16   21.70
  -7   0  -4  170.78   12.20
  -7   0  -4  183.58   15.80
  -7   0  -4  178.38   12.20
   7   0   4  181.78   11.10
  -8   0  -4   23.60    6.90
  -8   0  -4   29.30    5.60
  -8   0  -4   26.60    8.20
   8   0   4   26.70    4.20
   8   0   4   28.90    4.10
  -9   0  -4  202.18   14.90
  -9   0  -4  220.98   15.20
 -10   0  -4    2.00    4.80
 -10   0  -4   -2.00    4.60
 -11   0  -4    6.90    5.30
 -11   0  -4    9.20    5.40
 -12   0  -4  106.39   11.60
 -11   1   4   94.49    9.20
 -11   1   4   95.29    9.60
 -10   1   4    5.50    4.30
  -9   1   4  500.55   26.90
  -9   1   4  465.85   26.90
  -8   1   4   72.09    6.80
  -8   1   4   69.69    6.80
  -7   1   4   55.19    9.20
  -7   1   4   46.50    5.10
  -7   1   4   49.30    5.40
  -6   1   4    1.80    5.80
  -6   1   4    4.70    3.20
  -5   1   4  165.28   14.30
  -5   1   4  179.98   10.10
  -5   1   4  163.38   10.10
  -4   1   4   62.89    8.00
  -4   1   4   62.99    5.30
  -4   1   4   66.99    5.20
  -3   1   4   93.49    5.80
  -3   1   4   88.69    9.00
  -2   1   4  720.03   36.70
  -2   1   4  679.53   35.50
   1  -1  -4  307.67   15.30
   1  -1  -4  281.47   15.40
  -1   1   4  273.17   15.80
  -1   1   4  323.87   15.50
   0  -1  -4  157.38    9.10
   0  -1  -4  163.38    8.80
   0   1   4  151.98    9.10
   0   1   4  156.48    8.90
  -1  -1  -4  190.88   10.60
  -1  -1  -4  174.88   10.60
   1   1   4  200.18   10.80
   1   1   4  180.98   10.70
  -2  -1  -4 3411.66  212.18
  -3  -1  -4 2607.54  130.49
   3   1   4 2558.44  129.89
  -4  -1  -4 1239.98   64.19
   4   1   4 1166.68   63.89
   4   1   4 1364.26   64.39
  -5  -1  -4   45.50    6.00
  -5  -1  -4   51.99    5.90
   5   1   4   54.39    6.40
   5   1   4   49.60    5.50
  -6  -1  -4   15.40    4.30
  -6  -1  -4   15.00    4.30
   6   1   4   17.30    4.00
   6   1   4   14.70    3.50
  -7  -1  -4   42.70    5.80
  -7  -1  -4   42.80    7.30
  -7  -1  -4   47.00    5.90
   7   1   4   44.20    5.20
   7   1   4   42.30    5.30
  -8  -1  -4    2.60    4.40
  -8  -1  -4    4.60    4.40
  -8  -1  -4    6.50    6.50
   8   1   4   -3.10    3.50
   8   1   4    5.90    3.80
  -9  -1  -4  394.86   24.50
  -9  -1  -4  411.16   24.70
   9   1   4  402.36   23.00
   9   1   4  448.56   23.40
 -10  -1  -4  102.89   10.70
 -10  -1  -4  101.79   10.40
  10   1   4  114.69    8.50
 -11  -1  -4    3.20    5.40
 -11  -1  -4   -1.10    5.10
 -12  -1  -4  461.65   28.70
 -12  -1  -4  472.25   28.70
 -11   2   4   56.39    7.20
 -11   2   4   67.09    7.40
 -10   2   4    1.30    4.20
 -10   2   4    7.40    4.30
  -9   2   4   63.99    6.80
  -9   2   4   71.29    6.90
  -8   2   4   91.79    7.80
  -8   2   4   90.49    7.90
  -7   2   4   24.80    3.70
  -7   2   4   18.50    7.70
  -7   2   4   20.70    3.90
  -6   2   4   59.19   10.30
  -5   2   4 1643.04   85.89
  -4   2   4  190.08   15.60
   3  -2  -4   67.89    7.70
  -3   2   4   79.99    8.80
   2  -2  -4  301.67   18.10
  -2   2   4  315.47   18.70
  -1   2   4  646.34   30.50
  -1   2   4  595.84   32.10
  -1   2   4  558.64   30.50
   0  -2  -4  752.32   37.20
   0  -2  -4  709.13   37.10
   0   2   4  756.22   37.30
   0   2   4  715.93   37.30
  -1  -2  -4    4.70    2.10
  -1  -2  -4    3.70    2.00
   1   2   4    4.40    2.30
   1   2   4    5.40    2.20
  -2  -2  -4   11.30    2.80
  -2  -2  -4    9.40    2.60
   2   2   4    7.40    2.60
   2   2   4   10.70    2.80
  -3  -2  -4  611.14   30.20
  -3  -2  -4  547.55   30.10
   3   2   4  572.54   30.20
   3   2   4  558.44   30.00
  -4  -2  -4  598.64   30.30
  -4  -2  -4  572.44   30.40
   4   2   4  530.85   30.00
  -5  -2  -4   74.39    7.20
  -5  -2  -4   58.49    6.60
   5   2   4   63.29    6.40
   5   2   4   71.39    7.00
  -6  -2  -4  188.78   12.40
  -6  -2  -4  162.58   12.10
   6   2   4  192.78   12.30
   6   2   4  165.78   11.50
  -7  -2  -4  239.28   15.30
  -7  -2  -4  193.28   13.90
   7   2   4  201.78   13.50
   7   2   4  216.18   13.80
  -8  -2  -4   17.00    5.70
  -8  -2  -4   11.10    5.70
   8   2   4   14.20    5.20
   8   2   4   10.00    4.90
  -9  -2  -4  578.74   33.00
  -9  -2  -4  573.04   33.10
   9   2   4  598.44   31.90
   9   2   4  582.14   31.90
 -10  -2  -4   51.09   12.80
 -10  -2  -4   56.29    9.00
  10   2   4   62.59    7.20
  10   2   4   67.89    7.40
 -11  -2  -4    3.30    5.50
 -11  -2  -4    1.10    5.70
  11   2   4   -3.10    3.50
  11   2   4   -5.30    3.30
 -12  -2  -4  360.46   23.90
 -12  -2  -4  363.76   23.90
 -13  -2  -4   32.20    8.20
  11  -3  -4  212.88   18.50
 -11   3   4  202.78   14.00
 -11   3   4  192.48   15.00
 -10   3   4   11.20    4.30
 -10   3   4    8.90    4.10
  -9   3   4  212.08   12.80
  -9   3   4  184.98   12.60
  -8   3   4   46.10    4.90
  -6   3   4  106.19   12.40
  -5   3   4  474.95   29.50
   4  -3  -4   36.10    7.00
  -4   3   4   33.90    7.50
   3  -3  -4   23.80    6.30
  -3   3   4   26.20    7.60
   2  -3  -4  225.88   15.70
  -2   3   4  223.88   17.00
   1  -3  -4  362.36   19.90
  -1   3   4  366.56   20.20
  -1   3   4  304.27   17.30
  -1   3   4  321.47   17.20
   0  -3  -4 1019.20   56.59
   0  -3  -4 1139.99   56.69
   0  -3  -4 1233.88   57.49
   0   3   4 1103.49   56.89
   0   3   4 1138.69   56.99
  -1  -3  -4 1726.33   81.59
  -1  -3  -4 1654.03   81.49
  -1  -3  -4 1565.54   81.39
   1   3   4 1582.24   81.49
   1   3   4 1548.55   81.59
  -2  -3  -4  195.38   11.30
  -2  -3  -4  197.08   11.40
   2   3   4  173.38   11.10
  -3  -3  -4  321.67   18.20
   3   3   4  328.77   18.20
  -4  -3  -4  481.05   26.80
  -4  -3  -4  481.15   27.00
   4   3   4  520.95   26.90
   4   3   4  493.55   27.10
  -5  -3  -4   29.70    5.10
  -5  -3  -4   20.30    4.60
   5   3   4   23.70    4.80
   5   3   4   33.10    5.20
  -6  -3  -4  110.59    9.60
  -6  -3  -4  100.69    9.20
   6   3   4  116.89    9.20
   6   3   4  123.89    9.70
  -7  -3  -4   25.80    5.50
  -7  -3  -4   18.50    4.80
   7   3   4   19.90    4.50
   7   3   4   26.20    4.90
  -8  -3  -4   -5.10    4.40
  -8  -3  -4    1.30    4.60
   8   3   4    2.90    4.30
   8   3   4   -4.50    4.10
  -9  -3  -4  224.88   15.90
  -9  -3  -4  182.38   15.70
   9   3   4  225.98   14.70
   9   3   4  183.48   14.40
 -10  -3  -4    7.30    6.20
 -10  -3  -4   -1.10    5.60
  10   3   4    9.40    5.20
  10   3   4    7.70    5.20
 -11  -3  -4   14.30    6.30
  11   3   4   -1.70    4.10
  11   3   4    7.80    4.50
 -12  -3  -4  119.59   13.00
 -12  -3  -4  132.59   13.70
  12   3   4  141.29   11.00
  12   3   4  140.49   10.80
 -13  -3  -4    8.90    7.10
  11  -4  -4  235.48   20.10
  10  -4  -4   10.60    8.20
   9  -4  -4   44.00    9.20
   8  -4  -4   76.09   10.30
  -6   4   4    0.60    7.30
  -5   4   4  265.57   21.20
   4  -4  -4  177.38   14.70
  -4   4   4  168.08   16.70
   3  -4  -4  968.50   52.39
  -3   4   4  986.30   53.39
   2  -4  -4  657.73   35.90
   2  -4  -4  689.83   37.30
  -2   4   4  654.93   38.10
   1  -4  -4  816.72   42.50
   1  -4  -4  868.01   44.00
  -1   4   4  781.62   41.10
  -1   4   4  784.32   41.00
   0  -4  -4  186.98    9.80
   0  -4  -4  163.98    9.60
   0  -4  -4  222.78   14.50
   0  -4  -4  180.78   12.10
   0   4   4  158.68   10.40
   0   4   4  165.08   10.30
  -1  -4  -4  148.59    8.60
  -1  -4  -4  122.79    8.70
   1   4   4  136.69    9.20
   1   4   4  140.99    8.90
  -2  -4  -4 2432.96  127.19
  -2  -4  -4 2547.55  127.69
   2   4   4 2655.33  126.99
   2   4   4 2461.25  127.19
  -3  -4  -4  687.83   37.60
  -3  -4  -4  752.12   37.50
   3   4   4  714.43   37.80
   3   4   4  693.33   37.50
   3   4   4  723.73   37.00
  -4  -4  -4  574.54   30.20
  -4  -4  -4  569.14   30.40
   4   4   4  561.04   30.40
   4   4   4  529.15   30.00
  -5  -4  -4   27.00    5.00
  -5  -4  -4   30.90    5.40
   5   4   4   26.90    4.80
   5   4   4   41.00    5.60
  -6  -4  -4   77.59    9.30
  -6  -4  -4   95.19    8.70
   6   4   4   98.39    8.70
   6   4   4   88.79    8.60
  -7  -4  -4  108.89    9.90
  -7  -4  -4  101.69    9.40
   7   4   4  106.39    9.60
   7   4   4  100.29    9.20
  -8  -4  -4   91.59    9.70
  -8  -4  -4   86.79    9.40
   8   4   4   92.59    9.20
   8   4   4   93.19    9.40
  -9  -4  -4  247.88   18.70
  -9  -4  -4  224.38   17.30
   9   4   4  245.88   16.80
   9   4   4  266.57   16.80
 -10  -4  -4   -4.70    4.80
 -10  -4  -4    1.70    5.10
  10   4   4    4.10    5.00
  10   4   4   -1.00    4.60
 -11  -4  -4   55.39    8.90
 -11  -4  -4   50.69    8.50
  11   4   4   45.00    7.00
  11   4   4   50.89    7.30
 -12  -4  -4   24.00    7.20
  12   4   4   25.90    5.70
  12   4   4   27.70    6.10
  13   4   4   78.79    8.60
  13   4   4   82.49    8.50
  10  -5  -4    1.50    8.20
   9  -5  -4    6.30    7.60
   8  -5  -4    7.30    7.90
   7  -5  -4  256.77   19.80
   6  -5  -4  126.99   13.70
   6  -5  -4  114.89   11.60
   5  -5  -4    7.10    7.00
   5  -5  -4    0.00    6.10
  -5   5   4  -12.10    6.70
   4  -5  -4  107.29   10.50
   4  -5  -4  114.69   11.90
  -4   5   4   96.79   12.50
   3  -5  -4    1.00    5.90
  -3   5   4   -8.30    6.50
   2  -5  -4   41.00    8.40
   2  -5  -4   33.80    6.30
  -2   5   4   32.10    9.20
   1  -5  -4 1404.16   69.29
   1  -5  -4 1375.76   67.59
  -1   5   4 1254.47   66.19
  -1   5   4 1230.78   66.29
   0  -5  -4   65.09   10.10
   0  -5  -4   52.49    4.80
   0   5   4   50.49    5.10
   0   5   4   53.49    5.40
  -1  -5  -4  578.54   30.30
  -1  -5  -4  576.14   30.50
   1   5   4  603.64   31.60
   1   5   4  575.14   30.80
   1   5   4  577.64   31.50
  -2  -5  -4 2663.03  127.99
  -2  -5  -4 2361.96  127.89
   2   5   4 2522.25  127.99
   2   5   4 2495.75  128.19
   2   5   4 2639.24  127.99
  -3  -5  -4   47.80    5.50
  -3  -5  -4   49.80    6.10
   3   5   4   51.29    6.40
   3   5   4   49.80    5.70
  -4  -5  -4  109.89    9.60
  -4  -5  -4  111.99    9.70
   4   5   4  121.59   10.60
   4   5   4  135.29    9.90
  -5  -5  -4   28.20    4.90
  -5  -5  -4   17.00    5.00
   5   5   4   28.90    5.00
   5   5   4   27.90    5.20
  -6  -5  -4   12.80    4.90
  -6  -5  -4   15.00    4.40
   6   5   4    3.50    4.30
   6   5   4   25.10    4.90
  -7  -5  -4    7.30    5.20
  -7  -5  -4   13.20    5.00
   7   5   4   15.50    5.40
   7   5   4   14.90    4.90
  -8  -5  -4   64.69    8.70
  -8  -5  -4   45.10    7.30
   8   5   4   60.79    7.70
   8   5   4   55.09    7.80
  -9  -5  -4  103.19   11.40
  -9  -5  -4   92.69   10.50
   9   5   4  108.39   10.60
   9   5   4  111.99   10.50
 -10  -5  -4   28.80    6.70
 -10  -5  -4   16.00   11.60
  10   5   4   20.50    6.30
  10   5   4   24.30    6.30
 -11  -5  -4   -0.60    5.70
 -11  -5  -4    6.30    5.70
  11   5   4   -0.10    4.90
  11   5   4    6.80    5.00
 -12  -5  -4    5.30    6.10
  12   5   4    7.30    5.60
  12   5   4    8.40    5.40
   9  -6  -4    6.90    8.00
   8  -6  -4  247.98   19.70
   7  -6  -4  110.09   11.80
   7  -6  -4   94.99   13.40
   6  -6  -4  128.39   14.30
   6  -6  -4   96.69   11.30
   5  -6  -4  102.79   11.50
   5  -6  -4  127.49   13.60
  -5   6   4  154.68   17.00
   4  -6  -4   37.60    7.30
   4  -6  -4   34.90    9.00
  -4   6   4   42.40   10.40
   3  -6  -4   13.60    7.40
   3  -6  -4    0.80    5.10
  -3   6   4    2.50    7.30
   2  -6  -4  -11.50    6.40
  -2   6   4   -1.70    1.90
  -2   6   4   -3.50    2.20
   1  -6  -4 1106.99   58.19
  -1   6   4 1035.60   54.79
  -1   6   4 1083.09   54.69
   0  -6  -4   22.50    8.50
   0   6   4   11.40    3.40
   0   6   4   10.90    4.20
  -1  -6  -4  341.97   18.80
  -1  -6  -4  338.57   18.80
   1   6   4  345.37   19.20
   1   6   4  321.47   19.40
   1   6   4  356.96   20.60
  -2  -6  -4  201.28   13.40
  -2  -6  -4  235.38   13.30
   2   6   4  204.98   13.50
   2   6   4  223.88   14.60
   2   6   4  206.98   13.80
  -3  -6  -4    7.10    3.50
  -3  -6  -4    3.00    3.80
   3   6   4    7.90    3.70
   3   6   4    1.80    4.00
  -4  -6  -4  302.57   18.30
  -4  -6  -4  290.47   18.50
   4   6   4  310.27   18.40
   4   6   4  337.97   19.00
  -5  -6  -4    3.80    3.70
  -5  -6  -4    2.50    4.10
   5   6   4    0.20    4.20
   5   6   4    1.50    4.00
  -6  -6  -4   14.20    4.60
  -6  -6  -4    9.50    4.80
   6   6   4   17.90    5.00
   6   6   4   14.30    4.50
  -7  -6  -4  120.69   11.00
  -7  -6  -4  112.49   11.30
   7   6   4  127.19   11.00
   7   6   4  135.59   12.00
  -8  -6  -4   54.09    8.50
  -8  -6  -4   51.59    9.90
   8   6   4   60.09    8.40
   8   6   4   69.09    8.60
  -9  -6  -4   42.40    8.20
  -9  -6  -4   51.59    8.20
   9   6   4   59.29    8.30
   9   6   4   43.80    7.90
 -10  -6  -4   -3.10    5.30
 -10  -6  -4    1.40    5.50
  10   6   4    7.90   10.20
  10   6   4   -7.00    4.70
 -11  -6  -4   49.30    8.70
  11   6   4   59.19    8.50
  11   6   4   63.79   10.00
 -12  -6  -4   18.90    6.90
  12   6   4    8.90    5.70
  12   6   4    7.90    5.80
   7  -7  -4   88.49   14.00
   6  -7  -4  263.87   23.00
   5  -7  -4   49.10   11.00
   4  -7  -4  119.19   14.10
  -4   7   4  114.69   15.10
   3  -7  -4  874.71   49.60
  -2   7   4  104.19    9.10
  -2   7   4  108.69    7.50
   1  -7  -4  289.97   29.10
  -1   7   4  238.98   14.30
   0  -7  -4   28.70    9.20
   0   7   4    8.70    4.00
   0   7   4   14.50    3.70
  -1  -7  -4  248.18   14.80
   1   7   4  276.57   17.00
   1   7   4  254.57   15.50
   1   7   4  259.97   15.80
  -2  -7  -4   91.29    8.50
  -2  -7  -4  110.99    8.60
   2   7   4  109.49    9.40
   2   7   4  113.99   10.40
   2   7   4  117.09    9.10
  -3  -7  -4   -2.00    2.90
  -3  -7  -4    3.50    3.70
   3   7   4   -0.90    3.80
   3   7   4    9.70    3.80
  -4  -7  -4  237.58   15.70
  -4  -7  -4  259.77   16.20
   4   7   4  242.28   15.90
   4   7   4  274.47   16.80
  -5  -7  -4  260.87   16.30
  -5  -7  -4  241.38   15.80
   5   7   4  228.78   15.80
   5   7   4  241.58   16.50
  -6  -7  -4   41.30    7.10
  -6  -7  -4   44.80    6.40
   6   7   4   50.89    7.20
   6   7   4   42.80    6.60
  -7  -7  -4  425.56   25.80
  -7  -7  -4  437.06   25.50
   7   7   4  414.36   25.50
   7   7   4  420.76   25.30
  -8  -7  -4  161.48   13.60
  -8  -7  -4  144.99   13.70
   8   7   4  162.78   13.50
   8   7   4  170.98   15.90
  -9  -7  -4    7.20    6.70
  -9  -7  -4   22.10    6.30
   9   7   4    3.40    5.80
   9   7   4   14.60    6.10
 -10  -7  -4    9.70    6.50
 -10  -7  -4   -2.50    5.00
  10   7   4   -5.50    5.10
  10   7   4    4.00    5.40
 -11  -7  -4    9.90    6.10
  11   7   4   11.60    6.40
  11   7   4   18.20    6.40
 -12  -7  -4   19.20    8.90
  12   7   4   23.30    6.90
  12   7   4   17.70    6.80
   8  -8  -4    6.40    9.60
   7  -8  -4   24.10   10.80
   6  -8  -4   67.99   13.30
   5  -8  -4   52.89   12.50
   4  -8  -4   48.50   11.40
   3  -8  -4  236.68   21.00
  -3   8   4  182.98   11.80
   2  -8  -4  107.09   14.00
  -2   8   4   88.49    7.80
  -2   8   4   89.49    7.70
   1  -8  -4   43.40   11.40
  -1   8   4   36.10    5.10
  -1   8   4   39.00    4.80
   0  -8  -4  310.37   25.30
   0   8   4  264.37   16.90
   0   8   4  308.67   18.80
   0   8   4  259.47   16.60
  -1  -8  -4    9.10    3.30
   1   8   4   16.50    4.10
   1   8   4   -1.50    3.80
   1   8   4   20.70    8.80
  -2  -8  -4   15.80    4.20
  -2  -8  -4    9.60    3.70
   2   8   4   18.40    4.50
   2   8   4   21.70    5.60
   2   8   4   17.80    4.70
  -3  -8  -4    3.80    3.50
  -3  -8  -4    1.50    4.00
   3   8   4    7.90    4.90
   3   8   4    5.80    3.90
   3   8   4   11.30    4.80
  -4  -8  -4  223.88   16.20
  -4  -8  -4  268.37   16.00
   4   8   4  238.58   16.20
   4   8   4  267.07   17.00
  -5  -8  -4    3.00    4.60
  -5  -8  -4    1.10    3.90
   5   8   4   -1.50    4.60
   5   8   4    4.90    4.50
  -6  -8  -4   30.90    6.50
  -6  -8  -4   25.70    5.80
   6   8   4   36.90    6.40
   6   8   4   33.40    6.80
  -7  -8  -4    3.90    5.30
  -7  -8  -4    3.50    5.20
   7   8   4    5.80    4.80
   7   8   4    7.90    5.80
  -8  -8  -4   36.50    8.60
  -8  -8  -4   28.90    6.90
   8   8   4   31.70    7.50
   8   8   4   44.90    7.50
  -9  -8  -4   11.80    6.70
  -9  -8  -4   13.00    5.90
   9   8   4    5.60    5.80
   9   8   4   18.00    6.80
 -10  -8  -4    7.40    5.60
  10   8   4   10.10    6.20
  10   8   4   17.00    6.50
 -11  -8  -4   28.90    7.30
  11   8   4   36.40    7.80
 -12  -8  -4   17.10    6.70
  12   8   4    8.00    6.30
   8  -9  -4   38.00   12.40
   7  -9  -4    3.10   10.30
   6  -9  -4   52.69   13.10
   5  -9  -4    7.70   10.50
   4  -9  -4   -7.30   10.20
   3  -9  -4   90.39   14.20
  -3   9   4   91.49    8.40
  -3   9   4   96.19    7.90
   2  -9  -4   -0.70   10.10
  -2   9   4    5.00    4.00
  -2   9   4    2.50    3.60
   1  -9  -4   23.90   11.50
  -1   9   4   16.30    4.70
  -1   9   4   10.00    4.00
   0  -9  -4   12.60   11.00
   0   9   4    9.70    9.70
   0   9   4    4.00    4.10
   0   9   4    7.70    4.70
  -1  -9  -4   67.29    8.20
  -1  -9  -4   68.19    6.20
   1   9   4   67.19    8.80
   1   9   4   55.59    7.30
  -2  -9  -4   39.00    5.80
   2   9   4   46.30    6.40
   2   9   4   44.90    7.60
   2   9   4   49.70    7.20
  -3  -9  -4  310.67   19.30
  -3  -9  -4  274.37   18.70
   3   9   4  274.27   19.80
   3   9   4  372.56   20.30
   3   9   4  345.27   19.80
  -4  -9  -4   38.90    6.20
  -4  -9  -4   58.29    7.50
   4   9   4   48.60    7.20
   4   9   4   51.39    7.50
  -5  -9  -4   59.49    7.90
  -5  -9  -4   47.50    7.00
   5   9   4   52.89    7.70
   5   9   4   47.70    7.80
  -6  -9  -4  411.46   25.50
  -6  -9  -4  405.56   25.00
   6   9   4  421.56   25.60
   6   9   4  416.76   25.30
  -7  -9  -4  344.37   22.80
  -7  -9  -4  324.97   21.60
   7   9   4  348.87   22.60
   7   9   4  365.96   22.80
  -8  -9  -4  206.88   17.30
  -8  -9  -4  188.58   15.70
   8   9   4  206.88   16.50
   8   9   4  206.08   16.90
  -9  -9  -4   74.19   12.20
  -9  -9  -4   43.50    7.70
   9   9   4   29.60    7.60
   9   9   4   45.10    8.30
 -10  -9  -4   43.10    8.10
  10   9   4   46.80    8.40
 -11  -9  -4   70.69   11.40
  11   9   4   76.19   10.60
   7 -10  -4   -7.00   10.70
   6 -10  -4  187.68   20.60
   5 -10  -4   33.70   12.20
   4 -10  -4   -2.60   10.90
  -4  10   4    7.10    3.90
   3 -10  -4   64.29   14.20
  -3  10   4   55.29    6.20
  -3  10   4   62.79    6.60
   2 -10  -4   90.59   15.90
  -2  10   4   82.69    8.10
  -2  10   4   77.49    7.60
   1 -10  -4    3.30   11.80
  -1  10   4    1.70    4.70
  -1  10   4    6.60    4.10
   0 -10  -4   37.00   13.80
   0  10   4   46.50    6.60
   0  10   4   46.90    6.80
  -1 -10  -4  174.08   11.60
  -1 -10  -4  189.48   20.80
   1  10   4  188.18   13.70
   1  10   4  175.18   13.90
  -2 -10  -4   77.59    7.40
  -2 -10  -4   62.99    6.60
   2  10   4   58.09    7.80
   2  10   4   55.39    7.90
   3  10   4   12.10    5.70
   3  10   4   19.50    5.60
  -4 -10  -4  126.19   11.20
  -4 -10  -4  142.39   12.30
   4  10   4  106.89   11.30
   4  10   4  103.49   11.30
  -5 -10  -4   35.80    6.50
  -5 -10  -4   47.00    7.70
   5  10   4   47.20    7.70
   5  10   4   58.39    8.50
  -6 -10  -4  167.58   15.10
  -6 -10  -4  169.38   14.30
   6  10   4  165.48   20.50
   6  10   4  188.38   15.20
  -7 -10  -4  220.78   16.30
  -7 -10  -4  229.98   17.80
   7  10   4  196.08   16.60
   7  10   4  205.08   16.90
  -8 -10  -4  225.98   19.20
  -8 -10  -4  296.97   20.50
   8  10   4  268.47   20.20
   8  10   4  298.37   20.10
  -9 -10  -4   59.89    9.20
   9  10   4   43.50    8.90
 -10 -10  -4   16.10    6.40
  10  10   4   13.90    7.20
 -11 -10  -4   94.19   12.10
  11  10   4  130.09   13.70
   6 -11  -4   27.50   12.80
   5 -11  -4   -0.50   10.80
  -5  11   4   -3.70    3.60
   4 -11  -4    8.70   11.80
  -4  11   4   18.30    4.80
  -4  11   4   23.10    4.80
   3 -11  -4    4.90   12.70
  -3  11   4   -1.30    4.20
  -3  11   4    2.10    4.20
   2 -11  -4  111.19   18.50
  -2  11   4  113.99   13.10
  -2  11   4   96.89    9.40
   1 -11  -4   47.10   15.10
  -1  11   4   71.19    8.30
  -1  11   4   60.89    7.40
   0 -11  -4  177.78   22.20
   0  11   4  175.28   14.30
   0  11   4  180.88   14.10
  -1 -11  -4   17.00   14.10
   1  11   4   47.70    7.10
   1  11   4   43.60    7.70
  -2 -11  -4   32.90    6.00
  -2 -11  -4   46.40    5.80
   2  11   4   47.20    7.70
   2  11   4   30.00    8.00
  -3 -11  -4   25.30    5.20
  -3 -11  -4   36.90    6.60
   3  11   4   28.50    7.10
   3  11   4   32.80    6.80
  -4 -11  -4  277.77   18.80
   4  11   4  261.77   19.20
   4  11   4  282.47   19.20
  -5 -11  -4   29.90    7.20
  -5 -11  -4   26.50    6.50
   5  11   4   28.40    7.70
   5  11   4   48.00    8.10
  -6 -11  -4   -0.60    5.00
   6  11   4   -3.70    5.50
   6  11   4   10.30    6.20
  -7 -11  -4  151.18   13.80
  -7 -11  -4  140.09   14.00
   7  11   4  135.49   13.60
  -8 -11  -4  112.49   12.00
   8  11   4  112.19   12.60
  -9 -11  -4   37.10    8.10
   9  11   4   61.99   10.00
 -10 -11  -4    5.60    6.20
   4 -12  -4   12.40   12.50
  -4  12   4    2.90    4.40
  -4  12   4   -3.50    4.40
   3 -12  -4   70.99   17.60
  -3  12   4   68.29    7.80
   2 -12  -4  442.86   34.80
  -2  12   4  372.36   23.50
  -2  12   4  400.36   23.80
   1 -12  -4   41.50   16.30
  -1  12   4   36.10    7.20
  -1  12   4   39.00    6.60
   0 -12  -4    8.50   15.00
   0  12   4   12.50    5.80
  -1 -12  -4    7.00   15.20
   1  12   4    0.20    5.50
   1  12   4   12.00    5.80
  -2 -12  -4   11.20    5.70
  -2 -12  -4    9.40    4.30
   2  12   4   18.70    6.70
   2  12   4   28.10    6.60
  -3 -12  -4   16.10    5.20
  -3 -12  -4   12.90    5.40
   3  12   4   27.40    6.90
   3  12   4   32.20    7.80
  -4 -12  -4  121.19   11.90
  -4 -12  -4  126.19   11.40
   4  12   4  122.89   12.80
   4  12   4  131.19   12.90
  -5 -12  -4   43.20    8.30
   5  12   4   53.29    9.10
   5  12   4   53.59    9.10
  -6 -12  -4   14.00    5.90
  -6 -12  -4   24.10    7.20
   6  12   4   11.20    7.00
  -7 -12  -4   47.10    8.20
   7  12   4   28.10    7.90
  -8 -12  -4   13.70    6.40
   8  12   4   19.30    7.50
  -9 -12  -4  106.29   16.90
   9  12   4  149.59   14.50
   3 -13  -4   60.09   16.40
  -3  13   4   49.99    7.50
   2 -13  -4  217.98   25.80
  -2  13   4  266.87   17.40
  -2  13   4  223.88   17.30
   1 -13  -4   33.90   16.90
  -1  13   4   11.30    6.20
  -1  13   4   22.50    6.60
   0 -13  -4    8.60   23.80
   0  13   4    2.90    5.60
   0  13   4   11.20    6.10
  -1 -13  -4  134.29   22.30
   1  13   4  113.09   12.00
   1  13   4  101.19   11.90
  -2 -13  -4   48.40   17.70
  -2 -13  -4   45.00    6.30
  -2 -13  -4   39.80    5.60
   2  13   4   58.19    8.90
   2  13   4   56.29    9.20
  -3 -13  -4   25.40    5.90
  -3 -13  -4   24.50    6.50
   3  13   4   17.60    7.40
   3  13   4   25.60    7.70
  -4 -13  -4  177.98   14.80
  -4 -13  -4  198.48   16.10
   4  13   4  211.98   17.30
  -5 -13  -4    7.60    7.00
  -5 -13  -4    3.60    5.40
   5  13   4   20.50    7.60
  -6 -13  -4   16.20    7.90
   6  13   4   17.00    7.30
  -7 -13  -4   -7.40    5.00
   7  13   4    1.30    9.60
  -8 -13  -4    9.70    6.40
   8  13   4    6.50    7.00
   1 -14  -4   53.79   17.80
  -1  14   4   32.70    7.40
   0 -14  -4   33.60   17.10
   0  14   4   43.50    8.70
   0  14   4   41.00    9.00
  -1 -14  -4   14.00   17.00
   1  14   4   16.70    7.00
   1  14   4    1.60    6.50
  -2 -14  -4  106.79   21.80
   2  14   4   99.89   12.00
  -3 -14  -4    3.10    5.30
  -3 -14  -4   11.40    5.00
   3  14   4    5.10    6.50
  -4 -14  -4   62.79    8.90
  -4 -14  -4   51.09    8.20
   4  14   4   45.40    9.30
  -5 -14  -4   10.20    7.20
  -5 -14  -4    0.40    5.70
   5  14   4    2.50    7.90
  -6 -14  -4   60.89    8.70
   6  14   4   62.49   10.10
   4  14  -5  -13.20    5.90
  -4 -14   5   -1.80    5.40
   3  14  -5   62.19    9.90
  -3 -14   5   62.89    9.90
  -3 -14   5   60.99    9.00
   2  14  -5   18.00    8.60
  -2 -14   5   37.90    8.80
  -2 -14   5   32.60    7.30
  -2 -14   5   37.70   18.00
   1  14  -5   -0.70   10.50
  -1 -14   5    0.70    5.50
  -1 -14   5  -37.90   14.10
  -1 -14   5  -10.50    4.40
   0  14  -5  113.69   13.40
   0 -14   5  148.99   11.50
   0 -14   5  118.89   22.90
   0 -14   5  156.88   11.80
   7  13  -5    2.80    7.10
  -7 -13   5    7.20    6.00
   6  13  -5   21.60    8.00
  -6 -13   5   20.30    6.90
  -5 -13   5   45.10    7.70
   4  13  -5   33.20    8.10
  -4 -13   5   32.60    7.00
   3  13  -5    3.70    6.50
  -3 -13   5    5.90    5.50
  -3 -13   5   -1.30    6.30
   2  13  -5    0.50    5.90
  -2 -13   5    3.30    6.00
  -2 -13   5   -8.70    5.60
   1  13  -5    0.50    6.10
  -1 -13   5   -2.30    4.60
  -1 -13   5   -3.40   14.80
  -1 -13   5    2.50    5.80
   0  13  -5   31.10    7.50
   0  13  -5   19.20    8.40
   0 -13   5   18.00    5.40
   0 -13   5   21.00   16.70
   0 -13   5   18.90    5.60
  -1  13  -5    9.60    6.30
  -1  13  -5    1.10    5.90
   1 -13   5   13.90   15.80
  -2  13  -5    4.80    6.50
  -2  13  -5   19.40    7.00
   2 -13   5   16.80   15.20
  -3  13  -5   15.10    6.60
  -3  13  -5   13.70    6.50
   3 -13   5   25.20   14.90
   8  12  -5   -3.40    6.40
  -8 -12   5    2.10    5.80
   7  12  -5   -4.10    6.40
  -7 -12   5   -8.00    4.80
   6  12  -5    5.30    6.40
  -6 -12   5    5.60    5.40
   5  12  -5   23.60    7.10
  -5 -12   5    9.70    5.60
   4  12  -5   67.79    9.50
  -4 -12   5   54.29    9.40
  -4 -12   5   61.59    8.40
   3  12  -5   -1.80    5.70
   3  12  -5   -2.30    5.90
  -3 -12   5    5.60    5.20
   2  12  -5    8.40    6.00
   2  12  -5   10.70    6.70
  -2 -12   5    1.90    5.40
  -2 -12   5   18.30    6.60
   1  12  -5    2.30    5.80
   1  12  -5   -2.20    5.30
  -1 -12   5    2.00    5.50
  -1 -12   5    2.10   13.40
  -1 -12   5   -6.30    4.90
   0  12  -5    9.30    5.90
   0  12  -5   18.20    6.50
   0 -12   5   22.50   15.30
   0 -12   5   16.10    5.10
   0 -12   5   18.50    5.90
  -1  12  -5   31.20   11.50
  -1  12  -5    8.40    6.10
   1 -12   5   14.60    4.60
   1 -12   5    4.30   14.30
   1 -12   5   16.30    4.50
  -2  12  -5    7.80    8.20
  -2  12  -5   -6.40    5.30
  -3  12  -5    7.70    5.30
   3 -12   5    6.30   13.80
  -4  12  -5  317.57   20.40
  -4  12  -5  272.07   20.30
   4 -12   5  317.37   29.90
  -5  12  -5   18.70    6.00
  -5  12  -5   32.60    9.80
   9  11  -5   -8.60    6.00
  -9 -11   5   22.00    6.30
   8  11  -5   42.10    9.20
  -8 -11   5   54.79    8.50
   7  11  -5   -5.60    6.10
  -7 -11   5    7.60    5.60
   6  11  -5   94.89   11.00
  -6 -11   5   66.29    8.80
   5  11  -5   61.09    9.60
   5  11  -5   59.99    9.20
  -5 -11   5   65.99    8.40
  -5 -11   5   67.89    9.80
   4  11  -5   27.10    7.30
   4  11  -5   23.00    6.70
  -4 -11   5   24.00    6.00
  -4 -11   5   15.10   12.10
   3  11  -5   39.60    7.40
   3  11  -5   31.40    7.40
  -3 -11   5   34.90    7.40
  -3 -11   5   34.30    7.60
   2  11  -5   18.40    8.50
   2  11  -5   18.80    6.60
  -2 -11   5   19.40    6.40
  -2 -11   5   20.50    5.80
   1  11  -5   99.19   11.10
   1  11  -5  113.69   11.60
  -1 -11   5  137.19   11.20
  -1 -11   5   99.69   19.40
  -1 -11   5  116.69   10.80
   0  11  -5    3.50    5.50
   0  11  -5    1.40    5.70
   0 -11   5    4.70    4.50
   0 -11   5   -7.20   12.90
   0 -11   5   -2.20    4.60
  -1  11  -5   21.70    6.20
  -1  11  -5    4.40    5.30
   1 -11   5    2.10    4.10
   1 -11   5    1.20    4.30
   1 -11   5   -2.00   13.20
  -2  11  -5   36.60    6.70
   2 -11   5   39.80   14.50
  -3  11  -5   13.40    5.80
  -3  11  -5   13.90    5.50
   3 -11   5   15.20   13.40
  -4  11  -5  132.69   11.90
  -4  11  -5  144.39   12.80
  -5  11  -5    5.80    5.10
  -5  11  -5    5.70    5.30
   5 -11   5  -10.70   10.80
  -6  11  -5   20.20    5.90
  -6  11  -5   15.30    5.80
   6 -11   5   17.60   12.30
  10  10  -5   -2.90    5.90
   9  10  -5    2.10    6.00
  -9 -10   5    5.60    6.50
   8  10  -5   24.40    7.60
  -8 -10   5   11.60    5.90
   7  10  -5   21.40    7.00
   7  10  -5   21.80    6.90
  -7 -10   5   19.40    5.60
   6  10  -5   54.19    8.60
   6  10  -5   44.10    7.80
  -6 -10   5   60.99    8.20
  -6 -10   5   66.19    9.90
   5  10  -5  120.69   11.70
   5  10  -5  136.59   12.50
  -5 -10   5  103.29   10.50
   4  10  -5   29.20    6.90
   4  10  -5   27.10    6.90
  -4 -10   5   28.40    7.10
  -4 -10   5   27.10    6.20
   3  10  -5   90.89    9.80
   3  10  -5   97.19   10.40
  -3 -10   5  100.99    9.60
  -3 -10   5   85.89   10.10
   2  10  -5  253.77   17.70
   2  10  -5  255.07   18.00
  -2 -10   5  253.57   17.70
  -2 -10   5  240.38   16.60
   1  10  -5  296.57   22.50
   1  10  -5  213.58   17.00
  -1 -10   5  251.07   16.90
  -1 -10   5  231.88   15.70
   0  10  -5   11.00    5.50
   0  10  -5   14.60    5.80
   0 -10   5   21.60   13.60
   0 -10   5   23.50    5.50
  -1  10  -5  195.98   14.60
   1 -10   5  171.18   13.30
   1 -10   5  161.68   21.20
   1 -10   5  205.68   12.90
  -2  10  -5  132.19   11.90
  -2  10  -5  124.69   11.60
   2 -10   5  115.79   18.40
   2 -10   5  141.09    9.80
  -3  10  -5   65.99    8.40
  -3  10  -5   85.89    8.50
   3 -10   5   49.00   14.20
  -4  10  -5   50.29    7.30
  -4  10  -5   60.49    7.60
   4 -10   5   78.69   15.40
  -5  10  -5    1.70    4.50
  -5  10  -5    1.70    4.80
   5 -10   5  -17.50   10.00
  -6  10  -5    6.30    4.80
   6 -10   5    3.10   10.80
  -7  10  -5    2.00    5.00
  -7  10  -5   -1.00    5.10
   7 -10   5   16.20   11.70
  10   9  -5    8.30    6.70
 -10  -9   5    5.80   10.10
   9   9  -5  240.48   20.50
   9   9  -5  207.38   17.60
   8   9  -5  115.59   11.70
   8   9  -5   98.99   11.10
   7   9  -5   53.59    8.30
   7   9  -5   43.50    8.10
  -7  -9   5   45.30    8.50
  -7  -9   5   46.50    7.60
   6   9  -5   34.20    7.40
   6   9  -5   23.20    7.40
  -6  -9   5   39.10    6.30
   5   9  -5   66.59    8.50
   5   9  -5   78.49    9.20
  -5  -9   5   58.59    7.70
  -5  -9   5   64.69    8.80
   4   9  -5  236.68   16.80
   4   9  -5  211.38   15.80
  -4  -9   5  212.48   15.20
  -4  -9   5  199.78   15.80
   3   9  -5  115.09   10.70
   3   9  -5  116.29   10.70
  -3  -9   5   98.99   10.30
  -3  -9   5  109.89    9.80
   2   9  -5    0.00    4.30
   2   9  -5   16.80    5.30
  -2  -9   5    9.20    4.40
  -2  -9   5   -4.90    4.50
   1   9  -5   78.79    8.60
   1   9  -5   78.29    8.60
  -1  -9   5   60.99    7.20
  -1  -9   5   74.99    8.10
   0   9  -5  334.67   21.30
   0  -9   5  277.37   28.20
   0  -9   5  370.36   20.30
   0  -9   5  350.16   20.80
  -1   9  -5  351.06   21.60
  -1   9  -5  374.26   22.30
   1  -9   5  365.66   20.90
   1  -9   5  371.66   30.10
   1  -9   5  375.96   21.40
  -2   9  -5  139.19   11.80
  -2   9  -5  137.69   11.40
   2  -9   5  124.19   11.10
   2  -9   5  147.49   10.30
   2  -9   5  143.59   18.30
  -3   9  -5    0.80    4.40
  -3   9  -5    7.40    4.90
   3  -9   5    9.90   10.90
  -4   9  -5  189.38   13.80
  -4   9  -5  205.48   13.90
   4  -9   5  152.78   18.80
  -5   9  -5   11.90    5.10
  -5   9  -5   18.30    5.10
   5  -9   5    2.80   10.00
  -6   9  -5   40.10    6.50
  -6   9  -5   39.50    6.20
   6  -9   5   15.80   11.50
  -7   9  -5    5.40    4.90
  -7   9  -5    2.70    4.70
   7  -9   5  -16.80    9.80
  -8   9  -5   91.19    9.40
   8  -9   5  105.09   16.20
  11   8  -5   42.70    8.00
  11   8  -5   30.30    7.30
 -11  -8   5   26.60    7.90
  10   8  -5    2.10    5.80
  10   8  -5   15.80    6.70
 -10  -8   5   14.40    6.20
   9   8  -5   30.20    7.40
   9   8  -5   38.70    7.50
  -9  -8   5   44.40    8.30
   8   8  -5   33.00   13.00
   8   8  -5   47.40    8.10
  -8  -8   5   35.30    7.70
  -8  -8   5   36.50    8.10
   7   8  -5   43.30    7.60
   7   8  -5   68.59    8.90
   6   8  -5  216.98   15.90
  -6  -8   5  246.58   17.30
  -6  -8   5  210.08   15.90
   5   8  -5    3.00    5.00
   5   8  -5   -4.40    4.00
  -5  -8   5    6.90    5.30
  -5  -8   5    5.00    4.20
   4   8  -5 1052.79   53.69
   4   8  -5 1007.80   53.29
  -4  -8   5  949.60   52.59
  -4  -8   5 1002.00   53.59
   3   8  -5    1.20    3.80
   3   8  -5   -6.50    3.90
  -3  -8   5   -3.90    3.60
  -3  -8   5   -2.90    4.20
   2   8  -5  112.89   10.30
   2   8  -5  117.79   10.40
  -2  -8   5  101.69    9.90
  -2  -8   5  112.09    9.50
   1   8  -5  342.07   20.80
   1   8  -5  322.97   20.30
  -1  -8   5  330.37   19.60
  -1  -8   5  357.06   20.40
   0   8  -5   11.10    4.20
   0   8  -5    7.60    4.40
   0  -8   5   16.70    4.10
   0  -8   5    4.50   10.30
   0  -8   5    6.10    4.20
  -1   8  -5  122.49   10.70
  -1   8  -5  121.89   10.20
   1  -8   5  121.09    9.30
   1  -8   5  111.99    9.50
   1  -8   5  115.59   16.50
  -2   8  -5  136.79   11.10
  -2   8  -5  160.38   12.10
   2  -8   5  147.19   13.30
   2  -8   5  174.18   10.70
   2  -8   5  135.79   16.40
  -3   8  -5   -4.90    4.30
  -3   8  -5    2.10    4.70
   3  -8   5    6.80    9.80
  -4   8  -5   -3.00    6.60
  -4   8  -5   -4.50    4.60
  -4   8  -5    7.30    4.50
   4  -8   5    4.10    9.90
  -5   8  -5   23.20    5.30
   5  -8   5   19.90   10.40
  -6   8  -5   12.40    4.70
  -6   8  -5   -2.50    4.40
   6  -8   5    3.70    9.60
  -7   8  -5    2.50    4.70
  -7   8  -5    6.80    5.10
   7  -8   5   -8.70    9.70
  -8   8  -5  -10.30    4.20
  -8   8  -5   -5.60    4.80
   8  -8   5   -2.50    9.70
  -9   8  -5   23.10    6.00
   9  -8   5   11.50   10.90
  11   7  -5  198.98   15.50
 -11  -7   5  209.18   18.80
  10   7  -5    4.20    6.10
  10   7  -5    1.30    5.40
 -10  -7   5  -13.40    5.00
   9   7  -5    1.50    4.90
   9   7  -5   11.60    7.30
  -9  -7   5    9.20    6.10
  -9  -7   5    9.30    6.30
   8   7  -5    0.70    4.70
   8   7  -5   10.90    5.60
  -8  -7   5    6.20    5.60
   7   7  -5   13.70    5.40
   7   7  -5   -4.30    5.20
  -7  -7   5    3.50    5.00
  -7  -7   5   -1.50    5.40
   6   7  -5  179.88   14.10
   6   7  -5  150.98   12.90
  -6  -7   5  169.38   13.90
   5   7  -5    6.90    4.40
   5   7  -5   10.80    5.20
  -5  -7   5   12.30    4.40
  -5  -7   5    5.30    5.30
   4   7  -5  792.22   45.10
   4   7  -5  924.91   45.80
  -4  -7   5  844.92   45.60
  -4  -7   5  834.92   44.80
   3   7  -5   27.50    5.50
   3   7  -5   20.80    4.80
  -3  -7   5   21.00    4.50
  -3  -7   5   21.90    5.20
   2   7  -5   74.09    7.80
   2   7  -5   83.59    8.10
  -2  -7   5   72.59    7.00
  -2  -7   5   70.59    7.60
   1   7  -5  925.41   48.40
   1   7  -5  929.51   48.30
  -1  -7   5  914.91   47.60
  -1  -7   5  884.31   48.10
   0   7  -5  178.08   13.30
   0   7  -5  175.38   12.80
   0  -7   5  175.08   12.40
   0  -7   5  201.98   12.00
  -1   7  -5    1.20    3.30
  -1   7  -5   -1.70    3.70
   1  -7   5    5.00    3.10
   1  -7   5  -11.20    9.50
   1  -7   5   -4.50    3.10
  -2   7  -5   21.00    4.40
  -2   7  -5   19.90    4.70
   2  -7   5   18.60    4.00
   2  -7   5   24.80    9.60
   2  -7   5   27.40    4.30
  -3   7  -5   -0.40    3.10
  -3   7  -5    2.20    3.80
   3  -7   5   -0.80    2.60
   3  -7   5   -5.40    8.50
  -4   7  -5   10.80    3.80
  -4   7  -5    5.10    6.10
  -4   7  -5    9.80    4.20
   4  -7   5    6.80    9.10
  -5   7  -5    5.00    6.10
  -5   7  -5    2.70    3.90
  -5   7  -5    3.30    4.30
   5  -7   5    6.00    9.00
  -6   7  -5  109.89    9.50
  -6   7  -5   85.99    8.70
   6  -7   5   78.99   13.20
  -7   7  -5  108.89   10.20
  -7   7  -5  129.99   11.00
   7  -7   5  122.59   15.30
  -8   7  -5   43.40    6.70
  -8   7  -5   43.90    7.10
   8  -7   5   37.50   12.10
  -9   7  -5  264.37   17.80
  -9   7  -5  249.28   17.20
  11   6  -5  178.98   13.80
  11   6  -5  191.58   14.90
 -11  -6   5  180.58   16.90
  10   6  -5   -8.50    4.40
  10   6  -5   -1.20    5.00
 -10  -6   5    2.80    6.30
 -10  -6   5   -5.90    5.10
   9   6  -5   36.00    6.70
   9   6  -5   56.49    7.60
  -9  -6   5   51.09    8.40
  -9  -6   5   30.70    9.70
   8   6  -5   77.29    8.80
   8   6  -5   85.49    9.10
  -8  -6   5   91.79   10.20
  -8  -6   5   78.89    9.70
   7   6  -5    0.80    4.70
   7   6  -5   10.00    4.90
  -7  -6   5    0.00    5.20
  -7  -6   5    7.30    4.90
   6   6  -5   60.29    7.40
   6   6  -5   62.19    7.70
  -6  -6   5   56.79    7.30
  -6  -6   5   75.09    8.40
   5   6  -5  205.18   13.70
   5   6  -5  166.58   12.90
  -5  -6   5  194.08   14.00
   4   6  -5  188.28   13.10
   4   6  -5  168.38   12.30
  -4  -6   5  193.38   13.00
  -4  -6   5  168.28   12.10
   3   6  -5  118.49    9.90
   3   6  -5  112.69    9.40
  -3  -6   5  103.09    9.20
  -3  -6   5  119.69   10.00
   2   6  -5  109.59    8.90
   2   6  -5   88.89    8.50
  -2  -6   5   89.19    7.70
  -2  -6   5   95.49    8.70
   1   6  -5  125.49   10.10
  -1  -6   5  114.99    9.20
  -1  -6   5  126.39    9.80
   0   6  -5   -5.40    3.60
   0   6  -5    0.90    3.30
   0  -6   5    0.20    3.50
   0  -6   5   -1.70    2.80
  -1   6  -5  861.21   44.80
  -1   6  -5  874.61   44.40
   1  -6   5  761.42   47.70
   1  -6   5  893.21   44.20
   1  -6   5  851.41   44.50
  -2   6  -5   -9.70    2.90
  -2   6  -5   -8.20    3.60
   2  -6   5  -10.60   13.90
   2  -6   5   -3.90    3.10
   2  -6   5   -8.30    2.80
  -3   6  -5  556.94   30.70
  -3   6  -5  576.74   30.50
   3  -6   5  572.34   29.80
   3  -6   5  571.14   29.80
  -4   6  -5   23.70    4.80
  -4   6  -5   18.10    9.40
  -4   6  -5   31.60    4.90
   4  -6   5   25.00    9.30
  -5   6  -5   20.10    4.70
  -5   6  -5   13.80   10.00
  -5   6  -5   22.50    4.80
  -5   6  -5   31.60    6.80
   5  -6   5   21.90    9.60
  -6   6  -5   57.69    6.40
  -6   6  -5   48.30    6.50
   6  -6   5   44.80   10.80
  -7   6  -5    0.20    4.30
  -7   6  -5   -1.50    3.70
   7  -6   5    1.00    8.30
  -8   6  -5  167.08   13.60
  -8   6  -5  194.48   13.50
   8  -6   5  178.58   19.20
  -9   6  -5  779.02   41.80
  -9   6  -5  759.22   42.10
 -10   6  -5   53.89    7.60
 -12  -5   5   -0.10    5.40
  11   5  -5  101.49    9.50
  11   5  -5   80.09    8.40
 -11  -5   5  105.39   13.60
 -11  -5   5  105.39   11.60
  10   5  -5  108.19   10.00
  10   5  -5  103.09    9.90
 -10  -5   5  113.59   12.30
 -10  -5   5  105.29   11.40
   9   5  -5  184.18   13.20
   9   5  -5  177.18   13.60
  -9  -5   5  156.88   14.50
  -9  -5   5  185.78   15.30
   8   5  -5    0.30    4.40
   8   5  -5   -1.50    4.40
  -8  -5   5    1.40    5.30
   7   5  -5   68.49    7.70
   7   5  -5   44.60    6.70
  -7  -5   5   62.59    7.90
  -7  -5   5   56.19    8.00
   6   5  -5  361.16   21.90
   6   5  -5  377.16   22.10
  -6  -5   5  375.36   22.60
  -6  -5   5  397.46   22.60
   5   5  -5    3.80    3.80
   5   5  -5   -3.40    3.10
  -5  -5   5   -3.60    3.30
  -5  -5   5    5.60    4.20
   4   5  -5  480.45   25.90
   4   5  -5  445.26   25.50
  -4  -5   5  449.46   25.30
   3   5  -5  129.09   10.40
   3   5  -5  139.89   11.00
  -3  -5   5  154.48   10.40
  -3  -5   5  147.49   11.10
   2   5  -5   60.19    6.90
   2   5  -5   66.89    6.50
  -2  -5   5   57.69    6.20
  -2  -5   5   59.79    6.80
   1   5  -5  502.05   27.90
   1   5  -5  499.25   28.30
  -1  -5   5  551.24   28.00
  -1  -5   5  522.85   28.40
   0   5  -5  849.52   44.80
   0   5  -5  836.42   44.30
   0  -5   5  874.31   44.70
   0  -5   5  857.91   44.20
  -1   5  -5    9.50    3.60
  -1   5  -5   16.20    4.20
   1  -5   5   12.00    4.00
   1  -5   5   22.00    4.00
   1  -5   5   22.80    8.30
  -2   5  -5  865.21   44.70
  -2   5  -5  875.51   44.30
   2  -5   5  850.81   47.50
   2  -5   5  842.82   44.20
   2  -5   5  839.52   44.20
  -3   5  -5    9.50    3.70
  -3   5  -5   12.70    3.50
  -3   5  -5    6.70    7.60
   3  -5   5    7.60    3.00
   3  -5   5    3.70    2.90
   3  -5   5    7.00    7.60
  -4   5  -5   54.59    5.60
  -4   5  -5   46.60   10.30
  -4   5  -5   52.09    5.70
   4  -5   5   43.10    9.20
  -5   5  -5  107.79    9.00
  -5   5  -5  113.39   10.00
  -5   5  -5  120.09    8.80
  -5   5  -5   97.59   13.60
   5  -5   5   96.29   12.50
  -6   5  -5  243.68   15.40
  -6   5  -5  255.37   15.20
   6  -5   5  215.78   20.40
  -7   5  -5   93.69    8.70
  -7   5  -5   93.79    8.80
   7  -5   5   96.09   13.10
  -8   5  -5   35.60    6.40
  -9   5  -5  251.67   16.60
  -9   5  -5  234.28   16.90
 -10   5  -5   55.39    8.20
 -10   5  -5   60.19    7.90
 -11   5  -5    9.00    5.80
 -11   5  -5   13.80    6.20
 -12  -4   5   -5.00    5.10
 -11  -4   5   14.60    6.60
 -11  -4   5   12.10    6.00
  10   4  -5    5.20    4.00
  10   4  -5    5.90    4.30
 -10  -4   5    4.10    5.30
 -10  -4   5    6.70    6.30
   9   4  -5   18.10    8.20
   9   4  -5   20.90    4.80
  -9  -4   5   31.40    7.30
  -9  -4   5   36.30    6.70
   8   4  -5   -5.10    4.40
   8   4  -5    1.50    4.00
  -8  -4   5    3.30    5.10
  -8  -4   5    4.70    4.70
   7   4  -5   29.90    5.50
   7   4  -5   33.40   10.00
  -7  -4   5   38.90    6.10
  -7  -4   5   40.60    6.60
   6   4  -5  177.28   11.60
   6   4  -5  148.39   11.20
  -6  -4   5  150.38   11.80
  -6  -4   5  153.58   12.10
   5   4  -5  166.98   11.70
   5   4  -5  168.98   11.30
  -5  -4   5  156.28   11.80
  -5  -4   5  168.48   11.70
   4   4  -5   21.30    4.30
   4   4  -5   34.80    5.20
  -4  -4   5   31.90    5.30
   3   4  -5  242.88   15.20
   3   4  -5  251.47   15.70
  -3  -4   5  272.47   15.10
  -3  -4   5  245.48   15.70
   2   4  -5   84.29    7.70
   2   4  -5   87.19    7.90
  -2  -4   5   83.89    7.10
  -2  -4   5   69.89    7.30
   1   4  -5  371.96   20.80
   1   4  -5  373.06   20.30
  -1  -4   5  356.36   20.20
  -1  -4   5  364.56   20.80
   0   4  -5  190.78   12.70
   0   4  -5  198.88   12.20
   0  -4   5  193.88   12.90
   0  -4   5  216.98   12.50
  -1   4  -5   81.49    7.40
  -1   4  -5   75.69    7.00
   1  -4   5   96.29    7.50
   1  -4   5   94.59   11.00
   1  -4   5   80.89    7.00
  -2   4  -5  115.99    8.00
  -2   4  -5   89.39    7.80
   2  -4   5   91.09   11.30
   2  -4   5   99.49    8.10
  -3   4  -5   22.00    8.00
  -3   4  -5   19.40    3.80
  -3   4  -5   16.80    4.10
   3  -4   5   12.70    7.20
   3  -4   5   11.30    3.30
   3  -4   5   18.60    3.50
  -4   4  -5  292.77   21.80
  -4   4  -5  328.47   17.10
  -4   4  -5  294.77   17.10
   4  -4   5  284.87   20.40
   4  -4   5  291.97   16.20
   4  -4   5  285.77   16.10
  -5   4  -5  143.49   12.20
  -5   4  -5  201.28   11.70
  -5   4  -5  175.18   17.20
  -5   4  -5  191.68   11.90
   5  -4   5  176.98   21.00
  -6   4  -5   42.80    5.80
  -6   4  -5   46.70    5.60
  -6   4  -5   48.70   10.60
   6  -4   5   47.30    9.70
  -7   4  -5  473.05   25.70
  -7   4  -5  446.86   25.40
   7  -4   5  431.96   29.30
  -8   4  -5    4.30    5.10
  -8   4  -5   22.20    5.70
  -9   4  -5  155.68   13.10
  -9   4  -5  165.88   13.00
 -10   4  -5   -5.30    4.90
 -10   4  -5   -2.00    5.00
 -11   4  -5   51.99    8.00
 -11   4  -5   34.70    7.40
 -12  -3   5   10.80    6.00
 -12  -3   5    6.90    6.80
 -11  -3   5   34.40    7.20
 -10  -3   5  141.09   12.70
 -10  -3   5  120.89   12.10
   9   3  -5   -0.80    3.20
  -9  -3   5    2.90    4.50
  -9  -3   5    6.70    5.40
   8   3  -5   -0.50    3.50
   8   3  -5   -6.80    3.40
  -8  -3   5    1.60    4.80
  -8  -3   5    3.20    4.30
   7   3  -5  550.74   28.60
   7   3  -5  515.75   28.40
  -7  -3   5  542.75   29.40
  -7  -3   5  491.75   29.30
   6   3  -5    2.10    3.40
   6   3  -5   -1.20    3.30
  -6  -3   5    1.20    3.80
  -6  -3   5   10.60    4.00
   5   3  -5  147.19   10.60
   5   3  -5  181.38   11.00
  -5  -3   5  179.48   11.50
  -5  -3   5  137.19   11.10
   4   3  -5   69.09    6.90
   4   3  -5   84.09    7.40
  -4  -3   5   82.29    7.30
  -4  -3   5   93.79    7.70
   3   3  -5  152.68   10.70
   3   3  -5  175.88   11.50
  -3  -3   5  164.58   11.60
  -3  -3   5  167.98   11.10
   2   3  -5  336.47   18.40
   2   3  -5  309.37   18.20
  -2  -3   5  333.97   18.10
  -2  -3   5  317.77   18.50
   1   3  -5 1246.28   63.99
  -1  -3   5 1273.57   64.39
   0   3  -5 1257.27   62.79
   0   3  -5 1228.38   61.89
   0  -3   5 1212.08   61.89
   0  -3   5 1173.08   62.09
  -1   3  -5  193.68   11.50
  -1   3  -5  193.58   11.90
   1  -3   5  194.78   14.30
   1  -3   5  204.58   14.70
   1  -3   5  187.28   11.80
  -2   3  -5   22.00    3.50
  -2   3  -5   18.20    7.10
   2  -3   5   19.60    6.60
   2  -3   5   16.90    3.60
   2  -3   5   22.40    3.70
  -3   3  -5   11.00    3.40
  -3   3  -5    7.60    3.80
  -3   3  -5    5.40    7.40
   3  -3   5   12.10    3.40
   3  -3   5   12.80    6.40
   3  -3   5    9.90    3.50
  -4   3  -5  367.86   25.90
  -4   3  -5  421.56   22.30
  -4   3  -5  420.06   22.50
   4  -3   5  413.76   21.80
   4  -3   5  421.46   25.20
   4  -3   5  388.86   21.70
  -5   3  -5   80.49    7.40
  -5   3  -5   95.69   11.20
  -5   3  -5   76.99    6.90
   5  -3   5   80.39    6.20
   5  -3   5   71.09    5.90
   5  -3   5   81.89    9.80
  -6   3  -5   73.89    6.90
  -6   3  -5   65.09    6.80
   6  -3   5   67.89    9.60
  -7   3  -5  357.56   19.50
  -7   3  -5  277.57   24.30
  -7   3  -5  331.87   19.60
  -8   3  -5  107.69   10.10
  -8   3  -5   99.99    9.30
  -9   3  -5  453.85   26.90
  -9   3  -5  470.85   27.00
 -10   3  -5    1.70    4.90
 -10   3  -5  -10.40    4.30
 -11   3  -5   -9.40    4.70
 -11   3  -5    3.20    5.40
 -12  -2   5   15.10    6.40
 -12  -2   5    3.70    5.50
 -11  -2   5   41.80    7.30
 -11  -2   5   49.70    7.90
 -10  -2   5  268.27   18.70
  -9  -2   5   46.80    6.90
  -9  -2   5   48.80    7.30
  -8  -2   5   -3.90    4.50
  -8  -2   5   -6.40    3.80
   7   2  -5  541.85   30.60
   7   2  -5  579.54   31.10
  -7  -2   5  588.04   32.00
  -7  -2   5  636.24   32.00
   6   2  -5  319.97   20.20
   6   2  -5  342.27   19.00
  -6  -2   5  372.96   20.00
  -6  -2   5  338.07   20.00
   5   2  -5   25.70    4.10
   5   2  -5   29.40    4.10
  -5  -2   5   39.00    5.20
  -5  -2   5   36.40    4.90
   4   2  -5  205.08   12.30
   4   2  -5  198.38   12.60
  -4  -2   5  211.58   13.20
  -4  -2   5  204.38   13.00
   3   2  -5   16.70    4.10
   3   2  -5    8.90    3.10
  -3  -2   5   19.40    3.70
  -3  -2   5   12.20    3.80
   2   2  -5 2244.28  109.59
  -2  -2   5 2069.99  109.59
  -2  -2   5 2202.28  109.39
  -1  -2   5 3956.10  198.38
   0   2  -5  149.19   10.10
   0   2  -5  137.59    9.00
   0  -2   5  163.98    9.30
   0  -2   5  147.49    9.40
  -1   2  -5  148.79    9.20
   1  -2   5  142.49   11.50
   1  -2   5  142.89    9.50
   1  -2   5  172.38    9.40
  -2   2  -5  557.04   29.70
  -2   2  -5  579.34   30.00
  -2   2  -5  543.55   31.20
   2  -2   5  562.34   29.70
   2  -2   5  593.04   29.70
   2  -2   5  571.84   31.00
  -3   2  -5    8.80    3.30
  -3   2  -5    7.10    6.10
  -3   2  -5   12.90    3.70
   3  -2   5   12.10    3.40
   3  -2   5   14.80    3.50
   3  -2   5    8.90    5.30
  -4   2  -5 2497.85  124.39
  -4   2  -5 2479.45  124.59
  -4   2  -5 2369.36  126.09
   4  -2   5 2423.96  124.09
   4  -2   5 2510.35  124.19
   4  -2   5 2511.75  125.59
  -5   2  -5  137.29    9.20
  -5   2  -5  136.89   13.60
  -5   2  -5  106.79    9.10
   5  -2   5  119.19   12.30
   5  -2   5  128.29    8.50
   5  -2   5  107.19    8.10
  -6   2  -5  359.56   20.10
  -6   2  -5  324.67   23.40
  -6   2  -5  363.56   20.20
   6  -2   5  350.66   19.00
   6  -2   5  356.76   19.00
  -7   2  -5  354.76   20.10
  -7   2  -5  307.17   24.00
  -7   2  -5  344.87   19.90
  -8   2  -5   36.50    6.10
  -8   2  -5   34.50    7.20
  -9   2  -5   -0.30    4.50
  -9   2  -5   -3.20    4.80
 -10   2  -5    3.40    5.20
 -10   2  -5    8.30    5.20
 -11   2  -5   -3.20    4.90
 -11   2  -5   -0.10    5.00
 -12   2  -5   29.20    7.20
 -12   2  -5   13.10   10.10
 -12  -1   5   20.10    8.40
 -12  -1   5   22.50    6.50
 -11  -1   5   20.60    6.40
 -11  -1   5   36.80    7.00
 -10  -1   5  269.17   19.20
 -10  -1   5  322.07   19.30
  -9  -1   5   15.30    5.50
  -9  -1   5   26.80    5.30
  -8  -1   5   92.89    8.20
  -8  -1   5   75.29    8.10
  -7  -1   5  203.88   13.50
  -7  -1   5  201.98   13.40
  -6  -1   5  246.18   14.90
  -6  -1   5  243.68   14.70
   5   1  -5 1207.78   63.59
   5   1  -5 1214.48   63.59
  -5  -1   5 1350.16   64.29
  -5  -1   5 1259.77   64.39
   4   1  -5  390.76   21.10
   4   1  -5  392.16   21.20
  -4  -1   5  409.96   21.90
   3   1  -5  777.42   39.50
   3   1  -5  764.62   39.60
  -3  -1   5  764.22   39.90
   2   1  -5  523.55   28.20
   2   1  -5  521.85   28.30
  -2  -1   5  592.94   28.20
  -2  -1   5  530.25   28.40
   1   1  -5 2993.20  148.49
  -1  -1   5 2924.71  148.59
   0   1  -5  131.19    8.80
   0   1  -5  149.39    8.50
   0  -1   5  148.59    8.70
   0  -1   5  137.29    9.00
  -1   1  -5  169.18   10.60
  -1   1  -5  199.18   10.60
   1  -1   5  186.98   10.60
   1  -1   5  162.48   10.60
  -2   1  -5 1370.16   70.99
  -2   1  -5 1292.17   70.49
   2  -1   5 1410.86   70.89
   2  -1   5 1394.56   70.69
   2  -1   5 1503.75   70.69
  -3   1  -5   87.79    7.10
  -3   1  -5   80.49    7.20
  -3   1  -5   91.49    8.50
   3  -1   5   86.99    6.90
   3  -1   5   86.79    6.80
   3  -1   5   83.89    7.70
  -4   1  -5  226.08   13.90
  -4   1  -5  208.88   13.80
  -4   1  -5  220.48   16.40
   4  -1   5  217.98   13.40
   4  -1   5  255.47   13.90
  -5   1  -5  666.23   35.80
  -5   1  -5  637.14   33.50
  -5   1  -5  637.34   33.60
   5  -1   5  595.54   33.00
  -6   1  -5  148.09   10.90
  -6   1  -5  135.39   10.80
  -6   1  -5  169.38   14.30
   6  -1   5  158.18   11.70
   6  -1   5  163.28    9.90
  -7   1  -5    2.40    6.10
  -7   1  -5    9.30    4.10
  -7   1  -5   -3.50    3.50
   7  -1   5    3.20    2.70
   7  -1   5    0.50    2.80
  -8   1  -5   20.30    7.00
  -8   1  -5   29.50    5.80
  -9   1  -5   -3.10    4.60
  -9   1  -5   -6.20    4.50
 -10   1  -5    3.10    4.90
 -10   1  -5    0.10    5.00
 -11   1  -5   90.69   10.30
 -11   1  -5   67.99    9.30
 -12   1  -5   27.50    7.40
 -12   1  -5   14.60   13.40
 -11   0   5   71.59    8.50
 -10   0   5  164.88   13.40
 -10   0   5  166.58   13.00
  -9   0   5  140.09   11.40
  -9   0   5  139.49   12.90
  -8   0   5   -2.90    3.70
  -8   0   5   -2.30    3.90
  -7   0   5    0.00    3.30
  -7   0   5    5.50    6.10
  -7   0   5    5.20    3.70
  -6   0   5  638.74   33.80
  -6   0   5  666.33   33.90
  -6   0   5  618.84   36.20
  -5   0   5  420.46   25.00
  -5   0   5  429.26   22.80
  -5   0   5  419.86   22.80
  -4   0   5    4.30    2.80
  -4   0   5    6.50    3.10
   3   0  -5    4.60    2.30
   3   0  -5    3.50    2.20
  -3   0   5    8.70    3.30
   2   0  -5  366.96   19.70
   2   0  -5  368.76   19.70
  -2   0   5  410.36   19.80
  -2   0   5  358.76   20.00
   1   0  -5   22.30    3.00
   1   0  -5   25.40    2.60
  -1   0   5   26.60    3.20
  -1   0   5   26.40    2.90
   0   0  -5    4.80    1.80
   0   0  -5    1.10    2.00
   0   0   5    0.70    2.10
   0   0   5    6.00    2.10
  -1   0  -5   40.30    3.60
  -1   0  -5   37.30    3.70
   1   0   5   31.80    3.50
   1   0   5   22.90    3.30
  -2   0  -5  503.05   25.40
  -2   0  -5  476.55   25.20
   2   0   5  453.15   25.20
   2   0   5  486.55   25.30
  -3   0  -5  183.58   11.60
  -3   0  -5  192.98   12.50
  -3   0  -5  179.38   11.60
   3   0   5  190.28   11.50
   3   0   5  220.48   12.40
  -4   0  -5  166.78   11.10
  -4   0  -5  161.98   12.90
  -4   0  -5  145.99   10.80
   4   0   5  161.78   10.70
   4   0   5  179.98   11.00
  -5   0  -5  988.80   52.49
  -5   0  -5 1049.59   52.59
  -5   0  -5 1006.00   53.69
   5   0   5 1034.60   52.69
   5   0   5  985.20   52.09
  -6   0  -5    3.50    5.50
  -6   0  -5   13.40    4.00
  -6   0  -5   11.30    3.90
   6   0   5    6.70    5.40
   6   0   5   18.50    3.50
  -7   0  -5   55.49    8.70
  -7   0  -5   56.09    6.50
  -7   0  -5   44.50    6.30
   7   0   5   55.69    6.40
   7   0   5   54.99    5.60
  -8   0  -5  203.48   14.20
  -8   0  -5  213.98   17.80
  -8   0  -5  191.88   14.20
   8   0   5  202.48   12.60
  -9   0  -5   28.20    6.10
  -9   0  -5   23.70    6.20
   9   0   5   21.00    4.00
   9   0   5   37.90    7.90
 -10   0  -5   47.80    7.50
 -10   0  -5   53.59    7.70
 -11   0  -5  182.08   14.90
 -11   0  -5  185.48   15.00
 -12   0  -5    2.60    5.90
 -12   0  -5    6.90    5.90
 -11   1   5   29.70    5.90
 -11   1   5   32.90    6.30
 -10   1   5  200.28   13.90
 -10   1   5  176.78   14.00
  -9   1   5  389.56   23.10
  -9   1   5  420.76   23.20
  -8   1   5   45.50    5.50
  -8   1   5   40.40    5.50
  -7   1   5   27.40    4.50
  -7   1   5   28.40    4.30
  -7   1   5   26.10    8.10
  -6   1   5 2327.27  120.19
  -6   1   5 2480.25  123.19
  -6   1   5 2363.26  120.29
  -5   1   5  276.07   18.10
  -5   1   5  248.08   14.30
  -5   1   5  253.87   14.20
  -4   1   5  150.38    9.20
  -4   1   5  149.39    9.40
  -4   1   5  167.28   13.20
  -3   1   5  260.37   14.20
  -3   1   5  258.67   14.20
  -2   1   5   23.20    2.60
  -2   1   5   17.80    2.70
   1  -1  -5 1729.33   87.39
  -1   1   5 1750.42   87.49
   0  -1  -5  538.15   28.40
   0  -1  -5  585.74   28.70
   0   1   5  549.95   28.70
   0   1   5  542.95   28.50
  -1  -1  -5   66.89    5.30
  -1  -1  -5   54.89    5.00
   1   1   5   59.49    5.30
   1   1   5   62.79    5.40
  -2  -1  -5  359.56   19.70
  -2  -1  -5  384.96   19.90
   2   1   5  374.76   19.90
   2   1   5  355.86   19.80
  -3  -1  -5 1289.57   70.19
  -3  -1  -5 1386.26   70.29
   3   1   5 1399.06   70.19
   3   1   5 1449.06   70.29
  -4  -1  -5 1983.50  101.29
  -4  -1  -5 2085.29  101.49
   4   1   5 1929.91  101.09
  -5  -1  -5 2167.78  110.29
  -5  -1  -5 2210.38  110.29
   5   1   5 2220.88  110.19
   5   1   5 2095.89  109.99
  -6  -1  -5   13.70    4.50
  -6  -1  -5   19.40    4.40
   6   1   5   23.80    4.60
   6   1   5   23.40    4.20
  -7  -1  -5  328.47   21.50
  -7  -1  -5  299.17   19.60
  -7  -1  -5  335.07   19.90
   7   1   5  324.67   19.00
   7   1   5  372.46   19.40
  -8  -1  -5  707.03   36.20
  -8  -1  -5  640.94   37.90
  -8  -1  -5  601.24   35.70
   8   1   5  647.54   34.90
   8   1   5  672.53   35.00
  -9  -1  -5   -5.70    4.60
  -9  -1  -5   -2.90    4.70
   9   1   5    2.80    3.90
   9   1   5    3.80    3.80
 -10  -1  -5   94.09    9.90
  10   1   5   89.49    7.70
  10   1   5   78.09    7.50
 -11  -1  -5  172.98   14.80
 -11  -1  -5  186.08   15.10
 -12  -1  -5   47.30    8.80
 -12  -1  -5   53.49    9.10
 -11   2   5   97.19    9.20
 -11   2   5   85.59    8.90
 -10   2   5   20.10    4.90
 -10   2   5   23.40    5.30
  -9   2   5   78.79    7.40
  -9   2   5   92.19    7.90
  -8   2   5    6.00    3.40
  -8   2   5    3.90    3.30
  -7   2   5   34.90    4.50
  -7   2   5   58.59   10.30
  -7   2   5   39.10    4.80
  -6   2   5  264.57   14.70
  -6   2   5  278.37   20.50
  -5   2   5  260.37   18.90
  -4   2   5  180.08   15.10
  -3   2   5  297.67   19.80
  -2   2   5  375.66   19.40
  -1   2   5 2024.80  103.29
  -1   2   5 2092.19  103.19
   0  -2  -5   46.00    3.80
   0  -2  -5   42.90    3.70
   0   2   5   43.60    4.10
   0   2   5   48.50    4.40
  -1  -2  -5    2.20    2.10
  -1  -2  -5    1.90    2.10
   1   2   5    0.20    2.10
   1   2   5    0.90    2.20
  -2  -2  -5  712.43   34.90
  -2  -2  -5  633.04   34.60
   2   2   5  661.93   34.70
  -3  -2  -5 1019.60   53.09
   3   2   5 1046.30   53.09
  -4  -2  -5  105.79    8.60
  -4  -2  -5  105.39    8.90
   4   2   5  116.69    8.90
   4   2   5   87.39    8.20
  -5  -2  -5  179.88   12.60
  -5  -2  -5  153.68   11.90
   5   2   5  207.28   12.70
   5   2   5  176.28   11.70
  -6  -2  -5    8.70    4.00
  -6  -2  -5   11.90    3.90
   6   2   5    9.00    3.60
   6   2   5    8.80    4.10
  -7  -2  -5   97.69    9.00
  -7  -2  -5  106.19    9.40
   7   2   5   93.79    8.50
   7   2   5   85.39    8.00
  -8  -2  -5  376.56   22.40
  -8  -2  -5  351.86   22.10
   8   2   5  374.26   21.80
   8   2   5  374.26   21.60
  -9  -2  -5  100.09   10.90
  -9  -2  -5   94.39   10.30
   9   2   5  115.39    9.80
   9   2   5   98.69   11.40
 -10  -2  -5  144.39   13.30
 -10  -2  -5  166.48   13.90
  10   2   5  143.79   12.20
  10   2   5  139.39   11.60
 -11  -2  -5   21.00    6.60
 -11  -2  -5   21.80    7.00
  11   2   5   18.00    4.60
 -12  -2  -5   59.39    9.40
 -12  -2  -5   67.79    9.90
  11  -3  -5  144.49   15.00
 -11   3   5  146.79   15.20
 -11   3   5  151.78   11.80
 -10   3   5   13.50    4.30
 -10   3   5   11.90    4.40
  -9   3   5  286.77   16.70
  -6   3   5    7.50    7.40
  -5   3   5   55.69    9.80
   4  -3  -5  173.18   14.10
  -4   3   5  186.68   15.90
   3  -3  -5 1088.89   57.29
  -3   3   5 1085.89   58.09
   2  -3  -5  689.93   36.90
  -2   3   5  661.83   38.20
   1  -3  -5  639.64   33.20
  -1   3   5  573.24   31.20
  -1   3   5  622.24   31.20
   0  -3  -5  559.54   28.00
   0  -3  -5  535.05   27.90
   0   3   5  536.95   28.30
   0   3   5  550.24   28.30
  -1  -3  -5   92.39    6.50
  -1  -3  -5   89.09    7.60
  -1  -3  -5   95.89    6.60
   1   3   5   83.99    6.90
   1   3   5   89.79    6.80
  -2  -3  -5   20.50    3.60
  -2  -3  -5   19.70    3.90
  -2  -3  -5   20.40    3.60
   2   3   5   15.20    3.60
   2   3   5   20.00    3.60
  -3  -3  -5 1781.72   86.99
  -3  -3  -5 1595.24   86.89
   3   3   5 1737.33   86.99
   3   3   5 1734.43   87.09
  -4  -3  -5  958.10   48.60
  -4  -3  -5  917.81   48.70
   4   3   5  944.71   48.60
   4   3   5  912.71   48.70
  -5  -3  -5  187.98   13.30
  -5  -3  -5  194.18   13.10
   5   3   5  200.98   13.20
   5   3   5  221.38   13.80
  -6  -3  -5   49.80    6.00
  -6  -3  -5   45.20    6.60
   6   3   5   60.09    6.50
   6   3   5   44.60    5.90
  -7  -3  -5  191.78   13.20
  -7  -3  -5  175.78   13.40
   7   3   5  204.38   14.10
   7   3   5  194.78   13.60
  -8  -3  -5  267.87   17.40
  -8  -3  -5  257.17   17.50
   8   3   5  253.77   16.70
   8   3   5  269.67   17.10
  -9  -3  -5  135.89   12.20
  -9  -3  -5  128.79   12.20
   9   3   5  126.19   11.20
   9   3   5  115.99   10.80
 -10  -3  -5   66.49    9.60
 -10  -3  -5   62.99    9.20
  10   3   5   73.79    8.20
  10   3   5   56.29    7.60
 -11  -3  -5   49.00    8.50
 -11  -3  -5   42.30    8.10
  11   3   5   40.10    6.40
  11   3   5   49.00    7.20
 -12  -3  -5   98.29   12.60
 -12  -3  -5  136.39   15.30
  12   3   5  127.49   11.20
  12   3   5  140.59   11.20
 -13  -3  -5   69.09   10.60
  10  -4  -5   12.70    8.30
   9  -4  -5   53.69    9.70
  -6   4   5   -2.20    7.40
   5  -4  -5  145.09   18.80
  -5   4   5  134.29   14.50
   4  -4  -5   -2.50    5.70
  -4   4   5    1.80    7.00
   3  -4  -5   50.89    7.80
  -3   4   5   42.20    8.70
   2  -4  -5 1543.65   81.49
  -2   4   5 1606.04   82.39
   1  -4  -5  133.29   13.40
   1  -4  -5  132.79   11.30
  -1   4   5  109.49    7.80
  -1   4   5  109.99    7.60
   0  -4  -5   14.40    6.70
   0  -4  -5   15.20    2.50
   0  -4  -5   12.00    5.00
   0  -4  -5   10.40    2.30
   0   4   5   16.90    3.40
   0   4   5   16.70    3.30
  -1  -4  -5  154.38    9.60
  -1  -4  -5  162.48   11.30
  -1  -4  -5  148.29    9.70
   1   4   5  154.08   10.10
   1   4   5  150.08   10.20
  -2  -4  -5   94.09    7.70
  -2  -4  -5   87.69    7.40
   2   4   5   88.79    7.60
   2   4   5   93.49    7.60
  -3  -4  -5 1107.59   59.79
  -3  -4  -5 1192.48   59.79
   3   4   5 1200.28   59.19
   3   4   5 1189.58   59.89
   3   4   5 1111.39   59.89
  -4  -4  -5    3.20    3.90
  -4  -4  -5   -1.30    4.00
   4   4   5   -1.60    3.70
   4   4   5    3.50    4.00
  -5  -4  -5  112.79    9.30
  -5  -4  -5  103.19    9.50
   5   4   5   91.69    8.80
   5   4   5  105.29    9.50
  -6  -4  -5   24.30    5.50
  -6  -4  -5   24.80    4.90
   6   4   5   26.20    5.40
   6   4   5   17.30    4.70
  -7  -4  -5    1.80    4.20
  -7  -4  -5   10.50    4.80
   7   4   5   10.70    4.80
   7   4   5    6.30    4.30
  -8  -4  -5   35.40    7.10
  -8  -4  -5   56.89    7.50
   8   4   5   31.80    6.40
   8   4   5   55.09    7.30
  -9  -4  -5   40.50    7.80
  -9  -4  -5   46.10    9.70
   9   4   5   49.90    7.30
   9   4   5   45.70    7.40
 -10  -4  -5   10.50    5.80
 -10  -4  -5    5.50    6.00
  10   4   5   15.50    5.50
  10   4   5   16.70    5.70
 -11  -4  -5   68.49   10.00
 -11  -4  -5   59.39    9.40
  11   4   5   76.59    8.80
  11   4   5   68.09    8.70
 -12  -4  -5   54.99    9.50
  12   4   5   70.59    8.40
  12   4   5   69.69    8.30
 -13  -4  -5   51.89   11.20
  13   4   5   43.70    7.10
  13   4   5   59.69    7.80
  10  -5  -5    2.80    8.40
   9  -5  -5   81.69   11.40
   8  -5  -5   15.20    8.30
   7  -5  -5    5.70    7.80
   6  -5  -5  169.08   17.60
   6  -5  -5  164.18   15.90
   5  -5  -5  750.92   42.30
   5  -5  -5  729.33   40.80
  -5   5   5  736.93   44.10
   4  -5  -5  104.59   12.00
   4  -5  -5  136.99   12.50
  -4   5   5  113.99   13.30
   3  -5  -5   26.50    7.10
   3  -5  -5   24.00    5.90
  -3   5   5   18.50    7.80
   2  -5  -5   60.79    7.70
   2  -5  -5   72.49    9.20
   1  -5  -5  105.79   11.20
   1  -5  -5  116.19   11.20
  -1   5   5   97.39    7.10
  -1   5   5   92.69    7.40
   0  -5  -5 1625.04   80.19
   0  -5  -5 1495.25   78.79
   0  -5  -5 1640.94   81.79
   0   5   5 1521.05   79.39
  -1  -5  -5  742.23   38.80
  -1  -5  -5  789.02   38.80
   1   5   5  735.73   39.40
   1   5   5  729.53   39.00
  -2  -5  -5  638.14   33.40
   2   5   5  625.44   33.40
   2   5   5  622.04   33.70
  -3  -5  -5  772.42   40.10
  -3  -5  -5  742.13   39.90
   3   5   5  762.92   40.20
   3   5   5  742.93   40.30
   3   5   5  775.92   39.80
  -4  -5  -5  442.96   23.80
  -4  -5  -5  404.36   23.80
   4   5   5  401.66   24.10
   4   5   5  440.76   23.80
  -5  -5  -5  109.19    9.60
  -5  -5  -5  100.99   12.40
   5   5   5  119.29   10.30
   5   5   5  121.29   13.10
  -6  -5  -5   47.40    6.90
  -6  -5  -5   37.40    5.80
   6   5   5   46.90    6.30
   6   5   5   46.60    6.40
  -7  -5  -5   69.69    8.40
  -7  -5  -5   64.39    7.90
   7   5   5   77.99    8.60
   7   5   5   81.39    8.40
  -8  -5  -5   52.59    7.70
  -8  -5  -5   52.69    8.40
   8   5   5   57.69    7.90
   8   5   5   57.89    7.80
  -9  -5  -5   66.39    9.10
  -9  -5  -5   55.89    8.20
   9   5   5   46.30    8.00
   9   5   5   53.19    7.90
 -10  -5  -5  152.18   13.80
 -10  -5  -5  143.79   14.80
  10   5   5  172.18   13.70
  10   5   5  146.09   13.40
 -11  -5  -5   85.29   11.40
 -11  -5  -5   84.49   10.70
  11   5   5   95.09   10.10
  11   5   5   88.59   10.10
 -12  -5  -5   63.39    9.90
  12   5   5   51.49    8.20
   9  -6  -5   -9.80    7.60
   8  -6  -5   10.70    8.50
   7  -6  -5  222.68   19.20
   6  -6  -5  114.29   13.70
   6  -6  -5   96.59   11.70
   5  -6  -5  542.25   32.20
   5  -6  -5  492.05   30.30
  -5   6   5  472.35   35.30
   4  -6  -5   78.29   11.70
   4  -6  -5  103.09   10.50
  -4   6   5   79.09   13.00
   3  -6  -5   46.70    9.30
   3  -6  -5   41.20    7.40
  -3   6   5   55.99   10.20
   2  -6  -5   31.90    7.90
  -2   6   5   20.10    3.20
  -2   6   5   23.30    3.10
   1  -6  -5  435.96   25.90
  -1   6   5  372.56   21.30
   0  -6  -5 1288.07   65.89
   0   6   5 1229.88   63.19
   0   6   5 1171.88   62.59
  -1  -6  -5  549.74   28.30
  -1  -6  -5  528.45   28.20
   1   6   5  531.35   28.90
   1   6   5  528.85   28.80
  -2  -6  -5  322.17   18.00
  -2  -6  -5  318.37   17.80
   2   6   5  305.47   18.20
   2   6   5  311.47   18.80
   2   6   5  300.37   18.40
  -3  -6  -5  257.07   16.10
  -3  -6  -5  255.97   15.80
   3   6   5  282.77   16.30
   3   6   5  252.57   16.40
   3   6   5  271.27   16.60
  -4  -6  -5   17.40    4.30
  -4  -6  -5   19.10    4.80
   4   6   5   23.20    5.00
   4   6   5   23.00    4.60
  -5  -6  -5    3.80    3.90
  -5  -6  -5    8.30    4.50
   5   6   5    5.20    4.20
   5   6   5   -0.70    3.90
  -6  -6  -5  142.39   11.90
  -6  -6  -5  140.29   12.20
   6   6   5  141.09   11.50
   6   6   5  148.59   11.90
  -7  -6  -5    1.50    5.00
  -7  -6  -5    6.40    4.70
   7   6   5    6.80    4.70
   7   6   5   20.50    5.70
  -8  -6  -5   27.70    6.90
  -8  -6  -5   46.60   10.90
   8   6   5   30.90    6.70
   8   6   5   38.80    6.80
  -9  -6  -5    7.90    6.10
  -9  -6  -5   22.20    6.50
   9   6   5   18.10    6.80
   9   6   5   24.00    6.10
 -10  -6  -5   -0.50    5.70
 -10  -6  -5    7.50    5.40
  10   6   5   -2.20    5.10
  10   6   5   -1.50    5.10
 -11  -6  -5   -5.40    5.10
  11   6   5   10.90    6.90
  11   6   5   -3.90    4.90
 -12  -6  -5   18.60    6.80
  12   6   5   10.50    6.30
  12   6   5    9.10    6.20
   8  -7  -5   -7.40    8.00
   7  -7  -5  391.36   26.20
   7  -7  -5  389.56   28.70
   6  -7  -5  -13.20    8.40
   6  -7  -5   -7.70    7.50
   5  -7  -5  286.97   22.70
   5  -7  -5  240.08   19.70
   4  -7  -5  106.19   11.00
   4  -7  -5   97.39   13.20
  -4   7   5   72.89   14.10
   3  -7  -5   91.69   12.60
   2  -7  -5  104.59   20.40
  -2   7   5   92.79    7.00
  -2   7   5   93.59    9.60
  -1   7   5  451.15   24.90
  -1   7   5  474.05   25.20
   0  -7  -5  712.83   39.90
   0   7   5  669.03   35.60
   0   7   5  644.94   35.30
  -1  -7  -5  349.07   19.30
  -1  -7  -5  342.87   19.00
   1   7   5  352.26   19.90
   1   7   5  342.57   20.10
  -2  -7  -5    3.30    3.30
  -2  -7  -5   -0.50    2.90
   2   7   5   -1.80    3.50
   2   7   5    3.40    4.50
   2   7   5    2.50    3.60
  -3  -7  -5   91.19    8.40
  -3  -7  -5   99.29    8.30
   3   7   5   99.29    8.90
   3   7   5   97.99   13.00
   3   7   5   94.89    8.90
  -4  -7  -5   87.89    8.20
  -4  -7  -5   93.49    8.60
   4   7   5   95.99    9.10
   4   7   5   75.09    8.10
   4   7   5   96.39    8.30
  -5  -7  -5   24.90    5.70
  -5  -7  -5   29.50    5.10
   5   7   5   23.40    5.80
   5   7   5   29.70    5.70
  -6  -7  -5   37.10    6.20
  -6  -7  -5   41.00    6.80
   6   7   5   36.20    6.80
   6   7   5   47.40    6.80
  -7  -7  -5  126.79   12.20
  -7  -7  -5  132.19   12.00
   7   7   5  117.79   11.90
   7   7   5  125.49   11.50
  -8  -7  -5   13.00    5.80
  -8  -7  -5    6.40    5.30
   8   7   5   22.40    6.10
   8   7   5   14.00    7.00
  -9  -7  -5    3.70    5.50
  -9  -7  -5    0.00    5.50
   9   7   5    6.10    6.00
   9   7   5   16.20    5.80
 -10  -7  -5  116.99   12.50
 -10  -7  -5  133.69   13.70
  10   7   5  109.59   12.00
  10   7   5  131.09   12.60
 -11  -7  -5    1.00    5.40
  11   7   5    9.10    5.70
  11   7   5   -1.00    5.90
 -12  -7  -5   17.20    6.90
  12   7   5    1.40    5.60
   7  -8  -5   93.99   14.70
   6  -8  -5    1.90   10.00
   5  -8  -5   -9.90    9.30
   4  -8  -5   78.59   13.20
   3  -8  -5  139.69   16.00
  -3   8   5  141.19    9.50
   2  -8  -5   18.30   10.30
  -2   8   5    8.00    3.60
  -2   8   5    7.70    3.20
   1  -8  -5  278.77   23.80
  -1   8   5  287.87   17.20
  -1   8   5  291.47   16.90
   0  -8  -5    4.80   11.70
   0   8   5   -1.90    3.40
   0   8   5   -1.40    3.80
  -1  -8  -5  189.68   11.00
  -1  -8  -5  148.89   12.00
   1   8   5  171.18   12.10
   1   8   5  179.08   14.70
   1   8   5  167.78   12.20
  -2  -8  -5  233.78   14.50
  -2  -8  -5  227.08   14.50
   2   8   5  235.58   15.40
   2   8   5  234.18   16.20
   2   8   5  226.78   19.50
  -3  -8  -5  105.79   10.10
  -3  -8  -5  118.19    9.50
   3   8   5  115.29   10.10
   3   8   5  128.49   10.80
   3   8   5  116.29   10.40
  -4  -8  -5   15.10    5.00
  -4  -8  -5   18.10    4.50
   4   8   5   20.30    5.80
   4   8   5   22.00    5.50
   4   8   5   19.80    5.10
  -5  -8  -5   23.20    5.80
  -5  -8  -5    7.70    4.50
   5   8   5   17.80    5.80
   5   8   5   27.60    5.90
  -6  -8  -5  252.07   16.80
  -6  -8  -5  257.87   17.70
   6   8   5  218.28   17.00
   6   8   5  242.78   17.50
  -7  -8  -5   35.90    7.00
  -7  -8  -5   41.70    7.90
   7   8   5   44.50    7.50
   7   8   5   44.50    7.50
  -8  -8  -5  135.99   12.70
   8   8   5  147.89   13.50
   8   8   5  128.39   13.00
  -9  -8  -5   20.50    6.00
  -9  -8  -5   20.20    7.50
   9   8   5   10.60    6.20
   9   8   5   21.80    7.10
 -10  -8  -5   25.20    6.80
  10   8   5   31.40    7.50
  10   8   5   28.80    7.30
 -11  -8  -5    3.80    5.30
  11   8   5   -1.80    5.70
 -12  -8  -5   -0.70    5.50
  12   8   5    2.50    6.30
   7  -9  -5   82.99   14.40
   6  -9  -5   63.89   13.00
   5  -9  -5   42.50   12.60
   4  -9  -5   -3.90    9.90
   3  -9  -5  168.78   18.10
  -3   9   5  138.09   10.40
  -3   9   5  148.39   10.30
   2  -9  -5   95.99   14.70
  -2   9   5   90.19    8.60
  -2   9   5  106.79    8.90
   1  -9  -5  277.27   25.10
  -1   9   5  264.97   16.30
  -1   9   5  250.47   16.20
   0  -9  -5    0.30   10.90
   0   9   5    2.20    3.70
   0   9   5   -0.20    4.20
  -1  -9  -5    3.50    3.20
  -1  -9  -5    1.10    3.90
   1   9   5   -1.50    4.30
   1   9   5    4.20    5.60
   1   9   5   -0.90    5.90
  -2  -9  -5   19.50    4.60
   2   9   5   14.60    6.20
   2   9   5   14.90    4.90
  -3  -9  -5  646.64   35.50
  -3  -9  -5  659.23   35.80
   3   9   5  655.83   36.20
   3   9   5  637.74   36.30
   3   9   5  676.73   36.80
  -4  -9  -5   58.69    6.80
  -4  -9  -5   40.20    7.10
   4   9   5   41.60    7.40
   4   9   5   46.30    7.30
   4   9   5   45.80    7.60
  -5  -9  -5   16.90    5.30
  -5  -9  -5   16.80    5.90
   5   9   5   26.20    7.20
   5   9   5   17.30    5.70
  -6  -9  -5   88.69    9.70
  -6  -9  -5   59.29    8.00
   6   9   5   61.89    8.70
   6   9   5   73.19    9.20
  -7  -9  -5   54.99    7.50
  -7  -9  -5   43.50    8.00
   7   9   5   45.00   11.90
   7   9   5   53.89    8.90
  -8  -9  -5  252.57   19.70
  -8  -9  -5  260.47   18.90
   8   9   5  247.28   18.80
   8   9   5  297.37   20.00
  -9  -9  -5   24.80    6.80
   9   9   5   28.00    7.80
   9   9   5   22.10    7.60
 -10  -9  -5   76.59   10.10
  10   9   5   63.49    9.90
 -11  -9  -5    7.70    5.80
  11   9   5    4.50    6.40
   6 -10  -5   54.49   12.90
   5 -10  -5   38.80   13.10
   4 -10  -5   46.00   13.10
   3 -10  -5   93.99   15.50
  -3  10   5   82.09    7.50
  -3  10   5   83.29    7.90
   2 -10  -5    6.80   11.40
  -2  10   5   10.20    4.50
  -2  10   5   10.40    4.90
   1 -10  -5   43.30   14.10
  -1  10   5   37.90    6.30
  -1  10   5   54.29    6.90
   0 -10  -5   42.20   14.30
   0  10   5   19.40    5.40
   0  10   5   33.50    6.30
  -1 -10  -5    8.60    3.30
  -1 -10  -5   18.90   12.90
   1  10   5    0.90    4.80
   1  10   5    0.30    5.10
  -2 -10  -5    0.00    4.20
  -2 -10  -5    2.90    3.60
   2  10   5   10.30    5.50
   2  10   5   -0.90    4.80
  -3 -10  -5  246.18   17.00
  -3 -10  -5  241.28   16.70
   3  10   5  253.27   17.80
   3  10   5  280.97   18.20
  -4 -10  -5    6.40    5.20
  -4 -10  -5    4.40    4.40
   4  10   5   10.20    6.20
   4  10   5    3.10    5.50
   4  10   5    7.00    6.60
  -5 -10  -5   12.90    5.90
  -5 -10  -5   -0.10    4.80
   5  10   5   11.40    6.10
   5  10   5    9.20    5.60
   5  10   5    1.90    5.80
  -6 -10  -5   42.40    7.20
  -6 -10  -5   67.39    9.30
   6  10   5   69.49    9.00
  -7 -10  -5   31.40    7.50
  -7 -10  -5   41.80    7.20
   7  10   5   29.10    7.10
   7  10   5   36.50    7.80
  -8 -10  -5  282.67   19.70
  -8 -10  -5  264.67   21.20
   8  10   5  289.57   22.50
   8  10   5  269.67   20.50
  -9 -10  -5   28.00    7.40
   9  10   5   34.50    8.70
 -10 -10  -5   35.40    7.60
  10  10   5   37.00    8.40
 -11 -10  -5   23.70    7.10
  11  10   5   39.80   10.40
   5 -11  -5    9.00   11.90
   4 -11  -5   92.79   16.00
  -4  11   5  103.39    9.50
  -4  11   5  111.19    9.30
   3 -11  -5  -13.10   11.60
  -3  11   5    6.50    4.30
  -3  11   5    6.00    4.70
   2 -11  -5   27.40   14.00
  -2  11   5   49.40   11.00
  -2  11   5   47.70    6.90
   1 -11  -5    4.80   13.20
  -1  11   5    0.80    4.90
  -1  11   5   10.30    5.40
   0 -11  -5  135.19   19.40
   0  11   5  112.69   10.90
   0  11   5  128.49   11.20
  -1 -11  -5   29.60   15.70
   1  11   5    5.70    5.80
   1  11   5    8.20    5.40
  -2 -11  -5   -4.20    3.60
  -2 -11  -5    8.10    4.40
   2  11   5    1.40    5.40
  -3 -11  -5  176.18   12.90
  -3 -11  -5  171.38   13.90
   3  11   5  165.28   14.90
   3  11   5  198.78   15.30
  -4 -11  -5   98.39   10.10
  -4 -11  -5   92.39    9.30
   4  11   5   97.59   10.70
   4  11   5   86.59   10.40
  -5 -11  -5  129.69   12.40
  -5 -11  -5  105.09   10.70
   5  11   5  104.29   11.70
   5  11   5  129.39   12.30
  -6 -11  -5   65.99    9.10
   6  11   5   96.49   10.90
   6  11   5   81.49   10.40
  -7 -11  -5   13.60    6.00
   7  11   5   26.70    7.50
  -8 -11  -5  123.69   12.30
   8  11   5  120.29   13.50
  -9 -11  -5   28.70    7.70
   9  11   5   45.40    9.00
 -10 -11  -5    0.90    5.60
  10  11   5    0.70    6.80
   4 -12  -5   70.79   15.40
  -4  12   5   47.50    6.70
  -4  12   5   67.79   11.10
   3 -12  -5  178.98   22.90
  -3  12   5  187.78   14.10
  -3  12   5  198.48   14.40
   2 -12  -5  257.77   26.20
  -2  12   5  235.18   17.00
  -2  12   5  242.88   17.00
   1 -12  -5    8.60   14.00
  -1  12   5    3.70    5.50
  -1  12   5    7.30    5.40
   0 -12  -5  187.98   23.20
   0  12   5  204.78   15.40
  -1 -12  -5   19.20   15.90
   1  12   5   36.50    7.30
   1  12   5   34.20    7.10
  -2 -12  -5   65.29    6.90
  -2 -12  -5   57.09    6.50
  -2 -12  -5   58.49   16.80
   2  12   5   58.09    8.50
   2  12   5   67.79    9.20
  -3 -12  -5  225.58   15.80
  -3 -12  -5  216.88   15.20
   3  12   5  242.28   17.80
   3  12   5  186.78   21.90
  -4 -12  -5   65.49    7.90
  -4 -12  -5   72.09    9.30
   4  12   5   72.59    9.80
   4  12   5   72.89    9.70
  -5 -12  -5   30.50    6.80
  -5 -12  -5   21.60    7.20
   5  12   5   27.00    7.40
   5  12   5   42.40    8.30
  -6 -12  -5   48.20    9.10
   6  12   5   47.90    9.50
  -7 -12  -5   16.70    6.20
   7  12   5   12.70    6.60
  -8 -12  -5   83.79   10.80
   8  12   5  103.99   13.40
  -9 -12  -5   23.50   12.70
   9  12   5   -3.30    6.30
  -3  13   5    8.10    5.30
   2 -13  -5  389.86   34.20
  -2  13   5  358.26   22.70
  -2  13   5  331.47   22.00
   1 -13  -5   -1.10   15.00
  -1  13   5    7.30    5.80
  -1  13   5   -2.00    5.70
   0 -13  -5   48.40   21.20
   0  13   5   56.49    8.20
   0  13   5   35.70    8.00
  -1 -13  -5   11.80   16.60
   1  13   5   17.30    7.20
   1  13   5   14.60    6.70
  -2 -13  -5   30.60   16.90
  -2 -13  -5   17.90    4.60
   2  13   5   37.50    7.70
   2  13   5   27.40    7.50
  -3 -13  -5   57.19    7.60
  -3 -13  -5   75.99    8.40
   3  13   5   67.89   10.20
   3  13   5   75.79   10.20
  -4 -13  -5   98.69   10.30
  -4 -13  -5   74.19    8.80
   4  13   5   87.69   11.40
  -5 -13  -5   38.40   11.70
  -5 -13  -5   65.19    8.40
   5  13   5   49.70    9.30
  -6 -13  -5    4.80    7.20
   6  13   5   -9.00    6.30
  -7 -13  -5   64.69    9.40
   7  13   5   70.19   11.30
  -8 -13  -5   51.49    9.00
   8  13   5   62.19   10.30
   0 -14  -5   -4.10   14.90
   0  14   5  -14.70    5.90
   0  14   5   11.00    6.80
  -1 -14  -5    0.60   16.10
   1  14   5    5.70    6.70
   1  14   5   -0.10    6.60
  -2 -14  -5   -2.80   16.30
   2  14   5    4.80    6.80
  -3 -14  -5    8.20   17.10
  -3 -14  -5   -0.50    4.20
  -3 -14  -5    6.60    5.10
   3  14   5   -4.80    6.30
  -4 -14  -5   26.30    6.90
  -4 -14  -5   36.00    6.90
   4  14   5   25.70    8.10
  -5 -14  -5   30.90    7.00
  -5 -14  -5   28.20    8.20
   5  14   5   13.40    8.80
  -6 -14  -5   14.70    6.30
   6  14   5   10.70    7.10
   3  14  -6    0.60    6.40
  -3 -14   6    2.10    5.80
   2  14  -6    0.30    6.70
  -2 -14   6    8.70    7.10
  -2 -14   6  -13.80   15.60
  -2 -14   6   11.70    6.10
   1  14  -6   21.00    7.40
  -1 -14   6   15.80    5.70
  -1 -14   6   -4.80   16.70
  -1 -14   6   18.60    6.70
   6  13  -6   58.19    9.90
  -6 -13   6   43.10    8.50
   5  13  -6   42.40    9.10
  -5 -13   6   58.99    8.70
   4  13  -6    4.20    8.80
  -4 -13   6   -0.60    5.30
   3  13  -6    0.60    6.60
  -3 -13   6   21.10    7.30
  -3 -13   6   -3.60    5.10
   2  13  -6   -1.60    5.80
  -2 -13   6   11.80    6.70
  -2 -13   6   -3.00    5.30
  -2 -13   6   -6.40   14.50
   1  13  -6   21.80    7.50
  -1 -13   6    4.40   15.10
  -1 -13   6   22.30    6.30
  -1 -13   6   31.50    7.00
   0  13  -6   90.79   10.90
   0 -13   6  107.79   21.60
   0 -13   6  101.09    9.50
   0 -13   6   79.19    9.10
  -1  13  -6   13.80    7.30
   1 -13   6   15.50    4.70
   1 -13   6   -1.40   14.90
  -2  13  -6   54.89    8.70
   2 -13   6   44.90   16.70
   8  12  -6   11.50    7.50
  -8 -12   6   -0.20    5.70
   7  12  -6   18.40   11.10
  -7 -12   6   23.50    8.00
   6  12  -6    5.40    6.30
  -6 -12   6    4.10    5.20
   5  12  -6    9.00    7.10
  -5 -12   6   -3.50    5.20
   4  12  -6   -4.40    5.80
  -4 -12   6   12.00    6.40
  -4 -12   6   -6.10    5.00
   3  12  -6    1.30    5.90
  -3 -12   6    5.10    6.20
  -3 -12   6   -3.60    4.50
   2  12  -6   -2.50    5.60
   2  12  -6   -3.80    6.20
  -2 -12   6   -7.40    4.70
  -2 -12   6   -4.30    5.70
   1  12  -6   64.39    9.80
   1  12  -6   84.69   10.60
  -1 -12   6   80.99    9.40
  -1 -12   6   92.39   18.40
  -1 -12   6   82.09    9.80
   0  12  -6  200.58   17.20
   0  12  -6  215.68   17.00
   0 -12   6  222.58   15.40
   0 -12   6  200.58   25.20
   0 -12   6  224.78   15.90
  -1  12  -6    6.00    6.20
  -1  12  -6   -4.70    5.50
   1 -12   6    4.30    4.40
   1 -12   6   13.00    5.00
   1 -12   6  -13.50   13.20
  -2  12  -6   -1.50    5.30
   2 -12   6   20.40   14.80
  -3  12  -6   55.19    8.20
  -3  12  -6   53.49    8.20
   3 -12   6   77.59   18.30
  -4  12  -6  109.09   10.60
  -4  12  -6   77.29    9.80
   4 -12   6   76.99   16.70
  -9 -11   6  173.28   15.30
   8  11  -6    8.40    7.10
   7  11  -6    7.10    6.60
  -7 -11   6   17.60    6.10
   6  11  -6   -1.30    6.10
  -6 -11   6   15.80    5.80
   5  11  -6   51.59    9.40
  -5 -11   6   66.89    8.50
  -5 -11   6   69.49   10.20
   4  11  -6   19.50    6.90
   4  11  -6   27.30    7.30
  -4 -11   6   10.80    5.30
  -4 -11   6   25.30    7.40
   3  11  -6    0.20    6.00
   3  11  -6   14.20    6.10
  -3 -11   6   11.20    5.50
  -3 -11   6   15.40    6.80
   2  11  -6   45.60    8.50
   2  11  -6   59.39    8.70
  -2 -11   6   68.19    9.00
  -2 -11   6   48.20    7.50
   1  11  -6   40.90    7.80
  -1 -11   6   38.60   14.90
  -1 -11   6   32.20    7.30
  -1 -11   6   28.80    6.20
   0  11  -6    4.80    5.60
   0  11  -6    0.40    5.30
   0 -11   6    0.90    4.40
   0 -11   6    1.90    5.20
   0 -11   6    0.30   12.90
  -1  11  -6   21.00    6.60
   1 -11   6   16.40    5.40
   1 -11   6   20.80    5.20
   1 -11   6    5.50   13.50
  -2  11  -6   -1.90    4.90
  -2  11  -6    1.50    5.00
   2 -11   6    4.10    3.80
   2 -11   6  -11.20   12.00
  -3  11  -6   39.10    7.20
  -3  11  -6   34.60    7.00
   3 -11   6   42.70   14.40
  -4  11  -6  139.49   12.80
  -4  11  -6  129.99   12.10
   4 -11   6  139.59   23.80
  -5  11  -6   57.99    8.40
  -5  11  -6   55.69    8.30
   5 -11   6   97.49   16.20
  -6  11  -6   10.50    5.70
  -6  11  -6   -3.10    5.10
   6 -11   6   11.10   11.50
   9  10  -6   38.50    8.40
  -9 -10   6   44.10    8.60
   8  10  -6    9.60    6.50
  -8 -10   6    8.50    5.50
   7  10  -6    2.50    6.20
  -7 -10   6   -2.60    5.10
   6  10  -6    7.20    5.40
   6  10  -6   -0.30    5.90
  -6 -10   6    8.90    6.60
  -6 -10   6    4.30    4.60
   5  10  -6   75.29    9.20
   5  10  -6   72.59    9.20
  -5 -10   6   69.59    9.50
  -5 -10   6   54.79    7.90
   4  10  -6    3.60    5.10
   4  10  -6    7.20    6.30
  -4 -10   6    7.10    5.10
  -4 -10   6    9.10    6.00
   3  10  -6   10.10    5.80
   3  10  -6   11.90    6.40
  -3 -10   6    7.70    6.20
  -3 -10   6   20.50    7.30
   2  10  -6  521.85   29.60
   2  10  -6  451.15   28.90
  -2 -10   6  494.65   28.00
  -2 -10   6  494.35   29.30
   1  10  -6   47.20    8.00
   1  10  -6   71.49    9.10
  -1 -10   6   53.39    8.00
  -1 -10   6   75.19    8.10
   0  10  -6  231.08   16.30
   0  10  -6  206.68   16.00
   0 -10   6  186.38   23.00
   0 -10   6  212.98   15.50
   0 -10   6  214.78   14.90
  -1  10  -6  394.06   24.40
  -1  10  -6  420.36   27.50
   1 -10   6  435.06   24.10
   1 -10   6  409.06   23.50
   1 -10   6  370.86   32.50
  -2  10  -6    7.70    5.10
   2 -10   6   -9.30   11.80
   2 -10   6   10.30    4.20
   2 -10   6    8.60    4.20
  -3  10  -6   78.79    8.80
   3 -10   6   80.39   16.00
  -4  10  -6  106.39   10.00
  -4  10  -6   81.39   11.40
   4 -10   6  103.99   16.30
  -5  10  -6   60.49    8.40
  -5  10  -6   57.79    7.90
   5 -10   6   45.60   13.50
  -6  10  -6   -5.00    4.90
  -6  10  -6   -6.10    4.70
   6 -10   6    3.40   11.10
  -7  10  -6    1.90    5.30
  -7  10  -6   -7.40    4.90
   7 -10   6   -4.80   10.60
  10   9  -6   83.39   10.30
   9   9  -6   71.89    9.80
  -9  -9   6   62.59    8.80
   8   9  -6   -1.00    5.40
   8   9  -6   -0.70    5.90
  -8  -9   6    3.00    4.80
   7   9  -6   52.19    8.60
   7   9  -6   69.99    9.40
  -7  -9   6   39.90    7.00
  -7  -9   6   49.90    9.10
   6   9  -6   33.50    7.40
   6   9  -6   40.00    7.30
  -6  -9   6   51.69    8.20
  -6  -9   6   31.00    6.50
   5   9  -6  155.88   13.80
   5   9  -6  183.48   14.80
  -5  -9   6  182.18   14.90
  -5  -9   6  133.49   12.90
   4   9  -6   47.40    8.10
   4   9  -6   47.20    7.60
  -4  -9   6   61.79    8.70
   3   9  -6    6.20    4.90
   3   9  -6   25.00    8.10
  -3  -9   6    6.60    5.60
  -3  -9   6    1.70    4.60
   2   9  -6  386.36   24.40
   2   9  -6  394.46   24.40
  -2  -9   6  429.96   23.60
  -2  -9   6  393.46   24.40
   1   9  -6   52.09    7.50
   1   9  -6   35.30    6.40
  -1  -9   6   32.40    6.40
  -1  -9   6   40.50    6.00
   0   9  -6   87.39    9.40
   0  -9   6   78.29   14.90
   0  -9   6   94.09    8.40
   0  -9   6   77.19    8.50
  -1   9  -6   29.00    5.80
  -1   9  -6   31.50    6.80
   1  -9   6   34.30    5.30
   1  -9   6   27.70   12.60
  -2   9  -6   30.30    6.50
  -2   9  -6   23.30    5.70
   2  -9   6   39.90    5.50
   2  -9   6   41.20   12.90
   2  -9   6   25.30    5.20
  -3   9  -6  123.69   11.40
  -3   9  -6  121.09   11.20
   3  -9   6  119.19   16.90
  -4   9  -6  203.28   14.70
  -4   9  -6  205.68   14.60
   4  -9   6  182.18   20.60
  -5   9  -6  104.29    9.90
  -5   9  -6  122.99   10.80
   5  -9   6   77.69   14.70
  -6   9  -6    6.70    5.30
  -6   9  -6   -0.60    4.70
   6  -9   6  -12.70    9.70
  -7   9  -6   22.80    6.10
  -7   9  -6   14.30    6.70
   7  -9   6   20.20   11.50
  -8   9  -6   35.80    7.20
  -8   9  -6   49.99    7.70
   8  -9   6   27.60   11.80
  10   8  -6   21.80    6.90
  10   8  -6   18.20    6.80
   9   8  -6    7.90    5.60
   9   8  -6    6.90    5.90
   8   8  -6  118.39   12.00
   8   8  -6  116.19   11.60
  -8  -8   6  116.39   12.90
   7   8  -6   46.90    7.70
   7   8  -6   33.00    7.00
  -7  -8   6   34.20    6.90
  -7  -8   6   32.70    7.60
   6   8  -6   51.89    8.10
   6   8  -6   58.89    8.00
  -6  -8   6   45.40    6.90
  -6  -8   6   44.80    7.90
   5   8  -6  394.46   25.30
   5   8  -6  488.45   27.50
  -5  -8   6  437.56   26.00
  -5  -8   6  369.46   29.90
   4   8  -6  143.39   12.60
   4   8  -6  119.09   11.00
  -4  -8   6  125.19   11.00
  -4  -8   6  107.49   10.90
   3   8  -6   27.80    5.80
   3   8  -6   35.80    6.60
  -3  -8   6   22.90    5.50
  -3  -8   6   27.10    6.10
   2   8  -6   -0.80    4.50
   2   8  -6    0.40    3.70
  -2  -8   6   -0.10    4.30
  -2  -8   6   -0.30    3.80
   1   8  -6   16.30    5.30
   1   8  -6   13.80    4.70
  -1  -8   6   23.90    5.30
  -1  -8   6   20.70    4.70
   0   8  -6   33.00    6.20
   0   8  -6   36.00    5.90
   0  -8   6   38.40    5.50
   0  -8   6   28.60    5.60
   0  -8   6   54.79   12.70
  -1   8  -6   11.60    5.10
  -1   8  -6   10.60    4.20
   1  -8   6    7.00    3.90
   1  -8   6   19.80    4.80
   1  -8   6    7.30   10.20
  -2   8  -6   48.10    6.80
  -2   8  -6   38.50    5.90
   2  -8   6   55.29    5.80
   2  -8   6   45.80   12.60
   2  -8   6   48.80    5.90
  -3   8  -6    8.80    5.10
  -3   8  -6   15.20    5.30
   3  -8   6   13.70   11.00
   3  -8   6   11.80    3.90
  -4   8  -6    0.40    4.10
  -4   8  -6   13.10    4.90
   4  -8   6    8.90   10.00
  -5   8  -6   51.19    7.00
  -5   8  -6   64.89    7.40
   5  -8   6   33.20   11.10
  -6   8  -6   -1.40    4.40
  -6   8  -6   -6.20    4.40
   6  -8   6  -12.90    9.20
  -7   8  -6    2.30    5.20
  -7   8  -6   -4.70    4.90
   7  -8   6    0.30   10.20
  -8   8  -6   70.29    8.50
   8  -8   6   48.40   12.60
  -9   8  -6  113.99   11.20
  -9   8  -6  134.49   12.10
   9  -8   6  110.79   16.40
  11   7  -6   -4.20   10.60
  11   7  -6    7.00    5.50
 -11  -7   6   11.80   11.20
  10   7  -6   28.20    6.60
  10   7  -6   38.20    9.30
 -10  -7   6   22.00    7.00
   9   7  -6   48.40    7.90
   9   7  -6   36.90    7.00
  -9  -7   6   32.00    7.50
  -9  -7   6   46.00    8.90
   8   7  -6   -3.60    4.60
  -8  -7   6   -6.20    5.60
   7   7  -6    7.90    5.10
   7   7  -6   11.10    5.80
  -7  -7   6    3.10    6.00
   6   7  -6   85.39    9.60
   6   7  -6  114.39   10.60
  -6  -7   6   85.59   10.20
  -6  -7   6   90.59   10.40
   5   7  -6   35.00    6.20
   5   7  -6   37.90    6.80
  -5  -7   6   27.20    5.50
  -5  -7   6   39.10    6.80
   4   7  -6   46.10    6.40
   4   7  -6   34.60    6.20
  -4  -7   6   44.50    6.70
  -4  -7   6   37.30    5.90
   3   7  -6    6.00    4.70
   3   7  -6   14.30    4.50
  -3  -7   6   13.10    4.80
  -3  -7   6   12.40    4.20
   2   7  -6   11.70    4.00
   2   7  -6   14.50    4.70
  -2  -7   6    7.30    3.90
  -2  -7   6    9.80    4.40
   1   7  -6  109.69    9.50
  -1  -7   6   95.09    8.70
  -1  -7   6   92.09    8.30
   0   7  -6  281.77   17.20
   0   7  -6  271.07   16.60
   0  -7   6  297.87   16.60
   0  -7   6  248.68   16.70
  -1   7  -6   13.30    4.00
  -1   7  -6    6.80    4.50
   1  -7   6  -16.50   15.50
   1  -7   6   14.20    4.00
   1  -7   6   -3.60    3.60
  -2   7  -6  552.64   30.30
   2  -7   6  536.55   29.60
   2  -7   6  567.64   29.40
   2  -7   6  522.75   34.50
  -3   7  -6   58.19    7.00
   3  -7   6   57.69   11.80
   3  -7   6   57.39    5.70
   3  -7   6   60.59    6.00
  -4   7  -6   43.10   10.50
  -4   7  -6   53.09    6.60
   4  -7   6   35.60   10.90
  -5   7  -6  227.38   14.70
  -5   7  -6  215.88   16.90
  -5   7  -6  220.38   14.90
   5  -7   6  184.48   19.40
  -6   7  -6   -3.70    4.30
  -6   7  -6    5.50    6.20
  -6   7  -6    7.70    4.40
   6  -7   6    1.30    9.10
  -7   7  -6   -3.70    4.40
  -7   7  -6    1.80    4.50
   7  -7   6    6.00    9.70
  -8   7  -6  405.16   23.80
  -8   7  -6  404.26   24.20
   8  -7   6  366.46   29.10
  -9   7  -6    8.90    6.80
  -9   7  -6   20.40    6.00
  11   6  -6    5.60    4.80
  11   6  -6    3.60    4.90
 -11  -6   6    1.80    6.20
  10   6  -6  181.48   14.10
  10   6  -6  156.58   13.20
 -10  -6   6  169.98   16.30
 -10  -6   6  162.48   15.00
   9   6  -6  179.88   13.90
   9   6  -6  159.58   13.90
  -9  -6   6  186.98   15.80
  -9  -6   6  160.98   15.20
   8   6  -6   30.90    6.40
   8   6  -6   32.20    6.30
  -8  -6   6   21.00    6.80
  -8  -6   6   29.90    6.80
   7   6  -6   69.29    7.70
   7   6  -6   57.79    7.50
  -7  -6   6   51.89    8.30
  -7  -6   6   48.30    8.10
   6   6  -6    3.00    4.80
   6   6  -6   -6.50    3.80
  -6  -6   6    9.40    5.30
   5   6  -6  112.79   10.50
   5   6  -6  140.69   11.00
  -5  -6   6  102.99    9.90
  -5  -6   6  131.39   11.40
   4   6  -6  465.65   25.20
   4   6  -6  415.06   24.50
  -4  -6   6  431.56   25.10
  -4  -6   6  427.36   24.50
   3   6  -6    5.10    3.70
   3   6  -6    2.40    3.90
  -3  -6   6    3.20    3.40
  -3  -6   6   -2.70    3.80
   2   6  -6   84.89    7.90
   2   6  -6   84.09    7.90
  -2  -6   6   76.89    7.80
  -2  -6   6   78.39    7.50
   1   6  -6   69.29    7.80
   1   6  -6   59.89    6.80
  -1  -6   6   56.49    6.60
  -1  -6   6   54.39    5.90
   0   6  -6  168.28   11.90
   0   6  -6  176.18   11.40
   0  -6   6  161.68   11.10
   0  -6   6  146.99   11.40
  -1   6  -6   18.80    5.00
  -1   6  -6   21.40    4.50
   1  -6   6   15.00    4.50
   1  -6   6   17.90    9.10
   1  -6   6   16.30    4.20
  -2   6  -6  222.38   13.70
  -2   6  -6  227.18   14.10
   2  -6   6  221.78   13.30
   2  -6   6  206.68   13.50
   2  -6   6  200.98   25.50
  -3   6  -6    9.70    4.20
  -3   6  -6    9.80    3.70
   3  -6   6   10.40    3.30
   3  -6   6    4.30   14.40
   3  -6   6    9.60    3.40
  -4   6  -6    5.60    3.70
  -4   6  -6   -3.70    3.90
  -4   6  -6   14.90    8.70
   4  -6   6   -5.60    7.50
   4  -6   6    6.80    3.10
  -5   6  -6   -5.60    9.80
  -5   6  -6   -6.10    3.90
  -5   6  -6    1.40    3.90
  -5   6  -6   -4.00    5.50
   5  -6   6  -15.90    7.20
  -6   6  -6  123.89   10.80
   6  -6   6  126.09   15.50
  -7   6  -6   16.20    5.00
  -7   6  -6   15.30    5.20
   7  -6   6   -2.20    8.70
  -8   6  -6  378.76   23.50
  -8   6  -6  415.66   23.50
   8  -6   6  373.56   28.40
  -9   6  -6   11.10    5.30
  -9   6  -6   17.20    6.10
 -10   6  -6  247.68   18.40
 -10   6  -6  274.67   18.30
  11   5  -6  159.18   12.30
  11   5  -6  151.08   11.80
 -11  -5   6  162.18   14.90
  10   5  -6  127.69   11.60
  10   5  -6  119.89   11.00
 -10  -5   6  137.89   13.90
 -10  -5   6  136.49   13.00
   9   5  -6   -4.30    4.40
   9   5  -6    4.90    4.40
  -9  -5   6    0.50    6.00
  -9  -5   6   -8.60    4.60
   8   5  -6  172.68   13.10
   8   5  -6  162.38   12.90
  -8  -5   6  166.38   14.50
  -8  -5   6  162.28   14.20
   7   5  -6  274.97   17.60
   7   5  -6  285.27   17.70
  -7  -5   6  278.47   18.60
  -7  -5   6  252.87   18.10
   6   5  -6    6.80    4.40
   6   5  -6    3.90    4.00
  -6  -5   6   -0.80    4.10
  -6  -5   6   -6.50    4.30
   5   5  -6   83.49    8.20
   5   5  -6   95.19    8.70
  -5  -5   6   84.09    8.60
  -5  -5   6   99.49    8.40
   4   5  -6  165.28   11.90
   4   5  -6  147.19   11.10
  -4  -5   6  162.98   11.90
  -4  -5   6  152.28   11.00
   3   5  -6  112.89    9.80
   3   5  -6   98.49    9.20
  -3  -5   6  109.89    8.90
  -3  -5   6  105.19   10.50
   2   5  -6  156.88   10.90
   2   5  -6  146.99   11.10
  -2  -5   6  149.99   10.60
  -2  -5   6  131.29   10.90
   1   5  -6  441.16   24.80
   1   5  -6  456.25   24.30
  -1  -5   6  444.96   24.10
  -1  -5   6  420.86   24.60
   0   5  -6   39.50    5.00
   0   5  -6   40.50    5.70
   0  -5   6   39.40    5.30
   0  -5   6   40.60    5.20
  -1   5  -6  323.97   17.60
  -1   5  -6  302.17   17.90
   1  -5   6  295.67   22.00
   1  -5   6  287.77   17.70
   1  -5   6  302.47   17.30
  -2   5  -6   24.60    4.30
  -2   5  -6   17.00    4.20
   2  -5   6   24.80    3.90
   2  -5   6   23.50    8.10
   2  -5   6   23.90    4.20
  -3   5  -6 1097.59   55.99
  -3   5  -6 1028.70   56.19
   3  -5   6 1107.99   55.69
   3  -5   6 1078.29   55.79
   3  -5   6 1120.59   58.79
  -4   5  -6   30.80    4.90
  -4   5  -6   27.40    5.00
  -4   5  -6   28.30    9.30
   4  -5   6   33.70    4.20
   4  -5   6   37.20    9.00
   4  -5   6   32.80    4.10
  -5   5  -6    1.70    4.00
  -5   5  -6    0.80    7.80
  -5   5  -6    6.00    3.70
  -5   5  -6   -0.90    5.00
   5  -5   6    9.60    7.60
  -6   5  -6  374.56   21.30
  -6   5  -6  347.67   21.50
   6  -5   6  383.56   26.00
  -7   5  -6   34.80    6.30
  -7   5  -6   45.30    8.30
   7  -5   6   32.00   10.30
  -8   5  -6  150.78   12.60
  -8   5  -6  139.99   12.20
  -9   5  -6   31.10    6.50
  -9   5  -6   29.40    6.60
 -10   5  -6  186.88   15.60
 -10   5  -6  197.78   15.30
 -11  -4   6   63.99    9.50
 -11  -4   6   66.29   10.00
  10   4  -6   92.79    8.10
  10   4  -6  101.79    8.70
 -10  -4   6   84.09   12.10
 -10  -4   6   96.59   10.70
   9   4  -6   45.40    6.00
   9   4  -6   53.79   10.30
  -9  -4   6   45.00    7.50
  -9  -4   6   43.30    8.10
   8   4  -6   22.50    5.30
   8   4  -6   11.70    4.70
  -8  -4   6   27.70    6.40
  -8  -4   6   16.50    5.80
   7   4  -6   22.20    5.90
   7   4  -6   22.00    4.80
  -7  -4   6   28.70    6.30
  -7  -4   6   38.40    6.20
   6   4  -6  116.59   10.10
   6   4  -6  144.49   12.40
  -6  -4   6  112.79   10.40
  -6  -4   6  125.09   10.70
   5   4  -6  323.87   18.70
   5   4  -6  297.07   18.30
  -5  -4   6  319.17   19.10
   4   4  -6    5.10    4.00
   4   4  -6    5.60    3.40
  -4  -4   6    8.60    4.30
  -4  -4   6    5.60    3.40
   3   4  -6    0.50    3.80
   3   4  -6   -3.60    3.10
  -3  -4   6    7.80    3.50
  -3  -4   6   -0.40    4.10
   2   4  -6  648.64   34.50
   2   4  -6  665.33   34.80
  -2  -4   6  623.04   34.20
  -2  -4   6  653.13   34.80
   1   4  -6    8.10    3.50
   1   4  -6   13.40    4.30
  -1  -4   6    6.00    4.20
  -1  -4   6    6.80    3.50
   0   4  -6  146.39   10.70
   0   4  -6  155.68   10.10
   0  -4   6  141.99   10.00
   0  -4   6  138.59   10.50
  -1   4  -6   60.29    5.80
  -1   4  -6   58.19    6.40
   1  -4   6   57.59    5.70
   1  -4   6   63.09    6.20
   1  -4   6   52.69    9.40
  -2   4  -6  119.09    9.20
  -2   4  -6  101.99    8.40
   2  -4   6  104.39   12.00
   2  -4   6  103.19    8.60
   2  -4   6  102.79    8.90
  -3   4  -6  250.77   14.50
  -3   4  -6  220.18   19.20
  -3   4  -6  229.58   14.60
   3  -4   6  249.97   18.20
   3  -4   6  233.88   14.10
   3  -4   6  246.48   14.10
  -4   4  -6  166.88   16.80
  -4   4  -6  178.18   11.70
  -4   4  -6  182.38   12.10
   4  -4   6  197.08   12.00
   4  -4   6  170.68   15.40
   4  -4   6  182.58   11.20
  -5   4  -6  527.95   28.50
  -5   4  -6  525.35   32.60
  -5   4  -6  492.05   28.30
  -5   4  -6  545.35   28.30
   5  -4   6  533.45   27.40
   5  -4   6  505.15   27.30
  -6   4  -6  456.95   25.30
  -6   4  -6  480.05   25.70
  -6   4  -6  408.86   30.40
   6  -4   6  447.86   28.70
  -7   4  -6   -1.60    4.40
  -7   4  -6   -5.40    4.30
   7  -4   6    3.10    8.00
  -8   4  -6  282.77   18.70
  -8   4  -6  303.77   18.70
  -9   4  -6  110.89   10.70
  -9   4  -6   97.79    9.70
 -10   4  -6   43.40    7.60
 -11   4  -6    4.20    5.20
 -11   4  -6    1.00    5.60
 -11  -3   6    4.90    5.50
 -11  -3   6    8.90    6.20
 -10  -3   6   -5.70    4.90
 -10  -3   6    6.90    5.90
   9   3  -6    5.00    3.40
  -9  -3   6   -2.40    4.80
  -9  -3   6    4.60    5.30
   8   3  -6   19.80    4.10
   8   3  -6   16.10    4.30
  -8  -3   6   24.40    5.90
  -8  -3   6   18.00    5.30
   7   3  -6   84.89    7.80
   7   3  -6   91.09    8.00
  -7  -3   6   98.29    9.10
  -7  -3   6  101.89    9.40
   6   3  -6  135.09   10.30
   6   3  -6  142.19   10.40
  -6  -3   6  150.58   15.10
  -6  -3   6  147.59   11.40
   5   3  -6  544.65   29.00
   5   3  -6  497.25   28.80
  -5  -3   6  577.74   29.50
  -5  -3   6  532.55   29.50
   4   3  -6   29.00    4.70
   4   3  -6   34.20    4.70
  -4  -3   6   34.80    5.40
  -4  -3   6   29.50    4.60
   3   3  -6  353.56   20.70
   3   3  -6  370.46   21.00
  -3  -3   6  370.56   21.40
  -3  -3   6  390.76   20.90
   2   3  -6  759.02   39.40
   2   3  -6  759.82   39.60
  -2  -3   6  721.43   39.20
  -2  -3   6  771.32   39.80
   1   3  -6   30.10    4.70
   1   3  -6   30.30    4.40
  -1  -3   6   34.90    4.70
  -1  -3   6   31.10    5.00
   0   3  -6  295.87   16.30
   0   3  -6  275.37   16.70
   0  -3   6  275.27   16.60
   0  -3   6  302.97   16.50
  -1   3  -6  379.96   21.20
  -1   3  -6  372.26   20.70
   1  -3   6  365.96   23.20
   1  -3   6  414.96   21.50
   1  -3   6  362.96   21.00
  -2   3  -6  313.77   18.40
  -2   3  -6  333.97   18.00
   2  -3   6  334.07   18.70
   2  -3   6  321.77   18.10
   2  -3   6  267.67   21.00
  -3   3  -6 1636.74   80.19
  -3   3  -6 1504.65   80.39
  -3   3  -6 1475.55   82.29
   3  -3   6 1538.95   80.09
   3  -3   6 1693.93   80.19
   3  -3   6 1601.04   81.79
  -4   3  -6   56.09    6.20
  -4   3  -6   67.29   10.10
  -4   3  -6   69.89    6.40
   4  -3   6   70.29    6.40
   4  -3   6   84.39    9.60
   4  -3   6   60.29    6.80
  -5   3  -6   14.40    4.10
  -5   3  -6   20.60    7.40
  -5   3  -6   18.80    4.00
   5  -3   6   24.00    6.80
   5  -3   6   15.00    3.30
   5  -3   6   16.00    3.40
  -6   3  -6  112.29    9.30
  -6   3  -6  119.59    9.70
   6  -3   6  102.19    7.70
   6  -3   6  109.79    7.90
   6  -3   6  124.19   12.40
  -7   3  -6  237.18   21.70
  -7   3  -6  273.67   16.80
  -7   3  -6  266.57   16.60
  -8   3  -6  773.52   40.90
  -8   3  -6  729.43   40.50
  -9   3  -6  109.49   10.30
  -9   3  -6   73.69    9.10
 -10   3  -6   -0.80    5.10
 -10   3  -6    6.00    8.10
 -11   3  -6   54.29    8.50
 -11   3  -6   68.19    9.10
 -11  -2   6   -0.50    5.40
 -11  -2   6    9.40    5.90
 -10  -2   6   -3.40    5.10
 -10  -2   6    7.20    5.20
  -9  -2   6    4.40    4.80
  -9  -2   6   -1.50    4.40
  -8  -2   6   36.50    6.50
  -8  -2   6   40.00    6.30
   7   2  -6  450.25   24.20
   7   2  -6  413.76   23.40
  -7  -2   6  449.36   25.00
   6   2  -6  409.46   23.20
   6   2  -6  425.96   23.20
  -6  -2   6  407.56   24.10
  -6  -2   6  472.15   24.40
   5   2  -6  180.58   12.00
   5   2  -6  186.78   11.70
  -5  -2   6  186.68   12.60
  -5  -2   6  214.58   12.70
   4   2  -6    1.30    2.80
   4   2  -6    3.90    3.40
  -4  -2   6    2.80    3.50
   3   2  -6  456.15   24.30
   3   2  -6  427.16   24.80
  -3  -2   6  435.96   24.80
  -3  -2   6  485.95   24.50
   2   2  -6  300.17   16.20
   2   2  -6  262.47   15.90
  -2  -2   6  276.27   16.40
  -2  -2   6  279.57   15.90
   1   2  -6   31.00    4.20
   1   2  -6   34.60    3.80
  -1  -2   6   27.70    5.70
  -1  -2   6   20.10    3.90
   0   2  -6 1121.69   56.69
   0   2  -6 1047.20   56.19
   0  -2   6 1154.08   56.59
   0  -2   6 1101.19   56.59
  -1   2  -6   46.30    4.60
   1  -2   6   42.90    4.40
   1  -2   6   37.40    4.60
  -2   2  -6  178.58   11.90
  -2   2  -6  199.08   11.90
   2  -2   6  178.78   12.00
   2  -2   6  212.08   11.90
  -3   2  -6 1031.10   50.19
  -3   2  -6  920.31   50.19
  -3   2  -6  950.00   51.99
   3  -2   6  983.90   50.09
   3  -2   6  951.10   50.09
   3  -2   6  992.70   51.39
  -4   2  -6  704.23   35.70
  -4   2  -6  626.14   35.70
  -4   2  -6  638.04   37.90
   4  -2   6  699.13   35.50
   4  -2   6  690.63   37.20
   4  -2   6  682.53   35.40
  -5   2  -6  233.08   14.40
  -5   2  -6  235.48   14.10
  -5   2  -6  213.88   17.50
   5  -2   6  215.58   13.50
   5  -2   6  237.48   13.70
   5  -2   6  239.18   16.50
  -6   2  -6  130.09   10.30
  -6   2  -6  127.99   10.20
  -6   2  -6  161.38   14.60
   6  -2   6  131.99    9.00
  -7   2  -6  417.06   23.40
  -7   2  -6  448.86   23.80
  -7   2  -6  388.76   27.30
   7  -2   6  402.96   21.90
   7  -2   6  384.76   22.00
  -8   2  -6   42.80    6.70
  -8   2  -6   44.40    6.70
  -9   2  -6    6.40    5.10
  -9   2  -6    3.40    4.90
 -10   2  -6   -1.40    5.90
 -10   2  -6    4.60    5.20
 -11   2  -6    9.00    5.70
 -11   2  -6   13.60    6.40
 -12   2  -6    1.90    6.00
 -12   2  -6    7.70    5.70
 -11  -1   6   -0.10    5.00
 -11  -1   6   -2.20    5.50
 -10  -1   6   22.30    6.30
 -10  -1   6   28.60    6.00
  -9  -1   6   10.20    4.80
  -9  -1   6   -0.80    4.60
  -8  -1   6  115.09   10.50
  -7  -1   6  399.56   24.30
  -7  -1   6  460.55   24.40
  -6  -1   6  481.65   27.90
  -6  -1   6  541.55   28.00
   5   1  -6   48.60    4.50
   5   1  -6   57.19    5.10
  -5  -1   6   45.40    5.40
  -5  -1   6   65.09    6.00
   4   1  -6   30.10    3.90
   4   1  -6   25.80    3.60
  -4  -1   6   38.80    4.70
   3   1  -6  116.39    8.20
   3   1  -6  121.19    8.50
  -3  -1   6  126.39    9.30
   2   1  -6 1192.78   59.39
   2   1  -6 1189.18   59.29
  -2  -1   6 1168.98   59.19
  -2  -1   6 1104.29   59.49
   1   1  -6  653.13   33.40
   1   1  -6  662.53   33.80
  -1  -1   6  676.53   33.60
  -1  -1   6  599.14   33.70
   0   1  -6  701.43   38.90
   0  -1   6  836.12   39.70
   0  -1   6  750.02   39.30
  -1   1  -6   57.59    5.00
  -1   1  -6   68.09    5.90
   1  -1   6   62.49    5.60
   1  -1   6   65.29    5.60
  -2   1  -6  143.19   10.60
  -2   1  -6  151.38    9.70
   2  -1   6  162.88   10.00
   2  -1   6  153.58    9.70
  -3   1  -6  305.37   18.80
  -3   1  -6  293.77   17.30
  -3   1  -6  304.87   17.00
   3  -1   6  282.77   16.90
   3  -1   6  283.87   17.90
   3  -1   6  319.27   17.20
  -4   1  -6   36.90    5.40
  -4   1  -6   34.80    7.00
  -4   1  -6   42.50    5.40
   4  -1   6   42.10    5.00
  -5   1  -6  952.00   50.39
  -5   1  -6  964.30   50.49
  -5   1  -6  977.60   52.09
   5  -1   6  978.60   52.49
   5  -1   6  975.40   49.99
  -6   1  -6  238.68   17.90
  -6   1  -6  243.48   15.00
  -6   1  -6  235.18   15.00
   6  -1   6  259.07   16.30
   6  -1   6  229.78   14.20
  -7   1  -6  211.68   14.40
  -7   1  -6  210.98   18.00
  -7   1  -6  225.88   14.60
   7  -1   6  215.38   13.30
  -8   1  -6    3.70    4.40
  -8   1  -6    0.80    4.70
   8  -1   6    1.60    3.10
   8  -1   6   -2.60    3.80
  -9   1  -6   19.50    5.90
  -9   1  -6   18.70    5.80
 -10   1  -6   38.60    7.20
 -11   1  -6   25.60    6.80
 -11   1  -6   28.90    6.80
 -12   1  -6   43.10    8.20
 -12   1  -6   33.60    7.80
 -11   0   6    9.50    5.40
 -11   0   6   11.20    5.80
 -10   0   6  393.26   23.10
 -10   0   6  373.76   23.20
  -9   0   6   11.80    5.50
  -9   0   6   11.20    4.60
  -8   0   6   61.29    7.10
  -8   0   6   57.19    6.60
  -7   0   6  233.58   14.90
  -7   0   6  242.98   14.90
  -7   0   6  232.88   18.90
  -6   0   6   68.39    6.20
  -6   0   6   65.59    6.40
  -6   0   6   62.39    8.90
  -5   0   6   72.09    6.30
  -5   0   6   74.69    8.70
  -5   0   6   76.09    6.50
  -4   0   6   27.90    4.10
  -4   0   6   41.00    4.30
  -4   0   6   29.60    5.80
   3   0  -6  118.19    7.80
   3   0  -6  119.19    7.70
  -3   0   6  125.79    8.80
   2   0  -6  386.06   20.10
   2   0  -6  368.06   20.10
  -2   0   6  395.36   20.20
  -2   0   6  361.56   20.40
   1   0  -6    3.90    2.00
   1   0  -6   12.10    2.60
  -1   0   6    6.60    2.40
  -1   0   6   10.10    2.80
   0   0  -6   27.10    3.30
   0   0  -6   24.80    3.50
   0   0   6   38.80    3.80
   0   0   6   26.30    3.50
  -1   0  -6  143.29    9.00
  -1   0  -6  128.79    8.50
   1   0   6  133.89    8.80
  -2   0  -6   72.39    6.40
  -2   0  -6   72.19    6.20
   2   0   6   68.09    6.20
   2   0   6   85.59    6.60
  -3   0  -6  105.39    8.40
  -3   0  -6  112.29    8.70
  -3   0  -6  121.39    9.70
   3   0   6  105.09    8.50
   3   0   6  131.99   10.00
  -4   0  -6  469.05   27.10
  -4   0  -6  444.76   27.00
  -4   0  -6  524.85   28.30
   4   0   6  530.45   27.10
   4   0   6  532.35   27.20
  -5   0  -6  155.48   11.10
  -5   0  -6  153.08   13.30
  -5   0  -6  145.09   10.90
   5   0   6  162.48   11.00
   5   0   6  147.89   10.50
  -6   0  -6   48.60    6.10
  -6   0  -6   57.09    6.60
  -6   0  -6   60.49    8.50
   6   0   6   67.39    6.20
   6   0   6   66.99    6.40
  -7   0  -6 1882.61   98.99
  -7   0  -6 1798.32   97.29
   7   0   6 2048.30   96.89
   7   0   6 1872.01   96.59
  -8   0  -6    2.00    4.50
  -8   0  -6   -1.80    4.10
  -8   0  -6    3.80    6.80
   8   0   6   -7.10    3.40
   8   0   6    5.20    3.50
  -9   0  -6    6.10    5.00
  -9   0  -6   -5.70    4.70
   9   0   6    0.10    3.40
   9   0   6    3.10    3.40
 -10   0  -6   36.30    7.90
 -10   0  -6   38.10    7.30
  10   0   6   32.20    4.60
 -11   0  -6   46.90    8.20
 -11   0  -6   53.19    8.40
 -12   0  -6   69.29    9.70
 -12   0  -6   52.29    9.20
 -11   1   6   -0.20    4.10
 -11   1   6   -2.60    4.80
 -10   1   6  174.28   13.60
 -10   1   6  193.08   13.60
  -9   1   6   21.10    4.80
  -9   1   6    6.30    4.20
  -8   1   6  140.09   10.30
  -8   1   6  126.99   10.20
  -7   1   6  442.76   24.30
  -7   1   6  428.16   24.10
  -7   1   6  456.45   28.70
  -6   1   6   19.60    3.60
  -6   1   6   20.60    7.00
  -6   1   6   18.80    3.90
  -5   1   6  657.73   36.60
  -5   1   6  655.53   33.80
  -5   1   6  634.14   34.30
  -4   1   6   -1.70    2.70
  -4   1   6   -4.20    4.70
  -4   1   6    4.00    2.40
  -3   1   6   15.30    2.90
  -3   1   6   13.40    3.30
   2  -1  -6 3812.32  194.48
  -2   1   6 3969.00  194.88
   1  -1  -6    5.20    2.10
   1  -1  -6    3.40    1.80
  -1   1   6    2.30    2.30
  -1   1   6    4.50    2.10
   0  -1  -6  654.73   34.90
   0  -1  -6  679.53   34.70
   0   1   6  694.33   34.90
   0   1   6  680.63   35.00
  -1  -1  -6  207.98   11.80
  -1  -1  -6  191.48   11.50
   1   1   6  196.68   12.90
   1   1   6  211.38   12.00
  -2  -1  -6   95.59    7.40
  -2  -1  -6  113.79    7.80
   2   1   6  116.19    7.90
   2   1   6  107.19    7.70
  -3  -1  -6  568.14   30.70
  -3  -1  -6  554.24   30.60
   3   1   6  584.34   30.90
   3   1   6  610.24   30.80
  -4  -1  -6  155.28   11.60
  -4  -1  -6  163.08   11.50
   4   1   6  187.28   11.90
   4   1   6  159.78   11.40
  -5  -1  -6  368.56   20.00
  -5  -1  -6  311.47   19.60
   5   1   6  305.87   19.20
   5   1   6  385.46   20.00
  -6  -1  -6   51.59    7.60
  -6  -1  -6   60.99    7.00
  -6  -1  -6   55.79    6.50
   6   1   6   56.99    6.40
   6   1   6   54.99    6.00
  -7  -1  -6  934.71   51.49
  -7  -1  -6  982.30   51.59
  -7  -1  -6  993.50   52.89
   7   1   6  941.21   50.89
   7   1   6 1031.80   51.19
  -8  -1  -6  475.45   28.70
  -8  -1  -6  421.36   26.50
  -8  -1  -6  452.55   26.70
   8   1   6  501.25   26.00
   8   1   6  447.96   25.70
  -9  -1  -6  171.28   13.20
  -9  -1  -6  145.49   12.80
   9   1   6  146.59   11.40
   9   1   6  142.19   11.10
 -10  -1  -6   25.50    6.50
 -10  -1  -6   15.00    6.20
  10   1   6   27.90    5.00
  10   1   6   18.90    4.80
 -11  -1  -6   93.99   10.90
 -11  -1  -6   77.09   10.10
  11   1   6   87.99    7.80
  11   1   6   97.79    8.40
 -12  -1  -6   26.30    7.40
 -12  -1  -6   15.00    6.80
 -11   2   6    2.50    4.40
 -11   2   6    8.20    4.70
 -10   2   6  195.78   13.70
 -10   2   6  195.98   13.60
  -9   2   6   39.50    5.40
  -9   2   6   30.20    5.20
  -8   2   6   15.30    4.20
  -8   2   6   20.30    4.00
  -7   2   6    1.10    7.30
  -7   2   6    6.20    3.30
  -7   2   6    8.60    3.40
  -6   2   6    0.80    7.80
  -6   2   6    6.50    3.00
  -5   2   6  271.37   14.90
  -5   2   6  274.47   19.50
  -5   2   6  266.97   14.80
  -4   2   6  318.07   17.50
  -4   2   6  348.07   21.50
  -3   2   6  352.46   17.50
  -3   2   6  314.47   20.90
  -3   2   6  315.57   17.60
  -2   2   6  695.83   34.10
  -2   2   6  635.94   34.20
   1  -2  -6   30.20    2.80
   1  -2  -6   29.00    2.90
  -1   2   6   33.10    3.50
  -1   2   6   25.90    3.40
   0  -2  -6  253.57   13.70
   0  -2  -6  255.37   14.00
   0   2   6  254.57   14.10
   0   2   6  248.38   14.20
  -1  -2  -6  846.02   43.30
  -1  -2  -6  825.02   43.10
   1   2   6  859.91   43.50
  -2  -2  -6   31.10    4.30
  -2  -2  -6   33.70    4.20
   2   2   6   34.30    4.20
   2   2   6   36.30    5.40
  -3  -2  -6  632.04   33.50
  -3  -2  -6  607.84   33.30
   3   2   6  596.04   33.30
   3   2   6  693.83   33.70
  -4  -2  -6  147.59   11.10
  -4  -2  -6  148.59   11.00
   4   2   6  159.68   11.40
   4   2   6  153.08   10.80
  -5  -2  -6  335.97   19.50
  -5  -2  -6  312.47   19.10
   5   2   6  329.07   19.00
   5   2   6  332.97   19.30
  -6  -2  -6   29.40    5.10
  -6  -2  -6   35.10    5.20
   6   2   6   24.80    5.00
   6   2   6   29.10    4.80
  -7  -2  -6  268.27   16.20
  -7  -2  -6  205.28   15.30
   7   2   6  244.68   15.80
   7   2   6  245.88   15.50
  -8  -2  -6  190.78   13.90
  -8  -2  -6  159.38   13.10
   8   2   6  168.08   12.60
   8   2   6  190.88   13.20
  -9  -2  -6  126.39   11.90
  -9  -2  -6  127.09   11.70
   9   2   6  128.09   11.10
   9   2   6  139.79   11.40
 -10  -2  -6   34.20    7.30
 -10  -2  -6   36.90    7.50
  10   2   6   45.30    6.70
  10   2   6   53.99    7.00
 -11  -2  -6  141.69   16.80
 -11  -2  -6  199.18   15.80
  11   2   6  193.68   13.40
  11   2   6  205.98   13.70
 -12  -2  -6  115.29   12.60
 -12  -2  -6  120.09   12.50
  12   2   6   91.89    8.50
  12   2   6   84.39   10.40
 -10   3   6  110.39    9.50
 -10   3   6  104.29    9.40
  -9   3   6   30.00    4.80
  -9   3   6   33.60    4.80
  -8   3   6   -3.00    3.20
  -8   3   6   -5.00    2.80
  -6   3   6  679.93   40.60
  -5   3   6   76.59   10.60
  -4   3   6   36.10    7.80
   3  -3  -6   35.40    6.60
  -3   3   6   40.60    7.50
   2  -3  -6  336.37   20.60
  -2   3   6  323.77   17.80
  -2   3   6  352.26   17.70
  -2   3   6  314.37   23.50
  -1   3   6  334.07   18.00
  -1   3   6  334.67   18.10
   0  -3  -6    1.90    2.30
   0  -3  -6   10.70    2.30
   0   3   6    7.70    3.00
   0   3   6    5.20    2.80
  -1  -3  -6  217.08   12.80
  -1  -3  -6  214.58   12.60
   1   3   6  230.98   13.20
   1   3   6  216.48   13.00
  -2  -3  -6  405.56   21.70
  -2  -3  -6  388.46   21.60
   2   3   6  369.86   21.70
   2   3   6  421.76   22.00
  -3  -3  -6   12.80    3.90
  -3  -3  -6    7.40    4.20
   3   3   6   14.60    4.00
   3   3   6    7.50    4.10
  -4  -3  -6  234.18   14.60
  -4  -3  -6  233.08   14.80
   4   3   6  216.38   14.40
   4   3   6  236.88   14.80
  -5  -3  -6  614.94   33.80
  -5  -3  -6  639.34   34.00
   5   3   6  682.83   34.20
   5   3   6  577.54   33.50
  -6  -3  -6   19.80    4.60
  -6  -3  -6   12.90    4.60
   6   3   6    9.80    4.20
   6   3   6   14.00    4.70
  -7  -3  -6    7.70    4.10
  -7  -3  -6    6.60    4.40
   7   3   6    9.70    4.00
   7   3   6    0.90    4.00
  -8  -3  -6   90.49    9.20
  -8  -3  -6   86.39    9.50
   8   3   6  101.39    9.40
   8   3   6   82.39    8.50
  -9  -3  -6    1.90    5.40
  -9  -3  -6    1.50    8.30
   9   3   6   -7.50    4.00
   9   3   6    2.80    4.90
 -10  -3  -6    1.50    5.30
 -10  -3  -6    1.70    5.20
  10   3   6   -1.50    4.60
  10   3   6    4.90    4.40
 -11  -3  -6   62.19    9.70
 -11  -3  -6   70.19    9.50
  11   3   6   72.09    8.30
  11   3   6   57.49    7.70
 -12  -3  -6   12.60    6.70
  12   3   6    7.30    5.00
  12   3   6   12.60    5.10
  10  -4  -6    3.40    8.30
  -6   4   6  239.38   21.80
   5  -4  -6   64.79   10.80
  -5   4   6   45.60   10.00
   4  -4  -6   25.90    7.20
  -4   4   6   39.50    8.90
   3  -4  -6   24.70    6.60
  -3   4   6   21.10    7.40
   2  -4  -6   26.70    6.40
  -2   4   6   23.80    2.90
  -2   4   6   12.90    7.30
  -2   4   6   18.80    2.80
   1  -4  -6  483.15   27.00
  -1   4   6  431.36   24.00
  -1   4   6  462.85   24.10
   0  -4  -6  309.77   16.30
   0  -4  -6  305.47   16.40
   0  -4  -6  330.87   18.80
   0   4   6  280.37   17.00
  -1  -4  -6  100.79    7.20
  -1  -4  -6   83.69    7.20
  -1  -4  -6   89.69    8.10
   1   4   6   90.89    7.90
  -2  -4  -6  119.59    9.90
  -2  -4  -6  109.39    8.90
   2   4   6   96.99    8.90
   2   4   6  114.39    9.00
  -3  -4  -6  156.68   10.60
  -3  -4  -6  139.29   10.60
   3   4   6  134.99   10.70
   3   4   6  120.29   10.20
  -4  -4  -6   53.09    6.40
  -4  -4  -6   51.59    6.20
   4   4   6   46.70    6.40
   4   4   6   56.29    6.40
  -5  -4  -6  920.71   48.60
  -5  -4  -6  951.40   48.30
   5   4   6  889.41   48.10
   5   4   6  903.41   48.30
  -6  -4  -6   20.60    4.80
  -6  -4  -6   19.90    4.80
   6   4   6   26.70    5.00
   6   4   6   17.40    4.80
  -7  -4  -6   49.40    6.90
  -7  -4  -6   35.60    6.60
   7   4   6   30.20    6.30
   7   4   6   47.30    6.80
  -8  -4  -6   91.29    9.80
  -8  -4  -6   93.99   10.40
   8   4   6   88.99    9.50
   8   4   6   88.69    9.60
  -9  -4  -6   -1.00    5.30
  -9  -4  -6    8.40    5.60
   9   4   6    4.20    5.00
   9   4   6    1.30    4.80
 -10  -4  -6   17.10    7.40
 -10  -4  -6    2.90    5.60
  10   4   6   24.70    6.10
  10   4   6    8.50    5.30
 -11  -4  -6   40.90    7.80
 -11  -4  -6   41.40    8.40
  11   4   6   40.90    7.20
  11   4   6   42.10    7.30
 -12  -4  -6   49.40    8.90
  12   4   6   37.40    7.10
  12   4   6   35.40    6.70
  10  -5  -6   16.70    9.40
   9  -5  -6   73.59   11.20
   8  -5  -6   38.60    9.70
   7  -5  -6   81.49   11.30
   6  -5  -6  145.59   13.60
   5  -5  -6  216.68   18.40
  -5   5   6  226.88   21.30
   4  -5  -6    8.10    6.80
   4  -5  -6   -1.80    5.70
  -4   5   6    0.10    7.40
   3  -5  -6   27.00    6.40
   3  -5  -6   31.10    7.40
  -3   5   6   39.10    8.70
   2  -5  -6  658.33   35.30
   2  -5  -6  682.53   34.70
  -2   5   6  569.84   31.90
  -2   5   6  603.64   32.00
   1  -5  -6  223.28   16.90
   1  -5  -6  223.18   15.10
  -1   5   6  203.78   12.30
  -1   5   6  202.28   12.50
   0  -5  -6    1.10    6.90
   0  -5  -6    5.50    5.30
   0  -5  -6    6.10    2.20
   0  -5  -6   10.60    2.40
   0   5   6   10.30    3.70
   0   5   6    0.70    3.20
  -1  -5  -6   80.69    7.70
  -1  -5  -6   69.89    5.80
  -1  -5  -6   66.19    6.00
   1   5   6   61.39    6.60
   1   5   6   79.29    6.80
  -2  -5  -6  115.99    8.50
  -2  -5  -6   96.89    8.40
   2   5   6   94.79    8.50
   2   5   6   95.89    8.40
  -3  -5  -6 1612.94   82.49
  -3  -5  -6 1575.44   82.29
   3   5   6 1638.54   82.59
   3   5   6 1628.34   82.79
  -4  -5  -6   -1.70    3.80
  -4  -5  -6    4.40    4.00
   4   5   6   -1.50    4.00
   4   5   6    2.30    3.80
  -5  -5  -6   24.80    5.40
  -5  -5  -6   21.30    5.00
   5   5   6   22.40    5.40
   5   5   6   21.70    5.20
  -6  -5  -6   57.09    6.90
  -6  -5  -6   47.00    6.90
   6   5   6   52.79    6.80
   6   5   6   46.30    6.80
  -7  -5  -6   -1.20    4.30
  -7  -5  -6   -2.20    4.00
   7   5   6   -4.70    3.50
   7   5   6   -3.60    4.30
  -8  -5  -6  336.37   22.60
  -8  -5  -6  338.17   22.40
   8   5   6  367.76   22.10
   8   5   6  378.66   22.60
  -9  -5  -6   26.40    7.20
  -9  -5  -6   30.50    6.70
   9   5   6   24.80    6.10
   9   5   6   17.20    6.20
 -10  -5  -6  144.19   14.40
 -10  -5  -6  125.99   13.20
  10   5   6  155.98   13.40
  10   5   6  155.78   13.50
 -11  -5  -6    7.40    8.10
 -11  -5  -6    2.20    5.30
  11   5   6   16.80    5.80
  11   5   6   -8.90    5.10
 -12  -5  -6   76.19   10.70
  12   5   6   90.99   10.00
   8  -6  -6  189.68   18.70
   7  -6  -6   14.90    8.80
   6  -6  -6   96.89   13.20
   6  -6  -6   93.29   11.60
   5  -6  -6  882.21   49.60
   5  -6  -6  935.71   51.29
  -5   6   6  904.71   56.19
   4  -6  -6   86.39   11.60
   4  -6  -6   91.89   10.60
  -4   6   6  105.39   14.20
   3  -6  -6  224.38   17.60
   3  -6  -6  163.08   15.60
  -3   6   6  219.98   19.20
   2  -6  -6 1130.09   57.29
   2  -6  -6 1047.50   55.69
  -2   6   6 1009.40   53.69
  -2   6   6 1046.30   53.79
   1  -6  -6 1592.34   80.89
   1  -6  -6 1552.34   79.29
  -1   6   6 1503.25   77.99
  -1   6   6 1510.95   78.09
   0  -6  -6  848.12   42.30
   0   6   6  755.82   41.20
   0   6   6  775.82   41.40
  -1  -6  -6   36.70    4.30
  -1  -6  -6   41.40    4.30
   1   6   6   34.00    4.90
   1   6   6   28.80    5.00
  -2  -6  -6    1.30    3.10
  -2  -6  -6    2.60    2.90
   2   6   6    3.70    3.60
   2   6   6    5.00    3.60
  -3  -6  -6   39.90    5.20
  -3  -6  -6   34.80    5.30
   3   6   6   41.10    5.50
   3   6   6   35.00    5.70
  -4  -6  -6   19.20    4.70
   4   6   6   20.70    4.80
   4   6   6   22.10    5.20
   4   6   6   26.20    4.80
  -5  -6  -6   28.90    5.60
  -5  -6  -6   27.60    5.30
   5   6   6   27.10    5.50
   5   6   6   15.80    5.00
  -6  -6  -6   13.80    5.00
  -6  -6  -6   16.60    4.80
   6   6   6    8.40    4.60
   6   6   6   16.90    5.30
  -7  -6  -6   65.69    8.40
  -7  -6  -6   73.79    9.30
   7   6   6   89.09    9.40
   7   6   6   76.29    9.10
  -8  -6  -6    1.50    4.80
  -8  -6  -6   -3.40    5.30
   8   6   6    4.00    5.40
   8   6   6   -2.50    4.70
  -9  -6  -6   86.59   15.10
  -9  -6  -6   89.29   10.30
   9   6   6   94.69   10.20
   9   6   6   87.19   11.80
 -10  -6  -6   10.10    6.40
 -10  -6  -6   -5.50    5.20
  10   6   6   -5.40    5.10
  10   6   6    1.80    5.70
 -11  -6  -6   55.89    9.10
  11   6   6   68.39    9.00
  11   6   6   46.80    8.30
 -12  -6  -6  141.89   19.10
  12   6   6  204.58   15.70
  12   6   6  182.78   15.90
   9  -7  -6   -5.20    8.40
   8  -7  -6   46.30   11.60
   7  -7  -6  111.69   14.80
   7  -7  -6  108.19   12.60
   6  -7  -6   -5.90    7.50
   6  -7  -6   -0.50    8.60
   5  -7  -6  111.49   12.20
   5  -7  -6  102.99   14.20
   4  -7  -6  183.98   15.70
   4  -7  -6  142.29   16.00
  -4   7   6  120.09   17.30
   3  -7  -6    9.90    6.60
   3  -7  -6   -1.60    8.00
   2  -7  -6   51.59   18.30
   2  -7  -6   37.70    7.30
  -2   7   6   31.30    4.30
  -2   7   6   31.80    4.20
   1  -7  -6  178.08   23.50
  -1   7   6  165.88   11.00
  -1   7   6  158.18   11.00
   0  -7  -6  138.99   15.10
   0   7   6  142.49   10.30
   0   7   6  143.59   10.50
  -1  -7  -6   28.10    3.90
  -1  -7  -6   31.30    4.10
   1   7   6   26.10    5.10
   1   7   6   29.30    4.60
  -2  -7  -6   46.10    5.40
  -2  -7  -6   53.59    5.90
   2   7   6   55.19    6.50
   2   7   6   54.79    6.20
  -3  -7  -6  544.55   29.50
  -3  -7  -6  512.15   29.50
   3   7   6  548.75   30.30
   3   7   6  541.45   29.80
   3   7   6  561.64   30.20
  -4  -7  -6   17.40    4.70
  -4  -7  -6   16.00    4.20
   4   7   6   19.30    4.90
   4   7   6   17.70    5.10
   4   7   6   17.30    4.90
  -5  -7  -6   10.80    5.10
  -5  -7  -6    6.10    4.20
   5   7   6    8.90    5.10
   5   7   6    5.20    4.50
   5   7   6    4.00    4.30
  -6  -7  -6   18.90    6.00
  -6  -7  -6   24.70    5.60
   6   7   6   22.70    6.20
   6   7   6   27.50    5.90
  -7  -7  -6  147.39   13.40
  -7  -7  -6  163.18   13.20
   7   7   6  157.38   14.00
   7   7   6  142.99   13.00
  -8  -7  -6  114.49   12.00
  -8  -7  -6   93.49   11.00
   8   7   6  125.79   12.20
   8   7   6  129.99   11.80
  -9  -7  -6  148.79   14.30
  -9  -7  -6  158.78   14.20
   9   7   6  145.99   13.70
 -10  -7  -6   26.60    6.90
 -10  -7  -6    9.20    8.90
  10   7   6    6.50    6.00
  10   7   6   29.90    7.10
 -11  -7  -6   81.89   10.50
  11   7   6   75.09   10.00
  11   7   6   72.09   10.10
 -12  -7  -6  188.08   17.50
  12   7   6  207.28   16.90
   7  -8  -6   60.89   13.30
   6  -8  -6   52.39   12.10
   5  -8  -6  147.19   16.40
   4  -8  -6    9.90   10.10
   3  -8  -6   64.89   13.10
  -3   8   6   78.29    7.10
   2  -8  -6  464.25   28.30
  -2   8   6  377.56   21.20
  -2   8   6  341.17   21.20
   1  -8  -6   20.20   10.10
  -1   8   6   23.70    4.60
  -1   8   6   26.90    4.90
   0  -8  -6   17.50   19.20
   0   8   6   43.40    5.70
   0   8   6   48.40    6.00
  -1  -8  -6   75.09    6.20
   1   8   6   72.39    7.70
   1   8   6   66.19    7.20
  -2  -8  -6  995.40   51.39
  -2  -8  -6  986.20   51.29
   2   8   6  975.70   52.19
   2   8   6  993.20   52.29
  -3  -8  -6    2.30    3.40
  -3  -8  -6    0.50    4.90
   3   8   6   -3.50    3.80
   3   8   6    3.10    4.30
   3   8   6    1.90    4.80
  -4  -8  -6    0.50    3.70
  -4  -8  -6    1.30    4.50
   4   8   6   -3.70    4.80
   4   8   6    1.50    4.40
   4   8   6   -2.70    4.10
  -5  -8  -6   13.30    4.70
  -5  -8  -6   14.50    5.50
   5   8   6   16.80    5.40
   5   8   6   18.40    5.70
   5   8   6   15.90    5.60
  -6  -8  -6   74.39    9.30
  -6  -8  -6   81.99    8.70
   6   8   6   92.69    8.60
   6   8   6   67.29    9.60
   6   8   6   81.79    9.30
  -7  -8  -6  205.68   17.00
  -7  -8  -6  218.68   16.00
   7   8   6  216.18   16.30
   7   8   6  229.28   16.80
  -8  -8  -6    1.90    4.90
  -8  -8  -6   15.20    7.10
   8   8   6   -2.40    5.50
  -9  -8  -6   73.29   10.60
  -9  -8  -6   61.89    9.20
   9   8   6   77.09    9.90
   9   8   6   65.09    9.80
 -10  -8  -6   86.49   10.90
  10   8   6  115.49   12.20
  10   8   6   79.29   11.30
 -11  -8  -6   -0.40    5.50
  11   8   6   13.80    6.60
 -12  -8  -6  116.79   13.10
  12   8   6  112.69   12.60
   7  -9  -6  117.99   16.30
   6  -9  -6   14.80   10.60
   5  -9  -6  147.89   17.60
   4  -9  -6    5.20    9.80
   3  -9  -6    1.00   10.20
  -3   9   6    2.70    3.80
  -3   9   6   12.10    4.10
   2  -9  -6    7.80   11.00
  -2   9   6    1.30    3.90
  -2   9   6    3.50    3.90
   1  -9  -6  108.59   16.10
  -1   9   6  120.89   10.00
  -1   9   6  116.09   10.30
   0  -9  -6  101.39   15.90
   0   9   6   91.09    9.10
   0   9   6   93.99    8.80
  -1  -9  -6    4.20   10.60
  -1  -9  -6    1.30    2.90
  -1  -9  -6    7.30    3.00
   1   9   6    3.80    4.30
   1   9   6    5.40    4.60
  -2  -9  -6  517.05   26.80
  -2  -9  -6  463.75   26.70
   2   9   6  465.95   27.60
   2   9   6  479.05   27.90
  -3  -9  -6    3.20    3.90
  -3  -9  -6    6.20    4.80
   3   9   6   12.90    5.10
   3   9   6    2.30    5.60
   3   9   6    0.90    5.00
  -4  -9  -6   40.10    6.70
  -4  -9  -6   32.40    5.90
   4   9   6   26.10    6.70
   4   9   6   38.70    7.10
   4   9   6   35.90    6.80
  -5  -9  -6    6.10    4.50
  -5  -9  -6    8.50    5.40
   5   9   6    4.60    5.10
  -6  -9  -6   25.90    6.90
  -6  -9  -6   30.50    6.50
   6   9   6   38.50    7.40
   6   9   6   25.40    7.00
   6   9   6   33.70    7.30
  -7  -9  -6   12.00    6.70
  -7  -9  -6   16.50    5.90
   7   9   6   20.00    6.20
   7   9   6   17.90    6.40
   7   9   6   16.00    8.10
  -8  -9  -6  112.39   12.70
  -8  -9  -6  103.19   11.60
   8   9   6  131.29   13.00
   8   9   6  136.39   12.90
  -9  -9  -6   44.40    8.20
   9   9   6   47.80   13.50
   9   9   6   57.49    9.30
 -10  -9  -6   46.60    8.20
  10   9   6   51.49    9.40
 -11  -9  -6   -0.20    5.70
  11   9   6    8.20    6.80
   6 -10  -6    8.70   10.50
   5 -10  -6    5.20   11.20
   4 -10  -6   44.40   13.20
  -4  10   6   51.49    6.10
  -4  10   6   66.49    6.40
   3 -10  -6   16.00   12.20
  -3  10   6   13.20    4.50
  -3  10   6   13.30    4.60
   2 -10  -6   36.90   13.00
  -2  10   6   12.70    4.60
  -2  10   6   21.50    5.30
   1 -10  -6  133.79   18.60
  -1  10   6  129.49   11.20
  -1  10   6  139.59   11.90
   0 -10  -6   73.29   16.00
   0  10   6   64.29    7.70
   0  10   6   69.49    8.30
  -1 -10  -6   41.80   14.30
   1  10   6   52.49    7.40
   1  10   6   50.79    7.80
  -2 -10  -6   82.99    7.70
  -2 -10  -6   73.49    7.00
   2  10   6   70.69    9.10
   2  10   6   90.69    9.60
  -3 -10  -6    4.60    4.50
  -3 -10  -6   10.30    4.70
   3  10   6    2.80    5.70
   3  10   6   -5.40    4.60
  -4 -10  -6  118.79   11.30
  -4 -10  -6  121.89   11.20
   4  10   6  112.79   12.10
   4  10   6  119.09   11.60
   4  10   6  122.39   13.20
  -5 -10  -6  119.09   11.90
  -5 -10  -6  122.59   11.10
   5  10   6  110.49   12.30
   5  10   6  120.39   12.00
   5  10   6  144.29   12.50
  -6 -10  -6   98.59   10.50
  -6 -10  -6  125.09   12.20
   6  10   6  110.79   11.60
   6  10   6   97.19   11.60
   6  10   6  116.09   11.20
  -7 -10  -6  150.08   14.30
  -7 -10  -6  128.49   12.80
   7  10   6  145.19   14.00
   7  10   6  173.48   14.70
   7  10   6  164.88   14.90
  -8 -10  -6   35.90    7.60
  -8 -10  -6   40.20    8.50
   8  10   6   40.50    7.30
   8  10   6   40.70    8.50
  -9 -10  -6   47.20    8.60
   9  10   6   85.79   11.20
   9  10   6   67.89    8.70
 -10 -10  -6  154.88   15.00
  10  10   6  147.69   13.60
  10  10   6  156.78   15.30
 -11 -10  -6   -6.90    5.30
  11  10   6    1.90   10.90
   5 -11  -6   17.00   12.20
   4 -11  -6  -10.40   11.30
  -4  11   6    0.60    4.20
  -4  11   6   -5.10    4.10
   3 -11  -6   50.29   14.70
  -3  11   6   65.79    7.10
  -3  11   6   55.89    7.20
   2 -11  -6   12.80   13.80
  -2  11   6   18.30    5.50
  -2  11   6   20.50    6.40
   1 -11  -6  318.47   29.50
  -1  11   6  301.77   19.20
  -1  11   6  283.17   19.20
   0 -11  -6   11.90   13.70
   0  11   6   14.30    6.20
   0  11   6   13.90    5.70
  -1 -11  -6   89.19   17.70
   1  11   6   81.89    9.70
   1  11   6  110.89   10.40
  -2 -11  -6  124.19    9.80
  -2 -11  -6  114.79   10.00
   2  11   6  123.89   16.00
   2  11   6  108.39   11.20
  -3 -11  -6   60.79    7.90
   3  11   6   68.69    9.30
   3  11   6   70.79    9.10
  -4 -11  -6  186.78   14.60
  -4 -11  -6  194.68   15.40
   4  11   6  205.58   15.90
   4  11   6  173.28   15.30
  -5 -11  -6   11.10    6.00
  -5 -11  -6    9.60    5.20
   5  11   6   -4.90    5.90
   5  11   6    5.10    6.10
  -6 -11  -6   -0.50    5.10
  -6 -11  -6  -15.20   10.20
   6  11   6    0.10    5.80
   6  11   6    2.30    5.80
  -7 -11  -6  204.18   16.30
  -7 -11  -6  207.08   17.80
   7  11   6  192.08   16.80
  -8 -11  -6   28.00    7.00
   8  11   6   46.70    9.00
  -9 -11  -6    9.20    6.70
   9  11   6   -1.60    6.20
 -10 -11  -6    8.60    6.30
  10  11   6    6.60    6.70
   4 -12  -6    9.70   12.60
  -4  12   6    5.40    4.70
   3 -12  -6  387.66   33.10
  -3  12   6  358.56   22.10
  -3  12   6  350.26   21.80
   2 -12  -6    1.80   13.90
  -2  12   6   -6.60    5.10
  -2  12   6   -0.70    5.20
   1 -12  -6  147.69   21.30
  -1  12   6  133.79   12.20
  -1  12   6  151.48   13.30
   0 -12  -6  168.08   22.00
   0  12   6  145.89   13.70
   0  12   6  154.18   17.20
  -1 -12  -6   60.79   18.40
   1  12   6   48.80    8.00
   1  12   6   52.09    8.30
  -2 -12  -6   93.79   18.90
  -2 -12  -6   97.99    9.20
  -2 -12  -6  108.79    9.00
   2  12   6  102.59   11.20
   2  12   6  119.99   11.90
  -3 -12  -6   85.09    8.20
  -3 -12  -6   77.39    8.80
   3  12   6   84.89   10.50
  -4 -12  -6   51.79    7.80
   4  12   6   35.40    8.10
   4  12   6   36.00    8.10
  -5 -12  -6   80.39   10.10
  -5 -12  -6  113.99   11.80
   5  12   6  104.09   12.00
   5  12   6   97.09   11.90
  -6 -12  -6   -6.50    5.90
  -6 -12  -6    0.60    5.10
   6  12   6   -3.50    6.00
  -7 -12  -6   23.00    6.60
   7  12   6   20.30    7.60
  -8 -12  -6   10.30    6.10
   9  12   6   10.70    7.30
   2 -13  -6    4.70   14.10
  -2  13   6    7.90    6.10
  -2  13   6    8.20    5.90
   1 -13  -6    9.00   15.40
  -1  13   6   22.80    7.20
  -1  13   6   13.50    6.40
   0 -13  -6    6.80   18.00
   0  13   6   23.20    7.50
   0  13   6   15.80    6.50
  -1 -13  -6   -2.80   15.50
   1  13   6   25.90   10.80
   1  13   6   12.80    6.90
  -2 -13  -6    6.00   16.70
   2  13   6   14.10    7.10
   2  13   6   12.10    6.80
  -3 -13  -6  148.29   12.10
  -3 -13  -6  139.09   11.60
   3  13   6  132.59   13.80
   3  13   6  145.79   14.10
  -4 -13  -6   30.10    7.00
  -4 -13  -6   37.10    6.30
   4  13   6   31.30    8.20
  -5 -13  -6   49.20   15.10
   5  13   6   27.70    7.90
  -6 -13  -6   41.80    7.60
  -6 -13  -6   38.50    8.60
   6  13   6   29.90    8.80
  -7 -13  -6   33.00    7.50
   7  13   6   41.40    9.00
  -8 -13  -6   29.90    7.70
   8  13   6   34.90    8.80
   0 -14  -6   46.10   17.40
   0  14   6   31.70    8.20
   0  14   6   35.10    8.10
  -1 -14  -6  -24.90   15.20
   1  14   6   -4.90    6.10
   1  14   6   -4.90    6.30
  -2 -14  -6   -0.20   17.10
   2  14   6   38.50    8.40
  -3 -14  -6  -22.50   15.80
  -3 -14  -6    0.10    4.20
  -3 -14  -6   -5.30    4.30
   3  14   6   -4.80    6.70
  -4 -14  -6   -0.60    4.90
  -4 -14  -6   10.10    6.00
   4  14   6    8.50    7.60
  -5 -14  -6   25.20    6.40
  -5 -14  -6   35.80    8.20
   5  14   6   36.00    9.10
   6  14   6   -2.10    7.10
   6  13  -7   -7.60    6.10
   5  13  -7   22.80    7.90
  -5 -13   7   12.70    6.50
   4  13  -7    4.80    6.60
  -4 -13   7   11.30    6.20
   3  13  -7   -0.10    8.60
  -3 -13   7   -3.40    5.10
   2  13  -7   -5.70    5.80
  -2 -13   7  -22.10   14.40
  -2 -13   7   -4.20    6.30
  -2 -13   7   -0.30    5.50
   1  13  -7  123.19   13.20
  -1 -13   7  102.79   20.50
  -1 -13   7  150.78   14.10
  -1 -13   7  128.59   13.00
   0  13  -7  120.89   13.00
   0 -13   7  102.69   21.90
   0 -13   7  143.59   12.60
   0 -13   7  161.08   13.30
  -1  13  -7    5.70    6.20
   1 -13   7   -3.20    4.60
   1 -13   7   14.60   16.20
   1 -13   7   -3.10    4.50
  -2  13  -7    6.30    6.60
   2 -13   7   22.80   15.50
   7  12  -7    2.70    6.60
  -7 -12   7   10.20    6.30
   6  12  -7   21.40   12.30
  -6 -12   7   15.30    6.80
   5  12  -7    0.80    6.20
  -5 -12   7    2.20    5.40
   4  12  -7   27.70    7.90
  -4 -12   7   41.70    7.20
   3  12  -7   -3.30    5.70
  -3 -12   7   -4.70    6.20
  -3 -12   7    3.80    5.10
   2  12  -7    3.10    6.10
  -2 -12   7    0.20    6.70
  -2 -12   7    3.70    5.40
   1  12  -7   49.50   11.40
   1  12  -7   58.39    9.00
  -1 -12   7   46.30   16.50
  -1 -12   7   46.60    8.20
  -1 -12   7   38.20    7.70
   0  12  -7    9.20    6.30
   0  12  -7    7.70    6.80
   0 -12   7   22.80    6.50
   0 -12   7   36.30    6.50
   0 -12   7    5.10   14.50
  -1  12  -7  100.89   11.40
  -1  12  -7  110.29   11.70
   1 -12   7  105.59    9.90
   1 -12   7  110.19    9.80
   1 -12   7   78.69   20.40
  -2  12  -7   -2.70    5.50
   2 -12   7   -2.90    4.10
   2 -12   7   -1.90   13.50
   2 -12   7    0.00    4.10
  -3  12  -7  230.48   17.30
  -3  12  -7  230.68   17.00
   3 -12   7  207.98   24.80
  -4  12  -7   48.10    8.30
  -4  12  -7   72.29    9.70
   4 -12   7   69.49   17.00
   8  11  -7   -7.60    6.30
  -8 -11   7    7.60    5.90
   7  11  -7   16.40    7.40
  -7 -11   7   18.10    6.50
   6  11  -7  163.08   14.60
  -6 -11   7  138.39   13.20
   5  11  -7   17.80    6.80
  -5 -11   7    8.60    5.50
   4  11  -7    7.70    6.50
   4  11  -7   23.70    8.80
  -4 -11   7   21.50    6.00
  -4 -11   7   31.30    8.00
   3  11  -7  115.09   11.60
   3  11  -7   90.29   10.50
  -3 -11   7  102.69   10.30
  -3 -11   7   99.99   11.50
   2  11  -7  259.97   19.40
   2  11  -7  275.27   19.60
  -2 -11   7  298.37   20.00
  -2 -11   7  258.77   18.10
   1  11  -7   -3.90    5.50
   1  11  -7   11.80    6.00
  -1 -11   7   16.40   14.50
  -1 -11   7   11.40    6.00
  -1 -11   7    9.80    5.50
   0  11  -7   62.99    8.70
   0  11  -7   43.70    8.00
   0 -11   7   51.49    7.40
   0 -11   7   24.40   14.70
   0 -11   7   63.59    8.50
  -1  11  -7   39.00    7.20
   1 -11   7   31.10   14.80
   1 -11   7   37.40    6.10
   1 -11   7   18.20    5.80
  -2  11  -7   21.70    6.40
  -2  11  -7   13.30    6.70
   2 -11   7   15.10    5.70
   2 -11   7   20.90    5.30
   2 -11   7   44.80   15.30
  -3  11  -7   99.19   10.50
  -3  11  -7  109.39   11.90
   3 -11   7  118.89   18.50
  -4  11  -7    6.70    5.70
  -4  11  -7   10.60    7.80
   4 -11   7   12.70   12.10
  -5  11  -7   38.70    7.50
  -5  11  -7   52.69   12.90
   5 -11   7   20.50   12.20
   9  10  -7   59.69    9.50
  -9 -10   7   47.00    8.40
   8  10  -7   10.60    6.70
  -8 -10   7    9.30    6.00
   7  10  -7  134.89   13.40
  -7 -10   7  123.99   12.10
   6  10  -7   12.90    6.50
   6  10  -7   19.30    7.00
  -6 -10   7   18.80    6.20
  -6 -10   7    6.40    9.10
   5  10  -7    4.90    4.80
   5  10  -7    2.20    5.70
  -5 -10   7    0.60    4.40
  -5 -10   7    3.50    6.00
   4  10  -7    9.00    6.00
   4  10  -7   13.70    5.60
  -4 -10   7    2.00    6.60
  -4 -10   7   17.10    5.60
   3  10  -7   75.49    9.70
   3  10  -7   98.59   11.60
  -3 -10   7   93.29    9.30
  -3 -10   7   93.99   10.80
   2  10  -7   38.50    7.30
   2  10  -7   39.10    7.30
  -2 -10   7   25.90    6.20
  -2 -10   7   28.00    6.90
   1  10  -7  217.38   16.50
   1  10  -7  209.28   16.70
  -1 -10   7  232.88   16.70
  -1 -10   7  212.98   15.30
   0  10  -7 1011.80   54.09
   0 -10   7 1037.10   53.59
   0 -10   7  878.11   59.29
   0 -10   7 1037.90   52.99
  -1  10  -7    9.80    5.30
  -1  10  -7   10.80    5.60
   1 -10   7    4.50    5.00
   1 -10   7   10.40   12.90
   1 -10   7    3.50    4.30
  -2  10  -7  139.69   12.40
  -2  10  -7  134.09   12.50
   2 -10   7  120.69   17.90
   2 -10   7  155.18   11.10
   2 -10   7  109.49   12.50
  -3  10  -7   82.89    9.50
  -3  10  -7  102.59    9.90
   3 -10   7   74.99   15.80
  -4  10  -7   -1.20    4.90
  -4  10  -7   -3.80    4.90
   4 -10   7    5.00   11.20
  -5  10  -7  141.29   13.20
  -5  10  -7  146.19   13.40
   5 -10   7  157.18   19.70
  -6  10  -7   38.50    7.40
  -6  10  -7   37.70    7.30
   6 -10   7   30.30   12.70
  -7  10  -7   -2.80    5.40
  -7  10  -7   -5.30    5.00
   7 -10   7   -5.60   10.70
  10   9  -7  178.08   14.80
 -10  -9   7  121.49   13.00
   9   9  -7   83.59   10.20
  -9  -9   7   68.39    9.40
   8   9  -7   -6.40    5.70
   8   9  -7    5.20    6.30
  -8  -9   7   -3.50    4.50
   7   9  -7   85.29   10.10
   7   9  -7   77.79   10.00
  -7  -9   7   77.39    9.40
  -7  -9   7   72.49   11.40
   6   9  -7   20.30    6.60
   6   9  -7   22.30    6.30
  -6  -9   7   20.80    6.00
  -6  -9   7   19.50    7.10
   5   9  -7  108.89   10.90
  -5  -9   7   89.29    9.70
   4   9  -7    4.10    4.70
   4   9  -7    2.80    5.60
  -4  -9   7   -5.20    5.20
  -4  -9   7   -4.20    4.30
   3   9  -7    8.30    5.80
   3   9  -7   12.60    5.50
  -3  -9   7   15.30    5.40
  -3  -9   7   10.90    5.90
   2   9  -7    0.80    4.70
   2   9  -7    4.80    5.50
  -2  -9   7    6.90    4.70
  -2  -9   7   11.90    5.60
   1   9  -7    2.80    4.60
  -1  -9   7   11.10    5.30
  -1  -9   7   -1.70    4.30
   0   9  -7  210.28   15.60
   0   9  -7  220.48   15.10
   0  -9   7  196.88   15.10
   0  -9   7  206.68   14.40
   0  -9   7  197.98   21.70
  -1   9  -7   13.30    5.50
  -1   9  -7   16.80    5.30
   1  -9   7   26.80   12.80
   1  -9   7   19.30    5.00
   1  -9   7   19.20    5.30
  -2   9  -7  -12.60    4.40
  -2   9  -7   -6.60    4.30
   2  -9   7   -2.30    4.00
   2  -9   7    1.70   11.20
   2  -9   7   -8.50    4.10
  -3   9  -7   19.50    5.70
  -3   9  -7    6.80    4.90
   3  -9   7   14.90    5.20
   3  -9   7   28.80   12.50
   3  -9   7   30.50    4.70
  -4   9  -7   10.00    5.30
  -4   9  -7   13.00    5.00
   4  -9   7    6.90   10.30
  -5   9  -7  176.18   13.60
   5  -9   7  149.69   19.30
  -6   9  -7   62.99    8.00
  -6   9  -7   51.39    7.90
   6  -9   7   61.49   13.80
  -7   9  -7   76.69    9.10
  -7   9  -7   82.79    9.70
   7  -9   7   72.79   14.70
  -8   9  -7   -0.60    5.30
  -8   9  -7  -10.70    5.00
   8  -9   7    4.70   10.50
  10   8  -7  161.68   13.90
  10   8  -7  131.49   13.00
   9   8  -7  102.09   11.20
   9   8  -7  110.09   11.00
  -9  -8   7   90.69   10.90
   8   8  -7  -11.00    4.80
   8   8  -7   -0.40    5.30
  -8  -8   7    6.70    8.00
  -8  -8   7   -8.50    4.40
   7   8  -7   54.59    8.40
  -7  -8   7   35.20    6.60
  -7  -8   7   56.69    8.70
   6   8  -7   27.10    6.80
   6   8  -7   23.00    6.00
  -6  -8   7   23.70    9.10
  -6  -8   7   28.90    6.20
   5   8  -7  123.39   11.80
   5   8  -7  154.98   12.80
  -5  -8   7  120.79   11.50
  -5  -8   7  130.09   12.30
   4   8  -7  124.29   11.60
   4   8  -7   92.59    9.60
  -4  -8   7  101.79    9.60
  -4  -8   7   91.59   10.00
   3   8  -7   29.80    6.40
   3   8  -7   38.70    6.20
  -3  -8   7   22.40    6.10
  -3  -8   7   31.10    5.80
   2   8  -7  594.04   31.20
   2   8  -7  512.25   30.60
  -2  -8   7  522.55   29.90
  -2  -8   7  532.65   30.70
   1   8  -7    9.70    4.90
  -1  -8   7    3.00    4.10
  -1  -8   7    8.80    4.70
   0   8  -7   77.59    8.50
   0   8  -7   74.59    8.00
   0  -8   7   77.39   13.80
   0  -8   7   80.19    8.20
   0  -8   7   81.99    7.90
  -1   8  -7    1.90    4.00
  -1   8  -7   -0.70    4.60
   1  -8   7   14.20   11.00
   1  -8   7   11.00    4.20
   1  -8   7    9.90    4.60
  -2   8  -7    4.80    4.80
  -2   8  -7    4.40    4.40
   2  -8   7   -2.30    4.10
   2  -8   7   -8.30    3.40
   2  -8   7   -2.30   10.30
  -3   8  -7    1.90    4.70
  -3   8  -7    7.40    4.70
   3  -8   7    8.10   10.60
   3  -8   7    5.10    3.70
   3  -8   7    3.20    4.00
  -4   8  -7  521.15   30.40
  -4   8  -7  541.95   30.10
   4  -8   7  538.95   35.50
  -5   8  -7   16.40    5.30
  -5   8  -7    4.70    4.70
   5  -8   7   -6.60    9.00
  -6   8  -7   39.60    6.90
  -6   8  -7   45.20    6.80
   6  -8   7   35.20   12.60
  -7   8  -7   -5.80    8.70
  -7   8  -7   -1.70    5.10
   7  -8   7   -6.80   10.10
  -8   8  -7   23.70    6.80
  -8   8  -7   32.50    6.90
   8  -8   7   32.10   12.00
  11   7  -7  246.48   21.40
  11   7  -7  291.97   19.00
  10   7  -7   37.00    7.10
  10   7  -7   48.60   13.30
   9   7  -7   43.30    7.90
   9   7  -7   41.20    7.80
   8   7  -7   -1.80    5.20
   8   7  -7    7.50    5.30
  -8  -7   7    2.10    4.80
  -8  -7   7    3.60    5.90
   7   7  -7    4.60    5.00
   7   7  -7   15.50    7.10
  -7  -7   7   10.30    7.00
  -7  -7   7   -1.40    4.20
   6   7  -7   51.09    7.60
   6   7  -7   38.70    7.00
  -6  -7   7   46.00    6.60
  -6  -7   7   39.00    7.40
   5   7  -7  260.77   18.30
   5   7  -7  313.17   19.10
  -5  -7   7  270.37   18.00
  -5  -7   7  285.17   18.90
   4   7  -7  114.89   10.70
   4   7  -7  124.99   10.70
  -4  -7   7  109.19    9.60
  -4  -7   7  109.69   10.50
   3   7  -7   18.90    5.40
   3   7  -7   17.00    4.80
  -3  -7   7   16.70    5.10
  -3  -7   7   11.20    4.70
   2   7  -7  281.47   18.00
   2   7  -7  280.07   17.80
  -2  -7   7  278.37   17.90
  -2  -7   7  287.67   17.30
   1   7  -7   11.60    4.70
  -1  -7   7    5.10    3.60
  -1  -7   7    7.40    4.20
   0   7  -7  197.48   13.50
   0   7  -7  201.68   14.20
   0  -7   7  202.38   13.30
   0  -7   7  198.78   13.90
  -1   7  -7   60.99    7.30
  -1   7  -7   43.10    6.10
   1  -7   7   51.79    5.90
   1  -7   7   37.90   11.20
   1  -7   7   40.10    6.20
  -2   7  -7   36.60    6.10
  -2   7  -7   38.90    5.80
   2  -7   7   46.50    5.40
   2  -7   7   40.60    5.70
   2  -7   7   42.40   11.30
  -3   7  -7   22.50    5.50
  -3   7  -7   21.70    5.00
   3  -7   7   18.60    4.30
   3  -7   7   14.90    4.30
   3  -7   7   24.70   10.10
  -4   7  -7  551.84   30.40
  -4   7  -7  566.04   30.80
   4  -7   7  544.15   29.10
   4  -7   7  521.65   34.90
  -5   7  -7   11.70    6.70
  -5   7  -7   22.00    5.70
  -5   7  -7   22.00    5.30
   5  -7   7   12.10   10.00
  -6   7  -7   21.00    5.70
  -6   7  -7   16.30    5.30
  -6   7  -7   15.40    6.90
   6  -7   7    7.60    9.40
  -7   7  -7   12.50    5.50
  -7   7  -7  -14.50    4.30
   7  -7   7   -1.30    9.70
  -8   7  -7   98.69    9.90
   8  -7   7   80.19   14.10
  -9   7  -7  281.67   19.10
  -9   7  -7  284.57   19.90
  11   6  -7  188.88   14.30
  11   6  -7  203.88   15.10
 -11  -6   7  189.78   17.60
  10   6  -7   24.40    5.80
  10   6  -7   26.70    6.50
 -10  -6   7   36.20    8.00
   9   6  -7   93.79    9.90
   9   6  -7   86.09    9.20
  -9  -6   7   90.49   10.90
  -9  -6   7   82.29   10.60
   8   6  -7  115.59   10.80
   8   6  -7  106.89   10.20
  -8  -6   7  114.39   13.50
   7   6  -7    8.00    4.90
   7   6  -7    9.10    5.20
  -7  -6   7    7.60    4.90
  -7  -6   7    3.60    5.70
   6   6  -7    0.70    4.00
   6   6  -7   -5.70    4.60
  -6  -6   7   -1.10    4.00
  -6  -6   7   -4.40    4.70
   5   6  -7  656.43   37.30
   5   6  -7  672.93   37.60
  -5  -6   7  693.23   37.10
  -5  -6   7  716.13   38.10
   4   6  -7   -1.00    4.10
   4   6  -7   -3.40    3.40
  -4  -6   7    4.80    3.80
  -4  -6   7    4.00    4.40
   3   6  -7  247.98   15.80
   3   6  -7  229.68   15.50
  -3  -6   7  260.07   16.10
  -3  -6   7  226.58   15.10
   2   6  -7   60.19    6.80
   2   6  -7   57.39    6.80
  -2  -6   7   60.69    6.60
  -2  -6   7   60.39    7.00
   1   6  -7  134.89   11.20
   1   6  -7  156.78   10.70
  -1  -6   7  156.58   11.20
  -1  -6   7  144.79   10.80
   0   6  -7   -3.10    3.40
   0   6  -7    3.80    3.10
   0  -6   7   -2.80    3.20
   0  -6   7    4.80    3.80
  -1   6  -7   29.90    5.30
   1  -6   7   41.90    5.60
   1  -6   7   43.90   10.40
   1  -6   7   37.60    5.00
  -2   6  -7  578.14   30.80
   2  -6   7  560.24   30.20
   2  -6   7  522.05   35.90
   2  -6   7  552.24   29.90
  -3   6  -7   47.10    6.20
   3  -6   7   38.60    5.40
   3  -6   7   43.50    5.40
   3  -6   7   39.00   10.60
  -4   6  -7   43.10    6.50
  -4   6  -7   54.99    7.60
   4  -6   7   50.19    6.00
   4  -6   7   65.19   11.10
   4  -6   7   51.79    5.60
  -5   6  -7   45.60    7.40
  -5   6  -7   34.20    6.10
  -5   6  -7   30.10    5.50
   5  -6   7   22.60    9.50
  -6   6  -7   -6.70    4.40
  -6   6  -7    7.40    5.80
  -6   6  -7   -7.40    3.80
   6  -6   7    4.30    9.20
  -7   6  -7   -2.70    4.60
  -7   6  -7    4.90    4.90
   7  -6   7    4.30    8.70
  -8   6  -7   80.89    8.80
  -8   6  -7   73.89    9.00
   8  -6   7   84.79   13.40
  -9   6  -7  527.65   31.00
  -9   6  -7  552.64   31.70
 -10   6  -7   16.60    6.00
 -10   6  -7   19.00    6.70
  11   5  -7   27.50    5.10
  11   5  -7   13.60    4.90
 -11  -5   7   16.80    7.00
  10   5  -7   64.99    7.70
  10   5  -7   74.49    8.20
 -10  -5   7   67.79    9.60
 -10  -5   7   75.89   10.00
   9   5  -7    0.70    4.30
   9   5  -7   -3.80    4.40
  -9  -5   7    6.90    5.70
   8   5  -7   -0.70    4.40
   8   5  -7    2.40    4.30
  -8  -5   7   -6.80    4.90
  -8  -5   7    0.60    5.50
   7   5  -7   -2.80    3.90
   7   5  -7   -4.80    4.00
  -7  -5   7    2.30    5.20
   6   5  -7    6.80    4.10
   6   5  -7   -3.50    4.40
  -6  -5   7   -6.50    3.90
  -6  -5   7   -0.70    4.80
   5   5  -7   86.49    8.30
   5   5  -7   88.79    8.60
  -5  -5   7   75.09    7.80
  -5  -5   7   83.49    8.80
   4   5  -7   12.60    4.70
   4   5  -7    3.70    3.60
  -4  -5   7   11.10    4.70
  -4  -5   7    9.00    3.90
   3   5  -7    9.00    4.30
   3   5  -7   12.20    5.10
  -3  -5   7    4.60    4.00
  -3  -5   7   14.70    5.10
   2   5  -7   56.29    6.60
  -2  -5   7   56.39    5.90
   1   5  -7   12.90    4.30
   1   5  -7    6.40    3.30
  -1  -5   7   10.20    4.10
  -1  -5   7   13.80    3.60
   0   5  -7    5.50    3.30
   0   5  -7   -0.30    3.60
   0  -5   7   -3.10    3.00
   0  -5   7   -5.60    3.20
  -1   5  -7   10.00    4.10
  -1   5  -7   11.10    3.90
   1  -5   7    6.20    3.40
   1  -5   7    7.20    7.70
   1  -5   7    5.60    3.90
  -2   5  -7 2094.59  107.79
  -2   5  -7 2190.98  107.49
   2  -5   7 2115.69  107.09
   2  -5   7 2089.69  107.39
   2  -5   7 2091.19  109.39
  -3   5  -7   14.60    3.90
  -3   5  -7   26.60    4.80
   3  -5   7    7.20    7.30
   3  -5   7    9.30    3.80
   3  -5   7   16.00    3.80
  -4   5  -7  436.66   24.10
  -4   5  -7  386.06   28.40
  -4   5  -7  419.66   24.40
   4  -5   7  431.86   23.50
   4  -5   7  495.15   31.50
  -5   5  -7  313.17   18.90
  -5   5  -7  294.27   24.30
  -5   5  -7  303.07   18.50
   5  -5   7  291.97   17.00
   5  -5   7  311.87   17.60
   5  -5   7  308.87   22.60
  -6   5  -7    1.00    4.30
  -6   5  -7   -6.30    3.80
  -6   5  -7   -2.10    5.20
   6  -5   7   -3.50    7.90
  -7   5  -7   13.40    5.70
  -7   5  -7   16.10    5.30
   7  -5   7   15.10    9.10
  -8   5  -7  205.98   15.70
  -8   5  -7  219.38   15.30
  -9   5  -7   88.89    9.30
  -9   5  -7   67.09   13.40
 -10   5  -7  102.29   11.10
 -10   5  -7   90.29   10.10
 -11  -4   7   26.00    7.90
 -11  -4   7    8.30    6.40
  10   4  -7   32.50    5.20
  10   4  -7   34.50    5.20
 -10  -4   7   29.20    7.90
 -10  -4   7   22.40    6.80
   9   4  -7    6.10    5.70
   9   4  -7    4.00    4.20
  -9  -4   7  -12.60    4.50
  -9  -4   7   -8.60    4.90
   8   4  -7   51.49    6.60
   8   4  -7   42.10    6.10
  -8  -4   7   46.90    7.70
   7   4  -7   57.49    6.90
   7   4  -7   68.69    7.20
  -7  -4   7   69.89    8.10
  -7  -4   7   67.89    8.50
   6   4  -7  236.18   15.40
   6   4  -7  232.98   15.10
  -6  -4   7  231.28   16.00
   5   4  -7   22.90    8.40
   5   4  -7   24.50    4.90
  -5  -4   7   13.70    4.10
  -5  -4   7   16.30    4.90
   4   4  -7    0.40    3.30
   4   4  -7   -6.00    3.10
  -4  -4   7   -2.80    3.90
  -4  -4   7   -1.60    3.30
   3   4  -7   87.49    8.10
   3   4  -7   82.29    7.80
  -3  -4   7  103.99    8.70
  -3  -4   7   89.19    7.70
   2   4  -7  818.42   44.50
   2   4  -7  864.61   44.70
  -2  -4   7  874.31   44.90
  -2  -4   7  840.42   44.30
   1   4  -7  351.56   20.20
   1   4  -7  332.47   19.30
  -1  -4   7  354.26   19.60
  -1  -4   7  327.47   19.80
   0   4  -7   55.49    6.90
   0   4  -7   79.69    7.00
   0  -4   7   72.59    7.00
   0  -4   7   58.59    6.90
  -1   4  -7   17.40    4.50
  -1   4  -7   17.10    3.90
   1  -4   7   20.90    4.10
   1  -4   7   18.90    7.70
   1  -4   7   12.70    4.30
  -2   4  -7  386.66   22.80
  -2   4  -7  420.86   23.50
   2  -4   7  431.36   23.30
   2  -4   7  408.86   26.00
   2  -4   7  435.46   22.90
  -3   4  -7    6.30    6.80
  -3   4  -7   -0.80    3.40
  -3   4  -7    3.00    3.10
   3  -4   7    4.30    3.10
   3  -4   7    8.70    3.40
   3  -4   7    6.20    6.60
  -4   4  -7  517.15   32.20
  -4   4  -7  506.35   28.50
  -4   4  -7  554.14   28.40
   4  -4   7  515.85   27.90
   4  -4   7  502.55   28.20
   4  -4   7  529.55   31.00
  -5   4  -7   84.19   12.00
  -5   4  -7   87.59    8.20
  -5   4  -7   92.09    8.30
   5  -4   7   81.39    7.40
   5  -4   7   82.69    7.20
  -6   4  -7   -5.30    4.00
  -6   4  -7   -4.50    8.00
   6  -4   7    0.30    2.90
   6  -4   7   -0.30    2.70
   6  -4   7    1.60    7.00
  -7   4  -7   86.29    8.90
  -7   4  -7   91.09    9.10
   7  -4   7   91.89   12.40
  -8   4  -7  217.78   15.60
  -8   4  -7  222.08   15.80
  -9   4  -7   91.79   10.40
  -9   4  -7  106.19   10.40
 -10   4  -7  106.99   11.30
 -10   4  -7  110.99   11.10
 -11   4  -7    2.60    5.70
 -11   4  -7   -2.60    5.60
 -11  -3   7   29.40    7.80
 -11  -3   7   32.00    7.20
 -10  -3   7    7.90    5.60
 -10  -3   7   15.50    6.40
  -9  -3   7   20.20    6.30
  -9  -3   7   24.00    6.60
   8   3  -7    3.20    3.80
   8   3  -7   -3.10    3.50
  -8  -3   7    3.60    5.10
  -8  -3   7   -1.00    4.50
   7   3  -7    2.80    3.80
   7   3  -7    8.60    4.00
  -7  -3   7    1.90    4.40
  -7  -3   7    4.50    5.00
   6   3  -7  223.68   14.40
   6   3  -7  226.98   14.40
  -6  -3   7  227.78   15.40
   5   3  -7    7.20    3.50
   5   3  -7    6.40    3.70
  -5  -3   7   10.00    4.50
  -5  -3   7    9.70    4.00
   4   3  -7  715.63   38.20
   4   3  -7  728.23   38.50
  -4  -3   7  731.73   38.80
  -4  -3   7  729.63   38.20
   3   3  -7 1042.90   52.89
   3   3  -7 1022.40   52.69
  -3  -3   7 1010.90   52.99
  -3  -3   7  992.90   52.49
   2   3  -7   65.99    6.70
  -2  -3   7   76.79    6.60
  -2  -3   7   65.09    7.10
   1   3  -7 1675.03   80.99
   1   3  -7 1543.25   80.49
  -1  -3   7 1527.05   80.89
  -1  -3   7 1593.24   80.59
   0   3  -7  148.69    9.90
   0   3  -7  106.79    8.90
   0  -3   7  111.19    9.10
   0  -3   7  104.89    9.50
  -1   3  -7   26.80    4.90
  -1   3  -7   18.20    4.00
   1  -3   7   14.30    3.90
   1  -3   7   21.30    4.50
  -2   3  -7 1075.19   56.89
  -2   3  -7 1108.09   56.49
   2  -3   7 1099.29   56.39
   2  -3   7 1125.19   56.69
   2  -3   7 1079.89   57.89
  -3   3  -7    3.00    3.80
  -3   3  -7    5.20    6.90
  -3   3  -7    4.20    3.60
   3  -3   7   10.90    3.70
   3  -3   7    5.90    3.60
   3  -3   7    2.10    6.00
  -4   3  -7    5.20    3.60
  -4   3  -7    7.80    3.40
  -4   3  -7   -1.40    6.10
   4  -3   7    7.40    3.40
   4  -3   7    0.80    5.80
   4  -3   7    7.20    3.10
  -5   3  -7  169.78   11.60
  -5   3  -7  155.38   16.10
  -5   3  -7  169.48   12.00
   5  -3   7  159.48   12.90
   5  -3   7  181.88   15.00
   5  -3   7  166.58   10.90
  -6   3  -7   83.39    8.00
  -6   3  -7   64.19    7.40
   6  -3   7   86.99   10.60
   6  -3   7   76.09    6.80
   6  -3   7   76.89    7.00
[truncated: 445,140 more chars]
