# Supplementary material for: Switchable Reactivities of Metalated Phosphasilenes Regulated by Reversible 1,2‐Metal Migration
Source: Angew Chem Int Ed Engl. 2025 Dec 16;65(5):e18102. doi: 10.1002/anie.202518102 (PMC12851009; doi:10.1002/anie.202518102)
Supplement: Supplementary file 2 — Supporting Information [file ANIE-65-e18102-s001.zip › 2.cif]

data_zhuhu85_0m
_audit_creation_date               2024-07-28
_audit_creation_method
;
Olex2 1.3
(compiled Nov 21 2019 18:26:39 for OlexSys, GUI svn.r6003)
;
_shelx_SHELXL_version_number       '2018/3'
_audit_contact_author_address      ?
_audit_contact_author_email        ?
_audit_contact_author_name         ''
_audit_contact_author_phone        ?
_publ_contact_author_id_orcid      ?
_publ_section_references
;
Dolomanov, O.V., Bourhis, L.J., Gildea, R.J, Howard, J.A.K. & Puschmann, H.
 (2009), J. Appl. Cryst. 42, 339-341.

Sheldrick, G.M. (2015). Acta Cryst. C71, 3-8.
;
_chemical_name_common              ?
_chemical_name_systematic          ?
_chemical_formula_moiety           'C52 H87 N3 Na O6 P Si2'
_chemical_formula_sum              'C52 H87 N3 Na O6 P Si2'
_chemical_formula_weight           960.38
_chemical_melting_point            ?
loop_
  _atom_type_symbol
  _atom_type_description
  _atom_type_scat_dispersion_real
  _atom_type_scat_dispersion_imag
  _atom_type_scat_source
 'C' 'C' 0.0033 0.0016 'International Tables Vol C Tables 4.2.6.8 and 6.1.1.4'
 'H' 'H' 0.0000 0.0000 'International Tables Vol C Tables 4.2.6.8 and 6.1.1.4'
 'N' 'N' 0.0061 0.0033 'International Tables Vol C Tables 4.2.6.8 and 6.1.1.4'
 'Na' 'Na' 0.0362 0.0249 'International Tables Vol C Tables 4.2.6.8 and 6.1.1.4'
 'O' 'O' 0.0106 0.0060 'International Tables Vol C Tables 4.2.6.8 and 6.1.1.4'
 'P' 'P' 0.1023 0.0942 'International Tables Vol C Tables 4.2.6.8 and 6.1.1.4'
 'Si' 'Si' 0.0817 0.0704 'International Tables Vol C Tables 4.2.6.8 and 6.1.1.4'

_shelx_space_group_comment
;
The symmetry employed for this shelxl refinement is uniquely defined
by the following loop, which should always be used as a source of
symmetry information in preference to the above space-group names.
They are only intended as comments.
;
_space_group_crystal_system        'triclinic'
_space_group_IT_number             2
_space_group_name_H-M_alt          'P -1'
_space_group_name_Hall             '-P 1'
loop_
  _space_group_symop_operation_xyz
 'x, y, z'
 '-x, -y, -z'

_cell_length_a                     12.8259(16)
_cell_length_b                     14.8361(19)
_cell_length_c                     20.480(3)
_cell_angle_alpha                  83.051(4)
_cell_angle_beta                   87.933(4)
_cell_angle_gamma                  71.658(4)
_cell_volume                       3671.9(8)
_cell_formula_units_Z              2
_cell_measurement_reflns_used      9918
_cell_measurement_temperature      100.0
_cell_measurement_theta_max        25.55
_cell_measurement_theta_min        2.34
_shelx_estimated_absorpt_T_max     0.981
_shelx_estimated_absorpt_T_min     0.950
_exptl_absorpt_coefficient_mu      0.112
_exptl_absorpt_correction_T_max    0.7453
_exptl_absorpt_correction_T_min    0.6805
_exptl_absorpt_correction_type     multi-scan
_exptl_absorpt_process_details     ?
_exptl_absorpt_special_details     ?
_exptl_crystal_colour              yellow
_exptl_crystal_colour_primary      yellow
_exptl_crystal_density_diffrn      0.869
_exptl_crystal_density_meas        ?
_exptl_crystal_density_method      ?
_exptl_crystal_description         block
_exptl_crystal_F_000               1044
_exptl_crystal_size_max            0.46
_exptl_crystal_size_mid            0.32
_exptl_crystal_size_min            0.176
_exptl_transmission_factor_max     ?
_exptl_transmission_factor_min     ?
_diffrn_reflns_av_R_equivalents    0.0795
_diffrn_reflns_av_unetI/netI       0.0491
_diffrn_reflns_Laue_measured_fraction_full  0.998
_diffrn_reflns_Laue_measured_fraction_max  0.981
_diffrn_reflns_limit_h_max         15
_diffrn_reflns_limit_h_min         -15
_diffrn_reflns_limit_k_max         18
_diffrn_reflns_limit_k_min         -18
_diffrn_reflns_limit_l_max         24
_diffrn_reflns_limit_l_min         -24
_diffrn_reflns_number              101711
_diffrn_reflns_point_group_measured_fraction_full  0.998
_diffrn_reflns_point_group_measured_fraction_max  0.981
_diffrn_reflns_theta_full          25.242
_diffrn_reflns_theta_max           25.866
_diffrn_reflns_theta_min           1.948
_diffrn_ambient_temperature        100.0
_diffrn_detector_area_resol_mean   ?
_diffrn_measured_fraction_theta_full  0.998
_diffrn_measured_fraction_theta_max  0.981
_diffrn_measurement_device_type    'Bruker APEX-II CCD'
_diffrn_measurement_method         ?
_diffrn_radiation_type             MoK\a
_diffrn_radiation_wavelength       0.71073
_diffrn_source                     ?
_reflns_Friedel_coverage           0.000
_reflns_Friedel_fraction_full      .
_reflns_Friedel_fraction_max       .
_reflns_number_gt                  10169
_reflns_number_total               13951
_reflns_special_details
;
 Reflections were merged by SHELXL according to the crystal
 class for the calculation of statistics and refinement.
 
 Structure factors included contributions from the .fab file.
 
 _reflns_Friedel_fraction is defined as the number of unique
 Friedel pairs measured divided by the number that would be
 possible theoretically, ignoring centric projections and
 systematic absences.
;
_reflns_threshold_expression       'I > 2\s(I)'
_computing_cell_refinement         ?
_computing_data_collection         ?
_computing_data_reduction          ?
_computing_molecular_graphics      'Olex2 1.3 (Dolomanov et al., 2009)'
_computing_publication_material    'Olex2 1.3 (Dolomanov et al., 2009)'
_computing_structure_refinement    'SHELXL 2018/3 (Sheldrick, 2015)'
_computing_structure_solution      'SHELXT 2018/2 (Sheldrick, 2018)'
_refine_diff_density_max           0.984
_refine_diff_density_min           -0.262
_refine_diff_density_rms           0.052
_refine_ls_extinction_coef         .
_refine_ls_extinction_method       none
_refine_ls_goodness_of_fit_ref     1.046
_refine_ls_hydrogen_treatment      constr
_refine_ls_matrix_type             full
_refine_ls_number_parameters       633
_refine_ls_number_reflns           13951
_refine_ls_number_restraints       115
_refine_ls_R_factor_all            0.0807
_refine_ls_R_factor_gt             0.0584
_refine_ls_restrained_S_all        1.051
_refine_ls_shift/su_max            0.001
_refine_ls_shift/su_mean           0.000
_refine_ls_structure_factor_coef   Fsqd
_refine_ls_weighting_details      
 'w=1/[\s^2^(Fo^2^)+(0.0883P)^2^+1.7045P] where P=(Fo^2^+2Fc^2^)/3'
_refine_ls_weighting_scheme        calc
_refine_ls_wR_factor_gt            0.1572
_refine_ls_wR_factor_ref           0.1699
_refine_special_details            ?
_olex2_refinement_description
;
1. Fixed Uiso
 At 1.2 times of:
  All C(H) groups, All C(H,H) groups
 At 1.5 times of:
  All C(H,H,H) groups
2. Restrained distances
 P1-Si1 \\sim P1D-Si1
 with sigma of 0.02
 P1-C1 \\sim P1D-C1D
 with sigma of 0.02
 Si1-C1D \\sim Si1-C1
 with sigma of 0.02
 O1-C1 \\sim O1D-C1D
 with sigma of 0.02
 Na1-O1 \\sim Na1-O1D
 with sigma of 0.02
 Na1-C1 \\sim Na1-C1D
 with sigma of 0.02
3. Rigid bond restraints
 O3, C44
 with sigma for 1-2 distances of 0.01 and sigma for 1-3 distances of 0.02
 C44, O3
 with sigma for 1-2 distances of 0.001 and sigma for 1-3 distances of 0.002
 C45, C46
 with sigma for 1-2 distances of 0.001 and sigma for 1-3 distances of 0.002
4. Uiso/Uaniso restraints and constraints
Si1 \\sim P1D \\sim C1D \\sim O1D \\sim Na1: within 2A with sigma of 0.01 and
sigma for terminal atoms of 0.02 within 2A
Uanis(C1D) \\sim Ueq, Uanis(P1D) \\sim Ueq: with sigma of 0.004 and sigma for
terminal atoms of 0.008
Uanis(C44) \\sim Ueq, Uanis(O3) \\sim Ueq: with sigma of 0.01 and sigma for
terminal atoms of 0.02
Uanis(C45) \\sim Ueq, Uanis(C46) \\sim Ueq: with sigma of 0.01 and sigma for
terminal atoms of 0.02
5. Rigid body (RIGU) restrains
 C1, Si1, P1, O1, Na1
 with sigma for 1-2 distances of 0.001 and sigma for 1-3 distances of 0.001
 Si1, P1D, C1D, O1D, Na1
 with sigma for 1-2 distances of 0.001 and sigma for 1-3 distances of 0.001
6. Others
 Sof(P1D)=Sof(C1D)=Sof(O1D)=1-FVAR(1)
 Sof(P1)=Sof(O1)=Sof(C1)=FVAR(1)
7.a Ternary CH refined with riding coordinates:
 C16(H16), C13(H13), C28(H28), C25(H25)
7.b Secondary CH2 refined with riding coordinates:
 C43(H43A,H43B), C49(H49A,H49B), C45(H45A,H45B), C46(H46A,H46B), C47(H47A,
 H47B), C48(H48A,H48B), C44(H44A,H44B), C52(H52A,H52B), C51(H51A,H51B),
 C50(H50A,H50B)
7.c Aromatic/amide H refined with riding coordinates:
 C9(H9), C10(H10), C11(H11), C23(H23), C22(H22), C21(H21)
7.d Idealised Me refined as rotating group:
 C18(H18A,H18B,H18C), C32(H32A,H32B,H32C), C33(H33A,H33B,H33C), C34(H34A,H34B,
 H34C), C40(H40A,H40B,H40C), C42(H42A,H42B,H42C), C41(H41A,H41B,H41C), C37(H37A,
 H37B,H37C), C38(H38A,H38B,H38C), C36(H36A,H36B,H36C), C6(H6A,H6B,H6C), C5(H5A,
 H5B,H5C), C14(H14A,H14B,H14C), C15(H15A,H15B,H15C), C17(H17A,H17B,H17C),
 C30(H30A,H30B,H30C), C29(H29A,H29B,H29C), C26(H26A,H26B,H26C), C27(H27A,H27B,
 H27C)
;
_atom_sites_solution_hydrogens     geom
_atom_sites_solution_primary       ?
_atom_sites_solution_secondary     ?
loop_
  _atom_site_label
  _atom_site_type_symbol
  _atom_site_fract_x
  _atom_site_fract_y
  _atom_site_fract_z
  _atom_site_U_iso_or_equiv
  _atom_site_adp_type
  _atom_site_occupancy
  _atom_site_site_symmetry_order
  _atom_site_calc_flag
  _atom_site_refinement_flags_posn
  _atom_site_refinement_flags_adp
  _atom_site_refinement_flags_occupancy
  _atom_site_disorder_assembly
  _atom_site_disorder_group
 Si1 Si 0.55070(5) 0.24759(4) 0.29904(3) 0.02639(15) Uani 1 1 d D U . . .
 P1 P 0.58663(5) 0.14266(5) 0.38781(3) 0.0302(2) Uani 0.903(2) 1 d D . P A 1
 Si2 Si 0.37141(5) 0.29486(5) 0.25357(3) 0.03094(16) Uani 1 1 d . . . . .
 Na1 Na 0.57120(9) 0.25507(8) 0.53156(5) 0.0457(3) Uani 1 1 d D . . . .
 O2 O 0.76787(18) 0.19882(15) 0.55634(10) 0.0562(5) Uani 1 1 d . . . . .
 N1 N 0.64367(15) 0.26353(14) 0.24038(9) 0.0309(4) Uani 1 1 d . . . . .
 O5 O 0.41321(18) 0.36510(14) 0.58839(10) 0.0556(5) Uani 1 1 d . . . . .
 O1 O 0.53862(16) 0.32716(13) 0.42736(10) 0.0368(4) Uani 0.903(2) 1 d D . P A 1
 O3 O 0.61998(17) 0.09827(14) 0.59145(9) 0.0518(5) Uani 1 1 d . U . . .
 O4 O 0.41325(18) 0.19730(15) 0.55011(10) 0.0562(5) Uani 1 1 d . . . . .
 O6 O 0.62395(18) 0.37785(15) 0.57711(10) 0.0564(5) Uani 1 1 d . . . . .
 C1 C 0.5519(2) 0.26773(19) 0.38642(12) 0.0290(5) Uani 0.903(2) 1 d D . P A 1
 N2 N 0.83642(15) 0.16545(14) 0.25038(9) 0.0331(4) Uani 1 1 d . . . . .
 N3 N 0.79013(15) 0.28633(14) 0.17362(9) 0.0315(4) Uani 1 1 d . . . . .
 C24 C 0.6968(2) 0.45821(18) 0.15746(12) 0.0370(6) Uani 1 1 d . . . . .
 C20 C 0.70665(19) 0.36033(18) 0.06768(11) 0.0342(5) Uani 1 1 d . . . . .
 C43 C 0.7944(3) 0.1158(2) 0.60461(16) 0.0579(8) Uani 1 1 d . . . . .
 H43A H 0.770805 0.134467 0.648916 0.069 Uiso 1 1 calc R U . . .
 H43B H 0.874542 0.082676 0.605542 0.069 Uiso 1 1 calc R U . . .
 C2 C 0.74519(18) 0.23914(16) 0.22533(11) 0.0300(5) Uani 1 1 d . . . . .
 C7 C 0.84007(18) 0.09411(18) 0.30498(12) 0.0371(6) Uani 1 1 d . . . . .
 C12 C 0.88315(18) 0.1040(2) 0.36487(12) 0.0424(6) Uani 1 1 d . . . . .
 C16 C 0.9131(2) 0.1930(2) 0.37426(12) 0.0447(7) Uani 1 1 d . . . . .
 H16 H 0.947068 0.212100 0.332311 0.054 Uiso 1 1 calc R U . . .
 C18 C 0.9975(2) 0.1765(3) 0.42937(15) 0.0591(8) Uani 1 1 d . . . . .
 H18A H 0.964475 0.163314 0.471889 0.089 Uiso 1 1 calc R U . . .
 H18B H 1.020145 0.233706 0.429441 0.089 Uiso 1 1 calc R U . . .
 H18C H 1.061837 0.121844 0.421937 0.089 Uiso 1 1 calc R U . . .
 C49 C 0.4320(3) 0.4550(2) 0.57707(16) 0.0616(8) Uani 1 1 d . . . . .
 H49A H 0.372031 0.504580 0.596351 0.074 Uiso 1 1 calc R U . . .
 H49B H 0.435427 0.474579 0.529285 0.074 Uiso 1 1 calc R U . . .
 C31 C 0.3562(2) 0.19092(19) 0.20824(12) 0.0389(6) Uani 1 1 d . . . . .
 C32 C 0.3425(2) 0.1104(2) 0.25848(14) 0.0464(6) Uani 1 1 d . . . . .
 H32A H 0.403436 0.090407 0.290041 0.070 Uiso 1 1 calc R U . . .
 H32B H 0.342461 0.056002 0.235724 0.070 Uiso 1 1 calc R U . . .
 H32C H 0.272864 0.133240 0.281882 0.070 Uiso 1 1 calc R U . . .
 C33 C 0.2582(2) 0.2211(2) 0.16053(14) 0.0502(7) Uani 1 1 d . . . . .
 H33A H 0.190113 0.247445 0.184623 0.075 Uiso 1 1 calc R U . . .
 H33B H 0.254721 0.165341 0.140572 0.075 Uiso 1 1 calc R U . . .
 H33C H 0.267433 0.269798 0.125969 0.075 Uiso 1 1 calc R U . . .
 C34 C 0.4595(2) 0.1480(2) 0.16937(13) 0.0440(6) Uani 1 1 d . . . . .
 H34A H 0.466085 0.194662 0.132536 0.066 Uiso 1 1 calc R U . . .
 H34B H 0.455203 0.090315 0.152396 0.066 Uiso 1 1 calc R U . . .
 H34C H 0.523881 0.131473 0.198097 0.066 Uiso 1 1 calc R U . . .
 C39 C 0.26014(19) 0.32315(18) 0.32270(13) 0.0377(6) Uani 1 1 d . . . . .
 C40 C 0.2833(2) 0.24746(19) 0.38334(13) 0.0422(6) Uani 1 1 d . . . . .
 H40A H 0.284467 0.185804 0.370177 0.063 Uiso 1 1 calc R U . . .
 H40B H 0.225523 0.267076 0.416138 0.063 Uiso 1 1 calc R U . . .
 H40C H 0.354593 0.241339 0.402305 0.063 Uiso 1 1 calc R U . . .
 C42 C 0.2566(2) 0.41693(19) 0.34889(14) 0.0452(6) Uani 1 1 d . . . . .
 H42A H 0.330256 0.412471 0.363381 0.068 Uiso 1 1 calc R U . . .
 H42B H 0.205746 0.427941 0.386104 0.068 Uiso 1 1 calc R U . . .
 H42C H 0.231633 0.470150 0.313889 0.068 Uiso 1 1 calc R U . . .
 C41 C 0.1437(2) 0.3343(2) 0.29822(15) 0.0469(7) Uani 1 1 d . . . . .
 H41A H 0.126328 0.380777 0.258748 0.070 Uiso 1 1 calc R U . . .
 H41B H 0.090013 0.356699 0.332695 0.070 Uiso 1 1 calc R U . . .
 H41C H 0.140787 0.272392 0.287692 0.070 Uiso 1 1 calc R U . . .
 C35 C 0.35769(19) 0.40931(18) 0.19261(12) 0.0388(6) Uani 1 1 d . . . . .
 C37 C 0.4077(2) 0.47670(18) 0.22279(14) 0.0438(6) Uani 1 1 d . . . . .
 H37A H 0.366156 0.498420 0.262116 0.066 Uiso 1 1 calc R U . . .
 H37B H 0.404352 0.532068 0.190576 0.066 Uiso 1 1 calc R U . . .
 H37C H 0.484459 0.442478 0.234865 0.066 Uiso 1 1 calc R U . . .
 C38 C 0.4255(2) 0.3817(2) 0.13067(12) 0.0444(6) Uani 1 1 d . . . . .
 H38A H 0.499172 0.339320 0.143477 0.067 Uiso 1 1 calc R U . . .
 H38B H 0.431416 0.439574 0.104234 0.067 Uiso 1 1 calc R U . . .
 H38C H 0.389385 0.348718 0.104763 0.067 Uiso 1 1 calc R U . . .
 C36 C 0.2393(2) 0.4669(2) 0.17074(15) 0.0531(7) Uani 1 1 d . . . . .
 H36A H 0.204641 0.424542 0.153319 0.080 Uiso 1 1 calc R U . . .
 H36B H 0.240785 0.518617 0.136475 0.080 Uiso 1 1 calc R U . . .
 H36C H 0.197244 0.493984 0.208520 0.080 Uiso 1 1 calc R U . . .
 C4 C 0.90325(18) 0.24186(18) 0.16782(11) 0.0346(5) Uani 1 1 d . . . . .
 C6 C 0.9713(2) 0.2800(2) 0.11765(12) 0.0428(6) Uani 1 1 d . . . . .
 H6A H 0.937611 0.289434 0.074115 0.064 Uiso 1 1 calc R U . . .
 H6B H 1.045504 0.234408 0.117149 0.064 Uiso 1 1 calc R U . . .
 H6C H 0.975183 0.341279 0.128844 0.064 Uiso 1 1 calc R U . . .
 C3 C 0.93237(19) 0.16744(18) 0.21469(12) 0.0374(6) Uani 1 1 d . . . . .
 C5 C 1.0406(2) 0.0943(2) 0.23104(14) 0.0517(7) Uani 1 1 d . . . . .
 H5A H 1.065192 0.102161 0.274131 0.078 Uiso 1 1 calc R U . . .
 H5B H 1.094504 0.102191 0.197511 0.078 Uiso 1 1 calc R U . . .
 H5C H 1.033424 0.030247 0.232231 0.078 Uiso 1 1 calc R U . . .
 C8 C 0.80805(19) 0.01560(18) 0.29476(13) 0.0407(6) Uani 1 1 d . . . . .
 C13 C 0.7583(2) 0.01036(19) 0.22960(14) 0.0456(6) Uani 1 1 d . . . . .
 H13 H 0.709189 0.076281 0.214727 0.055 Uiso 1 1 calc R U . . .
 C14 C 0.8432(3) -0.0172(2) 0.17553(17) 0.0664(9) Uani 1 1 d . . . . .
 H14A H 0.882409 0.030117 0.167885 0.100 Uiso 1 1 calc R U . . .
 H14B H 0.806101 -0.019026 0.134923 0.100 Uiso 1 1 calc R U . . .
 H14C H 0.895557 -0.080348 0.188988 0.100 Uiso 1 1 calc R U . . .
 C15 C 0.6862(3) -0.0548(2) 0.23564(16) 0.0585(8) Uani 1 1 d . . . . .
 H15A H 0.731485 -0.120849 0.248800 0.088 Uiso 1 1 calc R U . . .
 H15B H 0.651323 -0.050881 0.193129 0.088 Uiso 1 1 calc R U . . .
 H15C H 0.629345 -0.034396 0.268850 0.088 Uiso 1 1 calc R U . . .
 C9 C 0.8225(2) -0.0572(2) 0.34708(15) 0.0487(7) Uani 1 1 d . . . . .
 H9 H 0.802832 -0.112533 0.341764 0.058 Uiso 1 1 calc R U . . .
 C10 C 0.8649(2) -0.0495(2) 0.40610(15) 0.0526(8) Uani 1 1 d . . . . .
 H10 H 0.874077 -0.099760 0.441001 0.063 Uiso 1 1 calc R U . . .
 C11 C 0.8940(2) 0.0291(2) 0.41561(14) 0.0511(8) Uani 1 1 d . . . . .
 H11 H 0.922024 0.032957 0.457138 0.061 Uiso 1 1 calc R U . . .
 C17 C 0.8119(2) 0.2762(2) 0.38635(14) 0.0484(7) Uani 1 1 d . . . . .
 H17A H 0.760238 0.288972 0.349723 0.073 Uiso 1 1 calc R U . . .
 H17B H 0.833624 0.333154 0.389736 0.073 Uiso 1 1 calc R U . . .
 H17C H 0.776660 0.260037 0.427393 0.073 Uiso 1 1 calc R U . . .
 C19 C 0.72869(18) 0.37023(17) 0.13274(11) 0.0314(5) Uani 1 1 d . . . . .
 C28 C 0.7231(2) 0.4685(2) 0.22730(13) 0.0464(7) Uani 1 1 d . . . . .
 H28 H 0.700905 0.419349 0.257248 0.056 Uiso 1 1 calc R U . . .
 C30 C 0.8456(3) 0.4497(3) 0.23748(15) 0.0595(8) Uani 1 1 d . . . . .
 H30A H 0.885740 0.383616 0.230120 0.089 Uiso 1 1 calc R U . . .
 H30B H 0.858629 0.459518 0.282547 0.089 Uiso 1 1 calc R U . . .
 H30C H 0.871176 0.493686 0.206331 0.089 Uiso 1 1 calc R U . . .
 C29 C 0.6596(3) 0.5665(2) 0.24836(16) 0.0625(8) Uani 1 1 d . . . . .
 H29A H 0.684991 0.615838 0.222761 0.094 Uiso 1 1 calc R U . . .
 H29B H 0.672286 0.566554 0.295267 0.094 Uiso 1 1 calc R U . . .
 H29C H 0.580990 0.579929 0.240546 0.094 Uiso 1 1 calc R U . . .
 C23 C 0.6381(2) 0.53837(18) 0.11519(14) 0.0425(6) Uani 1 1 d . . . . .
 H23 H 0.613846 0.599433 0.130634 0.051 Uiso 1 1 calc R U . . .
 C22 C 0.6152(2) 0.5296(2) 0.05148(14) 0.0494(7) Uani 1 1 d . . . . .
 H22 H 0.575440 0.584684 0.023473 0.059 Uiso 1 1 calc R U . . .
 C21 C 0.6488(2) 0.4426(2) 0.02811(13) 0.0434(6) Uani 1 1 d . . . . .
 H21 H 0.632388 0.438249 -0.016033 0.052 Uiso 1 1 calc R U . . .
 C25 C 0.7432(2) 0.2640(2) 0.04092(12) 0.0413(6) Uani 1 1 d . . . . .
 H25 H 0.810856 0.223314 0.065598 0.050 Uiso 1 1 calc R U . . .
 C26 C 0.7728(4) 0.2714(3) -0.03202(15) 0.0781(11) Uani 1 1 d . . . . .
 H26A H 0.706721 0.306744 -0.057937 0.117 Uiso 1 1 calc R U . . .
 H26B H 0.803195 0.207119 -0.045524 0.117 Uiso 1 1 calc R U . . .
 H26C H 0.827480 0.305172 -0.039402 0.117 Uiso 1 1 calc R U . . .
 C27 C 0.6559(2) 0.2141(2) 0.05383(16) 0.0528(7) Uani 1 1 d . . . . .
 H27A H 0.642012 0.205873 0.101206 0.079 Uiso 1 1 calc R U . . .
 H27B H 0.681649 0.151320 0.037561 0.079 Uiso 1 1 calc R U . . .
 H27C H 0.587805 0.252962 0.031020 0.079 Uiso 1 1 calc R U . . .
 C45 C 0.5537(3) 0.0494(2) 0.56747(14) 0.0534(7) Uani 1 1 d . U . . .
 H45A H 0.572549 -0.016562 0.590136 0.064 Uiso 1 1 calc R U . . .
 H45B H 0.565770 0.045849 0.519706 0.064 Uiso 1 1 calc R U . . .
 C46 C 0.4360(3) 0.1035(2) 0.58035(14) 0.0530(7) Uani 1 1 d . U . . .
 H46A H 0.386997 0.072527 0.562483 0.064 Uiso 1 1 calc R U . . .
 H46B H 0.423223 0.103626 0.628303 0.064 Uiso 1 1 calc R U . . .
 C47 C 0.3169(3) 0.2602(3) 0.57238(18) 0.0676(9) Uani 1 1 d . . . . .
 H47A H 0.309760 0.246220 0.620541 0.081 Uiso 1 1 calc R U . . .
 H47B H 0.252227 0.253616 0.550827 0.081 Uiso 1 1 calc R U . . .
 C48 C 0.3233(3) 0.3604(3) 0.5554(2) 0.0690(9) Uani 1 1 d . . . . .
 H48A H 0.332096 0.373981 0.507360 0.083 Uiso 1 1 calc R U . . .
 H48B H 0.255428 0.407829 0.569346 0.083 Uiso 1 1 calc R U . . .
 C44 C 0.7347(3) 0.0524(3) 0.58476(16) 0.0633(8) Uani 1 1 d . U . . .
 H44A H 0.752161 0.039989 0.538563 0.076 Uiso 1 1 calc R U . . .
 H44B H 0.757214 -0.009593 0.613044 0.076 Uiso 1 1 calc R U . . .
 C52 C 0.8054(3) 0.2746(2) 0.57262(16) 0.0603(8) Uani 1 1 d . . . . .
 H52A H 0.821063 0.310661 0.531544 0.072 Uiso 1 1 calc R U . . .
 H52B H 0.874829 0.246891 0.597855 0.072 Uiso 1 1 calc R U . . .
 C51 C 0.7222(3) 0.3429(2) 0.61275(14) 0.0575(8) Uani 1 1 d . . . . .
 H51A H 0.710544 0.309150 0.655765 0.069 Uiso 1 1 calc R U . . .
 H51B H 0.749010 0.396308 0.620775 0.069 Uiso 1 1 calc R U . . .
 C50 C 0.5407(3) 0.4429(2) 0.60968(14) 0.0510(7) Uani 1 1 d . . . . .
 H50A H 0.554758 0.505184 0.606689 0.061 Uiso 1 1 calc R U . . .
 H50B H 0.538927 0.418400 0.656730 0.061 Uiso 1 1 calc R U . . .
 P1D P 0.5746(7) 0.3295(6) 0.3847(4) 0.0495(19) Uani 0.097(2) 1 d D U P A 2
 C1D C 0.5726(19) 0.2083(12) 0.3945(6) 0.026(2) Uani 0.097(2) 1 d D U P A 2
 O1D O 0.6044(17) 0.1511(11) 0.4472(7) 0.053(3) Uani 0.097(2) 1 d D U P A 2

loop_
  _atom_site_aniso_label
  _atom_site_aniso_U_11
  _atom_site_aniso_U_22
  _atom_site_aniso_U_33
  _atom_site_aniso_U_23
  _atom_site_aniso_U_13
  _atom_site_aniso_U_12
 Si1 0.0197(3) 0.0325(3) 0.0280(3) 0.0060(2) -0.0028(2) -0.0127(3)
 P1 0.0275(4) 0.0320(4) 0.0313(4) 0.0072(3) -0.0004(3) -0.0138(3)
 Si2 0.0201(3) 0.0374(3) 0.0364(3) 0.0048(3) -0.0053(3) -0.0132(3)
 Na1 0.0558(7) 0.0575(6) 0.0356(5) 0.0027(4) -0.0008(5) -0.0373(5)
 O2 0.0672(14) 0.0627(12) 0.0499(11) -0.0007(9) 0.0012(10) -0.0387(11)
 N1 0.0221(10) 0.0437(11) 0.0281(9) 0.0072(8) -0.0038(8) -0.0158(9)
 O5 0.0716(14) 0.0503(11) 0.0535(12) -0.0012(9) -0.0005(10) -0.0328(11)
 O1 0.0390(11) 0.0389(10) 0.0361(10) -0.0011(7) -0.0005(9) -0.0187(9)
 O3 0.0583(10) 0.0568(11) 0.0472(11) -0.0026(9) 0.0069(9) -0.0297(9)
 O4 0.0648(14) 0.0590(12) 0.0555(12) -0.0031(10) 0.0065(10) -0.0364(11)
 O6 0.0685(14) 0.0605(12) 0.0492(11) 0.0000(10) -0.0043(10) -0.0347(11)
 C1 0.0233(12) 0.0330(13) 0.0341(12) 0.0035(9) -0.0001(10) -0.0161(11)
 N2 0.0199(9) 0.0439(11) 0.0319(10) 0.0119(8) -0.0003(8) -0.0108(9)
 N3 0.0230(10) 0.0436(11) 0.0275(9) 0.0104(8) -0.0030(8) -0.0149(9)
 C24 0.0316(13) 0.0476(14) 0.0384(13) 0.0029(11) 0.0003(10) -0.0244(12)
 C20 0.0287(12) 0.0489(14) 0.0290(12) 0.0092(10) -0.0035(9) -0.0225(11)
 C43 0.0520(18) 0.0545(17) 0.0623(19) 0.0046(14) 0.0157(15) -0.0156(15)
 C2 0.0238(11) 0.0403(12) 0.0274(11) 0.0070(9) -0.0044(9) -0.0155(10)
 C7 0.0196(11) 0.0435(14) 0.0405(13) 0.0158(11) 0.0011(10) -0.0067(10)
 C12 0.0179(11) 0.0622(16) 0.0379(13) 0.0200(12) -0.0037(10) -0.0087(11)
 C16 0.0333(14) 0.0676(18) 0.0347(13) 0.0153(12) -0.0084(11) -0.0248(13)
 C18 0.0411(16) 0.085(2) 0.0535(17) 0.0151(16) -0.0164(14) -0.0299(16)
 C49 0.075(2) 0.0542(17) 0.0612(19) 0.0120(15) -0.0020(16) -0.0350(17)
 C31 0.0271(12) 0.0510(15) 0.0438(14) -0.0035(12) -0.0050(11) -0.0196(11)
 C32 0.0418(15) 0.0496(15) 0.0565(16) -0.0072(13) 0.0014(13) -0.0265(13)
 C33 0.0387(15) 0.0679(18) 0.0519(16) -0.0056(14) -0.0096(13) -0.0273(14)
 C34 0.0364(14) 0.0545(16) 0.0480(15) -0.0082(12) -0.0014(12) -0.0230(13)
 C39 0.0222(12) 0.0422(13) 0.0499(14) -0.0019(11) 0.0007(10) -0.0131(10)
 C40 0.0315(13) 0.0504(15) 0.0464(15) 0.0014(12) 0.0065(11) -0.0183(12)
 C42 0.0328(14) 0.0479(15) 0.0552(16) -0.0029(12) 0.0027(12) -0.0145(12)
 C41 0.0243(13) 0.0553(16) 0.0623(17) -0.0020(13) 0.0003(12) -0.0161(12)
 C35 0.0260(12) 0.0447(14) 0.0426(14) 0.0110(11) -0.0076(10) -0.0117(11)
 C37 0.0392(14) 0.0367(13) 0.0537(16) 0.0120(12) -0.0057(12) -0.0151(12)
 C38 0.0378(14) 0.0555(16) 0.0375(14) 0.0158(12) -0.0096(11) -0.0181(13)
 C36 0.0347(15) 0.0553(17) 0.0599(18) 0.0194(14) -0.0146(13) -0.0087(13)
 C4 0.0203(11) 0.0508(14) 0.0320(12) 0.0062(10) 0.0005(9) -0.0145(11)
 C6 0.0280(13) 0.0629(17) 0.0384(13) 0.0123(12) 0.0008(10) -0.0221(12)
 C3 0.0225(12) 0.0507(15) 0.0366(13) 0.0091(11) 0.0021(10) -0.0133(11)
 C5 0.0255(13) 0.0650(18) 0.0536(16) 0.0197(14) 0.0053(12) -0.0089(13)
 C8 0.0244(12) 0.0417(14) 0.0469(14) 0.0119(11) 0.0051(11) -0.0044(11)
 C13 0.0442(15) 0.0390(14) 0.0511(16) 0.0046(12) 0.0050(12) -0.0134(12)
 C14 0.065(2) 0.0612(19) 0.071(2) -0.0131(16) 0.0207(17) -0.0169(17)
 C15 0.064(2) 0.0467(16) 0.0662(19) 0.0083(14) -0.0045(16) -0.0248(15)
 C9 0.0298(13) 0.0452(15) 0.0621(18) 0.0180(13) 0.0055(13) -0.0080(12)
 C10 0.0288(13) 0.0609(18) 0.0566(17) 0.0318(14) -0.0044(12) -0.0111(13)
 C11 0.0272(13) 0.0725(19) 0.0442(15) 0.0260(14) -0.0056(11) -0.0138(13)
 C17 0.0408(15) 0.0629(17) 0.0468(15) 0.0101(13) -0.0100(12) -0.0288(14)
 C19 0.0221(11) 0.0420(13) 0.0310(12) 0.0111(10) -0.0030(9) -0.0164(10)
 C28 0.0544(17) 0.0578(16) 0.0389(14) 0.0002(12) -0.0018(12) -0.0362(14)
 C30 0.0561(19) 0.086(2) 0.0492(17) -0.0042(15) -0.0085(14) -0.0407(18)
 C29 0.071(2) 0.066(2) 0.0605(19) -0.0130(16) 0.0086(16) -0.0351(18)
 C23 0.0341(14) 0.0373(13) 0.0561(16) 0.0067(12) 0.0028(12) -0.0160(11)
 C22 0.0356(14) 0.0532(17) 0.0560(17) 0.0223(14) -0.0097(13) -0.0186(13)
 C21 0.0364(14) 0.0598(17) 0.0366(13) 0.0160(12) -0.0093(11) -0.0255(13)
 C25 0.0434(15) 0.0554(16) 0.0296(12) 0.0020(11) 0.0012(11) -0.0246(13)
 C26 0.127(3) 0.092(3) 0.0381(16) -0.0120(16) 0.0208(19) -0.066(3)
 C27 0.0496(17) 0.0521(16) 0.0648(19) -0.0036(14) 0.0018(14) -0.0287(14)
 C45 0.0687(15) 0.0584(17) 0.0457(15) 0.0053(13) 0.0062(13) -0.0426(13)
 C46 0.0689(15) 0.0565(16) 0.0489(16) -0.0027(13) 0.0108(14) -0.0439(13)
 C47 0.061(2) 0.081(2) 0.076(2) -0.0264(19) 0.0188(18) -0.0401(19)
 C48 0.059(2) 0.070(2) 0.088(2) -0.0092(19) 0.0033(18) -0.0364(18)
 C44 0.0597(13) 0.073(2) 0.0536(17) -0.0019(15) 0.0114(15) -0.0187(15)
 C52 0.070(2) 0.073(2) 0.0533(18) -0.0060(15) -0.0007(16) -0.0449(18)
 C51 0.069(2) 0.075(2) 0.0436(16) -0.0070(14) -0.0030(15) -0.0443(18)
 C50 0.068(2) 0.0461(15) 0.0478(16) -0.0039(13) -0.0022(14) -0.0306(15)
 P1D 0.056(3) 0.050(3) 0.041(2) -0.007(2) -0.003(3) -0.013(2)
 C1D 0.028(4) 0.022(4) 0.032(3) -0.005(2) -0.002(3) -0.011(3)
 O1D 0.060(8) 0.051(4) 0.035(3) 0.005(2) -0.003(5) -0.003(6)

_geom_special_details
;
 All esds (except the esd in the dihedral angle between two l.s. planes)
 are estimated using the full covariance matrix.  The cell esds are taken
 into account individually in the estimation of esds in distances, angles
 and torsion angles; correlations between esds in cell parameters are only
 used when they are defined by crystal symmetry.  An approximate (isotropic)
 treatment of cell esds is used for estimating esds involving l.s. planes.
;
loop_
  _geom_bond_atom_site_label_1
  _geom_bond_atom_site_label_2
  _geom_bond_distance
  _geom_bond_site_symmetry_2
  _geom_bond_publ_flag
 Si1 P1 2.2057(8) . ?
 Si1 Si2 2.3724(8) . ?
 Si1 N1 1.7106(19) . ?
 Si1 C1 1.851(3) . ?
 Si1 P1D 2.331(8) . ?
 Si1 C1D 1.975(12) . ?
 P1 C1 1.764(3) . ?
 Si2 C31 1.956(3) . ?
 Si2 C39 1.959(3) . ?
 Si2 C35 1.946(2) . ?
 Na1 O2 2.446(2) . ?
 Na1 O5 2.516(3) . ?
 Na1 O1 2.259(2) . ?
 Na1 O3 2.399(2) . ?
 Na1 O4 2.438(2) . ?
 Na1 O6 2.425(2) . ?
 Na1 C1 2.970(3) . ?
 Na1 C48 3.120(4) . ?
 Na1 C1D 2.970(13) . ?
 Na1 O1D 2.393(14) . ?
 O2 C43 1.441(3) . ?
 O2 C52 1.432(3) . ?
 N1 C2 1.274(3) . ?
 O5 C49 1.420(3) . ?
 O5 C48 1.382(4) . ?
 O1 C1 1.258(3) . ?
 O3 C45 1.412(3) . ?
 O3 C44 1.422(4) . ?
 O4 C46 1.398(3) . ?
 O4 C47 1.394(4) . ?
 O6 C51 1.398(4) . ?
 O6 C50 1.404(4) . ?
 N2 C2 1.389(3) . ?
 N2 C7 1.435(3) . ?
 N2 C3 1.415(3) . ?
 N3 C2 1.405(3) . ?
 N3 C4 1.399(3) . ?
 N3 C19 1.432(3) . ?
 C24 C19 1.391(4) . ?
 C24 C28 1.518(4) . ?
 C24 C23 1.402(3) . ?
 C20 C19 1.406(3) . ?
 C20 C21 1.390(3) . ?
 C20 C25 1.521(4) . ?
 C43 H43A 0.9900 . ?
 C43 H43B 0.9900 . ?
 C43 C44 1.485(5) . ?
 C7 C12 1.405(4) . ?
 C7 C8 1.391(4) . ?
 C12 C16 1.521(4) . ?
 C12 C11 1.403(3) . ?
 C16 H16 1.0000 . ?
 C16 C18 1.537(3) . ?
 C16 C17 1.520(4) . ?
 C18 H18A 0.9800 . ?
 C18 H18B 0.9800 . ?
 C18 H18C 0.9800 . ?
 C49 H49A 0.9900 . ?
 C49 H49B 0.9900 . ?
 C49 C50 1.518(4) . ?
 C31 C32 1.529(4) . ?
 C31 C33 1.537(3) . ?
 C31 C34 1.520(4) . ?
 C32 H32A 0.9800 . ?
 C32 H32B 0.9800 . ?
 C32 H32C 0.9800 . ?
 C33 H33A 0.9800 . ?
 C33 H33B 0.9800 . ?
 C33 H33C 0.9800 . ?
 C34 H34A 0.9800 . ?
 C34 H34B 0.9800 . ?
 C34 H34C 0.9800 . ?
 C39 C40 1.540(3) . ?
 C39 C42 1.538(4) . ?
 C39 C41 1.546(3) . ?
 C40 H40A 0.9800 . ?
 C40 H40B 0.9800 . ?
 C40 H40C 0.9800 . ?
 C42 H42A 0.9800 . ?
 C42 H42B 0.9800 . ?
 C42 H42C 0.9800 . ?
 C41 H41A 0.9800 . ?
 C41 H41B 0.9800 . ?
 C41 H41C 0.9800 . ?
 C35 C37 1.541(4) . ?
 C35 C38 1.535(4) . ?
 C35 C36 1.541(3) . ?
 C37 H37A 0.9800 . ?
 C37 H37B 0.9800 . ?
 C37 H37C 0.9800 . ?
 C38 H38A 0.9800 . ?
 C38 H38B 0.9800 . ?
 C38 H38C 0.9800 . ?
 C36 H36A 0.9800 . ?
 C36 H36B 0.9800 . ?
 C36 H36C 0.9800 . ?
 C4 C6 1.498(3) . ?
 C4 C3 1.338(3) . ?
 C6 H6A 0.9800 . ?
 C6 H6B 0.9800 . ?
 C6 H6C 0.9800 . ?
 C3 C5 1.488(3) . ?
 C5 H5A 0.9800 . ?
 C5 H5B 0.9800 . ?
 C5 H5C 0.9800 . ?
 C8 C13 1.521(4) . ?
 C8 C9 1.399(3) . ?
 C13 H13 1.0000 . ?
 C13 C14 1.523(4) . ?
 C13 C15 1.527(4) . ?
 C14 H14A 0.9800 . ?
 C14 H14B 0.9800 . ?
 C14 H14C 0.9800 . ?
 C15 H15A 0.9800 . ?
 C15 H15B 0.9800 . ?
 C15 H15C 0.9800 . ?
 C9 H9 0.9500 . ?
 C9 C10 1.375(4) . ?
 C10 H10 0.9500 . ?
 C10 C11 1.368(4) . ?
 C11 H11 0.9500 . ?
 C17 H17A 0.9800 . ?
 C17 H17B 0.9800 . ?
 C17 H17C 0.9800 . ?
 C28 H28 1.0000 . ?
 C28 C30 1.524(4) . ?
 C28 C29 1.531(4) . ?
 C30 H30A 0.9800 . ?
 C30 H30B 0.9800 . ?
 C30 H30C 0.9800 . ?
 C29 H29A 0.9800 . ?
 C29 H29B 0.9800 . ?
 C29 H29C 0.9800 . ?
 C23 H23 0.9500 . ?
 C23 C22 1.378(4) . ?
 C22 H22 0.9500 . ?
 C22 C21 1.365(4) . ?
 C21 H21 0.9500 . ?
 C25 H25 1.0000 . ?
 C25 C26 1.527(4) . ?
 C25 C27 1.525(4) . ?
 C26 H26A 0.9800 . ?
 C26 H26B 0.9800 . ?
 C26 H26C 0.9800 . ?
 C27 H27A 0.9800 . ?
 C27 H27B 0.9800 . ?
 C27 H27C 0.9800 . ?
 C45 H45A 0.9900 . ?
 C45 H45B 0.9900 . ?
 C45 C46 1.501(4) . ?
 C46 H46A 0.9900 . ?
 C46 H46B 0.9900 . ?
 C47 H47A 0.9900 . ?
 C47 H47B 0.9900 . ?
 C47 C48 1.512(5) . ?
 C48 H48A 0.9900 . ?
 C48 H48B 0.9900 . ?
 C44 H44A 0.9900 . ?
 C44 H44B 0.9900 . ?
 C52 H52A 0.9900 . ?
 C52 H52B 0.9900 . ?
 C52 C51 1.516(5) . ?
 C51 H51A 0.9900 . ?
 C51 H51B 0.9900 . ?
 C50 H50A 0.9900 . ?
 C50 H50B 0.9900 . ?
 P1D C1D 1.793(16) . ?
 C1D O1D 1.282(15) . ?

loop_
  _geom_angle_atom_site_label_1
  _geom_angle_atom_site_label_2
  _geom_angle_atom_site_label_3
  _geom_angle
  _geom_angle_site_symmetry_1
  _geom_angle_site_symmetry_3
  _geom_angle_publ_flag
 P1 Si1 Si2 117.96(3) . . ?
 N1 Si1 P1 125.96(7) . . ?
 N1 Si1 Si2 110.70(7) . . ?
 N1 Si1 C1 126.03(10) . . ?
 N1 Si1 P1D 105.1(3) . . ?
 N1 Si1 C1D 129.2(7) . . ?
 C1 Si1 P1 50.61(8) . . ?
 C1 Si1 Si2 113.30(8) . . ?
 P1D Si1 Si2 116.2(2) . . ?
 C1D Si1 Si2 119.9(7) . . ?
 C1D Si1 P1D 48.4(5) . . ?
 C1 P1 Si1 54.22(8) . . ?
 C31 Si2 Si1 108.63(8) . . ?
 C31 Si2 C39 109.67(11) . . ?
 C39 Si2 Si1 110.69(8) . . ?
 C35 Si2 Si1 106.39(7) . . ?
 C35 Si2 C31 111.37(11) . . ?
 C35 Si2 C39 110.05(11) . . ?
 O2 Na1 O5 130.58(8) . . ?
 O2 Na1 C1 106.29(8) . . ?
 O2 Na1 C48 155.94(9) . . ?
 O2 Na1 C1D 100.9(4) . . ?
 O5 Na1 C1 115.80(8) . . ?
 O5 Na1 C48 25.63(8) . . ?
 O5 Na1 C1D 126.4(4) . . ?
 O1 Na1 O2 111.13(8) . . ?
 O1 Na1 O5 99.32(8) . . ?
 O1 Na1 O3 140.09(8) . . ?
 O1 Na1 O4 100.77(8) . . ?
 O1 Na1 O6 97.90(7) . . ?
 O1 Na1 C1 23.12(7) . . ?
 O1 Na1 C48 85.29(9) . . ?
 O3 Na1 O2 70.20(7) . . ?
 O3 Na1 O5 109.16(7) . . ?
 O3 Na1 O4 67.99(7) . . ?
 O3 Na1 O6 118.19(8) . . ?
 O3 Na1 C1 116.98(8) . . ?
 O3 Na1 C48 108.90(9) . . ?
 O3 Na1 C1D 100.9(3) . . ?
 O4 Na1 O2 138.19(8) . . ?
 O4 Na1 O5 66.00(7) . . ?
 O4 Na1 C1 92.47(7) . . ?
 O4 Na1 C48 47.98(8) . . ?
 O4 Na1 C1D 86.9(4) . . ?
 O6 Na1 O2 69.85(8) . . ?
 O6 Na1 O5 68.11(8) . . ?
 O6 Na1 O4 132.51(9) . . ?
 O6 Na1 C1 118.30(7) . . ?
 O6 Na1 C48 91.14(9) . . ?
 O6 Na1 C1D 131.5(3) . . ?
 C1 Na1 C48 95.55(9) . . ?
 C1D Na1 C48 102.8(4) . . ?
 O1D Na1 O2 89.2(5) . . ?
 O1D Na1 O5 139.9(5) . . ?
 O1D Na1 O3 76.3(4) . . ?
 O1D Na1 O4 81.0(5) . . ?
 O1D Na1 O6 145.9(5) . . ?
 O1D Na1 C48 114.3(5) . . ?
 O1D Na1 C1D 24.8(4) . . ?
 C43 O2 Na1 110.62(16) . . ?
 C52 O2 Na1 111.55(19) . . ?
 C52 O2 C43 114.4(2) . . ?
 C2 N1 Si1 144.44(16) . . ?
 C49 O5 Na1 103.96(19) . . ?
 C48 O5 Na1 102.4(2) . . ?
 C48 O5 C49 114.3(2) . . ?
 C1 O1 Na1 112.05(16) . . ?
 C45 O3 Na1 107.43(16) . . ?
 C45 O3 C44 113.8(2) . . ?
 C44 O3 Na1 109.25(17) . . ?
 C46 O4 Na1 115.65(18) . . ?
 C47 O4 Na1 117.33(17) . . ?
 C47 O4 C46 113.6(2) . . ?
 C51 O6 Na1 113.72(18) . . ?
 C51 O6 C50 112.7(2) . . ?
 C50 O6 Na1 115.92(16) . . ?
 Si1 C1 Na1 167.83(13) . . ?
 P1 C1 Si1 75.16(11) . . ?
 P1 C1 Na1 92.71(10) . . ?
 O1 C1 Si1 147.3(2) . . ?
 O1 C1 P1 137.5(2) . . ?
 O1 C1 Na1 44.83(12) . . ?
 C2 N2 C7 127.53(18) . . ?
 C2 N2 C3 111.19(18) . . ?
 C3 N2 C7 121.28(18) . . ?
 C2 N3 C19 124.46(19) . . ?
 C4 N3 C2 111.38(18) . . ?
 C4 N3 C19 124.15(18) . . ?
 C19 C24 C28 122.2(2) . . ?
 C19 C24 C23 117.3(2) . . ?
 C23 C24 C28 120.5(2) . . ?
 C19 C20 C25 122.1(2) . . ?
 C21 C20 C19 117.3(2) . . ?
 C21 C20 C25 120.6(2) . . ?
 O2 C43 H43A 110.4 . . ?
 O2 C43 H43B 110.4 . . ?
 O2 C43 C44 106.5(3) . . ?
 H43A C43 H43B 108.6 . . ?
 C44 C43 H43A 110.4 . . ?
 C44 C43 H43B 110.4 . . ?
 N1 C2 N2 133.1(2) . . ?
 N1 C2 N3 124.3(2) . . ?
 N2 C2 N3 102.58(18) . . ?
 C12 C7 N2 118.0(2) . . ?
 C8 C7 N2 118.5(2) . . ?
 C8 C7 C12 123.4(2) . . ?
 C7 C12 C16 121.3(2) . . ?
 C11 C12 C7 116.6(3) . . ?
 C11 C12 C16 122.1(2) . . ?
 C12 C16 H16 107.3 . . ?
 C12 C16 C18 113.4(2) . . ?
 C18 C16 H16 107.3 . . ?
 C17 C16 C12 111.6(2) . . ?
 C17 C16 H16 107.3 . . ?
 C17 C16 C18 109.8(3) . . ?
 C16 C18 H18A 109.5 . . ?
 C16 C18 H18B 109.5 . . ?
 C16 C18 H18C 109.5 . . ?
 H18A C18 H18B 109.5 . . ?
 H18A C18 H18C 109.5 . . ?
 H18B C18 H18C 109.5 . . ?
 O5 C49 H49A 110.4 . . ?
 O5 C49 H49B 110.4 . . ?
 O5 C49 C50 106.7(2) . . ?
 H49A C49 H49B 108.6 . . ?
 C50 C49 H49A 110.4 . . ?
 C50 C49 H49B 110.4 . . ?
 C32 C31 Si2 109.95(18) . . ?
 C32 C31 C33 107.7(2) . . ?
 C33 C31 Si2 114.03(19) . . ?
 C34 C31 Si2 110.47(16) . . ?
 C34 C31 C32 106.6(2) . . ?
 C34 C31 C33 107.7(2) . . ?
 C31 C32 H32A 109.5 . . ?
 C31 C32 H32B 109.5 . . ?
 C31 C32 H32C 109.5 . . ?
 H32A C32 H32B 109.5 . . ?
 H32A C32 H32C 109.5 . . ?
 H32B C32 H32C 109.5 . . ?
 C31 C33 H33A 109.5 . . ?
 C31 C33 H33B 109.5 . . ?
 C31 C33 H33C 109.5 . . ?
 H33A C33 H33B 109.5 . . ?
 H33A C33 H33C 109.5 . . ?
 H33B C33 H33C 109.5 . . ?
 C31 C34 H34A 109.5 . . ?
 C31 C34 H34B 109.5 . . ?
 C31 C34 H34C 109.5 . . ?
 H34A C34 H34B 109.5 . . ?
 H34A C34 H34C 109.5 . . ?
 H34B C34 H34C 109.5 . . ?
 C40 C39 Si2 114.04(17) . . ?
 C40 C39 C41 106.8(2) . . ?
 C42 C39 Si2 109.63(17) . . ?
 C42 C39 C40 105.3(2) . . ?
 C42 C39 C41 107.9(2) . . ?
 C41 C39 Si2 112.78(19) . . ?
 C39 C40 H40A 109.5 . . ?
 C39 C40 H40B 109.5 . . ?
 C39 C40 H40C 109.5 . . ?
 H40A C40 H40B 109.5 . . ?
 H40A C40 H40C 109.5 . . ?
 H40B C40 H40C 109.5 . . ?
 C39 C42 H42A 109.5 . . ?
 C39 C42 H42B 109.5 . . ?
 C39 C42 H42C 109.5 . . ?
 H42A C42 H42B 109.5 . . ?
 H42A C42 H42C 109.5 . . ?
 H42B C42 H42C 109.5 . . ?
 C39 C41 H41A 109.5 . . ?
 C39 C41 H41B 109.5 . . ?
 C39 C41 H41C 109.5 . . ?
 H41A C41 H41B 109.5 . . ?
 H41A C41 H41C 109.5 . . ?
 H41B C41 H41C 109.5 . . ?
 C37 C35 Si2 110.37(16) . . ?
 C37 C35 C36 108.1(2) . . ?
 C38 C35 Si2 109.43(17) . . ?
 C38 C35 C37 105.6(2) . . ?
 C38 C35 C36 107.9(2) . . ?
 C36 C35 Si2 115.00(17) . . ?
 C35 C37 H37A 109.5 . . ?
 C35 C37 H37B 109.5 . . ?
 C35 C37 H37C 109.5 . . ?
 H37A C37 H37B 109.5 . . ?
 H37A C37 H37C 109.5 . . ?
 H37B C37 H37C 109.5 . . ?
 C35 C38 H38A 109.5 . . ?
 C35 C38 H38B 109.5 . . ?
 C35 C38 H38C 109.5 . . ?
 H38A C38 H38B 109.5 . . ?
 H38A C38 H38C 109.5 . . ?
 H38B C38 H38C 109.5 . . ?
 C35 C36 H36A 109.5 . . ?
 C35 C36 H36B 109.5 . . ?
 C35 C36 H36C 109.5 . . ?
 H36A C36 H36B 109.5 . . ?
 H36A C36 H36C 109.5 . . ?
 H36B C36 H36C 109.5 . . ?
 N3 C4 C6 121.9(2) . . ?
 C3 C4 N3 107.48(19) . . ?
 C3 C4 C6 130.6(2) . . ?
 C4 C6 H6A 109.5 . . ?
 C4 C6 H6B 109.5 . . ?
 C4 C6 H6C 109.5 . . ?
 H6A C6 H6B 109.5 . . ?
 H6A C6 H6C 109.5 . . ?
 H6B C6 H6C 109.5 . . ?
 N2 C3 C5 121.5(2) . . ?
 C4 C3 N2 107.4(2) . . ?
 C4 C3 C5 131.1(2) . . ?
 C3 C5 H5A 109.5 . . ?
 C3 C5 H5B 109.5 . . ?
 C3 C5 H5C 109.5 . . ?
 H5A C5 H5B 109.5 . . ?
 H5A C5 H5C 109.5 . . ?
 H5B C5 H5C 109.5 . . ?
 C7 C8 C13 121.0(2) . . ?
 C7 C8 C9 117.2(3) . . ?
 C9 C8 C13 121.8(2) . . ?
 C8 C13 H13 106.6 . . ?
 C8 C13 C14 113.4(2) . . ?
 C8 C13 C15 113.2(2) . . ?
 C14 C13 H13 106.6 . . ?
 C14 C13 C15 110.0(3) . . ?
 C15 C13 H13 106.6 . . ?
 C13 C14 H14A 109.5 . . ?
 C13 C14 H14B 109.5 . . ?
 C13 C14 H14C 109.5 . . ?
 H14A C14 H14B 109.5 . . ?
 H14A C14 H14C 109.5 . . ?
 H14B C14 H14C 109.5 . . ?
 C13 C15 H15A 109.5 . . ?
 C13 C15 H15B 109.5 . . ?
 C13 C15 H15C 109.5 . . ?
 H15A C15 H15B 109.5 . . ?
 H15A C15 H15C 109.5 . . ?
 H15B C15 H15C 109.5 . . ?
 C8 C9 H9 119.7 . . ?
 C10 C9 C8 120.6(3) . . ?
 C10 C9 H9 119.7 . . ?
 C9 C10 H10 119.3 . . ?
 C11 C10 C9 121.4(2) . . ?
 C11 C10 H10 119.3 . . ?
 C12 C11 H11 119.6 . . ?
 C10 C11 C12 120.9(3) . . ?
 C10 C11 H11 119.6 . . ?
 C16 C17 H17A 109.5 . . ?
 C16 C17 H17B 109.5 . . ?
 C16 C17 H17C 109.5 . . ?
 H17A C17 H17B 109.5 . . ?
 H17A C17 H17C 109.5 . . ?
 H17B C17 H17C 109.5 . . ?
 C24 C19 N3 119.5(2) . . ?
 C24 C19 C20 122.6(2) . . ?
 C20 C19 N3 117.9(2) . . ?
 C24 C28 H28 107.5 . . ?
 C24 C28 C30 112.1(2) . . ?
 C24 C28 C29 112.9(2) . . ?
 C30 C28 H28 107.5 . . ?
 C30 C28 C29 109.2(2) . . ?
 C29 C28 H28 107.5 . . ?
 C28 C30 H30A 109.5 . . ?
 C28 C30 H30B 109.5 . . ?
 C28 C30 H30C 109.5 . . ?
 H30A C30 H30B 109.5 . . ?
 H30A C30 H30C 109.5 . . ?
 H30B C30 H30C 109.5 . . ?
 C28 C29 H29A 109.5 . . ?
 C28 C29 H29B 109.5 . . ?
 C28 C29 H29C 109.5 . . ?
 H29A C29 H29B 109.5 . . ?
 H29A C29 H29C 109.5 . . ?
 H29B C29 H29C 109.5 . . ?
 C24 C23 H23 119.6 . . ?
 C22 C23 C24 120.7(3) . . ?
 C22 C23 H23 119.6 . . ?
 C23 C22 H22 119.6 . . ?
 C21 C22 C23 120.8(2) . . ?
 C21 C22 H22 119.6 . . ?
 C20 C21 H21 119.4 . . ?
 C22 C21 C20 121.3(2) . . ?
 C22 C21 H21 119.4 . . ?
 C20 C25 H25 107.5 . . ?
 C20 C25 C26 112.9(2) . . ?
 C20 C25 C27 110.5(2) . . ?
 C26 C25 H25 107.5 . . ?
 C27 C25 H25 107.5 . . ?
 C27 C25 C26 110.8(2) . . ?
 C25 C26 H26A 109.5 . . ?
 C25 C26 H26B 109.5 . . ?
 C25 C26 H26C 109.5 . . ?
 H26A C26 H26B 109.5 . . ?
 H26A C26 H26C 109.5 . . ?
 H26B C26 H26C 109.5 . . ?
 C25 C27 H27A 109.5 . . ?
 C25 C27 H27B 109.5 . . ?
 C25 C27 H27C 109.5 . . ?
 H27A C27 H27B 109.5 . . ?
 H27A C27 H27C 109.5 . . ?
 H27B C27 H27C 109.5 . . ?
 O3 C45 H45A 110.1 . . ?
 O3 C45 H45B 110.1 . . ?
 O3 C45 C46 107.8(2) . . ?
 H45A C45 H45B 108.5 . . ?
 C46 C45 H45A 110.1 . . ?
 C46 C45 H45B 110.1 . . ?
 O4 C46 C45 108.8(2) . . ?
 O4 C46 H46A 109.9 . . ?
 O4 C46 H46B 109.9 . . ?
 C45 C46 H46A 109.9 . . ?
 C45 C46 H46B 109.9 . . ?
 H46A C46 H46B 108.3 . . ?
 O4 C47 H47A 110.2 . . ?
 O4 C47 H47B 110.2 . . ?
 O4 C47 C48 107.5(3) . . ?
 H47A C47 H47B 108.5 . . ?
 C48 C47 H47A 110.2 . . ?
 C48 C47 H47B 110.2 . . ?
 Na1 C48 H48A 76.3 . . ?
 Na1 C48 H48B 161.1 . . ?
 O5 C48 Na1 51.98(16) . . ?
 O5 C48 C47 107.0(3) . . ?
 O5 C48 H48A 110.3 . . ?
 O5 C48 H48B 110.3 . . ?
 C47 C48 Na1 83.8(2) . . ?
 C47 C48 H48A 110.3 . . ?
 C47 C48 H48B 110.3 . . ?
 H48A C48 H48B 108.6 . . ?
 O3 C44 C43 108.5(3) . . ?
 O3 C44 H44A 110.0 . . ?
 O3 C44 H44B 110.0 . . ?
 C43 C44 H44A 110.0 . . ?
 C43 C44 H44B 110.0 . . ?
 H44A C44 H44B 108.4 . . ?
 O2 C52 H52A 109.1 . . ?
 O2 C52 H52B 109.1 . . ?
 O2 C52 C51 112.4(3) . . ?
 H52A C52 H52B 107.8 . . ?
 C51 C52 H52A 109.1 . . ?
 C51 C52 H52B 109.1 . . ?
 O6 C51 C52 107.8(2) . . ?
 O6 C51 H51A 110.1 . . ?
 O6 C51 H51B 110.1 . . ?
 C52 C51 H51A 110.1 . . ?
 C52 C51 H51B 110.1 . . ?
 H51A C51 H51B 108.5 . . ?
 O6 C50 C49 108.1(2) . . ?
 O6 C50 H50A 110.1 . . ?
 O6 C50 H50B 110.1 . . ?
 C49 C50 H50A 110.1 . . ?
 C49 C50 H50B 110.1 . . ?
 H50A C50 H50B 108.4 . . ?
 C1D P1D Si1 55.4(4) . . ?
 Si1 C1D Na1 151.1(8) . . ?
 P1D C1D Si1 76.3(6) . . ?
 P1D C1D Na1 76.2(6) . . ?
 O1D C1D Si1 157.1(14) . . ?
 O1D C1D Na1 51.5(8) . . ?
 O1D C1D P1D 123.1(13) . . ?
 C1D O1D Na1 103.7(11) . . ?

loop_
  _geom_torsion_atom_site_label_1
  _geom_torsion_atom_site_label_2
  _geom_torsion_atom_site_label_3
  _geom_torsion_atom_site_label_4
  _geom_torsion
  _geom_torsion_site_symmetry_1
  _geom_torsion_site_symmetry_2
  _geom_torsion_site_symmetry_3
  _geom_torsion_site_symmetry_4
  _geom_torsion_publ_flag
 Si1 P1 C1 Na1 -178.91(11) . . . . ?
 Si1 P1 C1 O1 179.9(3) . . . . ?
 Si1 N1 C2 N2 14.2(5) . . . . ?
 Si1 N1 C2 N3 -167.1(2) . . . . ?
 Si1 P1D C1D Na1 -171.3(8) . . . . ?
 Si1 P1D C1D O1D 167(2) . . . . ?
 Si1 C1D O1D Na1 172(4) . . . . ?
 P1 Si1 N1 C2 -6.8(3) . . . . ?
 P1 Si1 C1 Na1 5.2(5) . . . . ?
 P1 Si1 C1 O1 -179.9(4) . . . . ?
 Si2 Si1 N1 C2 -160.1(3) . . . . ?
 Si2 Si1 C1 P1 107.87(7) . . . . ?
 Si2 Si1 C1 Na1 113.1(6) . . . . ?
 Si2 Si1 C1 O1 -72.0(4) . . . . ?
 Na1 O2 C43 C44 44.3(3) . . . . ?
 Na1 O2 C52 C51 37.7(3) . . . . ?
 Na1 O5 C49 C50 -62.1(3) . . . . ?
 Na1 O5 C48 C47 67.6(3) . . . . ?
 Na1 O1 C1 Si1 -178.5(3) . . . . ?
 Na1 O1 C1 P1 1.7(3) . . . . ?
 Na1 O3 C45 C46 -61.3(2) . . . . ?
 Na1 O3 C44 C43 53.7(3) . . . . ?
 Na1 O4 C46 C45 -24.4(3) . . . . ?
 Na1 O4 C47 C48 20.8(3) . . . . ?
 Na1 O6 C51 C52 46.0(3) . . . . ?
 Na1 O6 C50 C49 -31.3(3) . . . . ?
 O2 C43 C44 O3 -66.8(3) . . . . ?
 O2 C52 C51 O6 -56.4(3) . . . . ?
 N1 Si1 C1 P1 -110.03(11) . . . . ?
 N1 Si1 C1 Na1 -104.8(6) . . . . ?
 N1 Si1 C1 O1 70.1(4) . . . . ?
 O5 C49 C50 O6 64.7(3) . . . . ?
 O3 C45 C46 O4 57.3(3) . . . . ?
 O4 C47 C48 Na1 -14.3(2) . . . . ?
 O4 C47 C48 O5 -61.4(4) . . . . ?
 C1 Si1 N1 C2 57.0(3) . . . . ?
 N2 C7 C12 C16 6.8(3) . . . . ?
 N2 C7 C12 C11 -174.9(2) . . . . ?
 N2 C7 C8 C13 -6.7(3) . . . . ?
 N2 C7 C8 C9 174.0(2) . . . . ?
 N3 C4 C3 N2 -0.2(3) . . . . ?
 N3 C4 C3 C5 178.8(3) . . . . ?
 C24 C23 C22 C21 0.2(4) . . . . ?
 C43 O2 C52 C51 -88.8(3) . . . . ?
 C2 N2 C7 C12 -103.9(3) . . . . ?
 C2 N2 C7 C8 80.4(3) . . . . ?
 C2 N2 C3 C4 0.6(3) . . . . ?
 C2 N2 C3 C5 -178.5(2) . . . . ?
 C2 N3 C4 C6 -178.2(2) . . . . ?
 C2 N3 C4 C3 -0.3(3) . . . . ?
 C2 N3 C19 C24 75.4(3) . . . . ?
 C2 N3 C19 C20 -107.0(3) . . . . ?
 C7 N2 C2 N1 -2.0(4) . . . . ?
 C7 N2 C2 N3 179.2(2) . . . . ?
 C7 N2 C3 C4 -179.3(2) . . . . ?
 C7 N2 C3 C5 1.6(4) . . . . ?
 C7 C12 C16 C18 -157.4(2) . . . . ?
 C7 C12 C16 C17 78.1(3) . . . . ?
 C7 C12 C11 C10 0.7(4) . . . . ?
 C7 C8 C13 C14 78.1(3) . . . . ?
 C7 C8 C13 C15 -155.7(2) . . . . ?
 C7 C8 C9 C10 1.1(4) . . . . ?
 C12 C7 C8 C13 177.9(2) . . . . ?
 C12 C7 C8 C9 -1.4(4) . . . . ?
 C16 C12 C11 C10 179.0(2) . . . . ?
 C49 O5 C48 Na1 111.7(3) . . . . ?
 C49 O5 C48 C47 179.3(3) . . . . ?
 C4 N3 C2 N1 -178.4(2) . . . . ?
 C4 N3 C2 N2 0.6(3) . . . . ?
 C4 N3 C19 C24 -103.5(3) . . . . ?
 C4 N3 C19 C20 74.1(3) . . . . ?
 C6 C4 C3 N2 177.5(3) . . . . ?
 C6 C4 C3 C5 -3.6(5) . . . . ?
 C3 N2 C2 N1 178.2(3) . . . . ?
 C3 N2 C2 N3 -0.7(3) . . . . ?
 C3 N2 C7 C12 75.9(3) . . . . ?
 C3 N2 C7 C8 -99.8(3) . . . . ?
 C8 C7 C12 C16 -177.8(2) . . . . ?
 C8 C7 C12 C11 0.5(4) . . . . ?
 C8 C9 C10 C11 0.0(4) . . . . ?
 C13 C8 C9 C10 -178.2(2) . . . . ?
 C9 C8 C13 C14 -102.7(3) . . . . ?
 C9 C8 C13 C15 23.6(4) . . . . ?
 C9 C10 C11 C12 -1.0(4) . . . . ?
 C11 C12 C16 C18 24.4(4) . . . . ?
 C11 C12 C16 C17 -100.1(3) . . . . ?
 C19 N3 C2 N1 2.6(4) . . . . ?
 C19 N3 C2 N2 -178.4(2) . . . . ?
 C19 N3 C4 C6 0.8(4) . . . . ?
 C19 N3 C4 C3 178.7(2) . . . . ?
 C19 C24 C28 C30 68.7(3) . . . . ?
 C19 C24 C28 C29 -167.6(2) . . . . ?
 C19 C24 C23 C22 -1.1(3) . . . . ?
 C19 C20 C21 C22 0.2(3) . . . . ?
 C19 C20 C25 C26 -146.7(3) . . . . ?
 C19 C20 C25 C27 88.6(3) . . . . ?
 C28 C24 C19 N3 -1.2(3) . . . . ?
 C28 C24 C19 C20 -178.6(2) . . . . ?
 C28 C24 C23 C22 179.2(2) . . . . ?
 C23 C24 C19 N3 179.2(2) . . . . ?
 C23 C24 C19 C20 1.7(3) . . . . ?
 C23 C24 C28 C30 -111.7(3) . . . . ?
 C23 C24 C28 C29 12.1(3) . . . . ?
 C23 C22 C21 C20 0.3(4) . . . . ?
 C21 C20 C19 N3 -178.77(19) . . . . ?
 C21 C20 C19 C24 -1.3(3) . . . . ?
 C21 C20 C25 C26 33.7(4) . . . . ?
 C21 C20 C25 C27 -91.0(3) . . . . ?
 C25 C20 C19 N3 1.7(3) . . . . ?
 C25 C20 C19 C24 179.2(2) . . . . ?
 C25 C20 C21 C22 179.8(2) . . . . ?
 C45 O3 C44 C43 173.7(2) . . . . ?
 C46 O4 C47 C48 160.0(3) . . . . ?
 C47 O4 C46 C45 -164.3(2) . . . . ?
 C48 O5 C49 C50 -172.9(3) . . . . ?
 C44 O3 C45 C46 177.6(2) . . . . ?
 C52 O2 C43 C44 171.3(3) . . . . ?
 C51 O6 C50 C49 -164.7(2) . . . . ?
 C50 O6 C51 C52 -179.5(2) . . . . ?
 P1D Si1 N1 C2 73.7(4) . . . . ?
 P1D C1D O1D Na1 28(2) . . . . ?
 C1D Si1 N1 C2 25.6(7) . . . . ?

_smtbx_masks_special_details       ?
loop_
  _smtbx_masks_void_nr
  _smtbx_masks_void_average_x
  _smtbx_masks_void_average_y
  _smtbx_masks_void_average_z
  _smtbx_masks_void_volume
  _smtbx_masks_void_count_electrons
  _smtbx_masks_void_content
 1 -0.579 -0.447 -0.398 909.4 347.7 '8 C4H8O'

_smtbx_masks_void_probe_radius     1.5
_smtbx_masks_void_truncation_radius  1.0
_shelx_res_file
;
TITL ZhuHu85_0m_a.res in P-1
    zhuhu85_0m.res
    created by SHELXL-2018/3 at 16:50:36 on 28-Jul-2024
CELL 0.71073 12.8259 14.8361 20.4803 83.051 87.933 71.658
ZERR 2 0.0016 0.0019 0.0026 0.004 0.004 0.004
LATT 1
SFAC C H N Na O P Si
UNIT 104 174 6 2 12 2 4
SADI P1 Si1 P1D Si1
SADI P1 C1 P1D C1D
RIGU 0.001 0.001 C1 Si1 P1 O1 Na1
SADI Si1 C1D Si1 C1
SADI O1 C1 O1D C1D
SADI Na1 O1 Na1 O1D
RIGU 0.001 0.001 Si1 P1D C1D O1D Na1
SADI Na1 C1 Na1 C1D
SIMU 0.01 0.02 2 Si1 P1D C1D O1D Na1
ISOR 0.004 0.008 C1D P1D
ISOR 0.01 0.02 C44 O3
ISOR 0.01 0.02 C45 C46
DELU 0.01 0.02 O3 C44
DELU 0.001 0.002 C44 O3
DELU 0.001 0.002 C45 C46

L.S. 4
PLAN  5 0 0
SIZE 0.176 0.32 0.46
TEMP -173.15
CONF
FREE C45 Na1
FREE P1D Na1
HTAB
MORE -1
ABIN
BOND $H
fmap 2
acta
OMIT -1 -1 7
OMIT -1 -2 2
OMIT -1 2 2
OMIT -4 -4 4
OMIT -2 -3 2
OMIT 1 -5 2
OMIT -1 -3 4
OMIT -2 6 1
OMIT -1 3 3
OMIT 2 3 10
OMIT 1 0 8
OMIT 8 1 1
OMIT -5 -3 1
OMIT -5 0 5
OMIT -6 -6 6
REM <olex2.extras>
REM <HklSrc "%.\\ZhuHu85_0m.hkl">
REM </olex2.extras>

WGHT    0.088300    1.704500
FVAR       0.36534   0.90266
SI1   7    0.550699    0.247587    0.299037    11.00000    0.01967    0.03249 =
         0.02797    0.00604   -0.00279   -0.01273
PART 1
P1    6    0.586632    0.142662    0.387808    21.00000    0.02752    0.03204 =
         0.03132    0.00723   -0.00042   -0.01382
PART 0
SI2   7    0.371412    0.294861    0.253570    11.00000    0.02014    0.03738 =
         0.03636    0.00476   -0.00528   -0.01324
NA1   4    0.571198    0.255073    0.531564    11.00000    0.05581    0.05746 =
         0.03556    0.00275   -0.00079   -0.03735
O2    5    0.767865    0.198824    0.556342    11.00000    0.06724    0.06269 =
         0.04991   -0.00074    0.00122   -0.03872
N1    3    0.643670    0.263530    0.240384    11.00000    0.02215    0.04371 =
         0.02811    0.00721   -0.00381   -0.01585
O5    5    0.413213    0.365097    0.588391    11.00000    0.07158    0.05029 =
         0.05347   -0.00124   -0.00047   -0.03281
PART 1
O1    5    0.538616    0.327156    0.427361    21.00000    0.03905    0.03894 =
         0.03606   -0.00109   -0.00048   -0.01869
PART 0
O3    5    0.619980    0.098266    0.591450    11.00000    0.05831    0.05682 =
         0.04719   -0.00264    0.00692   -0.02966
O4    5    0.413247    0.197295    0.550108    11.00000    0.06481    0.05901 =
         0.05547   -0.00313    0.00654   -0.03636
O6    5    0.623948    0.377855    0.577111    11.00000    0.06845    0.06049 =
         0.04921   -0.00005   -0.00425   -0.03469
PART 1
C1    1    0.551942    0.267728    0.386423    21.00000    0.02326    0.03300 =
         0.03411    0.00346   -0.00014   -0.01610
PART 0
N2    3    0.836415    0.165448    0.250377    11.00000    0.01987    0.04395 =
         0.03188    0.01189   -0.00030   -0.01076
N3    3    0.790134    0.286335    0.173624    11.00000    0.02299    0.04357 =
         0.02747    0.01042   -0.00300   -0.01489
C24   1    0.696804    0.458213    0.157459    11.00000    0.03159    0.04762 =
         0.03835    0.00285    0.00030   -0.02442
C20   1    0.706652    0.360331    0.067684    11.00000    0.02868    0.04887 =
         0.02899    0.00921   -0.00350   -0.02252
C43   1    0.794376    0.115780    0.604606    11.00000    0.05203    0.05453 =
         0.06227    0.00462    0.01565   -0.01561
AFIX  23
H43A  2    0.770805    0.134467    0.648916    11.00000   -1.20000
H43B  2    0.874542    0.082676    0.605542    11.00000   -1.20000
AFIX   0
C2    1    0.745190    0.239141    0.225326    11.00000    0.02381    0.04030 =
         0.02742    0.00695   -0.00443   -0.01549
C7    1    0.840070    0.094107    0.304984    11.00000    0.01956    0.04348 =
         0.04052    0.01581    0.00114   -0.00672
C12   1    0.883155    0.103998    0.364873    11.00000    0.01788    0.06219 =
         0.03789    0.02001   -0.00373   -0.00866
C16   1    0.913088    0.193026    0.374263    11.00000    0.03329    0.06765 =
         0.03470    0.01529   -0.00843   -0.02476
AFIX  13
H16   2    0.947068    0.212100    0.332311    11.00000   -1.20000
AFIX   0
C18   1    0.997533    0.176473    0.429373    11.00000    0.04113    0.08506 =
         0.05345    0.01508   -0.01639   -0.02991
AFIX 137
H18A  2    0.964475    0.163314    0.471889    11.00000   -1.50000
H18B  2    1.020145    0.233706    0.429441    11.00000   -1.50000
H18C  2    1.061837    0.121844    0.421937    11.00000   -1.50000
AFIX   0
C49   1    0.432001    0.455047    0.577074    11.00000    0.07520    0.05421 =
         0.06121    0.01200   -0.00205   -0.03498
AFIX  23
H49A  2    0.372031    0.504580    0.596351    11.00000   -1.20000
H49B  2    0.435427    0.474579    0.529285    11.00000   -1.20000
AFIX   0
C31   1    0.356226    0.190920    0.208244    11.00000    0.02707    0.05101 =
         0.04384   -0.00355   -0.00504   -0.01962
C32   1    0.342516    0.110416    0.258483    11.00000    0.04184    0.04964 =
         0.05652   -0.00716    0.00142   -0.02650
AFIX 137
H32A  2    0.403436    0.090407    0.290041    11.00000   -1.50000
H32B  2    0.342461    0.056002    0.235724    11.00000   -1.50000
H32C  2    0.272864    0.133240    0.281882    11.00000   -1.50000
AFIX   0
C33   1    0.258242    0.221112    0.160527    11.00000    0.03865    0.06788 =
         0.05192   -0.00558   -0.00959   -0.02735
AFIX 137
H33A  2    0.190113    0.247445    0.184623    11.00000   -1.50000
H33B  2    0.254721    0.165341    0.140572    11.00000   -1.50000
H33C  2    0.267433    0.269798    0.125969    11.00000   -1.50000
AFIX   0
C34   1    0.459522    0.148034    0.169366    11.00000    0.03642    0.05448 =
         0.04795   -0.00815   -0.00139   -0.02297
AFIX 137
H34A  2    0.466085    0.194662    0.132536    11.00000   -1.50000
H34B  2    0.455203    0.090315    0.152396    11.00000   -1.50000
H34C  2    0.523881    0.131473    0.198097    11.00000   -1.50000
AFIX   0
C39   1    0.260135    0.323146    0.322702    11.00000    0.02225    0.04223 =
         0.04994   -0.00186    0.00068   -0.01309
C40   1    0.283283    0.247464    0.383341    11.00000    0.03151    0.05040 =
         0.04642    0.00142    0.00651   -0.01834
AFIX 137
H40A  2    0.284467    0.185804    0.370177    11.00000   -1.50000
H40B  2    0.225523    0.267076    0.416138    11.00000   -1.50000
H40C  2    0.354593    0.241339    0.402305    11.00000   -1.50000
AFIX   0
C42   1    0.256624    0.416933    0.348894    11.00000    0.03284    0.04787 =
         0.05515   -0.00290    0.00273   -0.01454
AFIX 137
H42A  2    0.330256    0.412471    0.363381    11.00000   -1.50000
H42B  2    0.205746    0.427941    0.386104    11.00000   -1.50000
H42C  2    0.231633    0.470150    0.313889    11.00000   -1.50000
AFIX   0
C41   1    0.143658    0.334271    0.298219    11.00000    0.02434    0.05528 =
         0.06232   -0.00201    0.00027   -0.01614
AFIX 137
H41A  2    0.126328    0.380777    0.258748    11.00000   -1.50000
H41B  2    0.090013    0.356699    0.332695    11.00000   -1.50000
H41C  2    0.140787    0.272392    0.287692    11.00000   -1.50000
AFIX   0
C35   1    0.357691    0.409310    0.192612    11.00000    0.02603    0.04472 =
         0.04255    0.01102   -0.00760   -0.01174
C37   1    0.407719    0.476704    0.222789    11.00000    0.03919    0.03674 =
         0.05370    0.01205   -0.00570   -0.01505
AFIX 137
H37A  2    0.366156    0.498420    0.262116    11.00000   -1.50000
H37B  2    0.404352    0.532068    0.190576    11.00000   -1.50000
H37C  2    0.484459    0.442478    0.234865    11.00000   -1.50000
AFIX   0
C38   1    0.425548    0.381739    0.130674    11.00000    0.03782    0.05548 =
         0.03750    0.01577   -0.00962   -0.01812
AFIX 137
H38A  2    0.499172    0.339320    0.143477    11.00000   -1.50000
H38B  2    0.431416    0.439574    0.104234    11.00000   -1.50000
H38C  2    0.389385    0.348718    0.104763    11.00000   -1.50000
AFIX   0
C36   1    0.239314    0.466852    0.170741    11.00000    0.03471    0.05534 =
         0.05988    0.01937   -0.01457   -0.00873
AFIX 137
H36A  2    0.204641    0.424542    0.153319    11.00000   -1.50000
H36B  2    0.240785    0.518617    0.136475    11.00000   -1.50000
H36C  2    0.197244    0.493984    0.208520    11.00000   -1.50000
AFIX   0
C4    1    0.903253    0.241864    0.167816    11.00000    0.02031    0.05083 =
         0.03200    0.00618    0.00052   -0.01445
C6    1    0.971265    0.280046    0.117645    11.00000    0.02804    0.06285 =
         0.03835    0.01231    0.00079   -0.02211
AFIX 137
H6A   2    0.937611    0.289434    0.074115    11.00000   -1.50000
H6B   2    1.045504    0.234408    0.117149    11.00000   -1.50000
H6C   2    0.975183    0.341279    0.128844    11.00000   -1.50000
AFIX   0
C3    1    0.932365    0.167438    0.214690    11.00000    0.02249    0.05066 =
         0.03661    0.00912    0.00205   -0.01331
C5    1    1.040615    0.094260    0.231037    11.00000    0.02551    0.06500 =
         0.05355    0.01972    0.00531   -0.00891
AFIX 137
H5A   2    1.065192    0.102161    0.274131    11.00000   -1.50000
H5B   2    1.094504    0.102191    0.197511    11.00000   -1.50000
H5C   2    1.033424    0.030247    0.232231    11.00000   -1.50000
AFIX   0
C8    1    0.808048    0.015596    0.294764    11.00000    0.02438    0.04170 =
         0.04693    0.01193    0.00515   -0.00438
C13   1    0.758295    0.010362    0.229601    11.00000    0.04423    0.03898 =
         0.05107    0.00463    0.00501   -0.01339
AFIX  13
H13   2    0.709189    0.076281    0.214727    11.00000   -1.20000
AFIX   0
C14   1    0.843159   -0.017180    0.175527    11.00000    0.06466    0.06123 =
         0.07111   -0.01309    0.02068   -0.01686
AFIX 137
H14A  2    0.882409    0.030117    0.167885    11.00000   -1.50000
H14B  2    0.806101   -0.019026    0.134923    11.00000   -1.50000
H14C  2    0.895557   -0.080348    0.188988    11.00000   -1.50000
AFIX   0
C15   1    0.686154   -0.054772    0.235635    11.00000    0.06423    0.04671 =
         0.06619    0.00831   -0.00453   -0.02475
AFIX 137
H15A  2    0.731485   -0.120849    0.248800    11.00000   -1.50000
H15B  2    0.651323   -0.050881    0.193129    11.00000   -1.50000
H15C  2    0.629345   -0.034396    0.268850    11.00000   -1.50000
AFIX   0
C9    1    0.822492   -0.057229    0.347082    11.00000    0.02976    0.04516 =
         0.06207    0.01797    0.00551   -0.00805
AFIX  43
H9    2    0.802832   -0.112533    0.341764    11.00000   -1.20000
AFIX   0
C10   1    0.864861   -0.049502    0.406100    11.00000    0.02881    0.06086 =
         0.05657    0.03175   -0.00437   -0.01114
AFIX  43
H10   2    0.874077   -0.099760    0.441001    11.00000   -1.20000
AFIX   0
C11   1    0.894027    0.029074    0.415611    11.00000    0.02718    0.07253 =
         0.04424    0.02600   -0.00560   -0.01379
AFIX  43
H11   2    0.922024    0.032957    0.457138    11.00000   -1.20000
AFIX   0
C17   1    0.811917    0.276183    0.386352    11.00000    0.04080    0.06287 =
         0.04680    0.01012   -0.01003   -0.02875
AFIX 137
H17A  2    0.760238    0.288972    0.349723    11.00000   -1.50000
H17B  2    0.833624    0.333154    0.389736    11.00000   -1.50000
H17C  2    0.776660    0.260037    0.427393    11.00000   -1.50000
AFIX   0
C19   1    0.728688    0.370235    0.132740    11.00000    0.02208    0.04199 =
         0.03101    0.01111   -0.00297   -0.01641
C28   1    0.723141    0.468527    0.227296    11.00000    0.05438    0.05784 =
         0.03886    0.00015   -0.00184   -0.03621
AFIX  13
H28   2    0.700905    0.419349    0.257248    11.00000   -1.20000
AFIX   0
C30   1    0.845594    0.449653    0.237482    11.00000    0.05609    0.08593 =
         0.04922   -0.00420   -0.00851   -0.04074
AFIX 137
H30A  2    0.885740    0.383616    0.230120    11.00000   -1.50000
H30B  2    0.858629    0.459518    0.282547    11.00000   -1.50000
H30C  2    0.871176    0.493686    0.206331    11.00000   -1.50000
AFIX   0
C29   1    0.659636    0.566533    0.248363    11.00000    0.07126    0.06615 =
         0.06054   -0.01305    0.00859   -0.03513
AFIX 137
H29A  2    0.684991    0.615838    0.222761    11.00000   -1.50000
H29B  2    0.672286    0.566554    0.295267    11.00000   -1.50000
H29C  2    0.580990    0.579929    0.240546    11.00000   -1.50000
AFIX   0
C23   1    0.638094    0.538366    0.115191    11.00000    0.03412    0.03725 =
         0.05613    0.00673    0.00284   -0.01597
AFIX  43
H23   2    0.613846    0.599433    0.130634    11.00000   -1.20000
AFIX   0
C22   1    0.615156    0.529566    0.051475    11.00000    0.03561    0.05323 =
         0.05601    0.02234   -0.00967   -0.01857
AFIX  43
H22   2    0.575440    0.584684    0.023473    11.00000   -1.20000
AFIX   0
C21   1    0.648816    0.442602    0.028114    11.00000    0.03639    0.05977 =
         0.03655    0.01604   -0.00929   -0.02547
AFIX  43
H21   2    0.632388    0.438249   -0.016033    11.00000   -1.20000
AFIX   0
C25   1    0.743235    0.263957    0.040919    11.00000    0.04338    0.05541 =
         0.02962    0.00199    0.00117   -0.02461
AFIX  13
H25   2    0.810856    0.223314    0.065598    11.00000   -1.20000
AFIX   0
C26   1    0.772808    0.271416   -0.032022    11.00000    0.12668    0.09170 =
         0.03808   -0.01196    0.02085   -0.06621
AFIX 137
H26A  2    0.706721    0.306744   -0.057937    11.00000   -1.50000
H26B  2    0.803195    0.207119   -0.045524    11.00000   -1.50000
H26C  2    0.827480    0.305172   -0.039402    11.00000   -1.50000
AFIX   0
C27   1    0.655866    0.214069    0.053831    11.00000    0.04958    0.05213 =
         0.06483   -0.00358    0.00179   -0.02866
AFIX 137
H27A  2    0.642012    0.205873    0.101206    11.00000   -1.50000
H27B  2    0.681649    0.151320    0.037561    11.00000   -1.50000
H27C  2    0.587805    0.252962    0.031020    11.00000   -1.50000
AFIX   0
C45   1    0.553700    0.049370    0.567474    11.00000    0.06866    0.05836 =
         0.04566    0.00531    0.00618   -0.04262
AFIX  23
H45A  2    0.572549   -0.016562    0.590136    11.00000   -1.20000
H45B  2    0.565770    0.045849    0.519706    11.00000   -1.20000
AFIX   0
C46   1    0.436031    0.103518    0.580349    11.00000    0.06888    0.05652 =
         0.04893   -0.00271    0.01081   -0.04390
AFIX  23
H46A  2    0.386997    0.072527    0.562483    11.00000   -1.20000
H46B  2    0.423223    0.103626    0.628303    11.00000   -1.20000
AFIX   0
C47   1    0.316869    0.260235    0.572384    11.00000    0.06138    0.08066 =
         0.07643   -0.02643    0.01879   -0.04013
AFIX  23
H47A  2    0.309760    0.246220    0.620541    11.00000   -1.20000
H47B  2    0.252227    0.253616    0.550827    11.00000   -1.20000
AFIX   0
C48   1    0.323311    0.360373    0.555410    11.00000    0.05926    0.07043 =
         0.08845   -0.00922    0.00328   -0.03644
AFIX  23
H48A  2    0.332096    0.373981    0.507360    11.00000   -1.20000
H48B  2    0.255428    0.407829    0.569346    11.00000   -1.20000
AFIX   0
C44   1    0.734655    0.052367    0.584760    11.00000    0.05967    0.07291 =
         0.05361   -0.00188    0.01138   -0.01866
AFIX  23
H44A  2    0.752161    0.039989    0.538563    11.00000   -1.20000
H44B  2    0.757214   -0.009593    0.613044    11.00000   -1.20000
AFIX   0
C52   1    0.805422    0.274635    0.572619    11.00000    0.07047    0.07264 =
         0.05334   -0.00603   -0.00072   -0.04488
AFIX  23
H52A  2    0.821063    0.310661    0.531544    11.00000   -1.20000
H52B  2    0.874829    0.246891    0.597855    11.00000   -1.20000
AFIX   0
C51   1    0.722208    0.342898    0.612749    11.00000    0.06925    0.07527 =
         0.04358   -0.00698   -0.00304   -0.04426
AFIX  23
H51A  2    0.710544    0.309150    0.655765    11.00000   -1.20000
H51B  2    0.749010    0.396308    0.620775    11.00000   -1.20000
AFIX   0
C50   1    0.540737    0.442899    0.609680    11.00000    0.06797    0.04606 =
         0.04776   -0.00392   -0.00216   -0.03058
AFIX  23
H50A  2    0.554758    0.505184    0.606689    11.00000   -1.20000
H50B  2    0.538927    0.418400    0.656730    11.00000   -1.20000
AFIX   0
PART 2
P1D   6    0.574608    0.329496    0.384664   -21.00000    0.05595    0.04971 =
         0.04082   -0.00717   -0.00266   -0.01260
C1D   1    0.572641    0.208276    0.394487   -21.00000    0.02773    0.02232 =
         0.03161   -0.00507   -0.00221   -0.01117
O1D   5    0.604395    0.151058    0.447207   -21.00000    0.06023    0.05118 =
         0.03542    0.00539   -0.00321   -0.00266
HKLF 4


REM  ZhuHu85_0m_a.res in P-1
REM wR2 = 0.1699, GooF = S = 1.046, Restrained GooF = 1.051 for all data
REM R1 = 0.0584 for 10169 Fo > 4sig(Fo) and 0.0807 for all 13951 data
REM 633 parameters refined using 115 restraints

END

WGHT      0.0883      1.7050

REM Instructions for potential hydrogen bonds
HTAB C45 O1D
EQIV $1 -x+1, -y+1, -z+1
HTAB C50 O1_$1

REM Highest difference peak  0.984,  deepest hole -0.262,  1-sigma level  0.052
Q1    1   0.5141  0.4022  0.5528  11.00000  0.05    0.98
Q2    1   0.3891  0.2853  0.5594  11.00000  0.05    0.94
Q3    1   0.7015  0.2731  0.6139  11.00000  0.05    0.76
Q4    1   0.5230  0.1073  0.5940  11.00000  0.05    0.76
Q5    1   0.6772  0.4880  0.2792  11.00000  0.05    0.49
;
_shelx_res_checksum                9114
_shelx_hkl_file
;
  -2   0   0  113.99    7.80
  -2   0   0  103.69    9.10
  -2   0   0  101.79    5.40
  -2   0   0  102.29    5.70
  -2   0   0  102.19    5.40
  -2   0   0  105.99    5.50
   2   0   0   91.79    5.30
   2   0   0  116.09    9.60
   2   0   0   99.09    7.60
  -3   0   0 1748.33   86.89
  -3   0   0 1664.53   86.09
   3   0   0 1533.65   86.09
   3   0   0 1739.53   87.09
  -4   0   0  135.59    7.70
  -4   0   0  160.18   12.40
  -4   0   0  131.89    7.70
  -4   0   0  164.98   10.80
  -4   0   0  142.39    7.60
  -4   0   0  152.58    8.50
   4   0   0  155.98   13.50
   4   0   0  140.89   11.20
   4   0   0  136.39    7.60
   4   0   0  142.69    7.40
   4   0   0  136.19    7.60
  -5   0   0  591.44   30.00
  -5   0   0  621.64   32.50
  -5   0   0  598.24   33.90
  -5   0   0  604.04   30.80
  -5   0   0  567.44   29.90
   5   0   0  596.04   30.00
   5   0   0  607.54   35.10
   5   0   0  502.75   32.60
   5   0   0  574.94   29.70
   5   0   0  570.64   30.00
  -6   0   0  589.74   29.90
  -6   0   0  587.64   31.00
  -6   0   0  582.14   34.80
  -6   0   0  591.04   29.80
   6   0   0  581.44   36.40
   6   0   0  565.64   29.90
   6   0   0  580.04   29.80
   6   0   0  534.25   33.10
  -7   0   0  113.19    6.90
  -7   0   0  125.29    6.80
  -7   0   0  117.39    7.00
  -7   0   0  109.29   11.90
  -7   0   0  118.99    9.40
   7   0   0  129.89   12.80
   7   0   0  117.99    7.00
   7   0   0  101.79   13.50
   7   0   0  122.79    6.80
  -8   0   0    9.10    2.10
  -8   0   0   18.30    7.60
  -8   0   0   12.60    2.00
  -8   0   0    9.60    1.70
  -8   0   0   11.10    4.30
   8   0   0    4.70    6.20
   8   0   0   12.60    2.00
   8   0   0   12.80    1.80
  -9   0   0    8.90    4.90
  -9   0   0    4.70    2.10
  -9   0   0    3.00    1.50
  -9   0   0   -5.50    7.30
  -9   0   0    4.70    2.00
  -9   0   0    7.80    1.80
   9   0   0    3.00    1.50
   9   0   0    4.60    1.80
   9   0   0   13.80    6.70
   9   0   0  -10.70    9.80
 -10   0   0  140.99    8.30
 -10   0   0  136.99   12.50
 -10   0   0  132.39    8.60
 -10   0   0  146.49    8.80
 -10   0   0  132.49    8.10
  10   0   0  135.09    8.10
  10   0   0  166.68   14.50
  10   0   0  150.58   20.90
  10   0   0  131.59    8.30
 -11   0   0  139.49    8.40
 -11   0   0  140.39   13.10
 -11   0   0  118.09    7.60
 -11   0   0  118.89    7.70
 -11   0   0  124.09    8.50
  11   0   0  119.79    7.60
  11   0   0  108.39   18.40
  11   0   0  123.19    7.80
  11   0   0  169.18   15.00
 -12   0   0    2.80    2.40
 -12   0   0   11.10    7.10
 -12   0   0    2.30    2.80
 -12   0   0    2.10    2.70
 -12   0   0    1.50    1.90
  12   0   0    1.70    2.10
  12   0   0    6.40   14.50
  12   0   0    2.90    2.00
  12   0   0   14.90    7.70
 -13   0   0   10.30    2.90
 -13   0   0    5.00    3.30
 -13   0   0    5.90    2.20
 -13   0   0   16.10    2.60
 -13   0   0    9.60    7.50
  13   0   0    7.30    2.40
  13   0   0    9.60    4.00
  13   0   0   12.30   15.40
 -14   0   0   -1.20    3.20
 -14   0   0   -0.70    2.60
 -14   0   0    3.00    2.10
 -14   0   0   10.10    7.40
 -14   0   0    6.10    2.80
  14   0   0   -2.70   15.80
  14   0   0    3.10    2.20
  14   0   0   -1.40    2.20
  14  -1   0    2.60   16.90
  14  -1   0   10.30    2.50
 -14   1   0   16.60    8.20
 -14   1   0   14.60    2.50
 -14   1   0    3.90    3.70
 -14   1   0    8.50    2.20
 -14   1   0   20.90    3.60
  13  -1   0    2.70    3.50
  13  -1   0    3.00    2.10
 -13   1   0    2.40    2.00
 -13   1   0    0.80    3.20
 -13   1   0    9.60    2.90
 -13   1   0   -1.70    1.80
 -13   1   0   15.30    7.10
  12  -1   0   -2.10    1.80
  12  -1   0   -8.80   13.50
  12  -1   0   -0.10    2.00
 -12   1   0    1.00    2.80
 -12   1   0    3.40    2.50
 -12   1   0   -3.40    2.70
 -12   1   0   -7.10    6.00
  11  -1   0    9.60   13.30
  11  -1   0   -1.80    1.90
  11  -1   0    1.20    1.80
 -11   1   0   -2.40    2.50
 -11   1   0   -0.50    1.80
 -11   1   0   -8.60    5.40
 -11   1   0    2.20    1.70
 -11   1   0   -1.30    2.20
  10  -1   0    1.70    6.70
  10  -1   0   -2.30    1.80
  10  -1   0    6.60   12.50
  10  -1   0    2.60    1.70
 -10   1   0    2.90    1.70
 -10   1   0   -0.60    4.90
 -10   1   0    0.90    1.90
 -10   1   0    1.40    2.30
 -10   1   0   -1.60    2.30
   9  -1   0   89.89   15.10
   9  -1   0   77.99    5.50
   9  -1   0   82.49    5.30
  -9   1   0   82.09    5.20
  -9   1   0   83.59   13.00
  -9   1   0   90.99    6.50
  -9   1   0   78.39    7.90
  -9   1   0   83.89    5.50
  -9   1   0   85.59    5.80
   8  -1   0    3.10    1.50
   8  -1   0   -1.80    5.20
   8  -1   0   -0.30    1.20
   8  -1   0   -6.30    9.80
  -8   1   0    1.00    3.40
  -8   1   0   -5.00    7.00
  -8   1   0    1.90    1.30
  -8   1   0    0.70    1.70
  -8   1   0    6.80    6.20
   7  -1   0   50.69    7.30
   7  -1   0   49.00    3.80
   7  -1   0   47.70    3.60
  -7   1   0   65.29    8.50
  -7   1   0   51.89    9.20
  -7   1   0   47.80    4.10
  -7   1   0   68.09    5.60
  -7   1   0   54.79    3.60
  -7   1   0   58.19    4.10
   6  -1   0   52.89    3.70
   6  -1   0   64.99   11.20
   6  -1   0   53.19    3.90
   6  -1   0   70.59    7.70
  -6   1   0   63.99   10.00
  -6   1   0   58.99    4.10
  -6   1   0   53.99    4.20
  -6   1   0   55.79    4.00
  -6   1   0   70.69    9.10
  -6   1   0   58.19    5.40
   5  -1   0  640.04   31.90
   5  -1   0  651.13   34.20
   5  -1   0  670.63   38.00
  -5   1   0  543.65   34.70
  -5   1   0  618.34   32.00
  -5   1   0  649.64   32.50
  -5   1   0  598.44   36.10
  -5   1   0  603.74   32.00
   4  -1   0  208.68   16.60
   4  -1   0  216.78   13.50
   4  -1   0  202.68   10.40
  -4   1   0  197.98   10.50
  -4   1   0  185.88   14.70
  -4   1   0  196.38   10.40
  -4   1   0  179.38   13.60
  -4   1   0  200.68   10.50
   3  -1   0 1881.81   97.09
   3  -1   0 2077.89   95.99
  -3   1   0 1834.92   96.69
  -3   1   0 1660.93   96.09
   2  -1   0  788.72   40.90
  -2   1   0  741.93   39.40
  -2   1   0  751.82   39.90
  -2   1   0  734.33   38.30
  -2  -1   0  139.19    7.80
  -2  -1   0  155.08   10.30
  -2  -1   0  148.19    7.80
  -2  -1   0  143.99    7.80
  -2  -1   0  165.78    8.90
   2   1   0  140.09    7.80
   2   1   0  150.38    7.70
   2   1   0  137.59    7.80
   2   1   0  162.98    8.70
   2   1   0  156.18   10.50
  -3  -1   0  557.34   29.50
  -3  -1   0  566.44   29.50
  -3  -1   0  617.44   30.30
  -3  -1   0  607.64   31.90
  -3  -1   0  571.04   29.50
   3   1   0  581.04   29.40
   3   1   0  572.14   29.50
   3   1   0  625.44   33.00
   3   1   0  548.95   29.50
   3   1   0  523.85   30.60
  -4  -1   0 1088.59   54.29
  -4  -1   0 1045.90   53.49
  -4  -1   0 1056.49   53.39
  -4  -1   0 1080.89   55.99
  -4  -1   0 1007.70   53.39
   4   1   0 1068.79   53.39
   4   1   0 1013.00   53.49
   4   1   0 1019.40   53.69
   4   1   0 1009.40   54.99
   4   1   0 1099.19   56.29
   4   1   0 1030.10   53.39
  -5  -1   0  802.82   41.70
  -5  -1   0  844.22   42.80
  -5  -1   0  794.02   41.70
  -5  -1   0  832.32   45.30
  -5  -1   0  824.82   41.70
   5   1   0  815.12   41.70
   5   1   0  772.92   44.00
   5   1   0  776.52   41.90
   5   1   0  792.12   41.70
   5   1   0  845.92   45.90
   5   1   0  847.82   41.60
  -6  -1   0   42.10    3.80
  -6  -1   0   52.39    6.90
  -6  -1   0   46.60    9.10
  -6  -1   0   44.50    3.70
  -6  -1   0   44.10    3.60
   6   1   0   42.00   10.50
   6   1   0   40.30    3.60
   6   1   0   41.50    3.00
   6   1   0   31.40    8.00
   6   1   0   40.40    3.40
  -7  -1   0  151.28    8.60
  -7  -1   0  156.68    8.40
  -7  -1   0  106.69   12.70
  -7  -1   0  139.69    8.20
   7   1   0  136.79   14.60
   7   1   0  139.69    8.30
   7   1   0  141.59    8.20
   7   1   0  145.39    7.70
   7   1   0  157.68   16.10
  -8  -1   0  154.28    8.80
  -8  -1   0  167.38   11.90
  -8  -1   0  151.38    8.70
  -8  -1   0  121.09   13.50
  -8  -1   0  143.89    8.50
   8   1   0  174.38   17.30
   8   1   0  136.69   14.80
   8   1   0  157.18    8.60
   8   1   0  151.48    8.70
  -9  -1   0   35.80    3.00
  -9  -1   0   25.30    8.60
  -9  -1   0   32.50    3.10
  -9  -1   0   29.00    6.40
  -9  -1   0   32.30    3.40
   9   1   0   31.40    3.10
   9   1   0   30.10    2.90
   9   1   0   30.90   11.30
   9   1   0   26.90    8.20
 -10  -1   0   25.80    2.90
 -10  -1   0   25.00    3.30
 -10  -1   0   29.30   11.60
 -10  -1   0   25.60    3.30
 -10  -1   0   31.40    7.20
 -10  -1   0   25.60    2.80
  10   1   0   23.60    2.70
  10   1   0   17.00   12.40
  10   1   0   30.70    8.70
  10   1   0   22.60    2.90
 -11  -1   0   19.40    2.80
 -11  -1   0   29.60    3.70
 -11  -1   0   20.50    2.90
 -11  -1   0   33.20    7.90
  11   1   0   32.90   14.40
  11   1   0   20.60    3.10
  11   1   0   36.20    9.20
  11   1   0   23.70    2.90
 -12  -1   0   37.40    3.70
 -12  -1   0   40.70    4.30
 -12  -1   0   39.20    8.70
 -12  -1   0   39.10    4.50
 -12  -1   0   34.30    3.70
  12   1   0   46.00   15.40
  12   1   0   37.30    3.70
  12   1   0   40.00    3.90
  12   1   0   49.00    9.50
 -13  -1   0    0.30    2.00
 -13  -1   0    1.30    4.80
 -13  -1   0   10.20    7.50
 -13  -1   0   -1.30    3.00
 -13  -1   0    0.70    2.20
  13   1   0    3.10    2.30
  13   1   0   -1.30    3.50
  13   1   0    2.20    8.80
  13   1   0   14.30   14.80
 -14  -1   0    5.60    2.30
 -14  -1   0    7.40    2.90
 -14  -1   0   13.70    8.20
 -14  -1   0   -4.30    3.20
  14   1   0    0.70    2.20
  14   1   0   -5.30   15.50
  14   1   0    1.00    2.20
  14   1   0    1.30    8.10
 -15  -1   0    3.50    2.30
 -15  -1   0    9.40    8.20
 -15  -1   0   -4.40    2.10
 -15  -1   0   -0.10    3.90
  15   1   0   -1.20    2.10
  15   1   0    4.30   15.80
  14  -2   0   19.70   17.50
  14  -2   0    5.30    2.20
 -14   2   0   16.50    3.30
 -14   2   0   -0.90    3.50
 -14   2   0    5.40    7.00
  13  -2   0   29.80   17.20
  13  -2   0    5.90    2.60
  13  -2   0   16.50    4.50
 -13   2   0    2.50    6.60
 -13   2   0   13.10    3.70
 -13   2   0    9.60    2.10
 -13   2   0   20.90    3.30
 -13   2   0   12.60    2.40
  12  -2   0   47.00   18.40
  12  -2   0   23.30    2.80
 -12   2   0   25.50    2.60
 -12   2   0   20.70    3.10
 -12   2   0   39.90    7.50
 -12   2   0   16.80    3.70
 -12   2   0   23.30    3.40
  11  -2   0    5.30    1.80
  11  -2   0    4.90   14.00
  11  -2   0    8.70    2.00
 -11   2   0   11.70    5.60
 -11   2   0   10.10    3.10
 -11   2   0   14.10    2.80
 -11   2   0    9.70    2.20
 -11   2   0    8.60    1.90
  10  -2   0    8.20   14.10
  10  -2   0    8.10    2.00
  10  -2   0    4.20    1.90
 -10   2   0   12.20    2.90
 -10   2   0    9.00    2.00
 -10   2   0    0.80    2.30
 -10   2   0    1.90    4.50
 -10   2   0    5.40    2.00
   9  -2   0    0.00    1.60
   9  -2   0   -2.80    1.40
   9  -2   0    4.60   11.50
  -9   2   0    0.90    3.80
  -9   2   0   -2.70    1.80
  -9   2   0    1.20    2.10
  -9   2   0    1.80    7.50
  -9   2   0   -0.60    2.10
   8  -2   0    9.30    9.80
   8  -2   0    5.90    1.60
   8  -2   0    5.40    1.50
  -8   2   0    7.20    1.90
  -8   2   0    3.70    1.90
  -8   2   0   16.80    7.70
  -8   2   0    4.60    3.20
  -8   2   0    7.20    2.00
   7  -2   0  145.09    8.10
   7  -2   0  147.89    8.10
   7  -2   0  126.89   16.10
  -7   2   0  167.28    8.80
  -7   2   0  146.29    8.30
  -7   2   0  147.79    9.20
  -7   2   0  143.09    8.40
  -7   2   0  136.99    8.30
  -7   2   0  128.39   13.60
   6  -2   0   10.10    1.60
   6  -2   0    2.70    8.90
   6  -2   0   11.60    1.50
  -6   2   0   10.40    1.70
  -6   2   0   15.80    7.70
  -6   2   0   13.90    1.70
  -6   2   0   15.80    2.00
   5  -2   0    2.20    1.20
   5  -2   0  -17.20    8.60
   5  -2   0    0.20    0.60
  -5   2   0    3.50    1.60
  -5   2   0    2.20    1.20
  -5   2   0   11.30    7.40
  -5   2   0   -7.90    6.20
   4  -2   0   45.40    8.30
   4  -2   0   41.10    2.70
  -4   2   0   37.60    2.90
  -4   2   0   56.59    8.00
  -4   2   0   33.00    6.20
  -4   2   0   37.50    2.60
  -4   2   0   41.30    2.80
   3  -2   0  619.84   32.10
   3  -2   0  648.94   35.20
  -3   2   0  611.14   32.20
  -3   2   0  627.04   32.10
  -3   2   0  618.74   32.10
  -3   2   0  649.04   33.70
   2  -2   0   13.80    4.90
   2  -2   0   15.60    1.30
  -2   2   0   17.00    1.40
  -2   2   0   15.40    1.30
  -2   2   0   22.10    4.20
  -2   2   0   16.50    1.50
  -2   2   0   15.00    1.50
   1  -2   0   80.69    4.80
   1  -2   0   96.49    4.90
   1  -2   0   84.79    4.80
  -1   2   0   85.39    4.80
  -1   2   0   88.39    4.90
  -1   2   0   96.29    4.90
  -1   2   0   97.49    5.00
   0   2   0 1577.04   94.79
   0   2   0 1738.83  100.19
  -1  -2   0 1954.90  119.89
  -1  -2   0 2484.95  137.89
   1   2   0 1950.40  119.59
  -2  -2   0    4.30    1.10
  -2  -2   0    2.00    2.90
  -2  -2   0    1.70    1.00
  -2  -2   0    2.00    1.20
   2   2   0    2.90    1.00
   2   2   0    2.50    1.10
   2   2   0    3.60    3.00
   2   2   0    2.50    1.00
  -3  -2   0  384.06   20.20
  -3  -2   0  366.56   19.00
  -3  -2   0  358.06   19.00
  -3  -2   0  371.96   21.50
   3   2   0  350.96   19.00
   3   2   0  360.16   20.10
   3   2   0  367.96   21.90
   3   2   0  364.86   19.00
   3   2   0  375.46   19.00
  -4  -2   0  678.93   36.90
  -4  -2   0  776.62   38.20
  -4  -2   0  728.73   37.00
  -4  -2   0  698.83   39.50
  -4  -2   0  722.43   36.90
   4   2   0  745.53   37.90
   4   2   0  734.93   36.90
   4   2   0  725.63   37.00
   4   2   0  667.83   39.30
   4   2   0  698.83   36.90
  -5  -2   0  194.68   11.40
  -5  -2   0  217.88   11.50
  -5  -2   0  214.08   11.50
  -5  -2   0  221.18   16.30
  -5  -2   0  238.48   13.70
   5   2   0  242.18   17.40
   5   2   0  202.28   11.50
   5   2   0  218.78   11.30
   5   2   0  195.68   11.50
   5   2   0  219.38   12.60
  -6  -2   0  436.06   24.30
  -6  -2   0  426.26   22.10
  -6  -2   0  408.86   22.10
  -6  -2   0  452.25   27.90
  -6  -2   0  418.26   22.10
   6   2   0  443.06   26.00
   6   2   0  413.36   22.20
   6   2   0  405.66   28.60
   6   2   0  420.66   21.90
   6   2   0  413.46   22.10
   6   2   0  423.36   22.90
  -7  -2   0  262.67   14.20
  -7  -2   0  261.67   14.20
  -7  -2   0  227.08   20.60
  -7  -2   0  267.67   16.90
  -7  -2   0  275.37   14.30
   7   2   0  260.67   22.50
   7   2   0  264.97   13.90
   7   2   0  258.17   14.20
   7   2   0  247.58   19.40
   7   2   0  261.17   14.20
   7   2   0  268.37   14.70
  -8  -2   0   83.99    5.60
  -8  -2   0   95.09    9.20
  -8  -2   0   86.99    5.70
  -8  -2   0   90.99    5.80
  -8  -2   0   69.59   10.80
   8   2   0   87.59   10.60
   8   2   0  100.29   14.60
   8   2   0   90.39    5.80
   8   2   0   84.59    5.10
   8   2   0   84.89    5.60
  -9  -2   0   93.59    6.30
  -9  -2   0   97.79    6.00
  -9  -2   0   82.29    6.00
  -9  -2   0   98.99    9.80
   9   2   0  101.79   15.20
   9   2   0   97.69    6.20
   9   2   0   93.49    5.30
   9   2   0   91.79    6.00
   9   2   0   73.09   10.90
 -10  -2   0   71.59    5.70
 -10  -2   0   92.39   10.00
 -10  -2   0   43.00   10.50
 -10  -2   0   74.69    5.40
 -10  -2   0   68.39    5.30
  10   2   0   76.99    5.40
  10   2   0   85.99    5.60
  10   2   0   60.89   11.20
  10   2   0   46.20   13.60
 -11  -2   0  166.68   10.00
 -11  -2   0  169.18   10.40
 -11  -2   0  172.88   10.50
 -11  -2   0  180.48   15.40
 -11  -2   0  173.98   10.00
  11   2   0  198.58   22.40
  11   2   0  160.68    9.90
  11   2   0  164.78   10.10
  11   2   0  151.28   16.10
 -12  -2   0    0.10    2.10
 -12  -2   0   -1.00    2.40
 -12  -2   0    0.30    2.80
 -12  -2   0   -2.00    2.10
 -12  -2   0  -12.30    6.40
  12   2   0    6.80    8.50
  12   2   0   -3.30    1.90
  12   2   0    3.10   13.30
  12   2   0    0.40    2.20
 -13  -2   0   12.90    3.50
 -13  -2   0    8.30    2.50
 -13  -2   0    1.50    7.40
 -13  -2   0    5.70    2.40
 -13  -2   0   12.00    3.40
  13   2   0    5.80   14.80
  13   2   0    4.60    4.30
  13   2   0   17.30    2.90
  13   2   0   13.00   10.20
 -14  -2   0    5.60    2.40
 -14  -2   0    6.80    3.00
 -14  -2   0    4.20    3.50
 -14  -2   0   15.10    8.30
 -14  -2   0    4.40    2.40
  14   2   0    0.70    2.30
  14   2   0    2.70    2.30
  14   2   0    9.10    7.60
  14   2   0   17.80   18.40
 -15  -2   0   -6.30    7.50
 -15  -2   0    2.30    2.30
 -15  -2   0   -3.90    2.20
  15   2   0   -0.90    9.20
  15   2   0   14.70   16.70
  15   2   0    2.60    2.40
  13  -3   0    0.30    1.90
  13  -3   0    2.20    2.90
  13  -3   0   13.50   16.50
 -13   3   0    4.20    2.60
 -13   3   0   -1.50    3.40
 -13   3   0   -6.60    6.60
  12  -3   0   11.30   15.20
  12  -3   0    6.90    2.00
 -12   3   0    3.90    5.60
 -12   3   0    8.50    3.40
 -12   3   0    7.80    2.10
 -12   3   0    6.50    1.80
 -12   3   0   11.70    2.80
  11  -3   0   13.20    2.20
  11  -3   0   14.50   15.50
 -11   3   0    9.90    2.00
 -11   3   0   16.70    9.70
 -11   3   0   15.40    2.40
 -11   3   0   12.50    5.60
 -11   3   0   17.90    3.00
  10  -3   0   28.20    2.80
  10  -3   0   17.40   15.30
 -10   3   0   36.00    3.50
 -10   3   0   24.80    2.60
 -10   3   0   24.00    5.30
 -10   3   0   27.50    3.70
 -10   3   0   35.80   10.20
   9  -3   0    5.70    1.70
   9  -3   0    5.90   13.90
  -9   3   0    9.60    2.30
  -9   3   0   12.10    2.70
  -9   3   0   16.80    3.90
  -9   3   0    9.40    1.80
  -9   3   0   14.60    9.00
  -9   3   0   10.90    2.30
   8  -3   0   42.50    3.20
   8  -3   0   49.20   12.40
  -8   3   0   37.30    3.60
  -8   3   0   41.90    3.60
  -8   3   0   33.40    3.10
  -8   3   0   21.40    8.50
  -8   3   0   41.10    3.70
   7  -3   0   70.99    4.50
   7  -3   0   70.09   13.20
  -7   3   0   74.99    5.00
  -7   3   0   72.99    4.70
  -7   3   0   75.49    4.90
  -7   3   0   72.89    4.50
  -7   3   0   67.29   10.10
   6  -3   0   69.09    4.30
  -6   3   0   71.39    4.50
  -6   3   0   59.59    9.30
  -6   3   0   71.69    4.70
  -6   3   0   68.69    4.30
  -6   3   0   72.49    4.50
   5  -3   0  118.79   13.60
   5  -3   0  133.39    7.20
  -5   3   0  129.89    7.30
  -5   3   0  129.19    7.30
  -5   3   0  133.39    7.20
  -5   3   0  132.79    7.50
  -5   3   0  113.29   13.00
   4  -3   0   36.80    9.60
   4  -3   0   41.30    3.00
  -4   3   0   47.40    3.10
  -4   3   0   36.10    3.10
  -4   3   0   46.30    3.00
  -4   3   0   46.40    3.60
  -4   3   0   49.60    7.20
   3  -3   0  273.17   17.30
   3  -3   0  228.68   12.10
  -3   3   0  221.28   12.00
  -3   3   0  229.18   12.10
  -3   3   0  236.48   12.30
  -3   3   0  233.68   12.70
  -3   3   0  235.28   12.20
   2  -3   0  157.48    8.90
   2  -3   0  158.88    8.80
   2  -3   0  165.98    8.90
   2  -3   0  177.18    8.90
   2  -3   0  201.28   13.00
  -2   3   0  172.88    9.00
  -2   3   0  173.48    9.10
  -2   3   0  165.98    8.90
  -2   3   0  171.88    8.90
   0  -3   0  315.27   16.50
   0  -3   0  312.07   16.20
   0  -3   0  304.97   16.20
   0  -3   0  318.37   16.20
   0   3   0  317.47   16.20
   0   3   0  312.77   16.20
   0   3   0  320.87   16.30
   0   3   0  298.37   16.60
  -1  -3   0    1.80    2.10
  -1  -3   0    3.30    1.10
  -1  -3   0    1.90    1.10
  -1  -3   0    3.70    1.20
   1   3   0    2.00    1.10
   1   3   0    3.10    1.10
   1   3   0   -0.50    2.40
   1   3   0    1.80    1.10
  -2  -3   0  138.09    7.70
  -2  -3   0  146.39    7.70
  -2  -3   0  152.78    9.20
  -2  -3   0  136.49    7.70
   2   3   0  147.89    7.80
   2   3   0  143.19    7.70
   2   3   0  129.69    9.10
   2   3   0  133.89    7.70
  -3  -3   0 1694.93   88.89
  -3  -3   0 1791.72   88.69
   3   3   0 1675.53   88.69
  -4  -3   0  704.53   36.40
  -4  -3   0  667.03   38.60
  -4  -3   0  747.33   37.70
  -4  -3   0  692.43   36.40
   4   3   0  738.93   37.70
   4   3   0  703.93   36.30
   4   3   0  703.73   36.40
   4   3   0  690.83   36.40
  -5  -3   0 1020.00   53.19
  -5  -3   0 1029.20   53.19
  -5  -3   0 1050.59   53.19
  -5  -3   0 1078.19   54.79
   5   3   0 1040.50   54.49
   5   3   0 1043.00   55.79
   5   3   0 1021.60   53.09
   5   3   0 1016.80   53.19
   5   3   0 1034.30   53.19
  -6  -3   0    7.10    5.40
  -6  -3   0    8.50    2.00
  -6  -3   0    8.10    2.00
  -6  -3   0    8.00    2.10
  -6  -3   0    8.10    7.80
   6   3   0    8.40    1.80
   6   3   0    7.60    4.50
   6   3   0    6.30    2.00
   6   3   0   12.90    8.10
  -7  -3   0  255.07   13.70
  -7  -3   0  254.47   13.70
  -7  -3   0  268.77   16.70
  -7  -3   0  230.48   20.40
  -7  -3   0  250.67   13.70
   7   3   0  253.97   13.40
   7   3   0  264.77   15.10
   7   3   0  234.48   20.80
   7   3   0  239.38   13.80
   7   3   0  240.48   13.70
  -8  -3   0  237.68   21.40
  -8  -3   0  297.27   18.40
  -8  -3   0  278.87   15.30
  -8  -3   0  283.97   15.20
  -8  -3   0  280.17   15.20
   8   3   0  254.27   20.10
   8   3   0  262.97   15.60
   8   3   0  288.07   14.90
   8   3   0  263.77   22.60
   8   3   0  286.97   15.20
   8   3   0  292.77   16.10
  -9  -3   0    5.20    5.90
  -9  -3   0    1.80    2.00
  -9  -3   0    3.90    1.80
  -9  -3   0    3.20    7.80
  -9  -3   0    2.80    1.80
   9   3   0    2.00    2.40
   9   3   0    0.40    1.30
   9   3   0    1.90    1.90
   9   3   0    1.70    1.70
   9   3   0    0.60    7.50
 -10  -3   0  222.38   16.40
 -10  -3   0  180.68   18.80
 -10  -3   0  210.18   12.50
 -10  -3   0  210.28   12.20
 -10  -3   0  224.18   12.20
  10   3   0  217.88   12.20
  10   3   0  222.88   12.30
  10   3   0  230.68   21.90
  10   3   0  166.58   17.80
  10   3   0  222.68   11.60
 -11  -3   0  234.08   13.30
 -11  -3   0  235.18   13.70
 -11  -3   0  250.07   13.90
 -11  -3   0  256.77   18.50
 -11  -3   0  234.08   13.40
  11   3   0  227.78   13.30
  11   3   0  234.88   13.50
  11   3   0  228.08   22.20
  11   3   0  190.68   22.20
 -12  -3   0  246.38   14.20
 -12  -3   0  262.27   14.30
 -12  -3   0  262.27   14.80
 -12  -3   0  246.68   14.80
 -12  -3   0  286.07   19.80
  12   3   0  231.68   14.20
  12   3   0  248.18   14.40
  12   3   0  238.18   22.80
  12   3   0  310.77   27.50
 -13  -3   0   -0.10    2.20
 -13  -3   0   10.60    3.10
 -13  -3   0    3.80    3.20
 -13  -3   0    1.50    2.40
  13   3   0   -0.10    2.30
  13   3   0    8.00   13.90
  13   3   0   -0.30    2.40
 -14  -3   0    4.00    3.50
 -14  -3   0   15.00    4.30
 -14  -3   0    3.30    2.30
 -14  -3   0   11.30    7.60
 -14  -3   0   -0.30    2.40
  14   3   0    1.60   11.80
  14   3   0    8.80    3.00
  14   3   0   -1.10   13.10
  14   3   0    4.80    2.60
 -15  -3   0   10.80    7.70
 -15  -3   0    3.10    2.40
 -15  -3   0    0.60    3.60
 -15  -3   0    0.20    2.50
  15   3   0   13.80    8.80
  15   3   0    2.20   15.00
  15   3   0    4.80    2.80
  13  -4   0   -1.30   16.70
 -13   4   0   -2.80    3.40
 -13   4   0    7.20    2.50
 -13   4   0   -6.00    6.50
  12  -4   0   53.39    4.30
  12  -4   0   47.00   20.20
 -12   4   0   58.39    8.00
 -12   4   0   56.39    5.10
 -12   4   0   48.90    5.40
  11  -4   0   31.60    2.90
  11  -4   0   45.80   18.10
 -11   4   0   23.20    5.80
 -11   4   0   31.10    3.10
 -11   4   0   32.50    3.60
 -11   4   0   29.00   11.00
 -11   4   0   33.40    4.30
  10  -4   0   12.70   15.30
  10  -4   0   30.10    2.80
 -10   4   0   22.30    3.70
 -10   4   0   28.00    2.70
 -10   4   0   17.60   10.70
 -10   4   0   35.80    3.50
 -10   4   0   31.10    5.20
   9  -4   0   33.90    3.10
   9  -4   0   52.09   14.70
  -9   4   0   38.50    3.40
  -9   4   0   34.30    3.90
  -9   4   0   37.50    3.50
  -9   4   0   27.10   10.20
  -9   4   0   39.80    3.30
   8  -4   0   -0.50   11.90
   8  -4   0    8.40    1.80
  -8   4   0   15.10    9.00
  -8   4   0    8.80    1.90
  -8   4   0   13.40    2.70
  -8   4   0   12.90    2.20
  -8   4   0   10.30    1.70
   7  -4   0    1.30    1.30
   7  -4   0   -1.00   10.00
   7  -4   0    0.10    1.00
  -7   4   0   -0.40    1.40
  -7   4   0   -6.30    7.40
  -7   4   0    3.10    1.50
  -7   4   0    1.70    1.30
  -7   4   0    2.20    2.00
   6  -4   0   20.10    2.10
   6  -4   0   25.80    2.40
   6  -4   0   26.30   13.20
  -6   4   0   24.80    2.30
  -6   4   0   13.30    7.10
  -6   4   0   27.00    2.80
  -6   4   0   26.10    2.30
  -6   4   0   24.20    2.20
   5  -4   0   71.69    4.50
   5  -4   0   47.80   10.00
   5  -4   0   75.59    4.50
  -5   4   0   66.29    9.20
  -5   4   0   75.79    5.00
  -5   4   0   65.59    4.40
  -5   4   0   81.69    4.60
   4  -4   0  299.37   15.90
   4  -4   0  335.77   23.50
   4  -4   0  310.77   15.90
  -4   4   0  285.77   16.20
  -4   4   0  296.47   15.90
  -4   4   0  336.07   19.70
  -4   4   0  295.17   16.00
  -4   4   0  313.57   15.90
   3  -4   0    3.90    1.40
   3  -4   0    7.60    1.40
   3  -4   0    4.80    7.70
  -3   4   0    9.20    1.60
  -3   4   0    9.70    1.50
  -3   4   0    8.40    1.40
  -3   4   0   15.60    2.10
   2  -4   0   20.20    2.00
   2  -4   0   23.50    2.10
   2  -4   0   21.90    2.00
   2  -4   0   26.40    2.30
  -2   4   0   22.40    1.90
  -2   4   0   26.00    2.30
  -2   4   0   28.40    2.50
   1  -4   0  128.09    7.60
   1  -4   0  144.59    7.80
   1  -4   0  138.69    7.60
   1  -4   0  148.19    7.60
  -1   4   0  134.99    8.10
  -1   4   0  147.09    7.60
  -1   4   0  134.59    7.60
  -1   4   0  146.19    7.70
   0  -4   0 1007.30   52.79
   0  -4   0  970.00   52.79
   0  -4   0 1027.10   52.79
   0  -4   0 1065.99   52.99
   0   4   0 1011.20   52.79
   0   4   0 1096.49   53.19
   0   4   0  998.40   52.79
   0   4   0 1085.59   52.79
  -1  -4   0  110.39    6.20
  -1  -4   0   99.29    6.20
  -1  -4   0  110.59    6.30
  -1  -4   0  109.49    7.10
   1   4   0  113.29    6.20
   1   4   0  106.59    6.20
   1   4   0  112.89    7.50
   1   4   0  119.29    6.30
  -2  -4   0  554.94   28.20
  -2  -4   0  518.45   27.50
  -2  -4   0  517.65   27.40
  -2  -4   0  533.55   27.50
   2   4   0  551.24   27.50
   2   4   0  512.15   27.50
   2   4   0  548.45   28.40
   2   4   0  514.65   27.50
  -3  -4   0  344.07   18.20
  -3  -4   0  365.56   19.50
  -3  -4   0  321.27   18.20
  -3  -4   0  344.87   18.20
   3   4   0  355.66   18.20
   3   4   0  359.46   19.60
   3   4   0  355.06   18.20
   3   4   0  338.37   18.20
  -4  -4   0   46.20    3.50
  -4  -4   0   41.90    3.40
  -4  -4   0   41.40    3.50
  -4  -4   0   48.50    5.60
  -4  -4   0   44.40    6.20
   4   4   0   46.30    5.80
   4   4   0   42.10    3.40
   4   4   0   44.90    3.50
   4   4   0   44.60    3.30
  -5  -4   0  385.86   20.40
  -5  -4   0  378.76   20.40
  -5  -4   0  418.46   22.60
  -5  -4   0  373.26   20.40
  -5  -4   0  365.16   24.30
   5   4   0  390.06   22.50
   5   4   0  367.06   20.40
   5   4   0  400.66   20.40
   5   4   0  395.96   20.40
  -6  -4   0   34.80    6.60
  -6  -4   0   37.00    3.40
  -6  -4   0   37.10    9.30
  -6  -4   0   37.80    3.40
  -6  -4   0   38.10    3.40
   6   4   0   35.50    3.40
   6   4   0   35.50    3.30
   6   4   0   36.20    3.20
   6   4   0   49.50    6.70
  -7  -4   0  157.18   15.60
  -7  -4   0  194.68   11.00
  -7  -4   0  191.08   10.90
  -7  -4   0  200.88   11.00
  -7  -4   0  202.58   14.30
   7   4   0  199.98   13.40
   7   4   0  199.68   18.20
   7   4   0  197.28   11.80
   7   4   0  189.58   11.00
  -8  -4   0   59.99    4.80
  -8  -4   0   57.49   10.60
  -8  -4   0   71.39    8.30
  -8  -4   0   58.99    4.70
  -8  -4   0   55.29    4.70
   8   4   0   55.29    4.80
   8   4   0   73.59    7.00
   8   4   0   56.79    4.70
   8   4   0   82.59   11.40
  -9  -4   0   74.39    9.30
  -9  -4   0   78.69    5.90
  -9  -4   0   76.99   11.60
  -9  -4   0   82.09    5.70
  -9  -4   0   79.69    5.70
   9   4   0   82.89    5.80
   9   4   0   74.59    7.50
   9   4   0  114.39   13.60
   9   4   0   76.89    6.10
   9   4   0  102.79   11.80
 -10  -4   0   19.90    9.40
 -10  -4   0   33.70    3.60
 -10  -4   0   40.90    7.80
 -10  -4   0   36.40    3.60
 -10  -4   0   35.40    4.00
  10   4   0   37.10   10.20
  10   4   0   30.70    4.10
  10   4   0   35.30    3.50
  10   4   0   33.80    3.70
  10   4   0   33.40    4.70
  10   4   0   28.20   11.00
 -11  -4   0  152.38    9.30
 -11  -4   0  155.58    9.30
 -11  -4   0  133.69   13.40
 -11  -4   0  154.08    9.70
 -11  -4   0  155.68    9.80
  11   4   0  154.08    9.40
  11   4   0  153.48   17.90
  11   4   0  120.29   15.80
  11   4   0  144.29    9.30
 -12  -4   0    0.50    2.50
 -12  -4   0    2.60    2.90
 -12  -4   0    6.90    2.60
 -12  -4   0    2.80    3.10
 -12  -4   0   -5.00    6.70
  12   4   0   11.30   10.80
  12   4   0    4.20    2.60
  12   4   0    2.00    2.40
  12   4   0   -3.50   11.60
 -13  -4   0    0.30    3.00
 -13  -4   0    7.80    3.10
 -13  -4   0   13.30    7.40
 -13  -4   0   -1.70    2.40
 -13  -4   0    2.00    2.30
  13   4   0    9.90   13.20
  13   4   0    2.40   10.20
  13   4   0    4.20    2.60
 -14  -4   0   29.80    3.80
 -14  -4   0   35.10    8.80
 -14  -4   0   32.30    4.00
 -14  -4   0   34.20    4.90
  14   4   0   28.10    5.30
  14   4   0   29.80    4.00
  14   4   0   42.90   14.80
  14   4   0   28.30   11.60
 -15  -4   0   28.30    8.80
 -15  -4   0   18.90    3.20
 -15  -4   0   15.20    3.40
 -15  -4   0   23.40    4.60
  15   4   0   10.00   14.60
  15   4   0   22.00    4.30
  15   4   0   14.90    9.80
  12  -5   0    5.40    2.00
  12  -5   0  -23.30   15.40
 -12   5   0   -4.80    3.10
 -12   5   0    4.10    2.30
 -12   5   0   -4.80    5.10
 -12   5   0    0.90   10.70
  11  -5   0    7.60    2.00
  11  -5   0    4.60   16.40
 -11   5   0    3.00    4.50
 -11   5   0    3.50    3.30
 -11   5   0   -4.10   10.20
 -11   5   0    8.50    1.90
 -11   5   0    2.50    2.10
  10  -5   0    6.50   14.70
  10  -5   0    6.50    1.90
 -10   5   0    8.30    2.30
 -10   5   0    7.80    2.20
 -10   5   0    5.80   11.30
 -10   5   0    5.20    1.70
 -10   5   0    5.70    3.10
 -10   5   0    5.60    4.00
   9  -5   0    9.20    1.90
   9  -5   0    9.30   13.60
  -9   5   0    3.10    2.00
  -9   5   0    3.90    2.90
  -9   5   0    5.20    2.10
  -9   5   0   -5.60    9.30
  -9   5   0    5.50    1.70
   8  -5   0   47.30    3.70
   8  -5   0   37.80   14.80
  -8   5   0   41.70    3.80
  -8   5   0   41.20    4.20
  -8   5   0   44.30    3.50
  -8   5   0   40.30   10.80
  -8   5   0   40.20    3.80
   7  -5   0   30.60   11.80
   7  -5   0   21.00    2.30
   7  -5   0   24.90    2.30
  -7   5   0   20.60    2.20
  -7   5   0   25.90    9.20
  -7   5   0   21.70    2.30
  -7   5   0   26.30    3.10
  -7   5   0   20.30    2.30
   6  -5   0    7.20    1.50
   6  -5   0    9.10    1.50
   6  -5   0    5.30    9.40
  -6   5   0    5.80    1.50
  -6   5   0   -0.10    6.20
  -6   5   0    5.80    1.40
  -6   5   0    7.30    2.20
   5  -5   0  323.47   24.30
   5  -5   0  302.07   16.30
   5  -5   0  319.77   16.40
  -5   5   0  305.57   20.30
  -5   5   0  309.37   16.30
  -5   5   0  301.77   16.70
  -5   5   0  317.87   16.30
   4  -5   0   94.79    5.60
   4  -5   0   91.09   11.90
   4  -5   0   92.09    5.60
  -4   5   0   97.89    6.20
  -4   5   0   90.59    5.60
  -4   5   0  128.39   11.50
  -4   5   0   92.89    5.60
  -4   5   0   99.69    6.20
   3  -5   0   29.80    2.50
   3  -5   0   54.89    9.00
   3  -5   0   27.50    2.30
   3  -5   0   33.10    2.80
   3  -5   0   31.80    2.60
  -3   5   0   28.20    2.50
  -3   5   0   29.10    3.20
  -3   5   0   28.20    2.40
  -3   5   0   27.80    2.60
   2  -5   0  128.19    7.40
   2  -5   0  134.99    7.50
   2  -5   0  135.49    7.60
   2  -5   0  135.99    7.60
  -2   5   0  138.69    7.60
  -2   5   0  137.19    7.50
  -2   5   0  124.59    8.20
   1  -5   0    3.70    1.40
   1  -5   0    6.90    1.90
   1  -5   0    5.10    1.30
   1  -5   0    5.00    1.30
  -1   5   0    6.20    1.40
  -1   5   0    4.20    1.40
  -1   5   0    1.60    2.30
  -1   5   0    7.20    1.50
   0  -5   0  151.08    8.30
   0  -5   0  144.49    8.30
   0  -5   0  153.48    8.30
   0  -5   0  142.59    8.70
   0   5   0  149.39    8.40
   0   5   0  151.58    8.40
   0   5   0  154.78    9.20
   0   5   0  160.48    8.30
  -1  -5   0   51.39    3.40
  -1  -5   0   45.30    3.40
  -1  -5   0   49.99    4.40
  -1  -5   0   47.80    3.40
   1   5   0   43.20    3.40
   1   5   0   44.80    3.70
   1   5   0   46.40    3.50
   1   5   0   43.10    4.50
  -2  -5   0    1.20    1.30
  -2  -5   0   -1.50    1.30
  -2  -5   0   -0.10    1.30
   2   5   0    0.30    1.50
   2   5   0   -0.90    1.30
   2   5   0   -1.00    3.00
  -3  -5   0  176.38   11.00
  -3  -5   0  177.08    9.70
  -3  -5   0  169.88    9.40
  -3  -5   0  167.08    9.50
   3   5   0  162.08    9.40
   3   5   0  169.78    9.40
   3   5   0  161.78   11.20
  -4  -5   0   76.09    5.10
  -4  -5   0   77.99    5.10
  -4  -5   0   91.19    7.60
  -4  -5   0   78.29    5.20
   4   5   0   78.59    7.80
   4   5   0   70.69    5.10
  -5  -5   0  105.79    9.10
  -5  -5   0   95.29    6.20
  -5  -5   0   93.19    6.20
  -5  -5   0  100.59   11.70
  -5  -5   0   91.49    6.20
   5   5   0   98.39    6.20
   5   5   0  112.39    9.70
   5   5   0   85.09    6.70
   5   5   0   93.59    6.20
  -6  -5   0  130.69    8.00
  -6  -5   0  118.29   12.70
  -6  -5   0  134.39    7.90
  -6  -5   0  158.48   11.50
  -6  -5   0  128.39    8.00
   6   5   0  123.89    8.00
   6   5   0  146.79   12.00
   6   5   0  134.69    7.90
   6   5   0  128.39    8.00
  -7  -5   0  107.39   12.20
  -7  -5   0  122.49   10.40
  -7  -5   0  108.39    6.90
  -7  -5   0  103.09    6.80
  -7  -5   0  114.19    6.80
   7   5   0  112.89   10.20
   7   5   0  104.99    6.80
   7   5   0  104.09    6.80
   7   5   0   98.59    6.50
  -8  -5   0  164.08    9.90
  -8  -5   0  179.18    9.90
  -8  -5   0  131.59   14.60
  -8  -5   0  170.08   13.40
  -8  -5   0  172.38   10.00
   8   5   0  179.18   12.70
   8   5   0  169.48    9.70
   8   5   0  167.18   10.00
  -9  -5   0   95.79   12.10
  -9  -5   0   91.89    9.90
  -9  -5   0   94.69    6.30
  -9  -5   0   95.89    7.10
  -9  -5   0   90.29    6.30
   9   5   0  105.09    9.40
   9   5   0   76.09    6.40
   9   5   0   90.59    5.90
 -10  -5   0   25.00    9.80
 -10  -5   0   42.40    4.30
 -10  -5   0   39.60    3.90
 -10  -5   0   43.50    8.30
 -10  -5   0   33.00    3.80
  10   5   0   36.10    4.20
  10   5   0   48.80    6.30
  10   5   0   39.70    3.70
  10   5   0   46.50   10.20
  10   5   0   35.80    3.90
 -11  -5   0   35.80    8.20
 -11  -5   0   31.70    4.60
 -11  -5   0   40.90    4.40
 -11  -5   0   48.00   11.50
 -11  -5   0   37.70    4.00
  11   5   0   36.20    4.00
  11   5   0   12.90   10.30
  11   5   0   34.90    4.10
  11   5   0   37.10    5.40
  11   5   0   35.00    3.40
 -12  -5   0  376.86   24.60
 -12  -5   0  375.96   20.10
 -12  -5   0  359.56   20.40
 -12  -5   0  379.46   20.10
 -12  -5   0  380.66   21.20
  12   5   0  368.86   20.10
  12   5   0  363.46   20.30
  12   5   0  277.57   29.60
  12   5   0  365.56   20.00
  12   5   0  341.47   20.00
 -13  -5   0   15.30    3.20
 -13  -5   0   12.40    3.60
 -13  -5   0   15.20    8.00
 -13  -5   0   20.50    3.20
 -13  -5   0   16.30    3.70
  13   5   0   11.40    3.20
  13   5   0   22.60    2.60
  13   5   0   19.10    3.50
 -14  -5   0   21.90    4.90
 -14  -5   0   18.30    3.40
 -14  -5   0   29.50    4.00
 -14  -5   0   27.70    8.80
  14   5   0   21.80   12.00
  14   5   0   32.10    4.00
 -15  -5   0    2.70    3.70
 -15  -5   0    4.40    3.00
 -15  -5   0   19.00    8.20
 -15  -5   0    9.70    2.80
  15   5   0    3.80    2.70
  15   5   0   16.50   10.80
  12  -6   0   38.50   19.80
 -12   6   0   23.80   10.00
 -12   6   0   -1.40    3.70
 -12   6   0   11.90    2.40
 -12   6   0    7.90    2.80
  11  -6   0   11.50   16.90
 -11   6   0    8.00    3.70
 -11   6   0   20.50    5.00
 -11   6   0   23.10   12.00
 -11   6   0   18.10    2.60
  10  -6   0  142.89    7.80
  10  -6   0   94.09   19.60
 -10   6   0  124.99    7.70
 -10   6   0  102.89   16.20
 -10   6   0  120.19    9.00
   9  -6   0  104.49   18.70
   9  -6   0  106.79    6.40
  -9   6   0  107.29    6.30
  -9   6   0   83.19    7.50
  -9   6   0  136.39   23.20
  -9   6   0  100.89    6.50
  -9   6   0   93.69    6.20
   8  -6   0   75.69   16.60
   8  -6   0   63.49    4.70
  -8   6   0   72.09    4.60
  -8   6   0   50.29   11.80
  -8   6   0   59.69    4.70
  -8   6   0   61.19    5.50
   7  -6   0   73.99    4.80
   7  -6   0   44.40   13.60
   7  -6   0   71.49    4.80
  -7   6   0   65.29    4.80
  -7   6   0   69.29    5.80
  -7   6   0   53.29   11.40
  -7   6   0   66.59    5.90
   6  -6   0    5.80    1.60
   6  -6   0   -1.30    9.90
   6  -6   0    6.80    1.70
  -6   6   0    5.90    7.40
  -6   6   0    6.00    2.50
  -6   6   0    8.70    1.70
  -6   6   0    6.80    1.60
   5  -6   0   -0.10    1.30
   5  -6   0    2.70    1.30
   5  -6   0    0.00    8.40
  -5   6   0    9.20    6.00
  -5   6   0    2.00    2.10
  -5   6   0   -0.60    1.20
  -5   6   0    3.00    1.30
   4  -6   0   70.59   11.20
   4  -6   0   68.39    4.40
   4  -6   0   63.59    4.30
  -4   6   0   59.69    5.20
  -4   6   0   67.19    4.60
  -4   6   0   65.59    4.30
  -4   6   0   68.19    4.30
   3  -6   0    9.80    1.80
   3  -6   0   11.80    1.50
   3  -6   0   12.50    1.70
   3  -6   0   23.80    8.10
   3  -6   0    8.40    1.70
  -3   6   0    9.70    1.80
  -3   6   0   10.80    1.70
  -3   6   0   12.10    2.70
   2  -6   0   61.09    4.00
   2  -6   0   72.89    4.50
   2  -6   0   54.59    4.20
   2  -6   0   53.09    4.10
  -2   6   0   56.29    4.10
  -2   6   0   70.09    5.60
  -2   6   0   58.69    4.70
  -2   6   0   55.39    4.20
   1  -6   0  268.37   14.60
   1  -6   0  276.87   14.30
   1  -6   0  267.67   14.30
   1  -6   0  274.07   14.30
  -1   6   0  263.87   14.30
  -1   6   0  265.17   14.60
  -1   6   0  266.27   14.30
  -1   6   0  248.38   15.00
   0  -6   0  320.17   16.40
   0  -6   0  310.97   16.40
   0  -6   0  290.07   16.40
   0  -6   0  319.97   16.90
   0   6   0  303.07   16.30
   0   6   0  302.47   17.30
   0   6   0  308.37   16.40
  -1  -6   0   32.60    2.80
  -1  -6   0   25.80    2.70
  -1  -6   0   34.50    3.00
   1   6   0   29.40    2.80
   1   6   0   25.30    2.60
   1   6   0   36.50    3.40
   1   6   0   34.60    4.50
  -2  -6   0   34.10    3.00
  -2  -6   0   29.10    2.80
   2   6   0   41.80    3.30
   2   6   0   28.30    2.80
   2   6   0   34.30    4.90
   2   6   0   23.70    2.70
  -3  -6   0   88.49    5.60
  -3  -6   0   86.59    7.70
  -3  -6   0   80.29    5.60
   3   6   0   77.09    5.60
   3   6   0   97.49    8.90
   3   6   0   86.89    5.60
   3   6   0   82.39    5.60
  -4  -6   0  182.08   13.10
  -4  -6   0  193.38   10.70
  -4  -6   0  178.28   10.60
  -4  -6   0  186.48   10.60
   4   6   0  178.18   13.50
   4   6   0  191.78   10.70
   4   6   0  193.88   10.60
   4   6   0  185.58   10.60
  -5  -6   0   10.80    2.40
  -5  -6   0    7.80    2.30
  -5  -6   0   14.00    2.50
  -5  -6   0   15.20    5.20
   5   6   0   24.70    6.30
   5   6   0   15.30    2.50
   5   6   0   10.60    2.30
   5   6   0   12.30    2.40
  -6  -6   0    1.10    4.80
  -6  -6   0    5.30    2.10
  -6  -6   0    6.00    6.80
  -6  -6   0    5.30    2.00
  -6  -6   0    1.90    2.00
   6   6   0    1.10    5.70
   6   6   0    9.20    2.20
   6   6   0    5.30    2.00
   6   6   0    3.60    1.90
  -7  -6   0  161.78   16.00
  -7  -6   0  162.58    9.70
  -7  -6   0  182.68   13.10
  -7  -6   0  170.38    9.80
  -7  -6   0  152.78    9.60
   7   6   0  162.28    9.70
   7   6   0  160.68   13.10
   7   6   0  172.18    9.60
  -8  -6   0   58.89    5.00
  -8  -6   0   78.39    8.70
  -8  -6   0   67.39    5.10
  -8  -6   0   70.69    7.00
  -8  -6   0   61.39   10.30
   8   6   0   59.29    5.00
   8   6   0   65.19    5.10
   8   6   0   55.59    4.70
   8   6   0   69.59    8.50
  -9  -6   0   13.30    5.90
  -9  -6   0    7.20    2.30
  -9  -6   0    4.90    2.10
  -9  -6   0    2.00    7.60
  -9  -6   0    4.60    2.40
   9   6   0    7.10    2.10
   9   6   0    3.70    5.30
   9   6   0    2.90    2.30
 -10  -6   0    2.20    2.30
 -10  -6   0    7.00    6.40
 -10  -6   0   -1.10    2.40
 -10  -6   0    2.30    2.20
 -10  -6   0    3.70    9.30
  10   6   0   -6.70    4.80
  10   6   0    5.40    2.70
  10   6   0    0.30    2.20
  10   6   0    3.70    2.10
 -11  -6   0   52.59    5.10
 -11  -6   0   43.70    8.70
 -11  -6   0   45.00    4.50
 -11  -6   0   48.70    4.60
 -11  -6   0   25.40   11.00
  11   6   0   45.60    4.10
  11   6   0   53.69    7.20
  11   6   0   44.80    4.80
  11   6   0   44.00    4.60
 -12  -6   0   55.59    5.40
 -12  -6   0   43.50    4.70
 -12  -6   0   54.59    5.40
 -12  -6   0   50.49    9.60
 -12  -6   0   48.70    4.70
  12   6   0   50.19    5.00
  12   6   0   42.60    6.30
  12   6   0   48.80    4.30
  12   6   0   46.00    5.70
 -13  -6   0    5.00    2.60
 -13  -6   0    4.20    2.80
 -13  -6   0  -10.50    7.00
 -13  -6   0   11.40    3.30
 -13  -6   0    9.10    3.50
  13   6   0    8.00   11.10
  13   6   0    6.70    3.50
  13   6   0    4.30    2.70
  13   6   0    5.50    1.90
  13   6   0    4.50    2.80
 -14  -6   0   53.09   10.50
 -14  -6   0   55.89    5.50
 -14  -6   0   58.29    6.30
 -14  -6   0   57.39    5.40
  14   6   0   53.59   13.80
  14   6   0   66.19    5.90
 -15  -6   0   14.70    8.10
 -15  -6   0   -3.20    3.40
 -15  -6   0    0.80    2.80
 -15  -6   0   -0.60    2.40
  15   6   0   -2.00    2.40
  15   6   0   -1.00   11.30
  11  -7   0   16.30   17.00
 -11   7   0    3.50    4.20
 -11   7   0   -5.20    3.30
  10  -7   0   42.10   23.10
   9  -7   0   22.50    2.80
   9  -7   0   15.10   16.40
  -9   7   0   21.50   11.30
  -9   7   0   14.40    3.90
  -9   7   0   23.70    2.50
  -9   7   0   18.10    2.70
   8  -7   0    0.00   13.80
   8  -7   0    2.70    1.90
   8  -7   0    0.00    1.50
  -8   7   0    2.10    9.80
  -8   7   0    3.30    1.90
  -8   7   0    5.80    1.70
  -8   7   0   -2.20    2.90
   7  -7   0   88.09   17.00
   7  -7   0   83.99    5.50
   7  -7   0   79.89    5.60
  -7   7   0   83.99    6.10
  -7   7   0   63.29   21.60
  -7   7   0   88.29    5.50
  -7   7   0   65.29    6.70
   6  -7   0   12.40    2.00
   6  -7   0   13.70    2.20
   6  -7   0   19.30   11.90
  -6   7   0   12.50    2.00
  -6   7   0   14.10    3.30
  -6   7   0    7.90    7.70
  -6   7   0   12.40    2.10
   5  -7   0   51.19    3.80
   5  -7   0   26.60   11.30
   5  -7   0   46.30    3.70
  -5   7   0   60.49    9.30
  -5   7   0   42.90    3.60
  -5   7   0   39.40    3.70
  -5   7   0   47.70    4.50
   4  -7   0   69.19   13.60
   4  -7   0  103.39    6.00
   4  -7   0  108.79    6.80
  -4   7   0   98.99    6.10
  -4   7   0   98.29    6.00
  -4   7   0  137.19   13.80
  -4   7   0   89.79    6.80
  -4   7   0   94.89    6.30
   3  -7   0   41.30    3.20
   3  -7   0   48.60    3.70
   3  -7   0   33.90    8.80
   3  -7   0   49.99    3.60
   3  -7   0   42.80    3.50
  -3   7   0   51.59    4.60
  -3   7   0   43.60    3.80
  -3   7   0   44.20    3.60
  -3   7   0   50.09    3.60
   2  -7   0    9.20    1.70
   2  -7   0    8.60    1.90
   2  -7   0   11.00    1.80
   2  -7   0    6.40    2.00
  -2   7   0   11.20    3.10
  -2   7   0    6.40    1.90
  -2   7   0    6.40    1.70
  -2   7   0    8.00    1.80
   1  -7   0   56.59    4.30
   1  -7   0   57.29    5.40
   1  -7   0   53.99    4.30
   1  -7   0   59.59    4.20
  -1   7   0   57.59    5.50
  -1   7   0   61.79    4.40
  -1   7   0   60.79    4.40
  -1   7   0   55.79    4.30
   0  -7   0   67.89    4.80
   0  -7   0   66.09    4.80
   0  -7   0   70.99    6.10
   0  -7   0   71.69    4.90
   0   7   0   66.39    4.80
   0   7   0   70.89    4.90
   0   7   0   66.59    6.20
   0   7   0   69.69    5.00
  -1  -7   0   32.50    4.30
  -1  -7   0   31.00    2.40
  -1  -7   0   32.00    3.20
  -1  -7   0   30.80    3.10
   1   7   0   30.80    5.00
   1   7   0   28.10    3.10
   1   7   0   32.50    3.00
   1   7   0   27.90    3.00
  -2  -7   0  104.89    8.50
  -2  -7   0  112.39    6.90
  -2  -7   0  106.39    6.80
  -2  -7   0  109.49    6.80
   2   7   0  105.09    6.80
   2   7   0  115.79    9.70
   2   7   0   99.59    6.80
   2   7   0  114.49    6.90
  -3  -7   0  393.46   21.00
  -3  -7   0  385.96   21.00
  -3  -7   0  402.46   21.10
  -3  -7   0  418.46   22.40
   3   7   0  393.66   22.90
   3   7   0  391.46   21.00
   3   7   0  390.26   21.00
   3   7   0  381.56   21.00
  -4  -7   0  522.55   27.00
  -4  -7   0  512.15   28.40
  -4  -7   0  504.95   27.00
  -4  -7   0  511.95   27.10
   4   7   0  510.75   27.00
   4   7   0  517.45   27.00
   4   7   0  519.35   29.10
   4   7   0  501.05   27.00
  -5  -7   0  455.65   26.40
  -5  -7   0  456.45   24.80
  -5  -7   0  472.45   24.80
  -5  -7   0  471.25   24.70
   5   7   0  466.25   24.70
   5   7   0  471.85   24.80
   5   7   0  475.35   24.80
   5   7   0  452.35   27.00
  -6  -7   0   32.10    3.30
  -6  -7   0   24.10    5.80
  -6  -7   0   25.00    3.10
  -6  -7   0   26.50    3.20
  -6  -7   0   31.90    7.10
   6   7   0   30.00    6.90
   6   7   0   33.20    3.40
   6   7   0   27.50    3.10
   6   7   0   29.30    3.20
  -7  -7   0    6.60    4.70
  -7  -7   0    0.00    1.90
  -7  -7   0   -0.90    1.80
  -7  -7   0   -0.60    1.80
  -7  -7   0   -3.60    6.50
   7   7   0   -1.80    1.80
   7   7   0   -2.30    5.30
   7   7   0    0.60    1.80
   7   7   0   -0.20    1.80
  -8  -7   0   -0.20    2.10
  -8  -7   0    4.20    7.40
  -8  -7   0    0.90    2.00
  -8  -7   0    0.60    2.00
  -8  -7   0   -3.80    4.80
   8   7   0    9.30    9.20
   8   7   0   -0.80    1.80
   8   7   0    3.90    2.00
   8   7   0   -2.20    1.80
  -9  -7   0   25.50    9.00
  -9  -7   0   24.60    6.80
  -9  -7   0   15.60    3.00
  -9  -7   0   20.70    3.00
  -9  -7   0   20.50    3.30
   9   7   0   20.80    3.20
   9   7   0   19.30    3.00
   9   7   0   23.60    6.80
   9   7   0   24.70    3.10
 -10  -7   0    6.50    2.80
 -10  -7   0   -1.90    6.20
 -10  -7   0   -2.60    2.00
 -10  -7   0    0.40    2.30
  10   7   0    0.80    2.30
  10   7   0    2.60    5.80
  10   7   0   -2.30    2.10
 -11  -7   0    9.60    3.20
 -11  -7   0    7.20    2.90
 -11  -7   0   13.80    3.00
 -11  -7   0    7.30    9.30
 -11  -7   0   11.50    7.40
  11   7   0    8.00    2.80
  11   7   0   16.00    6.30
  11   7   0    9.30    2.60
  11   7   0    8.30    3.10
 -12  -7   0   51.39    5.00
 -12  -7   0   49.99    4.90
 -12  -7   0   45.60    9.30
 -12  -7   0   51.89    5.50
 -12  -7   0   41.50    5.00
  12   7   0   47.80    4.60
  12   7   0   48.70    4.90
  12   7   0   64.89    7.80
  12   7   0   46.10    5.20
 -13  -7   0   14.30    3.80
 -13  -7   0   25.80    8.10
 -13  -7   0    8.60    3.20
 -13  -7   0   14.60    4.10
 -13  -7   0    8.90    2.80
  13   7   0   11.60    3.10
  13   7   0   19.00    5.00
  13   7   0    3.80   10.90
  13   7   0   12.20    3.40
  13   7   0   16.40    2.60
 -14  -7   0    3.10    3.10
 -14  -7   0   -1.90    7.30
 -14  -7   0    6.10    2.70
 -14  -7   0    2.50    3.50
  14   7   0   -0.50    1.80
  14   7   0    3.50   11.30
  14   7   0    2.50    2.70
 -15  -7   0   17.80    3.40
 -15  -7   0    7.80    3.70
 -15  -7   0    7.40    7.90
  15   7   0   14.90    3.30
  15   7   0    2.20   11.50
  11  -8   0   -0.20   17.30
 -11   8   0   11.70    4.10
  10  -8   0   14.80   17.00
 -10   8   0    4.10    3.60
   9  -8   0   27.80   17.50
   9  -8   0   51.59    4.30
  -9   8   0   42.10    3.90
  -9   8   0   37.60    3.60
  -9   8   0   42.10    5.20
   8  -8   0   40.30   16.70
   8  -8   0   53.29    4.50
   8  -8   0   62.69    4.80
  -8   8   0   59.09    4.60
  -8   8   0   60.59    4.70
  -8   8   0   48.50    5.60
  -8   8   0   58.49   12.80
   7  -8   0   47.80    4.00
   7  -8   0   34.20    3.30
   7  -8   0   34.70   15.50
  -7   8   0   29.40    4.50
  -7   8   0   30.60    3.20
  -7   8   0   39.70   11.20
  -7   8   0   40.80    3.70
   6  -8   0  184.18   10.00
   6  -8   0  167.48    9.80
   6  -8   0  150.38   20.10
  -6   8   0  168.98    9.80
  -6   8   0  167.38   11.00
  -6   8   0  172.88   10.00
  -6   8   0  166.58   18.60
   5  -8   0   39.60   12.10
   5  -8   0   43.50    3.90
   5  -8   0   44.00    4.10
  -5   8   0   44.80    4.20
  -5   8   0   55.29    4.10
  -5   8   0   46.50    3.90
  -5   8   0   40.80    4.80
   4  -8   0   25.40   11.20
   4  -8   0   53.69    4.00
   4  -8   0   53.79    4.10
  -4   8   0   43.30    4.80
  -4   8   0   49.70    4.30
  -4   8   0   43.50    4.00
  -4   8   0   51.69    4.00
   3  -8   0   91.99    5.50
   3  -8   0   89.29    5.30
   3  -8   0   83.39    5.60
   3  -8   0   71.59   11.30
   3  -8   0   89.99    5.80
  -3   8   0   93.79    6.00
  -3   8   0   70.39    6.90
  -3   8   0   94.09    5.80
  -3   8   0   95.99    5.70
   2  -8   0    1.90    1.50
   2  -8   0    1.70    1.90
   2  -8   0    1.10    1.60
   2  -8   0    0.30    1.40
  -2   8   0   -2.00    1.70
  -2   8   0    2.60    2.90
  -2   8   0    1.00    1.60
  -2   8   0   -0.70    1.50
   1  -8   0  241.78   13.00
   1  -8   0  241.68   13.40
   1  -8   0  254.07   13.10
   1  -8   0  232.08   13.20
  -1   8   0  233.78   13.00
  -1   8   0  239.78   13.20
  -1   8   0  232.58   14.20
  -1   8   0  232.38   13.10
   0  -8   0   50.39    4.50
   0  -8   0   42.50    3.90
   0  -8   0   42.20    3.80
   0   8   0   36.80    3.50
   0   8   0   51.59    5.40
   0   8   0   47.00    3.90
   0   8   0   39.20    3.90
  -1  -8   0   34.60    3.10
  -1  -8   0   43.00    4.00
  -1  -8   0   46.80    4.10
  -1  -8   0   39.60    4.70
  -1  -8   0   41.30    3.90
   1   8   0   46.80    4.00
   1   8   0   39.60    3.80
   1   8   0   44.80    3.90
   1   8   0   48.40    5.70
  -2  -8   0   -2.50    3.20
  -2  -8   0   -3.70    1.60
  -2  -8   0    0.50    1.90
  -2  -8   0   -1.20    1.70
  -2  -8   0   -2.30    1.40
   2   8   0    0.10    1.80
   2   8   0    0.80    1.80
   2   8   0   -0.80    1.70
   2   8   0    1.80    4.00
  -3  -8   0   29.10    3.30
  -3  -8   0   29.50    3.20
  -3  -8   0   32.20    3.20
  -3  -8   0   26.70    4.90
   3   8   0   28.50    3.30
   3   8   0   33.40    3.30
   3   8   0   31.40    3.30
   3   8   0   28.90    6.00
  -4  -8   0  108.69    7.60
  -4  -8   0  131.39    7.70
  -4  -8   0  120.59    7.70
  -4  -8   0  107.49    9.70
   4   8   0  109.99   10.60
   4   8   0  130.89    7.80
   4   8   0  125.99    7.70
   4   8   0  122.49    7.60
  -5  -8   0  320.17   19.30
  -5  -8   0  328.17   17.60
  -5  -8   0  329.87   17.70
  -5  -8   0  336.87   18.20
   5   8   0  317.37   17.60
   5   8   0  299.87   20.10
   5   8   0  319.37   17.60
   5   8   0  323.17   17.60
  -6  -8   0   63.99    7.40
  -6  -8   0   56.19    4.60
  -6  -8   0   54.19    4.70
  -6  -8   0   49.99    4.70
   6   8   0   52.49    4.70
   6   8   0   45.50    4.40
   6   8   0   55.09    4.70
   6   8   0   70.49    8.70
  -7  -8   0   98.19    7.00
  -7  -8   0  123.59   12.10
  -7  -8   0  105.99    6.90
  -7  -8   0  106.69    7.00
  -7  -8   0  105.09   10.10
   7   8   0  121.69   11.50
   7   8   0   98.69    6.80
   7   8   0   90.79    6.90
   7   8   0  107.99    7.00
  -8  -8   0   28.30    6.40
  -8  -8   0   19.60    3.00
  -8  -8   0   24.10    3.40
  -8  -8   0   24.90    3.30
  -8  -8   0   14.20    8.10
   8   8   0   25.30    3.30
   8   8   0   25.90    3.40
   8   8   0   25.20    3.30
   8   8   0   19.40    7.20
  -9  -8   0   15.00    3.10
  -9  -8   0   17.40    3.30
  -9  -8   0   19.40    9.20
  -9  -8   0    3.00    5.80
  -9  -8   0   17.20    3.00
   9   8   0    8.40    2.60
   9   8   0   -1.20    6.40
   9   8   0   16.00    3.00
   9   8   0   17.50    3.10
 -10  -8   0  145.59    9.50
 -10  -8   0  157.88   10.20
 -10  -8   0  141.39   14.00
 -10  -8   0  146.59    9.80
  10   8   0  145.39    9.50
  10   8   0  151.58   14.00
  10   8   0  149.69    9.60
  10   8   0  138.29    9.10
 -11  -8   0   21.10    6.20
 -11  -8   0   24.20   10.50
 -11  -8   0   24.40    3.70
 -11  -8   0   19.90    3.90
 -11  -8   0   20.00    3.40
 -11  -8   0   19.70    7.50
  11   8   0   12.10    6.90
  11   8   0   23.20    3.30
  11   8   0   16.90    3.40
  11   8   0   19.70    3.90
 -12  -8   0    2.00    7.00
 -12  -8   0    4.00    3.30
 -12  -8   0    4.90    2.60
 -12  -8   0    3.50    2.80
 -12  -8   0    2.70    2.90
  12   8   0    1.70    2.40
  12   8   0    9.00    6.30
  12   8   0   -3.70    2.70
  12   8   0    3.60    2.80
 -13  -8   0    2.20    7.00
 -13  -8   0    0.90    2.80
 -13  -8   0   -0.20    2.50
 -13  -8   0    0.30    3.30
  13   8   0    2.00    4.40
  13   8   0    5.40    5.70
  13   8   0   -8.70   10.10
  13   8   0    0.80    2.70
  13   8   0   -1.30    2.10
 -14  -8   0   57.09   10.00
 -14  -8   0   48.00    5.00
 -14  -8   0   49.40    5.90
 -14  -8   0   42.40    5.30
  14   8   0   64.49   14.60
  14   8   0   50.19    4.60
  14   8   0   58.19    7.10
  14   8   0   46.40    5.10
 -15  -8   0    9.70    7.90
 -15  -8   0    2.90    3.30
  15   8   0    3.00    2.00
  15   8   0    2.80    3.70
  15   8   0   10.80    3.30
  15   8   0    7.80   11.80
  10  -9   0  -23.20   16.80
 -10   9   0    4.50    4.00
   9  -9   0    0.50   17.00
   9  -9   0    6.10    2.60
  -9   9   0    2.10    3.70
  -9   9   0   -0.30    1.90
  -9   9   0    2.00    1.80
   8  -9   0    0.70    1.90
   8  -9   0    4.20   16.50
   8  -9   0    2.60    2.10
  -8   9   0    1.20    2.00
  -8   9   0    1.50    2.40
  -8   9   0    0.40    3.70
   7  -9   0    4.50    2.10
   7  -9   0   23.80   14.60
   7  -9   0    3.80    2.10
  -7   9   0    3.40    4.00
  -7   9   0    1.10    3.50
  -7   9   0    3.40    1.90
   6  -9   0   -0.40    2.00
   6  -9   0   -0.80    1.90
   6  -9   0   -4.90   12.50
  -6   9   0    2.30    2.10
  -6   9   0  -17.50    7.30
  -6   9   0   -0.30    1.80
  -6   9   0   -1.60    3.30
   5  -9   0   63.09   14.60
   5  -9   0   74.79    5.20
   5  -9   0   74.49    5.50
  -5   9   0   87.79   12.10
  -5   9   0   58.39    7.50
  -5   9   0   68.69    5.20
  -5   9   0   75.39    5.90
  -5   9   0   77.99    5.50
   4  -9   0   24.40    2.90
   4  -9   0   24.40    3.00
   4  -9   0   23.70   11.80
  -4   9   0   25.80    4.30
  -4   9   0   31.90    3.40
  -4   9   0   32.80    3.20
  -4   9   0   22.90    2.70
   3  -9   0   33.80    3.30
   3  -9   0   32.40    3.10
   3  -9   0   39.70    3.60
   3  -9   0   33.30    3.10
   3  -9   0   25.00   10.00
  -3   9   0   39.30    3.60
  -3   9   0   43.90    5.10
  -3   9   0   38.60    3.30
  -3   9   0   39.30    3.70
   2  -9   0  103.69    6.50
   2  -9   0   94.39    6.10
   2  -9   0   96.49    6.60
   2  -9   0  105.79    6.30
  -2   9   0   90.79    6.50
  -2   9   0  101.19    6.30
  -2   9   0   90.99    7.90
  -2   9   0   99.39    6.40
   1  -9   0  101.79    6.90
   1  -9   0  111.69    6.50
   1  -9   0   96.39    6.50
   1  -9   0  102.09    6.40
  -1   9   0   99.59    8.20
  -1   9   0  102.39    6.50
  -1   9   0   90.79    6.40
  -1   9   0  101.09    6.60
   0  -9   0    3.30    1.80
   0  -9   0    3.70    2.70
   0  -9   0    0.80    1.70
   0   9   0    3.30    1.80
   0   9   0    3.60    2.00
   0   9   0    2.10    1.70
   0   9   0    4.30    3.70
  -1  -9   0   90.39    6.30
  -1  -9   0  101.89    6.40
  -1  -9   0   92.79    5.50
  -1  -9   0   92.69    7.50
  -1  -9   0  101.59    6.30
   1   9   0  102.49    6.30
   1   9   0  107.89    6.40
   1   9   0   90.59    6.40
   1   9   0   77.49    8.10
  -2  -9   0  207.38   11.50
  -2  -9   0  213.28   12.10
  -2  -9   0  212.88   13.00
  -2  -9   0  216.08   12.10
  -2  -9   0  224.28   12.10
   2   9   0  210.68   12.10
   2   9   0  196.18   13.90
   2   9   0  217.98   12.20
   2   9   0  209.78   11.90
  -3  -9   0   34.70    4.00
  -3  -9   0   41.30    3.90
  -3  -9   0   42.50    5.40
  -3  -9   0   41.90    3.50
  -3  -9   0   40.30    3.70
   3   9   0   40.20    3.70
   3   9   0   41.00    3.90
   3   9   0   32.90    3.70
  -4  -9   0   12.00    2.40
  -4  -9   0   11.50    4.10
  -4  -9   0   15.50    3.00
  -4  -9   0   12.40    2.50
   4   9   0   12.50    2.50
   4   9   0   11.20    2.40
   4   9   0   14.40    5.30
   4   9   0   11.70    2.50
  -5  -9   0    1.30    1.90
  -5  -9   0   -0.10    2.10
  -5  -9   0   -1.50    1.90
  -5  -9   0    0.60    3.80
   5   9   0   -2.60    1.70
   5   9   0   -0.70    1.90
   5   9   0   -5.20    4.70
  -6  -9   0   16.90    2.90
  -6  -9   0   17.70    2.80
  -6  -9   0   12.90    4.90
  -6  -9   0   16.60    3.00
   6   9   0   15.40    2.80
   6   9   0    9.10    2.50
   6   9   0   16.10    6.10
   6   9   0   14.10    2.70
  -7  -9   0   18.70    5.80
  -7  -9   0   19.40    3.20
  -7  -9   0   32.50    3.60
  -7  -9   0   24.00    7.40
  -7  -9   0   16.70    2.90
   7   9   0   19.90    3.20
   7   9   0   24.10    3.30
   7   9   0   21.10    3.10
   7   9   0   25.00    7.00
  -8  -9   0   22.70    3.60
  -8  -9   0   21.20    6.30
  -8  -9   0   20.90    8.20
  -8  -9   0   25.50    3.50
  -8  -9   0   23.10    3.20
   8   9   0   20.60    3.30
   8   9   0   22.80    3.40
   8   9   0   26.70    7.40
   8   9   0   24.80    3.50
  -9  -9   0   16.00    3.20
  -9  -9   0   17.60    3.50
  -9  -9   0   15.20    3.00
  -9  -9   0   18.60    6.80
  -9  -9   0   20.90    9.50
   9   9   0   16.20    3.10
   9   9   0   18.90    7.50
   9   9   0   17.20    3.20
   9   9   0   15.70    3.10
 -10  -9   0  103.89   10.80
 -10  -9   0   77.39    7.00
 -10  -9   0   77.19    6.60
 -10  -9   0   83.49    7.00
  10   9   0   94.19   11.60
  10   9   0   86.59    6.90
  10   9   0   86.49    6.90
  10   9   0   82.69    6.50
 -11  -9   0   22.10   10.10
 -11  -9   0   28.30    3.90
 -11  -9   0   26.10    4.00
 -11  -9   0   17.90    4.20
 -11  -9   0   26.00    7.60
 -11  -9   0   26.80    4.30
  11   9   0   31.10    4.00
  11   9   0   26.70    3.60
  11   9   0   34.30    8.40
 -12  -9   0  155.58   10.70
 -12  -9   0  156.08   10.70
 -12  -9   0  148.99   10.30
 -12  -9   0  163.08   11.30
 -12  -9   0  148.99   14.80
  12   9   0  168.98   10.10
  12   9   0  166.48   11.10
  12   9   0  172.28   15.80
  12   9   0  168.48   10.60
 -13  -9   0   38.80    5.50
 -13  -9   0   44.20    5.20
 -13  -9   0   40.70    4.60
 -13  -9   0   36.80    8.90
  13   9   0   41.00    4.90
  13   9   0   42.40    4.40
  13   9   0   50.99    8.90
 -14  -9   0    2.90    2.70
 -14  -9   0   -3.10    7.10
 -14  -9   0    2.60    3.20
  14   9   0    2.90    2.80
  14   9   0    4.60    5.90
  14   9   0   -6.70   11.10
  14   9   0    3.50    2.40
 -15  -9   0    4.50    2.90
 -15  -9   0    0.70    3.40
 -15  -9   0    8.00    7.80
  15   9   0    1.00    2.90
  15   9   0    2.60    2.30
  15   9   0    2.30    4.50
  15   9   0   -0.60   12.10
   9 -10   0  -12.70   16.80
   9 -10   0    6.00    2.40
   9 -10   0   -2.40    0.80
  -9  10   0   -0.20    1.90
  -9  10   0    8.90    4.20
  -9  10   0    0.10    1.90
   8 -10   0   74.19    5.50
   8 -10   0   57.29    5.10
   8 -10   0   25.30   23.00
  -8  10   0   56.39    6.50
  -8  10   0   64.69    5.10
   7 -10   0   41.80    3.90
   7 -10   0   40.30    4.10
   7 -10   0   38.60   17.50
  -7  10   0   46.60    5.90
  -7  10   0   45.00    4.70
  -7  10   0   42.00    3.80
   6 -10   0    6.40    2.30
   6 -10   0   12.50   14.40
   6 -10   0    3.80    2.00
  -6  10   0    6.00    2.30
  -6  10   0    3.10    3.90
  -6  10   0    5.30    2.10
   5 -10   0   34.30   14.10
   5 -10   0   27.20    3.10
   5 -10   0   28.80    3.40
  -5  10   0   25.90    4.70
  -5  10   0   31.00    5.10
  -5  10   0   26.50    3.70
  -5  10   0   30.40    3.40
   4 -10   0    2.00   11.70
   4 -10   0   -3.50    1.70
   4 -10   0   -1.70    2.00
  -4  10   0   -1.30    2.40
  -4  10   0   -0.20    1.80
  -4  10   0    1.50    2.10
  -4  10   0    3.80    3.80
   3 -10   0    4.80    2.30
   3 -10   0    5.20   10.40
   3 -10   0    5.90    1.80
   3 -10   0   11.40    2.30
   3 -10   0   11.10    2.30
  -3  10   0    4.10    3.90
  -3  10   0    5.20    2.10
  -3  10   0    9.60    2.40
  -3  10   0    9.00    2.70
   2 -10   0   -0.60    1.80
   2 -10   0    1.30    1.90
   2 -10   0    2.40    2.00
  -2  10   0    3.10    2.30
  -2  10   0    2.70    1.90
  -2  10   0   -2.80    1.90
  -2  10   0   -2.00    3.70
   1 -10   0  119.99    8.00
   1 -10   0  119.29    7.40
   1 -10   0  117.89    7.70
   1 -10   0  114.89    8.00
  -1  10   0  124.49    7.50
  -1  10   0  119.49    7.70
  -1  10   0  100.49    9.40
  -1  10   0  127.29    7.70
   0 -10   0  124.09    8.60
   0 -10   0  124.79    7.80
   0 -10   0  118.09    7.90
   0 -10   0  130.19    7.90
   0  10   0  128.29    7.90
   0  10   0  136.69    8.10
   0  10   0  129.89    8.10
   0  10   0  115.49    9.90
  -1 -10   0   22.30    2.90
  -1 -10   0   24.60    2.90
  -1 -10   0   20.40    2.00
  -1 -10   0   20.60    3.70
  -1 -10   0   20.40    2.80
   1  10   0   20.00    2.80
   1  10   0   16.20    2.60
   1  10   0   22.60    5.10
   1  10   0   21.00    2.90
  -2 -10   0  134.69    8.70
  -2 -10   0  132.79    8.60
  -2 -10   0  147.19    8.00
  -2 -10   0  129.39    9.80
  -2 -10   0  149.59    8.70
   2  10   0  141.99    8.60
   2  10   0  138.19    8.70
   2  10   0  150.38    8.80
   2  10   0  131.49   11.10
  -3 -10   0  180.68   11.00
  -3 -10   0  190.78   11.00
  -3 -10   0  184.98   11.10
  -3 -10   0  201.68   12.40
  -3 -10   0  190.08   10.50
   3  10   0  197.78   11.00
   3  10   0  182.98   11.10
   3  10   0  179.98   11.00
   3  10   0  192.38   13.90
  -4 -10   0  113.79    7.00
  -4 -10   0  105.39    7.40
  -4 -10   0  118.09    7.40
  -4 -10   0  102.49    9.20
  -4 -10   0  111.29    7.50
   4  10   0  107.39   10.70
   4  10   0  115.79    8.10
   4  10   0  115.69    7.40
   4  10   0  105.79    7.30
  -5 -10   0   55.89    5.20
  -5 -10   0   50.49    6.60
  -5 -10   0   62.99    5.10
  -5 -10   0   57.39    5.20
   5  10   0   59.59    8.30
   5  10   0   56.09    5.10
   5  10   0   54.99    5.10
   5  10   0   54.89    5.10
  -6 -10   0   41.10    6.40
  -6 -10   0   34.00    4.00
  -6 -10   0   33.10    3.90
  -6 -10   0   26.50    3.80
   6  10   0   34.00    3.80
   6  10   0   30.00    7.30
   6  10   0   27.80    3.70
   6  10   0   36.10    4.10
  -7 -10   0  614.44   31.50
  -7 -10   0  601.44   31.40
  -7 -10   0  586.84   33.40
  -7 -10   0  576.94   31.30
   7  10   0  573.74   34.50
   7  10   0  583.84   31.40
   7  10   0  583.04   31.30
   7  10   0  569.94   31.20
  -8 -10   0   82.19    7.20
  -8 -10   0   88.09   12.10
  -8 -10   0  103.89    7.40
  -8 -10   0  107.89   10.60
  -8 -10   0   91.79    7.10
   8  10   0   90.39    7.20
   8  10   0  104.49    7.20
   8  10   0   99.39   11.60
   8  10   0  102.29    7.30
  -9 -10   0   51.09    5.40
  -9 -10   0   67.39    9.30
  -9 -10   0   59.49    5.60
  -9 -10   0   55.89    5.40
  -9 -10   0   56.29   11.60
   9  10   0   64.49   10.40
   9  10   0   52.99    5.10
   9  10   0   63.99    5.70
   9  10   0   57.29    5.50
 -10 -10   0   67.39    6.30
 -10 -10   0   71.89    9.80
 -10 -10   0   61.39    6.00
 -10 -10   0   70.19    6.10
 -10 -10   0   66.19    6.00
  10  10   0   68.99   10.80
  10  10   0   67.39    6.10
  10  10   0   65.59    5.90
  10  10   0   73.59    6.50
 -11 -10   0   -2.60    6.50
 -11 -10   0    2.70    2.80
 -11 -10   0    0.90    2.90
 -11 -10   0   -0.20    4.10
 -11 -10   0   -2.20    2.40
 -11 -10   0   -4.00    8.70
  11  10   0    0.00    2.50
  11  10   0   10.70    8.20
  11  10   0    1.70    2.80
  11  10   0    0.90    2.60
 -12 -10   0   20.30    4.00
 -12 -10   0   16.60    3.40
 -12 -10   0   19.00    4.30
 -12 -10   0   21.60    4.00
 -12 -10   0   14.60    7.30
  12  10   0   18.80    3.40
  12  10   0   11.00    7.90
  12  10   0   20.40    3.80
 -13 -10   0    2.60    3.30
 -13 -10   0    4.40    7.00
 -13 -10   0    0.90    2.60
  13  10   0    4.40    2.70
  13  10   0    4.80    3.00
  13  10   0    3.90    7.30
 -14 -10   0   -0.30    2.60
 -14 -10   0   -4.50    3.00
 -14 -10   0    8.20    7.50
  14  10   0    2.30    2.50
  14  10   0    6.20    2.90
  14  10   0    5.10    6.80
 -15 -10   0   12.80    4.10
 -15 -10   0   10.80    3.20
 -15 -10   0   17.30    8.20
  15  10   0    4.70   12.60
  15  10   0   13.50    2.90
  15  10   0   11.10    3.50
  15  10   0   15.00    6.20
   8 -11   0    0.60    2.10
   8 -11   0   -4.60   16.40
   8 -11   0    5.80    2.50
  -8  11   0    6.60    4.20
  -8  11   0    2.70    3.80
  -8  11   0   -3.70    2.00
   7 -11   0    2.60    2.50
   7 -11   0    3.90    2.10
   7 -11   0   -8.20   16.60
  -7  11   0    4.20    2.30
  -7  11   0    8.70    4.20
  -7  11   0    7.20    4.30
   6 -11   0    5.70    2.50
   6 -11   0  -17.40   14.30
   6 -11   0    0.70    2.00
  -6  11   0    4.50    2.30
  -6  11   0    4.10    2.10
  -6  11   0   -0.50    4.30
   5 -11   0   49.10   15.50
   5 -11   0   27.70    3.30
   5 -11   0   32.20    3.70
  -5  11   0   32.00    3.60
  -5  11   0   29.70    3.30
  -5  11   0   19.90    5.10
   4 -11   0   31.80    3.70
   4 -11   0   35.00    3.80
   4 -11   0   26.40   13.80
  -4  11   0   29.10    5.40
  -4  11   0   28.80    3.90
  -4  11   0   28.80    3.30
  -4  11   0   31.10    3.60
   3 -11   0  231.28   13.40
   3 -11   0  205.18   21.40
   3 -11   0  231.88   13.30
   3 -11   0  244.88   14.10
   3 -11   0  258.37   13.90
  -3  11   0  246.78   15.70
  -3  11   0  266.37   14.40
  -3  11   0  256.97   14.10
  -3  11   0  251.07   14.20
   2 -11   0  129.59    8.50
   2 -11   0  130.49    8.70
   2 -11   0  130.79    8.10
   2 -11   0  134.69    8.40
  -2  11   0  149.69    8.90
  -2  11   0  139.29    8.70
  -2  11   0  133.89    8.40
  -2  11   0  126.69   10.90
   1 -11   0   24.80    3.40
   1 -11   0   23.10    3.10
   1 -11   0   25.90    3.10
   1 -11   0   29.80    3.80
  -1  11   0   21.70    3.50
  -1  11   0   25.10    3.10
  -1  11   0   23.30    3.30
  -1  11   0   18.20    5.20
   0 -11   0  151.68    8.90
   0 -11   0  130.39    9.20
   0 -11   0  151.48    9.10
   0 -11   0  143.79    9.70
   0  11   0  122.99   11.30
   0  11   0  139.09    9.10
   0  11   0  133.09    8.90
   0  11   0  155.28    8.90
  -1 -11   0   -0.10    2.20
  -1 -11   0    2.30    2.20
  -1 -11   0    0.40    2.20
  -1 -11   0   -1.30    3.30
   1  11   0    0.60    2.10
   1  11   0    0.50    2.00
   1  11   0    0.90    2.40
   1  11   0   -1.80    4.40
  -2 -11   0  132.79   10.10
  -2 -11   0  144.79    8.90
  -2 -11   0  156.28    8.90
  -2 -11   0  137.79    8.90
  -2 -11   0  133.39    7.90
   2  11   0  138.39    8.90
   2  11   0  132.09    8.90
   2  11   0  139.19    8.70
   2  11   0  137.99   12.00
  -3 -11   0  226.78   13.80
  -3 -11   0  231.88   13.90
  -3 -11   0  256.57   13.20
  -3 -11   0  239.48   13.70
  -3 -11   0  236.58   15.10
   3  11   0  240.58   14.50
   3  11   0  218.88   16.60
   3  11   0  242.18   13.80
   3  11   0  250.77   13.70
  -4 -11   0   74.69    6.70
  -4 -11   0   90.19    8.60
  -4 -11   0   96.49    6.10
  -4 -11   0   96.49    6.90
  -4 -11   0   94.59    6.70
   4  11   0  104.09   10.40
   4  11   0   87.59    6.60
   4  11   0   88.69    6.80
   4  11   0   91.59    6.60
  -5 -11   0    2.80    2.20
  -5 -11   0    4.90    2.40
  -5 -11   0    0.80    4.60
  -5 -11   0    3.90    2.60
  -5 -11   0    9.50    2.70
   5  11   0    2.50    2.40
   5  11   0    3.90    2.50
   5  11   0    5.40    2.40
   5  11   0   16.60    6.20
  -6 -11   0   34.80    4.30
  -6 -11   0   26.40    6.10
  -6 -11   0   28.20    3.80
  -6 -11   0   35.30    3.70
  -6 -11   0   29.90    4.10
   6  11   0   24.10    3.70
   6  11   0   26.00    7.40
   6  11   0   37.60    4.20
   6  11   0   31.70    4.20
  -7 -11   0    1.60    2.50
  -7 -11   0    3.50    5.10
  -7 -11   0    7.40    2.60
  -7 -11   0    1.60    2.60
  -7 -11   0    6.50    2.90
   7  11   0    1.20    2.60
   7  11   0    3.20    2.60
   7  11   0   10.80    7.30
   7  11   0    5.10    2.60
  -8 -11   0   29.60    8.80
  -8 -11   0   17.60    3.60
  -8 -11   0   20.90    3.60
  -8 -11   0    5.80    5.90
  -8 -11   0   18.20    3.60
   8  11   0   17.00    3.50
   8  11   0   17.20    3.30
   8  11   0   14.20    7.80
   8  11   0   19.60    3.50
  -9 -11   0    8.10    8.90
  -9 -11   0   -0.90    2.50
  -9 -11   0    9.70    3.30
  -9 -11   0    3.20    2.80
  -9 -11   0   -3.90    5.60
  -9 -11   0    4.20    2.90
   9  11   0    3.70    2.80
   9  11   0    7.80    3.00
   9  11   0    3.40    7.90
 -10 -11   0   13.80    3.40
 -10 -11   0    4.70    3.20
 -10 -11   0    8.60    3.00
 -10 -11   0   10.70    6.40
 -10 -11   0    2.30    3.30
 -10 -11   0   16.20    9.80
  10  11   0    9.90    3.10
  10  11   0    7.80    8.10
  10  11   0    7.60    3.20
  10  11   0    8.60    3.20
 -11 -11   0   88.89    7.10
 -11 -11   0   69.49    6.60
 -11 -11   0   58.99   12.70
 -11 -11   0   84.39   10.60
 -11 -11   0   75.99    7.10
 -11 -11   0   75.79    6.80
  11  11   0   74.89    6.50
  11  11   0   73.09    6.70
  11  11   0   68.79   11.80
  11  11   0   70.29    6.70
 -12 -11   0   56.69    6.00
 -12 -11   0   45.20    5.10
 -12 -11   0   53.49    9.50
 -12 -11   0   49.50    7.10
  12  11   0   54.49    5.40
  12  11   0   53.39    5.50
  12  11   0   74.79   13.00
 -13 -11   0   30.70    8.40
 -13 -11   0   32.10    4.80
 -13 -11   0   25.60    4.10
  13  11   0   33.70    7.40
  13  11   0   26.90    4.00
  13  11   0   40.40   11.50
 -14 -11   0   -2.70    3.20
 -14 -11   0    2.10    9.40
 -14 -11   0   -0.70    2.60
  14  11   0   13.90    7.90
  14  11   0    1.00    2.50
  14  11   0    1.40    3.00
   7 -12   0   -8.10   16.60
   7 -12   0    2.80    2.30
  -7  12   0    1.00    2.30
  -7  12   0   15.50    4.90
  -7  12   0    9.80    2.60
   6 -12   0    3.20    2.70
   6 -12   0   -2.10    2.10
   6 -12   0   -6.90   15.00
  -6  12   0    1.50    2.30
  -6  12   0   13.00    4.60
  -6  12   0    0.30    2.10
   5 -12   0   13.30    3.30
   5 -12   0   17.00   15.10
   5 -12   0   15.60    3.10
  -5  12   0   16.00    2.90
  -5  12   0   12.60    2.70
  -5  12   0    8.70    4.70
   4 -12   0   24.20    3.30
   4 -12   0   36.90   14.30
   4 -12   0   22.20    3.60
  -4  12   0   26.50    3.20
  -4  12   0   26.20    3.60
  -4  12   0   28.70    6.00
  -4  12   0   21.30    5.60
   3 -12   0   10.40    3.30
   3 -12   0    8.80    2.40
   3 -12   0   19.50   12.70
   3 -12   0    9.80    2.00
   3 -12   0    9.90    2.50
  -3  12   0    7.40    3.10
  -3  12   0   16.60    5.10
  -3  12   0    9.70    2.80
  -3  12   0    9.90    2.50
   2 -12   0   -2.00    2.40
   2 -12   0    2.60    2.50
   2 -12   0    2.50    2.10
   2 -12   0    2.30    2.30
  -2  12   0   -1.20    2.40
  -2  12   0   12.50    5.00
  -2  12   0   -2.40    2.00
  -2  12   0    2.70    2.70
   1 -12   0   21.80    3.10
   1 -12   0   20.50    3.70
   1 -12   0   14.70    3.10
   1 -12   0   20.50    3.10
  -1  12   0   17.80    3.20
  -1  12   0   16.70    3.30
  -1  12   0   16.50    2.90
  -1  12   0   18.30    5.60
   0 -12   0    6.10    2.60
   0 -12   0   12.60    3.60
   0 -12   0    8.00    2.80
   0 -12   0    9.30    2.60
   0  12   0    7.50    2.70
   0  12   0   11.40    2.80
   0  12   0    9.20    3.10
   0  12   0    8.50    5.20
  -1 -12   0   65.99    5.80
  -1 -12   0   63.39    6.30
  -1 -12   0   66.59    5.60
  -1 -12   0   67.19    5.70
   1  12   0   64.19    5.80
   1  12   0   62.09    5.90
   1  12   0   46.70    7.70
  -2 -12   0   98.79    6.80
  -2 -12   0   83.49    6.80
  -2 -12   0   87.49    6.70
  -2 -12   0   85.09    5.50
  -2 -12   0   76.29    7.50
   2  12   0   88.49    6.90
   2  12   0   84.69    6.50
   2  12   0   68.09    9.00
   2  12   0   97.49   10.10
  -3 -12   0  153.88    9.80
  -3 -12   0  144.09    8.90
  -3 -12   0  167.98   11.50
  -3 -12   0  160.18    9.70
  -3 -12   0  154.28   10.00
   3  12   0  161.78    9.90
   3  12   0  136.79   13.30
   3  12   0  153.98    9.70
   3  12   0  147.39    9.70
  -4 -12   0   49.30    4.90
  -4 -12   0   54.89    5.10
  -4 -12   0   46.00    4.90
  -4 -12   0   53.69    4.60
  -4 -12   0   57.99    6.90
   4  12   0   48.20    4.90
   4  12   0   50.29    4.90
   4  12   0   46.90    4.70
   4  12   0   47.90    8.20
  -5 -12   0   56.29    5.30
  -5 -12   0   52.79    7.00
  -5 -12   0   51.79    5.10
  -5 -12   0   54.09    4.90
  -5 -12   0   55.29    5.20
   5  12   0   58.39    5.40
   5  12   0   49.90    5.00
   5  12   0   41.60    5.40
   5  12   0   55.49    8.70
  -6 -12   0    2.80    2.80
  -6 -12   0    5.40    2.80
  -6 -12   0   -0.30    2.40
  -6 -12   0   -0.50    5.40
  -6 -12   0    4.60    2.70
   6  12   0    2.10    6.70
   6  12   0    3.60    2.80
   6  12   0    4.30    3.10
   6  12   0    6.00    2.80
  -7 -12   0   40.50    7.00
  -7 -12   0   29.10    3.80
  -7 -12   0   31.70    4.30
  -7 -12   0   33.40    4.50
  -7 -12   0   36.60    4.60
   7  12   0   43.40    8.90
   7  12   0   36.60    4.60
   7  12   0   35.40    4.40
   7  12   0   34.10    4.30
  -8 -12   0   82.59    6.70
  -8 -12   0   83.49    9.90
  -8 -12   0   67.29    6.90
  -8 -12   0   73.69    7.10
  -8 -12   0   53.69   10.60
  -8 -12   0   83.29    6.60
   8  12   0   68.59   11.20
   8  12   0   84.19    6.80
   8  12   0   74.99    6.50
   8  12   0   76.99    7.10
  -9 -12   0   66.69   11.70
  -9 -12   0   52.89    5.40
  -9 -12   0   53.19    8.50
  -9 -12   0   48.10    5.50
  -9 -12   0   52.39    5.80
  -9 -12   0   63.59    5.70
   9  12   0   48.60    6.30
   9  12   0   58.29    5.60
   9  12   0   61.09   11.00
 -10 -12   0  179.48   11.60
 -10 -12   0  186.68   11.90
 -10 -12   0  150.38   17.50
 -10 -12   0  199.38   11.70
 -10 -12   0  173.38   15.00
 -10 -12   0  158.68   11.80
  10  12   0  198.98   12.90
  10  12   0  178.88   20.00
  10  12   0  180.68   11.50
  10  12   0  178.78   11.90
 -11 -12   0   67.99    6.20
 -11 -12   0   62.59    7.20
 -11 -12   0   67.49   13.20
 -11 -12   0   60.89    6.20
 -11 -12   0   53.49    5.60
 -11 -12   0   59.19    9.30
  11  12   0   52.29    5.60
  11  12   0   65.89    6.10
  11  12   0   50.29   10.90
 -12 -12   0   34.30    8.50
 -12 -12   0   21.40    4.20
 -12 -12   0   15.40    3.70
  12  12   0   41.60   10.50
  12  12   0   21.00    3.80
  12  12   0   18.30    4.00
 -13 -12   0    7.70    7.10
 -13 -12   0    4.50    3.10
 -13 -12   0    0.30    3.30
  13  12   0    1.80    8.60
  13  12   0    0.20    2.70
  13  12   0   -3.60    2.80
 -14 -12   0   10.50    7.40
 -14 -12   0    1.90    2.90
 -14 -12   0    0.60    5.00
  14  12   0    6.00    3.30
  14  12   0    8.20    8.50
  14  12   0    6.00    3.00
   6 -13   0   21.60   17.70
   6 -13   0   -3.70    2.10
  -6  13   0    0.40    2.50
  -6  13   0   -3.00    2.10
   5 -13   0    3.60    2.30
   5 -13   0   13.40   15.50
  -5  13   0   -0.10    2.50
  -5  13   0    2.40    2.30
  -5  13   0   13.00    5.00
   4 -13   0    6.40    2.50
   4 -13   0    6.20   14.20
   4 -13   0    6.70    3.00
  -4  13   0    8.70    4.90
  -4  13   0    5.80    3.20
  -4  13   0    3.00    2.40
  -4  13   0    2.90    2.60
   3 -13   0    5.20    2.50
   3 -13   0   11.80   13.20
   3 -13   0   10.30    3.00
  -3  13   0   13.90    3.50
  -3  13   0   12.50    5.30
  -3  13   0   13.10    3.10
  -3  13   0    9.50    2.40
   2 -13   0    5.60   11.60
   2 -13   0    4.80    2.20
   2 -13   0    3.50    2.80
   2 -13   0    3.00    2.80
   2 -13   0    3.20    2.40
  -2  13   0   -0.50    2.50
  -2  13   0    1.90    2.90
  -2  13   0    7.80    2.60
  -2  13   0    6.80    5.20
   1 -13   0    8.80    2.90
   1 -13   0    4.50    2.50
   1 -13   0    6.60    3.30
   1 -13   0    2.20    2.50
  -1  13   0    9.80    2.70
  -1  13   0    1.10    5.20
  -1  13   0    6.80    3.00
  -1  13   0    8.50    2.90
   0 -13   0   -0.20    2.50
   0 -13   0    1.10    2.50
   0 -13   0    5.40    3.50
   0  13   0    4.00    5.50
   0  13   0   -0.10    2.40
   0  13   0    7.10    2.90
   0  13   0    3.20    2.90
  -1 -13   0    4.80    2.80
  -1 -13   0    4.00    2.70
  -1 -13   0   -1.00    2.50
  -1 -13   0    3.10    3.70
   1  13   0    1.00    3.10
   1  13   0    4.00    2.50
   1  13   0    7.80    3.10
   1  13   0    4.10    5.60
  -2 -13   0   -1.00    1.70
  -2 -13   0    2.40    2.80
  -2 -13   0    2.70    2.60
  -2 -13   0    2.10    2.60
  -2 -13   0    1.80    4.10
   2  13   0   -4.00    2.50
   2  13   0    1.60    2.80
   2  13   0   -0.10    2.40
   2  13   0   -0.50    6.00
  -3 -13   0   72.49    6.30
  -3 -13   0   64.59    6.30
  -3 -13   0   71.69    6.50
  -3 -13   0   68.09    7.40
  -3 -13   0   75.79    5.30
   3  13   0   65.59    9.40
   3  13   0   60.09    6.00
   3  13   0   75.89    6.40
   3  13   0   77.29    6.70
  -4 -13   0   46.20    5.00
  -4 -13   0   41.60    6.50
  -4 -13   0   45.30    4.90
  -4 -13   0   50.59    5.20
  -4 -13   0   47.50    4.20
   4  13   0   48.90    8.80
   4  13   0   40.10    4.60
   4  13   0   47.10    5.10
   4  13   0   56.69    5.40
  -5 -13   0   -2.40    2.50
  -5 -13   0   -3.60    2.60
  -5 -13   0    0.10    2.20
  -5 -13   0   -0.60    2.50
   5  13   0   -5.70    6.20
   5  13   0   -2.60    2.50
   5  13   0   -4.10    2.30
   5  13   0    0.00    2.80
  -6 -13   0   38.00    4.70
  -6 -13   0   31.00    6.70
  -6 -13   0   29.70    4.20
  -6 -13   0   32.70    4.00
  -6 -13   0   43.70    5.00
   6  13   0   36.70    4.60
   6  13   0   37.20    4.80
   6  13   0   41.60    4.60
   6  13   0   32.50    8.40
  -7 -13   0   15.00    3.20
  -7 -13   0   10.90    3.20
  -7 -13   0   10.30    5.90
  -7 -13   0    5.90    3.20
   7  13   0   13.30    3.30
   7  13   0   14.00    3.40
   7  13   0    9.90    3.20
  -8 -13   0    4.40    3.20
  -8 -13   0    7.50    3.00
  -8 -13   0    4.70    5.70
  -8 -13   0    2.10    3.00
  -8 -13   0    1.10    2.70
   8  13   0    6.30    7.90
   8  13   0    2.30    2.80
   8  13   0    0.50    2.80
   8  13   0    5.20    3.40
  -9 -13   0   22.30    6.60
  -9 -13   0   24.10    3.80
  -9 -13   0   20.40    3.80
  -9 -13   0   19.60    4.00
  -9 -13   0   23.60    4.30
   9  13   0   20.10    3.90
   9  13   0   17.40    3.80
   9  13   0   19.10    4.10
   9  13   0   29.50    9.50
 -10 -13   0    8.20    3.40
 -10 -13   0    5.20    2.90
 -10 -13   0    8.40    6.20
 -10 -13   0    3.20    9.30
 -10 -13   0    9.40    3.20
  10  13   0   -6.40    7.90
  10  13   0    4.40    3.10
  10  13   0    4.90    3.10
  10  13   0    1.40    3.20
 -11 -13   0    0.50    2.90
 -11 -13   0   -5.10    5.70
 -11 -13   0    5.60    9.80
  11  13   0    0.80    8.70
  11  13   0   -0.20    2.80
  11  13   0    3.60    3.30
 -12 -13   0    2.10    2.80
 -12 -13   0   -4.40    3.10
 -12 -13   0    4.10    6.10
  12  13   0    5.20    3.10
  12  13   0    5.20    3.00
 -13 -13   0    7.30    3.10
 -13 -13   0    9.20    3.90
 -13 -13   0   14.50    6.90
  13  13   0    6.20    3.50
  13  13   0    0.40    2.80
   5 -14   0   20.80    3.30
   5 -14   0    7.00   16.70
  -5  14   0   32.60    6.30
  -5  14   0   22.70    3.40
  -5  14   0   23.10    3.70
   4 -14   0   -1.70   14.50
   4 -14   0   -0.60    2.40
  -4  14   0    3.10    3.20
  -4  14   0    8.90    5.30
  -4  14   0    3.30    2.80
  -4  14   0   -2.00    2.30
   3 -14   0   10.70   14.20
   3 -14   0    9.00    2.80
  -3  14   0   24.20    6.70
  -3  14   0   10.70    2.80
  -3  14   0   15.40    3.50
  -3  14   0   10.60    3.50
   2 -14   0   27.70    3.70
   2 -14   0   26.20   13.90
   2 -14   0   20.80    3.10
   2 -14   0   18.30    3.30
  -2  14   0   25.20    3.60
  -2  14   0   29.70    4.10
  -2  14   0   29.60    4.40
   1 -14   0    4.40    2.60
   1 -14   0   -2.80    2.30
   1 -14   0    3.80    2.80
   1 -14   0    0.70    3.10
  -1  14   0    2.10    2.30
  -1  14   0    3.80    2.90
  -1  14   0    3.70    3.00
  -1  14   0    0.50    8.10
   0 -14   0   11.70    3.40
   0 -14   0   19.30    3.40
   0 -14   0   17.20    3.40
   0 -14   0   13.00    3.90
   0  14   0   21.20    3.80
   0  14   0   14.70    3.50
   0  14   0   23.80    7.10
   0  14   0   13.60    3.10
  -1 -14   0    4.00    3.00
  -1 -14   0    4.80    3.10
  -1 -14   0   10.80    3.10
  -1 -14   0   15.90    4.30
   1  14   0   11.70    3.40
   1  14   0    8.80    6.50
   1  14   0    7.00    3.30
   1  14   0    7.10    2.80
  -2 -14   0    0.30    2.80
  -2 -14   0    1.10    2.80
  -2 -14   0   -9.20    3.70
  -2 -14   0   -1.40    2.60
  -2 -14   0   -2.40    1.60
   2  14   0    1.30    2.90
   2  14   0    4.10    9.10
   2  14   0   -3.10    2.30
   2  14   0    2.30    2.90
  -3 -14   0    7.60    4.60
  -3 -14   0    4.10    3.00
  -3 -14   0    6.30    2.90
  -3 -14   0   11.00    2.30
  -3 -14   0    3.60    3.00
   3  14   0   14.80    3.60
   3  14   0    8.90    3.30
   3  14   0    6.30    2.90
  -4 -14   0   -4.70    4.30
  -4 -14   0   -5.30    2.50
  -4 -14   0    0.00    2.60
  -4 -14   0   -1.90    2.20
  -4 -14   0    1.50    2.90
   4  14   0   -1.00    2.70
   4  14   0    1.80    3.00
   4  14   0    7.90    7.10
   4  14   0   -1.90    2.30
  -5 -14   0    5.50    2.50
  -5 -14   0    0.70    2.90
  -5 -14   0    2.50    4.90
  -5 -14   0   -1.00    2.70
  -5 -14   0   -0.20    2.70
   5  14   0    2.70    2.90
   5  14   0   -1.90    2.80
   5  14   0   -3.60    2.50
   5  14   0   13.70    7.40
  -6 -14   0    1.00    3.00
  -6 -14   0   -4.80    2.80
  -6 -14   0   -4.80    4.90
  -6 -14   0   -2.00    2.50
  -6 -14   0    1.70    2.60
   6  14   0   -1.30    2.70
   6  14   0    3.50    7.40
   6  14   0    3.30    2.80
   6  14   0   -3.40    2.90
  -7 -14   0   21.70    4.10
  -7 -14   0   13.70    3.40
  -7 -14   0   25.30    4.40
  -7 -14   0   12.50    6.00
  -7 -14   0   22.30    3.70
   7  14   0   17.20    8.30
   7  14   0   21.00    4.30
   7  14   0   18.60    3.80
   7  14   0   19.60    3.80
  -8 -14   0   18.70    3.70
  -8 -14   0   16.70    4.00
  -8 -14   0   13.20    4.00
  -8 -14   0   18.90    6.60
  -8 -14   0   12.90    3.30
   8  14   0   32.70    9.50
   8  14   0   19.70    3.80
   8  14   0    9.50    3.40
   8  14   0   14.90    3.90
  -9 -14   0   11.40    8.60
  -9 -14   0   19.00    6.70
  -9 -14   0    7.10    3.10
  -9 -14   0   18.80    4.10
  -9 -14   0    6.70    3.50
   9  14   0   15.80    3.60
   9  14   0   12.10   11.20
   9  14   0    6.70    3.40
   9  14   0   13.70    4.00
 -10 -14   0   26.90    4.10
 -10 -14   0   12.60    6.30
 -10 -14   0   16.50    4.10
 -10 -14   0   16.50    3.80
 -10 -14   0   27.70   10.20
  10  14   0   21.50    3.90
  10  14   0   20.00    3.90
 -11 -14   0   24.70    4.80
 -11 -14   0   29.40    7.60
 -11 -14   0   27.60    4.20
  11  14   0   24.30    4.30
  11  14   0   27.10    4.40
 -12 -14   0    8.90    6.70
 -12 -14   0    2.00    4.70
 -12 -14   0    5.30    3.80
  12  14   0    2.90    3.00
  12  14   0    5.30    3.10
 -13 -14   0    2.40    2.80
 -13 -14   0   -0.90    6.20
  13  14   0    1.20    3.20
  13  14   0   -2.40    2.90
   4 -15   0   -0.50   16.20
   4 -15   0    0.40    2.50
  -4  15   0   -1.50    2.80
  -4  15   0   -0.60    2.90
   3 -15   0    3.20    2.60
   3 -15   0    6.70   15.00
  -3  15   0   11.80    3.40
  -3  15   0   11.20    6.20
  -3  15   0    4.20    2.60
  -3  15   0    2.80    3.30
   2 -15   0  -16.90   13.20
   2 -15   0   -1.70    2.60
   2 -15   0   -3.70    2.50
   2 -15   0    2.40    2.20
  -2  15   0    2.40    2.60
  -2  15   0    4.60    3.10
  -2  15   0    8.60    3.50
  -2  15   0   14.50    6.70
   1 -15   0   -3.20   12.30
   1 -15   0    5.80    3.30
   1 -15   0    6.50    2.80
   1 -15   0    2.10    2.60
  -1  15   0   12.80    6.30
  -1  15   0    2.50    3.30
  -1  15   0    6.70    3.40
  -1  15   0   10.30    2.90
   0 -15   0    4.60    2.80
   0 -15   0   -3.60    3.30
   0 -15   0    0.90    2.80
   0  15   0    2.80    3.20
   0  15   0   17.10    6.50
   0  15   0    2.60    2.50
   0  15   0    3.50    3.20
  -1 -15   0    3.20    4.00
  -1 -15   0    1.70    2.90
  -1 -15   0    5.40    3.00
   1  15   0    1.60    2.90
   1  15   0    1.00    2.50
   1  15   0    1.50    3.00
   1  15   0   -4.10    6.00
  -2 -15   0   -7.20    3.80
  -2 -15   0    3.20    3.10
  -2 -15   0    9.90    3.20
   2  15   0   -3.20    6.40
   2  15   0    4.10    3.20
   2  15   0    0.50    3.10
   2  15   0    6.60    2.80
  -3 -15   0   35.80    6.10
  -3 -15   0   34.10    3.40
  -3 -15   0   52.59    5.20
  -3 -15   0   29.20    5.10
  -3 -15   0   38.50    4.80
   3  15   0   35.00    4.70
   3  15   0   46.10    9.30
   3  15   0   36.30    4.40
   3  15   0   41.00    5.20
  -4 -15   0   23.60    4.20
  -4 -15   0   26.40    5.80
  -4 -15   0   18.70    3.20
  -4 -15   0   20.30    4.60
   4  15   0   15.90    7.80
   4  15   0   18.40    3.90
   4  15   0   19.70    3.70
   4  15   0   15.70    3.90
  -5 -15   0   -1.90    4.60
  -5 -15   0    0.30    3.10
  -5 -15   0   -0.90    3.10
  -5 -15   0    1.00    2.80
  -5 -15   0    4.70    2.60
   5  15   0    6.30    3.20
   5  15   0    3.30    2.80
   5  15   0    2.40    3.10
   5  15   0   -0.10    6.90
  -6 -15   0    1.60    2.50
  -6 -15   0   -1.70    3.20
  -6 -15   0    2.40    5.20
  -6 -15   0   -1.20    3.00
  -6 -15   0    0.10    2.70
   6  15   0    6.10    3.20
   6  15   0   -1.90    3.00
   6  15   0    2.00    3.40
  -7 -15   0    4.40    2.90
  -7 -15   0   10.90    5.70
  -7 -15   0    1.90    2.90
  -7 -15   0    0.50    3.80
  -7 -15   0    5.70    3.60
   7  15   0    2.60    2.80
   7  15   0   -0.20    3.20
   7  15   0    3.70    3.10
  -8 -15   0    6.90    3.20
  -8 -15   0   -3.10    3.40
  -8 -15   0    2.80    5.20
  -8 -15   0    0.40    2.70
   8  15   0    4.40    3.10
   8  15   0    1.70    3.00
   8  15   0    5.10    3.50
  -9 -15   0   15.00    3.80
  -9 -15   0    7.60    8.70
  -9 -15   0   15.30    3.80
  -9 -15   0    1.90    5.80
   9  15   0   19.50    4.00
   9  15   0   18.40    3.90
 -10 -15   0   28.10    6.90
 -10 -15   0   30.60    5.20
 -10 -15   0    0.70    9.30
 -10 -15   0   21.50    4.00
  10  15   0   20.80    3.90
  10  15   0   24.20    4.30
 -11 -15   0    0.10    3.70
 -11 -15   0    7.30    6.30
  11  15   0    2.30    3.10
  11  15   0    1.60    3.20
 -12 -15   0    8.90    3.40
 -12 -15   0    2.70    6.30
  12  15   0   10.50    3.60
  12  15   0    4.20    3.40
   2 -16   0   21.60    3.60
   2 -16   0   21.80    3.70
   2 -16   0   20.30    3.00
   2 -16   0   11.60   15.80
  -2  16   0   30.80    4.50
  -2  16   0   22.60    4.40
  -2  16   0   26.50    3.70
   1 -16   0   24.10    4.00
   1 -16   0   32.00    4.10
   1 -16   0   26.30    3.60
   1 -16   0   25.50   14.80
  -1  16   0   34.00    4.80
  -1  16   0   34.40    4.90
  -1  16   0   26.80    5.60
   0 -16   0   -2.20    2.60
   0 -16   0   -5.90    2.50
   0 -16   0    0.50    3.40
   0  16   0    4.80    3.40
   0  16   0   -1.70    2.50
   0  16   0   -3.80    3.00
  -1 -16   0   -3.30    3.70
  -1 -16   0    2.70    3.00
  -1 -16   0   -0.80    2.90
   1  16   0   -0.40    2.60
   1  16   0    5.30    3.40
   1  16   0    4.00    3.30
  -2 -16   0   21.50    5.10
  -2 -16   0   21.20    3.90
  -2 -16   0   24.30    4.20
   2  16   0   24.40    4.20
   2  16   0   20.10    4.40
   2  16   0   15.30    3.30
  -3 -16   0    1.20    2.20
  -3 -16   0    6.50    3.40
  -3 -16   0    5.30    4.80
  -3 -16   0    4.20    3.10
   3  16   0   11.30    3.70
   3  16   0    4.20    2.70
   3  16   0   11.10    3.70
  -4 -16   0   -2.50    2.70
  -4 -16   0    2.30    4.80
  -4 -16   0   -2.30    3.20
   4  16   0   -1.60    3.10
   4  16   0   -1.50    2.60
   4  16   0    0.20    3.10
  -5 -16   0   13.30    3.00
  -5 -16   0    5.70    3.20
  -5 -16   0   10.90    3.90
  -5 -16   0    8.00    5.30
   5  16   0    5.20    3.30
   5  16   0    7.00    3.10
  -6 -16   0    4.80    2.70
  -6 -16   0    3.30    3.10
  -6 -16   0    6.70    5.60
   6  16   0    4.20    3.50
   6  16   0    1.00    3.00
   6  16   0    3.30    3.00
  -7 -16   0   13.70    5.80
  -7 -16   0    7.90    2.90
  -7 -16   0    6.70    3.20
   7  16   0   -0.20    3.10
   7  16   0    0.40    2.90
   7  16   0    2.70    3.40
  -8 -16   0   16.10    3.70
  -8 -16   0   12.40    5.80
   8  16   0    9.00    3.60
   8  16   0   16.30    3.70
  -9 -16   0    7.00    8.70
  -9 -16   0   10.40    3.50
  -9 -16   0   21.70    6.70
  -9 -16   0   17.80    3.70
   9  16   0   14.60    3.70
   9  16   0    8.00    3.50
 -10 -16   0   -2.10    3.00
 -10 -16   0    3.80    5.80
  10  16   0    5.30    5.60
  10  16   0   -0.40    2.80
 -11 -16   0    4.90    3.10
 -11 -16   0   -0.40    5.60
  11  16   0    0.70    3.00
  11  16   0   -2.00    3.20
   0 -17   0   -4.20    2.70
   0 -17   0    0.70    2.80
   0 -17   0    1.60   14.20
   0 -17   0   -3.00    3.40
   0  17   0    2.00    4.10
   0  17   0    4.10    3.60
   0  17   0    0.70    2.70
  -1 -17   0    6.30    5.70
  -1 -17   0    1.30    3.10
   1  17   0    0.70    3.50
   1  17   0    4.50    2.90
  -2 -17   0   19.50    4.20
  -2 -17   0   21.20    5.20
  -2 -17   0   23.00    4.00
   2  17   0   19.00    4.50
   2  17   0    9.60    6.00
   2  17   0   14.00    3.60
  -3 -17   0   14.80    3.80
  -3 -17   0   13.30    5.00
  -3 -17   0   15.90    4.00
   3  17   0   12.40    3.70
   3  17   0    9.90    4.10
   3  17   0   15.50    6.30
  -4 -17   0    5.20    3.30
  -4 -17   0    2.40    4.80
   4  17   0    3.80    3.60
  -5 -17   0    4.60    3.30
  -5 -17   0   11.60    5.20
  -5 -17   0    8.70    2.70
   5  17   0    3.40    3.80
   5  17   0    8.50    5.20
  -6 -17   0    2.30    4.90
  -6 -17   0    4.00    2.60
  -6 -17   0    7.20    3.20
   6  17   0    7.40    3.90
   6  17   0   -1.20    3.90
   6  17   0    1.60    4.80
  -7 -17   0   19.70    4.00
  -7 -17   0   32.40    4.20
  -7 -17   0   15.20    6.10
   7  17   0   20.20    4.40
  -8 -17   0    2.50    6.30
  -8 -17   0    4.00    3.00
  -8 -17   0    4.70    3.20
   8  17   0   -1.40    3.20
   8  17   0    8.70    5.60
  -9 -17   0   16.10    3.80
  -9 -17   0    6.10    5.60
  -9 -17   0    0.60    3.70
   9  17   0   -2.30    2.80
   9  17   0    2.30    3.40
   9  17  -1    9.70    3.90
   9  17  -1    5.00    3.40
  -9 -17   1   15.20    5.70
  -9 -17   1   11.30    5.50
  -9 -17   1   12.70    6.10
   8  17  -1    3.70    4.00
   8  17  -1    1.50    3.30
  -8 -17   1   -1.60    2.80
  -8 -17   1    5.50    3.00
   7  17  -1   -0.70    3.10
  -7 -17   1    1.30    3.10
  -7 -17   1    8.50    3.00
  -7 -17   1    8.10    5.90
   6  17  -1   12.50    4.00
  -6 -17   1   20.50    3.40
  -6 -17   1    6.50    3.60
  -6 -17   1   19.10    5.90
   5  17  -1   -1.90    3.60
   5  17  -1   -2.90    3.40
  -5 -17   1    2.70    2.40
  -5 -17   1   11.40    5.50
  -5 -17   1    3.70    3.10
   4  17  -1    4.40    3.60
   4  17  -1    1.60    3.00
  -4 -17   1    4.80    3.10
  -4 -17   1    0.00    4.80
  -4 -17   1   -3.70    2.30
   3  17  -1   -0.60    2.70
  -3 -17   1    6.10    4.60
  -3 -17   1    0.70    3.50
  -3 -17   1   -2.60    3.00
   2  17  -1   -7.50    3.70
   2  17  -1    8.70    3.80
   2  17  -1    0.90    2.70
  -2 -17   1   -0.70    3.00
  -2 -17   1   -4.90    3.10
  -2 -17   1    4.40    4.50
   1  17  -1   14.40    4.20
   1  17  -1    9.60    3.20
   1  17  -1   19.50    4.20
  -1 -17   1    8.60    3.90
  -1 -17   1    7.00    4.40
  -1 -17   1   13.90    3.70
  10  16  -1    6.00    3.20
 -10 -16   1   -3.70    5.40
   9  16  -1   -0.40    2.80
   9  16  -1   -0.90    3.00
  -9 -16   1    3.80    5.60
  -9 -16   1   -3.70    2.60
  -9 -16   1    6.30    3.40
   8  16  -1    3.30    3.30
   8  16  -1    5.40    3.10
  -8 -16   1   11.90    5.90
  -8 -16   1    1.10    3.70
  -8 -16   1    0.70    2.90
   7  16  -1    7.50    3.20
   7  16  -1    7.80    4.00
   7  16  -1   -1.50    3.10
  -7 -16   1    7.20    3.20
  -7 -16   1    4.50    5.30
  -7 -16   1   12.60    3.10
   6  16  -1    6.70    3.60
   6  16  -1    5.90    3.30
   6  16  -1    5.80    2.90
  -6 -16   1    7.10    2.90
  -6 -16   1    3.30    2.80
  -6 -16   1    7.80    5.10
   5  16  -1   25.00    4.10
   5  16  -1   27.10    4.50
   5  16  -1   32.20    5.00
  -5 -16   1   25.80    6.10
  -5 -16   1   25.50    3.50
  -5 -16   1   24.50    4.20
   4  16  -1   17.20    4.00
   4  16  -1   12.40    3.70
   4  16  -1   14.90    3.50
  -4 -16   1   21.00    5.80
  -4 -16   1   20.90    5.10
  -4 -16   1   11.40    3.60
  -4 -16   1   17.90    4.10
   3  16  -1   45.00    5.50
   3  16  -1   40.60    4.70
   3  16  -1   38.10    5.10
  -3 -16   1   51.29    5.30
  -3 -16   1   39.60    6.50
  -3 -16   1   45.70    4.10
  -3 -16   1   41.00    5.30
   2  16  -1   10.60    3.60
   2  16  -1    6.10    3.00
   2  16  -1   14.40    3.90
  -2 -16   1    1.20    3.30
  -2 -16   1    1.50    4.30
  -2 -16   1    3.60    5.30
   1  16  -1    2.60    2.70
   1  16  -1    1.80    3.20
   1  16  -1    7.90    3.60
  -1 -16   1   13.70    3.40
  -1 -16   1    3.20    3.10
   0  16  -1    8.30    3.00
   0  16  -1    4.80    3.60
   0  16  -1    0.60    3.20
   0 -16   1    1.30    2.90
   0 -16   1    1.70    2.90
   0 -16   1   -2.40    3.50
  -1  16  -1   19.10    4.10
  -1  16  -1   15.50    4.10
  -1  16  -1   11.50    3.60
   1 -16   1    4.20    2.90
   1 -16   1   10.10    3.40
   1 -16   1    8.90    3.20
  -2  16  -1    1.30    3.40
  -2  16  -1    8.90    3.60
  -2  16  -1    5.90    2.80
   2 -16   1    1.00    2.40
   2 -16   1    6.30    2.80
   2 -16   1    0.10    2.70
   2 -16   1   -0.50   14.40
  12  15  -1    0.90    3.10
  12  15  -1   -5.50    2.80
 -12 -15   1    3.00    6.10
 -12 -15   1    5.00    3.10
  11  15  -1   39.60    4.90
  11  15  -1   27.60    4.60
 -11 -15   1   36.40    6.30
 -11 -15   1   28.00    7.40
  10  15  -1   35.70    4.90
  10  15  -1   30.50    4.50
 -10 -15   1   30.00    4.40
 -10 -15   1   35.50    7.70
   9  15  -1   -2.40    2.70
   9  15  -1   -2.00    2.70
  -9 -15   1    3.50    5.50
  -9 -15   1   -0.90    3.00
  -9 -15   1    2.10    2.80
   8  15  -1    6.20    3.40
   8  15  -1    3.80    3.30
   8  15  -1    0.00    2.70
  -8 -15   1    5.00    5.60
  -8 -15   1    7.90    3.10
  -8 -15   1    9.20    3.20
  -8 -15   1    1.50    3.80
   7  15  -1    0.40    3.00
   7  15  -1    6.10    3.60
   7  15  -1    2.20    2.90
  -7 -15   1    8.10    5.80
  -7 -15   1    7.60    3.60
  -7 -15   1    3.10    3.10
  -7 -15   1    4.20    2.90
   6  15  -1    5.90    3.00
   6  15  -1    3.70    4.60
   6  15  -1    3.40    3.10
  -6 -15   1    0.90    5.00
  -6 -15   1    3.20    3.40
  -6 -15   1   -1.50    2.70
  -6 -15   1    3.00    3.40
  -6 -15   1    3.40    2.60
   5  15  -1   80.49    7.00
   5  15  -1   78.49    6.80
   5  15  -1   76.99   13.50
   5  15  -1   71.39    7.00
  -5 -15   1   77.69    7.40
  -5 -15   1   92.49    7.10
  -5 -15   1   75.29    6.10
  -5 -15   1   64.09    8.20
  -5 -15   1   71.59    7.00
   4  15  -1   14.00    3.30
   4  15  -1   14.80    3.90
   4  15  -1   23.20    8.20
   4  15  -1   15.50    3.80
  -4 -15   1   12.20    3.50
  -4 -15   1    6.00    4.90
  -4 -15   1   16.50    4.10
  -4 -15   1   19.30    4.60
  -4 -15   1   13.30    3.80
   3  15  -1    5.70    3.20
   3  15  -1    3.30    2.60
   3  15  -1    7.00    3.20
   3  15  -1   -1.70    6.80
  -3 -15   1    2.30    2.00
  -3 -15   1   -0.70    2.20
  -3 -15   1   -0.30    4.50
  -3 -15   1    3.90    2.80
   2  15  -1    5.80    3.30
   2  15  -1    2.30    2.50
   2  15  -1    6.90    6.70
   2  15  -1    7.50    3.30
  -2 -15   1    3.00    2.80
  -2 -15   1    6.00    4.80
  -2 -15   1    1.50    3.00
   1  15  -1   -3.30    2.90
   1  15  -1    5.80    6.40
   1  15  -1   -1.80    2.50
   1  15  -1   -4.50    2.90
  -1 -15   1    5.40    2.90
  -1 -15   1   -0.60    2.80
  -1 -15   1   -3.10    3.70
   0  15  -1    1.00    2.90
   0  15  -1    0.90    5.80
   0  15  -1    4.90    2.60
   0  15  -1   -2.10    3.00
   0 -15   1   -0.50    2.60
   0 -15   1    1.70    2.80
   0 -15   1    3.80    3.70
  -1  15  -1   -0.10    3.00
  -1  15  -1    1.60    2.50
  -1  15  -1    7.00    6.10
  -1  15  -1   -0.60    3.00
   1 -15   1   -5.20    3.10
   1 -15   1   -5.40    2.30
   1 -15   1   -0.10    2.70
  -2  15  -1   27.10    4.50
  -2  15  -1   22.80    3.60
  -2  15  -1   28.30    4.30
  -2  15  -1   31.40    8.80
   2 -15   1   24.70    3.80
   2 -15   1   24.00    3.70
   2 -15   1   20.90    3.20
   2 -15   1   37.30   15.00
  -3  15  -1   19.90    3.90
  -3  15  -1    3.80    2.70
  -3  15  -1    5.40    3.50
   3 -15   1   17.10   15.40
   3 -15   1    6.10    2.80
   4 -15   1   22.40   16.30
  13  14  -1   15.10    3.90
 -13 -14   1   15.70    7.10
  12  14  -1    5.00    3.10
  12  14  -1    1.20    2.90
 -12 -14   1    8.30    3.20
 -12 -14   1   -0.20    3.40
 -12 -14   1    2.30    5.90
  11  14  -1   10.60    3.40
  11  14  -1   12.40    3.60
 -11 -14   1    4.30    3.60
 -11 -14   1   12.30    6.20
 -11 -14   1   10.10    3.40
  10  14  -1   67.69    6.50
  10  14  -1   63.39    6.30
 -10 -14   1   62.29    9.10
 -10 -14   1   75.69    6.70
 -10 -14   1   94.39    7.30
 -10 -14   1   57.89    6.70
   9  14  -1   10.10    3.40
   9  14  -1    3.30   12.50
   9  14  -1    5.00    3.10
   9  14  -1    9.00    3.70
  -9 -14   1    8.20    6.20
  -9 -14   1    6.70    3.60
  -9 -14   1   10.10    3.40
  -9 -14   1    3.80    2.80
  -9 -14   1    1.00    8.50
   8  14  -1   80.69    7.20
   8  14  -1   89.29   12.90
   8  14  -1   83.99    7.80
   8  14  -1   81.09    7.30
  -8 -14   1   72.09    9.40
  -8 -14   1   86.59    7.70
  -8 -14   1   88.69    7.30
  -8 -14   1   81.59    7.80
  -8 -14   1   81.59    7.10
   7  14  -1   43.30    9.60
   7  14  -1   27.40    4.30
   7  14  -1   30.40    4.10
  -7 -14   1   26.70    6.60
  -7 -14   1   31.70    4.20
  -7 -14   1   26.00    4.50
  -7 -14   1   34.40    4.10
  -7 -14   1   22.70    4.30
   6  14  -1   41.70    5.20
   6  14  -1   36.90    9.10
   6  14  -1   48.80    5.20
   6  14  -1   41.90    5.30
  -6 -14   1   55.89    5.40
  -6 -14   1   47.00    5.50
  -6 -14   1   42.30    5.30
  -6 -14   1   49.60    4.80
  -6 -14   1   39.50    7.10
   5  14  -1    2.00    2.60
   5  14  -1    0.60    3.00
   5  14  -1   15.70    7.50
   5  14  -1   -2.10    2.90
  -5 -14   1    4.70    3.20
  -5 -14   1    0.00    4.80
  -5 -14   1   -3.40    2.80
  -5 -14   1    4.80    2.50
   4  14  -1    6.10    2.60
   4  14  -1    9.70    3.30
   4  14  -1    7.80    3.50
   4  14  -1   -2.90    6.60
  -4 -14   1    4.00    3.00
  -4 -14   1    7.20    2.80
  -4 -14   1   15.10    5.00
  -4 -14   1    2.50    2.30
  -4 -14   1    4.10    3.10
   3  14  -1    1.10    6.60
   3  14  -1    1.50    2.60
   3  14  -1   -3.30    2.70
   3  14  -1   -0.10    3.00
  -3 -14   1    0.50    2.70
  -3 -14   1    2.90    2.80
  -3 -14   1    2.30    2.90
  -3 -14   1    1.20    1.90
   2  14  -1    5.20    7.50
   2  14  -1    7.80    3.20
   2  14  -1   10.00    3.40
   2  14  -1    7.70    2.70
  -2 -14   1    4.50    4.30
  -2 -14   1    5.80    3.10
  -2 -14   1    4.20    3.00
  -2 -14   1    9.70    3.10
   1  14  -1   12.40    8.60
   1  14  -1   17.80    3.70
   1  14  -1    9.80    3.30
   1  14  -1    8.00    3.00
  -1 -14   1    7.60    4.20
  -1 -14   1    6.80    3.10
  -1 -14   1    7.10    3.00
  -1 -14   1   12.10    3.30
   0  14  -1   22.60    3.50
   0  14  -1   31.60    4.40
   0  14  -1   31.30    4.30
   0  14  -1   36.50    8.40
   0 -14   1   28.00    4.70
   0 -14   1   20.40    3.70
   0 -14   1   31.30    4.00
   0 -14   1   28.80    4.10
  -1  14  -1    0.90    2.40
  -1  14  -1   13.90    6.20
  -1  14  -1    3.30    2.90
  -1  14  -1    7.80    3.30
   1 -14   1    2.60    2.60
   1 -14   1    1.10    3.40
   1 -14   1    3.30    2.50
   1 -14   1    2.90    3.10
  -2  14  -1    1.30    2.90
  -2  14  -1   -2.80    2.70
  -2  14  -1    3.50    2.40
  -2  14  -1    5.80    5.70
   2 -14   1   -1.90   12.10
   2 -14   1   -0.60    2.40
   2 -14   1    0.40    2.80
   2 -14   1    2.50    2.70
  -3  14  -1   20.50    4.10
  -3  14  -1   15.80    3.00
  -3  14  -1   15.20    3.40
  -3  14  -1   37.60    7.00
   3 -14   1    4.90   13.90
   3 -14   1   13.70    2.50
   3 -14   1   18.50    3.30
  -4  14  -1    9.70    2.70
  -4  14  -1   15.80    5.90
  -4  14  -1    4.90    2.90
   4 -14   1    4.50    2.70
   4 -14   1   22.00   15.40
  -5  14  -1   25.90    6.10
  -5  14  -1    7.50    2.80
  -5  14  -1   13.10    3.20
   5 -14   1   15.00    3.00
   5 -14   1    5.60   16.30
  13  13  -1    3.30    3.10
  13  13  -1   11.00    3.40
 -13 -13   1   12.30    7.00
 -13 -13   1    8.20    4.00
 -13 -13   1    3.00    2.90
  12  13  -1    0.50    3.10
  12  13  -1   -2.70    2.60
 -12 -13   1   -0.60    6.00
 -12 -13   1   -3.50    3.30
 -12 -13   1   -0.40    2.70
  11  13  -1   43.90    5.20
  11  13  -1   47.90    5.30
  11  13  -1   52.99   11.30
 -11 -13   1   47.00    8.70
 -11 -13   1   48.70    5.30
 -11 -13   1   51.19    7.50
  10  13  -1   36.50    9.90
  10  13  -1   28.00    4.30
  10  13  -1   31.50    4.70
  10  13  -1   31.30    5.40
 -10 -13   1   37.00    5.00
 -10 -13   1   36.50    4.60
 -10 -13   1   37.20    7.50
 -10 -13   1   26.50    4.20
 -10 -13   1   33.40   10.70
   9  13  -1   56.49    5.70
   9  13  -1   56.19    6.00
   9  13  -1   54.79    5.60
   9  13  -1   58.39   11.20
  -9 -13   1   66.89    5.90
  -9 -13   1   53.59    5.50
  -9 -13   1   51.59   11.60
  -9 -13   1   52.09    5.90
  -9 -13   1   50.69    8.20
  -9 -13   1   54.09    5.90
   8  13  -1   34.10    4.70
   8  13  -1   42.90    4.70
   8  13  -1   23.30    9.10
  -8 -13   1   32.50    7.10
  -8 -13   1   43.00    5.20
  -8 -13   1   35.60    4.50
  -8 -13   1   40.40    4.50
  -8 -13   1   36.00    5.00
   7  13  -1    9.90    3.30
   7  13  -1   -2.70    8.40
   7  13  -1    6.80    3.00
   7  13  -1    3.50    3.00
  -7 -13   1    6.80    2.90
  -7 -13   1    3.10    3.50
  -7 -13   1    8.20    3.00
  -7 -13   1    8.00    3.30
  -7 -13   1   11.80    5.80
   6  13  -1   -2.60    2.50
   6  13  -1    0.40    2.80
   6  13  -1   13.10    7.90
   6  13  -1    2.10    2.80
  -6 -13   1   -4.10    4.80
  -6 -13   1   -3.30    2.40
  -6 -13   1   -0.20    2.80
  -6 -13   1   -2.20    2.70
   5  13  -1    5.10    2.80
   5  13  -1    2.20    6.40
   5  13  -1    4.20    3.10
   5  13  -1    8.80    3.40
  -5 -13   1   11.00    3.40
  -5 -13   1    4.70    5.10
  -5 -13   1    6.40    2.90
  -5 -13   1    8.80    2.80
  -5 -13   1    7.30    3.20
   4  13  -1   21.10    3.80
   4  13  -1   22.60    7.20
   4  13  -1   13.00    3.10
   4  13  -1   15.00    3.40
  -4 -13   1   11.40    4.90
  -4 -13   1   13.60    3.30
  -4 -13   1   14.50    3.50
  -4 -13   1   14.70    3.20
  -4 -13   1   14.30    2.80
   3  13  -1   40.40    4.60
   3  13  -1   40.30    7.90
   3  13  -1   30.80    4.40
   3  13  -1   33.00    4.10
  -3 -13   1   40.40    6.20
  -3 -13   1   34.00    4.20
  -3 -13   1   33.40    4.60
  -3 -13   1   36.50    4.50
  -3 -13   1   42.90    3.60
   2  13  -1   -0.90    2.80
   2  13  -1   -2.10    2.30
   2  13  -1   -5.40    5.60
   2  13  -1   -3.30    2.50
  -2 -13   1    1.90    1.70
  -2 -13   1    1.80    2.60
  -2 -13   1    1.10    4.10
  -2 -13   1   -5.70    2.20
  -2 -13   1    0.20    2.60
   1  13  -1   16.90    6.40
   1  13  -1   20.40    3.60
   1  13  -1   14.90    3.50
   1  13  -1   18.90    3.30
  -1 -13   1   17.60    3.40
  -1 -13   1   19.10    4.60
  -1 -13   1   15.40    3.30
  -1 -13   1   10.70    3.50
   0  13  -1  139.59    9.70
   0  13  -1  148.29    9.40
   0  13  -1  153.38   13.10
   0  13  -1  125.19   12.50
   0 -13   1  162.88    9.50
   0 -13   1  140.69   10.30
   0 -13   1  140.99    9.40
   0 -13   1  143.29   10.20
  -1  13  -1   29.00    4.30
  -1  13  -1   30.90    4.00
  -1  13  -1   33.50    6.70
  -1  13  -1   29.50    3.80
   1 -13   1   32.30    3.90
   1 -13   1   25.90    3.90
   1 -13   1   28.00    3.60
   1 -13   1   29.40    4.40
  -2  13  -1    3.90    2.90
  -2  13  -1    6.00    2.80
  -2  13  -1    7.10    5.30
  -2  13  -1    6.70    2.50
   2 -13   1   -0.50    2.80
   2 -13   1    2.40    2.50
   2 -13   1   -0.40    2.50
  -3  13  -1   11.20    5.30
  -3  13  -1   -1.00    2.80
  -3  13  -1    5.80    2.40
  -3  13  -1    8.30    2.80
   3 -13   1    5.60    2.10
   3 -13   1   -3.10   12.70
   3 -13   1    6.40    2.80
   3 -13   1    4.80    2.60
  -4  13  -1    1.50    2.30
  -4  13  -1    9.50    5.10
  -4  13  -1    6.50    2.80
   4 -13   1  -14.30   13.60
   4 -13   1    5.50    2.70
  -5  13  -1    1.30    2.30
  -5  13  -1   11.70    3.10
   5 -13   1    1.70   14.40
   5 -13   1    3.80    2.50
  -6  13  -1    6.50    4.70
  -6  13  -1   -2.60    2.30
  -6  13  -1    3.20    2.60
   6 -13   1   10.30   16.20
  14  12  -1   83.89    7.00
  14  12  -1   83.39   12.60
  14  12  -1   99.99    7.80
 -14 -12   1   61.99    6.60
 -14 -12   1   91.89   11.70
 -14 -12   1   82.59    7.70
  13  12  -1   15.50    3.70
  13  12  -1   11.90    3.30
  13  12  -1   18.30    9.40
 -13 -12   1   13.50    4.10
 -13 -12   1   10.90    4.80
 -13 -12   1   16.70    7.00
  12  12  -1   15.60    3.80
  12  12  -1   18.60    9.50
  12  12  -1   19.90    3.80
 -12 -12   1   21.80    7.40
 -12 -12   1    9.90    3.70
 -12 -12   1   19.10    3.70
  11  12  -1   -2.70    2.60
  11  12  -1    3.90    8.90
  11  12  -1   -2.70    2.60
 -11 -12   1   -2.30    6.00
 -11 -12   1    1.00    2.60
 -11 -12   1    3.60    3.10
 -11 -12   1   -5.50    2.70
  10  12  -1   46.20    5.10
  10  12  -1   46.00   12.10
  10  12  -1   53.99    5.80
 -10 -12   1   56.79    5.80
 -10 -12   1   49.60    5.70
 -10 -12   1   56.69    5.80
 -10 -12   1   50.19    8.70
 -10 -12   1   31.80   11.10
 -10 -12   1   50.89    5.30
   9  12  -1   47.70    5.50
   9  12  -1   55.49    5.40
   9  12  -1   53.59    5.90
   9  12  -1   42.20   10.40
  -9 -12   1   57.29    6.00
  -9 -12   1   52.99    5.30
  -9 -12   1   54.79    5.70
  -9 -12   1   47.60   11.10
  -9 -12   1   39.90    7.80
   8  12  -1  147.29   14.80
   8  12  -1  132.09    9.50
   8  12  -1  135.49    9.30
   8  12  -1  137.09    9.30
  -8 -12   1  136.19    9.50
  -8 -12   1  132.09    9.20
  -8 -12   1  134.69    9.70
  -8 -12   1  133.49   12.30
   7  12  -1  148.49    9.40
   7  12  -1  114.69   13.60
   7  12  -1  142.09    9.60
   7  12  -1  135.99    9.20
  -7 -12   1  118.29   11.80
  -7 -12   1  135.99    9.50
  -7 -12   1  135.69    9.50
   6  12  -1   10.50    7.10
   6  12  -1    6.90    3.00
   6  12  -1    6.90    2.80
   6  12  -1    8.10    3.10
  -6 -12   1    7.50    2.80
  -6 -12   1    7.60    3.00
  -6 -12   1    8.70    3.20
   5  12  -1   -1.70    5.70
   5  12  -1    2.70    2.40
   5  12  -1   -2.70    2.60
  -5 -12   1   -0.70    2.50
  -5 -12   1    0.70    2.40
  -5 -12   1    0.10    2.10
  -5 -12   1   -4.90    4.40
  -5 -12   1   -3.80    2.50
   4  12  -1    4.20    2.70
   4  12  -1    5.10    2.60
   4  12  -1   -0.90    5.70
   4  12  -1    3.10    2.60
  -4 -12   1    1.80    2.60
  -4 -12   1    3.00    2.60
  -4 -12   1    2.10    2.00
  -4 -12   1   -1.80    4.40
  -4 -12   1    5.60    2.60
   3  12  -1    9.40    3.00
   3  12  -1    8.90    6.30
   3  12  -1   12.20    2.80
   3  12  -1   10.20    2.90
  -3 -12   1   13.80    3.10
  -3 -12   1   13.40    3.00
  -3 -12   1   12.60    3.00
  -3 -12   1   12.60    2.30
  -3 -12   1   13.00    4.70
   2  12  -1   69.19    5.90
   2  12  -1   64.49    6.00
   2  12  -1   64.19    6.00
   2  12  -1   53.69    8.20
  -2 -12   1   68.39    5.90
  -2 -12   1   67.89    4.60
  -2 -12   1   66.99    6.80
  -2 -12   1   58.59    5.70
  -2 -12   1   76.19    6.00
   1  12  -1   92.19    7.70
   1  12  -1  100.09   10.10
   1  12  -1   94.39    7.50
   1  12  -1  108.09    7.60
  -1 -12   1  118.79    7.60
  -1 -12   1  103.19    7.40
  -1 -12   1  104.79    8.60
  -1 -12   1  106.09    7.60
   0  12  -1   18.90    3.20
   0  12  -1   19.00    3.50
   0  12  -1   19.80    5.70
   0  12  -1   25.20    3.60
   0 -12   1   19.70    3.30
   0 -12   1   21.20    3.40
   0 -12   1   27.30    3.50
   0 -12   1   32.60    4.50
  -1  12  -1   64.29    5.60
  -1  12  -1   71.49    6.10
  -1  12  -1   59.09    6.10
  -1  12  -1   72.49    8.30
   1 -12   1   74.69    6.70
   1 -12   1   73.49    6.10
   1 -12   1   68.99    5.60
   1 -12   1   70.49    5.80
  -2  12  -1    0.00    4.50
  -2  12  -1    4.20    2.60
  -2  12  -1   -0.30    2.20
   2 -12   1    5.40    2.60
   2 -12   1    3.10    2.20
   2 -12   1    0.90    2.70
   2 -12   1    4.30    2.40
  -3  12  -1    1.10    2.20
  -3  12  -1    3.00    2.50
  -3  12  -1   -5.00    2.60
  -3  12  -1   -3.50    4.40
   3 -12   1    2.30   11.80
   3 -12   1    0.20    1.90
   3 -12   1   -0.10    2.60
   3 -12   1    0.70    2.10
  -4  12  -1   18.40    3.90
  -4  12  -1   20.60    5.60
  -4  12  -1   21.00    3.50
  -4  12  -1   26.30    3.10
   4 -12   1   22.90    3.20
   4 -12   1   18.90    3.40
   4 -12   1   30.30   14.40
  -5  12  -1    3.90    2.70
  -5  12  -1    3.60    2.40
  -5  12  -1   13.50    4.70
   5 -12   1    3.40    2.70
   5 -12   1   -2.10   14.30
  -6  12  -1   21.00    5.30
  -6  12  -1   10.10    2.60
  -6  12  -1   16.80    3.00
   6 -12   1   -5.30   15.20
  -7  12  -1    2.90    2.50
  -7  12  -1   -1.40    2.20
  -7  12  -1   18.30    7.60
   7 -12   1    5.00    2.50
   7 -12   1    3.10   16.40
  14  11  -1    5.20    5.50
  14  11  -1    1.40    2.60
 -14 -11   1   10.90    9.60
 -14 -11   1    0.70    2.60
 -14 -11   1   -5.90    2.90
  13  11  -1   25.60    3.90
  13  11  -1   27.80    4.30
 -13 -11   1   26.80    4.70
 -13 -11   1   19.70    3.80
 -13 -11   1   33.10    8.10
  12  11  -1   11.60    8.40
  12  11  -1    4.60    3.10
  12  11  -1    5.10    2.90
 -12 -11   1    6.80    4.60
 -12 -11   1   15.00    7.30
 -12 -11   1   10.30    3.10
 -12 -11   1    7.20    3.30
  11  11  -1   12.00    8.30
  11  11  -1    9.80    3.20
  11  11  -1    6.60    2.90
  11  11  -1   13.80    3.60
 -11 -11   1    7.60    3.00
 -11 -11   1   10.10    6.50
 -11 -11   1    9.50    3.60
 -11 -11   1   12.60    3.50
 -11 -11   1    7.10    3.20
  10  11  -1   99.99    8.30
  10  11  -1   99.99    8.70
  10  11  -1  138.89   14.50
  10  11  -1  123.19    8.40
 -10 -11   1  120.29   12.00
 -10 -11   1  108.79    8.40
 -10 -11   1  107.79    8.10
 -10 -11   1  108.09    8.40
 -10 -11   1  104.09   14.80
   9  11  -1  115.29   13.60
   9  11  -1  106.09    7.90
   9  11  -1  104.29    8.00
   9  11  -1  104.99    8.10
  -9 -11   1  103.19   10.70
  -9 -11   1   99.69    7.70
  -9 -11   1   90.89    7.80
  -9 -11   1  105.79    8.10
   8  11  -1   71.29    6.20
   8  11  -1   78.69   11.00
   8  11  -1   82.89    6.50
   8  11  -1   73.09    6.60
  -8 -11   1   74.49    6.50
  -8 -11   1   67.29   11.40
  -8 -11   1   68.89    8.80
  -8 -11   1   62.79    6.50
  -8 -11   1   79.69    6.70
   7  11  -1    0.20    2.50
   7  11  -1    0.60    2.50
   7  11  -1   -4.70    6.30
   7  11  -1    2.20    2.60
  -7 -11   1    2.10    2.70
  -7 -11   1    2.70    2.40
  -7 -11   1    1.90    4.80
  -7 -11   1    5.50    2.90
   6  11  -1   22.20    3.70
   6  11  -1   27.90    3.70
   6  11  -1   18.70    7.20
   6  11  -1   23.70    3.50
  -6 -11   1   30.00    3.90
  -6 -11   1   24.40    3.80
  -6 -11   1   22.50    3.50
  -6 -11   1   22.50    5.50
   5  11  -1   21.70    3.40
   5  11  -1   23.60    3.50
   5  11  -1   19.90    3.30
   5  11  -1   30.10    7.00
  -5 -11   1   26.70    3.70
  -5 -11   1   25.90    3.60
  -5 -11   1   19.70    3.20
  -5 -11   1   28.10    5.50
   4  11  -1   43.10    4.40
   4  11  -1   39.80    4.40
   4  11  -1   36.10    4.00
   4  11  -1   45.30    7.40
  -4 -11   1   37.80    4.30
  -4 -11   1   44.30    4.30
  -4 -11   1   50.39    6.40
  -4 -11   1   44.50    4.50
   3  11  -1  288.67   16.60
   3  11  -1  279.47   19.20
   3  11  -1  296.37   16.80
   3  11  -1  309.47   16.80
  -3 -11   1  280.87   17.80
  -3 -11   1  294.77   16.70
  -3 -11   1  311.87   16.70
  -3 -11   1  303.97   16.90
  -3 -11   1  305.97   16.10
   2  11  -1  283.17   15.80
   2  11  -1  297.07   15.70
   2  11  -1  273.47   15.80
   2  11  -1  260.97   17.90
  -2 -11   1  274.87   15.80
  -2 -11   1  268.37   15.70
  -2 -11   1  286.27   14.90
  -2 -11   1  285.67   15.70
  -2 -11   1  268.07   16.70
   1  11  -1   64.59    5.60
   1  11  -1   63.99    5.30
   1  11  -1   68.79    5.60
   1  11  -1   65.79    7.70
  -1 -11   1   65.79    5.40
  -1 -11   1   57.59    6.10
  -1 -11   1   69.69    5.50
  -1 -11   1   67.59    5.60
   0  11  -1    6.90    4.60
   0  11  -1    6.50    2.30
   0  11  -1   10.40    2.60
   0  11  -1    3.80    2.40
   0 -11   1    4.40    2.40
   0 -11   1    2.80    2.40
   0 -11   1    6.00    2.50
   0 -11   1    3.00    3.30
  -1  11  -1   90.39    6.70
  -1  11  -1   90.99    8.80
  -1  11  -1   95.19    6.70
  -1  11  -1   89.29    6.40
   1 -11   1   86.99    6.70
   1 -11   1   98.09    7.40
   1 -11   1   83.09    6.20
   1 -11   1   90.49    6.50
  -2  11  -1    0.40    4.10
  -2  11  -1    0.10    2.40
  -2  11  -1    2.10    3.90
  -2  11  -1    2.10    2.30
   2 -11   1    2.20    2.30
   2 -11   1    1.70    2.10
   2 -11   1   -1.70    2.60
   2 -11   1   -2.70    2.00
  -3  11  -1    1.60    2.40
  -3  11  -1    4.90    4.60
  -3  11  -1    5.10    2.80
  -3  11  -1    1.50    2.20
   3 -11   1    6.30    2.00
   3 -11   1    9.20   11.30
   3 -11   1    3.60    2.20
   3 -11   1    6.60    2.50
  -4  11  -1   14.50    2.60
  -4  11  -1   18.90    3.10
  -4  11  -1   17.80    3.40
  -4  11  -1   20.60    4.90
   4 -11   1   13.40    3.00
   4 -11   1    4.80   12.40
   4 -11   1   13.10    2.90
  -5  11  -1   20.10    3.20
  -5  11  -1   17.10    2.80
  -5  11  -1   24.10    5.10
   5 -11   1   -2.60   13.20
   5 -11   1   32.70    5.00
   5 -11   1   26.40    5.80
  -6  11  -1    2.90    2.20
  -6  11  -1    2.90    4.40
  -6  11  -1    6.30    2.50
   6 -11   1    8.20    2.60
   6 -11   1    8.00   14.30
   6 -11   1    2.50    2.20
  -7  11  -1   17.70    4.90
  -7  11  -1   13.80    2.80
  -7  11  -1   21.70    3.00
   7 -11   1    9.20    2.60
   7 -11   1   17.20   17.00
   7 -11   1   25.10    3.40
  -8  11  -1   14.80    4.80
  -8  11  -1    9.80    2.80
  -8  11  -1    5.80    2.50
   8 -11   1   19.00   17.50
   8 -11   1    0.70    2.20
  14  10  -1    9.20    2.80
  14  10  -1    9.60    7.10
  14  10  -1   10.30    3.40
 -14 -10   1    5.70    3.10
 -14 -10   1    5.10    3.50
 -14 -10   1   15.60    7.60
  13  10  -1   73.39    6.70
  13  10  -1   76.09    6.30
  13  10  -1   84.19   11.30
 -13 -10   1   70.89    6.80
 -13 -10   1   69.59   10.60
 -13 -10   1   76.29    6.70
  12  10  -1   98.99    7.70
  12  10  -1   98.79    7.20
  12  10  -1   96.59   12.30
 -12 -10   1   89.09    8.20
 -12 -10   1   96.59   11.60
 -12 -10   1   98.19    8.00
 -12 -10   1   95.29    8.10
 -12 -10   1   87.69    7.30
  11  10  -1   57.29    5.50
  11  10  -1   59.19    5.80
  11  10  -1   61.09    5.60
  11  10  -1   45.50   10.10
 -11 -10   1   66.69    6.00
 -11 -10   1   49.00    5.20
 -11 -10   1   51.79    9.00
 -11 -10   1   46.30   12.70
 -11 -10   1   67.19    7.80
  10  10  -1   56.19    5.40
  10  10  -1   50.09    5.00
  10  10  -1   49.30    5.10
  10  10  -1   60.79   10.30
 -10 -10   1   50.99    5.40
 -10 -10   1   41.60    5.30
 -10 -10   1   32.30   10.80
 -10 -10   1   57.59    8.80
 -10 -10   1   50.39    5.10
   9  10  -1  180.38   16.20
   9  10  -1  158.78   10.20
   9  10  -1  157.78   10.10
   9  10  -1  156.68   10.30
  -9 -10   1  151.08   10.30
  -9 -10   1  170.58   13.80
  -9 -10   1  157.98   10.40
  -9 -10   1  161.68   10.20
  -9 -10   1  148.49   16.60
   8  10  -1  105.59    7.80
   8  10  -1  110.69   12.20
   8  10  -1   98.59    7.40
   8  10  -1  106.39    7.60
  -8 -10   1  103.79    7.70
  -8 -10   1  106.99    7.70
  -8 -10   1  116.69   11.10
  -8 -10   1  103.69   12.70
  -8 -10   1  107.99    7.50
   7  10  -1   70.49    6.10
   7  10  -1   63.79    9.70
   7  10  -1   72.39    6.20
   7  10  -1   77.29    6.30
  -7 -10   1   78.49    8.60
  -7 -10   1   69.79    6.10
  -7 -10   1   84.19    6.20
  -7 -10   1   84.29    6.30
   6  10  -1    9.70    2.70
   6  10  -1    9.50    2.70
   6  10  -1  -10.90    5.20
   6  10  -1    7.60    2.50
  -6 -10   1    9.20    4.70
  -6 -10   1    1.50    2.40
  -6 -10   1    4.10    2.30
  -6 -10   1    8.40    2.60
   5  10  -1   88.59    6.30
   5  10  -1   80.59    6.20
   5  10  -1   84.29    9.50
   5  10  -1   86.39    6.50
  -5 -10   1   85.79    6.30
  -5 -10   1   85.29    8.30
  -5 -10   1   80.79    6.40
  -5 -10   1   89.69    6.40
   4  10  -1   15.90    2.70
   4  10  -1   12.40    2.70
   4  10  -1   24.20    3.10
   4  10  -1    9.70    5.10
  -4 -10   1   11.90    2.70
  -4 -10   1    9.70    2.60
  -4 -10   1   14.50    2.60
  -4 -10   1   12.20    4.40
   3  10  -1   45.10    4.20
   3  10  -1   42.70    4.40
   3  10  -1   46.70    6.90
   3  10  -1   44.80    4.30
  -3 -10   1   47.20    4.40
  -3 -10   1   45.60    4.20
  -3 -10   1   41.80    4.30
  -3 -10   1   40.40    5.40
   2  10  -1   43.10    4.10
   2  10  -1   45.90    4.30
   2  10  -1   49.00    6.40
   2  10  -1   51.69    4.60
  -2 -10   1   52.19    4.40
  -2 -10   1   44.00    5.40
  -2 -10   1   43.80    3.60
  -2 -10   1   51.39    4.40
  -2 -10   1   37.70    4.00
   1  10  -1    5.40    2.30
   1  10  -1   11.20    4.50
   1  10  -1   -0.20    1.80
   1  10  -1    2.20    2.10
  -1 -10   1    4.80    2.00
  -1 -10   1    1.80    1.30
  -1 -10   1    1.00    3.10
  -1 -10   1    4.40    2.10
   0  10  -1   17.40    2.70
   0  10  -1   17.10    2.80
   0  10  -1   13.60    2.40
   0  10  -1   25.30    4.80
   0 -10   1    8.40    3.30
   0 -10   1   20.80    2.80
   0 -10   1   17.70    2.80
   0 -10   1   13.50    2.50
  -1  10  -1  214.78   13.80
  -1  10  -1  215.68   12.00
  -1  10  -1  219.48   12.40
  -1  10  -1  210.88   12.20
   1 -10   1  218.28   12.50
   1 -10   1  206.68   12.00
   1 -10   1  216.48   12.10
   1 -10   1  200.18   12.20
  -2  10  -1  304.67   16.20
  -2  10  -1  302.77   16.50
  -2  10  -1  294.47   17.70
  -2  10  -1  288.77   16.30
   2 -10   1  293.67   16.30
   2 -10   1  305.47   16.30
   2 -10   1  274.97   16.30
   2 -10   1  294.97   16.00
  -3  10  -1  110.59    9.20
  -3  10  -1  109.69    7.40
  -3  10  -1  114.49    7.70
  -3  10  -1  113.69    7.10
   3 -10   1  102.79    7.40
   3 -10   1  118.09    7.50
   3 -10   1  124.39    7.30
   3 -10   1  103.79    6.80
  -4  10  -1   -0.10    2.20
  -4  10  -1   -0.40    2.50
  -4  10  -1   -3.50    1.90
  -4  10  -1    0.10    3.80
   4 -10   1   -1.40    1.70
   4 -10   1    2.40    2.20
   4 -10   1    0.30    3.60
   4 -10   1   11.00   11.80
  -5  10  -1   23.40    3.20
  -5  10  -1   20.00    2.80
  -5  10  -1   27.30    4.90
   5 -10   1   18.50    2.80
   5 -10   1   27.70    3.30
   5 -10   1   19.00   13.00
  -6  10  -1   52.19    4.80
  -6  10  -1   49.20    6.00
  -6  10  -1   50.79    4.60
   6 -10   1   33.50   15.80
   6 -10   1   47.10    4.50
   6 -10   1   49.90    4.60
  -7  10  -1   31.40    3.50
  -7  10  -1   42.50    5.60
  -7  10  -1   34.10    3.60
   7 -10   1   42.20    4.00
   7 -10   1   10.40   16.00
   7 -10   1   30.60    3.50
  -8  10  -1   -1.10    3.80
  -8  10  -1   -2.50    2.10
   8 -10   1   -0.20    2.10
   8 -10   1    6.00    2.50
  -9  10  -1    5.20    4.10
  -9  10  -1   -1.50    2.10
  -9  10  -1    9.00    3.10
   9 -10   1    0.00    2.10
   9 -10   1    6.00    3.00
   9 -10   1  -27.70   15.30
  15   9  -1   16.90    3.60
  15   9  -1   10.40   13.10
  15   9  -1   13.70    4.90
  15   9  -1    9.80    2.40
 -15  -9   1    9.20    7.50
 -15  -9   1   15.20    3.40
 -15  -9   1   12.90    3.80
  14   9  -1   23.70    6.20
  14   9  -1   13.00    3.40
  14   9  -1    9.60    2.70
  14   9  -1    9.00   12.20
 -14  -9   1   12.50    3.60
 -14  -9   1   11.20    7.40
 -14  -9   1    9.30    3.10
  13   9  -1    3.80    2.40
  13   9  -1    1.50    2.70
  13   9  -1   -1.30    6.00
 -13  -9   1   -0.80    2.80
 -13  -9   1    2.30    2.60
 -13  -9   1    0.30    3.50
 -13  -9   1   -0.80    6.50
  12   9  -1    4.20    6.90
  12   9  -1   -0.80    2.30
  12   9  -1    2.30    2.80
 -12  -9   1    2.00    2.60
 -12  -9   1    0.20    2.90
 -12  -9   1   -5.70    3.00
 -12  -9   1   -0.80    6.20
  11   9  -1    7.20    2.90
  11   9  -1    6.00    7.10
  11   9  -1    6.10    2.60
  11   9  -1    6.70    3.10
 -11  -9   1    8.50    3.30
 -11  -9   1   11.60    9.60
 -11  -9   1    7.50    6.60
 -11  -9   1    9.00    2.70
 -11  -9   1    3.70    2.80
  10   9  -1    0.90    2.50
  10   9  -1    0.80    2.50
  10   9  -1    2.20    7.00
  10   9  -1   -3.80    2.30
 -10  -9   1   -3.20    9.00
 -10  -9   1    4.60    2.80
 -10  -9   1   -7.80    5.70
 -10  -9   1   -1.60    2.70
 -10  -9   1   -4.00    2.20
   9   9  -1   52.29    5.10
   9   9  -1   59.29    5.20
   9   9  -1   59.49    9.60
   9   9  -1   50.89    5.00
  -9  -9   1   47.80    5.20
  -9  -9   1   48.90    5.00
  -9  -9   1   53.39    4.90
  -9  -9   1   60.29    8.70
  -9  -9   1   49.50   11.30
   8   9  -1   58.99    5.30
   8   9  -1   58.89    5.30
   8   9  -1   64.09    9.60
   8   9  -1   62.99    5.50
  -8  -9   1   66.89   10.90
  -8  -9   1   66.89    5.70
  -8  -9   1   62.69    5.40
  -8  -9   1   57.39    7.90
  -8  -9   1   61.79    5.50
   7   9  -1  212.18   13.00
   7   9  -1  223.58   13.00
   7   9  -1  218.68   17.00
   7   9  -1  219.88   13.10
  -7  -9   1  224.98   13.00
  -7  -9   1  233.08   15.50
  -7  -9   1  234.48   13.40
  -7  -9   1  241.88   13.30
   6   9  -1   23.20    6.20
   6   9  -1   20.90    3.00
   6   9  -1   20.40    3.10
   6   9  -1   16.50    2.80
  -6  -9   1   23.10    5.20
  -6  -9   1   20.50    3.80
  -6  -9   1   23.30    3.20
  -6  -9   1   16.40    2.90
   5   9  -1   21.70    3.00
   5   9  -1   29.60    6.30
   5   9  -1   22.30    3.10
   5   9  -1   26.30    3.20
  -5  -9   1   31.20    5.30
  -5  -9   1   23.30    3.20
  -5  -9   1   21.20    2.90
  -5  -9   1   18.40    4.50
   4   9  -1  279.67   18.70
   4   9  -1  295.67   16.50
   4   9  -1  307.17   16.60
   4   9  -1  302.47   16.50
  -4  -9   1  302.27   16.50
  -4  -9   1  301.37   17.20
  -4  -9   1  300.87   17.90
  -4  -9   1  303.77   16.60
   3   9  -1  444.36   23.70
   3   9  -1  465.95   23.80
   3   9  -1  460.05   23.80
   3   9  -1  425.26   25.50
  -3  -9   1  438.76   24.70
  -3  -9   1  434.06   23.70
  -3  -9   1  436.96   23.80
   2   9  -1  139.79    8.40
   2   9  -1  133.09    8.30
   2   9  -1  135.59    8.30
  -2  -9   1  138.79    8.40
  -2  -9   1  138.69    8.30
  -2  -9   1  131.59    8.30
  -2  -9   1  136.89    9.50
   1   9  -1   32.60    5.60
   1   9  -1   36.00    3.60
   1   9  -1   38.00    3.50
   1   9  -1   39.30    3.70
  -1  -9   1   36.90    4.50
  -1  -9   1   39.80    3.60
  -1  -9   1   34.80    2.90
  -1  -9   1   37.90    3.70
  -1  -9   1   40.60    3.50
   0   9  -1   47.10    5.70
   0   9  -1   52.49    4.50
   0   9  -1   49.80    4.20
   0   9  -1   43.40    4.30
   0  -9   1   56.89    4.40
   0  -9   1   52.79    4.30
   0  -9   1   57.79    5.40
   0  -9   1   50.29    4.30
  -1   9  -1   47.40    4.20
  -1   9  -1   47.50    5.60
  -1   9  -1   54.49    4.50
  -1   9  -1   53.19    4.50
   1  -9   1   50.99    4.30
   1  -9   1   55.09    5.10
   1  -9   1   50.39    4.20
   1  -9   1   51.09    5.20
  -2   9  -1   79.79    5.60
  -2   9  -1   80.79    5.80
  -2   9  -1   84.69    7.30
  -2   9  -1   84.19    6.10
   2  -9   1   86.79    5.80
   2  -9   1   83.29    5.60
   2  -9   1   83.59    5.50
   2  -9   1   85.89    6.10
  -3   9  -1   84.29    9.00
  -3   9  -1  109.49    7.00
  -3   9  -1  105.89    6.60
  -3   9  -1  102.09    6.40
   3  -9   1   97.29    6.10
   3  -9   1   99.29    6.40
   3  -9   1   96.19    6.60
  -4   9  -1   52.99    4.40
  -4   9  -1   41.20    6.10
  -4   9  -1   52.89    4.30
  -4   9  -1   46.10    4.50
   4  -9   1   48.30    4.50
   4  -9   1   48.00    4.30
   4  -9   1   34.00   11.80
   4  -9   1   47.20    3.90
   4  -9   1   46.30    3.50
  -5   9  -1    9.00    2.30
  -5   9  -1   11.50    9.00
  -5   9  -1    8.50    2.10
  -5   9  -1   12.80    4.00
   5  -9   1   -7.60   11.10
   5  -9   1    8.10    2.30
   5  -9   1    5.40    2.10
  -6   9  -1   10.10    2.30
  -6   9  -1   13.20    9.00
  -6   9  -1   13.90    4.10
  -6   9  -1    7.00    2.50
   6  -9   1   -2.70   12.40
   6  -9   1    8.40    2.30
   6  -9   1   10.40    2.50
  -7   9  -1    2.90    3.70
  -7   9  -1    8.20    2.30
  -7   9  -1    5.30    2.10
   7  -9   1   -0.20   14.10
   7  -9   1   11.20    2.50
   7  -9   1    5.50    2.10
  -8   9  -1   23.90    4.60
  -8   9  -1   20.10    2.80
  -8   9  -1   27.50    3.80
   8  -9   1   20.30    5.00
   8  -9   1   18.30    2.90
   8  -9   1    6.10   15.50
  -9   9  -1    3.10    2.30
  -9   9  -1    8.30    3.60
  -9   9  -1   11.90    4.30
   9  -9   1    2.90    2.20
   9  -9   1   -9.40   16.20
 -10   9  -1    8.20    4.20
 -10   9  -1    8.40    2.10
 -10   9  -1    1.70    2.30
  10  -9   1  -17.20   16.10
  10  -9   1   -2.10    1.20
  10  -9   1   10.70    2.50
  15   8  -1    2.90    2.60
  15   8  -1    8.80   12.70
 -15  -8   1    4.70    7.20
 -15  -8   1    0.00    3.10
  14   8  -1   -2.30   11.60
  14   8  -1    2.10    2.10
  14   8  -1    5.20    4.30
  14   8  -1    2.40    2.80
 -14  -8   1   -3.50    3.20
 -14  -8   1   -1.90    2.80
 -14  -8   1    1.10    6.70
 -14  -8   1   -1.60    2.40
  13   8  -1   18.40    3.60
  13   8  -1   21.30   12.00
  13   8  -1   20.90    3.00
  13   8  -1   15.80    5.60
 -13  -8   1   31.60    8.00
 -13  -8   1   17.90    4.30
 -13  -8   1   17.90    4.20
 -13  -8   1   15.40    3.30
  12   8  -1  125.89   12.00
  12   8  -1  116.89    7.60
  12   8  -1  109.59    8.70
  12   8  -1  120.09    8.30
 -12  -8   1  108.29    9.20
 -12  -8   1  135.79   13.00
 -12  -8   1  104.59    8.00
 -12  -8   1  110.29    8.60
  11   8  -1  119.99    8.10
  11   8  -1  119.59   12.20
  11   8  -1  120.89    7.60
 -11  -8   1  114.99   12.10
 -11  -8   1  119.39    8.00
 -11  -8   1  109.39    8.10
 -11  -8   1  104.69    8.10
 -11  -8   1   78.09   14.40
  10   8  -1    7.10    2.50
  10   8  -1    7.80    2.80
  10   8  -1   10.50    2.70
  10   8  -1    6.70    6.70
 -10  -8   1    5.90    3.00
 -10  -8   1    6.40    2.60
 -10  -8   1    6.00    6.40
 -10  -8   1    8.60    3.00
 -10  -8   1   12.30    9.20
   9   8  -1   -2.30    2.10
   9   8  -1    5.30    6.40
   9   8  -1    1.40    2.20
   9   8  -1    4.80    2.40
  -9  -8   1   -5.30    5.40
  -9  -8   1   -0.60    2.20
  -9  -8   1    0.10    2.40
  -9  -8   1    1.70    8.20
  -9  -8   1    1.40    2.10
   8   8  -1   51.69    8.40
   8   8  -1   40.30    4.30
   8   8  -1   43.30    4.40
   8   8  -1   49.99    4.40
  -8  -8   1   47.80    4.40
  -8  -8   1   49.30    4.70
  -8  -8   1   37.70    9.30
  -8  -8   1   51.49    7.50
  -8  -8   1   38.90    4.10
   7   8  -1   70.99    5.80
   7   8  -1   75.59    5.80
   7   8  -1   83.39    5.70
   7   8  -1   91.79   10.00
  -7  -8   1   73.89    5.70
  -7  -8   1   80.49    5.90
  -7  -8   1   75.79    5.90
  -7  -8   1   93.49    8.90
  -7  -8   1   86.39   10.60
   6   8  -1   36.60    3.60
   6   8  -1   35.50    3.50
   6   8  -1   31.50    3.40
   6   8  -1   24.80    6.50
  -6  -8   1   26.10    3.40
  -6  -8   1   30.10    5.80
  -6  -8   1   33.50    3.50
  -6  -8   1   30.20    3.40
   5   8  -1   -2.10    5.20
   5   8  -1    3.80    2.00
   5   8  -1    5.70    2.10
   5   8  -1    2.70    2.00
  -5  -8   1    2.60    2.00
  -5  -8   1   -5.10    3.80
  -5  -8   1    1.40    1.90
   4   8  -1  270.57   18.30
   4   8  -1  290.67   16.10
   4   8  -1  302.97   16.20
   4   8  -1  291.67   16.10
  -4  -8   1  289.37   16.20
  -4  -8   1  289.87   16.10
  -4  -8   1  313.97   16.30
  -4  -8   1  299.07   17.70
   3   8  -1   93.69    6.60
   3   8  -1  104.89    9.50
   3   8  -1  105.19    6.60
   3   8  -1   92.79    6.60
  -3  -8   1  111.69    6.80
  -3  -8   1  107.29    6.60
  -3  -8   1  100.99    8.30
  -3  -8   1   99.09    6.60
   2   8  -1  306.47   17.20
   2   8  -1  324.37   17.30
   2   8  -1  313.87   18.90
   2   8  -1  328.07   17.20
  -2  -8   1  330.07   17.30
  -2  -8   1  316.57   17.20
  -2  -8   1  318.17   17.20
  -2  -8   1  307.57   18.10
   1   8  -1    6.70    3.90
   1   8  -1    6.40    2.10
   1   8  -1    6.40    2.00
   1   8  -1    7.10    2.00
  -1  -8   1    9.10    3.20
  -1  -8   1    8.20    2.00
  -1  -8   1    4.80    2.00
  -1  -8   1    4.30    1.90
   0   8  -1   14.30    2.40
   0   8  -1   13.70    2.30
   0   8  -1   14.40    3.90
   0   8  -1   14.60    2.40
   0  -8   1   10.40    2.10
   0  -8   1   15.60    2.30
   0  -8   1   14.00    2.20
   0  -8   1   12.60    3.00
  -1   8  -1   51.09    4.20
  -1   8  -1   50.39    4.00
  -1   8  -1   42.10    5.10
  -1   8  -1   49.70    4.10
   1  -8   1   49.00    4.80
   1  -8   1   47.20    3.90
  -2   8  -1  119.29    7.00
  -2   8  -1  107.79    8.10
  -2   8  -1  117.09    6.80
  -2   8  -1  110.49    7.00
   2  -8   1  112.59    7.20
   2  -8   1  115.69    6.80
   2  -8   1  101.79    6.70
   2  -8   1  112.49    6.90
  -3   8  -1   27.90    3.00
  -3   8  -1   24.60    3.80
  -3   8  -1   23.00    2.60
  -3   8  -1   19.90    2.40
   3  -8   1   20.30    2.60
   3  -8   1   19.20    2.60
   3  -8   1   21.60    2.30
   3  -8   1   24.20    2.60
  -4   8  -1   47.90    4.30
  -4   8  -1   50.69    5.20
  -4   8  -1   56.79    4.20
  -4   8  -1   54.89    4.60
   4  -8   1   43.60   10.90
   4  -8   1   48.80    4.30
   4  -8   1   50.99    3.90
   4  -8   1   52.79    3.60
   4  -8   1   54.79    4.20
  -5   8  -1   99.49    6.50
  -5   8  -1  102.39    6.60
  -5   8  -1  156.58   16.10
  -5   8  -1   98.89    8.00
   5  -8   1  112.39    6.60
   5  -8   1   99.19    6.70
   5  -8   1  103.39   14.80
  -6   8  -1   51.79   10.30
  -6   8  -1   45.80    4.20
  -6   8  -1   47.80    6.40
  -6   8  -1   48.40    4.30
   6  -8   1   52.29    4.40
   6  -8   1   51.99   13.80
   6  -8   1   40.60    3.80
  -7   8  -1   24.70    3.00
  -7   8  -1   37.70   10.70
  -7   8  -1   31.80    4.60
  -7   8  -1   29.20    3.20
   7  -8   1   28.50    3.10
   7  -8   1    3.50   13.80
   7  -8   1   30.80    3.30
  -8   8  -1   15.70    2.50
  -8   8  -1   13.40    2.50
  -8   8  -1   13.80    4.00
  -8   8  -1   30.30   10.60
   8  -8   1   18.20    2.70
   8  -8   1   15.30    2.50
   8  -8   1   20.00   14.90
  -9   8  -1    3.70    2.10
  -9   8  -1    3.20    3.60
  -9   8  -1    3.30    2.60
   9  -8   1    1.50    2.10
   9  -8   1    2.50    2.20
   9  -8   1    7.10   17.10
 -10   8  -1    1.80    3.70
 -10   8  -1    4.30    1.90
 -10   8  -1    1.80    2.20
  10  -8   1   -5.40   17.00
  10  -8   1    4.70    2.20
 -11   8  -1    0.00    3.90
  11  -8   1    8.60    2.40
  11  -8   1   38.70   19.70
  15   7  -1   14.40    3.30
  15   7  -1   17.80   13.10
 -15  -7   1   15.80    8.00
 -15  -7   1    8.90    2.90
 -15  -7   1   11.70    3.50
  14   7  -1   23.00    4.40
  14   7  -1   30.10    3.00
  14   7  -1   40.90    4.50
  14   7  -1   32.20   12.90
 -14  -7   1   35.50    8.80
 -14  -7   1   27.00    3.90
 -14  -7   1   35.90    4.60
 -14  -7   1   26.70    4.80
  13   7  -1    9.10    2.90
  13   7  -1   -4.20    2.60
  13   7  -1   -5.50   11.50
  13   7  -1   -1.30    1.80
 -13  -7   1    0.30    3.00
 -13  -7   1    2.40    3.30
 -13  -7   1   -1.20    2.60
 -13  -7   1    0.00    2.40
 -13  -7   1    8.10    7.30
  12   7  -1    6.80    2.30
  12   7  -1   10.10    2.90
  12   7  -1   15.20    5.60
  12   7  -1    1.50   10.30
  12   7  -1    2.70    2.70
 -12  -7   1    2.80    2.50
 -12  -7   1    4.80    2.90
 -12  -7   1    1.30    3.10
 -12  -7   1   15.50    7.40
  11   7  -1   14.20    2.50
  11   7  -1    4.10    2.60
  11   7  -1   11.60    6.00
  11   7  -1    4.80    3.10
 -11  -7   1    6.30    3.10
 -11  -7   1    6.70    2.60
 -11  -7   1    8.80   10.10
 -11  -7   1   15.40    7.00
 -11  -7   1    8.90    2.90
  10   7  -1    1.80    2.30
  10   7  -1    7.90    6.10
  10   7  -1    2.70    2.10
  10   7  -1    1.60    2.30
 -10  -7   1   -6.80    5.60
 -10  -7   1   -1.80    2.30
 -10  -7   1   -7.00    8.70
 -10  -7   1    0.90    2.60
 -10  -7   1    1.70    2.20
   9   7  -1   33.70    3.60
   9   7  -1   41.60    4.10
   9   7  -1   36.70    4.00
   9   7  -1   43.10    8.00
  -9  -7   1   15.60    9.10
  -9  -7   1   37.30    4.00
  -9  -7   1   47.20    7.80
  -9  -7   1   36.40    4.10
  -9  -7   1   34.00    3.80
   8   7  -1   91.99    6.40
   8   7  -1   95.29    6.60
   8   7  -1   95.49    6.70
  -8  -7   1   94.19    6.50
  -8  -7   1   88.79   12.20
  -8  -7   1   98.99    6.70
  -8  -7   1  108.19    9.90
  -8  -7   1   95.79    6.70
   7   7  -1   32.90    3.50
   7   7  -1   34.00    6.70
   7   7  -1   33.50    3.40
   7   7  -1   34.50    3.60
  -7  -7   1   42.50    3.80
  -7  -7   1   33.70    3.70
  -7  -7   1   20.00    7.50
  -7  -7   1   30.30    6.00
  -7  -7   1   30.20    3.40
   6   7  -1   16.50    2.50
   6   7  -1   16.10    2.60
   6   7  -1   15.50    2.70
   6   7  -1   18.60    6.00
  -6  -7   1   16.70    2.70
  -6  -7   1   12.70    4.90
  -6  -7   1   14.00    2.60
  -6  -7   1   16.30    2.50
   5   7  -1   18.20    5.70
   5   7  -1   12.90    2.40
   5   7  -1    9.50    2.30
   5   7  -1    7.90    2.20
  -5  -7   1    9.00    2.30
  -5  -7   1    7.70    2.20
  -5  -7   1    5.50    2.10
  -5  -7   1   10.50    4.60
   4   7  -1   81.19    8.50
   4   7  -1   80.89    6.00
   4   7  -1   97.49    6.20
   4   7  -1   89.29    6.20
  -4  -7   1   87.49    6.10
  -4  -7   1   93.69    6.10
  -4  -7   1   89.99    6.20
  -4  -7   1   89.19    8.50
   3   7  -1   64.59    5.10
   3   7  -1   69.09    5.10
   3   7  -1   70.89    5.10
   3   7  -1   74.69    7.60
  -3  -7   1   78.09    5.20
  -3  -7   1   77.79    6.90
  -3  -7   1   56.49    5.00
  -3  -7   1   63.89    5.00
   2   7  -1  345.57   18.50
   2   7  -1  340.17   18.60
   2   7  -1  339.07   18.50
   2   7  -1  358.56   20.20
  -2  -7   1  341.37   18.60
  -2  -7   1  365.66   19.70
  -2  -7   1  343.97   18.50
  -2  -7   1  340.67   18.50
   1   7  -1    0.50    1.80
   1   7  -1   -2.00    1.70
   1   7  -1    0.90    3.70
   1   7  -1    1.60    2.00
  -1  -7   1    0.20    1.70
  -1  -7   1    0.40    1.70
  -1  -7   1   -0.60    1.80
  -1  -7   1    1.30    3.10
   0   7  -1   21.90    2.70
   0   7  -1   15.70    4.00
   0   7  -1   21.60    2.70
   0   7  -1   22.30    2.50
   0  -7   1   19.00    2.50
   0  -7   1   15.70    3.40
   0  -7   1   18.70    2.40
   0  -7   1   17.40    2.50
  -1   7  -1   96.49    6.10
  -1   7  -1   92.69    5.90
  -1   7  -1   98.99    7.50
  -1   7  -1   92.09    6.00
   1  -7   1   98.59    6.00
   1  -7   1   86.89    5.80
   1  -7   1   95.79    5.90
   1  -7   1   90.99    6.60
  -2   7  -1    1.20    2.80
  -2   7  -1    9.50    2.10
  -2   7  -1    6.60    1.80
  -2   7  -1    9.80    1.80
   2  -7   1    8.20    1.90
   2  -7   1    8.80    2.60
   2  -7   1   10.00    1.80
   2  -7   1    7.70    1.80
  -3   7  -1   72.99    4.80
  -3   7  -1   63.39    5.80
  -3   7  -1   78.69    4.70
  -3   7  -1   68.79    4.90
   3  -7   1   60.69    5.10
   3  -7   1   70.89    4.70
   3  -7   1   66.79    4.40
   3  -7   1   68.39    4.80
  -4   7  -1   -1.80    1.40
  -4   7  -1   -1.90    1.80
  -4   7  -1   -4.30    2.30
  -4   7  -1    0.40    1.40
   4  -7   1   -0.20    1.40
   4  -7   1    1.70    1.50
   4  -7   1   -0.40    1.10
   4  -7   1   -5.20    8.30
   4  -7   1   -0.10    1.50
  -5   7  -1   39.10    3.60
  -5   7  -1   44.20    4.40
  -5   7  -1   53.59    9.00
  -5   7  -1   36.60    3.30
   5  -7   1   42.60    3.80
   5  -7   1   45.70    3.60
   5  -7   1   33.70   11.00
  -6   7  -1   15.10    3.40
  -6   7  -1   22.70    7.60
  -6   7  -1   10.20    2.20
  -6   7  -1   12.10    2.10
   6  -7   1   15.40    2.30
   6  -7   1   14.20    2.20
   6  -7   1   15.80   12.40
  -7   7  -1   64.79    5.70
  -7   7  -1   65.49    4.80
  -7   7  -1   52.19   10.80
   7  -7   1   63.89    4.90
   7  -7   1   57.89    4.80
   7  -7   1   50.89   14.60
  -8   7  -1   14.90    3.90
  -8   7  -1   20.50    2.60
  -8   7  -1   20.90   10.60
  -8   7  -1   16.00    2.60
   8  -7   1   24.60   14.50
   8  -7   1   19.00    2.60
   8  -7   1   22.10    2.70
  -9   7  -1   47.30    5.20
  -9   7  -1   35.40    3.60
  -9   7  -1   38.60   11.90
  -9   7  -1   45.60    4.60
   9  -7   1   44.10    3.80
   9  -7   1   29.30    3.40
   9  -7   1   57.39   17.70
 -10   7  -1    5.60    2.40
 -10   7  -1   17.20    4.20
 -10   7  -1   24.10   11.50
 -10   7  -1   13.80    2.20
  10  -7   1   16.60    3.10
  10  -7   1    7.10    2.10
 -11   7  -1    7.30    2.10
 -11   7  -1   11.40    2.60
 -11   7  -1    7.70    4.80
 -11   7  -1   11.10    4.10
  11  -7   1   12.50    2.40
  11  -7   1   13.50   17.10
  15   6  -1   14.80   12.30
  15   6  -1    8.80    2.90
 -15  -6   1    3.30    3.00
 -15  -6   1    4.40    2.60
 -15  -6   1    9.40    7.80
 -15  -6   1    4.50    3.60
  14   6  -1   -1.90    2.30
  14   6  -1   13.60   12.40
 -14  -6   1    3.50    3.00
 -14  -6   1   -0.60    7.30
 -14  -6   1    2.10    3.70
 -14  -6   1    5.80    2.60
  13   6  -1    2.50    2.60
  13   6  -1    6.80    3.20
  13   6  -1   12.60   11.80
  13   6  -1    3.50    2.60
 -13  -6   1   -4.30    6.70
 -13  -6   1    1.60    2.70
 -13  -6   1    1.50    2.40
 -13  -6   1    1.50    3.10
 -13  -6   1    8.70    3.20
  12   6  -1    0.40    1.80
  12   6  -1   -0.30    2.40
  12   6  -1   -2.90   10.40
  12   6  -1    0.50    2.70
  12   6  -1    3.30    4.10
 -12  -6   1    0.60    2.80
 -12  -6   1   -0.20    2.50
 -12  -6   1    0.50    2.40
  11   6  -1   61.69    5.30
  11   6  -1   59.39    4.70
  11   6  -1   59.59    5.50
  11   6  -1   51.89    7.10
 -11  -6   1   61.59    5.30
 -11  -6   1   57.19    5.40
 -11  -6   1   59.29    5.30
 -11  -6   1   39.30   13.30
 -11  -6   1   66.09    9.60
  10   6  -1   -1.50    1.80
  10   6  -1   -2.30    4.60
  10   6  -1   -2.00    2.00
 -10  -6   1    0.10    8.40
 -10  -6   1   -1.00    2.20
 -10  -6   1   -1.40    6.00
 -10  -6   1    0.20    2.40
 -10  -6   1    2.40    2.10
   9   6  -1   19.70    6.20
   9   6  -1   20.40    3.00
   9   6  -1   13.90    2.70
   9   6  -1   18.00    2.60
  -9  -6   1   21.90    3.20
  -9  -6   1   17.90    6.10
  -9  -6   1   20.30    2.90
  -9  -6   1   11.20    2.50
  -9  -6   1   17.10    8.70
   8   6  -1   87.99    6.40
   8   6  -1  100.09    6.20
   8   6  -1  102.49    9.80
   8   6  -1   94.59    6.40
  -8  -6   1   95.99    6.40
  -8  -6   1  111.29   10.00
  -8  -6   1   91.39    6.40
  -8  -6   1   83.39   11.90
   7   6  -1   14.20    2.30
   7   6  -1   13.40    2.60
   7   6  -1    3.50    5.40
   7   6  -1   15.60    2.50
  -7  -6   1   11.50    5.20
  -7  -6   1   11.70    2.50
  -7  -6   1   13.10    2.30
  -7  -6   1    2.60    7.10
  -7  -6   1    9.80    2.30
   6   6  -1  339.67   19.00
   6   6  -1  356.76   18.90
   6   6  -1  388.96   21.90
   6   6  -1  343.87   19.00
  -6  -6   1  351.16   23.30
  -6  -6   1  380.46   21.20
  -6  -6   1  346.77   19.10
  -6  -6   1  351.26   19.00
  -6  -6   1  346.77   19.00
   5   6  -1  340.17   18.10
   5   6  -1  324.57   18.10
   5   6  -1  342.67   20.60
   5   6  -1  329.17   18.10
  -5  -6   1  333.67   18.10
  -5  -6   1  342.47   18.10
  -5  -6   1  340.87   18.10
  -5  -6   1  335.57   20.00
   4   6  -1   50.39    6.80
   4   6  -1   51.49    4.20
   4   6  -1   44.10    4.10
   4   6  -1   48.50    4.20
  -4  -6   1   53.09    6.40
  -4  -6   1   41.10    4.10
  -4  -6   1   50.29    4.20
  -4  -6   1   46.30    4.30
   3   6  -1    2.60    1.80
   3   6  -1   -6.20    4.10
   3   6  -1    0.60    1.70
   3   6  -1   -0.20    1.80
  -3  -6   1   -2.10    3.60
  -3  -6   1    1.00    1.80
  -3  -6   1    1.90    1.70
  -3  -6   1   -0.70    1.80
   2   6  -1   33.30    3.00
   2   6  -1   32.80    4.80
   2   6  -1   26.00    2.90
   2   6  -1   37.20    3.10
  -2  -6   1   30.20    2.90
  -2  -6   1   25.90    2.90
  -2  -6   1   28.30    4.10
  -2  -6   1   33.80    3.00
   1   6  -1  129.29    7.80
   1   6  -1  137.39    7.80
   1   6  -1  138.99    7.80
   1   6  -1  115.99    9.10
  -1  -6   1  128.89    7.80
  -1  -6   1  132.79    9.60
  -1  -6   1  138.49    7.80
  -1  -6   1  140.09    7.80
   0   6  -1  192.88   10.70
   0   6  -1  194.98   10.60
   0   6  -1  194.78   10.70
   0   6  -1  190.38   11.90
   0  -6   1  185.88   10.60
   0  -6   1  190.48   11.30
   0  -6   1  196.88   10.70
   0  -6   1  193.48   10.60
  -1   6  -1    2.90    1.90
  -1   6  -1    0.90    1.60
  -1   6  -1    2.60    3.10
  -1   6  -1    1.20    1.60
   1  -6   1    3.60    1.70
   1  -6   1    4.10    2.50
   1  -6   1    2.50    1.70
   1  -6   1    1.30    1.60
  -2   6  -1  273.27   14.60
  -2   6  -1  280.47   14.80
  -2   6  -1  283.97   14.70
  -2   6  -1  265.77   15.30
   2  -6   1  287.27   14.60
   2  -6   1  268.57   14.70
   2  -6   1  252.17   14.80
   2  -6   1  281.67   14.70
  -3   6  -1  146.89    9.40
  -3   6  -1  153.58    8.70
  -3   6  -1  157.88    8.70
  -3   6  -1  158.88    8.90
   3  -6   1  154.18    8.70
   3  -6   1  156.08    8.80
   3  -6   1  162.68    8.70
   3  -6   1  150.08    8.50
  -4   6  -1  230.18   13.30
  -4   6  -1  238.38   12.70
  -4   6  -1  241.28   13.00
  -4   6  -1  237.28   12.80
   4  -6   1  234.58   12.40
   4  -6   1  235.48   12.50
   4  -6   1  243.48   12.80
   4  -6   1  231.88   12.80
  -5   6  -1    6.30    1.60
  -5   6  -1   12.60    5.80
  -5   6  -1    8.60    1.80
  -5   6  -1   12.10    2.60
   5  -6   1    9.60    1.80
   5  -6   1    9.40    1.70
   5  -6   1    4.70    8.50
  -6   6  -1   80.29    4.90
  -6   6  -1   57.79    5.70
  -6   6  -1   85.69   10.40
   6  -6   1   71.79    4.80
   6  -6   1   65.09    4.80
   6  -6   1   75.09   13.70
  -7   6  -1   -2.60    8.00
  -7   6  -1   -0.70    1.50
  -7   6  -1    2.00    2.60
  -7   6  -1    1.60    1.70
   7  -6   1   16.20   11.80
   7  -6   1   -0.40    1.60
   7  -6   1   -1.50    1.70
  -8   6  -1    9.40    9.40
  -8   6  -1    6.40    2.00
  -8   6  -1    4.50    3.00
  -8   6  -1    8.20    1.90
   8  -6   1    4.80   12.90
   8  -6   1    4.70    1.90
   8  -6   1    5.00    1.90
  -9   6  -1    4.50    2.10
  -9   6  -1    7.90    3.50
  -9   6  -1    6.50    2.40
  -9   6  -1    3.30    9.80
   9  -6   1  -11.30   14.90
   9  -6   1    2.40    1.80
   9  -6   1    4.80    2.00
 -10   6  -1    2.00    1.90
 -10   6  -1    6.20    1.90
 -10   6  -1    3.20    3.40
 -10   6  -1    5.20    2.30
 -10   6  -1    5.50   10.70
  10  -6   1    8.70   16.70
  10  -6   1    8.10    2.20
  10  -6   1    6.00    2.10
 -11   6  -1    9.20    3.80
 -11   6  -1    6.70    2.50
 -11   6  -1    7.40   10.90
 -11   6  -1    6.40    2.00
 -11   6  -1    8.80    4.80
 -11   6  -1    7.80    2.20
  11  -6   1   22.80   17.20
  11  -6   1   12.00    3.10
 -12   6  -1    9.70    5.40
 -12   6  -1   -6.60    3.50
 -12   6  -1    4.70    2.20
  12  -6   1    1.80   17.00
  12  -6   1    2.20    1.90
  15   5  -1    7.80   11.60
  15   5  -1   16.00    3.10
 -15  -5   1    9.80    4.00
 -15  -5   1   11.50    2.90
 -15  -5   1    4.10    7.30
  14   5  -1   20.80    4.30
  14   5  -1   26.40    3.70
  14   5  -1   25.20   12.10
 -14  -5   1   29.70    3.90
 -14  -5   1   30.70    3.70
 -14  -5   1   27.70    4.60
 -14  -5   1   14.50    8.00
  13   5  -1    1.70    2.50
  13   5  -1    0.80   11.30
  13   5  -1   -2.80    2.20
 -13  -5   1    1.00    2.50
 -13  -5   1   -2.90    2.90
 -13  -5   1    7.60    7.20
 -13  -5   1    1.80    2.80
 -13  -5   1   -1.30    2.20
  12   5  -1  102.19    7.50
  12   5  -1  101.89    7.40
  12   5  -1   72.39   16.10
 -12  -5   1   90.49   11.30
 -12  -5   1  109.29    7.80
 -12  -5   1  105.19    7.50
 -12  -5   1  111.09    7.30
  11   5  -1   98.49    8.10
  11   5  -1  102.99   15.00
  11   5  -1   89.59    7.30
  11   5  -1  108.09    8.60
 -11  -5   1  101.99    7.20
 -11  -5   1  105.79    7.30
 -11  -5   1  119.49   11.80
 -11  -5   1  109.79    7.60
  10   5  -1    3.10    1.70
  10   5  -1   -0.20    2.40
  10   5  -1    2.50    2.30
  10   5  -1    8.70    9.10
  10   5  -1   -8.90    3.70
 -10  -5   1    0.70    2.30
 -10  -5   1    3.10    6.00
 -10  -5   1   -9.20    8.10
 -10  -5   1    1.20    2.10
 -10  -5   1    4.30    2.20
   9   5  -1    8.10    2.30
   9   5  -1    6.30    1.90
   9   5  -1   12.50    4.70
  -9  -5   1    1.70    7.90
  -9  -5   1    9.60    2.30
  -9  -5   1    9.50    2.20
  -9  -5   1    5.10    5.60
   8   5  -1    9.70    2.00
   8   5  -1   11.60    5.00
   8   5  -1    9.70    2.20
   8   5  -1    8.50    2.10
  -8  -5   1   12.00    5.40
  -8  -5   1   14.20    2.40
  -8  -5   1    8.00    2.10
  -8  -5   1    8.40    2.20
  -8  -5   1   15.10    7.90
   7   5  -1   10.70    2.00
   7   5  -1   12.40    2.40
   7   5  -1    7.80    5.10
   7   5  -1   12.10    2.20
  -7  -5   1   10.40    2.20
  -7  -5   1   10.00    2.10
  -7  -5   1   16.60    7.90
  -7  -5   1    5.20    5.30
  -7  -5   1    7.30    2.20
   6   5  -1   29.40    6.30
   6   5  -1   22.80    2.70
   6   5  -1   19.70    2.80
  -6  -5   1   27.40    3.00
  -6  -5   1   26.20    5.60
  -6  -5   1   32.60    3.10
  -6  -5   1   13.80    7.80
  -6  -5   1   23.20    2.70
   5   5  -1   15.30    2.40
   5   5  -1   19.20    2.50
   5   5  -1   16.00    4.20
   5   5  -1   23.20    6.30
  -5  -5   1   18.20    2.40
  -5  -5   1   16.90    2.50
  -5  -5   1   13.30    5.10
  -5  -5   1   17.10    7.00
  -5  -5   1   14.40    2.40
   4   5  -1    2.80    4.50
   4   5  -1    4.70    1.80
   4   5  -1    3.00    1.90
  -4  -5   1    0.90    1.60
  -4  -5   1    2.80    1.80
  -4  -5   1    4.30    1.80
  -4  -5   1   -0.60    3.90
   3   5  -1  323.77   17.20
   3   5  -1  338.77   17.50
   3   5  -1  332.17   17.20
   3   5  -1  317.17   18.60
  -3  -5   1  322.77   17.20
  -3  -5   1  341.47   19.10
  -3  -5   1  310.27   17.20
  -3  -5   1  315.57   17.20
   2   5  -1  236.28   12.30
   2   5  -1  222.28   12.20
   2   5  -1  220.28   13.30
  -2  -5   1  230.38   12.20
  -2  -5   1  232.18   12.20
  -2  -5   1  217.68   12.20
  -2  -5   1  223.08   13.10
   1   5  -1  370.06   19.30
   1   5  -1  343.27   20.00
   1   5  -1  400.96   19.60
   1   5  -1  359.26   19.30
  -1  -5   1  368.06   19.80
  -1  -5   1  363.26   19.30
  -1  -5   1  364.06   19.20
  -1  -5   1  368.56   19.30
   0   5  -1  105.79    6.10
   0   5  -1  111.09    6.10
   0   5  -1   93.49    7.00
   0  -5   1  101.09    6.10
   0  -5   1  113.59    6.10
   0  -5   1  102.89    6.70
   0  -5   1   97.89    6.10
  -1   5  -1    6.50    2.50
  -1   5  -1   18.00    2.10
  -1   5  -1   10.60    1.70
   1  -5   1   13.10    1.80
   1  -5   1   10.90    1.70
   1  -5   1   14.40    1.80
   1  -5   1    6.70    2.20
  -2   5  -1   83.89    6.10
  -2   5  -1   79.99    5.30
  -2   5  -1   82.19    5.00
  -2   5  -1   82.49    5.10
   2  -5   1   87.19    5.20
   2  -5   1   81.59    5.10
   2  -5   1   74.19    5.00
   2  -5   1   79.79    5.40
  -3   5  -1   10.90    2.60
  -3   5  -1   10.70    1.70
  -3   5  -1   12.00    2.00
  -3   5  -1   10.00    1.70
   3  -5   1    9.30    1.60
   3  -5   1    9.50    1.70
   3  -5   1    5.60    1.70
   3  -5   1   12.10    2.00
  -4   5  -1   25.70    2.50
  -4   5  -1   44.00    7.20
  -4   5  -1   35.20    3.40
  -4   5  -1   30.60    2.90
   4  -5   1   27.50    2.60
   4  -5   1   25.30    2.30
   4  -5   1   31.40    2.80
   4  -5   1   32.90    2.50
   4  -5   1   29.90    8.80
  -5   5  -1    0.80    1.40
  -5   5  -1    0.90    2.00
  -5   5  -1   -0.50    4.60
  -5   5  -1    3.00    1.40
   5  -5   1    1.00    1.30
   5  -5   1    8.60    7.90
   5  -5   1    2.20    1.30
  -6   5  -1    4.40    1.50
  -6   5  -1   -0.40    2.10
  -6   5  -1   -1.10    5.80
  -6   5  -1    0.40    1.30
  -6   5  -1    1.80    1.20
   6  -5   1    6.20    9.30
   6  -5   1    1.90    1.50
   6  -5   1    4.00    2.20
  -7   5  -1    6.40    2.60
  -7   5  -1    5.10    7.50
  -7   5  -1    7.30    1.90
  -7   5  -1    8.90    1.70
  -7   5  -1    5.10    1.60
   7  -5   1    3.80    1.70
   7  -5   1   -0.10   10.30
   7  -5   1    7.60    1.70
  -8   5  -1   15.50    2.40
  -8   5  -1   15.90    3.20
  -8   5  -1   16.70    2.20
  -8   5  -1   20.10    9.60
  -8   5  -1   18.30    2.40
   8  -5   1   17.80    2.40
   8  -5   1   -6.10   12.10
   8  -5   1   16.10    2.30
  -9   5  -1   17.30   10.10
  -9   5  -1   21.80    2.70
  -9   5  -1   27.90    2.90
  -9   5  -1   26.90    4.00
  -9   5  -1   25.20    2.90
   9  -5   1   23.50   14.30
   9  -5   1   31.20    2.90
   9  -5   1   22.90    2.80
 -10   5  -1   62.19   12.90
 -10   5  -1   83.89    5.80
 -10   5  -1   70.79    7.60
 -10   5  -1   78.89    6.90
 -10   5  -1   75.09    5.50
 -10   5  -1   79.19    5.80
  10  -5   1   72.39    5.60
  10  -5   1   62.69   17.90
  10  -5   1   81.39    5.50
 -11   5  -1   16.50    3.00
 -11   5  -1   24.00    2.60
 -11   5  -1   22.90    4.20
 -11   5  -1   20.80    5.50
 -11   5  -1    5.50   13.50
 -11   5  -1   23.80    3.00
  11  -5   1    1.70   14.70
  11  -5   1   18.60    2.60
 -12   5  -1   16.30    2.80
 -12   5  -1   11.50    3.90
 -12   5  -1   -0.20   10.50
  12  -5   1   12.20   17.30
  12  -5   1   17.20    2.50
  15   4  -1   18.80   11.00
  15   4  -1   15.90    4.30
 -15  -4   1   22.40    8.50
 -15  -4   1   21.50    3.50
 -15  -4   1   26.10    3.40
 -15  -4   1   15.40    4.40
  14   4  -1   19.70    3.40
  14   4  -1   23.10    3.50
  14   4  -1   37.90   12.40
 -14  -4   1   30.30    8.80
 -14  -4   1   22.30    3.50
 -14  -4   1   19.40    3.20
 -14  -4   1   18.50    4.10
  13   4  -1   17.20   11.60
  13   4  -1    5.10   12.90
  13   4  -1    8.80    3.70
  13   4  -1   11.30    3.00
 -13  -4   1   21.30    9.40
 -13  -4   1   12.10    3.50
 -13  -4   1   12.50    2.80
 -13  -4   1   11.00    2.90
 -13  -4   1   14.60    3.40
  12   4  -1  147.39   18.00
  12   4  -1  174.18   20.80
  12   4  -1  137.89    9.30
 -12  -4   1  152.58    9.40
 -12  -4   1  152.08    9.30
 -12  -4   1  156.68   14.70
 -12  -4   1  153.38    9.80
  11   4  -1   15.80   11.40
  11   4  -1    3.70    2.40
  11   4  -1    0.70   10.40
  11   4  -1    8.00    2.90
  11   4  -1    2.80    1.50
 -11  -4   1    2.70    6.60
 -11  -4   1    6.20    2.40
 -11  -4   1    6.80    2.40
 -11  -4   1   11.20    3.00
  10   4  -1   28.60    3.30
  10   4  -1   23.60    3.30
  10   4  -1   24.90   10.70
  10   4  -1   22.00    3.80
  10   4  -1   31.30   10.40
  10   4  -1   27.00    2.80
 -10  -4   1   17.50    6.80
 -10  -4   1   26.30   10.00
 -10  -4   1   20.90    4.20
 -10  -4   1   30.50    3.30
 -10  -4   1   25.10    3.10
   9   4  -1   44.80    3.90
   9   4  -1   68.29    6.10
   9   4  -1   49.80    4.40
   9   4  -1   44.00   10.10
   9   4  -1   45.30    4.10
  -9  -4   1   33.10    9.30
  -9  -4   1   48.70    4.30
  -9  -4   1   55.99    7.80
  -9  -4   1   58.69    4.50
  -9  -4   1   43.40    4.30
   8   4  -1 1104.99   58.59
   8   4  -1 1142.59   57.19
   8   4  -1 1078.69   57.39
  -8  -4   1 1088.59   57.39
  -8  -4   1 1141.99   59.49
  -8  -4   1 1151.58   57.49
  -8  -4   1 1048.60   62.19
  -8  -4   1 1136.09   57.49
   7   4  -1  901.81   47.60
   7   4  -1  856.61   46.10
   7   4  -1  863.41   46.10
   7   4  -1  923.11   46.00
  -7  -4   1  873.61   50.79
  -7  -4   1  919.91   46.20
  -7  -4   1  864.81   46.10
  -7  -4   1  933.01   48.10
  -7  -4   1  893.71   46.10
   6   4  -1  112.69    6.70
   6   4  -1  106.49   10.30
   6   4  -1  105.29    6.70
   6   4  -1  104.49    6.50
  -6  -4   1  104.49    6.70
  -6  -4   1  109.69   10.30
  -6  -4   1  111.99    6.70
  -6  -4   1  122.29   12.90
  -6  -4   1  103.49    6.60
   5   4  -1  358.56   19.10
   5   4  -1  340.77   19.10
   5   4  -1  387.36   21.30
  -5  -4   1  324.47   23.30
  -5  -4   1  400.26   21.90
  -5  -4   1  355.26   19.10
  -5  -4   1  372.96   19.10
  -5  -4   1  352.56   19.10
   4   4  -1  155.08    8.40
   4   4  -1  138.99    8.40
   4   4  -1  169.48   10.70
   4   4  -1  150.58    8.30
  -4  -4   1  147.99    8.40
  -4  -4   1  150.98    8.40
  -4  -4   1  158.78   10.20
  -4  -4   1  139.39    8.40
   3   4  -1   69.49    4.30
   3   4  -1   68.59    4.30
   3   4  -1   67.39    6.10
   3   4  -1   64.39    4.20
  -3  -4   1   66.09    4.30
  -3  -4   1   64.89    4.30
  -3  -4   1   69.49    6.30
  -3  -4   1   64.09    4.30
   2   4  -1  241.18   13.70
   2   4  -1  237.18   12.70
   2   4  -1  244.88   12.70
   2   4  -1  236.58   12.70
  -2  -4   1  238.78   12.70
  -2  -4   1  231.78   12.70
  -2  -4   1  233.88   12.70
  -2  -4   1  241.08   13.50
   1   4  -1  867.21   45.20
   1   4  -1  892.71   44.80
   1   4  -1  862.51   44.70
  -1  -4   1  890.61   44.70
  -1  -4   1  865.51   44.80
  -1  -4   1  846.02   44.70
  -1  -4   1  880.91   45.10
   0   4  -1   66.19    4.00
   0   4  -1   64.49    4.80
   0   4  -1   63.79    3.90
   0   4  -1   61.39    3.90
   0  -4   1   63.19    3.90
   0  -4   1   56.99    3.90
   0  -4   1   65.39    4.00
   0  -4   1   62.39    4.50
  -1   4  -1   49.80    4.10
  -1   4  -1   51.49    3.40
  -1   4  -1   48.10    3.40
  -1   4  -1   56.59    3.50
   1  -4   1   53.99    3.40
   1  -4   1   49.50    3.40
   1  -4   1   49.60    3.40
   1  -4   1   56.39    3.90
  -2   4  -1  178.08   10.00
  -2   4  -1  176.68    9.70
  -2   4  -1  180.48    9.90
  -2   4  -1  181.88    9.60
   2  -4   1  180.28    9.70
   2  -4   1  168.58    9.60
   2  -4   1  194.38    9.70
   2  -4   1  175.78    9.60
  -3   4  -1   39.00    3.20
  -3   4  -1   46.00    4.10
  -3   4  -1   47.00    3.20
  -3   4  -1   45.00    3.50
   3  -4   1   44.30    3.40
   3  -4   1   42.30    3.20
   3  -4   1   38.20    3.00
   3  -4   1   41.20    3.20
  -4   4  -1  146.89    9.10
  -4   4  -1  163.28    8.60
  -4   4  -1  165.28    8.60
   4  -4   1  139.09   13.80
   4  -4   1  165.38    8.60
   4  -4   1  148.49    8.30
   4  -4   1  148.49    8.40
   4  -4   1  160.88    8.60
  -5   4  -1  100.59    6.90
  -5   4  -1  108.99    6.30
  -5   4  -1  114.29   11.20
  -5   4  -1  117.69    6.40
  -5   4  -1  115.59    6.50
   5  -4   1   91.09   12.00
   5  -4   1  116.99    6.40
   5  -4   1  113.39    6.50
  -6   4  -1   38.20    3.00
  -6   4  -1   39.40    3.20
  -6   4  -1   32.00    7.20
  -6   4  -1   38.20    3.50
  -6   4  -1   30.80    2.90
   6  -4   1   38.80    3.00
   6  -4   1   39.70    3.20
  -7   4  -1    2.10    2.10
  -7   4  -1    3.40    1.60
  -7   4  -1    0.90    1.40
  -7   4  -1   -0.10    1.40
  -7   4  -1   -3.20    6.80
   7  -4   1    0.60    1.50
   7  -4   1    2.60    9.60
   7  -4   1    0.10    1.40
  -8   4  -1    4.30    8.00
  -8   4  -1    3.90    1.90
  -8   4  -1    1.10    2.50
  -8   4  -1    3.50    1.50
  -8   4  -1    2.40    1.80
   8  -4   1   -0.10    1.50
   8  -4   1   32.50   13.50
   8  -4   1    4.80    1.80
  -9   4  -1    7.00    2.90
  -9   4  -1    4.90    2.10
  -9   4  -1    4.70    3.70
  -9   4  -1    5.50    1.80
  -9   4  -1    6.20    2.10
  -9   4  -1   11.80    9.10
   9  -4   1    5.80    2.00
   9  -4   1   -2.50   13.10
   9  -4   1    6.70    1.90
 -10   4  -1    1.60    2.10
 -10   4  -1   -6.80    8.70
 -10   4  -1    3.70    2.10
 -10   4  -1   -5.90    3.80
  10  -4   1    2.70    1.80
  10  -4   1    0.50    1.90
  10  -4   1  -15.10   14.10
 -11   4  -1    4.10    4.90
 -11   4  -1    4.60    2.40
 -11   4  -1    5.90    1.90
 -11   4  -1   17.60   10.20
 -11   4  -1    2.50    3.20
  11  -4   1    2.90    2.00
  11  -4   1    5.60    2.00
  11  -4   1   27.90   15.40
 -12   4  -1    7.30    5.70
 -12   4  -1   14.60    2.60
 -12   4  -1   20.20    3.00
 -12   4  -1   13.50    4.00
 -12   4  -1   11.40    2.20
  12  -4   1   13.90   16.70
  12  -4   1   19.10    4.50
 -13   4  -1   12.80    2.90
 -13   4  -1    8.20    2.40
 -13   4  -1    4.50    4.00
 -13   4  -1    5.40    6.40
  13  -4   1   10.40    2.30
  13  -4   1   11.00   19.70
  15   3  -1   -0.30   13.40
  15   3  -1    1.60    2.30
  15   3  -1   -1.30    9.00
 -15  -3   1   -4.20    2.20
 -15  -3   1    1.00    2.20
 -15  -3   1    6.80    7.50
  14   3  -1   41.60    4.20
  14   3  -1   34.80   11.30
  14   3  -1   48.00   15.20
  14   3  -1   33.50    3.90
 -14  -3   1   44.90    4.10
 -14  -3   1   36.60    4.00
 -14  -3   1   21.10    8.00
 -14  -3   1   31.90    4.70
  13   3  -1   72.39   16.40
  13   3  -1   92.79   17.60
  13   3  -1   86.49    6.40
 -13  -3   1   66.29    6.80
 -13  -3   1   89.59    6.40
 -13  -3   1   96.19    7.30
 -13  -3   1   75.69   11.00
 -13  -3   1   85.79    6.30
  12   3  -1   90.49   16.30
  12   3  -1  117.59    7.90
  12   3  -1  105.79   17.50
  12   3  -1  128.79    8.10
 -12  -3   1  131.99    8.00
 -12  -3   1  119.09    8.50
 -12  -3   1  113.09   12.40
 -12  -3   1  126.59    8.00
  11   3  -1  798.72   40.90
  11   3  -1  849.72   50.39
  11   3  -1  696.53   47.00
  11   3  -1  800.42   40.90
 -11  -3   1  784.72   40.80
 -11  -3   1  792.92   40.80
 -11  -3   1  787.52   41.10
 -11  -3   1  749.23   44.00
  10   3  -1   35.70   10.40
  10   3  -1   37.40    3.60
  10   3  -1   19.50   11.30
  10   3  -1   36.00    3.60
 -10  -3   1   31.40    3.40
 -10  -3   1   37.20    3.60
 -10  -3   1   35.20    7.50
 -10  -3   1   19.20    9.40
 -10  -3   1   39.70    3.90
   9   3  -1   93.99   13.40
   9   3  -1   94.29    6.30
   9   3  -1   97.19   12.50
   9   3  -1  100.39    6.40
   9   3  -1   98.19    6.60
   9   3  -1   94.79    5.60
  -9  -3   1   94.09    6.20
  -9  -3   1   93.59   13.20
  -9  -3   1   99.59    6.40
  -9  -3   1  105.29   10.00
  -9  -3   1   92.89    6.20
   8   3  -1   35.40    9.20
   8   3  -1   24.00    2.90
   8   3  -1   31.30    8.30
   8   3  -1   33.80    4.10
   8   3  -1   26.80    3.10
   8   3  -1   29.60    2.60
  -8  -3   1   25.60    2.90
  -8  -3   1   21.20    8.30
  -8  -3   1   27.80    2.90
  -8  -3   1   37.90    3.30
  -8  -3   1   41.40    6.50
   7   3  -1  112.49    9.40
   7   3  -1  144.69   14.60
   7   3  -1  127.89    7.60
   7   3  -1  140.69    8.00
  -7  -3   1  149.49   11.20
  -7  -3   1  107.49   12.80
  -7  -3   1  134.29    7.90
  -7  -3   1  147.09    8.00
  -7  -3   1  135.19    7.90
   6   3  -1  337.37   18.40
   6   3  -1  349.47   18.20
   6   3  -1  340.97   18.40
   6   3  -1  350.66   20.00
   6   3  -1  366.36   24.30
  -6  -3   1  339.07   24.60
  -6  -3   1  349.07   18.40
  -6  -3   1  342.27   18.40
  -6  -3   1  349.96   18.40
   5   3  -1   29.00    2.80
   5   3  -1   33.40    2.80
   5   3  -1   34.30    5.40
   5   3  -1   31.20    2.60
  -5  -3   1   32.00    7.60
  -5  -3   1   35.00    2.80
  -5  -3   1   28.60    2.80
  -5  -3   1   31.10    2.80
  -5  -3   1   28.10    8.00
   4   3  -1  146.49    7.80
   4   3  -1  133.39    7.90
   4   3  -1  139.19    7.90
   4   3  -1  135.49    9.90
  -4  -3   1  136.89   11.90
  -4  -3   1  174.88   10.00
  -4  -3   1  145.09    7.90
  -4  -3   1  135.39    7.90
   3   3  -1   27.30    2.30
   3   3  -1   24.40    2.40
   3   3  -1   24.00    2.20
   3   3  -1   36.30    4.50
  -3  -3   1   25.40    2.40
  -3  -3   1   28.70    2.30
  -3  -3   1   24.70    4.00
  -3  -3   1   26.00    2.30
   2   3  -1  594.04   30.50
   2   3  -1  602.24   30.50
   2   3  -1  607.04   31.20
   2   3  -1  555.54   30.40
  -2  -3   1  571.54   30.40
  -2  -3   1  623.54   31.10
  -2  -3   1  575.64   30.50
  -2  -3   1  607.54   30.40
   1   3  -1  495.95   25.90
   1   3  -1  525.45   25.90
   1   3  -1  478.35   25.90
   1   3  -1  512.55   26.40
  -1  -3   1  492.45   25.80
  -1  -3   1  519.65   26.30
  -1  -3   1  511.85   25.90
  -1  -3   1  481.15   25.90
   0   3  -1 1292.57   66.19
  -1   3  -1 3348.47  181.98
  -1   3  -1 3116.79  187.38
  -2   3  -1   20.50    1.90
  -2   3  -1   19.80    1.80
  -2   3  -1   19.50    1.90
  -2   3  -1   24.30    2.20
   2  -3   1   24.80    2.00
   2  -3   1   19.90    1.70
   2  -3   1   18.20    1.70
   2  -3   1   19.80    1.70
  -3   3  -1   82.29    5.10
  -3   3  -1   83.49    4.90
  -3   3  -1   83.69    5.30
   3  -3   1   83.29    4.90
   3  -3   1   91.49    4.90
   3  -3   1   83.69    4.80
   3  -3   1   84.69    8.80
   3  -3   1   88.99    4.90
  -4   3  -1   75.49    5.10
  -4   3  -1   69.49    4.40
  -4   3  -1   85.69    8.80
  -4   3  -1   74.29    4.50
  -4   3  -1   79.79    4.60
   4  -3   1   76.49    4.50
   4  -3   1   73.39    4.30
   4  -3   1   69.69    4.50
   4  -3   1   73.39   10.30
   4  -3   1   68.59    4.40
  -5   3  -1   34.20    2.80
  -5   3  -1   25.50    6.60
  -5   3  -1   32.80    3.10
  -5   3  -1   35.70    3.00
  -5   3  -1   32.80    2.60
   5  -3   1   29.90    2.80
   5  -3   1   36.00    9.00
   5  -3   1   36.30    3.00
  -6   3  -1    0.70    1.20
  -6   3  -1   -8.50    5.90
  -6   3  -1    0.80    1.80
  -6   3  -1   -1.30    1.30
  -6   3  -1   -0.10    1.30
   6  -3   1    1.70    1.20
   6  -3   1    0.10    1.30
  -7   3  -1   71.79    4.60
  -7   3  -1   65.19    9.50
  -7   3  -1   69.19    4.30
  -7   3  -1   64.69    4.60
  -7   3  -1   61.59    4.90
   7  -3   1   61.49    4.30
   7  -3   1   79.49   13.50
   7  -3   1   70.49    4.50
  -8   3  -1  114.49    7.00
  -8   3  -1  119.69    8.60
  -8   3  -1  111.99    6.70
  -8   3  -1  116.19    7.40
  -8   3  -1   96.69   12.20
  -8   3  -1  114.79    7.00
   8  -3   1  115.79    6.70
   8  -3   1   88.89   15.00
   8  -3   1  114.89    6.90
  -9   3  -1   10.00    8.60
  -9   3  -1   11.70    2.40
  -9   3  -1   12.50    4.20
  -9   3  -1   11.60    2.00
  -9   3  -1    9.80    2.40
  -9   3  -1   10.60    3.00
   9  -3   1   10.90    2.20
   9  -3   1   13.10    2.10
   9  -3   1   21.00   12.80
 -10   3  -1   82.89    5.80
 -10   3  -1   63.99   11.70
 -10   3  -1   84.89    7.00
 -10   3  -1   95.89    6.40
 -10   3  -1   92.79    6.50
 -10   3  -1  109.69    9.60
  10  -3   1   92.29    5.90
  10  -3   1   95.69    6.20
  10  -3   1   79.59   18.50
 -11   3  -1   49.40    5.20
 -11   3  -1   61.69    7.90
 -11   3  -1   44.60    4.70
 -11   3  -1   58.39    5.00
  11  -3   1   62.69   16.80
  11  -3   1   44.60    4.10
  11  -3   1   49.00    4.30
 -12   3  -1   38.50    4.90
 -12   3  -1   42.90    3.80
 -12   3  -1   42.10    4.00
 -12   3  -1   39.10    7.80
 -12   3  -1   44.80    4.30
  12  -3   1   44.70    3.80
  12  -3   1   42.90   17.60
  12  -3   1   31.40    3.60
 -13   3  -1    1.90    2.40
 -13   3  -1   -0.50    1.80
 -13   3  -1   -1.60    6.10
 -13   3  -1   -3.80    3.20
 -13   3  -1   -1.30    2.00
  13  -3   1   -3.00    1.80
  13  -3   1   -1.20    0.90
  13  -3   1   30.20   17.30
  15   2  -1    7.30    8.90
  15   2  -1    4.10    2.40
  15   2  -1    6.90   14.80
 -15  -2   1   -7.90    3.20
 -15  -2   1    7.00    2.30
 -15  -2   1    5.20    3.60
 -15  -2   1   19.20    8.30
  14   2  -1   11.20    2.50
  14   2  -1    5.90    8.70
  14   2  -1    8.50    2.50
 -14  -2   1    2.00    2.40
 -14  -2   1   18.10    8.10
 -14  -2   1   13.20    3.30
 -14  -2   1   -1.50    3.20
 -14  -2   1    8.10    2.50
  13   2  -1   -1.50    2.10
  13   2  -1   -1.20    2.10
  13   2  -1   -5.30   13.10
 -13  -2   1   -2.90    7.00
 -13  -2   1   -2.40    2.10
 -13  -2   1   -0.40    2.90
 -13  -2   1    2.00    2.00
 -13  -2   1    8.50    3.00
  12   2  -1   70.39    5.50
  12   2  -1   66.09    5.60
  12   2  -1   70.59   17.20
 -12  -2   1   79.89    5.50
 -12  -2   1   68.39   10.20
 -12  -2   1   68.59    6.30
 -12  -2   1   79.09    6.30
  11   2  -1   49.40   11.60
  11   2  -1   82.59   16.60
  11   2  -1   47.40    4.00
  11   2  -1   42.50    4.10
 -11  -2   1   51.59    4.40
 -11  -2   1   41.10    4.00
 -11  -2   1   45.60    8.70
  10   2  -1    6.20    9.10
  10   2  -1    7.80    2.00
  10   2  -1   13.90   11.30
  10   2  -1    4.30    2.10
 -10  -2   1    9.30    2.50
 -10  -2   1    7.10    2.10
 -10  -2   1    2.00    8.30
 -10  -2   1   10.40    2.20
 -10  -2   1   10.10    6.30
   9   2  -1   18.90   10.40
   9   2  -1   13.80    2.30
   9   2  -1   14.60    8.30
   9   2  -1   15.60    2.30
  -9  -2   1   17.30    8.60
  -9  -2   1   16.00    2.30
  -9  -2   1   20.10    6.00
  -9  -2   1   15.40    2.50
  -9  -2   1   14.60    2.20
   8   2  -1  718.23   37.90
   8   2  -1  710.23   37.90
   8   2  -1  739.23   37.50
   8   2  -1  672.53   42.10
  -8  -2   1  732.13   37.90
  -8  -2   1  772.12   40.10
  -8  -2   1  773.62   38.00
  -8  -2   1  673.53   43.20
  -8  -2   1  753.62   37.90
   7   2  -1   88.89    5.60
   7   2  -1   88.29   11.20
   7   2  -1   83.79    5.00
   7   2  -1   84.29    5.60
   7   2  -1   92.69   12.30
   7   2  -1   91.59    5.90
  -7  -2   1   81.59    5.40
  -7  -2   1   81.99    5.50
  -7  -2   1   93.69    9.00
  -7  -2   1   88.49    5.60
  -7  -2   1   83.99   11.40
   6   2  -1    2.10    1.80
   6   2  -1    4.40    7.20
   6   2  -1   -1.30    1.50
   6   2  -1   -6.70    7.80
   6   2  -1    0.60    1.30
   6   2  -1    0.10    2.70
  -6  -2   1    2.50    1.60
  -6  -2   1    1.00    1.60
  -6  -2   1  -10.80    7.60
  -6  -2   1    4.40    8.10
  -6  -2   1    0.30    1.60
   5   2  -1  610.24   31.40
   5   2  -1  624.84   31.30
   5   2  -1  590.04   31.40
   5   2  -1  602.34   35.10
   5   2  -1  595.74   32.20
  -5  -2   1  608.44   31.40
  -5  -2   1  596.64   31.40
  -5  -2   1  635.94   32.90
  -5  -2   1  617.44   35.40
   4   2  -1 1214.58   62.09
   4   2  -1 1170.28   61.29
   4   2  -1 1252.47   63.49
   4   2  -1 1137.49   61.29
  -4  -2   1 1232.78   63.89
  -4  -2   1 1264.27   62.29
  -4  -2   1 1191.18   61.29
  -4  -2   1 1154.68   61.49
   3   2  -1 1468.65   77.19
  -3  -2   1 1549.24   77.19
  -3  -2   1 1480.05   78.19
   2   2  -1 2028.40  125.49
   2   2  -1 2025.30  118.79
  -2  -2   1 1880.11  124.09
   1   2  -1 1039.50   53.39
   0   2  -1   73.19    4.20
   0   2  -1   78.09    4.20
   0   2  -1   74.59    4.20
   0  -2   1   74.49    4.60
   0  -2   1   75.49    4.30
   0  -2   1   75.69    4.10
   0  -2   1   76.49    4.20
   0  -2   1   76.39    4.20
  -1   2  -1 4543.95  248.78
   2  -2   1  979.30   68.49
  -3   2  -1   45.10    3.40
  -3   2  -1   49.00    3.10
  -3   2  -1   53.39    3.10
  -3   2  -1   70.09    6.10
  -3   2  -1   45.70    3.00
   3  -2   1   42.90    3.00
   3  -2   1   48.50    3.10
   3  -2   1   57.19    7.10
   3  -2   1   53.99    3.10
   3  -2   1   53.29    3.10
  -4   2  -1    7.60    1.40
  -4   2  -1   10.80    1.80
  -4   2  -1   10.80    1.40
  -4   2  -1    9.30    1.40
  -4   2  -1   13.60    4.80
   4  -2   1    9.20    7.20
   4  -2   1   10.70    1.30
   4  -2   1   10.10    1.40
   4  -2   1   10.70    1.40
  -5   2  -1   72.79    9.40
  -5   2  -1   91.19    5.30
  -5   2  -1   91.79    5.50
  -5   2  -1   97.89    5.80
  -5   2  -1   85.59    5.50
   5  -2   1   91.59    5.40
   5  -2   1   81.49   11.40
   5  -2   1   92.59    5.30
  -6   2  -1    1.90    1.20
  -6   2  -1    0.80    1.40
  -6   2  -1    0.20    1.70
  -6   2  -1   -1.70    1.30
  -6   2  -1    1.40    6.10
   6  -2   1   17.80    9.50
   6  -2   1    0.40    1.40
   6  -2   1    1.00    1.20
  -7   2  -1   39.20    3.20
  -7   2  -1   32.80    2.90
  -7   2  -1   22.10    7.40
  -7   2  -1   33.90    3.20
  -7   2  -1   32.30    4.10
  -7   2  -1   37.60    3.30
   7  -2   1   30.30   11.90
   7  -2   1   33.80    3.10
   7  -2   1   30.40    2.90
  -8   2  -1    2.40    1.30
  -8   2  -1   -5.80    6.40
  -8   2  -1   -1.10    1.60
  -8   2  -1   -1.90    1.90
  -8   2  -1   -0.40    1.70
  -8   2  -1   -0.70    3.10
   8  -2   1    1.00    1.60
   8  -2   1    2.30   10.10
   8  -2   1    1.00    1.40
  -9   2  -1   14.30    2.60
  -9   2  -1   10.30    1.90
  -9   2  -1   10.80    2.40
  -9   2  -1    5.50    7.20
  -9   2  -1   14.60    4.40
  -9   2  -1   13.10    2.80
   9  -2   1    7.70    1.90
   9  -2   1    1.50   10.90
   9  -2   1   12.70    2.20
 -10   2  -1   -1.30    2.20
 -10   2  -1   -2.90    1.50
 -10   2  -1   -5.50    4.60
 -10   2  -1    2.70    2.70
  10  -2   1    2.60    2.00
  10  -2   1    2.70    1.80
  10  -2   1    1.40   12.80
 -11   2  -1    0.10    1.90
 -11   2  -1    3.60    2.40
 -11   2  -1   -2.00    1.70
 -11   2  -1   -1.40    2.70
 -11   2  -1   -0.80    5.50
  11  -2   1   -1.10    1.80
  11  -2   1    0.30    1.90
  11  -2   1   19.50   14.90
 -12   2  -1    9.30    3.40
 -12   2  -1    8.00    2.70
 -12   2  -1   10.20    6.20
 -12   2  -1    7.50    2.30
 -12   2  -1    5.80    2.00
  12  -2   1    6.20    2.10
  12  -2   1    6.90    2.30
  12  -2   1    3.10   14.20
 -13   2  -1   17.20   11.90
 -13   2  -1   -0.90    3.30
 -13   2  -1    5.30    2.30
 -13   2  -1    3.50    2.70
  13  -2   1    1.90    2.10
  13  -2   1    2.50    2.20
  13  -2   1   16.10   16.40
 -14   2  -1    6.00    2.80
 -14   2  -1    1.30    3.80
 -14   2  -1    3.50    2.00
 -14   2  -1    2.60    2.20
 -14   2  -1   12.80    8.10
  14  -2   1    5.40   17.80
  14  -2   1    1.60    1.70
  14  -2   1    3.60    2.40
  15   1  -1    6.90    2.20
  15   1  -1    9.30   16.30
  15   1  -1   -7.90    8.60
 -15  -1   1   -6.40    3.40
 -15  -1   1    4.20    2.20
 -15  -1   1    2.50    2.20
 -15  -1   1   -3.10    7.30
  14   1  -1    4.20   16.00
  14   1  -1    6.50    2.40
  14   1  -1    3.90    2.20
  14   1  -1   -0.90    8.30
 -14  -1   1   -1.70    2.00
 -14  -1   1    3.90    2.10
 -14  -1   1    4.20    2.70
 -14  -1   1   -2.60    7.00
 -14  -1   1   -1.00    3.20
  13   1  -1    1.10    2.00
  13   1  -1   -2.20    1.90
  13   1  -1   -6.40   14.70
 -13  -1   1    8.20    5.70
 -13  -1   1   -2.30    2.90
 -13  -1   1   -3.00    6.70
 -13  -1   1   -3.80    1.90
 -13  -1   1   -1.10    1.90
  12   1  -1    5.10   14.70
  12   1  -1   10.10    2.40
  12   1  -1   10.70    2.50
 -12  -1   1   13.70    2.50
 -12  -1   1   12.40    2.40
 -12  -1   1   20.50    7.50
 -12  -1   1   19.20    3.30
 -12  -1   1   10.50    3.10
  11   1  -1  214.68   11.90
  11   1  -1  186.78   19.80
  11   1  -1  172.18   21.70
  11   1  -1  217.38   11.80
 -11  -1   1  205.08   12.00
 -11  -1   1  220.28   12.30
 -11  -1   1  203.48   11.80
 -11  -1   1  205.18   16.60
  10   1  -1  202.38   11.60
  10   1  -1  172.78   19.30
  10   1  -1  222.78   23.30
  10   1  -1  206.98   11.50
 -10  -1   1  208.48   11.80
 -10  -1   1  205.78   11.70
 -10  -1   1  225.58   15.70
 -10  -1   1  205.78   11.50
   9   1  -1    8.10    1.80
   9   1  -1    9.90    2.00
   9   1  -1    4.30    8.00
   9   1  -1   18.30   11.30
  -9  -1   1    9.30    1.90
  -9  -1   1    6.50    5.30
  -9  -1   1    9.40    2.20
  -9  -1   1    7.40    1.80
  -9  -1   1    0.10    7.50
   8   1  -1   12.40    7.70
   8   1  -1   20.90    2.20
   8   1  -1   18.90    2.40
   8   1  -1   20.70    9.80
  -8  -1   1   22.80    2.30
  -8  -1   1   23.40    5.40
  -8  -1   1   20.60    2.50
  -8  -1   1   19.10    2.20
  -8  -1   1   13.10    8.20
   7   1  -1   31.80    2.90
   7   1  -1   28.00   10.40
   7   1  -1   20.60    7.90
   7   1  -1   27.00    2.70
  -7  -1   1   34.30    3.00
  -7  -1   1   32.10    2.70
  -7  -1   1   35.40    5.70
  -7  -1   1   18.90    8.70
  -7  -1   1   27.40    2.70
   6   1  -1   -0.40    8.90
   6   1  -1   -0.60    7.20
   6   1  -1    8.40    1.70
   6   1  -1   11.00    1.90
  -6  -1   1   12.50    1.80
  -6  -1   1    7.70    1.70
  -6  -1   1    1.70    4.50
  -6  -1   1    6.90    1.80
  -6  -1   1    8.20    8.10
   5   1  -1   60.29    9.30
   5   1  -1   32.30    3.10
   5   1  -1   37.20    3.10
   5   1  -1   34.70    7.10
   5   1  -1   41.90    2.50
  -5  -1   1   39.90    3.00
  -5  -1   1   39.40    3.00
  -5  -1   1   63.39    8.40
  -5  -1   1   49.90    5.20
   4   1  -1 3922.01  208.28
   4   1  -1 4210.78  209.08
  -4  -1   1 4067.79  208.98
   3   1  -1  843.72   44.70
   3   1  -1  843.02   44.70
   3   1  -1  869.51   45.00
   3   1  -1  901.51   47.00
  -3  -1   1  931.11   47.10
  -3  -1   1  833.82   44.80
  -3  -1   1  858.41   44.70
  -3  -1   1  923.21   45.40
  -3  -1   1  892.81   44.80
   2   1  -1  407.06   22.60
   2   1  -1  396.56   20.90
   2   1  -1  415.66   21.40
   2   1  -1  409.56   20.80
   2   1  -1  403.86   20.90
  -2  -1   1  395.16   20.90
  -2  -1   1  409.56   20.90
  -2  -1   1  420.46   21.50
  -2  -1   1  407.06   22.70
  -1  -1   1  468.95   24.20
  -1   1  -1   90.39    4.50
  -1   1  -1   83.49    4.50
  -1   1  -1   85.19    4.60
  -1   1  -1   78.69    4.50
   1  -1   1   82.39    4.50
   1  -1   1   81.69    4.50
   1  -1   1   85.99    4.60
   1  -1   1   80.59    4.40
  -2   1  -1  239.38   13.10
  -2   1  -1  257.07   13.30
  -2   1  -1  259.27   13.20
  -2   1  -1  247.18   13.20
   2  -1   1  259.37   13.20
   2  -1   1  259.97   13.20
   2  -1   1  260.37   13.20
  -3   1  -1  184.68   10.30
  -3   1  -1  193.08   12.10
  -3   1  -1  197.58   10.20
  -3   1  -1  198.08   10.30
  -3   1  -1  193.18   10.30
   3  -1   1  198.08   10.20
   3  -1   1  194.68   10.30
   3  -1   1  212.78   14.40
   3  -1   1  195.78   10.20
  -4   1  -1 1597.74   90.69
  -4   1  -1 1925.71   91.79
  -4   1  -1 1710.63   89.49
   4  -1   1 1810.52   92.19
  -5   1  -1    2.90    6.90
  -5   1  -1    2.40    1.60
  -5   1  -1    2.20    2.50
  -5   1  -1   -6.40    5.30
  -5   1  -1    4.10    1.30
  -5   1  -1    2.80    1.70
  -5   1  -1    1.50    1.60
   5  -1   1    6.60    4.60
   5  -1   1    3.30    1.40
   5  -1   1    9.30    9.60
   5  -1   1    2.10    1.10
   5  -1   1    4.50    1.20
  -6   1  -1   17.80    1.90
  -6   1  -1   17.00    2.20
  -6   1  -1   10.30    6.20
  -6   1  -1   11.70    2.10
  -6   1  -1   24.10    7.90
  -6   1  -1   14.90    2.30
   6  -1   1   14.30    1.80
   6  -1   1    9.80    9.80
   6  -1   1   21.90    5.20
   6  -1   1   19.50    2.10
  -7   1  -1  147.39   14.20
  -7   1  -1  146.99    8.40
  -7   1  -1  144.99    8.10
  -7   1  -1  116.29   12.40
  -7   1  -1  148.09    9.80
  -7   1  -1  149.49    8.40
  -7   1  -1  141.69    8.30
   7  -1   1  149.49    8.20
   7  -1   1  141.49    8.10
  -8   1  -1    1.60    1.90
  -8   1  -1   -0.20    5.60
  -8   1  -1   -0.20    1.70
  -8   1  -1    0.60    1.70
  -8   1  -1    2.60    2.30
  -8   1  -1   -2.00    3.30
  -8   1  -1   -0.80    8.30
   8  -1   1    1.80    5.00
   8  -1   1   -0.70    1.50
   8  -1   1    1.70    9.20
  -9   1  -1   -0.60    2.10
  -9   1  -1    8.60    4.70
  -9   1  -1    0.20    2.20
   9  -1   1    4.50   11.00
   9  -1   1    3.80    1.90
   9  -1   1    1.80    1.60
 -10   1  -1  202.98   11.30
 -10   1  -1  202.48   11.60
 -10   1  -1  196.68   11.70
 -10   1  -1  208.38   14.90
 -10   1  -1  205.48   12.60
  10  -1   1  185.98   11.30
  10  -1   1  195.08   11.10
  10  -1   1  197.48   22.90
 -11   1  -1   39.10    3.70
 -11   1  -1   37.30    4.10
 -11   1  -1   36.50    4.40
 -11   1  -1   42.40    7.80
  11  -1   1    4.50   14.50
  11  -1   1   41.30    3.80
  11  -1   1   42.20    4.00
 -12   1  -1    0.00    3.00
 -12   1  -1    2.80    2.10
 -12   1  -1    3.70    2.90
 -12   1  -1    8.40    6.80
 -12   1  -1    6.30    2.80
  12  -1   1    4.60   15.00
  12  -1   1    2.30    2.00
  12  -1   1    3.20    2.20
 -13   1  -1   13.10    3.70
 -13   1  -1   11.30    2.60
 -13   1  -1   12.40    2.40
 -13   1  -1   16.00    3.20
  13  -1   1   10.80    2.50
  13  -1   1    5.90    2.40
  13  -1   1    2.40   29.40
 -14   1  -1    0.90    2.20
 -14   1  -1   -4.20    3.50
 -14   1  -1   10.10    2.90
 -14   1  -1   -6.10    7.20
 -14   1  -1    6.00    2.40
  14  -1   1    2.60    2.30
  14  -1   1   -1.00    2.30
  14  -1   1   26.80   17.80
  14   0  -1    1.90    0.70
  14   0  -1   -2.50    2.00
  14   0  -1   -9.00   14.50
 -14   0   1    1.50    2.00
 -14   0   1  -11.70    6.80
 -14   0   1    3.90    2.80
 -14   0   1   -2.40    3.10
 -14   0   1   -4.10    1.80
  13   0  -1    2.40    1.90
  13   0  -1    1.50   15.80
  13   0  -1   14.80   12.90
  13   0  -1    5.90    2.10
 -13   0   1    5.40    2.10
 -13   0   1    0.80    1.90
 -13   0   1    1.30    3.00
 -13   0   1    3.80    2.80
 -13   0   1   12.50    7.60
  12   0  -1   10.90    2.30
  12   0  -1   30.70   15.60
  12   0  -1   18.70    2.50
  12   0  -1    9.60    9.00
 -12   0   1   16.50    3.20
 -12   0   1   13.60    7.20
 -12   0   1    8.60    2.20
 -12   0   1    7.70    3.00
  11   0  -1   16.00   13.80
  11   0  -1   25.40    2.90
  11   0  -1   23.50    8.80
  11   0  -1   25.70    2.80
 -11   0   1   25.60    2.90
 -11   0   1   26.70    3.50
 -11   0   1   28.10    7.40
 -11   0   1   25.90    3.40
 -11   0   1   32.00    3.70
  10   0  -1   48.90    4.20
  10   0  -1   47.10    4.00
  10   0  -1   48.60   14.20
  10   0  -1   46.20    9.70
 -10   0   1   48.90    4.10
 -10   0   1   49.70    4.60
 -10   0   1   53.29    7.60
 -10   0   1   48.10    3.90
   9   0  -1   18.20   11.20
   9   0  -1   27.20    8.10
   9   0  -1   23.10    2.60
   9   0  -1   24.50    2.50
  -9   0   1    7.00    8.50
  -9   0   1   22.60    2.60
  -9   0   1   26.80    2.50
  -9   0   1   26.80    5.50
  -9   0   1   31.50    3.00
   8   0  -1   60.69   13.60
   8   0  -1   51.99    3.70
   8   0  -1   55.39    3.90
   8   0  -1   61.69    9.40
  -8   0   1   43.40    3.70
  -8   0   1   50.59    6.10
  -8   0   1   54.89    4.00
  -8   0   1   49.20    9.90
  -8   0   1   54.19    3.90
   7   0  -1 1001.20   54.99
   7   0  -1  999.50   48.70
   7   0  -1  871.31   52.19
   7   0  -1  930.61   48.70
  -7   0   1  958.90   48.70
  -7   0   1  996.20   48.80
  -7   0   1  907.41   49.20
  -7   0   1  916.11   53.19
   6   0  -1  620.24   38.60
   6   0  -1  685.43   41.30
   6   0  -1  682.43   34.70
  -6   0   1  682.03   34.70
  -6   0   1  694.13   34.80
  -6   0   1  684.43   34.70
  -6   0   1  652.93   39.50
  -6   0   1  666.53   35.70
   5   0  -1   86.19    9.70
   5   0  -1   92.79    5.20
   5   0  -1   90.59   11.60
  -5   0   1   83.89   10.50
  -5   0   1   87.79    5.10
  -5   0   1  105.19    9.40
  -5   0   1   84.79    6.60
  -5   0   1   87.69    5.20
   4   0  -1  156.88   14.50
   4   0  -1  145.09   12.40
   4   0  -1  145.89    8.20
  -4   0   1  155.58    8.20
  -4   0   1  156.48    8.30
  -4   0   1  153.58    8.20
  -4   0   1  168.18    8.90
  -4   0   1  157.18   14.00
  -4   0   1  165.28   11.90
   3   0  -1  402.56   21.80
   3   0  -1  470.45   25.50
   3   0  -1  373.06   24.10
  -3   0   1  426.26   21.80
  -3   0   1  447.96   22.00
  -3   0   1  451.05   24.90
  -3   0   1  447.96   24.10
  -3   0   1  419.76   21.70
  -3   0   1  408.56   21.70
   2   0  -1 4070.29  200.18
   2   0  -1 3614.94  207.28
  -2   0   1 3962.40  200.48
   1   0  -1   22.60    2.50
   1   0  -1   28.90    2.70
  -2   0  -1  108.09    6.10
  -2   0  -1   99.89    5.50
  -2   0  -1  117.19    8.50
  -2   0  -1  106.29    5.60
  -2   0  -1  104.79    5.60
   2   0   1   96.39    5.50
   2   0   1  103.49    5.60
   2   0   1  107.39    9.00
   2   0   1  100.09    5.60
  -3   0  -1 1524.75   76.09
  -3   0  -1 1496.15   75.19
   3   0   1 1540.05   76.49
   3   0   1 1300.87   75.09
  -4   0  -1   38.90    4.90
  -4   0  -1   36.30    2.90
  -4   0  -1   49.99    4.10
  -4   0  -1   48.90    6.60
  -4   0  -1   39.70    2.90
  -4   0  -1   39.10    2.70
  -4   0  -1   38.80    2.90
   4   0   1   33.10    4.80
   4   0   1   40.70    2.80
   4   0   1   32.50    7.20
   4   0   1   38.30    2.80
   4   0   1   39.60    2.70
  -5   0  -1  544.25   28.00
  -5   0  -1  495.55   26.00
  -5   0  -1  491.65   26.20
  -5   0  -1  505.75   26.00
  -5   0  -1  501.55   25.90
  -5   0  -1  496.25   29.70
  -5   0  -1  507.95   26.90
   5   0   1  541.95   31.50
   5   0   1  487.75   25.90
   5   0   1  499.55   25.80
   5   0   1  504.55   25.90
   5   0   1  448.66   27.80
  -6   0  -1    5.80    7.40
  -6   0  -1   11.80    4.60
  -6   0  -1    7.60    2.10
  -6   0  -1    9.60    2.00
  -6   0  -1    6.70    2.00
   6   0   1    7.20    1.60
   6   0   1   -0.70    5.60
   6   0   1    2.60    8.30
   6   0   1    5.70    1.80
   6   0   1    7.20    1.40
  -7   0  -1   43.10    8.60
  -7   0  -1   47.20    3.90
  -7   0  -1   52.79    5.90
  -7   0  -1   45.90    3.50
  -7   0  -1   47.20    3.90
   7   0   1   49.70   10.30
   7   0   1   40.50    3.40
   7   0   1   44.80    3.70
   7   0   1   41.90    2.90
   7   0   1   53.69    6.90
  -8   0  -1  116.89    7.10
  -8   0  -1  123.29    9.70
  -8   0  -1  118.49    7.10
  -8   0  -1  116.69    6.70
  -8   0  -1   90.69   11.50
   8   0   1   54.69   20.40
   8   0   1  114.69    6.90
   8   0   1  106.79    6.70
   8   0   1  118.29   11.00
  -9   0  -1  296.67   16.60
  -9   0  -1  318.67   19.40
  -9   0  -1  317.67   16.90
  -9   0  -1  300.37   16.80
  -9   0  -1  301.37   23.40
  -9   0  -1  303.27   16.40
   9   0   1  301.27   16.40
   9   0   1  310.37   16.60
   9   0   1  278.47   27.80
   9   0   1  340.67   20.00
 -10   0  -1   -1.50    5.40
 -10   0  -1    5.80    2.50
 -10   0  -1    4.90    2.40
 -10   0  -1    8.10    2.10
 -10   0  -1    7.10    2.00
  10   0   1   25.20   13.10
  10   0   1   12.00    6.60
  10   0   1    6.10    1.90
  10   0   1    5.90    2.20
 -11   0  -1    5.20    2.00
 -11   0  -1    6.70    2.60
 -11   0  -1    6.10    2.90
 -11   0  -1    6.00    6.40
 -11   0  -1    5.70    2.20
  11   0   1    2.80    2.20
  11   0   1   16.80    7.10
  11   0   1    8.30   13.30
  11   0   1    3.70    2.00
 -12   0  -1   -0.50    1.90
 -12   0  -1    4.00    2.20
 -12   0  -1    1.60    2.60
 -12   0  -1   -2.30    2.80
 -12   0  -1   -0.90    6.70
  12   0   1    3.80   13.80
  12   0   1   -2.10    2.10
  12   0   1    1.50    2.10
 -13   0  -1   30.90   10.50
 -13   0  -1   16.20    3.20
 -13   0  -1    9.60    3.60
 -13   0  -1   10.60    2.40
 -13   0  -1   13.30    2.70
  13   0   1   10.10   15.40
  13   0   1   13.10    2.50
  13   0   1   12.10    2.80
 -14   0  -1   -2.40    3.50
 -14   0  -1    6.30    2.40
 -14   0  -1   18.10    8.10
 -14   0  -1    7.80    2.90
  14   0   1   14.60   16.30
  14   0   1    3.00    2.40
  14   0   1    8.30    2.70
  14  -1  -1    6.50   15.70
  14  -1  -1    0.40    1.90
 -14   1   1   10.70    7.60
 -14   1   1    3.90    2.70
 -14   1   1   -8.80    3.10
  13  -1  -1    8.00    2.10
 -13   1   1    7.00    2.80
 -13   1   1    1.90    6.80
 -13   1   1    3.30    3.10
 -13   1   1    6.90    1.90
 -13   1   1    5.90    2.10
  12  -1  -1    4.80   14.10
  12  -1  -1   13.00    2.40
 -12   1   1   18.20    3.30
 -12   1   1   17.90    7.00
 -12   1   1   15.10    3.40
 -12   1   1   16.60    2.20
 -12   1   1   11.30    2.20
  11  -1  -1   67.09    4.90
  11  -1  -1   63.89   16.50
 -11   1   1   72.49    5.80
 -11   1   1   74.89    5.00
 -11   1   1   75.19    5.90
 -11   1   1   60.59    4.70
 -11   1   1   81.49    9.20
  10  -1  -1   34.60    8.60
  10  -1  -1   25.70   14.60
  10  -1  -1   29.70    2.80
 -10   1   1   30.40    3.40
 -10   1   1   25.90    2.80
 -10   1   1   29.90    2.70
 -10   1   1   23.80    6.00
   9  -1  -1    5.20    6.60
   9  -1  -1   16.00   11.50
   9  -1  -1    5.60    1.50
  -9   1   1    3.50    2.00
  -9   1   1    4.00    1.40
  -9   1   1    3.60    8.40
  -9   1   1    4.80    4.30
  -9   1   1    3.00    1.60
   8  -1  -1  207.98   20.80
   8  -1  -1  230.98   17.00
   8  -1  -1  230.38   12.10
  -8   1   1  233.48   12.20
  -8   1   1  235.18   18.20
  -8   1   1  226.68   12.30
  -8   1   1  221.98   12.00
  -8   1   1  174.88   18.70
   7  -1  -1   37.80    7.20
   7  -1  -1   42.80   18.60
   7  -1  -1   41.70    2.80
  -7   1   1   34.10    2.70
  -7   1   1   36.20    8.60
  -7   1   1   30.90    3.10
  -7   1   1   37.40    7.80
  -7   1   1   38.80    3.00
  -7   1   1   38.10    4.30
   6  -1  -1   57.19    8.50
   6  -1  -1   59.09    3.80
   6  -1  -1   69.49   11.60
  -6   1   1   79.89   10.60
  -6   1   1   59.79    3.80
  -6   1   1   58.19    9.70
  -6   1   1   63.19    5.20
  -6   1   1   58.19    4.00
   5  -1  -1   74.59    8.90
   5  -1  -1   81.69    4.50
   5  -1  -1   73.49   11.70
  -5   1   1   84.99   10.40
  -5   1   1   58.69    8.70
  -5   1   1   78.19    4.50
  -5   1   1   79.39    4.60
   4  -1  -1  201.18   10.20
   4  -1  -1  199.08   13.80
   4  -1  -1  208.98   16.20
  -4   1   1  197.78   10.20
  -4   1   1  203.28   10.30
  -4   1   1  200.28   15.10
  -4   1   1  191.58   10.20
  -4   1   1  158.48   14.20
   3  -1  -1 1186.18   61.29
  -3   1   1 1078.69   60.49
  -3   1   1 1195.28   60.99
   2  -1  -1   -3.80    5.90
   2  -1  -1    1.00    3.80
  -2   1   1   -1.80    4.50
  -2   1   1    1.70    4.40
   1  -1  -1  104.29    8.10
   1  -1  -1  109.99    6.90
  -1   1   1   95.39    6.60
  -1   1   1   93.09    7.10
  -1   1   1   95.09    5.20
  -1  -1  -1   12.30    1.20
  -2  -1  -1 2439.76  147.09
  -3  -1  -1    9.10    1.50
  -3  -1  -1    8.40    1.30
  -3  -1  -1    9.60    4.90
  -3  -1  -1    8.30    3.30
  -3  -1  -1    6.70    1.40
   3   1   1    9.10    1.40
   3   1   1    9.60    1.40
   3   1   1    7.60    1.30
   3   1   1    4.50    2.60
  -4  -1  -1  953.70   48.10
  -4  -1  -1  960.10   50.29
  -4  -1  -1  935.71   49.00
   4   1   1  951.80   48.10
   4   1   1  931.61   48.10
   4   1   1  891.41   49.10
   4   1   1  912.11   48.50
   4   1   1  970.30   48.10
   4   1   1  947.41   50.79
  -5  -1  -1  494.75   24.50
  -5  -1  -1  459.25   24.40
  -5  -1  -1  511.85   28.30
  -5  -1  -1  488.05   25.90
   5   1   1  452.75   24.50
   5   1   1  444.76   24.40
   5   1   1  528.25   29.30
   5   1   1  481.95   24.40
   5   1   1  430.66   26.50
   5   1   1  464.75   24.90
  -6  -1  -1  127.59   10.60
  -6  -1  -1  122.69   12.20
  -6  -1  -1  133.19    7.50
  -6  -1  -1  138.09    7.70
  -6  -1  -1  130.39    7.50
   6   1   1  130.29    7.60
   6   1   1  116.79   13.60
   6   1   1  103.19   10.60
   6   1   1  124.79    7.40
   6   1   1  134.29    7.30
  -7  -1  -1   89.49   11.00
  -7  -1  -1   93.39    5.70
  -7  -1  -1   82.19    5.40
  -7  -1  -1   89.49    5.80
  -7  -1  -1   80.99    5.60
  -7  -1  -1  101.39    8.60
   7   1   1   81.39    5.50
   7   1   1   85.59    9.40
   7   1   1   69.19   12.10
   7   1   1   89.69    5.70
   7   1   1   89.99    5.20
  -8  -1  -1   36.20    3.40
  -8  -1  -1   38.70    3.50
  -8  -1  -1   34.00    3.30
  -8  -1  -1   27.00    8.00
  -8  -1  -1   34.60    3.20
  -8  -1  -1   50.69    6.60
   8   1   1   33.90    2.70
   8   1   1   37.20    3.10
   8   1   1   34.20    3.20
   8   1   1   30.10    7.30
   8   1   1   30.10   11.10
  -9  -1  -1    3.70    1.70
  -9  -1  -1    3.60    1.80
  -9  -1  -1    3.10    1.90
  -9  -1  -1    7.10    7.90
  -9  -1  -1   -0.50    5.20
  -9  -1  -1   -1.00    2.00
   9   1   1    4.00    1.70
   9   1   1   -4.60    6.10
   9   1   1    5.60    9.90
   9   1   1    0.60    1.80
 -10  -1  -1   65.39    8.90
 -10  -1  -1   56.69    5.00
 -10  -1  -1   52.29    4.80
 -10  -1  -1   49.20    4.40
 -10  -1  -1   34.90   10.30
 -10  -1  -1   54.79    4.60
  10   1   1   55.29    4.40
  10   1   1   49.60   13.90
  10   1   1   53.59    8.90
  10   1   1   54.19    4.70
 -11  -1  -1  212.88   12.30
 -11  -1  -1  203.18   11.90
 -11  -1  -1  201.28   11.70
 -11  -1  -1  216.78   17.20
 -11  -1  -1  213.78   12.40
  11   1   1  199.78   12.00
  11   1   1  225.18   17.20
  11   1   1  204.88   11.70
  11   1   1  206.48   22.90
 -12  -1  -1   -1.30    2.40
 -12  -1  -1   -0.70    2.80
 -12  -1  -1   -2.00    1.90
 -12  -1  -1   -7.70    6.50
 -12  -1  -1    2.90    2.20
  12   1   1   -6.00   13.80
  12   1   1    1.00    2.30
  12   1   1   -8.50    6.50
  12   1   1    0.50    2.10
 -13  -1  -1   29.40    3.50
 -13  -1  -1   33.40    4.50
 -13  -1  -1   25.70    3.30
 -13  -1  -1   36.00   14.00
 -13  -1  -1   46.50    6.30
  13   1   1   16.50   15.50
  13   1   1   31.60    3.50
  13   1   1   55.19    8.80
  13   1   1   25.70    3.60
 -14  -1  -1   12.30    2.70
 -14  -1  -1   11.80    8.20
 -14  -1  -1    6.90    3.60
 -14  -1  -1   12.70    3.20
 -14  -1  -1    5.20    2.40
  14   1   1   21.60   16.90
  14   1   1   12.70    2.90
  14   1   1    9.40    2.70
 -15  -1  -1    9.50    8.20
 -15  -1  -1   12.20    2.80
 -15  -1  -1    4.50    4.20
 -15  -1  -1   17.20    3.00
  15   1   1   24.00   17.70
  15   1   1   15.80    2.90
  14  -2  -1   10.70   16.70
 -14   2   1    6.30    2.80
 -14   2   1    1.40    7.40
 -14   2   1    3.50    3.60
  13  -2  -1   38.00    3.40
  13  -2  -1   38.90   17.80
 -13   2   1   47.10    4.50
 -13   2   1   36.20    4.60
 -13   2   1   32.20    7.90
  12  -2  -1   -0.40   13.90
 -12   2   1    4.00    6.20
 -12   2   1    3.60    2.90
 -12   2   1    1.80    2.50
  11  -2  -1    9.70   13.50
  11  -2  -1   -1.10    1.60
 -11   2   1    0.80    2.30
 -11   2   1    1.20    1.50
 -11   2   1   -0.10    5.00
 -11   2   1    0.60    2.50
  10  -2  -1   52.89   16.20
  10  -2  -1   72.69    4.90
 -10   2   1   62.29    7.60
 -10   2   1   73.79    4.80
 -10   2   1   59.99   11.70
 -10   2   1   81.89    5.10
 -10   2   1   78.39    5.90
 -10   2   1   74.19    5.70
   9  -2  -1    2.70    1.40
   9  -2  -1    6.90    7.10
   9  -2  -1   -5.50   12.70
  -9   2   1    3.00    2.10
  -9   2   1    1.20    8.10
  -9   2   1    2.20    1.30
  -9   2   1    2.10    3.70
  -9   2   1    2.30    1.60
   8  -2  -1   17.50   10.70
   8  -2  -1   31.40    7.20
   8  -2  -1    7.80    1.50
  -8   2   1   -1.00    7.30
  -8   2   1    9.60    2.00
  -8   2   1    8.40    1.40
  -8   2   1    8.50    7.70
   7  -2  -1   11.40    1.50
   7  -2  -1   22.20    6.50
   7  -2  -1    6.40    9.80
  -7   2   1   12.10    1.80
  -7   2   1    7.60    6.80
  -7   2   1   18.30    7.10
  -7   2   1   10.20    1.40
  -7   2   1    9.60    1.80
   6  -2  -1    5.50    1.20
   6  -2  -1   16.10    9.00
   6  -2  -1   17.40    6.00
  -6   2   1    3.10    1.40
  -6   2   1    5.80    1.50
  -6   2   1   -5.40    6.80
  -6   2   1    5.80    1.10
  -6   2   1    3.40    6.80
   5  -2  -1  895.01   49.60
   5  -2  -1  865.71   43.70
  -5   2   1  834.82   43.70
  -5   2   1  844.32   43.80
  -5   2   1  821.42   47.80
  -5   2   1  874.71   43.80
   4  -2  -1   58.29    3.30
   4  -2  -1   54.39    9.40
  -4   2   1   60.69    8.10
  -4   2   1   56.69    3.40
  -4   2   1   53.09    3.40
  -4   2   1   54.29    3.30
  -4   2   1   63.79    8.30
   3  -2  -1    7.70    5.90
   3  -2  -1   14.80    4.40
   3  -2  -1    9.40    1.00
  -3   2   1    8.70    0.90
  -3   2   1   13.20    1.10
  -3   2   1   16.10    5.30
  -3   2   1   11.70    4.70
   2  -2  -1  768.82   41.40
   2  -2  -1  827.22   43.70
  -2   2   1  825.72   43.20
  -2   2   1  779.82   41.40
  -2   2   1  876.51   42.90
   1  -2  -1  741.93   38.20
   1  -2  -1  766.12   39.50
  -1   2   1  736.03   38.10
  -1   2   1  752.72   38.10
   0  -2  -1  282.07   15.00
   0  -2  -1  293.37   15.00
   0  -2  -1  276.87   15.10
   0   2   1  290.87   15.00
   0   2   1  302.67   14.90
   0   2   1  303.97   15.00
   0   2   1  284.27   15.20
  -1  -2  -1 2948.10  168.78
  -1  -2  -1 2809.72  158.58
   1   2   1 2677.53  158.08
   1   2   1 2594.54  163.88
  -2  -2  -1  469.25   24.20
  -2  -2  -1  462.45   24.20
  -2  -2  -1  464.55   24.20
  -2  -2  -1  460.75   24.20
  -2  -2  -1  498.45   25.20
  -2  -2  -1  462.05   25.20
   2   2   1  488.15   25.10
   2   2   1  470.25   25.10
   2   2   1  473.45   24.20
   2   2   1  469.25   24.20
   2   2   1  455.95   24.20
  -3  -2  -1   49.90    3.50
  -3  -2  -1   65.69    6.50
  -3  -2  -1   53.69    3.50
  -3  -2  -1   47.70    3.50
  -3  -2  -1   61.89    5.80
   3   2   1   58.59    6.60
   3   2   1   49.50    3.40
   3   2   1   51.39    3.50
   3   2   1   55.69    5.50
  -4  -2  -1   19.60    1.80
  -4  -2  -1   12.80    1.70
  -4  -2  -1    2.50    5.20
  -4  -2  -1   11.40    1.70
  -4  -2  -1   11.60    4.20
   4   2   1   12.00    5.50
   4   2   1   13.10    1.60
   4   2   1   17.80    3.80
   4   2   1    9.30    1.80
   4   2   1   13.30    1.80
  -5  -2  -1  647.74   33.40
  -5  -2  -1  700.73   36.20
  -5  -2  -1  611.24   33.30
   5   2   1  658.73   33.40
   5   2   1  636.94   37.10
   5   2   1  671.93   34.30
   5   2   1  612.04   33.40
   5   2   1  647.04   33.30
  -6  -2  -1   22.10    2.40
  -6  -2  -1   20.80    2.60
  -6  -2  -1   16.00    2.20
  -6  -2  -1   25.20    8.20
   6   2   1   24.30    4.00
   6   2   1   14.00    2.10
   6   2   1   14.40    2.30
   6   2   1    2.20    8.70
   6   2   1   16.90    2.30
   6   2   1   15.60    6.70
  -7  -2  -1  119.09   11.20
  -7  -2  -1  122.39    7.60
  -7  -2  -1  121.19   13.00
  -7  -2  -1  130.79    7.70
  -7  -2  -1  128.79    7.50
   7   2   1  125.59    7.50
   7   2   1  142.89   14.60
   7   2   1  112.59   11.40
   7   2   1  139.29    8.40
   7   2   1  125.79    7.30
   7   2   1  128.39    7.60
  -8  -2  -1    9.80    5.30
  -8  -2  -1    8.00    2.00
  -8  -2  -1   11.80    2.00
  -8  -2  -1    7.30    2.10
  -8  -2  -1    7.30    2.00
  -8  -2  -1    9.00    7.20
   8   2   1    5.50    1.80
   8   2   1    8.30    6.60
   8   2   1    6.30    1.60
   8   2   1    0.60    8.50
   8   2   1    7.00    2.00
  -9  -2  -1   43.70    4.00
  -9  -2  -1   45.20    4.10
  -9  -2  -1   45.10    4.10
  -9  -2  -1   38.80    7.30
  -9  -2  -1   44.10    3.90
  -9  -2  -1   35.20    8.90
   9   2   1   31.00    8.50
   9   2   1   37.30    3.10
   9   2   1   45.10   11.80
   9   2   1   46.80    3.90
   9   2   1   39.70    3.80
 -10  -2  -1   47.30    4.50
 -10  -2  -1   43.20    4.40
 -10  -2  -1   42.40    3.80
 -10  -2  -1   49.30    8.30
 -10  -2  -1   25.20    9.20
 -10  -2  -1   46.50    4.30
  10   2   1   27.60   13.10
  10   2   1   38.50    3.90
  10   2   1   44.10    4.10
  10   2   1   44.20    3.10
  10   2   1   32.30    8.80
 -11  -2  -1   36.70    4.10
 -11  -2  -1   45.90    8.90
 -11  -2  -1   32.50    3.70
 -11  -2  -1   37.80    3.70
 -11  -2  -1   37.60    4.40
  11   2   1   33.60   14.70
  11   2   1   36.50    4.00
  11   2   1   36.10    3.70
  11   2   1   28.30    9.20
 -12  -2  -1   56.69    5.30
 -12  -2  -1   56.69    9.60
 -12  -2  -1   43.50    4.30
 -12  -2  -1   53.19    5.00
 -12  -2  -1   41.50    4.30
  12   2   1   69.99   16.80
  12   2   1   46.50    4.60
  12   2   1   56.89    9.90
  12   2   1   53.29    4.50
 -13  -2  -1    0.30    3.00
 -13  -2  -1   -3.40    2.00
 -13  -2  -1    3.80    2.60
 -13  -2  -1    3.20    2.30
  13   2   1   -6.40    6.60
  13   2   1    0.90    2.40
  13   2   1   -2.10    2.10
  13   2   1   13.80   14.20
 -14  -2  -1   19.20    8.70
 -14  -2  -1   23.40    4.30
 -14  -2  -1   16.30    3.00
 -14  -2  -1   21.30    3.30
 -14  -2  -1   31.40    4.10
  14   2   1   21.90    3.40
  14   2   1   24.00    7.90
  14   2   1   24.60    3.60
  14   2   1   17.80   15.90
 -15  -2  -1    5.90    2.60
 -15  -2  -1    2.70    2.40
 -15  -2  -1    1.90    3.70
 -15  -2  -1   10.40    8.00
  15   2   1   -0.50   15.20
  15   2   1    9.40    2.90
  13  -3  -1   17.00   16.60
 -13   3   1   -5.60    3.10
 -13   3   1    7.20    2.60
 -13   3   1   -0.30    6.10
  12  -3  -1   33.50   17.50
 -12   3   1   10.40    3.40
 -12   3   1   22.80    3.30
 -12   3   1   14.10    6.50
  11  -3  -1   12.10   14.60
 -11   3   1   24.60    5.90
 -11   3   1   21.00   10.60
 -11   3   1   20.30    3.50
 -11   3   1   32.30    3.60
  10  -3  -1   43.30    3.50
  10  -3  -1   51.19   17.00
 -10   3   1   46.00    4.10
 -10   3   1   38.50    4.10
 -10   3   1   37.90    3.60
 -10   3   1   43.70   11.10
 -10   3   1   35.50    5.70
   9  -3  -1   16.80   13.00
   9  -3  -1   33.60    3.00
  -9   3   1   31.80    2.90
  -9   3   1   34.90    4.80
  -9   3   1   37.60    3.50
  -9   3   1   33.20    3.40
  -9   3   1   30.00   10.30
   8  -3  -1   14.30   11.10
   8  -3  -1   20.20    2.00
  -8   3   1   24.90    2.40
  -8   3   1   17.00    8.50
  -8   3   1   18.80    1.90
  -8   3   1   17.10    2.50
   7  -3  -1  204.38   10.40
   7  -3  -1  171.08   18.50
  -7   3   1  188.68   10.70
  -7   3   1  197.18   10.40
  -7   3   1  197.28   10.60
  -7   3   1  184.78   17.50
  -7   3   1  175.88   24.10
   6  -3  -1    4.40    1.20
  -6   3   1    3.40    1.30
  -6   3   1    1.30    6.70
  -6   3   1    5.60    1.60
  -6   3   1   12.30    7.10
  -6   3   1    5.70    1.10
   5  -3  -1    7.30    9.00
   5  -3  -1    0.50    1.10
  -5   3   1    3.80    1.50
  -5   3   1    0.50    7.40
  -5   3   1   13.70    7.50
  -5   3   1    1.30    1.00
   4  -3  -1  333.27   24.40
   4  -3  -1  324.77   16.70
  -4   3   1  334.67   22.20
  -4   3   1  301.57   17.10
  -4   3   1  330.97   16.70
  -4   3   1  321.17   16.70
   3  -3  -1  337.77   21.20
   3  -3  -1  318.37   16.60
  -3   3   1  347.37   19.30
  -3   3   1  314.47   16.60
  -3   3   1  313.47   16.60
  -3   3   1  312.87   16.60
  -3   3   1  326.27   16.60
   2  -3  -1  115.79    6.50
   2  -3  -1  144.69   11.60
  -2   3   1  129.39    6.60
  -2   3   1  128.89    6.50
  -2   3   1  120.99    6.50
  -2   3   1  112.69    6.50
   1  -3  -1    3.40    1.00
   1  -3  -1    0.10    0.80
   1  -3  -1    1.20    0.70
   1  -3  -1    2.10    0.80
  -1   3   1    1.60    1.40
  -1   3   1    0.30    1.00
  -1   3   1    1.50    0.90
  -1   3   1    1.20    0.90
   0  -3  -1    1.60    1.00
   0  -3  -1    0.10    0.70
   0  -3  -1   -0.60    0.90
   0  -3  -1    0.40    1.00
   0  -3  -1    0.60    1.60
   0   3   1    1.60    1.00
   0   3   1   -0.90    0.90
   0   3   1   -0.70    0.90
   0   3   1   -0.10    0.70
   0   3   1   -1.30    1.90
  -1  -3  -1   89.39    6.20
  -1  -3  -1   88.59    5.10
  -1  -3  -1   89.99    5.10
  -1  -3  -1   92.09    5.10
   1   3   1   87.49    6.40
   1   3   1   92.19    5.10
   1   3   1   85.09    5.30
   1   3   1   87.19    5.10
  -2  -3  -1  136.19    9.00
  -2  -3  -1  134.59    7.60
  -2  -3  -1  145.19    7.60
  -2  -3  -1  135.99    7.60
  -2  -3  -1  136.69    7.50
   2   3   1  141.89    9.30
   2   3   1  132.89    7.60
   2   3   1  134.09    7.60
   2   3   1  141.29    7.60
  -3  -3  -1  358.86   19.80
  -3  -3  -1  381.46   21.60
  -3  -3  -1  410.66   21.30
  -3  -3  -1  379.56   19.90
  -3  -3  -1  393.66   19.90
   3   3   1  391.26   19.90
   3   3   1  380.86   21.20
   3   3   1  365.26   19.80
   3   3   1  373.46   19.90
  -4  -3  -1  117.19    7.00
  -4  -3  -1  115.39    7.00
  -4  -3  -1  123.79    9.60
  -4  -3  -1  117.89   11.10
   4   3   1  124.89    7.10
   4   3   1  123.99    7.00
   4   3   1  128.39   10.60
   4   3   1  130.49    7.00
   4   3   1  125.09    9.40
  -5  -3  -1 1242.18   64.39
  -5  -3  -1 1308.47   65.89
  -5  -3  -1 1236.48   64.29
  -5  -3  -1 1223.48   64.29
  -5  -3  -1 1273.57   66.89
   5   3   1 1223.08   65.49
   5   3   1 1283.07   64.29
   5   3   1 1275.77   64.39
   5   3   1 1230.18   66.79
  -6  -3  -1  257.57   17.30
  -6  -3  -1  258.67   14.20
  -6  -3  -1  267.17   20.50
  -6  -3  -1  252.47   14.20
  -6  -3  -1  275.37   14.30
   6   3   1  273.47   14.30
   6   3   1  243.78   20.90
   6   3   1  254.97   14.30
   6   3   1  263.47   16.20
  -7  -3  -1  285.17   15.20
  -7  -3  -1  270.87   18.30
  -7  -3  -1  263.17   21.10
  -7  -3  -1  289.87   15.30
  -7  -3  -1  283.17   15.20
   7   3   1  279.27   15.00
   7   3   1  276.07   15.20
   7   3   1  237.58   22.10
   7   3   1  299.97   15.30
   7   3   1  267.47   16.60
  -8  -3  -1   63.29    4.80
  -8  -3  -1   57.49   10.20
  -8  -3  -1   68.99    5.10
  -8  -3  -1   58.49    8.30
  -8  -3  -1   64.49    4.90
   8   3   1   62.99   11.40
   8   3   1   67.99    4.50
   8   3   1   63.39    9.00
   8   3   1   60.79    4.90
   8   3   1   74.09    6.30
  -9  -3  -1    3.20    1.80
  -9  -3  -1    3.70    2.10
  -9  -3  -1    0.00    1.90
  -9  -3  -1   -6.50    6.60
  -9  -3  -1    1.00    2.10
  -9  -3  -1    5.10    6.00
   9   3   1    2.10    2.70
   9   3   1    1.60    2.00
   9   3   1   -0.60    1.70
   9   3   1   -8.30    9.20
   9   3   1   -0.90    6.90
   9   3   1    0.60    1.50
 -10  -3  -1   21.50    9.50
 -10  -3  -1   46.10    4.90
 -10  -3  -1   42.70    4.00
 -10  -3  -1   50.69    4.70
 -10  -3  -1   44.90    4.00
 -10  -3  -1   40.10    8.40
  10   3   1   41.10    4.10
  10   3   1   30.20    9.40
  10   3   1   43.70    4.00
  10   3   1   47.90   12.50
 -11  -3  -1   26.50    3.60
 -11  -3  -1   26.70    3.90
 -11  -3  -1   19.90    8.20
 -11  -3  -1   23.60    3.30
 -11  -3  -1   28.40    3.30
  11   3   1   10.30    9.60
  11   3   1   27.40   13.00
  11   3   1   25.00    2.40
  11   3   1   24.50    3.20
 -12  -3  -1    2.80    2.40
 -12  -3  -1   -3.30    7.20
 -12  -3  -1    2.90    2.80
 -12  -3  -1    2.00    2.40
 -12  -3  -1    2.80    3.00
  12   3   1   -2.40    2.10
  12   3   1  -18.70   11.90
  12   3   1    1.30    2.40
  12   3   1    4.90    9.10
 -13  -3  -1    4.60    2.90
 -13  -3  -1    1.10    7.50
 -13  -3  -1   -3.20    2.20
 -13  -3  -1    5.00    2.40
 -13  -3  -1   -1.50    3.10
  13   3   1    1.90   13.50
  13   3   1   10.00    8.20
  13   3   1    0.10    2.50
  13   3   1   -3.10    2.20
 -14  -3  -1   -1.40    3.20
 -14  -3  -1    1.20    2.50
 -14  -3  -1    4.00    2.50
 -14  -3  -1    5.20    3.30
 -14  -3  -1    2.40    7.60
  14   3   1    0.30    7.20
  14   3   1    3.20    2.60
  14   3   1   13.10   14.40
  14   3   1    0.70    2.70
 -15  -3  -1   18.60    8.60
 -15  -3  -1   15.20    3.00
 -15  -3  -1    6.70    4.00
 -15  -3  -1    9.20    3.00
  15   3   1   29.10   15.70
  15   3   1   20.00    4.80
  13  -4  -1  -17.00   15.10
 -13   4   1   -1.00    5.80
 -13   4   1    5.20    3.50
 -13   4   1    8.30    2.70
  12  -4  -1   53.99   19.40
 -12   4   1   15.70   11.80
 -12   4   1   31.00    3.60
 -12   4   1   33.70    6.50
 -12   4   1   26.40    4.30
  11  -4  -1    9.60   14.40
 -11   4   1   13.90   10.40
 -11   4   1   16.90    4.90
 -11   4   1    9.30    2.60
 -11   4   1   11.50    3.20
  10  -4  -1   22.00   14.80
 -10   4   1   -2.50    3.60
 -10   4   1    6.00    2.80
 -10   4   1    7.90    2.80
 -10   4   1   -1.00    9.50
   9  -4  -1   81.29    5.00
   9  -4  -1   73.49    5.40
   9  -4  -1   51.29   16.50
  -9   4   1   56.99   12.30
  -9   4   1   86.49    5.60
  -9   4   1   75.79    6.00
   8  -4  -1  130.99    7.30
   8  -4  -1  131.19   18.00
  -8   4   1  116.19    7.70
  -8   4   1  127.29    7.40
  -8   4   1   86.39   13.50
  -8   4   1  124.09    6.90
   7  -4  -1   10.50   10.30
   7  -4  -1    6.60    1.40
  -7   4   1    4.20    2.00
  -7   4   1    4.20    1.50
  -7   4   1    4.30    1.60
  -7   4   1    9.30    1.40
  -7   4   1    7.50    8.30
   6  -4  -1   22.10   10.70
   6  -4  -1   18.60    1.80
  -6   4   1   18.00    7.90
  -6   4   1   17.30    1.90
  -6   4   1   21.10    2.30
  -6   4   1   19.50    1.80
   5  -4  -1    2.40    1.10
   5  -4  -1    2.60    9.40
  -5   4   1    1.30    1.10
  -5   4   1    6.50    1.70
  -5   4   1   -4.00    6.40
  -5   4   1    1.80    1.10
   4  -4  -1    4.00    8.20
   4  -4  -1   10.30    1.50
  -4   4   1    4.90    1.80
  -4   4   1    9.50    1.40
  -4   4   1    6.40    1.50
  -4   4   1    1.30    5.80
   3  -4  -1  138.69    7.70
   3  -4  -1  135.59   12.70
  -3   4   1  142.19    7.60
  -3   4   1  136.49    7.70
  -3   4   1  148.59    7.60
  -3   4   1  171.98   12.20
  -3   4   1  128.59    7.90
   2  -4  -1  142.39    7.60
   2  -4  -1  140.49    7.60
   2  -4  -1  151.58   12.90
  -2   4   1  137.09    7.90
  -2   4   1  143.99    7.60
  -2   4   1  139.79    7.60
   1  -4  -1   38.90    2.60
   1  -4  -1   38.60    2.70
   1  -4  -1   45.50    3.00
   1  -4  -1   37.20    2.70
  -1   4   1   36.90    2.70
  -1   4   1   36.40    2.80
  -1   4   1   43.50    2.80
  -1   4   1   39.70    3.50
   0  -4  -1  701.53   37.70
   0  -4  -1  726.33   37.60
   0  -4  -1  712.93   37.60
   0  -4  -1  751.12   37.80
   0   4   1  765.92   37.70
   0   4   1  752.02   38.10
   0   4   1  755.32   37.90
   0   4   1  709.63   37.60
  -1  -4  -1 2101.09  110.39
   1   4   1 2218.08  110.59
  -2  -4  -1   17.70    2.00
  -2  -4  -1   19.80    2.10
  -2  -4  -1   20.80    1.90
  -2  -4  -1   16.30    1.90
  -2  -4  -1   23.50    3.80
   2   4   1   22.00    2.10
   2   4   1   19.00    2.00
   2   4   1   27.70    3.90
   2   4   1   22.80    2.10
  -3  -4  -1   30.80    3.00
  -3  -4  -1   44.40    4.90
  -3  -4  -1   30.50    2.90
  -3  -4  -1   35.00    2.90
   3   4   1   31.60    3.00
   3   4   1   32.60    4.90
   3   4   1   36.40    3.00
   3   4   1   33.30    2.90
  -4  -4  -1  111.69    6.70
  -4  -4  -1  115.29    6.70
  -4  -4  -1  115.69    6.70
  -4  -4  -1  108.39   10.50
  -4  -4  -1  123.99    9.20
   4   4   1  106.19    6.70
   4   4   1  117.59    6.80
   4   4   1  122.19    9.70
  -5  -4  -1   -8.10    4.70
  -5  -4  -1   -2.20    6.10
  -5  -4  -1   -1.80    1.60
  -5  -4  -1   -0.60    1.70
  -5  -4  -1    1.20    1.80
   5   4   1   -1.70    1.60
   5   4   1   -0.90    1.60
   5   4   1   -0.20    4.80
   5   4   1    1.00    1.70
  -6  -4  -1    1.40    6.90
  -6  -4  -1    8.50    2.20
  -6  -4  -1    7.90    2.10
  -6  -4  -1    7.70    2.10
  -6  -4  -1    4.40    5.90
   6   4   1   10.50    7.30
   6   4   1   21.50    5.80
   6   4   1    3.60    2.10
  -7  -4  -1   -1.30    1.70
  -7  -4  -1   -0.70    5.20
  -7  -4  -1   -0.20    2.00
  -7  -4  -1    1.10    1.80
  -7  -4  -1    5.60    7.30
   7   4   1    1.40    1.90
   7   4   1   -2.50    7.00
   7   4   1   -1.30    4.60
   7   4   1    1.50    1.70
   7   4   1    3.70    2.00
  -8  -4  -1   22.80    8.00
  -8  -4  -1   23.50    6.10
  -8  -4  -1   28.30    3.30
  -8  -4  -1   26.90    3.00
  -8  -4  -1   24.20    2.90
   8   4   1   41.90    9.40
   8   4   1   20.60    3.40
   8   4   1   30.10    3.30
   8   4   1   25.10    5.00
   8   4   1   29.30    2.80
  -9  -4  -1    3.30    1.90
  -9  -4  -1   -4.40    7.30
  -9  -4  -1    2.30    2.00
  -9  -4  -1    4.00    2.20
  -9  -4  -1    0.10    1.80
  -9  -4  -1    4.10    5.60
   9   4   1   -0.80    8.40
   9   4   1   -0.80    1.60
   9   4   1    2.80    1.90
   9   4   1   -2.30    3.50
   9   4   1    2.00    2.00
   9   4   1    9.60    7.20
 -10  -4  -1   19.60    2.80
 -10  -4  -1   16.30    2.70
 -10  -4  -1   17.00    3.10
 -10  -4  -1   20.70    7.30
 -10  -4  -1   12.40    8.70
 -10  -4  -1   16.10    3.00
  10   4   1   19.30    4.00
  10   4   1   17.00    2.40
  10   4   1   16.70    2.80
  10   4   1   13.10   10.40
  10   4   1   14.10    3.10
  10   4   1    6.50    8.50
 -11  -4  -1   25.70    3.80
 -11  -4  -1   28.20    3.90
 -11  -4  -1   32.80    3.60
 -11  -4  -1   21.20    7.80
 -11  -4  -1   26.50   10.80
 -11  -4  -1   19.80    3.20
  11   4   1   25.80    3.40
  11   4   1   17.30    9.70
  11   4   1   22.60    3.30
  11   4   1   47.90   13.20
  11   4   1   20.80    4.20
 -12  -4  -1  203.88   12.40
 -12  -4  -1  193.38   17.10
 -12  -4  -1  214.18   12.50
 -12  -4  -1  205.78   12.00
 -12  -4  -1  193.08   11.90
  12   4   1  258.67   23.50
  12   4   1  189.18   20.70
  12   4   1  190.18   11.90
  12   4   1  198.58   12.00
 -13  -4  -1    4.50    2.60
 -13  -4  -1    8.00    3.20
 -13  -4  -1    4.40    3.30
 -13  -4  -1    5.30    2.50
 -13  -4  -1    4.30    7.10
  13   4   1    4.10    2.70
  13   4   1    1.40    2.50
  13   4   1   -6.20   12.30
  13   4   1    7.80    9.40
 -14  -4  -1    6.70    2.80
 -14  -4  -1    7.60    2.90
 -14  -4  -1    7.50    3.70
 -14  -4  -1    6.40    7.60
  14   4   1    1.00   13.20
  14   4   1    9.70    2.80
 -15  -4  -1    4.00    2.60
 -15  -4  -1    0.50    7.70
  15   4   1   -2.00    8.10
  15   4   1    5.60    2.80
  15   4   1   33.10   15.10
  12  -5  -1   48.60   19.30
 -12   5   1   25.20    3.10
 -12   5   1   12.40    5.40
 -12   5   1   16.60    3.80
  11  -5  -1  -10.80   17.10
 -11   5   1   10.70    4.60
 -11   5   1    5.70   10.90
 -11   5   1   16.10    2.70
  10  -5  -1    5.50   15.50
 -10   5   1   -0.10    2.00
 -10   5   1   -1.80   10.40
 -10   5   1   -4.10    2.70
   9  -5  -1   54.39   16.70
  -9   5   1   42.90   11.70
  -9   5   1   30.60    3.10
  -9   5   1   33.60    4.00
  -9   5   1   40.50    3.40
   8  -5  -1   49.00    3.70
   8  -5  -1   60.29   14.80
  -8   5   1   44.70    4.00
  -8   5   1   55.89   11.70
  -8   5   1   50.99    3.60
  -8   5   1   44.50    4.20
   7  -5  -1   67.49   14.90
   7  -5  -1   45.70    3.70
  -7   5   1   46.40   10.90
  -7   5   1   42.10    3.60
  -7   5   1   49.80    3.40
  -7   5   1   43.60    3.90
  -7   5   1   48.10    3.60
   6  -5  -1   11.80   10.50
   6  -5  -1   15.00    1.80
  -6   5   1   23.40    7.90
  -6   5   1   18.30    1.80
  -6   5   1   12.40    1.70
  -6   5   1   15.10    2.40
  -6   5   1   18.10    1.80
   5  -5  -1    3.90   10.40
   5  -5  -1   10.70    1.50
  -5   5   1   10.60    6.20
  -5   5   1   11.80    1.50
  -5   5   1    7.40    2.00
  -5   5   1   10.50    2.10
  -5   5   1    9.50    1.40
   4  -5  -1  375.46   18.90
   4  -5  -1  349.96   25.90
  -4   5   1  356.76   18.90
  -4   5   1  360.06   18.90
  -4   5   1  342.67   19.10
  -4   5   1  360.96   18.80
  -4   5   1  393.36   22.70
   3  -5  -1   54.79    3.60
   3  -5  -1   57.19    3.70
   3  -5  -1   57.89    9.90
  -3   5   1   48.90    4.50
  -3   5   1   56.29    3.60
  -3   5   1   53.19    3.70
  -3   5   1   48.10    3.80
   2  -5  -1    2.50    1.20
   2  -5  -1    5.30    1.40
   2  -5  -1    5.90    1.40
   2  -5  -1    3.10    1.40
   2  -5  -1    3.00    7.10
  -2   5   1    8.40    1.50
  -2   5   1    4.00    1.50
  -2   5   1    3.30    2.30
   1  -5  -1  115.89    6.70
   1  -5  -1  122.79    6.80
   1  -5  -1  122.99    6.90
   1  -5  -1  125.99    7.00
  -1   5   1  129.49    7.10
  -1   5   1  116.39    6.80
  -1   5   1  116.79    7.50
  -1   5   1  123.69    6.80
   0  -5  -1   21.60    2.20
   0  -5  -1   23.10    2.70
   0  -5  -1   24.00    2.20
   0  -5  -1   24.50    2.40
   0   5   1   30.00    2.40
   0   5   1   27.70    2.40
   0   5   1   25.80    3.20
   0   5   1   25.00    2.20
  -1  -5  -1    4.30    1.40
  -1  -5  -1    4.90    1.40
  -1  -5  -1    3.00    1.00
  -1  -5  -1    5.70    2.40
  -1  -5  -1    4.70    1.40
   1   5   1    5.30    1.40
   1   5   1    4.60    1.40
   1   5   1    1.90    2.70
  -2  -5  -1  166.58    8.80
  -2  -5  -1  150.38    9.90
  -2  -5  -1  158.58    8.80
  -2  -5  -1  150.18    8.80
  -2  -5  -1  152.08    8.50
   2   5   1  150.78   10.30
   2   5   1  171.48    8.80
  -3  -5  -1  247.08   14.80
  -3  -5  -1  241.28   13.50
  -3  -5  -1  241.68   13.50
   3   5   1  253.37   15.40
   3   5   1  253.37   13.50
   3   5   1  258.97   13.90
   3   5   1  255.47   13.50
  -4  -5  -1  154.28    8.90
  -4  -5  -1  157.68    9.20
  -4  -5  -1  174.78   11.30
  -4  -5  -1  149.59    8.90
   4   5   1  143.89   11.60
   4   5   1  152.08    8.90
   4   5   1  152.48    8.90
   4   5   1  163.18    9.20
  -5  -5  -1   61.39    9.00
  -5  -5  -1   71.19    5.20
  -5  -5  -1   60.09    5.10
  -5  -5  -1   72.19    5.20
  -5  -5  -1   99.99    8.80
   5   5   1   69.09    5.10
   5   5   1   97.89    8.90
   5   5   1   71.69    5.20
   5   5   1   72.59    5.20
  -6  -5  -1  999.40   50.99
  -6  -5  -1  957.20   49.00
  -6  -5  -1  933.21   49.00
  -6  -5  -1  952.60   49.00
  -6  -5  -1  947.31   52.29
   6   5   1  967.90   51.09
   6   5   1  950.70   48.90
   6   5   1  908.01   48.90
   6   5   1  918.41   48.90
  -7  -5  -1   12.00    2.30
  -7  -5  -1   12.50    2.30
  -7  -5  -1    8.00    5.40
  -7  -5  -1    0.90    6.90
  -7  -5  -1   13.60    2.40
   7   5   1   11.60    3.90
   7   5   1    9.10    5.50
   7   5   1    9.90    2.20
  -8  -5  -1   35.80    3.60
  -8  -5  -1   22.40    8.10
  -8  -5  -1   41.00    3.70
  -8  -5  -1   38.80    3.80
  -8  -5  -1   49.60    7.40
   8   5   1   39.60    6.40
   8   5   1   28.70    3.30
   8   5   1   40.30    3.80
   8   5   1   42.80    4.20
  -9  -5  -1    7.90    2.40
  -9  -5  -1    4.90    2.20
  -9  -5  -1    6.20    2.20
  -9  -5  -1   10.20    2.50
  -9  -5  -1    2.40    7.60
  -9  -5  -1    5.00    5.90
   9   5   1    7.50    2.50
   9   5   1   10.00    2.40
   9   5   1    3.20    4.70
   9   5   1    6.60    2.00
 -10  -5  -1   26.40    7.40
 -10  -5  -1   22.90    3.50
 -10  -5  -1   23.10    3.60
 -10  -5  -1   31.30    3.50
 -10  -5  -1   23.80    3.20
  10   5   1   23.40    3.40
  10   5   1   30.70   10.30
  10   5   1   26.70    5.50
  10   5   1   22.10    2.90
  10   5   1   26.90    9.30
  10   5   1   23.80    3.30
 -11  -5  -1    3.60    2.90
 -11  -5  -1   -4.20    6.50
 -11  -5  -1    1.80    2.80
 -11  -5  -1    1.60    2.40
 -11  -5  -1   -4.50    8.60
  11   5   1    7.40    4.20
  11   5   1    1.40    2.30
  11   5   1    7.50    2.10
  11   5   1    7.20   10.80
  11   5   1    6.20    2.60
  11   5   1   -6.80    8.80
 -12  -5  -1    3.20    9.20
 -12  -5  -1   -1.00    2.90
 -12  -5  -1    4.10    2.90
 -12  -5  -1    1.10    2.40
 -12  -5  -1   -2.00    2.50
  12   5   1    0.50    1.90
  12   5   1   -4.00    9.60
  12   5   1    1.90    3.40
  12   5   1    1.60    2.50
  12   5   1  -10.00   10.90
  12   5   1   -0.10    2.60
 -13  -5  -1   -1.00    2.30
 -13  -5  -1   -2.40    3.00
 -13  -5  -1   -0.70    2.50
 -13  -5  -1    5.80    7.30
 -13  -5  -1    1.40    2.70
  13   5   1   -1.60    2.20
  13   5   1    1.60   12.00
  13   5   1    0.80    2.50
 -14  -5  -1    6.20    3.00
 -14  -5  -1    0.60    2.40
 -14  -5  -1   10.70    8.40
  14   5   1    2.40    2.70
  14   5   1   15.90   10.70
  14   5   1   14.80   12.90
 -15  -5  -1   30.80    4.30
 -15  -5  -1   21.80    4.90
 -15  -5  -1   25.30    8.90
 -15  -5  -1   31.60    4.00
  15   5   1   31.60   11.20
  15   5   1   34.00    4.20
  12  -6  -1  -10.20   17.40
 -12   6   1    4.60    2.10
 -12   6   1    0.10    4.50
 -12   6   1   -1.10    2.50
 -12   6   1   -6.90    3.20
  11  -6  -1   -1.30   16.20
 -11   6   1    2.60    2.00
 -11   6   1    1.20    2.40
 -11   6   1    1.80    4.00
 -11   6   1   -3.00    3.10
  10  -6  -1  -14.50   17.00
 -10   6   1    0.20    2.10
 -10   6   1   -3.30    2.80
 -10   6   1    8.80   11.00
 -10   6   1   -1.30    1.90
   9  -6  -1   18.70    2.30
   9  -6  -1   27.20   15.60
  -9   6   1   15.90    2.40
  -9   6   1   10.70   10.80
  -9   6   1   14.50    3.40
   8  -6  -1   42.40   15.30
   8  -6  -1   42.30    3.70
  -8   6   1   44.50    3.80
  -8   6   1   44.50    3.70
  -8   6   1   44.20    4.40
   7  -6  -1   -2.50   12.20
   7  -6  -1   21.90    2.30
  -7   6   1   20.60    2.20
  -7   6   1   15.40    3.00
  -7   6   1    9.60    9.50
  -7   6   1   16.70    2.00
   6  -6  -1   22.70    2.90
   6  -6  -1   31.80   12.60
  -6   6   1   33.00    9.00
  -6   6   1   32.60    2.70
  -6   6   1   24.10    2.30
  -6   6   1   22.90    3.10
   5  -6  -1   43.60    3.10
   5  -6  -1   48.00    3.40
   5  -6  -1   56.79   14.10
  -5   6   1   47.90    3.30
  -5   6   1   42.20    3.30
  -5   6   1   41.60    4.00
  -5   6   1   51.39    8.70
  -5   6   1   42.60    3.80
   4  -6  -1   29.10    2.70
   4  -6  -1   13.60    8.80
   4  -6  -1   39.00    2.90
  -4   6   1   31.00    2.80
  -4   6   1   33.40    2.80
  -4   6   1   30.20    3.20
  -4   6   1   28.70    2.70
  -4   6   1   43.10    7.20
   3  -6  -1  185.98    9.80
   3  -6  -1  154.58   15.00
   3  -6  -1  181.78    9.90
  -3   6   1  177.18    9.90
  -3   6   1  179.08    9.70
  -3   6   1  168.68   10.40
  -3   6   1  189.38    9.90
   2  -6  -1   76.59    4.70
   2  -6  -1   83.79    5.00
   2  -6  -1   93.89   10.50
   2  -6  -1   77.59    5.10
   2  -6  -1   80.39    5.00
  -2   6   1   79.49    5.20
  -2   6   1   71.49    6.10
  -2   6   1   86.79    5.00
   1  -6  -1  171.28    9.50
   1  -6  -1  169.98    9.40
   1  -6  -1  166.18    9.30
   1  -6  -1  168.08    9.70
  -1   6   1  168.48    9.50
  -1   6   1  164.68   10.40
  -1   6   1  170.98    9.40
  -1   6   1  178.08    9.50
   0  -6  -1  511.65   26.40
   0  -6  -1  509.45   26.40
   0  -6  -1  507.25   26.40
   0  -6  -1  514.15   26.70
   0   6   1  519.95   26.40
   0   6   1  479.45   27.10
   0   6   1  500.55   26.40
   0   6   1  508.65   26.40
  -1  -6  -1  329.07   17.50
  -1  -6  -1  323.27   17.50
  -1  -6  -1  348.17   17.60
  -1  -6  -1  321.47   17.20
   1   6   1  332.37   17.80
   1   6   1  333.37   17.60
   1   6   1  316.97   18.70
   1   6   1  339.57   17.50
  -2  -6  -1    0.20    1.40
  -2  -6  -1    5.60    1.70
  -2  -6  -1    5.80    3.40
  -2  -6  -1    0.70    1.60
  -2  -6  -1    2.60    1.70
   2   6   1    3.90    1.70
   2   6   1    3.00    1.80
   2   6   1    5.40    1.70
   2   6   1   10.80    4.30
  -3  -6  -1   -2.50    3.80
  -3  -6  -1    3.00    1.80
  -3  -6  -1    0.40    1.80
  -3  -6  -1    3.70    1.60
  -3  -6  -1    5.90    1.90
   3   6   1    1.80    1.70
   3   6   1   -0.70    4.40
   3   6   1    2.50    1.80
   3   6   1    7.20    1.90
  -4  -6  -1  188.48   11.00
  -4  -6  -1  198.28   13.40
  -4  -6  -1  193.98   10.90
  -4  -6  -1  199.38   11.00
   4   6   1  182.68   10.90
   4   6   1  204.98   11.00
   4   6   1  183.58   13.90
   4   6   1  194.48   11.00
  -5  -6  -1    4.20    5.30
  -5  -6  -1   12.10    2.50
  -5  -6  -1   13.50    2.50
  -5  -6  -1   11.60    2.30
  -5  -6  -1    8.90    6.00
   5   6   1   14.30    2.60
   5   6   1   17.60    2.50
   5   6   1   15.00    2.40
   5   6   1   12.30    6.10
  -6  -6  -1  319.87   16.60
  -6  -6  -1  268.87   20.70
  -6  -6  -1  300.57   16.60
  -6  -6  -1  307.07   16.50
  -6  -6  -1  305.27   19.00
   6   6   1  318.37   16.60
   6   6   1  294.07   16.50
   6   6   1  306.57   16.50
   6   6   1  279.17   19.30
  -7  -6  -1   41.20    3.90
  -7  -6  -1   24.90    8.00
  -7  -6  -1   32.90    6.70
  -7  -6  -1   40.50    3.70
  -7  -6  -1   39.70    3.70
   7   6   1   36.00    3.50
   7   6   1   37.50    7.00
   7   6   1   38.70    3.70
  -8  -6  -1   68.49    8.50
  -8  -6  -1   33.20    8.90
  -8  -6  -1   51.79    4.70
  -8  -6  -1   53.59    4.80
  -8  -6  -1   56.59    4.90
   8   6   1   75.49    8.40
   8   6   1   65.69    4.70
   8   6   1   64.19    5.00
  -9  -6  -1  232.78   13.00
  -9  -6  -1  223.68   13.10
  -9  -6  -1  236.08   16.90
  -9  -6  -1  217.88   19.80
  -9  -6  -1  223.78   13.00
  -9  -6  -1  226.38   13.10
   9   6   1  225.98   13.00
   9   6   1  212.38   15.80
   9   6   1  224.88   13.30
   9   6   1  235.18   12.80
 -10  -6  -1   15.30    7.00
 -10  -6  -1    4.10    2.30
 -10  -6  -1    4.60    2.60
 -10  -6  -1    5.70    2.50
 -10  -6  -1   -0.50    2.50
 -10  -6  -1   -1.80    8.20
  10   6   1    6.90    2.60
  10   6   1    4.30    2.60
  10   6   1    3.80    2.10
 -11  -6  -1    5.30    2.60
 -11  -6  -1   -1.70    2.60
 -11  -6  -1    4.00    2.70
 -11  -6  -1    2.20    2.30
 -11  -6  -1    9.30    7.20
 -11  -6  -1   -7.70    8.50
  11   6   1    2.00    4.90
  11   6   1    0.50    2.00
  11   6   1    4.70    2.60
  11   6   1    3.50    2.60
 -12  -6  -1  142.79   10.30
 -12  -6  -1  142.99    9.80
 -12  -6  -1  147.19    9.60
 -12  -6  -1  141.79   14.40
 -12  -6  -1  159.38   10.30
  12   6   1  161.68    9.10
  12   6   1  154.58    9.80
  12   6   1  140.89   13.20
  12   6   1  123.59   25.30
 -13  -6  -1   64.49    5.90
 -13  -6  -1   69.19    6.00
 -13  -6  -1   71.29   10.90
 -13  -6  -1   59.99    6.30
 -13  -6  -1   69.49    6.50
  13   6   1   72.99    5.10
  13   6   1   63.99    6.20
  13   6   1   71.19   16.50
  13   6   1   65.19    6.20
  13   6   1   81.39   10.50
 -14  -6  -1   72.19    6.90
 -14  -6  -1   67.09    6.20
 -14  -6  -1   61.99    6.10
 -14  -6  -1   80.59   11.60
  14   6   1   52.49   13.10
  14   6   1   73.29    6.50
  14   6   1   68.49    4.80
 -15  -6  -1    7.30    7.90
 -15  -6  -1    1.70    2.70
 -15  -6  -1    2.20    3.00
  15   6   1    0.10    2.80
  15   6   1    5.10   10.00
  11  -7  -1    7.50   17.70
 -11   7   1   21.80    4.30
  10  -7  -1  107.09   23.70
 -10   7   1  132.69    9.30
   9  -7  -1   67.89   18.80
  -9   7   1   47.90   14.30
  -9   7   1   60.09    5.60
   8  -7  -1   19.60   14.80
   8  -7  -1   18.50    2.40
  -8   7   1   13.00    3.40
  -8   7   1   20.80    2.30
  -8   7   1   21.60   11.30
   7  -7  -1    1.00   13.50
   7  -7  -1    1.00    1.70
   7  -7  -1   -1.20    0.50
  -7   7   1   -0.80    2.70
  -7   7   1   -2.10    1.60
  -7   7   1   -9.10    9.20
  -7   7   1   -0.10    1.50
   6  -7  -1   -8.30   11.80
   6  -7  -1    0.90    1.60
   6  -7  -1   -1.20    1.20
  -6   7   1    0.10    1.50
  -6   7   1    1.90    2.60
  -6   7   1   -0.10    1.50
  -6   7   1   -9.00    6.90
   5  -7  -1   11.90   10.20
   5  -7  -1    4.10    1.50
   5  -7  -1    3.80    1.60
  -5   7   1    2.20    6.50
  -5   7   1    7.00    1.60
  -5   7   1    5.50    1.50
  -5   7   1    7.60    2.70
  -5   7   1    4.00    1.80
   4  -7  -1  162.98    9.40
   4  -7  -1  163.38   16.80
   4  -7  -1  168.98    9.30
  -4   7   1  219.88   15.60
  -4   7   1  171.18    9.50
  -4   7   1  166.68    9.30
  -4   7   1  157.88   10.00
  -4   7   1  168.48    9.40
   3  -7  -1   21.30    8.50
   3  -7  -1   21.30    2.20
   3  -7  -1   19.50    2.20
  -3   7   1   19.90    2.40
  -3   7   1   20.40    2.10
  -3   7   1   20.40    3.20
   2  -7  -1   25.30    7.80
   2  -7  -1   30.40    2.70
   2  -7  -1   31.10    2.70
   2  -7  -1   30.00    2.80
   2  -7  -1   28.90    2.70
  -2   7   1   33.40    3.10
  -2   7   1   40.50    4.00
  -2   7   1   32.70    2.90
  -2   7   1   34.30    2.90
   1  -7  -1    3.40    1.60
   1  -7  -1    2.40    1.60
   1  -7  -1    3.00    1.70
   1  -7  -1   11.00    2.40
  -1   7   1    4.60    1.70
  -1   7   1   -0.10    3.00
  -1   7   1    4.30    1.90
  -1   7   1    4.90    1.70
   0  -7  -1   54.79    4.30
   0  -7  -1   54.09    4.20
   0  -7  -1   62.69    4.50
   0   7   1   57.19    4.40
   0   7   1   55.99    4.30
   0   7   1   62.99    5.90
   0   7   1   57.19    4.50
  -1  -7  -1    9.20    2.10
  -1  -7  -1    8.20    2.00
  -1  -7  -1   12.70    2.20
  -1  -7  -1    7.60    1.50
   1   7   1    6.80    2.20
   1   7   1    6.60    2.00
   1   7   1    7.10    2.00
   1   7   1    7.80    4.40
  -2  -7  -1    8.80    2.20
  -2  -7  -1   10.90    2.30
  -2  -7  -1    9.20    4.00
  -2  -7  -1   13.40    2.40
  -2  -7  -1   10.10    1.80
   2   7   1   12.50    2.30
   2   7   1   12.60    2.30
   2   7   1   17.10    5.20
   2   7   1    9.10    2.30
  -3  -7  -1   41.00    3.80
  -3  -7  -1   43.10    4.30
  -3  -7  -1   48.40    4.20
  -3  -7  -1   49.20    4.20
  -3  -7  -1   45.40    5.80
   3   7   1   32.70    6.20
   3   7   1   45.50    3.90
   3   7   1   46.80    4.20
   3   7   1   43.50    4.30
  -4  -7  -1  388.16   21.80
  -4  -7  -1  380.76   19.80
  -4  -7  -1  367.06   20.00
  -4  -7  -1  374.66   20.10
  -4  -7  -1  377.76   20.00
   4   7   1  364.26   20.00
   4   7   1  376.56   20.00
   4   7   1  362.46   20.00
   4   7   1  366.16   22.40
  -5  -7  -1  121.89    7.40
  -5  -7  -1  123.99    7.40
  -5  -7  -1  110.59    7.40
  -5  -7  -1  112.59   10.60
   5   7   1  105.99    7.30
   5   7   1  109.89    7.30
   5   7   1  117.19    7.40
   5   7   1  114.29   10.70
  -6  -7  -1   27.70    3.10
  -6  -7  -1   18.50    3.00
  -6  -7  -1   26.90    7.00
  -6  -7  -1   25.00    3.00
  -6  -7  -1   22.30    5.60
   6   7   1   33.80    6.70
   6   7   1   27.20    3.30
   6   7   1   20.10    2.90
   6   7   1   30.60    3.20
  -7  -7  -1    6.90    5.20
  -7  -7  -1    8.70    6.70
  -7  -7  -1    8.50    2.30
  -7  -7  -1   11.10    2.30
  -7  -7  -1    8.00    2.20
   7   7   1    7.40    2.20
   7   7   1    9.60    2.20
   7   7   1    7.80    2.30
   7   7   1   -3.80    5.30
  -8  -7  -1   50.99    4.70
  -8  -7  -1   44.00    9.60
  -8  -7  -1   56.59    4.80
  -8  -7  -1   55.19    4.90
  -8  -7  -1   43.00    7.50
   8   7   1   49.10    4.70
   8   7   1   52.19    4.70
   8   7   1   49.99    8.10
   8   7   1   53.69    4.50
  -9  -7  -1    3.00    2.50
  -9  -7  -1    1.70    2.20
  -9  -7  -1    1.40    7.70
  -9  -7  -1   -1.00    2.10
  -9  -7  -1   -0.10    2.10
  -9  -7  -1    8.40    6.20
   9   7   1    2.60    2.30
   9   7   1   -4.00    5.40
   9   7   1    2.30    2.10
 -10  -7  -1    2.80    2.70
 -10  -7  -1    3.20    2.40
 -10  -7  -1    4.70    2.60
 -10  -7  -1   -3.90    5.90
 -10  -7  -1    4.70    2.60
 -10  -7  -1   -0.90    8.50
  10   7   1    3.20    5.90
  10   7   1   -0.60    2.10
  10   7   1    2.70    2.50
  10   7   1   -1.00    2.40
 -11  -7  -1   10.20    3.00
 -11  -7  -1   -8.40    8.50
 -11  -7  -1    7.60   12.80
 -11  -7  -1    8.80    3.20
 -11  -7  -1    0.10    2.50
 -11  -7  -1    6.20    2.70
  11   7   1    6.10    2.40
  11   7   1    6.50    5.90
  11   7   1    1.80    2.80
  11   7   1    7.00    2.90
 -12  -7  -1   27.30    4.20
 -12  -7  -1   32.20    4.10
 -12  -7  -1   31.00    4.20
 -12  -7  -1   47.80    9.40
 -12  -7  -1   41.30    5.00
  12   7   1   36.30    6.90
  12   7   1   31.40    4.50
  12   7   1   29.40    4.10
  12   7   1   33.50    3.70
 -13  -7  -1    3.20    3.00
 -13  -7  -1   -2.50    7.20
 -13  -7  -1    6.10    3.00
 -13  -7  -1    2.40    2.60
  13   7   1    6.40    4.80
  13   7   1    3.40    2.70
  13   7   1    0.80   10.30
  13   7   1    4.10    2.30
  13   7   1    4.10    2.90
 -14  -7  -1   63.59   10.90
 -14  -7  -1   47.80    5.30
 -14  -7  -1   47.70    6.50
 -14  -7  -1   66.69    6.60
  14   7   1   66.49    6.90
  14   7   1   66.09    6.10
  14   7   1   48.80   13.20
  14   7   1   58.69    4.70
 -15  -7  -1   -1.80    3.00
 -15  -7  -1    4.00    7.80
 -15  -7  -1    7.20    2.90
  15   7   1   13.20   11.80
  15   7   1    2.00    1.80
  15   7   1    3.10    2.80
  11  -8  -1    1.00   18.20
 -11   8   1   -0.80    3.60
  10  -8  -1   -8.50   16.50
 -10   8   1   -0.50    3.40
   9  -8  -1   93.29   21.70
  -9   8   1   87.49    7.70
   8  -8  -1   22.10   15.70
   8  -8  -1   24.80    2.80
  -8   8   1   21.40    4.10
  -8   8   1   22.10    2.60
  -8   8   1   21.80    2.50
   7  -8  -1  100.49   19.00
   7  -8  -1  113.89    7.20
  -7   8   1  124.69    7.10
  -7   8   1  131.69   16.50
  -7   8   1  110.79    8.50
  -7   8   1  116.49    7.10
   6  -8  -1   -3.50   12.00
   6  -8  -1    0.40    1.90
   6  -8  -1    0.50    1.60
  -6   8   1    5.90    9.00
  -6   8   1    1.50    3.00
  -6   8   1    0.30    1.70
   5  -8  -1  282.07   14.80
   5  -8  -1  274.07   14.60
   5  -8  -1  221.08   22.80
  -5   8   1  272.27   14.90
  -5   8   1  279.37   14.60
  -5   8   1  257.57   15.50
  -5   8   1  285.07   21.40
  -5   8   1  264.47   14.70
   4  -8  -1  127.09    8.10
   4  -8  -1  138.69    8.00
   4  -8  -1  121.79   15.50
  -4   8   1  130.79    9.10
  -4   8   1  187.48   15.80
  -4   8   1  141.69    8.30
  -4   8   1  146.39    8.00
   3  -8  -1    6.40    1.70
   3  -8  -1    9.70    8.40
   3  -8  -1    5.70    1.90
  -3   8   1    9.30    1.90
  -3   8   1   11.90    2.20
  -3   8   1   10.30    3.10
  -3   8   1    8.70    1.80
   2  -8  -1    4.50    1.50
   2  -8  -1    5.00    7.80
   2  -8  -1    6.90    1.60
   2  -8  -1    8.20    3.00
   2  -8  -1    6.90    1.90
  -2   8   1    4.80    1.70
  -2   8   1    6.00    2.00
  -2   8   1    7.90    1.70
  -2   8   1    7.10    2.90
   1  -8  -1   37.20    3.60
   1  -8  -1   41.10    4.70
   1  -8  -1   36.80    3.40
   1  -8  -1   39.90    3.70
  -1   8   1   40.60    4.80
  -1   8   1   49.30    3.80
  -1   8   1   43.70    3.80
  -1   8   1   43.60    3.60
   0  -8  -1   30.20    3.00
   0  -8  -1   30.50    2.90
   0  -8  -1   32.20    2.90
   0   8   1   30.50    3.00
   0   8   1   26.70    3.10
   0   8   1   34.10    3.10
   0   8   1   26.00    4.50
  -1  -8  -1  578.14   30.00
  -1  -8  -1  595.54   30.00
  -1  -8  -1  567.34   30.50
  -1  -8  -1  576.44   30.10
  -1  -8  -1  577.74   29.50
   1   8   1  555.14   30.00
   1   8   1  559.64   30.00
   1   8   1  581.64   30.10
   1   8   1  563.94   31.30
  -2  -8  -1   62.99    4.80
  -2  -8  -1   59.39    4.80
  -2  -8  -1   57.19    4.20
  -2  -8  -1   64.09    6.10
  -2  -8  -1   67.09    4.90
   2   8   1   62.29    7.00
   2   8   1   67.39    4.90
   2   8   1   65.49    4.80
   2   8   1   60.69    4.90
  -3  -8  -1  227.58   12.80
  -3  -8  -1  226.78   12.80
  -3  -8  -1  237.78   12.80
  -3  -8  -1  231.98   12.30
  -3  -8  -1  220.28   14.10
   3   8   1  223.98   12.70
   3   8   1  208.08   12.70
   3   8   1  229.68   15.40
   3   8   1  234.18   12.80
  -4  -8  -1  446.66   22.80
  -4  -8  -1  386.46   24.00
  -4  -8  -1  434.16   22.70
  -4  -8  -1  426.76   22.80
  -4  -8  -1  448.46   22.50
   4   8   1  428.86   22.70
   4   8   1  397.66   24.90
   4   8   1  427.76   22.80
   4   8   1  414.56   22.70
  -5  -8  -1   92.39    6.60
  -5  -8  -1   99.69    6.60
  -5  -8  -1  100.89    9.60
  -5  -8  -1  100.49    6.30
  -5  -8  -1  101.89    6.80
   5   8   1  100.49    6.60
   5   8   1  103.59   10.10
   5   8   1   86.19    6.50
   5   8   1   97.49    6.60
  -6  -8  -1   -3.30    1.80
  -6  -8  -1   -1.10    4.40
  -6  -8  -1    7.30    5.80
  -6  -8  -1    0.30    1.80
  -6  -8  -1   -0.40    1.70
  -6  -8  -1    0.00    1.80
   6   8   1    0.50    2.00
   6   8   1    2.20    2.50
   6   8   1    8.30    5.70
   6   8   1    1.00    2.00
  -7  -8  -1    8.40    2.40
  -7  -8  -1    7.50    2.00
  -7  -8  -1    9.90    6.60
  -7  -8  -1    1.70    4.70
  -7  -8  -1    7.10    2.30
  -7  -8  -1    3.00    2.10
   7   8   1    5.50    2.20
   7   8   1    3.30    2.00
   7   8   1    6.30    2.20
   7   8   1   14.10    6.00
  -8  -8  -1   -0.60    2.10
  -8  -8  -1    1.20    2.10
  -8  -8  -1   -1.10    2.10
  -8  -8  -1    0.20    2.00
  -8  -8  -1  -10.20    6.80
  -8  -8  -1    0.60    5.30
   8   8   1    0.20    2.00
   8   8   1    3.60    6.00
   8   8   1    2.90    2.20
   8   8   1    4.00    2.20
  -9  -8  -1  236.08   13.60
  -9  -8  -1  223.38   13.50
  -9  -8  -1  242.28   13.60
  -9  -8  -1  233.38   13.70
  -9  -8  -1  223.98   20.90
  -9  -8  -1  241.18   17.00
   9   8   1  228.18   13.40
   9   8   1  237.88   13.60
   9   8   1  241.28   18.00
   9   8   1  230.68   13.60
 -10  -8  -1   73.69    6.80
 -10  -8  -1   72.49    6.30
 -10  -8  -1   67.29   10.00
 -10  -8  -1   65.09   11.50
 -10  -8  -1   62.79    6.10
  10   8   1   70.19    6.10
  10   8   1   77.39   10.10
  10   8   1   71.99    5.80
 -11  -8  -1    3.20    8.70
 -11  -8  -1   -2.90    2.40
 -11  -8  -1   -0.10    2.40
 -11  -8  -1    4.30    2.80
 -11  -8  -1    3.30    3.00
 -11  -8  -1    3.40    7.30
  11   8   1    4.50    3.00
  11   8   1    2.90    2.40
  11   8   1    4.10    2.80
  11   8   1   17.40    7.00
 -12  -8  -1   50.79    9.90
 -12  -8  -1   51.39    5.50
 -12  -8  -1   47.50    5.20
 -12  -8  -1   40.70    4.60
 -12  -8  -1   48.80    5.00
  12   8   1   42.90    5.30
  12   8   1   41.20    4.40
  12   8   1   43.90    4.90
  12   8   1   50.99    8.50
 -13  -8  -1   -2.50    2.40
 -13  -8  -1    4.90    3.60
 -13  -8  -1    1.40    7.40
 -13  -8  -1    0.60    2.90
  13   8   1   -0.10    2.30
  13   8   1    1.40    5.40
  13   8   1   -1.90    2.60
 -14  -8  -1   -1.60    3.60
 -14  -8  -1   -5.20    7.20
 -14  -8  -1    2.90    2.70
 -14  -8  -1    1.10    3.10
  14   8   1    6.70    5.00
  14   8   1    4.00    2.90
  14   8   1    3.50    2.30
  14   8   1    9.90   11.50
 -15  -8  -1    8.60    3.60
 -15  -8  -1   23.10    8.80
 -15  -8  -1   11.20    4.00
  15   8   1   17.30   11.60
  15   8   1    9.00    2.40
  15   8   1    1.10    3.70
  15   8   1    5.50    3.10
  10  -9  -1  -18.30   16.30
 -10   9   1   -0.20    3.50
   9  -9  -1   27.00   21.40
  -9   9   1   38.00    5.10
   8  -9  -1   53.49    4.40
   8  -9  -1   30.00   17.30
  -8   9   1   36.30    3.50
  -8   9   1   34.70    5.10
   7  -9  -1   26.60    2.90
   7  -9  -1   33.60    3.30
   7  -9  -1    6.80   14.90
  -7   9   1   35.40    3.20
  -7   9   1   34.60    3.20
  -7   9   1   32.30    5.30
   6  -9  -1   65.59    5.10
   6  -9  -1   50.29   15.90
   6  -9  -1   73.79    5.50
  -6   9   1   77.69    5.30
  -6   9   1   80.09    7.20
  -6   9   1   77.39    5.30
   5  -9  -1   17.60    2.40
   5  -9  -1   16.50    2.70
   5  -9  -1   30.60   12.80
  -5   9   1   20.20    2.50
  -5   9   1   19.40    4.10
  -5   9   1   15.50    8.70
  -5   9   1   18.50    3.00
   4  -9  -1  226.38   12.90
   4  -9  -1  230.88   12.70
   4  -9  -1  187.78   19.90
  -4   9   1  235.88   12.60
  -4   9   1  229.78   12.80
  -4   9   1  226.28   14.00
  -4   9   1  239.08   13.10
   3  -9  -1  166.68    9.60
   3  -9  -1  177.78    9.50
   3  -9  -1  126.59   15.40
  -3   9   1  149.99   10.80
  -3   9   1  170.28    9.80
  -3   9   1  164.38    9.60
  -3   9   1  166.58    9.40
   2  -9  -1   11.10    2.30
   2  -9  -1   16.10    2.00
   2  -9  -1   11.60    2.10
   2  -9  -1   17.90    2.40
  -2   9   1   14.80    2.50
  -2   9   1   10.90    2.10
  -2   9   1   14.30    3.70
  -2   9   1   11.60    2.20
   1  -9  -1   27.30    2.80
   1  -9  -1   19.10    2.50
   1  -9  -1   24.50    2.90
   1  -9  -1   25.90    3.20
  -1   9   1   25.90    2.80
  -1   9   1   27.60    3.10
  -1   9   1   21.20    4.20
  -1   9   1   26.30    2.70
   0  -9  -1   38.50    3.40
   0  -9  -1   39.50    3.50
   0  -9  -1   35.80    4.00
   0  -9  -1   33.20    3.30
   0   9   1   38.00    3.60
   0   9   1   33.70    3.30
   0   9   1   36.30    3.40
   0   9   1   39.40    5.20
  -1  -9  -1    9.90    2.20
  -1  -9  -1    8.00    2.10
  -1  -9  -1   12.60    3.20
  -1  -9  -1    5.70    2.00
  -1  -9  -1   10.30    1.60
   1   9   1   10.90    4.20
   1   9   1    9.50    2.10
   1   9   1    9.10    2.30
   1   9   1   10.60    2.20
  -2  -9  -1   38.20    3.80
  -2  -9  -1   36.50    3.30
  -2  -9  -1   39.00    4.80
  -2  -9  -1   46.50    4.00
  -2  -9  -1   44.40    4.10
   2   9   1   41.30    3.80
   2   9   1   47.60    4.00
   2   9   1   41.20    6.10
   2   9   1   44.40    4.20
  -3  -9  -1   10.00    2.60
  -3  -9  -1   12.20    4.10
  -3  -9  -1   12.10    2.00
  -3  -9  -1   13.80    2.50
  -3  -9  -1   10.20    2.30
   3   9   1   12.40    2.40
   3   9   1   12.30    2.40
   3   9   1   13.50    7.80
   3   9   1   14.20    2.40
  -4  -9  -1   49.00    4.10
  -4  -9  -1   45.90    3.80
  -4  -9  -1   47.90    5.80
  -4  -9  -1   40.60    4.40
  -4  -9  -1   39.50    4.40
   4   9   1   41.40    3.90
   4   9   1   37.40    4.00
   4   9   1   47.30    4.30
   4   9   1   41.60    6.90
  -5  -9  -1    3.90    2.00
  -5  -9  -1    5.70    4.20
  -5  -9  -1    4.80    2.00
  -5  -9  -1   -1.40    1.90
  -5  -9  -1    1.70    2.10
   5   9   1    3.10    2.00
   5   9   1    7.50    5.40
   5   9   1   -0.80    1.90
   5   9   1   -1.80    1.80
  -6  -9  -1  107.99    7.20
  -6  -9  -1  115.39    7.40
  -6  -9  -1  105.89    7.30
  -6  -9  -1  115.89   10.10
   6   9   1  121.79   11.60
   6   9   1  102.79    7.20
   6   9   1  102.79    7.30
   6   9   1  104.39    7.10
  -7  -9  -1  151.48    9.10
  -7  -9  -1  137.09    9.00
  -7  -9  -1  143.69    8.90
  -7  -9  -1  143.89   12.30
  -7  -9  -1  130.39   13.40
  -7  -9  -1  138.79    8.90
   7   9   1  143.39    8.90
   7   9   1  145.09    9.10
   7   9   1  139.39    9.00
   7   9   1  157.68   13.90
  -8  -9  -1   -0.70    5.20
  -8  -9  -1   11.60    3.00
  -8  -9  -1    3.20    2.40
  -8  -9  -1    4.40    2.50
  -8  -9  -1    7.60    2.80
  -8  -9  -1   16.90    7.80
   8   9   1    4.20    2.50
   8   9   1    5.10    2.50
   8   9   1    5.00    2.50
   8   9   1   -4.50    6.20
  -9  -9  -1   -0.10    2.50
  -9  -9  -1   -0.90    2.30
  -9  -9  -1    1.80    2.40
  -9  -9  -1    4.30    8.40
  -9  -9  -1   -3.80    2.30
  -9  -9  -1   -1.00    5.90
   9   9   1    0.70    2.30
   9   9   1    2.40    2.50
   9   9   1   -1.60    6.80
   9   9   1    0.40    2.30
 -10  -9  -1   13.40    3.10
 -10  -9  -1   15.70    3.30
 -10  -9  -1   11.00    3.10
 -10  -9  -1    7.20    6.60
 -10  -9  -1   12.30    3.50
 -10  -9  -1   15.50    9.80
  10   9   1    5.20    7.50
  10   9   1    7.80    2.80
  10   9   1   11.10    3.10
 -11  -9  -1   32.70    6.90
 -11  -9  -1   41.80    4.70
 -11  -9  -1   35.20    4.20
 -11  -9  -1   20.20   10.30
 -11  -9  -1   33.90    4.70
 -11  -9  -1   26.40    8.10
  11   9   1   41.00    4.30
  11   9   1   33.80    5.70
  11   9   1   38.30    8.80
  11   9   1   33.00    4.30
 -12  -9  -1   10.60    7.30
 -12  -9  -1   -0.30    2.80
 -12  -9  -1    8.10    2.90
 -12  -9  -1    4.10    2.90
 -12  -9  -1    0.40    3.30
  12   9   1    1.60    3.10
  12   9   1    3.00    3.00
  12   9   1    1.70    2.60
  12   9   1   -0.80    6.80
 -13  -9  -1    0.80    2.70
 -13  -9  -1    0.90    3.00
 -13  -9  -1   11.30    7.40
 -13  -9  -1    4.20    3.60
  13   9   1    3.60    3.00
  13   9   1    1.90    6.60
  13   9   1    5.90    2.70
 -14  -9  -1   80.39    7.40
 -14  -9  -1   83.29    7.00
 -14  -9  -1   77.79   11.60
  14   9   1   85.19    7.10
  14   9   1   71.89    6.20
  14   9   1   87.19   10.00
  14   9   1   85.29   15.00
 -15  -9  -1   12.10    3.90
 -15  -9  -1    7.30    8.90
 -15  -9  -1    7.10    3.00
  15   9   1   12.70    2.80
  15   9   1   14.00    3.50
  15   9   1   -0.60   11.80
  15   9   1   13.50    5.40
   9 -10  -1   -0.20    2.10
   9 -10  -1   -4.70   17.80
  -9  10   1   -2.80    3.60
   8 -10  -1    8.10    3.00
   8 -10  -1   -0.50   16.50
  -8  10   1    3.20    2.10
  -8  10   1    7.90    2.20
  -8  10   1   17.90    4.20
   7 -10  -1   21.20    2.90
   7 -10  -1   13.80    2.50
   7 -10  -1    3.90   15.40
  -7  10   1   17.40    3.80
  -7  10   1   17.60    2.60
  -7  10   1   19.40    4.40
   6 -10  -1    0.10    1.80
   6 -10  -1    5.00    2.20
   6 -10  -1   -3.20   14.80
  -6  10   1    0.10    3.50
  -6  10   1    2.50    3.70
  -6  10   1    1.60    1.90
   5 -10  -1   10.80    2.30
   5 -10  -1   14.50   13.60
   5 -10  -1   14.10    2.60
  -5  10   1   15.50    4.20
  -5  10   1   13.10    2.90
  -5  10   1   10.60    2.20
  -5  10   1   13.70    2.50
   4 -10  -1   -2.50    2.10
   4 -10  -1   -0.30    1.90
   4 -10  -1   13.30   12.40
  -4  10   1    2.80    2.50
  -4  10   1    5.20    4.10
  -4  10   1   -0.20    1.80
  -4  10   1    3.90    2.20
   3 -10  -1   40.80    4.20
   3 -10  -1   48.80    4.30
   3 -10  -1   55.49   12.40
  -3  10   1   49.60    4.20
  -3  10   1   53.29    4.50
  -3  10   1   46.30    4.40
   2 -10  -1   36.50   11.70
   2 -10  -1   45.00    4.30
   2 -10  -1   48.90    4.00
   2 -10  -1   55.19    4.30
   2 -10  -1   45.00    4.60
  -2  10   1   52.19    4.70
  -2  10   1   49.60    4.30
  -2  10   1   51.09    4.30
   1 -10  -1   82.69    5.70
   1 -10  -1   92.49    5.90
   1 -10  -1   77.69    6.00
   1 -10  -1   87.19    6.30
  -1  10   1   97.19    6.00
  -1  10   1   71.09    6.00
  -1  10   1   88.59    6.00
   0 -10  -1   30.50    3.70
   0 -10  -1   20.00    2.90
   0 -10  -1   24.40    2.90
   0 -10  -1   25.70    3.00
   0  10   1   24.20    2.90
   0  10   1   17.50    5.40
   0  10   1   20.00    2.90
   0  10   1   31.00    3.30
  -1 -10  -1  229.98   12.70
  -1 -10  -1  234.48   13.40
  -1 -10  -1  254.77   13.50
  -1 -10  -1  240.48   14.20
  -1 -10  -1  244.98   13.60
   1  10   1  242.48   13.50
   1  10   1  235.78   13.40
   1  10   1  235.28   13.50
   1  10   1  243.78   15.50
  -2 -10  -1  401.56   21.80
  -2 -10  -1  394.86   21.40
  -2 -10  -1  396.66   22.10
  -2 -10  -1  393.66   20.70
  -2 -10  -1  406.26   21.30
   2  10   1  391.56   21.30
   2  10   1  400.26   21.40
   2  10   1  382.06   23.20
   2  10   1  383.36   21.20
  -3 -10  -1  118.49    7.20
  -3 -10  -1  107.69    7.10
  -3 -10  -1  105.79    8.70
  -3 -10  -1  101.29    6.40
  -3 -10  -1  103.79    7.10
   3  10   1  108.49    7.00
   3  10   1  100.69    7.10
   3  10   1  104.19    7.10
   3  10   1  102.59   10.10
  -4 -10  -1   11.50    2.10
  -4 -10  -1    7.00    2.40
  -4 -10  -1    0.30    4.10
  -4 -10  -1    7.90    2.30
  -4 -10  -1    7.90    2.50
   4  10   1    4.70    2.20
   4  10   1    7.00    5.10
   4  10   1   12.60    2.60
   4  10   1    9.50    2.40
  -5 -10  -1   -2.70    2.00
  -5 -10  -1    0.50    1.80
  -5 -10  -1   -4.20    2.00
  -5 -10  -1   -3.70    2.10
  -5 -10  -1   -3.90    4.00
   5  10   1    3.50    2.20
   5  10   1   -1.20    1.90
   5  10   1    2.20    2.20
   5  10   1    2.80    5.40
  -6 -10  -1    2.90    2.30
  -6 -10  -1    5.80    2.10
  -6 -10  -1    0.60    2.40
  -6 -10  -1    9.40    5.10
  -6 -10  -1    2.20    2.10
   6  10   1    3.40    2.30
   6  10   1    1.50    2.20
   6  10   1   -1.60    2.20
   6  10   1    0.90    6.00
  -7 -10  -1   20.90    3.50
  -7 -10  -1   18.00    3.30
  -7 -10  -1   18.00    7.10
  -7 -10  -1   10.50    5.50
  -7 -10  -1   26.70    3.40
  -7 -10  -1   22.80    3.60
   7  10   1   20.60    3.40
   7  10   1   22.00    3.50
   7  10   1   18.30    7.40
   7  10   1   20.70    3.30
  -8 -10  -1  187.28   18.40
  -8 -10  -1  192.48   11.80
  -8 -10  -1  195.68   11.80
  -8 -10  -1  185.08   14.80
  -8 -10  -1  191.58   11.50
  -8 -10  -1  188.58   11.60
   8  10   1  193.38   11.60
   8  10   1  191.18   11.70
   8  10   1  171.58   16.70
   8  10   1  192.08   11.70
  -9 -10  -1    1.90    5.90
  -9 -10  -1    0.10    2.70
  -9 -10  -1    4.00    2.70
  -9 -10  -1   -0.90    2.40
  -9 -10  -1   -1.70    8.50
  -9 -10  -1    0.50    2.50
   9  10   1    1.30    2.60
   9  10   1    3.90    2.60
   9  10   1    5.30    7.30
   9  10   1    2.80    2.70
 -10 -10  -1    0.70    8.80
 -10 -10  -1    3.90    2.80
 -10 -10  -1    2.40    3.10
 -10 -10  -1    3.00    2.70
 -10 -10  -1   16.40    6.70
 -10 -10  -1    4.20    2.80
  10  10   1   -3.30    7.00
  10  10   1    1.20    2.60
  10  10   1   -2.60    2.50
  10  10   1    2.10    2.80
 -11 -10  -1    5.20    3.50
 -11 -10  -1  -14.70    8.20
 -11 -10  -1   -0.20    2.80
 -11 -10  -1   -0.50    2.80
 -11 -10  -1    4.40    6.70
 -11 -10  -1   -0.60    2.50
  11  10   1   -2.30    2.60
  11  10   1   12.90    8.00
  11  10   1   -0.30    2.50
 -12 -10  -1    0.80    3.20
 -12 -10  -1    0.50    3.30
 -12 -10  -1    3.00    2.70
 -12 -10  -1   -4.60    6.70
 -12 -10  -1   11.20    3.50
  12  10   1    2.30    2.90
  12  10   1    6.60    3.10
  12  10   1    0.40    3.10
  12  10   1    9.30    7.80
 -13 -10  -1   -0.10    7.00
 -13 -10  -1    0.20    2.60
 -13 -10  -1   -3.30    2.90
  13  10   1    2.70    2.80
  13  10   1    7.40    7.20
 -14 -10  -1   14.60    4.00
 -14 -10  -1   15.10    3.50
 -14 -10  -1    8.70    7.50
  14  10   1    5.40    6.70
  14  10   1   10.90    3.40
 -15 -10  -1   -2.80    3.40
 -15 -10  -1    8.10    7.50
 -15 -10  -1   -2.20    2.50
  15  10   1    2.90    3.10
  15  10   1   10.40    6.10
  15  10   1   -8.20   11.60
   8 -11  -1  -16.10   16.60
   8 -11  -1    7.60    2.60
  -8  11   1    2.60    2.00
  -8  11   1    7.70    4.30
  -8  11   1    3.20    2.10
   7 -11  -1    3.60    2.20
   7 -11  -1   10.10    2.70
   7 -11  -1   -0.50   16.60
  -7  11   1   10.50    4.40
  -7  11   1    4.90    2.20
  -7  11   1    8.50    4.00
   6 -11  -1    1.70   15.10
   6 -11  -1   -1.40    1.90
   6 -11  -1    4.70    3.00
  -6  11   1   -1.30    1.90
  -6  11   1   -0.90    4.10
   5 -11  -1    6.30   14.00
   5 -11  -1   14.80    2.90
   5 -11  -1   11.30    2.40
  -5  11   1   12.50    2.70
  -5  11   1   13.90    3.20
  -5  11   1   12.10    2.40
  -5  11   1   16.40    4.80
   4 -11  -1   38.00   14.00
   4 -11  -1   40.90    4.10
   4 -11  -1   39.90    3.70
  -4  11   1   34.30    5.70
  -4  11   1   43.30    4.00
  -4  11   1   44.20    4.40
  -4  11   1   33.90    3.50
   3 -11  -1    9.80    2.70
   3 -11  -1    6.40    2.30
   3 -11  -1   11.70   11.60
  -3  11   1   14.60    3.00
  -3  11   1    7.50    2.30
  -3  11   1   10.80    4.70
  -3  11   1    7.20    2.60
   2 -11  -1   17.10    3.70
   2 -11  -1   17.60   10.80
   2 -11  -1   18.40    2.60
   2 -11  -1   23.30    3.00
   2 -11  -1   21.20    3.20
  -2  11   1   27.90    5.40
  -2  11   1   21.90    3.10
  -2  11   1   18.10    3.20
  -2  11   1   22.00    2.90
   1 -11  -1   -1.30    2.60
   1 -11  -1    1.70    2.10
   1 -11  -1    6.00    2.40
   1 -11  -1    4.70    2.20
  -1  11   1    3.30    2.50
  -1  11   1    0.40    4.30
  -1  11   1    6.30    2.40
  -1  11   1   -0.20    2.10
   0 -11  -1    1.80    2.20
   0 -11  -1   -0.20    2.10
   0 -11  -1   -0.20    2.10
   0 -11  -1   -2.00    2.90
   0  11   1   -2.20    2.00
   0  11   1    2.80    2.00
   0  11   1   -1.70    4.30
   0  11   1    3.70    2.30
  -1 -11  -1    1.40    3.20
  -1 -11  -1   -0.20    2.10
  -1 -11  -1   -1.80    1.90
  -1 -11  -1    2.00    3.40
   1  11   1    0.80    2.30
   1  11   1   -0.80    4.40
   1  11   1    2.40    2.00
   1  11   1    1.30    2.20
  -2 -11  -1    1.10    2.20
  -2 -11  -1    2.60    3.70
  -2 -11  -1    3.70    1.60
  -2 -11  -1   -0.30    2.10
  -2 -11  -1    0.20    2.00
   2  11   1   -0.70    4.90
   2  11   1   -0.30    1.90
   2  11   1    1.10    2.30
   2  11   1    1.10    2.20
  -3 -11  -1   57.19    4.30
  -3 -11  -1   54.09    5.00
  -3 -11  -1   54.09    6.20
  -3 -11  -1   55.49    5.20
  -3 -11  -1   51.79    5.10
   3  11   1   54.09    4.90
   3  11   1   55.89    5.00
   3  11   1   54.39    5.20
   3  11   1   64.19    8.30
  -4 -11  -1   13.90    2.90
  -4 -11  -1    6.00    2.70
  -4 -11  -1    8.00    2.20
  -4 -11  -1    8.90    2.60
  -4 -11  -1    3.90    4.50
   4  11   1   13.70    3.00
   4  11   1    5.00    5.60
   4  11   1   10.50    2.60
   4  11   1    7.80    2.60
  -5 -11  -1   20.00    3.30
  -5 -11  -1   15.20    3.10
  -5 -11  -1   14.40    3.00
  -5 -11  -1   18.50    3.00
  -5 -11  -1   15.50    5.10
   5  11   1   16.20    3.20
   5  11   1   20.80    6.70
   5  11   1   18.50    3.10
   5  11   1   19.90    3.20
  -6 -11  -1  139.49    9.50
  -6 -11  -1  146.29    9.50
  -6 -11  -1  132.69   11.70
  -6 -11  -1  153.78    9.40
  -6 -11  -1  141.09    9.00
   6  11   1  153.28    9.50
   6  11   1  143.29   13.90
   6  11   1  142.59    9.40
   6  11   1  142.69    9.40
  -7 -11  -1  255.27   14.50
  -7 -11  -1  256.67   14.40
  -7 -11  -1  263.67   17.20
  -7 -11  -1  241.88   14.00
  -7 -11  -1  230.48   14.40
   7  11   1  234.68   14.40
   7  11   1  228.58   14.20
   7  11   1  245.08   18.90
   7  11   1  258.67   14.40
  -8 -11  -1   11.30    8.10
  -8 -11  -1   18.10    6.50
  -8 -11  -1   19.30    3.60
  -8 -11  -1   18.80    3.50
  -8 -11  -1   15.90    3.60
  -8 -11  -1   22.30    3.50
   8  11   1   21.70    3.70
   8  11   1   22.20    3.70
   8  11   1   19.30    3.60
   8  11   1    7.50    8.00
  -9 -11  -1    2.40    3.10
  -9 -11  -1   -4.10    2.60
  -9 -11  -1    1.90    2.50
  -9 -11  -1   12.10    9.30
  -9 -11  -1   -0.50    2.60
  -9 -11  -1    3.80    6.10
   9  11   1   -0.20    2.80
   9  11   1    1.00    2.70
   9  11   1   12.00    8.10
 -10 -11  -1   16.80    9.80
 -10 -11  -1   24.60    3.90
 -10 -11  -1   27.30    4.40
 -10 -11  -1   31.90    8.00
 -10 -11  -1   26.30    4.80
 -10 -11  -1   20.00    3.60
  10  11   1   22.80    3.80
  10  11   1   28.60    4.40
  10  11   1   33.60    9.30
  10  11   1   28.90    4.00
 -11 -11  -1   28.90    4.40
 -11 -11  -1   27.00    4.80
 -11 -11  -1   33.10    4.40
 -11 -11  -1   32.80   10.60
 -11 -11  -1   16.30    7.70
 -11 -11  -1   28.20    4.10
  11  11   1   28.80    4.10
  11  11   1   21.80    4.00
  11  11   1   24.80    9.70
  11  11   1   23.70    4.10
 -12 -11  -1   43.60    8.40
 -12 -11  -1   23.00    3.90
 -12 -11  -1   28.60    8.20
 -12 -11  -1   24.90    4.40
  12  11   1   28.20    4.00
  12  11   1   25.40    4.30
 -13 -11  -1    1.10    3.20
 -13 -11  -1    0.00    2.50
 -13 -11  -1    5.90    7.10
  13  11   1   -0.10    2.60
  13  11   1    8.40    7.80
  13  11   1    7.10    3.60
 -14 -11  -1   -4.30    3.00
 -14 -11  -1   -0.70    2.50
  14  11   1   -0.80    2.60
  14  11   1    1.40    2.90
  14  11   1   11.60    7.90
   7 -12  -1   -0.20    2.00
   7 -12  -1    8.30    2.80
   7 -12  -1    7.30   18.00
  -7  12   1   11.70    4.80
  -7  12   1    1.10    2.20
  -7  12   1    1.40    2.40
   6 -12  -1   30.10    3.50
   6 -12  -1   30.40   17.00
   6 -12  -1   37.80    4.10
  -6  12   1   36.70    3.60
  -6  12   1   36.60    3.90
  -6  12   1   42.80    6.20
   5 -12  -1   -0.20    2.50
   5 -12  -1   13.10   15.20
   5 -12  -1    1.70    2.10
  -5  12   1    0.70    2.20
  -5  12   1    5.00    4.60
  -5  12   1   -4.30    4.70
  -5  12   1   -2.50    1.90
   4 -12  -1    7.20    5.20
   4 -12  -1   -1.70    2.10
   4 -12  -1  -17.10   12.90
  -4  12   1    2.10    2.20
  -4  12   1   -0.60    2.70
  -4  12   1   -3.30    4.30
  -4  12   1    4.50    2.50
   3 -12  -1   25.40   13.20
   3 -12  -1   38.20    4.20
   3 -12  -1   38.10    4.00
  -3  12   1   33.90    6.20
  -3  12   1   38.80    4.50
  -3  12   1   48.60    4.40
  -3  12   1   45.60    4.40
   2 -12  -1  103.69    7.60
   2 -12  -1  105.59   15.40
   2 -12  -1  108.69    6.90
   2 -12  -1  120.09    7.40
  -2  12   1  100.59    9.80
  -2  12   1  102.29    7.60
  -2  12   1  106.99    7.30
  -2  12   1  107.19    7.60
   1 -12  -1   38.80    3.80
   1 -12  -1   36.90    4.20
   1 -12  -1   38.70    4.40
   1 -12  -1   41.50    4.10
  -1  12   1   43.90    4.40
  -1  12   1   45.90    4.60
  -1  12   1   38.50    6.50
  -1  12   1   37.00    3.90
   0 -12  -1   -2.40    3.00
   0 -12  -1   -2.80    2.10
   0 -12  -1   -0.80    2.30
   0  12   1    7.30    5.00
   0  12   1    0.50    4.10
   0  12   1   -2.10    2.40
   0  12   1    2.40    2.60
  -1 -12  -1   -2.00    3.50
  -1 -12  -1    3.00    2.50
  -1 -12  -1    1.30    2.30
  -1 -12  -1    5.60    2.60
   1  12   1   -0.60    2.50
   1  12   1    3.40    2.60
   1  12   1    2.80    2.50
   1  12   1   -1.80    5.00
  -2 -12  -1   55.09    6.00
  -2 -12  -1   48.00    4.80
  -2 -12  -1   45.10    4.60
  -2 -12  -1   51.39    4.00
  -2 -12  -1   48.50    4.70
   2  12   1   55.99    8.30
   2  12   1   46.00    4.80
   2  12   1   44.80    4.50
   2  12   1   54.29    5.00
  -3 -12  -1   42.90    4.40
  -3 -12  -1   43.50    3.60
  -3 -12  -1   33.90    4.20
  -3 -12  -1   54.29    6.20
  -3 -12  -1   43.00    4.40
   3  12   1   37.40    4.30
   3  12   1   35.20    7.70
   3  12   1   34.50    4.00
   3  12   1   39.20    4.40
  -4 -12  -1   36.40    4.30
  -4 -12  -1   41.10    6.00
  -4 -12  -1   35.90    4.20
  -4 -12  -1   38.90    3.70
  -4 -12  -1   40.00    4.40
   4  12   1   29.90    7.60
   4  12   1   37.40    4.30
   4  12   1   36.80    4.20
   4  12   1   37.90    4.20
  -5 -12  -1   83.49    6.50
  -5 -12  -1   74.89    6.20
  -5 -12  -1   57.49    7.60
  -5 -12  -1   72.49    6.30
  -5 -12  -1   68.99    6.30
   5  12   1   74.99    6.10
   5  12   1   66.99    9.80
   5  12   1   78.09    6.50
   5  12   1   73.49    6.20
  -6 -12  -1   65.39    6.30
  -6 -12  -1   63.19    6.20
  -6 -12  -1   69.29    6.10
  -6 -12  -1   64.69    5.70
  -6 -12  -1   80.59    8.70
   6  12   1   51.99    9.90
   6  12   1   69.09    6.10
   6  12   1   66.49    5.90
  -7 -12  -1    1.60    2.60
  -7 -12  -1    2.40    2.90
  -7 -12  -1   -2.80    2.70
  -7 -12  -1    0.20    5.00
  -7 -12  -1   -7.00    2.30
   7  12   1    1.70    2.50
   7  12   1   -1.00    7.10
   7  12   1   -1.20    2.80
   7  12   1    0.20    2.50
  -8 -12  -1    5.00    5.90
  -8 -12  -1    2.90    3.20
  -8 -12  -1   18.80    7.90
  -8 -12  -1    5.70    2.70
  -8 -12  -1    2.30    3.00
  -8 -12  -1    3.20    2.80
   8  12   1    2.90    2.90
   8  12   1    3.40    3.00
   8  12   1    0.80    7.60
   8  12   1    4.00    3.00
  -9 -12  -1    0.20    8.50
  -9 -12  -1   -2.00    2.60
  -9 -12  -1    4.20    3.00
  -9 -12  -1    7.10    6.30
  -9 -12  -1    5.30    3.00
  -9 -12  -1    6.80    3.30
   9  12   1   -0.20    2.70
   9  12   1    8.10    3.30
   9  12   1   12.00    8.40
 -10 -12  -1   18.30    3.70
 -10 -12  -1    1.80    8.80
 -10 -12  -1   14.80    3.90
 -10 -12  -1    2.20    6.30
 -10 -12  -1    9.50    3.60
 -10 -12  -1   11.50    3.30
  10  12   1    9.50    8.50
  10  12   1   15.90    3.50
  10  12   1   11.90    3.60
  10  12   1   12.00    3.30
 -11 -12  -1   87.49    8.50
 -11 -12  -1   60.89   10.20
 -11 -12  -1   62.29   12.40
 -11 -12  -1   77.49    7.20
 -11 -12  -1   88.69    7.20
 -11 -12  -1   80.89    7.50
  11  12   1   82.59    8.00
  11  12   1   86.09    7.30
  11  12   1   79.09    7.00
  11  12   1   88.29   13.10
 -12 -12  -1   16.90    4.10
 -12 -12  -1   16.10    3.60
 -12 -12  -1   14.40    7.30
  12  12   1   25.90    9.70
  12  12   1   10.40    3.30
  12  12   1   12.90    3.50
 -13 -12  -1   -0.70    2.60
 -13 -12  -1   -0.40    6.50
 -13 -12  -1    0.50    3.60
  13  12   1   -0.90    2.70
  13  12   1   -3.20    8.00
  13  12   1   -0.70    2.90
 -14 -12  -1    4.50    7.30
 -14 -12  -1   -0.30    4.60
 -14 -12  -1    4.10    2.90
  14  12   1   -1.20    2.70
  14  12   1    5.40    3.20
  14  12   1   17.90   10.40
   6 -13  -1   12.30   21.50
  -6  13   1   13.10    5.10
   5 -13  -1    0.60   15.50
   5 -13  -1    1.20    2.20
   5 -13  -1   -1.40    2.80
  -5  13   1   -2.10    2.20
  -5  13   1   -1.40    2.80
  -5  13   1   -1.00    4.60
  -5  13   1    3.90    2.60
   4 -13  -1   -1.10    2.20
   4 -13  -1   -2.70   14.10
   4 -13  -1    6.50    2.80
  -4  13   1    2.90    2.90
  -4  13   1    4.00    4.80
  -4  13   1    0.50    2.10
  -4  13   1   -4.20    2.30
   3 -13  -1   26.10    3.50
   3 -13  -1   29.50    3.80
   3 -13  -1   46.50   15.30
  -3  13   1   27.50    3.40
  -3  13   1   28.40    6.30
  -3  13   1   30.60    4.20
  -3  13   1   25.50    3.80
   2 -13  -1   -2.00   12.00
   2 -13  -1    5.30    2.10
   2 -13  -1    6.50    2.60
   2 -13  -1    4.80    2.70
  -2  13   1    9.20    5.30
  -2  13   1    4.20    3.00
  -2  13   1   12.40    2.90
  -2  13   1    4.70    2.50
   1 -13  -1    3.80    2.40
   1 -13  -1   -2.10    2.20
   1 -13  -1    0.80    2.80
   1 -13  -1    4.90    3.60
  -1  13   1   10.80    5.60
  -1  13   1    4.30    2.50
  -1  13   1    2.50    2.70
  -1  13   1    0.30    2.70
   0 -13  -1   -0.50    2.40
   0 -13  -1   -1.10    3.20
   0 -13  -1    4.00    2.80
   0 -13  -1    3.10    2.50
   0  13   1    7.50    5.60
   0  13   1    4.20    2.70
   0  13   1   -0.40    2.80
   0  13   1    2.40    2.40
  -1 -13  -1    3.30    3.70
  -1 -13  -1    0.20    2.40
  -1 -13  -1    6.10    2.80
  -1 -13  -1    6.50    2.80
   1  13   1    5.00    2.60
   1  13   1    3.10    2.80
   1  13   1    7.00    5.90
   1  13   1    4.70    2.90
  -2 -13  -1    2.00    2.70
  -2 -13  -1   -0.50    2.40
  -2 -13  -1   -0.60    4.00
  -2 -13  -1   -2.20    1.70
  -2 -13  -1   -1.30    2.50
   2  13   1    1.10    2.70
   2  13   1    2.60    2.40
   2  13   1    5.10    6.10
   2  13   1    3.00    2.80
  -3 -13  -1   16.90    3.30
  -3 -13  -1   19.40    2.70
  -3 -13  -1   10.40    3.10
  -3 -13  -1   16.20    5.00
  -3 -13  -1   23.90    3.70
   3  13   1   20.50    6.90
   3  13   1   19.10    3.70
   3  13   1   16.20    3.50
   3  13   1   16.00    3.20
  -4 -13  -1    9.70    3.20
  -4 -13  -1    7.90    3.10
  -4 -13  -1    8.90    2.50
  -4 -13  -1    8.30    5.00
  -4 -13  -1    9.60    2.90
   4  13   1   10.10    3.20
   4  13   1    5.70    2.70
   4  13   1    4.80    6.40
   4  13   1    7.80    3.00
  -5 -13  -1   28.00    4.30
  -5 -13  -1   37.80    3.80
  -5 -13  -1   34.10    4.40
  -5 -13  -1   40.80    7.30
  -5 -13  -1   31.50    4.10
   5  13   1   26.00    4.20
   5  13   1   33.60    8.40
   5  13   1   31.40    4.20
   5  13   1   25.10    3.90
  -6 -13  -1   11.00    2.90
  -6 -13  -1    5.40    2.90
  -6 -13  -1   -0.20    2.80
  -6 -13  -1   12.10    5.80
  -6 -13  -1    4.60    3.10
   6  13   1    6.90    3.10
   6  13   1   -1.40    6.80
   6  13   1    4.60    2.90
   6  13   1    5.00    2.70
  -7 -13  -1   17.40    4.10
  -7 -13  -1   12.00    3.50
  -7 -13  -1   21.70    6.20
  -7 -13  -1   13.20    3.30
  -7 -13  -1   22.30    3.50
   7  13   1   18.00    3.60
   7  13   1   16.10    3.90
   7  13   1   17.70    3.70
  -8 -13  -1   20.10    6.40
  -8 -13  -1   18.80    3.90
  -8 -13  -1   12.70    8.40
  -8 -13  -1   15.20    3.90
  -8 -13  -1   25.10    3.70
  -8 -13  -1   12.80    3.40
   8  13   1   25.00    4.00
   8  13   1   20.50    8.70
   8  13   1   25.20    4.10
   8  13   1   20.00    3.70
  -9 -13  -1   15.70    8.40
  -9 -13  -1   10.60    3.30
  -9 -13  -1   17.50    3.50
  -9 -13  -1   18.70    6.60
  -9 -13  -1   15.90    4.00
  -9 -13  -1   16.10    3.90
   9  13   1   17.20    3.60
   9  13   1   17.00    3.60
   9  13   1   14.80    3.90
   9  13   1   12.40    8.80
 -10 -13  -1   23.70    4.90
 -10 -13  -1   28.60    4.10
 -10 -13  -1   29.70    7.50
 -10 -13  -1   15.50    6.80
 -10 -13  -1   18.30    3.90
  10  13   1   27.80   10.20
  10  13   1   25.90    4.10
  10  13   1   25.00    4.10
  10  13   1   23.10    4.40
 -11 -13  -1   18.10    5.50
 -11 -13  -1   17.70    4.80
 -11 -13  -1    6.50    9.60
 -11 -13  -1   16.10    6.90
 -11 -13  -1   19.40    3.90
  11  13   1   15.40    3.60
  11  13   1   39.30   11.10
  11  13   1   19.00    4.00
 -12 -13  -1    8.50    3.80
 -12 -13  -1   14.30    3.50
 -12 -13  -1   16.80    7.00
  12  13   1   10.40    3.60
  12  13   1   12.90    3.50
 -13 -13  -1    6.20    3.00
 -13 -13  -1   -0.30    3.80
 -13 -13  -1    5.40    7.00
  13  13   1    3.10    3.30
  13  13   1    3.90    3.00
   5 -14  -1   10.50    3.40
  -5  14   1    9.30    2.60
  -5  14   1   14.90    3.30
   4 -14  -1   -0.60   15.00
   4 -14  -1    6.30    2.50
  -4  14   1    3.20    2.40
  -4  14   1    3.60    2.80
  -4  14   1    3.90    3.10
  -4  14   1    8.00    9.10
   3 -14  -1   12.80   14.50
   3 -14  -1    4.10    2.40
  -3  14   1   10.10    3.10
  -3  14   1    3.30    3.10
  -3  14   1    7.20    6.80
  -3  14   1    6.20    2.50
   2 -14  -1   17.50    3.70
   2 -14  -1   23.30    3.40
   2 -14  -1   19.90    2.70
   2 -14  -1   15.50   14.00
  -2  14   1   11.00    5.90
  -2  14   1   21.10    3.40
  -2  14   1   25.50    3.90
  -2  14   1   20.20    3.90
   1 -14  -1   13.80   12.40
   1 -14  -1    9.50    3.30
   1 -14  -1    2.60    2.60
   1 -14  -1    6.20    3.20
  -1  14   1    6.90    2.60
  -1  14   1    4.50    5.70
  -1  14   1    7.00    3.20
  -1  14   1    5.60    3.20
   0 -14  -1    0.90    2.60
   0 -14  -1    2.80    2.70
   0 -14  -1   -0.80    3.40
   0 -14  -1    4.40    2.90
   0  14   1    3.40    2.90
   0  14   1    2.80    5.70
   0  14   1    0.90    2.50
   0  14   1    0.60    2.80
  -1 -14  -1    2.40    2.70
  -1 -14  -1    0.90    3.80
  -1 -14  -1   -1.50    2.70
  -1 -14  -1    6.50    3.00
   1  14   1   -4.60    5.80
   1  14   1   -0.80    2.40
   1  14   1    4.50    3.10
   1  14   1   -1.70    2.80
  -2 -14  -1    7.60    2.80
  -2 -14  -1    3.30    2.80
  -2 -14  -1    4.30    2.90
  -2 -14  -1    9.40    4.30
   2  14   1    0.90    2.50
   2  14   1    2.90    2.90
   2  14   1    5.70    3.20
   2  14   1    7.30    6.40
  -3 -14  -1    1.30    2.80
  -3 -14  -1   -2.00    4.20
  -3 -14  -1    0.70    2.80
  -3 -14  -1    2.10    2.00
  -3 -14  -1    3.70    2.70
   3  14   1    1.70    2.90
   3  14   1    2.20    2.90
   3  14   1   19.70    8.30
   3  14   1    3.60    2.70
  -4 -14  -1    0.70    2.60
  -4 -14  -1   -1.30    2.70
  -4 -14  -1   -2.60    2.70
  -4 -14  -1   -4.40    2.10
   4  14   1    2.10    2.80
   4  14   1    4.00    2.90
   4  14   1   -1.10    3.00
  -5 -14  -1    1.00    4.90
  -5 -14  -1    0.30    2.90
  -5 -14  -1    2.40    2.80
  -5 -14  -1    1.70    3.00
  -5 -14  -1    2.40    2.40
   5  14   1   -1.70    2.50
   5  14   1    2.00    3.00
   5  14   1    2.00    3.00
   5  14   1    3.80    7.20
  -6 -14  -1   18.40    3.70
  -6 -14  -1   20.40    3.30
  -6 -14  -1   25.50    6.30
  -6 -14  -1   10.60    3.50
  -6 -14  -1   14.50    4.30
   6  14   1   21.40    4.10
   6  14   1   17.10    3.70
   6  14   1   24.10    8.30
   6  14   1   19.80    3.70
  -7 -14  -1    4.90    2.90
  -7 -14  -1   -4.40    2.90
  -7 -14  -1   -1.10    2.70
  -7 -14  -1   -0.30    3.10
  -7 -14  -1   10.30    5.90
   7  14   1    0.80    2.70
   7  14   1   -1.00    2.60
   7  14   1   -3.90    3.00
   7  14   1  -10.50    7.00
  -8 -14  -1    0.50    2.70
  -8 -14  -1   -1.20    3.00
  -8 -14  -1    1.90    2.90
  -8 -14  -1   -0.90    3.30
  -8 -14  -1    2.80    5.50
   8  14   1    2.70    8.60
   8  14   1    0.10    3.30
   8  14   1    3.00    3.00
   8  14   1   -2.20    2.80
  -9 -14  -1    3.30    3.90
  -9 -14  -1   -5.70    7.90
  -9 -14  -1    7.30    3.20
  -9 -14  -1   22.70    6.80
  -9 -14  -1   -1.30    3.10
   9  14   1    7.30    3.60
   9  14   1   -0.40    2.90
   9  14   1   -4.40    8.80
   9  14   1    5.10    3.00
 -10 -14  -1    4.50    5.80
 -10 -14  -1    3.40    9.20
 -10 -14  -1    2.70    2.90
 -10 -14  -1    7.40    3.60
 -10 -14  -1    7.50    3.20
  10  14   1    1.40    3.00
  10  14   1    1.40    2.80
 -11 -14  -1   15.60    7.10
 -11 -14  -1    2.50    3.50
 -11 -14  -1   -0.50    9.40
 -11 -14  -1    2.40    2.90
  11  14   1   -1.70    3.00
  11  14   1    3.80    3.30
 -12 -14  -1   -1.60    3.60
 -12 -14  -1   14.50    7.50
  12  14   1    2.60    3.20
  12  14   1    1.80    2.90
 -13 -14  -1    4.00    6.60
 -13 -14  -1    0.90    2.90
  13  14   1    1.30    3.10
  13  14   1   -3.10    2.80
   4 -15  -1  -32.40   26.40
   4 -15  -1   -1.50    2.30
  -4  15   1   -1.60    3.10
  -4  15   1   12.90    6.30
  -4  15   1    4.10    2.90
  -4  15   1   -1.40    2.20
   3 -15  -1    7.20   14.80
   3 -15  -1   -2.60    2.20
  -3  15   1    5.00    5.80
  -3  15   1    3.80    3.00
  -3  15   1    0.90    3.00
  -3  15   1    0.40    2.40
   2 -15  -1   32.20    3.90
   2 -15  -1    8.60   14.50
   2 -15  -1   22.50    2.90
  -2  15   1   39.30    4.10
  -2  15   1   29.30    4.30
  -2  15   1   36.60    4.80
  -2  15   1   39.80    7.70
   1 -15  -1    4.60    2.70
   1 -15  -1   14.80   13.40
   1 -15  -1    2.90    2.90
   1 -15  -1    2.90    2.50
  -1  15   1    6.80    6.30
  -1  15   1    9.60    3.60
  -1  15   1    4.00    3.10
  -1  15   1    6.90    2.70
   0 -15  -1    9.70    3.00
   0 -15  -1   14.80    4.00
   0 -15  -1   12.20    3.30
   0  15   1   10.60    3.50
   0  15   1   16.90    3.30
   0  15   1   17.80    7.00
   0  15   1   15.50    3.70
  -1 -15  -1    1.70    3.80
  -1 -15  -1    5.80    2.90
  -1 -15  -1    2.60    2.90
   1  15   1   14.40    6.60
   1  15   1    1.70    2.40
   1  15   1    4.00    3.10
   1  15   1    6.80    3.40
  -2 -15  -1   18.70    6.00
  -2 -15  -1   21.50    3.80
  -2 -15  -1   23.80    4.00
  -2 -15  -1   20.60    5.00
   2  15   1   29.50    7.90
   2  15   1   18.30    3.40
   2  15   1   20.30    4.00
   2  15   1   27.00    4.30
  -3 -15  -1   21.50    4.10
  -3 -15  -1   39.10    4.50
  -3 -15  -1   25.60    3.00
  -3 -15  -1   26.60    4.20
   3  15   1   21.00    4.10
   3  15   1   27.20    3.90
   3  15   1   40.60    8.80
   3  15   1   26.40    4.30
  -4 -15  -1    0.00    2.70
  -4 -15  -1   -3.80    2.30
  -4 -15  -1   -4.70    4.40
  -4 -15  -1   -1.60    2.90
  -4 -15  -1    1.00    3.60
   4  15   1    0.00    2.50
   4  15   1    5.50    7.30
   4  15   1   -1.10    2.80
   4  15   1    0.90    3.20
  -5 -15  -1   12.30    3.40
  -5 -15  -1    8.00    5.20
  -5 -15  -1    5.20    3.40
  -5 -15  -1    9.00    3.60
  -5 -15  -1   14.50    2.90
   5  15   1   11.40    3.40
   5  15   1   13.20    8.00
   5  15   1   12.00    3.30
   5  15   1   11.20    3.60
  -6 -15  -1   46.10    4.60
  -6 -15  -1   41.00    5.00
  -6 -15  -1   43.80    5.40
  -6 -15  -1   35.00    5.20
  -6 -15  -1   38.20    6.90
   6  15   1   51.79   11.80
   6  15   1   41.80    5.30
   6  15   1   39.10    4.80
   6  15   1   44.00    5.10
  -7 -15  -1   -1.70    5.10
  -7 -15  -1    2.90    3.30
  -7 -15  -1    4.20    2.90
  -7 -15  -1   -1.80    3.10
  -7 -15  -1    6.70    2.90
   7  15   1    8.20    3.20
   7  15   1    8.40    3.70
   7  15   1    3.50    3.10
  -8 -15  -1   -0.70    2.80
  -8 -15  -1   -1.50    3.40
  -8 -15  -1    3.00    5.20
  -8 -15  -1    1.20    2.80
   8  15   1    0.20    3.30
   8  15   1    2.40    3.00
   8  15   1    2.80    3.00
  -9 -15  -1   25.90    4.20
  -9 -15  -1   39.40    4.60
  -9 -15  -1   29.70    7.40
  -9 -15  -1   10.70    9.50
   9  15   1   25.20    4.30
   9  15   1   23.00    4.20
 -10 -15  -1   11.60    9.50
 -10 -15  -1   25.70    7.00
 -10 -15  -1   18.10    3.80
 -10 -15  -1   29.70    4.80
  10  15   1    9.60    3.60
  10  15   1   10.60    3.50
 -11 -15  -1   30.20   10.90
 -11 -15  -1   36.40   10.00
 -11 -15  -1   41.30    5.30
  11  15   1   39.50    5.20
  11  15   1   46.50    5.50
 -12 -15  -1    3.80    2.90
 -12 -15  -1    7.80    6.60
  12  15   1    4.50    3.30
  12  15   1    0.80    3.00
   2 -16  -1  -27.00   14.20
   2 -16  -1   -0.10    2.60
  -2  16   1    1.10    3.30
  -2  16   1    2.60    3.70
   1 -16  -1    6.30    2.80
   1 -16  -1    8.90   14.50
   1 -16  -1    2.10    2.90
   1 -16  -1    7.10    2.60
  -1  16   1   11.20    3.40
  -1  16   1    7.30    2.90
  -1  16   1    9.20    3.70
   0 -16  -1    9.40    3.10
   0 -16  -1    3.80    2.80
   0 -16  -1    8.70    3.60
   0 -16  -1  -11.00   12.60
   0  16   1    8.50    3.50
   0  16   1    2.40    3.30
   0  16   1    5.30    2.80
  -1 -16  -1    0.70    3.00
  -1 -16  -1    4.70    3.00
  -1 -16  -1    2.30    3.80
   1  16   1    1.70    2.70
   1  16   1   10.50    3.70
   1  16   1    3.30    3.20
  -2 -16  -1    7.00    3.30
  -2 -16  -1   -2.60    5.40
  -2 -16  -1    2.00    2.80
   2  16   1    3.00    3.20
   2  16   1    4.40    2.80
   2  16   1    3.40    3.30
  -3 -16  -1    1.40    4.60
  -3 -16  -1    0.30    1.90
  -3 -16  -1    4.40    3.20
   3  16   1    3.70    3.00
   3  16   1    3.80    3.40
   3  16   1    1.00    2.70
  -4 -16  -1    8.00    3.20
  -4 -16  -1    2.00    3.40
  -4 -16  -1    0.80    4.70
   4  16   1   -0.80    2.50
   4  16   1    1.10    3.30
   4  16   1   -2.00    2.80
  -5 -16  -1    7.90    3.30
  -5 -16  -1    0.40    3.40
  -5 -16  -1    7.50    2.70
  -5 -16  -1    2.60    5.20
   5  16   1    0.70    3.10
   5  16   1    1.50    3.40
   5  16   1    7.40    3.00
  -6 -16  -1   -1.80    2.60
  -6 -16  -1   -1.20    4.90
  -6 -16  -1    2.40    2.90
   6  16   1    0.00    2.80
   6  16   1   -1.60    2.80
   6  16   1    2.40    3.30
  -7 -16  -1   18.30    3.60
  -7 -16  -1   10.20    5.70
  -7 -16  -1   12.40    3.50
   7  16   1   16.10    3.50
   7  16   1   18.10    4.40
   7  16   1   14.60    3.80
  -8 -16  -1    8.10    5.70
  -8 -16  -1    1.50    2.90
  -8 -16  -1    1.10    5.30
   8  16   1   -0.40    3.00
   8  16   1    6.00    3.10
  -9 -16  -1   -8.70    8.20
  -9 -16  -1    8.70    5.80
  -9 -16  -1    0.20    3.10
  -9 -16  -1   -6.10    2.70
   9  16   1    5.90    3.00
   9  16   1    2.00    3.20
 -10 -16  -1    9.30    6.30
 -10 -16  -1    1.80    3.00
 -10 -16  -1    1.90    8.60
  10  16   1   -3.40    2.70
 -11 -16  -1    9.60    6.50
 -11 -16  -1    6.10    3.20
  11  16   1    2.50    3.30
  11  16   1   11.80    3.50
   0 -17  -1   -0.30    2.80
   0 -17  -1   -0.30   14.10
   0 -17  -1   -0.40    2.70
   0 -17  -1   -3.30    3.30
   0  17   1    7.70    3.00
   0  17   1   -1.50    5.30
   0  17   1    6.20    3.60
  -1 -17  -1   -1.00    3.70
  -1 -17  -1   -4.20    2.80
  -1 -17  -1    3.30    3.10
   1  17   1   -2.30    3.30
   1  17   1   -2.70    3.20
   1  17   1   -0.30    2.60
  -2 -17  -1   19.00    4.70
  -2 -17  -1    6.90    4.40
   2  17   1   17.50    4.30
   2  17   1   12.90    3.60
   2  17   1    7.30    3.60
  -3 -17  -1   24.30    4.20
  -3 -17  -1   16.70    5.20
  -3 -17  -1   18.70    4.30
   3  17   1   13.50    4.10
   3  17   1   18.60    4.20
  -4 -17  -1    0.90    3.60
  -4 -17  -1   -0.40    2.90
  -4 -17  -1    6.00    4.90
   4  17   1    1.90    4.60
   4  17   1   -3.80    3.00
   4  17   1    0.00    4.00
  -5 -17  -1   16.10    5.90
  -5 -17  -1   25.70    4.30
  -5 -17  -1   20.70    3.20
   5  17   1   23.40    4.60
   5  17   1   23.00    4.60
   5  17   1   17.40    6.40
  -6 -17  -1    7.70    3.40
  -6 -17  -1    8.80    2.90
  -6 -17  -1    8.80    5.50
   6  17   1    2.80    3.80
   6  17   1    4.50    3.30
  -7 -17  -1    1.70    2.90
  -7 -17  -1    9.60    5.60
  -7 -17  -1   -1.70    2.90
   7  17   1   -1.30    3.10
  -8 -17  -1    1.10    5.30
  -8 -17  -1   -2.90    2.80
  -8 -17  -1    6.00    3.40
   8  17   1   -3.40    2.90
   8  17   1   -0.70    5.00
  -9 -17  -1   15.80    4.00
  -9 -17  -1    5.70    5.90
  -9 -17  -1   -0.60    8.50
  -9 -17  -1    2.40    3.20
   9  17   1    7.70    3.40
   9  17   1    0.00    3.20
  -4 -18  -1   -2.70    4.70
  -4 -18  -1    6.40    3.30
   4  18   1    3.20    3.90
   4  18   1    1.90    3.00
  -5 -18  -1   -1.40    2.90
  -5 -18  -1    0.80    5.10
  -5 -18  -1    3.70    2.50
   5  18   1    3.00    4.00
   5  18   1   -1.80    3.20
   5  18   1    2.30    3.00
  -6 -18  -1    8.20    5.50
  -6 -18  -1    3.80    2.80
   6  18   1    6.50    3.30
   8  17  -2    9.20    3.70
   8  17  -2    5.00    3.90
  -8 -17   2    0.80    5.20
  -8 -17   2   10.10    3.60
  -8 -17   2   12.40    3.60
   7  17  -2   -5.30    2.90
   7  17  -2   -2.40    3.80
  -7 -17   2    5.20    3.00
  -7 -17   2    0.00    2.90
  -7 -17   2    0.20    5.20
   6  17  -2   20.70    4.40
   6  17  -2   27.00    5.30
  -6 -17   2   25.20    6.20
  -6 -17   2   28.80    4.50
  -6 -17   2   33.60    4.00
   5  17  -2   41.80    5.70
   5  17  -2   33.90    6.00
   5  17  -2   49.10    6.50
  -5 -17   2   61.39    5.10
  -5 -17   2   43.00    5.50
  -5 -17   2   50.09    5.00
  -5 -17   2   49.80    7.50
   4  17  -2    1.90    3.40
   4  17  -2    5.90    3.10
   4  17  -2    6.30    3.90
  -4 -17   2    6.60    2.50
  -4 -17   2   10.00    3.50
  -4 -17   2    5.80    2.70
  -4 -17   2    8.70    5.10
   3  17  -2    5.50    3.20
   3  17  -2    9.10    3.80
   3  17  -2    5.20    3.90
  -3 -17   2    6.90    3.30
  -3 -17   2    4.90    4.70
   2  17  -2    4.50    3.00
   2  17  -2    1.40    3.40
   2  17  -2    8.60    6.20
  -2 -17   2    8.90    4.70
  -2 -17   2   10.10    3.70
  -2 -17   2    0.90    3.10
   1  17  -2    6.20    3.70
   1  17  -2   -1.10    2.60
   1  17  -2    7.20    3.80
  -1 -17   2    2.20    3.30
  -1 -17   2    4.50    3.20
  -1 -17   2   -3.00    4.10
  10  16  -2    0.10    2.90
 -10 -16   2    3.80    3.10
 -10 -16   2   10.60    5.90
   9  16  -2    5.00    3.10
   9  16  -2    6.60    3.30
  -9 -16   2    4.90    3.10
  -9 -16   2    6.00    3.40
   8  16  -2    5.10    3.30
   8  16  -2   -0.80    2.90
  -8 -16   2    7.00    3.10
  -8 -16   2   12.30    3.60
  -8 -16   2    6.50    5.60
   7  16  -2    2.10    2.70
   7  16  -2   -1.90    3.00
  -7 -16   2    3.30    3.00
  -7 -16   2    4.30    5.50
  -7 -16   2    4.10    2.80
   6  16  -2    0.20    2.80
   6  16  -2   -0.80    3.40
   6  16  -2   -3.00    2.90
  -6 -16   2   -0.30    2.60
  -6 -16   2    5.80    5.20
  -6 -16   2   -2.40    2.80
   5  16  -2    1.00    3.20
   5  16  -2   -0.80    3.00
   5  16  -2   -2.60    2.70
  -5 -16   2    2.90    3.00
  -5 -16   2    7.60    5.10
  -5 -16   2    3.30    2.50
   4  16  -2    3.20    2.90
   4  16  -2    5.30    3.10
   4  16  -2    2.40    5.60
  -4 -16   2    4.40    2.50
  -4 -16   2   -2.50    4.60
  -4 -16   2    3.00    3.00
  -4 -16   2    2.50    2.50
  -4 -16   2    0.20    3.40
   3  16  -2    7.20    3.50
   3  16  -2    7.70    3.10
   3  16  -2    7.20    3.60
  -3 -16   2    7.50    4.80
  -3 -16   2    7.60    2.50
  -3 -16   2   11.60    3.80
  -3 -16   2    9.20    3.30
   2  16  -2   -1.50    3.20
   2  16  -2   -2.50    3.00
   2  16  -2    4.20    2.80
  -2 -16   2   -2.10    4.10
  -2 -16   2   -3.20    2.90
  -2 -16   2    0.20    2.90
   1  16  -2    5.30    3.30
   1  16  -2    1.50    2.60
   1  16  -2    4.00    3.60
  -1 -16   2    7.50    5.60
  -1 -16   2    3.60    4.20
   0  16  -2   13.30    3.90
   0  16  -2   13.10    3.80
   0 -16   2    6.60    3.10
   0 -16   2    4.20    4.00
   0 -16   2    8.00    3.20
  -1  16  -2   12.60    3.20
  -1  16  -2    7.70    3.70
  -1  16  -2   15.90    3.90
   1 -16   2   10.50    3.70
   1 -16   2   13.10    3.50
   1 -16   2   11.10    3.20
  -2  16  -2    6.40    3.00
   2 -16   2    5.50    3.00
   2 -16   2    2.10   23.20
  11  15  -2   17.30    4.00
  11  15  -2   12.70    3.90
 -11 -15   2   31.70    7.40
 -11 -15   2   15.90    3.60
  10  15  -2   42.10    5.20
  10  15  -2   43.00    5.30
 -10 -15   2   56.69    9.60
 -10 -15   2   42.60    5.10
   9  15  -2   -2.10    2.70
   9  15  -2   -1.60    2.80
  -9 -15   2   -1.80    2.50
  -9 -15   2    0.10    3.10
  -9 -15   2    6.20    5.50
   8  15  -2    4.30    3.10
   8  15  -2    4.30    3.00
  -8 -15   2    8.80    3.10
  -8 -15   2    7.50    4.90
  -8 -15   2   10.20    3.10
  -8 -15   2    0.80    5.40
   7  15  -2    9.30    3.60
   7  15  -2   14.30    4.00
   7  15  -2   20.50    3.50
  -7 -15   2   22.90    3.70
  -7 -15   2   18.60    4.20
  -7 -15   2   14.60    3.70
  -7 -15   2   23.20    6.10
   6  15  -2    5.20    3.30
   6  15  -2    1.60    2.70
   6  15  -2    3.70    3.10
  -6 -15   2   -2.20    2.50
  -6 -15   2   -3.80    4.70
  -6 -15   2   -0.50    3.20
  -6 -15   2    4.10    2.70
  -6 -15   2    2.00    3.40
   5  15  -2   -0.70    3.20
   5  15  -2    4.40    3.00
   5  15  -2    6.80    3.00
  -5 -15   2    3.60    2.50
  -5 -15   2   -1.80    4.80
  -5 -15   2   -0.60    2.80
  -5 -15   2   -1.70    3.00
  -5 -15   2   -2.00    3.20
   4  15  -2   -3.10    2.90
   4  15  -2   -1.40    2.80
   4  15  -2   26.60   12.30
   4  15  -2    3.70    2.70
  -4 -15   2    1.40    3.10
  -4 -15   2    1.70    4.90
  -4 -15   2    4.30    2.90
  -4 -15   2    4.90    4.10
   3  15  -2   22.80    4.40
   3  15  -2   41.10    5.00
   3  15  -2   34.40    4.40
   3  15  -2   35.40    8.80
  -3 -15   2   37.30    5.30
  -3 -15   2   34.10    3.30
  -3 -15   2   29.40    4.60
  -3 -15   2   30.70    6.00
  -3 -15   2   31.10    3.60
   2  15  -2    2.80    3.20
   2  15  -2   10.60    7.30
   2  15  -2    5.10    2.90
   2  15  -2    1.90    3.20
  -2 -15   2    3.70    4.40
  -2 -15   2    7.40    3.00
  -2 -15   2    4.70    3.10
   1  15  -2    3.20    6.40
   1  15  -2    4.10    3.10
   1  15  -2    3.40    2.60
   1  15  -2    2.40    3.10
  -1 -15   2    3.90    2.70
  -1 -15   2    1.10    2.90
  -1 -15   2    0.70    6.60
   0  15  -2    6.10    3.30
   0  15  -2    4.30    2.70
   0  15  -2    3.60    3.30
   0  15  -2   19.70    8.10
   0 -15   2    5.30    2.90
   0 -15   2    2.00    3.00
   0 -15   2    6.30    4.00
  -1  15  -2    4.30    2.90
  -1  15  -2    1.30    3.10
  -1  15  -2   -0.90    2.40
   1 -15   2    3.80    3.50
   1 -15   2    6.50    2.90
   1 -15   2   -0.80    2.60
  -2  15  -2   28.90    4.20
  -2  15  -2   18.50    3.30
  -2  15  -2   23.80    4.40
   2 -15   2   16.30    3.40
   2 -15   2   15.40    3.60
   2 -15   2   25.10    3.40
  -3  15  -2   16.20    3.60
   3 -15   2    8.90    3.00
   3 -15   2  -17.10   24.60
   3 -15   2    6.80    2.80
   3 -15   2    9.70    2.80
  12  14  -2    5.50    3.10
  12  14  -2   -1.10    2.90
 -12 -14   2    1.40    2.70
 -12 -14   2    9.10    6.30
 -12 -14   2   -1.50    3.40
  11  14  -2   27.20    4.40
  11  14  -2   23.30    4.10
 -11 -14   2   22.00    6.80
 -11 -14   2   18.40    4.40
 -11 -14   2   22.40    4.00
  10  14  -2   32.20    4.60
  10  14  -2   34.20    4.80
 -10 -14   2   31.60    4.50
 -10 -14   2   37.90    5.40
 -10 -14   2   37.20    7.60
 -10 -14   2   42.70    5.20
   9  14  -2    4.50    3.10
   9  14  -2    8.70    3.20
  -9 -14   2    9.70    3.20
  -9 -14   2   11.70    6.20
  -9 -14   2    3.50    3.20
  -9 -14   2    8.40    3.70
   8  14  -2    7.60    8.10
   8  14  -2    3.60    3.00
   8  14  -2    5.40    2.90
   8  14  -2    4.60    3.30
  -8 -14   2    6.80    5.60
  -8 -14   2    5.90    3.10
  -8 -14   2    2.20    4.20
  -8 -14   2    4.00    2.80
  -8 -14   2   -2.30    3.10
   7  14  -2   28.20    8.90
   7  14  -2   21.50    4.10
   7  14  -2   22.50    3.90
   7  14  -2   20.60    4.10
  -7 -14   2   24.40    4.40
  -7 -14   2   22.40    4.30
  -7 -14   2   30.60    6.70
  -7 -14   2   16.70    3.60
  -7 -14   2   25.60    3.90
   6  14  -2   20.10    4.20
   6  14  -2   20.40    3.80
   6  14  -2   13.90    3.30
   6  14  -2   22.60    8.20
  -6 -14   2   26.40    4.40
  -6 -14   2   16.40    5.60
  -6 -14   2   22.20    3.40
  -6 -14   2   18.60    4.00
  -6 -14   2   15.90    3.60
   5  14  -2   74.39   11.10
   5  14  -2   82.59    7.20
   5  14  -2   84.39    7.70
   5  14  -2   80.49    7.10
  -5 -14   2   81.29    7.10
  -5 -14   2   87.89    7.50
  -5 -14   2   84.79    7.70
  -5 -14   2   92.79    9.20
  -5 -14   2   93.89    6.60
   4  14  -2   25.90    4.10
   4  14  -2   23.20    7.80
   4  14  -2   30.30    4.50
   4  14  -2   26.20    3.80
  -4 -14   2   24.20    4.70
  -4 -14   2   28.50    5.90
  -4 -14   2   30.90    4.60
  -4 -14   2   22.70    4.20
  -4 -14   2   24.10    3.40
   3  14  -2   31.30    4.40
   3  14  -2   24.00    4.20
   3  14  -2   21.00    3.70
   3  14  -2   23.50    7.50
  -3 -14   2   24.80    4.10
  -3 -14   2   35.30    5.80
  -3 -14   2   22.30    3.20
  -3 -14   2   21.80    4.00
  -3 -14   2   29.30    3.00
  -3 -14   2   24.00    3.80
   2  14  -2   14.20    3.60
   2  14  -2   18.70    3.40
   2  14  -2   22.20    3.90
   2  14  -2   24.90    7.10
  -2 -14   2   17.40    3.70
  -2 -14   2   19.80    2.70
  -2 -14   2   19.40    5.10
  -2 -14   2   26.10    4.10
  -2 -14   2   21.70    3.60
   1  14  -2   23.10    7.00
   1  14  -2   16.30    3.80
   1  14  -2   14.70    3.20
   1  14  -2    9.40    3.40
  -1 -14   2   15.40    3.30
  -1 -14   2   19.20    3.60
  -1 -14   2   18.60    3.60
  -1 -14   2   16.30    4.50
   0  14  -2   14.20    6.00
   0  14  -2    4.50    2.90
   0  14  -2    1.20    2.50
   0  14  -2    8.10    3.30
   0 -14   2    5.00    2.80
   0 -14   2    1.90    3.70
   0 -14   2    0.00    2.70
   0 -14   2    4.70    2.70
  -1  14  -2    5.30    5.50
  -1  14  -2    0.90    3.00
  -1  14  -2   -0.90    2.30
  -1  14  -2    0.40    3.00
   1 -14   2   -0.70    3.40
   1 -14   2    4.70    2.70
   1 -14   2   -0.80    2.60
  -2  14  -2   34.80    4.50
  -2  14  -2   54.69    7.90
  -2  14  -2   44.10    5.20
  -2  14  -2   35.00    4.10
   2 -14   2   32.90    3.80
   2 -14   2   34.30    4.20
   2 -14   2   29.40    4.30
  -3  14  -2   11.50    3.30
  -3  14  -2    8.80    2.80
  -3  14  -2   14.20    6.00
   3 -14   2    7.60    2.90
   3 -14   2   -2.40   13.00
   3 -14   2    3.40    2.70
   3 -14   2   12.40    3.10
  -4  14  -2    9.10    5.40
  -4  14  -2    1.60    2.60
  -4  14  -2    8.70    2.90
   4 -14   2    2.80    2.60
   4 -14   2    0.90   15.60
  -5  14  -2   -0.10    2.70
  -5  14  -2    2.90    2.90
   5 -14   2  -14.20   14.40
   5 -14   2   -2.40    2.50
  13  13  -2    0.30    2.80
  13  13  -2    0.30    2.90
 -13 -13   2    4.50    2.90
 -13 -13   2   -1.40    6.10
 -13 -13   2    3.00    3.50
  12  13  -2   -2.40    2.70
  12  13  -2    3.30   10.00
  12  13  -2   -0.20    2.80
 -12 -13   2    5.60    6.10
 -12 -13   2    1.30    2.60
 -12 -13   2    4.10    5.70
  11  13  -2   55.49    5.60
  11  13  -2   64.69   11.90
  11  13  -2   52.39    5.60
 -11 -13   2   42.20    5.20
 -11 -13   2   53.39    6.40
 -11 -13   2   55.09    8.70
  10  13  -2  143.69   16.20
  10  13  -2  146.59   10.00
  10  13  -2  146.79   10.10
 -10 -13   2  144.39    9.90
 -10 -13   2  141.49   13.50
 -10 -13   2  139.39   10.40
   9  13  -2   39.00    4.50
   9  13  -2   15.90    8.80
   9  13  -2   18.70    4.00
   9  13  -2   29.30    4.60
  -9 -13   2   30.10    4.80
  -9 -13   2   13.00   10.10
  -9 -13   2   24.50    6.60
  -9 -13   2   31.10    4.10
  -9 -13   2   30.20    4.60
   8  13  -2   50.99    5.60
   8  13  -2   60.59    6.20
   8  13  -2   58.59   10.90
   8  13  -2   51.79    5.70
  -8 -13   2   63.69    5.90
  -8 -13   2   63.39    6.30
  -8 -13   2   76.89    6.60
  -8 -13   2   68.09    8.70
   7  13  -2   87.69    7.60
   7  13  -2   91.29    7.20
   7  13  -2   93.19    7.30
   7  13  -2   85.89   11.80
  -7 -13   2   90.59    9.60
  -7 -13   2   86.29    7.30
  -7 -13   2   89.39    7.30
  -7 -13   2   82.29    7.50
   6  13  -2    2.90    2.90
   6  13  -2    0.70    2.80
   6  13  -2    2.30    2.70
  -6 -13   2    2.70    3.30
  -6 -13   2    3.70    5.00
  -6 -13   2   -1.10    2.50
  -6 -13   2    1.40    2.90
   5  13  -2   54.39    5.50
   5  13  -2   49.50    5.00
   5  13  -2   45.70    5.20
   5  13  -2   50.79    9.10
  -5 -13   2   49.20    5.30
  -5 -13   2   48.30    4.90
  -5 -13   2   40.00    5.00
  -5 -13   2   54.79    7.20
   4  13  -2  240.28   13.90
   4  13  -2  229.68   18.20
   4  13  -2  240.88   14.30
   4  13  -2  224.48   14.00
  -4 -13   2  247.08   21.40
  -4 -13   2  238.58   13.30
  -4 -13   2  242.58   14.00
  -4 -13   2  224.98   14.00
  -4 -13   2  231.98   14.30
   3  13  -2   31.40    4.30
   3  13  -2   36.20    4.60
   3  13  -2   31.70    7.60
   3  13  -2   28.90    4.00
  -3 -13   2   28.60    4.10
  -3 -13   2   38.00    5.90
  -3 -13   2   32.00    4.10
  -3 -13   2   29.80    4.20
  -3 -13   2   32.10    3.30
   2  13  -2   40.40    4.70
   2  13  -2   36.80    4.30
   2  13  -2   35.30    7.60
   2  13  -2   43.60    4.90
  -2 -13   2   38.70    3.60
  -2 -13   2   39.10    4.60
  -2 -13   2   44.80    4.80
  -2 -13   2   43.10    3.80
  -2 -13   2   51.89    4.90
  -2 -13   2   36.90    5.80
   1  13  -2   17.40    6.40
   1  13  -2   20.70    3.90
   1  13  -2   24.00    3.60
   1  13  -2   22.40    3.80
  -1 -13   2   18.00    3.30
  -1 -13   2   16.90    3.50
  -1 -13   2   12.30    4.40
   0  13  -2  130.59    9.30
   0  13  -2  148.99    9.30
   0  13  -2  127.69    8.70
   0  13  -2  135.49   12.50
   0 -13   2  129.39    9.90
   0 -13   2  134.29    9.20
   0 -13   2  116.39    8.60
   0 -13   2  137.29    8.90
  -1  13  -2   33.60    6.90
  -1  13  -2   36.90    4.00
  -1  13  -2   31.50    4.30
   1 -13   2   30.20    3.80
   1 -13   2   33.80    4.70
   1 -13   2   35.40    4.00
   1 -13   2   35.40    4.30
  -2  13  -2   13.60    5.60
  -2  13  -2    6.10    3.30
  -2  13  -2    8.50    3.00
  -2  13  -2    3.60    2.40
   2 -13   2    5.80    2.70
   2 -13   2    6.90    2.60
   2 -13   2    3.60    3.10
   2 -13   2    4.00    2.80
  -3  13  -2   57.49    5.90
  -3  13  -2   64.39    5.90
  -3  13  -2   49.90    8.20
  -3  13  -2   52.29    5.00
   3 -13   2   60.39    5.60
   3 -13   2   55.09    4.80
   3 -13   2   54.19    5.40
   3 -13   2   40.40   13.90
   3 -13   2   57.59    5.60
  -4  13  -2    2.50    2.50
  -4  13  -2    9.90    3.10
  -4  13  -2    3.90    5.60
   4 -13   2    4.20    2.60
   4 -13   2    1.70   14.00
  -5  13  -2    6.20    5.00
  -5  13  -2   -1.20    2.30
  -5  13  -2    1.80    2.60
   5 -13   2    2.30    2.50
   5 -13   2    6.40   15.60
  -6  13  -2    4.50    2.70
  -6  13  -2    3.50    4.60
  -6  13  -2   -5.90    2.10
   6 -13   2   -2.60    2.30
   6 -13   2   -0.60   15.50
  14  12  -2   61.99    6.10
  14  12  -2   57.29    5.70
  14  12  -2   57.89   10.80
 -14 -12   2   57.59    5.80
 -14 -12   2   64.89   10.30
 -14 -12   2   49.30    6.20
  13  12  -2   63.59    6.20
  13  12  -2   68.29   11.90
  13  12  -2   63.29    6.20
 -13 -12   2   63.59    6.70
 -13 -12   2   60.39   10.20
  12  12  -2   -0.60    2.70
  12  12  -2   10.70    8.90
  12  12  -2   -0.50    2.70
 -12 -12   2   -0.60    2.40
 -12 -12   2    0.70    6.10
 -12 -12   2    1.40    3.20
  11  12  -2    1.80    2.80
  11  12  -2    4.20    3.40
  11  12  -2   -1.30    8.00
 -11 -12   2    4.60    6.30
 -11 -12   2   -3.00    2.80
 -11 -12   2    0.20    2.50
  10  12  -2   15.00    3.90
  10  12  -2   38.50   11.10
  10  12  -2   20.60    3.80
 -10 -12   2   24.40    6.90
 -10 -12   2   25.70    4.20
 -10 -12   2   26.80    4.00
 -10 -12   2   19.70    4.30
   9  12  -2    1.00    7.90
   9  12  -2   10.40    3.30
   9  12  -2   14.60    3.40
   9  12  -2   13.40    3.60
  -9 -12   2   18.70    6.30
  -9 -12   2   11.40    3.30
  -9 -12   2   15.50    3.80
  -9 -12   2   12.10    3.60
  -9 -12   2    0.90    8.60
   8  12  -2   38.50    9.30
   8  12  -2   40.90    4.90
   8  12  -2   40.00    4.60
   8  12  -2   39.20    4.70
  -8 -12   2   42.10    7.30
  -8 -12   2   35.40    4.40
  -8 -12   2   42.40    4.90
  -8 -12   2   49.80    8.30
   7  12  -2   85.19    7.20
   7  12  -2   96.79    7.60
   7  12  -2   92.89    7.20
   7  12  -2   82.59   11.40
  -7 -12   2  105.89    7.70
  -7 -12   2   84.39    7.20
  -7 -12   2   86.39    9.40
  -7 -12   2   93.19    7.20
   6  12  -2   10.80    6.80
   6  12  -2   -0.50    2.80
   6  12  -2    1.90    2.70
   6  12  -2    3.70    2.60
  -6 -12   2    1.70    2.50
  -6 -12   2    0.10    4.70
  -6 -12   2    0.10    2.70
  -6 -12   2    2.80    2.70
   5  12  -2   26.80    7.50
   5  12  -2   22.70    3.60
   5  12  -2   24.30    3.60
   5  12  -2   24.00    4.30
  -5 -12   2   19.50    3.30
  -5 -12   2   25.40    3.90
  -5 -12   2   18.40    5.40
  -5 -12   2   22.60    3.70
   4  12  -2    9.50    2.70
   4  12  -2    6.80    6.10
   4  12  -2    6.70    2.80
  -4 -12   2    7.10    2.60
  -4 -12   2    7.30    3.00
  -4 -12   2    1.80    4.40
  -4 -12   2    6.70    2.80
   3  12  -2   52.89    5.10
   3  12  -2   52.59    6.30
   3  12  -2   44.90    8.00
   3  12  -2   41.20    4.60
  -3 -12   2   52.89    5.00
  -3 -12   2   40.40    6.00
  -3 -12   2   43.20    4.80
  -3 -12   2   50.49    4.90
   2  12  -2    5.60    5.40
   2  12  -2   -1.00    2.90
   2  12  -2    0.00    2.30
  -2 -12   2    1.80    2.50
  -2 -12   2   -1.00    1.60
  -2 -12   2    2.70    2.00
  -2 -12   2    3.00    2.60
  -2 -12   2    5.70    4.00
  -2 -12   2   -2.00    2.30
   1  12  -2   92.49    9.60
   1  12  -2   93.89    6.90
   1  12  -2   84.09    7.90
   1  12  -2   90.59    6.60
  -1 -12   2   94.49    6.70
  -1 -12   2   93.99    7.00
  -1 -12   2   86.99    6.70
  -1 -12   2   67.39    7.10
   0  12  -2    0.80    2.30
   0  12  -2    4.20    2.60
   0  12  -2   -0.10    4.80
   0 -12   2    1.80    2.40
   0 -12   2    4.00    3.50
   0 -12   2   -2.20    2.30
   0 -12   2   -1.60    2.40
  -1  12  -2   37.40    6.80
  -1  12  -2   48.20    4.80
  -1  12  -2   33.50    6.60
  -1  12  -2   46.10    4.30
   1 -12   2   37.00    4.90
   1 -12   2   44.70    4.30
   1 -12   2   54.59    4.90
   1 -12   2   44.90    4.60
  -2  12  -2   -0.80    2.20
  -2  12  -2    3.70    2.70
  -2  12  -2    2.50    2.70
  -2  12  -2    1.40    4.70
   2 -12   2   -0.80    2.90
   2 -12   2    1.90    2.30
   2 -12   2   -1.70    2.30
  -3  12  -2   69.29    6.00
  -3  12  -2   61.19    7.90
  -3  12  -2   68.79    5.60
  -3  12  -2   70.69    6.60
   3 -12   2   64.99    5.20
   3 -12   2   62.29    6.00
   3 -12   2   67.09    5.90
   3 -12   2   69.79    5.80
  -4  12  -2    1.90    2.50
  -4  12  -2   15.60    4.90
  -4  12  -2    1.20    2.20
   4 -12   2    5.00    2.40
   4 -12   2    5.80    2.50
   4 -12   2   18.50   13.40
   4 -12   2    3.50    1.80
  -5  12  -2    8.80    2.80
  -5  12  -2   14.00    5.00
  -5  12  -2    9.90    2.70
   5 -12   2   12.10    2.70
   5 -12   2    0.70   14.00
   5 -12   2   11.00    3.10
  -6  12  -2    4.20    2.50
  -6  12  -2   -3.70    2.10
  -6  12  -2    6.90    5.70
   6 -12   2    2.00    2.40
   6 -12   2  -35.50   17.50
  -7  12  -2   14.10    5.20
  -7  12  -2   12.80    3.00
  -7  12  -2    9.40    2.80
   7 -12   2   13.60    3.00
   7 -12   2    9.60   16.20
  14  11  -2   48.60    6.10
  14  11  -2   44.10    6.00
  14  11  -2   53.79   10.50
 -14 -11   2   46.70    5.60
 -14 -11   2   32.40    4.50
  13  11  -2    0.80    2.60
  13  11  -2    4.90    3.00
  13  11  -2   -6.00    7.40
 -13 -11   2   20.80    7.00
 -13 -11   2    6.60    3.50
 -13 -11   2   -0.70    2.60
  12  11  -2    0.50    2.80
  12  11  -2    6.40    8.10
  12  11  -2    1.00    2.70
 -12 -11   2    9.20    5.60
 -12 -11   2    9.80    6.70
 -12 -11   2   -2.90    2.90
 -12 -11   2    2.00    2.60
  11  11  -2   32.80    4.30
  11  11  -2   36.30    9.70
  11  11  -2   31.30    4.30
  11  11  -2   29.80    4.40
 -11 -11   2   26.40    4.40
 -11 -11   2   26.70    4.70
 -11 -11   2   33.20    4.20
 -11 -11   2   36.20    8.00
  10  11  -2   20.90    8.80
  10  11  -2   15.30    3.40
  10  11  -2   21.70    3.90
 -10 -11   2   14.00    3.60
 -10 -11   2   15.20    6.50
 -10 -11   2   22.30    4.10
 -10 -11   2   12.80   10.20
 -10 -11   2   18.80    3.40
   9  11  -2  105.59   12.90
   9  11  -2  109.19    8.20
   9  11  -2  105.99    8.40
   9  11  -2  111.89    7.90
  -9 -11   2  107.89    7.80
  -9 -11   2  102.19    8.20
  -9 -11   2   79.79   13.20
  -9 -11   2   95.09   10.60
  -9 -11   2  104.39    8.00
   8  11  -2   56.79    5.30
   8  11  -2   66.69    6.00
   8  11  -2   80.09   10.80
   8  11  -2   45.70    5.10
  -8 -11   2   57.59    5.80
  -8 -11   2   58.89    5.70
  -8 -11   2   57.79    8.20
  -8 -11   2   61.79    5.50
   7  11  -2   24.20    3.60
   7  11  -2   18.40    3.40
   7  11  -2   13.30    3.30
   7  11  -2   26.10    7.50
  -7 -11   2   19.30    3.50
  -7 -11   2   16.70    3.40
  -7 -11   2   15.80    3.10
   6  11  -2   37.20    4.30
   6  11  -2   35.80    7.50
   6  11  -2   33.50    4.30
   6  11  -2   35.60    4.10
  -6 -11   2   29.10    5.90
  -6 -11   2   35.40    4.20
  -6 -11   2   36.60    4.30
  -6 -11   2   37.90    4.40
   5  11  -2   19.10    3.50
   5  11  -2   25.60    3.40
   5  11  -2   18.00    6.40
   5  11  -2   20.60    3.40
  -5 -11   2   19.50    3.50
  -5 -11   2   20.10    3.30
  -5 -11   2   26.00    3.70
  -5 -11   2   20.80    5.40
   4  11  -2   74.99    9.00
   4  11  -2   73.29    5.80
   4  11  -2   66.59    5.90
   4  11  -2   81.19    6.20
  -4 -11   2   82.99    6.20
  -4 -11   2   70.09    5.90
  -4 -11   2   71.29    6.10
  -4 -11   2   70.39    7.50
   3  11  -2   29.20    3.80
   3  11  -2   29.20    3.70
   3  11  -2   44.70    4.10
   3  11  -2   33.30    6.60
  -3 -11   2   39.50    4.10
  -3 -11   2   37.00    3.90
  -3 -11   2   35.20    4.00
  -3 -11   2   34.50    5.50
   2  11  -2    0.50    2.40
   2  11  -2    0.40    4.50
   2  11  -2    3.70    2.20
  -2 -11   2    4.20    2.40
  -2 -11   2   -0.90    2.00
  -2 -11   2   -3.20    3.50
  -2 -11   2    1.60    2.30
   1  11  -2   79.69    6.10
   1  11  -2   83.99    6.40
   1  11  -2   84.89    6.40
   1  11  -2   72.79    8.40
  -1 -11   2   79.19    7.60
  -1 -11   2   81.59    6.20
  -1 -11   2   84.59    6.20
  -1 -11   2   78.59    6.30
   0  11  -2   45.20    4.50
   0  11  -2   39.70    6.30
   0  11  -2   40.10    4.00
   0  11  -2   42.70    4.20
   0 -11   2   33.20    3.90
   0 -11   2   47.40    5.10
   0 -11   2   38.80    4.20
   0 -11   2   38.20    4.10
  -1  11  -2   73.19    8.10
  -1  11  -2   79.09    6.40
  -1  11  -2   82.89    6.30
  -1  11  -2   81.09    6.00
   1 -11   2   78.89    6.00
   1 -11   2   85.39    6.30
   1 -11   2   79.29    6.00
   1 -11   2   76.69    7.10
  -2  11  -2    1.50    2.20
  -2  11  -2    2.50    2.70
  -2  11  -2    7.90    4.60
  -2  11  -2    0.00    2.20
   2 -11   2   -2.60    2.00
   2 -11   2    1.60    2.10
   2 -11   2    4.00    2.40
   2 -11   2    1.10    3.00
  -3  11  -2    4.60    4.30
  -3  11  -2    1.90    2.10
  -3  11  -2    1.40    2.50
  -3  11  -2    7.20    2.80
   3 -11   2   -1.00    2.60
   3 -11   2    4.90    2.40
   3 -11   2    4.70    2.40
   3 -11   2    2.30    2.00
  -4  11  -2    9.40    4.50
  -4  11  -2    7.20    2.60
  -4  11  -2    7.30    2.30
   4 -11   2    7.60    2.50
   4 -11   2    9.10    2.00
   4 -11   2   13.00    2.80
   4 -11   2   11.00   12.10
  -5  11  -2   13.50    3.00
  -5  11  -2   18.30    4.90
  -5  11  -2   14.20    2.70
   5 -11   2   12.10    2.80
   5 -11   2    2.00   13.80
   5 -11   2   12.00    2.80
  -6  11  -2   17.10    2.90
  -6  11  -2   15.50    4.80
  -6  11  -2   19.80    3.10
   6 -11   2   18.00   14.90
   6 -11   2   20.00    3.30
   6 -11   2   22.40    3.10
  -7  11  -2    1.50    2.30
  -7  11  -2   11.60    2.70
   7 -11   2    6.90    4.00
  -8  11  -2    5.70    2.60
  -8  11  -2    4.70    2.40
   8 -11   2    7.70    2.60
   8 -11   2  -22.60   16.10
  14  10  -2   15.30    3.10
  14  10  -2   15.70    3.60
  14  10  -2   22.50    7.30
 -14 -10   2   12.40    3.80
 -14 -10   2    8.60    3.90
 -14 -10   2    7.40    7.10
  13  10  -2   32.50    4.40
  13  10  -2   39.50    8.90
  13  10  -2   27.20    3.70
 -13 -10   2   28.10    4.10
 -13 -10   2   21.50    7.90
 -13 -10   2   29.90    4.60
  12  10  -2   16.30    8.10
  12  10  -2   19.70    3.70
  12  10  -2   20.00    3.40
 -12 -10   2   19.90    3.50
 -12 -10   2   12.90    3.70
 -12 -10   2   14.30    7.00
 -12 -10   2    9.60    3.80
  11  10  -2   -0.60    7.30
  11  10  -2   -1.70    2.60
  11  10  -2    2.00    2.50
  11  10  -2    3.10    2.70
 -11 -10   2   -4.40    3.10
 -11 -10   2    6.10    6.50
 -11 -10   2    3.00    2.50
 -11 -10   2    1.60    2.90
  10  10  -2   82.79    9.40
  10  10  -2   85.59   11.50
  10  10  -2   73.29    6.20
  10  10  -2   80.19    6.70
 -10 -10   2   89.09   10.40
 -10 -10   2   74.29    6.40
 -10 -10   2   71.99    6.80
 -10 -10   2   66.69   13.70
 -10 -10   2   70.49    6.70
   9  10  -2   34.40    8.80
   9  10  -2   33.80    4.30
   9  10  -2   35.20    4.30
   9  10  -2   28.00    3.90
  -9 -10   2   33.60    4.30
  -9 -10   2   32.80   10.30
  -9 -10   2   33.30    4.00
  -9 -10   2   20.60    6.70
  -9 -10   2   32.00    4.30
   8  10  -2    3.80    2.60
   8  10  -2    6.00    6.80
   8  10  -2    5.20    2.70
   8  10  -2    2.40    2.50
  -8 -10   2    1.20    5.40
  -8 -10   2    2.10    2.60
  -8 -10   2    2.40    2.70
  -8 -10   2    4.00    7.60
  -8 -10   2    4.10    2.50
   7  10  -2    2.90    2.30
   7  10  -2    3.20    2.30
   7  10  -2    5.90    6.40
   7  10  -2    5.10    2.60
  -7 -10   2    6.50    2.70
  -7 -10   2    1.50    2.30
  -7 -10   2    2.70    2.40
  -7 -10   2    0.90    4.80
   6  10  -2    5.00    6.00
   6  10  -2   12.80    2.90
   6  10  -2    7.30    2.50
   6  10  -2    6.70    2.60
  -6 -10   2    9.50    2.70
  -6 -10   2    9.30    2.70
  -6 -10   2   10.40    4.80
  -6 -10   2   11.80    2.70
   5  10  -2  170.98   10.30
   5  10  -2  172.98   13.50
   5  10  -2  174.88   10.30
   5  10  -2  168.48   10.40
  -5 -10   2  158.48   10.40
  -5 -10   2  168.08   10.30
  -5 -10   2  171.98   10.40
  -5 -10   2  173.98   12.30
   4  10  -2  391.66   21.60
   4  10  -2  381.06   23.80
   4  10  -2  403.56   21.70
   4  10  -2  399.96   21.70
  -4 -10   2  405.46   21.70
  -4 -10   2  408.86   21.60
  -4 -10   2  366.76   22.80
  -4 -10   2  416.36   21.80
   3  10  -2   91.79    6.60
   3  10  -2  102.69    6.80
   3  10  -2   92.59    9.30
   3  10  -2   99.99    7.30
  -3 -10   2   97.89    6.80
  -3 -10   2   98.69    6.70
  -3 -10   2   97.19    6.70
  -3 -10   2  101.59    8.50
   2  10  -2   31.20    3.50
   2  10  -2   36.10    3.70
   2  10  -2   34.00    5.70
   2  10  -2   30.20    3.40
  -2 -10   2   28.90    3.40
  -2 -10   2   28.90    3.40
  -2 -10   2   32.80    3.50
  -2 -10   2   31.90    4.60
   1  10  -2   70.79    5.40
   1  10  -2   58.69    5.30
   1  10  -2   68.19    5.20
   1  10  -2   62.39    7.10
  -1 -10   2   72.39    4.60
  -1 -10   2   65.59    6.20
  -1 -10   2   75.29    5.40
  -1 -10   2   66.89    5.50
  -1 -10   2   68.69    5.30
   0  10  -2  187.98   10.80
   0  10  -2  192.98   11.00
   0  10  -2  185.98   11.00
   0  10  -2  185.18   12.80
   0 -10   2  181.18   10.80
   0 -10   2  167.08   11.50
   0 -10   2  191.08   11.40
   0 -10   2  187.68   11.00
  -1  10  -2    5.70    2.10
  -1  10  -2    2.30    3.90
  -1  10  -2    3.30    2.40
  -1  10  -2    5.20    2.30
   1 -10   2    4.50    2.20
   1 -10   2    4.80    2.20
   1 -10   2    2.20    2.00
   1 -10   2   -1.50    2.70
  -2  10  -2    9.10    3.90
  -2  10  -2    5.80    2.30
  -2  10  -2    0.30    1.90
  -2  10  -2   -3.00    2.30
   2 -10   2   -1.40    2.60
   2 -10   2    0.30    1.90
   2 -10   2    2.70    2.10
   2 -10   2    1.70    2.00
  -3  10  -2   16.30    4.50
  -3  10  -2   16.20    2.90
  -3  10  -2   11.60    3.00
  -3  10  -2   15.10    2.60
   3 -10   2   22.30    3.00
   3 -10   2   21.90    3.00
   3 -10   2   14.10    2.50
   3 -10   2   16.90    3.10
  -4  10  -2   38.20    3.90
  -4  10  -2   39.40    4.00
  -4  10  -2   39.90    5.60
   4 -10   2   29.30    3.60
   4 -10   2   32.90    3.10
   4 -10   2   35.10   13.10
  -5  10  -2    0.30    3.90
  -5  10  -2    2.90    2.30
  -5  10  -2   -1.10    2.00
   5 -10   2    2.00    2.00
   5 -10   2  -17.00   11.20
   5 -10   2    0.10    2.10
  -6  10  -2   35.70    5.50
  -6  10  -2   31.40    3.40
  -6  10  -2   35.40    3.80
   6 -10   2   28.50    5.20
   6 -10   2   23.00   14.40
  -7  10  -2    7.00    2.40
  -7  10  -2    1.70    2.30
  -7  10  -2   12.60    4.50
   7 -10   2    4.50    2.30
   7 -10   2    2.40    2.30
   7 -10   2  -24.70   13.80
  -8  10  -2   -0.80    2.20
  -8  10  -2    7.30    2.40
  -8  10  -2    8.80    4.30
   8 -10   2    5.40    2.50
   8 -10   2    1.00    2.30
   8 -10   2   -8.70   15.90
  -9  10  -2    5.00    2.40
  -9  10  -2    1.20    2.40
  -9  10  -2    6.80    4.50
   9 -10   2    3.00   18.00
   9 -10   2    0.70    2.30
  15   9  -2    5.30    3.00
  15   9  -2    5.80    4.10
  15   9  -2   -7.10   12.90
 -15  -9   2    4.40    2.70
 -15  -9   2   -3.30    3.10
 -15  -9   2    4.20    6.90
  14   9  -2   12.10    2.70
  14   9  -2   17.10    5.80
  14   9  -2   11.20    3.20
  14   9  -2    8.00   12.40
 -14  -9   2    8.90    3.00
 -14  -9   2   -0.20    3.10
 -14  -9   2    8.20    7.20
  13   9  -2   37.30    4.80
  13   9  -2   44.30    4.40
  13   9  -2   48.40    8.50
 -13  -9   2   41.50    5.40
 -13  -9   2   38.80    4.50
 -13  -9   2   38.40    5.00
 -13  -9   2   57.69    9.30
  12   9  -2    7.00    7.00
  12   9  -2   12.00    3.20
  12   9  -2   16.40    3.00
 -12  -9   2   12.10    4.20
 -12  -9   2   14.60    3.60
 -12  -9   2   12.70    7.00
 -12  -9   2   10.50    3.00
  11   9  -2   10.80    2.80
  11   9  -2    8.00    7.10
  11   9  -2   10.40    3.00
  11   9  -2    8.60    3.00
 -11  -9   2   10.80    2.90
 -11  -9   2    1.30    2.80
 -11  -9   2    8.80    3.40
 -11  -9   2    4.50    6.50
  10   9  -2  130.89   13.60
  10   9  -2  134.09    8.70
  10   9  -2  132.29    9.00
  10   9  -2  131.99    9.10
 -10  -9   2  113.39   15.90
 -10  -9   2  125.19    8.80
 -10  -9   2  135.99    9.30
 -10  -9   2  134.49    9.10
 -10  -9   2  143.39   13.00
   9   9  -2  159.78   15.30
   9   9  -2  168.28   10.40
   9   9  -2  166.78   10.20
   9   9  -2  165.68   10.40
  -9  -9   2  161.88   10.60
  -9  -9   2  169.18   10.50
  -9  -9   2  152.68   13.50
   8   9  -2   47.20    4.70
   8   9  -2   54.79    5.20
   8   9  -2   55.99    5.20
   8   9  -2   46.70    8.80
  -8  -9   2   54.89    4.80
  -8  -9   2   53.49    5.10
  -8  -9   2   42.60    9.60
  -8  -9   2   58.79    5.40
  -8  -9   2   48.90    7.40
   7   9  -2   25.20    6.90
   7   9  -2   18.10    3.00
   7   9  -2   19.70    3.00
   7   9  -2   21.60    3.10
  -7  -9   2   21.80    5.70
  -7  -9   2   20.00    3.30
  -7  -9   2   23.40    3.10
  -7  -9   2   23.20    3.80
   6   9  -2   12.80    2.70
   6   9  -2   13.00    2.60
   6   9  -2   10.80    5.60
   6   9  -2   11.60    2.50
  -6  -9   2    8.20    2.30
  -6  -9   2    4.00    4.30
  -6  -9   2    9.70    4.10
  -6  -9   2    9.20    2.60
   5   9  -2    1.70    2.00
   5   9  -2    2.60    5.00
   5   9  -2    0.60    2.00
   5   9  -2   -0.90    2.00
  -5  -9   2    1.30    2.20
  -5  -9   2   -2.20    3.80
  -5  -9   2    1.90    2.10
  -5  -9   2    2.60    2.40
   4   9  -2   71.29    5.60
   4   9  -2   87.99    8.70
   4   9  -2   64.29    5.40
   4   9  -2   73.39    5.60
  -4  -9   2   85.49    7.60
  -4  -9   2   77.49    5.50
  -4  -9   2   72.89    5.60
  -4  -9   2   71.19    5.60
   3   9  -2   25.50    3.30
   3   9  -2   32.10    3.40
   3   9  -2   26.40    5.60
   3   9  -2   31.30    3.40
  -3  -9   2   34.50    3.50
  -3  -9   2   32.90    3.50
  -3  -9   2   28.70    4.60
  -3  -9   2   37.30    3.40
   2   9  -2   64.59    7.00
   2   9  -2   59.69    4.80
   2   9  -2   63.19    5.00
   2   9  -2   58.99    5.00
  -2  -9   2   60.99    5.00
  -2  -9   2   70.19    4.90
  -2  -9   2   65.89    6.40
   1   9  -2  144.89    8.50
   1   9  -2  140.19    8.60
   1   9  -2  147.69    8.60
   1   9  -2  139.99   10.40
  -1  -9   2  130.29    8.40
  -1  -9   2  148.29    8.50
  -1  -9   2  131.09    9.40
  -1  -9   2  140.49    8.50
  -1  -9   2  138.59    7.90
   0   9  -2    4.70    2.00
   0   9  -2    6.60    2.30
   0   9  -2    5.40    4.20
   0   9  -2    3.60    1.90
   0  -9   2    3.90    2.80
   0  -9   2    4.20    1.90
   0  -9   2    4.80    1.90
   0  -9   2    5.00    2.00
  -1   9  -2  140.09   11.20
  -1   9  -2  136.59    8.70
  -1   9  -2  151.48    9.10
  -1   9  -2  158.88    8.90
   1  -9   2  156.58    8.80
   1  -9   2  152.28    8.80
   1  -9   2  148.19    9.40
   1  -9   2  137.99    8.80
  -2   9  -2   43.80    4.20
  -2   9  -2   43.00    5.50
  -2   9  -2   46.80    4.50
  -2   9  -2   49.90    4.10
   2  -9   2   49.20    4.40
   2  -9   2   41.20    3.90
   2  -9   2   45.20    3.90
   2  -9   2   45.00    4.40
  -3   9  -2   46.80    4.20
  -3   9  -2   51.19    5.80
  -3   9  -2   46.60    4.20
  -3   9  -2   48.30    4.60
   3  -9   2   48.60    4.00
   3  -9   2   47.00    4.70
   3  -9   2   46.20    4.40
   3  -9   2   57.39    4.60
  -4   9  -2    4.90    3.80
  -4   9  -2    6.90    2.10
  -4   9  -2    4.70    2.20
   4  -9   2    9.30    1.90
   4  -9   2    8.40    2.30
   4  -9   2   13.10    2.70
   4  -9   2   17.70   10.70
  -5   9  -2   59.09    4.80
  -5   9  -2   61.59    5.00
  -5   9  -2   47.50    6.00
  -5   9  -2   86.69   12.40
   5  -9   2   50.59    4.80
   5  -9   2   38.10   13.30
   5  -9   2   57.79    5.00
  -6   9  -2   23.20    9.10
  -6   9  -2   15.20    2.70
  -6   9  -2   14.20    4.30
  -6   9  -2   16.20    2.80
   6  -9   2   17.50    2.70
   6  -9   2   -9.80   12.10
   6  -9   2   24.50    3.10
  -7   9  -2   24.00   10.00
  -7   9  -2    3.60    3.80
  -7   9  -2    4.20    2.20
  -7   9  -2    3.00    2.10
   7  -9   2    3.40    2.20
   7  -9   2    9.30    2.50
   7  -9   2    1.90   14.30
  -8   9  -2   11.40    4.10
  -8   9  -2    6.60    2.40
  -8   9  -2    6.60    2.30
   8  -9   2   13.20    2.70
   8  -9   2  -14.50   16.10
   8  -9   2    1.90    2.30
  -9   9  -2   11.50    2.70
  -9   9  -2    4.30    2.40
  -9   9  -2    4.80    4.00
   9  -9   2    1.90   16.00
   9  -9   2    7.40    2.50
   9  -9   2    9.50    2.60
 -10   9  -2    8.70    2.60
 -10   9  -2   12.30    2.40
 -10   9  -2   16.40    4.80
  10  -9   2    5.80    2.50
  10  -9   2   -9.00   18.10
  15   8  -2   65.69   16.60
  15   8  -2   70.09    6.40
 -15  -8   2   64.79   10.60
 -15  -8   2   56.79    9.80
  14   8  -2   32.50    4.30
  14   8  -2   37.60    3.50
  14   8  -2   25.50   13.40
  14   8  -2   26.50    8.10
 -14  -8   2   40.40    7.30
 -14  -8   2   37.70    5.20
 -14  -8   2   27.00    4.00
 -14  -8   2   36.10    8.80
  13   8  -2    2.10    2.60
  13   8  -2    1.20    2.20
  13   8  -2   -7.00   11.50
  13   8  -2    6.00    5.20
 -13  -8   2   -3.40    3.00
 -13  -8   2    4.00    3.00
 -13  -8   2    5.50    6.90
 -13  -8   2   -1.20    2.30
  12   8  -2   -0.90    2.20
  12   8  -2   -0.50    5.90
  12   8  -2    1.30    2.60
 -12  -8   2    0.80    2.90
 -12  -8   2    3.70    3.00
 -12  -8   2    2.70    6.70
 -12  -8   2    3.50    2.50
  11   8  -2   21.40    3.50
  11   8  -2   19.70    3.10
  11   8  -2   22.70    3.80
  11   8  -2   18.60    7.20
 -11  -8   2   24.30    3.50
 -11  -8   2   24.10    7.40
 -11  -8   2   21.30    3.70
 -11  -8   2   20.60    3.80
  10   8  -2   20.10    7.60
  10   8  -2   23.10    3.50
  10   8  -2   21.50    3.20
  10   8  -2   22.10    3.50
 -10  -8   2   26.40    3.50
 -10  -8   2   20.70    6.90
 -10  -8   2   29.40    4.00
 -10  -8   2   10.20    9.70
 -10  -8   2   23.10    3.60
   9   8  -2   36.60    8.10
   9   8  -2   43.30    4.30
   9   8  -2   41.50    4.40
   9   8  -2   44.80    4.30
  -9  -8   2   43.10    4.40
  -9  -8   2   48.60    4.80
  -9  -8   2   27.90   11.50
  -9  -8   2   47.50    7.60
  -9  -8   2   36.00    4.00
   8   8  -2    1.30    5.70
   8   8  -2   -1.00    2.00
   8   8  -2   -0.10    2.00
   8   8  -2    0.70    2.20
  -8  -8   2    8.30    7.70
  -8  -8   2    2.50    2.10
  -8  -8   2    3.60    2.30
  -8  -8   2   -2.90    2.10
  -8  -8   2    0.50    4.90
   7   8  -2   44.00    4.20
   7   8  -2   46.40    7.90
   7   8  -2   45.20    4.30
   7   8  -2   47.60    4.50
  -7  -8   2   43.40    9.10
  -7  -8   2   44.10    6.70
  -7  -8   2   48.20    4.30
  -7  -8   2   45.30    4.50
  -7  -8   2   50.69    4.40
   6   8  -2   28.00    3.20
   6   8  -2   23.30    3.10
   6   8  -2   22.80    6.20
   6   8  -2   25.80    3.20
  -6  -8   2   28.70    3.40
  -6  -8   2   27.80    3.20
  -6  -8   2   20.40    5.00
  -6  -8   2   22.50    3.10
   5   8  -2    5.00    2.30
   5   8  -2    1.20    2.00
   5   8  -2    4.40    2.10
  -5  -8   2    1.10    3.80
  -5  -8   2    1.80    1.90
  -5  -8   2   -2.30    1.80
  -5  -8   2    0.60    1.90
   4   8  -2  419.86   22.00
   4   8  -2  427.06   22.10
   4   8  -2  416.06   24.00
   4   8  -2  407.96   22.00
  -4  -8   2  391.56   21.90
  -4  -8   2  412.36   22.10
  -4  -8   2  395.66   23.20
  -4  -8   2  413.46   22.10
   3   8  -2  159.88   12.00
   3   8  -2  158.68    9.40
   3   8  -2  155.48    9.50
   3   8  -2  164.48    9.50
  -3  -8   2  156.98    9.50
  -3  -8   2  164.18    9.50
  -3  -8   2  172.08    9.50
  -3  -8   2  142.59   10.70
   2   8  -2  337.47   18.90
   2   8  -2  360.56   18.90
   2   8  -2  321.57   20.20
   2   8  -2  362.76   18.80
  -2  -8   2  338.47   19.60
  -2  -8   2  331.87   18.80
  -2  -8   2  373.16   18.80
  -2  -8   2  360.26   18.90
   1   8  -2   57.19    4.70
   1   8  -2   58.49    4.80
   1   8  -2   58.19    6.20
   1   8  -2   59.59    4.50
  -1  -8   2   52.69    4.50
  -1  -8   2   55.59    4.60
  -1  -8   2   62.99    4.60
  -1  -8   2   55.19    5.40
   0   8  -2   41.00    3.80
   0   8  -2   38.80    3.70
   0   8  -2   29.90    4.80
   0   8  -2   41.70    3.70
   0  -8   2   39.10    3.70
   0  -8   2   37.50    3.70
   0  -8   2   47.50    4.20
   0  -8   2   34.90    4.20
  -1   8  -2   -0.60    1.70
  -1   8  -2   -2.90    2.80
  -1   8  -2    0.20    1.60
  -1   8  -2   -2.90    1.50
   1  -8   2    0.00    1.60
   1  -8   2    1.00    1.60
   1  -8   2   -0.80    1.60
   1  -8   2   -2.70    2.30
  -2   8  -2  149.39    8.80
  -2   8  -2  167.08    9.20
  -2   8  -2  145.89   10.10
  -2   8  -2  160.68    8.90
   2  -8   2  143.59    9.20
   2  -8   2  144.69    8.70
   2  -8   2  154.78    8.90
   2  -8   2  150.38    8.90
  -3   8  -2    9.80    2.50
  -3   8  -2   14.70    2.10
  -3   8  -2   11.30    2.20
  -3   8  -2   14.80    3.50
   3  -8   2   14.20    2.10
   3  -8   2   12.20    3.00
   3  -8   2   12.60    2.20
   3  -8   2   15.00    2.30
  -4   8  -2    2.70    3.10
  -4   8  -2    1.80    1.70
  -4   8  -2    0.20    1.70
   4  -8   2   21.00    9.90
   4  -8   2    2.30    1.90
   4  -8   2    1.00    1.80
   4  -8   2    2.30    1.80
   4  -8   2   -0.50    1.40
  -5   8  -2    9.70    2.30
  -5   8  -2   10.60    8.70
  -5   8  -2    9.60    2.10
   5  -8   2    7.30    2.10
   5  -8   2    9.10    2.30
   5  -8   2    8.10   10.90
  -6   8  -2   80.09    7.60
  -6   8  -2   89.79    6.00
  -6   8  -2   79.59    5.90
   6  -8   2   84.19    5.90
   6  -8   2   86.59    6.00
   6  -8   2   64.09   14.70
  -7   8  -2   -0.50    3.40
  -7   8  -2   -3.50    2.20
  -7   8  -2    4.30    2.00
  -7   8  -2    4.80    8.80
   7  -8   2   -1.50    2.00
   7  -8   2   -0.60    1.90
   7  -8   2   -2.50   13.40
  -8   8  -2   16.30   10.20
  -8   8  -2    4.50    2.20
  -8   8  -2    6.70    3.80
  -8   8  -2    5.40    2.10
   8  -8   2    8.10    2.30
   8  -8   2    8.80   15.80
   8  -8   2   11.00    2.40
  -9   8  -2   14.40    4.20
  -9   8  -2    5.00    2.40
  -9   8  -2   13.80   10.80
  -9   8  -2   11.80    3.00
   9  -8   2   10.60    2.50
   9  -8   2    5.20    2.30
   9  -8   2   24.30   17.50
 -10   8  -2    0.40    1.80
 -10   8  -2   -0.10    2.20
 -10   8  -2    0.80    3.80
  10  -8   2    8.60    2.40
  10  -8   2    8.10   16.90
  10  -8   2   -2.40    2.10
  11  -8   2   -8.10   16.70
  15   7  -2    1.00    2.60
  15   7  -2  -12.50   12.30
 -15  -7   2    0.20    6.80
 -15  -7   2    0.80    2.50
 -15  -7   2   -3.30    2.80
  14   7  -2    5.20   12.20
  14   7  -2    1.80    2.60
 -14  -7   2   10.90    7.10
 -14  -7   2    0.90    3.40
 -14  -7   2    0.10    3.00
 -14  -7   2    4.20    2.70
  13   7  -2   19.90    4.70
  13   7  -2   12.80    3.20
  13   7  -2   20.60    2.70
  13   7  -2   17.50   12.30
  13   7  -2   24.80    4.00
 -13  -7   2   13.10    7.70
 -13  -7   2   19.20    3.90
 -13  -7   2   24.90    3.50
 -13  -7   2   15.10    3.30
  12   7  -2   10.20    3.30
  12   7  -2   14.10    3.00
  12   7  -2   14.70    8.90
  12   7  -2   11.00    2.40
  12   7  -2   -5.20   11.10
 -12  -7   2    7.40    3.20
 -12  -7   2    9.10    2.70
 -12  -7   2   12.40    7.20
 -12  -7   2   10.40    3.20
  11   7  -2   19.70   10.00
  11   7  -2   22.20    3.50
  11   7  -2   23.60    3.10
 -11  -7   2   22.70    7.10
 -11  -7   2   20.10    3.70
 -11  -7   2   24.30    3.70
 -11  -7   2   28.00    3.50
  10   7  -2   55.79    9.80
  10   7  -2   58.19    4.80
  10   7  -2   53.79    5.00
  10   7  -2   59.69    5.30
 -10  -7   2   50.19    8.30
 -10  -7   2   36.50   11.50
 -10  -7   2   52.29    5.00
 -10  -7   2   53.49    5.00
 -10  -7   2   53.59    5.10
   9   7  -2   83.79    6.20
   9   7  -2   91.39    6.40
   9   7  -2   79.19    5.90
  -9  -7   2   84.89    6.30
  -9  -7   2   80.29    6.30
  -9  -7   2   79.69   12.80
  -9  -7   2   86.89    6.20
  -9  -7   2   93.79    9.80
   8   7  -2  296.37   16.40
   8   7  -2  318.47   20.50
   8   7  -2  297.97   16.40
   8   7  -2  296.47   16.30
  -8  -7   2  287.87   16.50
  -8  -7   2  295.57   16.30
  -8  -7   2  289.07   16.40
  -8  -7   2  317.37   18.90
  -8  -7   2  271.67   22.80
   7   7  -2  107.99    7.10
   7   7  -2  104.29    6.90
   7   7  -2  140.59   11.40
   7   7  -2  106.89    7.00
  -7  -7   2  101.39    7.00
  -7  -7   2  115.59   10.20
  -7  -7   2  114.99    7.20
  -7  -7   2   95.09   11.60
  -7  -7   2  110.49    7.20
   6   7  -2  122.59   11.20
   6   7  -2  115.29    7.40
   6   7  -2  116.89    7.50
  -6  -7   2  111.89    7.50
  -6  -7   2  119.99    7.60
  -6  -7   2  114.99   10.10
  -6  -7   2  130.19    7.50
   5   7  -2   83.89    5.60
   5   7  -2   68.09    5.50
   5   7  -2   99.39    9.00
   5   7  -2   77.89    5.60
  -5  -7   2   74.69    5.50
  -5  -7   2   92.59    8.60
  -5  -7   2   72.59    5.70
  -5  -7   2   88.59    5.70
   4   7  -2  398.66   21.70
   4   7  -2  397.96   23.60
   4   7  -2  432.36   21.80
   4   7  -2  405.66   21.70
  -4  -7   2  408.96   21.80
  -4  -7   2  402.36   21.80
  -4  -7   2  418.66   21.70
  -4  -7   2  386.56   23.00
   3   7  -2   54.19    6.70
   3   7  -2   53.09    4.30
   3   7  -2   47.60    4.30
   3   7  -2   46.80    4.30
  -3  -7   2   46.50    4.30
  -3  -7   2   48.70    5.60
  -3  -7   2   50.19    4.30
  -3  -7   2   48.40    4.40
   2   7  -2  106.39    6.90
   2   7  -2  113.29    7.00
   2   7  -2  107.89    9.20
   2   7  -2  112.59    7.00
  -2  -7   2  122.39    8.80
  -2  -7   2  108.69    7.00
  -2  -7   2  109.79    7.00
  -2  -7   2  105.19    6.90
   1   7  -2  147.49    8.80
   1   7  -2  140.99    8.70
   1   7  -2  151.38   10.70
   1   7  -2  139.29    8.80
  -1  -7   2  160.08    9.60
  -1  -7   2  149.39    8.80
  -1  -7   2  153.38    9.90
  -1  -7   2  153.48    8.80
   0   7  -2  385.36   21.20
   0   7  -2  411.06   21.30
   0   7  -2  378.86   22.10
   0   7  -2  402.86   21.20
   0  -7   2  404.76   21.70
   0  -7   2  411.86   21.30
   0  -7   2  397.16   21.20
   0  -7   2  406.36   21.30
  -1   7  -2   11.30    2.30
  -1   7  -2    7.20    2.00
  -1   7  -2   12.10    3.50
  -1   7  -2   12.00    2.00
   1  -7   2   11.30    2.40
   1  -7   2   11.40    2.10
   1  -7   2   12.10    2.10
   1  -7   2   13.30    2.90
  -2   7  -2  175.38    9.70
  -2   7  -2  167.98   10.70
  -2   7  -2  179.68    9.80
  -2   7  -2  172.18   10.00
   2  -7   2  180.08   11.80
   2  -7   2  174.78    9.80
   2  -7   2  167.68    9.80
   2  -7   2  170.68    9.70
  -3   7  -2  101.79    7.70
  -3   7  -2  114.29    6.90
  -3   7  -2  103.69    6.50
  -3   7  -2   92.99    6.50
   3  -7   2  116.89    6.60
   3  -7   2  109.79    6.40
   3  -7   2  122.39    8.60
   3  -7   2  101.19    6.60
  -4   7  -2   60.29    4.40
  -4   7  -2   60.09    4.50
  -4   7  -2   62.59    5.70
   4  -7   2   61.89    4.10
   4  -7   2   63.89    4.50
   4  -7   2   62.19    4.50
   4  -7   2   61.29    4.50
   4  -7   2   55.49   10.60
  -5   7  -2   73.69    4.80
  -5   7  -2   64.59    4.70
  -5   7  -2   62.39    5.60
   5  -7   2   67.89    4.80
   5  -7   2   61.79    4.20
   5  -7   2   38.80   11.90
   5  -7   2   63.59    4.70
  -6   7  -2    1.10    1.90
  -6   7  -2    3.70    3.10
  -6   7  -2    8.20    6.90
  -6   7  -2    4.80    2.00
   6  -7   2   11.40   11.00
   6  -7   2    6.60    2.10
   6  -7   2    7.60    2.00
  -7   7  -2   86.89   12.30
  -7   7  -2   97.59    6.40
  -7   7  -2   99.49    6.50
  -7   7  -2   93.29    8.10
   7  -7   2   77.29   15.90
   7  -7   2  100.29    6.50
   7  -7   2  101.99    6.50
  -8   7  -2   10.70    9.70
  -8   7  -2   21.10    4.10
  -8   7  -2   21.20    2.80
   8  -7   2    3.50   13.80
   8  -7   2   21.10    2.80
   8  -7   2   21.30    2.90
  -9   7  -2    1.80    9.70
  -9   7  -2   -2.80    2.00
  -9   7  -2   -3.90    3.30
  -9   7  -2    1.70    3.50
   9  -7   2    9.80   15.20
   9  -7   2   -0.40    2.00
   9  -7   2    1.30    2.00
 -10   7  -2    4.70   10.40
 -10   7  -2    1.10    1.90
 -10   7  -2    0.40    2.10
 -10   7  -2   -3.30    3.50
  10  -7   2    5.70    2.20
  10  -7   2   10.90   16.80
  10  -7   2   -2.90    2.00
 -11   7  -2   11.10    4.30
 -11   7  -2    4.70    5.10
 -11   7  -2    5.10    2.60
 -11   7  -2   22.50   11.50
  11  -7   2    3.30    2.30
  11  -7   2   15.80    2.70
  11  -7   2    1.80   16.20
  15   6  -2   48.90    4.80
  15   6  -2   38.70   14.50
 -15  -6   2   42.00    4.50
 -15  -6   2   48.30    5.90
 -15  -6   2   50.29    9.90
 -15  -6   2   42.60    4.90
  14   6  -2   11.40    3.00
  14   6  -2   18.50   12.50
 -14  -6   2    2.40    3.00
 -14  -6   2    4.20    7.20
 -14  -6   2    4.20    2.50
  13   6  -2    2.10    2.40
  13   6  -2    1.50    2.60
  13   6  -2    3.80   11.90
 -13  -6   2   -8.30    6.60
 -13  -6   2   -2.80    2.80
 -13  -6   2   -1.90    2.50
 -13  -6   2    1.00    2.30
  12   6  -2    1.80    2.10
  12   6  -2    4.90    2.50
  12   6  -2    8.80   11.50
  12   6  -2   -0.80    3.50
  12   6  -2   -2.50    2.80
 -12  -6   2   -1.60    2.90
 -12  -6   2   -1.70    2.40
 -12  -6   2    2.50    2.40
  11   6  -2   47.90    4.30
  11   6  -2   52.69    4.80
  11   6  -2   47.50   12.20
  11   6  -2   54.99    6.90
  11   6  -2   46.50    5.10
 -11  -6   2   52.19    4.90
 -11  -6   2   57.19    5.50
 -11  -6   2   58.69    9.10
 -11  -6   2   57.29    5.00
  10   6  -2   25.20    6.10
  10   6  -2   14.60    2.90
  10   6  -2   15.00    2.50
 -10  -6   2   15.70    2.90
 -10  -6   2   16.60    3.20
 -10  -6   2   11.70    6.50
 -10  -6   2   17.80    2.80
 -10  -6   2    7.50    9.20
   9   6  -2   27.40    3.30
   9   6  -2   28.70    6.60
   9   6  -2   23.50    3.20
   9   6  -2   29.50    3.10
  -9  -6   2   25.40    9.40
  -9  -6   2   29.60    7.00
  -9  -6   2   30.60    3.30
  -9  -6   2   24.20    3.40
  -9  -6   2   26.80    3.30
   8   6  -2   44.00    3.90
   8   6  -2   36.30    6.80
   8   6  -2   44.20    4.10
   8   6  -2   49.99    4.30
  -8  -6   2   57.59    7.30
  -8  -6   2   32.60    9.30
  -8  -6   2   45.20    4.10
  -8  -6   2   51.09    4.30
   7   6  -2    1.40    4.90
   7   6  -2   -0.30    1.70
   7   6  -2    1.60    1.80
   7   6  -2    1.60    1.80
  -7  -6   2    2.00    1.80
  -7  -6   2    1.60    1.90
  -7  -6   2    2.50    1.70
  -7  -6   2   -0.60    4.50
  -7  -6   2    8.80    7.40
   6   6  -2   86.19    8.70
   6   6  -2   67.99    5.30
   6   6  -2   76.59    5.30
   6   6  -2   70.29    5.10
  -6  -6   2   70.09    5.20
  -6  -6   2   94.99    8.30
  -6  -6   2   77.79    9.90
  -6  -6   2   74.39    5.30
  -6  -6   2   69.39    5.20
   5   6  -2    1.10    2.00
   5   6  -2    1.80    1.90
   5   6  -2    1.60    5.00
   5   6  -2   -0.80    1.80
  -5  -6   2    1.40    1.90
  -5  -6   2    1.30    2.00
  -5  -6   2    7.20    2.20
  -5  -6   2   -4.20    4.10
   4   6  -2  143.09    8.70
   4   6  -2  153.88    8.80
   4   6  -2  136.69   11.70
   4   6  -2  139.09    8.70
  -4  -6   2  160.48   10.90
  -4  -6   2  146.19    8.80
  -4  -6   2  150.38    8.70
  -4  -6   2  155.98    8.80
   3   6  -2  150.68    8.90
   3   6  -2  153.18   11.50
   3   6  -2  161.68    8.90
   3   6  -2  146.39    8.90
  -3  -6   2  156.18    9.00
  -3  -6   2  155.88    8.90
  -3  -6   2  145.09    8.90
  -3  -6   2  156.08   10.60
   2   6  -2    7.10    1.90
   2   6  -2    7.60    2.00
   2   6  -2    0.20    3.60
   2   6  -2    7.00    2.00
  -2  -6   2    3.20    1.90
  -2  -6   2    8.40    3.60
  -2  -6   2    7.20    2.00
   1   6  -2  130.69    9.80
   1   6  -2  148.59    8.30
   1   6  -2  134.99    8.40
   1   6  -2  152.48    8.40
  -1  -6   2  148.59    8.40
  -1  -6   2  140.19    8.30
  -1  -6   2  136.99    9.40
  -1  -6   2  145.99    8.30
   0   6  -2   45.30    3.90
   0   6  -2   40.10    3.90
   0   6  -2   49.99    4.10
   0   6  -2   55.29    5.30
   0  -6   2   50.59    3.30
   0  -6   2   40.30    3.80
   0  -6   2   44.00    3.90
   0  -6   2   52.29    4.00
  -1   6  -2  213.18   11.80
  -1   6  -2  215.28   12.80
  -1   6  -2  211.58   11.80
  -1   6  -2  216.08   11.90
   1  -6   2  215.38   11.80
   1  -6   2  220.08   11.80
   1  -6   2  217.68   11.80
   1  -6   2  213.38   12.30
  -2   6  -2    7.50    1.80
  -2   6  -2   11.30    3.10
  -2   6  -2   13.80    2.00
  -2   6  -2   11.30    2.20
   2  -6   2   10.90    1.90
   2  -6   2   10.00    1.90
   2  -6   2   15.70    2.10
  -3   6  -2   46.20    4.40
  -3   6  -2   40.90    3.60
  -3   6  -2   49.00    4.10
  -3   6  -2   45.30    3.70
   3  -6   2   49.30    4.10
   3  -6   2   41.30    3.40
   3  -6   2   45.40    3.70
   3  -6   2   48.60    3.70
  -4   6  -2   88.89    5.50
  -4   6  -2   91.29    5.50
  -4   6  -2   84.09    6.40
   4  -6   2   78.49    5.80
   4  -6   2   89.49    5.50
   4  -6   2   86.89    5.20
   4  -6   2   90.09   11.50
   4  -6   2   89.89    5.50
  -5   6  -2   15.00    6.10
  -5   6  -2    7.90    1.80
  -5   6  -2   11.00    1.90
  -5   6  -2   12.20    2.80
   5  -6   2    9.90    1.80
   5  -6   2   10.70    1.90
   5  -6   2    9.40    1.40
   5  -6   2    8.60    1.60
   5  -6   2    6.90    8.60
  -6   6  -2   -1.30    1.60
  -6   6  -2    1.90    6.00
  -6   6  -2    2.00    2.60
  -6   6  -2    0.10    1.50
   6  -6   2   11.30   10.30
   6  -6   2    1.00    1.60
   6  -6   2   -0.50    1.60
  -7   6  -2   31.00    9.10
  -7   6  -2   21.20    3.70
  -7   6  -2   21.50    2.70
  -7   6  -2   21.80    2.60
   7  -6   2   18.90   11.60
   7  -6   2   28.40    2.90
   7  -6   2   24.70    2.70
  -8   6  -2    4.70    4.00
  -8   6  -2    1.70    1.90
  -8   6  -2    4.00    8.50
  -8   6  -2    5.20    1.90
   8  -6   2    2.20    2.00
   8  -6   2   -2.40    1.80
   8  -6   2    0.00   12.10
  -9   6  -2   32.40    4.50
  -9   6  -2   25.50    2.70
  -9   6  -2   17.80    3.30
  -9   6  -2   21.60   10.10
  -9   6  -2   29.80    4.70
   9  -6   2   20.80    3.00
   9  -6   2   -5.90   13.80
   9  -6   2   21.40    2.80
 -10   6  -2   17.40    2.60
 -10   6  -2   16.60    2.50
 -10   6  -2   18.70   10.40
 -10   6  -2   17.40    4.10
 -10   6  -2   15.80    2.80
  10  -6   2   14.90    2.70
  10  -6   2   18.80    2.70
  10  -6   2   27.00   16.00
 -11   6  -2   -1.00    2.20
 -11   6  -2    4.10    2.30
 -11   6  -2   -0.60    1.90
 -11   6  -2   -5.00    3.40
 -11   6  -2    2.60   11.00
 -11   6  -2    2.60    4.70
  11  -6   2    3.40    2.00
  11  -6   2    0.70   16.70
  11  -6   2    0.40    2.10
 -12   6  -2    3.90    1.90
 -12   6  -2    7.40    5.30
 -12   6  -2   -2.30    2.00
 -12   6  -2    2.80    2.40
 -12   6  -2   -8.20    9.90
 -12   6  -2   -5.30    3.60
  12  -6   2   10.20   17.60
  12  -6   2    5.50    2.60
  12  -6   2    0.20    2.10
  15   5  -2   -8.40   11.40
 -15  -5   2    1.60    7.00
 -15  -5   2   -0.50    3.30
 -15  -5   2   -3.70    2.60
 -15  -5   2    3.10    2.40
  14   5  -2    8.00   12.10
  14   5  -2    1.90    2.70
 -14  -5   2    5.60    2.80
 -14  -5   2    5.60    2.40
 -14  -5   2    7.40    7.00
 -14  -5   2    4.40    3.30
  13   5  -2   13.50   12.20
  13   5  -2    3.20    2.60
  13   5  -2    4.50    4.30
 -13  -5   2   -2.80    2.40
 -13  -5   2    1.40    2.30
 -13  -5   2   11.10    7.30
 -13  -5   2    1.80    3.00
  12   5  -2   14.80   11.60
  12   5  -2   20.90    3.40
  12   5  -2   23.10    3.60
 -12  -5   2   24.60    3.20
 -12  -5   2   18.30    7.40
 -12  -5   2   22.00    3.80
 -12  -5   2   15.70    3.20
  11   5  -2   64.29    6.00
  11   5  -2   67.29    5.60
  11   5  -2   74.79    6.70
  11   5  -2   68.19   23.30
 -11  -5   2   57.99    9.00
 -11  -5   2   65.99    5.70
 -11  -5   2   74.89    6.10
 -11  -5   2   71.89    5.60
  10   5  -2   50.19   13.00
  10   5  -2   34.60    3.70
  10   5  -2   37.40    4.20
  10   5  -2   33.40    5.30
 -10  -5   2   37.40    7.30
 -10  -5   2   31.50    3.80
 -10  -5   2   30.40    3.50
 -10  -5   2   32.50    3.50
 -10  -5   2   36.90   10.90
   9   5  -2  109.29    7.10
   9   5  -2  117.69    9.80
   9   5  -2  106.69    6.60
   9   5  -2  105.99    7.10
  -9  -5   2  114.19   14.70
  -9  -5   2  101.99    7.00
  -9  -5   2  106.59    6.90
  -9  -5   2  110.39    7.60
  -9  -5   2  118.59   10.70
   8   5  -2   59.29    4.20
   8   5  -2   59.49    4.50
   8   5  -2   64.19    7.40
  -8  -5   2   53.09    4.50
  -8  -5   2   51.59    4.50
  -8  -5   2   53.29    7.50
  -8  -5   2   47.60   10.10
  -8  -5   2   56.39    4.50
   7   5  -2   -4.10    4.60
   7   5  -2   -1.00    1.50
   7   5  -2   -1.70    1.60
   7   5  -2   -3.10    3.00
  -7  -5   2    2.60    7.80
  -7  -5   2    1.70    1.80
  -7  -5   2    1.60    1.70
  -7  -5   2   -2.40    4.50
  -7  -5   2    4.20    1.90
   6   5  -2  213.58   13.90
   6   5  -2  194.28   10.60
   6   5  -2  185.88   10.70
   6   5  -2  184.98   11.10
  -6  -5   2  183.58   13.20
  -6  -5   2  194.18   10.70
  -6  -5   2  171.08   16.90
  -6  -5   2  185.98   10.70
  -6  -5   2  185.48   10.70
   5   5  -2   30.40    3.00
   5   5  -2   26.30    2.90
   5   5  -2   26.10    2.90
   5   5  -2   37.80    6.50
  -5  -5   2   26.40    2.80
  -5  -5   2   27.30    3.00
  -5  -5   2   28.30    3.00
  -5  -5   2   41.40    5.90
   4   5  -2   45.60    3.90
   4   5  -2   47.00    4.30
   4   5  -2   55.09    6.40
  -4  -5   2   43.00    4.00
  -4  -5   2   49.30    4.00
  -4  -5   2   53.69    5.80
  -4  -5   2   46.20    3.90
   3   5  -2  115.39    7.00
   3   5  -2  114.99    8.80
   3   5  -2  111.19    6.70
  -3  -5   2  109.99    6.80
  -3  -5   2  110.19    6.80
  -3  -5   2  118.89    7.10
  -3  -5   2  127.09    8.90
   2   5  -2    1.60    1.40
   2   5  -2    0.60    1.40
   2   5  -2    3.60    3.10
   2   5  -2    1.20    1.40
  -2  -5   2    0.70    2.60
  -2  -5   2    1.20    1.40
  -2  -5   2    2.00    1.40
   1   5  -2   30.80    3.10
   1   5  -2   36.90    4.10
   1   5  -2   29.60    2.90
   1   5  -2   34.20    2.90
  -1  -5   2   30.00    2.90
  -1  -5   2   39.50    3.80
  -1  -5   2   35.60    2.90
  -1  -5   2   31.70    2.90
   0   5  -2  439.06   22.40
   0   5  -2  410.56   22.30
   0   5  -2  427.76   22.90
   0  -5   2  439.26   22.40
   0  -5   2  433.46   22.30
   0  -5   2  403.76   22.30
   0  -5   2  431.46   23.50
   0  -5   2  439.16   22.10
  -1   5  -2   63.49    4.30
  -1   5  -2   65.29    4.50
  -1   5  -2   67.19    5.60
  -1   5  -2   55.69    4.20
   1  -5   2   68.79    4.30
   1  -5   2   65.59    5.00
   1  -5   2   63.29    4.30
   1  -5   2   61.29    4.30
  -2   5  -2   53.59    5.30
  -2   5  -2   57.99    4.10
  -2   5  -2   53.49    4.10
   2  -5   2   57.09    4.10
   2  -5   2   54.09    4.10
   2  -5   2   59.69    4.80
   2  -5   2   64.19    4.20
  -3   5  -2   10.70    2.80
  -3   5  -2   14.40    2.00
  -3   5  -2   12.10    1.90
   3  -5   2    9.60    1.80
   3  -5   2   13.40    2.30
   3  -5   2   12.00    1.90
   3  -5   2   15.70    2.00
  -4   5  -2   72.29    5.50
  -4   5  -2   67.39    4.70
  -4   5  -2   71.69    4.70
   4  -5   2   75.29    4.70
   4  -5   2   78.29   10.60
   4  -5   2   70.09    4.80
   4  -5   2   74.79    4.50
   4  -5   2   72.19    4.70
  -5   5  -2  103.69    6.10
  -5   5  -2   97.59    6.80
  -5   5  -2  104.89    6.20
   5  -5   2  102.79    6.20
   5  -5   2  105.99    5.90
   5  -5   2   79.39   12.40
   5  -5   2  102.39    5.80
   5  -5   2  103.69    6.20
  -6   5  -2   94.89    6.80
  -6   5  -2  114.39   11.00
  -6   5  -2   98.79    6.00
  -6   5  -2  102.29    6.20
   6  -5   2   96.69    6.00
   6  -5   2   99.29    6.10
   6  -5   2  103.89   14.20
  -7   5  -2    5.10    1.80
  -7   5  -2   -1.00    1.50
  -7   5  -2   -0.90    2.50
  -7   5  -2    3.20    1.60
  -7   5  -2    0.60    6.90
   7  -5   2    6.80   11.00
   7  -5   2    1.60    1.60
   7  -5   2    2.00    1.80
  -8   5  -2   26.60    2.80
  -8   5  -2   30.00    3.90
  -8   5  -2   20.20    9.30
  -8   5  -2   23.70    2.90
  -8   5  -2   28.40    2.80
   8  -5   2   28.30    3.00
   8  -5   2   30.30    3.00
   8  -5   2   28.40   13.30
  -9   5  -2    6.60    3.60
  -9   5  -2   -1.00    3.00
  -9   5  -2   10.90    9.30
  -9   5  -2    6.50    2.20
  -9   5  -2    0.30    1.90
   9  -5   2    5.10    2.00
   9  -5   2    1.30    2.00
   9  -5   2   -1.80   14.50
 -10   5  -2    1.80    2.00
 -10   5  -2    5.00    3.30
 -10   5  -2    2.90    4.20
 -10   5  -2    7.40    9.60
 -10   5  -2    2.20    1.90
 -10   5  -2   -0.30    2.10
  10  -5   2    2.70    2.00
  10  -5   2    0.00    2.00
  10  -5   2  -21.70   13.30
 -11   5  -2   26.60    2.90
 -11   5  -2   27.60    3.20
 -11   5  -2   27.10    3.50
 -11   5  -2   24.10   10.40
 -11   5  -2   14.90    5.50
 -11   5  -2   23.60    4.40
  11  -5   2    4.40   17.50
  11  -5   2   27.40    3.30
  11  -5   2   26.00    3.50
 -12   5  -2  -15.10    9.30
 -12   5  -2    9.60    5.60
 -12   5  -2    9.00    3.60
 -12   5  -2    4.30    2.30
 -12   5  -2   -0.10    3.60
  12  -5   2    4.10    2.20
  12  -5   2    3.70    2.30
  12  -5   2  -14.30   17.20
  15   4  -2   51.29    4.70
  15   4  -2   40.00   13.20
 -15  -4   2   45.10    9.20
 -15  -4   2   45.80    4.60
 -15  -4   2   42.20    4.20
  14   4  -2   68.19    5.50
  14   4  -2   58.39   14.60
  14   4  -2   58.49    5.60
 -14  -4   2   60.19    5.30
 -14  -4   2   59.79    5.20
 -14  -4   2   62.89    6.10
 -14  -4   2   45.70    9.10
  13   4  -2   50.99   14.30
  13   4  -2   75.69    6.30
  13   4  -2   89.59    6.30
 -13  -4   2   80.99    7.00
 -13  -4   2   86.89    6.10
 -13  -4   2   73.29    6.20
  12   4  -2   13.80    2.70
  12   4  -2   11.60    2.80
  12   4  -2    4.40   11.40
 -12  -4   2   15.90    3.30
 -12  -4   2   11.00    2.60
 -12  -4   2    9.80    2.70
 -12  -4   2   13.80    7.10
  11   4  -2    6.80    2.50
  11   4  -2    7.10   10.40
  11   4  -2    6.00    2.30
 -11  -4   2    1.60    2.10
 -11  -4   2    4.40    2.70
 -11  -4   2   -1.90    2.10
 -11  -4   2    0.40    6.30
  10   4  -2   75.69    6.10
  10   4  -2   75.89    4.80
  10   4  -2   81.79    5.70
  10   4  -2   97.39   14.60
  10   4  -2   79.09    6.00
 -10  -4   2   73.29    5.60
 -10  -4   2   75.09    5.60
 -10  -4   2   70.59    9.10
 -10  -4   2   67.69   12.90
   9   4  -2    8.00    2.40
   9   4  -2    5.20    3.40
   9   4  -2    4.60    1.50
   9   4  -2    0.60    8.20
   9   4  -2    3.80    1.90
  -9  -4   2   -0.60    5.30
  -9  -4   2   -5.10    9.00
  -9  -4   2    5.50    1.90
  -9  -4   2    6.00    2.10
  -9  -4   2    5.90    2.10
   8   4  -2   12.30    2.10
   8   4  -2   18.00    4.40
   8   4  -2   11.60    2.30
  -8  -4   2   13.40    5.40
  -8  -4   2   16.70    2.40
  -8  -4   2   11.20    2.30
  -8  -4   2   11.40    8.30
  -8  -4   2   13.20    2.20
   7   4  -2   59.39    4.50
   7   4  -2   52.89    4.40
   7   4  -2   64.99    7.00
  -7  -4   2   70.59    7.60
  -7  -4   2   56.59    4.40
  -7  -4   2   55.79    4.50
  -7  -4   2   54.19    9.70
  -7  -4   2   63.79    4.50
   6   4  -2   33.70    3.20
   6   4  -2   34.90    3.30
   6   4  -2   40.30    6.30
  -6  -4   2   35.20    3.20
  -6  -4   2   44.30    6.40
  -6  -4   2   35.60    3.30
  -6  -4   2   39.30    3.40
  -6  -4   2   27.10    8.80
   5   4  -2  137.29    8.30
   5   4  -2  148.09   11.30
   5   4  -2  146.99    8.80
   5   4  -2  144.09    8.40
  -5  -4   2  142.89    8.30
  -5  -4   2  155.38   11.00
  -5  -4   2  137.59    8.40
  -5  -4   2  146.29    8.30
  -5  -4   2  183.78   14.10
   4   4  -2   44.50    3.60
   4   4  -2   50.39    3.60
   4   4  -2   42.60    3.40
   4   4  -2   57.69    5.80
  -4  -4   2   38.20    3.40
  -4  -4   2   48.70    5.40
  -4  -4   2   48.50    3.60
   3   4  -2   41.00    3.30
   3   4  -2   45.20    3.30
   3   4  -2   44.20    3.30
   3   4  -2   61.99    5.30
  -3  -4   2   40.40    3.30
  -3  -4   2   42.10    3.40
   2   4  -2  314.57   17.20
   2   4  -2  318.77   17.20
   2   4  -2  341.27   18.10
   2   4  -2  329.37   17.20
  -2  -4   2  326.57   17.20
  -2  -4   2  314.17   17.20
  -2  -4   2  334.77   17.30
  -2  -4   2  351.06   18.00
   1   4  -2 1525.15   77.79
  -1  -4   2 1503.95   77.69
   0   4  -2    9.80    1.50
   0   4  -2    7.50    1.30
   0   4  -2    7.20    2.30
   0   4  -2    6.20    1.30
   0  -4   2    7.00    1.40
   0  -4   2    8.50    1.10
   0  -4   2    5.70    1.30
   0  -4   2    6.20    1.30
   0  -4   2    9.10    2.10
  -1   4  -2   48.20    3.40
  -1   4  -2   47.70    3.30
  -1   4  -2   51.99    4.20
  -1   4  -2   44.10    3.20
   1  -4   2   49.99    3.80
   1  -4   2   47.10    3.30
   1  -4   2   41.40    3.20
   1  -4   2   49.70    3.30
  -2   4  -2   33.00    3.00
  -2   4  -2   37.40    3.30
  -2   4  -2   28.50    2.70
   2  -4   2   32.40    2.80
   2  -4   2   32.00    2.70
   2  -4   2   36.40    3.00
   2  -4   2   30.80    2.80
  -3   4  -2   61.69    5.00
  -3   4  -2   54.39    4.00
  -3   4  -2   54.89    3.90
   3  -4   2   51.79    3.90
   3  -4   2   66.69    4.40
   3  -4   2   59.49    3.90
   3  -4   2   56.59    4.00
  -4   4  -2   14.30    1.90
  -4   4  -2   13.90    1.90
  -4   4  -2   14.00    2.70
  -4   4  -2   15.20    1.60
   4  -4   2   13.50    1.70
   4  -4   2   16.20    2.00
   4  -4   2   15.40    1.90
   4  -4   2   19.70    8.50
   4  -4   2   12.70    1.90
  -5   4  -2   21.20    2.00
  -5   4  -2   24.30    3.00
  -5   4  -2   22.40    2.20
  -5   4  -2   22.50    2.20
  -5   4  -2   28.40    5.50
   5  -4   2   21.70    2.20
   5  -4   2   22.60    2.00
   5  -4   2   20.10    2.20
   5  -4   2   19.70    1.90
   5  -4   2   18.10    9.00
  -6   4  -2   18.80    2.70
  -6   4  -2   17.20    1.90
  -6   4  -2   18.30    6.20
  -6   4  -2   18.50    2.10
  -6   4  -2   16.40    2.10
   6  -4   2   12.50    9.20
   6  -4   2   20.60    2.20
   6  -4   2   18.70    2.20
  -7   4  -2    0.00    1.50
  -7   4  -2    2.70    6.60
  -7   4  -2    0.80    1.50
  -7   4  -2    1.70    1.50
  -7   4  -2    1.80    2.20
   7  -4   2   12.20   10.30
   7  -4   2    2.90    1.70
   7  -4   2    1.50    1.50
  -8   4  -2    9.40    2.10
  -8   4  -2   14.80    8.20
  -8   4  -2    4.30    1.80
  -8   4  -2    6.20    2.00
  -8   4  -2    1.70    2.60
   8  -4   2    9.90    2.10
   8  -4   2    0.40   11.20
   8  -4   2    5.10    1.80
  -9   4  -2   53.99    4.50
  -9   4  -2   46.70    4.40
  -9   4  -2   53.39    4.60
  -9   4  -2   59.59    6.40
  -9   4  -2   32.10   10.00
  -9   4  -2   51.79    5.00
   9  -4   2   47.80    4.50
   9  -4   2   46.20   14.90
   9  -4   2   44.70    4.10
 -10   4  -2  172.18   10.90
 -10   4  -2  180.08   10.00
 -10   4  -2  159.48   10.70
 -10   4  -2  162.18   12.60
 -10   4  -2  127.59   15.60
  10  -4   2  121.09   19.90
  10  -4   2  174.98    9.80
  10  -4   2  180.68   10.10
 -11   4  -2   21.80    3.20
 -11   4  -2   25.20    2.90
 -11   4  -2   27.80    3.40
 -11   4  -2   20.10    5.90
 -11   4  -2   10.40    9.80
 -11   4  -2   17.20    4.00
  11  -4   2   30.40    3.10
  11  -4   2   32.60   16.10
  11  -4   2   17.90    3.00
 -12   4  -2    2.30    6.60
 -12   4  -2    7.00    2.50
 -12   4  -2    6.80    2.10
 -12   4  -2    7.60    3.80
  12  -4   2    6.10    2.20
  12  -4   2    5.70    2.40
  12  -4   2   15.70   17.70
 -13   4  -2   -9.70    6.00
 -13   4  -2   -0.40    2.20
 -13   4  -2   -8.90    3.40
 -13   4  -2    3.00    2.50
 -13   4  -2    1.40    2.10
  13  -4   2    0.20    2.20
  13  -4   2    4.00    2.50
  13  -4   2   11.80   17.50
  15   3  -2    3.90   10.30
  15   3  -2    8.80    2.60
 -15  -3   2   17.60    7.90
 -15  -3   2    3.80    2.90
 -15  -3   2    3.60    3.60
 -15  -3   2   12.70    2.70
  14   3  -2   -7.50   14.00
  14   3  -2    2.10    2.30
  14   3  -2    3.80    2.20
  14   3  -2   11.00   11.10
 -14  -3   2    2.10    2.10
 -14  -3   2    7.20    7.10
 -14  -3   2   -0.70    3.10
 -14  -3   2   -1.80    2.30
  13   3  -2    6.40    2.30
  13   3  -2    3.30   11.00
  13   3  -2   19.20   12.70
  13   3  -2    3.20    2.50
 -13  -3   2    2.10    6.90
 -13  -3   2    4.70    2.40
 -13  -3   2    4.70    2.30
 -13  -3   2   -3.50    2.80
  12   3  -2   30.60   13.40
  12   3  -2   11.90    2.70
  12   3  -2   12.50    2.60
  12   3  -2    5.50   12.30
 -12  -3   2   10.30    6.70
 -12  -3   2    6.80    2.70
 -12  -3   2    9.80    2.50
 -12  -3   2   11.30    3.10
  11   3  -2   49.70   13.70
  11   3  -2   55.29   13.90
  11   3  -2   60.59    5.20
  11   3  -2   57.69    5.20
 -11  -3   2   42.10    8.40
 -11  -3   2   66.49    5.80
 -11  -3   2   71.99    5.30
 -11  -3   2   70.49    5.10
  10   3  -2   20.00   11.40
  10   3  -2   28.80    3.20
  10   3  -2   32.40    3.30
  10   3  -2   35.20   10.70
 -10  -3   2   23.50    3.30
 -10  -3   2   31.00    3.20
 -10  -3   2   31.20    3.30
 -10  -3   2   21.20    9.70
 -10  -3   2   28.40    7.00
   9   3  -2   -7.20    8.70
   9   3  -2   -1.50    8.60
   9   3  -2    0.10    1.00
   9   3  -2   -1.70    1.70
   9   3  -2   -0.30    1.70
  -9  -3   2    1.40    8.30
  -9  -3   2    1.70    1.70
  -9  -3   2   -1.90    1.60
  -9  -3   2   -3.70    4.90
  -9  -3   2    1.60    1.90
   8   3  -2 1305.07   71.69
   8   3  -2 1287.77   67.49
   8   3  -2 1343.97   67.79
   8   3  -2 1314.97   67.69
   8   3  -2 1316.97   67.19
  -8  -3   2 1346.47   67.59
  -8  -3   2 1338.67   69.39
  -8  -3   2 1317.47   67.49
  -8  -3   2 1237.38   72.39
  -8  -3   2 1312.07   67.49
   7   3  -2 1048.80   56.19
   7   3  -2 1097.29   60.69
   7   3  -2 1195.68   60.49
   7   3  -2 1106.29   56.19
   7   3  -2 1083.79   56.89
   7   3  -2 1120.19   55.99
  -7  -3   2 1059.89   56.19
  -7  -3   2 1148.49   57.99
  -7  -3   2 1054.89   56.19
  -7  -3   2 1098.49   56.19
  -7  -3   2 1018.10   60.89
   6   3  -2   42.30    3.30
   6   3  -2   36.10    5.40
   6   3  -2   36.50    3.50
   6   3  -2   31.80    3.10
  -6  -3   2   39.50    3.60
  -6  -3   2   37.50    9.90
  -6  -3   2   37.30    3.10
  -6  -3   2   41.30    3.30
   5   3  -2  877.21   45.80
   5   3  -2  891.11   45.80
   5   3  -2  919.21   45.70
   5   3  -2  937.61   47.00
  -5  -3   2  885.41   45.80
  -5  -3   2  880.81   45.80
  -5  -3   2  866.31   45.80
  -5  -3   2  861.61   49.40
   4   3  -2  996.30   49.60
   4   3  -2  900.71   48.50
   4   3  -2  948.11   48.50
   4   3  -2  955.50   48.40
  -4  -3   2  928.91   48.40
  -4  -3   2  910.61   48.50
  -4  -3   2  946.21   50.79
  -4  -3   2  996.70   49.40
  -4  -3   2  930.91   48.50
   3   3  -2   60.49    3.70
   3   3  -2   62.69    5.90
   3   3  -2   56.09    3.70
   3   3  -2   55.09    3.70
[truncated: 2,933,968 more chars]
