# Supplementary material for: Switchable Reactivities of Metalated Phosphasilenes Regulated by Reversible 1,2‐Metal Migration
Source: Angew Chem Int Ed Engl. 2025 Dec 16;65(5):e18102. doi: 10.1002/anie.202518102 (PMC12851009; doi:10.1002/anie.202518102)
Supplement: Supplementary file 2 — Supporting Information [file ANIE-65-e18102-s001.zip › 3.cif]

data_lixi04
_audit_creation_date               2024-08-02
_audit_creation_method
;
Olex2 1.3
(compiled Nov 21 2019 18:26:39 for OlexSys, GUI svn.r6003)
;
_shelx_SHELXL_version_number       '2018/3'
_audit_contact_author_address      ?
_audit_contact_author_email        ?
_audit_contact_author_name         ''
_audit_contact_author_phone        ?
_publ_contact_author_id_orcid      ?
_publ_section_references
;
Dolomanov, O.V., Bourhis, L.J., Gildea, R.J, Howard, J.A.K. & Puschmann, H.
 (2009), J. Appl. Cryst. 42, 339-341.

Sheldrick, G.M. (2015). Acta Cryst. C71, 3-8.
;
_chemical_name_common              ?
_chemical_name_systematic          ?
_chemical_formula_moiety           'C68 H103 Cu N5 P Si2'
_chemical_formula_sum              'C68 H103 Cu N5 P Si2'
_chemical_formula_weight           1141.24
_chemical_melting_point            ?
loop_
  _atom_type_symbol
  _atom_type_description
  _atom_type_scat_dispersion_real
  _atom_type_scat_dispersion_imag
  _atom_type_scat_source
 'C' 'C' 0.0033 0.0016 'International Tables Vol C Tables 4.2.6.8 and 6.1.1.4'
 'H' 'H' 0.0000 0.0000 'International Tables Vol C Tables 4.2.6.8 and 6.1.1.4'
 'Cu' 'Cu' 0.3201 1.2651 'International Tables Vol C Tables 4.2.6.8 and 6.1.1.4'
 'N' 'N' 0.0061 0.0033 'International Tables Vol C Tables 4.2.6.8 and 6.1.1.4'
 'P' 'P' 0.1023 0.0942 'International Tables Vol C Tables 4.2.6.8 and 6.1.1.4'
 'Si' 'Si' 0.0817 0.0704 'International Tables Vol C Tables 4.2.6.8 and 6.1.1.4'

_shelx_space_group_comment
;
The symmetry employed for this shelxl refinement is uniquely defined
by the following loop, which should always be used as a source of
symmetry information in preference to the above space-group names.
They are only intended as comments.
;
_space_group_crystal_system        'monoclinic'
_space_group_IT_number             14
_space_group_name_H-M_alt          'P 1 21/c 1'
_space_group_name_Hall             '-P 2ybc'
loop_
  _space_group_symop_operation_xyz
 'x, y, z'
 '-x, y+1/2, -z+1/2'
 '-x, -y, -z'
 'x, -y-1/2, z-1/2'

_cell_length_a                     13.2002(10)
_cell_length_b                     14.6309(11)
_cell_length_c                     34.694(3)
_cell_angle_alpha                  90
_cell_angle_beta                   91.517(3)
_cell_angle_gamma                  90
_cell_volume                       6698.1(9)
_cell_formula_units_Z              4
_cell_measurement_reflns_used      9942
_cell_measurement_temperature      100.0
_cell_measurement_theta_max        24.98
_cell_measurement_theta_min        2.17
_shelx_estimated_absorpt_T_max     ?
_shelx_estimated_absorpt_T_min     ?
_exptl_absorpt_coefficient_mu      0.427
_exptl_absorpt_correction_T_max    0.7453
_exptl_absorpt_correction_T_min    0.6813
_exptl_absorpt_correction_type     multi-scan
_exptl_absorpt_process_details     ?
_exptl_absorpt_special_details     ?
_exptl_crystal_colour              'orange'
_exptl_crystal_density_diffrn      1.132
_exptl_crystal_density_meas        ?
_exptl_crystal_density_method      ?
_exptl_crystal_description         block
_exptl_crystal_F_000               2472
_exptl_crystal_size_max            0.336
_exptl_crystal_size_mid            0.240
_exptl_crystal_size_min            0.233
_exptl_transmission_factor_max     ?
_exptl_transmission_factor_min     ?
_diffrn_reflns_av_R_equivalents    0.1119
_diffrn_reflns_av_unetI/netI       0.0485
_diffrn_reflns_Laue_measured_fraction_full  0.999
_diffrn_reflns_Laue_measured_fraction_max  0.997
_diffrn_reflns_limit_h_max         16
_diffrn_reflns_limit_h_min         -16
_diffrn_reflns_limit_k_max         17
_diffrn_reflns_limit_k_min         -17
_diffrn_reflns_limit_l_max         42
_diffrn_reflns_limit_l_min         -42
_diffrn_reflns_number              132229
_diffrn_reflns_point_group_measured_fraction_full  0.999
_diffrn_reflns_point_group_measured_fraction_max  0.997
_diffrn_reflns_theta_full          25.242
_diffrn_reflns_theta_max           25.710
_diffrn_reflns_theta_min           2.149
_diffrn_ambient_temperature        100.0
_diffrn_detector_area_resol_mean   ?
_diffrn_measured_fraction_theta_full  0.999
_diffrn_measured_fraction_theta_max  0.997
_diffrn_measurement_device_type    'Bruker APEX-II CCD'
_diffrn_measurement_method         '\f and \w scans'
_diffrn_radiation_type             MoK\a
_diffrn_radiation_wavelength       0.71073
_diffrn_source                     ?
_diffrn_source_current             50.0
_diffrn_source_power               2.5
_diffrn_source_voltage             50.0
_diffrn_standards_number           0
_reflns_Friedel_coverage           0.000
_reflns_Friedel_fraction_full      .
_reflns_Friedel_fraction_max       .
_reflns_number_gt                  10317
_reflns_number_total               12703
_reflns_special_details
;
 Reflections were merged by SHELXL according to the crystal
 class for the calculation of statistics and refinement.
 
 _reflns_Friedel_fraction is defined as the number of unique
 Friedel pairs measured divided by the number that would be
 possible theoretically, ignoring centric projections and
 systematic absences.
;
_reflns_threshold_expression       'I > 2\s(I)'
_computing_cell_refinement         ?
_computing_data_collection         ?
_computing_data_reduction          ?
_computing_molecular_graphics      'Olex2 1.3 (Dolomanov et al., 2009)'
_computing_publication_material    'Olex2 1.3 (Dolomanov et al., 2009)'
_computing_structure_refinement    'SHELXL 2018/3 (Sheldrick, 2015)'
_computing_structure_solution      'SHELXT 2018/2 (Sheldrick, 2018)'
_refine_diff_density_max           0.496
_refine_diff_density_min           -0.407
_refine_diff_density_rms           0.057
_refine_ls_extinction_coef         .
_refine_ls_extinction_method       none
_refine_ls_goodness_of_fit_ref     1.050
_refine_ls_hydrogen_treatment      constr
_refine_ls_matrix_type             full
_refine_ls_number_parameters       792
_refine_ls_number_reflns           12703
_refine_ls_number_restraints       75
_refine_ls_R_factor_all            0.0620
_refine_ls_R_factor_gt             0.0477
_refine_ls_restrained_S_all        1.089
_refine_ls_shift/su_max            0.002
_refine_ls_shift/su_mean           0.000
_refine_ls_structure_factor_coef   Fsqd
_refine_ls_weighting_details      
 'w=1/[\s^2^(Fo^2^)+(0.0412P)^2^+6.2810P] where P=(Fo^2^+2Fc^2^)/3'
_refine_ls_weighting_scheme        calc
_refine_ls_wR_factor_gt            0.1069
_refine_ls_wR_factor_ref           0.1136
_refine_special_details            ?
_olex2_refinement_description
;
1. Fixed Uiso
 At 1.2 times of:
  All C(H) groups
 At 1.5 times of:
  All C(H,H,H) groups, All C(H,H,H,H,H,H) groups
2. Restrained distances
 Si2-C34D \\sim Si2-C34
 with sigma of 0.02
 C34D-C37D \\sim C37-C34
 with sigma of 0.02
 Si2-C38D \\sim Si2-C38
 with sigma of 0.02
 C41D-C38D \\sim C38-C41
 with sigma of 0.02
 C40D-C38D \\sim C38-C40
 with sigma of 0.02
 C32-C31 \\sim C32D-C31 \\sim C33-C31 \\sim C33D-C31
 with sigma of 0.02
3. Uiso/Uaniso restraints and constraints
Uanis(C36) \\sim Ueq, Uanis(C34) \\sim Ueq: with sigma of 0.01 and sigma for
terminal atoms of 0.02
Uanis(C34D) \\sim Ueq, Uanis(C36) \\sim Ueq: with sigma of 0.01 and sigma for
terminal atoms of 0.02
4. Rigid body (RIGU) restrains
 Si2, C34D, C37D
 with sigma for 1-2 distances of 0.001 and sigma for 1-3 distances of 0.001
 Si2, C34, C37
 with sigma for 1-2 distances of 0.001 and sigma for 1-3 distances of 0.001
 Si2, C38, C41
 with sigma for 1-2 distances of 0.001 and sigma for 1-3 distances of 0.001
 Si2, C38D, C41D
 with sigma for 1-2 distances of 0.001 and sigma for 1-3 distances of 0.001
 C31, C32, C33
 with sigma for 1-2 distances of 0.001 and sigma for 1-3 distances of 0.001
 C31, C33D, C32D
 with sigma for 1-2 distances of 0.001 and sigma for 1-3 distances of 0.001
5. Others
 Sof(H35D)=Sof(H35E)=Sof(H35F)=Sof(H36D)=Sof(H36E)=Sof(H36F)=Sof(C37D)=
 Sof(H37D)=Sof(H37E)=Sof(H37F)=Sof(C34D)=1-FVAR(1)
 Sof(H35A)=Sof(H35B)=Sof(H35C)=Sof(H36A)=Sof(H36B)=Sof(H36C)=Sof(C34)=Sof(C37)=
 Sof(H37A)=Sof(H37B)=Sof(H37C)=FVAR(1)
 Sof(H39D)=Sof(H39E)=Sof(H39F)=Sof(C38D)=Sof(C41D)=Sof(H41A)=Sof(H41B)=
 Sof(H41C)=Sof(C40D)=Sof(H40D)=Sof(H40E)=Sof(H40F)=1-FVAR(2)
 Sof(H39A)=Sof(H39B)=Sof(H39C)=Sof(C40)=Sof(H40A)=Sof(H40B)=Sof(H40C)=Sof(C41)=
 Sof(H41D)=Sof(H41E)=Sof(H41F)=Sof(C38)=FVAR(2)
 Sof(C33D)=Sof(H33D)=Sof(H33E)=Sof(H33F)=Sof(C32D)=Sof(H32D)=Sof(H32E)=
 Sof(H32F)=1-FVAR(3)
 Sof(C32)=Sof(H32A)=Sof(H32B)=Sof(H32C)=Sof(C33)=Sof(H33A)=Sof(H33B)=Sof(H33C)=
 FVAR(3)
6.a Ternary CH refined with riding coordinates:
 C28(H28), C25(H25), C16(H16), C51(H51), C63(H63), C54(H54), C13(H13), C66(H66)
6.b Aromatic/amide H refined with riding coordinates:
 C49(H49), C48(H48), C21(H21), C43(H43), C47(H47), C44(H44), C23(H23),
 C22(H22), C11(H11), C9(H9), C59(H59), C61(H61), C10(H10), C60(H60)
6.c Idealised Me refined as rotating group:
 C5(H5A,H5B,H5C), C6(H6A,H6B,H6C), C42(H42A,H42B,H42C), C29(H29A,H29B,H29C),
 C30(H30A,H30B,H30C), C18(H18A,H18B,H18C), C27(H27A,H27B,H27C), C26(H26A,H26B,
 H26C), C17(H17A,H17B,H17C), C39(H39D,H39E,H39F), C39(H39A,H39B,H39C), C35(H35A,
 H35B,H35C), C35(H35D,H35E,H35F), C52(H52A,H52B,H52C), C15(H15A,H15B,H15C),
 C53(H53A,H53B,H53C), C64(H64A,H64B,H64C), C65(H65A,H65B,H65C), C67(H67A,H67B,
 H67C), C55(H55A,H55B,H55C), C14(H14A,H14B,H14C), C36(H36A,H36B,H36C), C36(H36D,
 H36E,H36F), C68(H68A,H68B,H68C), C56(H56A,H56B,H56C), C40(H40A,H40B,H40C),
 C41D(H41A,H41B,H41C), C32(H32A,H32B,H32C), C41(H41D,H41E,H41F), C33(H33A,H33B,
 H33C), C37(H37A,H37B,H37C), C37D(H37D,H37E,H37F), C40D(H40D,H40E,H40F),
 C33D(H33D,H33E,H33F), C32D(H32D,H32E,H32F)
;
_atom_sites_solution_hydrogens     geom
_atom_sites_solution_primary       dual
_atom_sites_solution_secondary     ?
loop_
  _atom_site_label
  _atom_site_type_symbol
  _atom_site_fract_x
  _atom_site_fract_y
  _atom_site_fract_z
  _atom_site_U_iso_or_equiv
  _atom_site_adp_type
  _atom_site_occupancy
  _atom_site_site_symmetry_order
  _atom_site_calc_flag
  _atom_site_refinement_flags_posn
  _atom_site_refinement_flags_adp
  _atom_site_refinement_flags_occupancy
  _atom_site_disorder_assembly
  _atom_site_disorder_group
 Cu1 Cu 0.66117(2) 0.53740(2) 0.32537(2) 0.01895(8) Uani 1 1 d . . . . .
 Si1 Si 0.66722(5) 0.71360(5) 0.40173(2) 0.01764(14) Uani 1 1 d . . . . .
 P1 P 0.74139(5) 0.63726(5) 0.36075(2) 0.02429(15) Uani 1 1 d . . . . .
 Si2 Si 0.49474(5) 0.73963(5) 0.41762(2) 0.02447(17) Uani 1 1 d D . . . .
 N3 N 0.89216(14) 0.73604(13) 0.46900(5) 0.0164(4) Uani 1 1 d . . . . .
 N2 N 0.90458(14) 0.83369(13) 0.42147(5) 0.0155(4) Uani 1 1 d . . . . .
 N4 N 0.56764(15) 0.37752(14) 0.28212(6) 0.0199(4) Uani 1 1 d . . . . .
 N1 N 0.73812(14) 0.77226(13) 0.43426(5) 0.0167(4) Uani 1 1 d . . . . .
 N5 N 0.71687(15) 0.41303(14) 0.26525(6) 0.0197(4) Uani 1 1 d . . . . .
 C2 C 0.83544(17) 0.77880(15) 0.44018(6) 0.0155(5) Uani 1 1 d . . . . .
 C49 C 0.29562(19) 0.41727(18) 0.29867(8) 0.0264(6) Uani 1 1 d . . . . .
 H49 H 0.238494 0.444943 0.286199 0.032 Uiso 1 1 calc R U . . .
 C19 C 0.85243(16) 0.67991(16) 0.49935(7) 0.0177(5) Uani 1 1 d . . . . .
 C24 C 0.82931(17) 0.58794(16) 0.49180(7) 0.0191(5) Uani 1 1 d . . . . .
 C46 C 0.46180(19) 0.33405(17) 0.33591(7) 0.0229(5) Uani 1 1 d . . . . .
 C4 C 0.99432(17) 0.76350(16) 0.46779(7) 0.0176(5) Uani 1 1 d . . . . .
 C45 C 0.47024(17) 0.37758(16) 0.30043(7) 0.0182(5) Uani 1 1 d . . . . .
 C48 C 0.28459(19) 0.37581(18) 0.33394(7) 0.0262(6) Uani 1 1 d . . . . .
 H48 H 0.220344 0.375417 0.345647 0.031 Uiso 1 1 calc R U . . .
 C28 C 0.84282(18) 0.54664(17) 0.45234(7) 0.0215(5) Uani 1 1 d . . . . .
 H28 H 0.825119 0.595029 0.432955 0.026 Uiso 1 1 calc R U . . .
 C3 C 1.00201(17) 0.82315(16) 0.43900(7) 0.0178(5) Uani 1 1 d . . . . .
 C50 C 0.38906(19) 0.41935(17) 0.28097(7) 0.0234(5) Uani 1 1 d . . . . .
 C21 C 0.80840(19) 0.66232(18) 0.56523(7) 0.0260(6) Uani 1 1 d . . . . .
 H21 H 0.801680 0.686714 0.590412 0.031 Uiso 1 1 calc R U . . .
 C7 C 0.88106(17) 0.90449(16) 0.39371(7) 0.0194(5) Uani 1 1 d . . . . .
 C43 C 0.59389(19) 0.31542(17) 0.25391(7) 0.0247(6) Uani 1 1 d . . . . .
 H43 H 0.553371 0.266824 0.243892 0.030 Uiso 1 1 calc R U . . .
 C47 C 0.36703(19) 0.33467(18) 0.35236(7) 0.0254(6) Uani 1 1 d . . . . .
 H47 H 0.358590 0.306342 0.376709 0.030 Uiso 1 1 calc R U . . .
 C44 C 0.68886(19) 0.33789(17) 0.24349(7) 0.0245(5) Uani 1 1 d . . . . .
 H44 H 0.728407 0.307784 0.224857 0.029 Uiso 1 1 calc R U . . .
 C23 C 0.79390(18) 0.53562(18) 0.52244(7) 0.0245(5) Uani 1 1 d . . . . .
 H23 H 0.776215 0.473435 0.518157 0.029 Uiso 1 1 calc R U . . .
 C20 C 0.84261(17) 0.71885(17) 0.53598(7) 0.0203(5) Uani 1 1 d . . . . .
 C57 C 0.81247(18) 0.46048(17) 0.26243(7) 0.0230(5) Uani 1 1 d . . . . .
 C25 C 0.86426(19) 0.81859(18) 0.54488(7) 0.0247(6) Uani 1 1 d . . . . .
 H25 H 0.903098 0.844595 0.523083 0.030 Uiso 1 1 calc R U . . .
 C12 C 0.83161(18) 0.98452(17) 0.40629(8) 0.0239(6) Uani 1 1 d . . . . .
 C22 C 0.78423(19) 0.57258(18) 0.55865(8) 0.0276(6) Uani 1 1 d . . . . .
 H22 H 0.760739 0.535726 0.579116 0.033 Uiso 1 1 calc R U . . .
 C1 C 0.64243(18) 0.43938(16) 0.28972(7) 0.0188(5) Uani 1 1 d . . . . .
 C16 C 0.79915(18) 0.99522(17) 0.44776(8) 0.0244(6) Uani 1 1 d . . . . .
 H16 H 0.768189 0.936185 0.455955 0.029 Uiso 1 1 calc R U . . .
 C8 C 0.91546(19) 0.89618(18) 0.35589(7) 0.0258(6) Uani 1 1 d . . . . .
 C5 C 1.09257(18) 0.87458(18) 0.42596(8) 0.0258(6) Uani 1 1 d . . . . .
 H5A H 1.120290 0.844281 0.403358 0.039 Uiso 1 1 calc R U . . .
 H5B H 1.144132 0.876021 0.446799 0.039 Uiso 1 1 calc R U . . .
 H5C H 1.072747 0.937207 0.419159 0.039 Uiso 1 1 calc R U . . .
 C6 C 1.07356(18) 0.72648(17) 0.49503(7) 0.0235(5) Uani 1 1 d . . . . .
 H6A H 1.053218 0.737132 0.521616 0.035 Uiso 1 1 calc R U . . .
 H6B H 1.138163 0.757297 0.490666 0.035 Uiso 1 1 calc R U . . .
 H6C H 1.081309 0.660691 0.490684 0.035 Uiso 1 1 calc R U . . .
 C62 C 0.89556(19) 0.42957(19) 0.28476(7) 0.0271(6) Uani 1 1 d . . . . .
 C58 C 0.8176(2) 0.53523(17) 0.23770(8) 0.0273(6) Uani 1 1 d . . . . .
 C51 C 0.5508(2) 0.28666(19) 0.35604(8) 0.0303(6) Uani 1 1 d . . . . .
 H51 H 0.609293 0.288653 0.338340 0.036 Uiso 1 1 calc R U . . .
 C63 C 0.7274(2) 0.56958(19) 0.21422(9) 0.0354(7) Uani 1 1 d . . . . .
 H63 H 0.671936 0.523398 0.216167 0.043 Uiso 1 1 calc R U . . .
 C42 C 0.29519(19) 0.6704(2) 0.39231(9) 0.0365(7) Uani 1 1 d . . . . .
 H42A H 0.281763 0.652935 0.418958 0.055 Uiso 1 1 calc R U . . .
 H42B H 0.259256 0.628704 0.374572 0.055 Uiso 1 1 calc R U . . .
 H42C H 0.271577 0.733061 0.387696 0.055 Uiso 1 1 calc R U . . .
 C11 C 0.8168(2) 1.05517(18) 0.38003(9) 0.0320(6) Uani 1 1 d . . . . .
 H11 H 0.781985 1.108772 0.387655 0.038 Uiso 1 1 calc R U . . .
 C29 C 0.95336(19) 0.51893(19) 0.44591(8) 0.0285(6) Uani 1 1 d . . . . .
 H29A H 0.997245 0.572588 0.449061 0.043 Uiso 1 1 calc R U . . .
 H29B H 0.959522 0.494393 0.419794 0.043 Uiso 1 1 calc R U . . .
 H29C H 0.973825 0.472150 0.464773 0.043 Uiso 1 1 calc R U . . .
 C54 C 0.3998(2) 0.4650(2) 0.24195(8) 0.0323(6) Uani 1 1 d . . . . .
 H54 H 0.473052 0.463806 0.235313 0.039 Uiso 1 1 calc R U . . .
 C9 C 0.9009(2) 0.9710(2) 0.33131(8) 0.0360(7) Uani 1 1 d . . . . .
 H9 H 0.925534 0.968265 0.305847 0.043 Uiso 1 1 calc R U . . .
 C30 C 0.7725(2) 0.46542(18) 0.44414(8) 0.0287(6) Uani 1 1 d . . . . .
 H30A H 0.794958 0.412928 0.459697 0.043 Uiso 1 1 calc R U . . .
 H30B H 0.774481 0.449537 0.416727 0.043 Uiso 1 1 calc R U . . .
 H30C H 0.703107 0.481765 0.450736 0.043 Uiso 1 1 calc R U . . .
 C59 C 0.9107(2) 0.5799(2) 0.23566(9) 0.0375(7) Uani 1 1 d . . . . .
 H59 H 0.917081 0.630812 0.218887 0.045 Uiso 1 1 calc R U . . .
 C61 C 0.9861(2) 0.4776(2) 0.28167(8) 0.0347(7) Uani 1 1 d . . . . .
 H61 H 1.043973 0.458995 0.296517 0.042 Uiso 1 1 calc R U . . .
 C10 C 0.8516(2) 1.04873(19) 0.34325(9) 0.0381(7) Uani 1 1 d . . . . .
 H10 H 0.841722 1.098226 0.325831 0.046 Uiso 1 1 calc R U . . .
 C18 C 0.8911(2) 1.01410(18) 0.47437(8) 0.0282(6) Uani 1 1 d . . . . .
 H18A H 0.940794 0.964860 0.471751 0.042 Uiso 1 1 calc R U . . .
 H18B H 0.869470 1.017081 0.501146 0.042 Uiso 1 1 calc R U . . .
 H18C H 0.921954 1.072430 0.467259 0.042 Uiso 1 1 calc R U . . .
 C27 C 0.9283(2) 0.8305(2) 0.58195(8) 0.0362(7) Uani 1 1 d . . . . .
 H27A H 0.888979 0.811058 0.604077 0.054 Uiso 1 1 calc R U . . .
 H27B H 0.947235 0.894882 0.584987 0.054 Uiso 1 1 calc R U . . .
 H27C H 0.989674 0.793075 0.580526 0.054 Uiso 1 1 calc R U . . .
 C60 C 0.9930(2) 0.5518(2) 0.25743(9) 0.0388(7) Uani 1 1 d . . . . .
 H60 H 1.055388 0.583687 0.255775 0.047 Uiso 1 1 calc R U . . .
 C13 C 0.9645(2) 0.8114(2) 0.33973(8) 0.0343(7) Uani 1 1 d . . . . .
 H13 H 0.968892 0.763778 0.360393 0.041 Uiso 1 1 calc R U . . .
 C26 C 0.7645(2) 0.87182(19) 0.54750(9) 0.0371(7) Uani 1 1 d . . . . .
 H26A H 0.726278 0.866835 0.522980 0.056 Uiso 1 1 calc R U . . .
 H26B H 0.779193 0.936271 0.552927 0.056 Uiso 1 1 calc R U . . .
 H26C H 0.724215 0.846350 0.568263 0.056 Uiso 1 1 calc R U . . .
 C17 C 0.7211(2) 1.07136(19) 0.45374(10) 0.0374(7) Uani 1 1 d . . . . .
 H17A H 0.753437 1.130972 0.450187 0.056 Uiso 1 1 calc R U . . .
 H17B H 0.695263 1.067347 0.479903 0.056 Uiso 1 1 calc R U . . .
 H17C H 0.664920 1.064381 0.434955 0.056 Uiso 1 1 calc R U . . .
 C39 C 0.3763(2) 0.7193(2) 0.48692(9) 0.0420(8) Uani 1 1 d . . . . .
 H39D H 0.381342 0.785792 0.489900 0.063 Uiso 0.503(5) 1 calc R U P A 2
 H39E H 0.363351 0.691374 0.511977 0.063 Uiso 0.503(5) 1 calc R U P A 2
 H39F H 0.320616 0.704610 0.468741 0.063 Uiso 0.503(5) 1 calc R U P A 2
 H39A H 0.328180 0.766024 0.477792 0.063 Uiso 0.497(5) 1 calc R U P A 1
 H39B H 0.380442 0.720088 0.515161 0.063 Uiso 0.497(5) 1 calc R U P A 1
 H39C H 0.353361 0.659027 0.478029 0.063 Uiso 0.497(5) 1 calc R U P A 1
 C66 C 0.8891(2) 0.3491(2) 0.31181(8) 0.0354(7) Uani 1 1 d . . . . .
 H66 H 0.819935 0.321640 0.308806 0.043 Uiso 1 1 calc R U . . .
 C35 C 0.3648(2) 0.9017(2) 0.41526(11) 0.0436(8) Uani 1 1 d . . . . .
 H35A H 0.306946 0.861969 0.408927 0.065 Uiso 0.509(5) 1 calc R U P A 1
 H35B H 0.349855 0.964039 0.406437 0.065 Uiso 0.509(5) 1 calc R U P A 1
 H35C H 0.377215 0.901955 0.443236 0.065 Uiso 0.509(5) 1 calc R U P A 1
 H35D H 0.337674 0.877045 0.390838 0.065 Uiso 0.491(5) 1 calc R U P A 2
 H35E H 0.364153 0.968663 0.414203 0.065 Uiso 0.491(5) 1 calc R U P A 2
 H35F H 0.322779 0.880987 0.436436 0.065 Uiso 0.491(5) 1 calc R U P A 2
 C52 C 0.5817(3) 0.3373(2) 0.39269(10) 0.0524(9) Uani 1 1 d . . . . .
 H52A H 0.599107 0.400542 0.386390 0.079 Uiso 1 1 calc R U . . .
 H52B H 0.640617 0.307088 0.404841 0.079 Uiso 1 1 calc R U . . .
 H52C H 0.525302 0.336842 0.410507 0.079 Uiso 1 1 calc R U . . .
 C31 C 0.4088(2) 0.6650(2) 0.38560(9) 0.0413(7) Uani 1 1 d D . . . .
 C15 C 0.9017(2) 0.7737(2) 0.30572(8) 0.0405(7) Uani 1 1 d . . . . .
 H15A H 0.831120 0.766444 0.313269 0.061 Uiso 1 1 calc R U . . .
 H15B H 0.928896 0.714305 0.298090 0.061 Uiso 1 1 calc R U . . .
 H15C H 0.904704 0.816315 0.283975 0.061 Uiso 1 1 calc R U . . .
 C53 C 0.5282(3) 0.1861(2) 0.36468(11) 0.0478(8) Uani 1 1 d . . . . .
 H53A H 0.475470 0.182278 0.383958 0.072 Uiso 1 1 calc R U . . .
 H53B H 0.590001 0.156227 0.374648 0.072 Uiso 1 1 calc R U . . .
 H53C H 0.504836 0.155463 0.340951 0.072 Uiso 1 1 calc R U . . .
 C64 C 0.7511(3) 0.5808(3) 0.17152(9) 0.0524(9) Uani 1 1 d . . . . .
 H64A H 0.801978 0.628942 0.168662 0.079 Uiso 1 1 calc R U . . .
 H64B H 0.689064 0.597666 0.157065 0.079 Uiso 1 1 calc R U . . .
 H64C H 0.777306 0.523107 0.161512 0.079 Uiso 1 1 calc R U . . .
 C65 C 0.6891(3) 0.6599(2) 0.23107(9) 0.0503(9) Uani 1 1 d . . . . .
 H65A H 0.676496 0.651850 0.258567 0.075 Uiso 1 1 calc R U . . .
 H65B H 0.626099 0.677922 0.217570 0.075 Uiso 1 1 calc R U . . .
 H65C H 0.740365 0.707559 0.227815 0.075 Uiso 1 1 calc R U . . .
 C67 C 0.9661(3) 0.2765(2) 0.30281(11) 0.0506(9) Uani 1 1 d . . . . .
 H67A H 0.953461 0.253638 0.276570 0.076 Uiso 1 1 calc R U . . .
 H67B H 0.960536 0.226000 0.321191 0.076 Uiso 1 1 calc R U . . .
 H67C H 1.034362 0.302706 0.304821 0.076 Uiso 1 1 calc R U . . .
 C55 C 0.3407(3) 0.4134(3) 0.21094(9) 0.0543(9) Uani 1 1 d . . . . .
 H55A H 0.365946 0.350526 0.209546 0.081 Uiso 1 1 calc R U . . .
 H55B H 0.349117 0.443632 0.186029 0.081 Uiso 1 1 calc R U . . .
 H55C H 0.268713 0.412628 0.217181 0.081 Uiso 1 1 calc R U . . .
 C14 C 1.0726(2) 0.8310(3) 0.32540(9) 0.0518(9) Uani 1 1 d . . . . .
 H14A H 1.068385 0.871722 0.302973 0.078 Uiso 1 1 calc R U . . .
 H14B H 1.104908 0.773477 0.318113 0.078 Uiso 1 1 calc R U . . .
 H14C H 1.112958 0.860354 0.346052 0.078 Uiso 1 1 calc R U . . .
 C36 C 0.5418(3) 0.9215(3) 0.39546(14) 0.0743(14) Uani 1 1 d . U . . .
 H36A H 0.564571 0.931493 0.422240 0.111 Uiso 0.509(5) 1 calc R U P A 1
 H36B H 0.522389 0.980132 0.383741 0.111 Uiso 0.509(5) 1 calc R U P A 1
 H36C H 0.596901 0.894235 0.380976 0.111 Uiso 0.509(5) 1 calc R U P A 1
 H36D H 0.611760 0.899561 0.398115 0.111 Uiso 0.491(5) 1 calc R U P A 2
 H36E H 0.539261 0.986478 0.402269 0.111 Uiso 0.491(5) 1 calc R U P A 2
 H36F H 0.517492 0.913407 0.368739 0.111 Uiso 0.491(5) 1 calc R U P A 2
 C68 C 0.9039(4) 0.3810(3) 0.35350(10) 0.0882(17) Uani 1 1 d . . . . .
 H68A H 0.974236 0.400551 0.357885 0.132 Uiso 1 1 calc R U . . .
 H68B H 0.888619 0.330528 0.370999 0.132 Uiso 1 1 calc R U . . .
 H68C H 0.858259 0.432300 0.358350 0.132 Uiso 1 1 calc R U . . .
 C56 C 0.3657(4) 0.5636(2) 0.24285(11) 0.0853(16) Uani 1 1 d . . . . .
 H56A H 0.295532 0.566566 0.251330 0.128 Uiso 1 1 calc R U . . .
 H56B H 0.369832 0.589973 0.216983 0.128 Uiso 1 1 calc R U . . .
 H56C H 0.409575 0.598072 0.260830 0.128 Uiso 1 1 calc R U . . .
 C38D C 0.4768(4) 0.6818(4) 0.47135(15) 0.0254(13) Uani 0.503(5) 1 d D . P A
 2
 C40 C 0.5500(5) 0.6613(5) 0.4866(2) 0.0329(16) Uani 0.497(5) 1 d D . P A 1
 H40A H 0.529738 0.604102 0.473859 0.049 Uiso 0.497(5) 1 calc R U P A 1
 H40B H 0.539837 0.655952 0.514394 0.049 Uiso 0.497(5) 1 calc R U P A 1
 H40C H 0.621620 0.673435 0.481964 0.049 Uiso 0.497(5) 1 calc R U P A 1
 C34 C 0.4618(4) 0.8651(3) 0.39465(17) 0.0266(13) Uani 0.509(5) 1 d D U P A 1
 C41D C 0.4727(4) 0.5761(4) 0.46889(18) 0.0368(16) Uani 0.503(5) 1 d D . P A
 2
 H41A H 0.411140 0.557420 0.454564 0.055 Uiso 0.503(5) 1 calc R U P A 2
 H41B H 0.472019 0.550360 0.494961 0.055 Uiso 0.503(5) 1 calc R U P A 2
 H41C H 0.532343 0.553612 0.455576 0.055 Uiso 0.503(5) 1 calc R U P A 2
 C32 C 0.4353(4) 0.5612(4) 0.4071(2) 0.0450(16) Uani 0.497(6) 1 d D . P B 1
 H32A H 0.508693 0.551139 0.407861 0.068 Uiso 0.497(6) 1 calc R U P B 1
 H32B H 0.402108 0.512217 0.392128 0.068 Uiso 0.497(6) 1 calc R U P B 1
 H32C H 0.410040 0.561076 0.433367 0.068 Uiso 0.497(6) 1 calc R U P B 1
 C41 C 0.5276(4) 0.8274(4) 0.48933(15) 0.0291(14) Uani 0.497(5) 1 d D . P A 1
 H41D H 0.597142 0.837577 0.481055 0.044 Uiso 0.497(5) 1 calc R U P A 1
 H41E H 0.527483 0.820652 0.517432 0.044 Uiso 0.497(5) 1 calc R U P A 1
 H41F H 0.485322 0.879725 0.481653 0.044 Uiso 0.497(5) 1 calc R U P A 1
 C33 C 0.4374(4) 0.6403(5) 0.34588(18) 0.0456(18) Uani 0.497(6) 1 d D . P B 1
 H33A H 0.417511 0.689627 0.328144 0.068 Uiso 0.497(6) 1 calc R U P B 1
 H33B H 0.402763 0.583734 0.338097 0.068 Uiso 0.497(6) 1 calc R U P B 1
 H33C H 0.510896 0.631186 0.345170 0.068 Uiso 0.497(6) 1 calc R U P B 1
 C37 C 0.4443(5) 0.8645(4) 0.35067(16) 0.0390(16) Uani 0.509(5) 1 d D . P A 1
 H37A H 0.500620 0.833002 0.338527 0.058 Uiso 0.509(5) 1 calc R U P A 1
 H37B H 0.440302 0.927575 0.341202 0.058 Uiso 0.509(5) 1 calc R U P A 1
 H37C H 0.380722 0.832699 0.344256 0.058 Uiso 0.509(5) 1 calc R U P A 1
 C37D C 0.5208(4) 0.9084(4) 0.45926(17) 0.0326(15) Uani 0.491(5) 1 d D . P A
 2
 H37D H 0.482603 0.886789 0.481318 0.049 Uiso 0.491(5) 1 calc R U P A 2
 H37E H 0.517362 0.975230 0.457963 0.049 Uiso 0.491(5) 1 calc R U P A 2
 H37F H 0.591702 0.889227 0.462296 0.049 Uiso 0.491(5) 1 calc R U P A 2
 C34D C 0.4751(4) 0.8677(3) 0.42210(18) 0.0255(13) Uani 0.491(5) 1 d D U P A
 2
 C38 C 0.4852(4) 0.7402(4) 0.47030(15) 0.0239(13) Uani 0.497(5) 1 d D . P A 1
 C40D C 0.5644(5) 0.7039(6) 0.4998(2) 0.0353(17) Uani 0.503(5) 1 d D . P A 2
 H40D H 0.628375 0.683052 0.489192 0.053 Uiso 0.503(5) 1 calc R U P A 2
 H40E H 0.553222 0.672729 0.524375 0.053 Uiso 0.503(5) 1 calc R U P A 2
 H40F H 0.567359 0.770054 0.504165 0.053 Uiso 0.503(5) 1 calc R U P A 2
 C33D C 0.4123(4) 0.7276(4) 0.34452(17) 0.0409(15) Uani 0.503(6) 1 d D . P B
 2
 H33D H 0.385230 0.788795 0.349294 0.061 Uiso 0.503(6) 1 calc R U P B 2
 H33E H 0.371235 0.697553 0.324277 0.061 Uiso 0.503(6) 1 calc R U P B 2
 H33F H 0.482521 0.732576 0.336262 0.061 Uiso 0.503(6) 1 calc R U P B 2
 C32D C 0.4395(4) 0.5767(4) 0.37388(18) 0.0355(14) Uani 0.503(6) 1 d D . P B
 2
 H32D H 0.511516 0.577927 0.367671 0.053 Uiso 0.503(6) 1 calc R U P B 2
 H32E H 0.399434 0.558046 0.351045 0.053 Uiso 0.503(6) 1 calc R U P B 2
 H32F H 0.428928 0.533084 0.394828 0.053 Uiso 0.503(6) 1 calc R U P B 2

loop_
  _atom_site_aniso_label
  _atom_site_aniso_U_11
  _atom_site_aniso_U_22
  _atom_site_aniso_U_33
  _atom_site_aniso_U_23
  _atom_site_aniso_U_13
  _atom_site_aniso_U_12
 Cu1 0.01813(15) 0.01909(15) 0.01971(15) -0.00372(12) 0.00200(11) -0.00086(12)
 Si1 0.0132(3) 0.0194(3) 0.0203(3) -0.0032(3) -0.0009(3) -0.0007(3)
 P1 0.0201(3) 0.0264(4) 0.0265(3) -0.0086(3) 0.0029(3) -0.0022(3)
 Si2 0.0116(3) 0.0226(4) 0.0391(4) -0.0099(3) -0.0006(3) -0.0001(3)
 N3 0.0128(9) 0.0167(10) 0.0198(10) 0.0025(8) 0.0007(8) -0.0017(8)
 N2 0.0119(9) 0.0169(10) 0.0178(9) -0.0002(8) 0.0010(7) -0.0018(8)
 N4 0.0188(10) 0.0197(10) 0.0214(10) -0.0031(8) 0.0019(8) -0.0015(8)
 N1 0.0134(9) 0.0166(10) 0.0201(10) -0.0009(8) 0.0011(8) -0.0003(8)
 N5 0.0187(10) 0.0190(10) 0.0217(10) -0.0035(8) 0.0033(8) -0.0017(8)
 C2 0.0160(11) 0.0144(11) 0.0163(11) -0.0019(9) 0.0027(9) -0.0003(9)
 C49 0.0199(13) 0.0252(13) 0.0338(14) 0.0011(11) -0.0044(11) 0.0016(11)
 C19 0.0098(10) 0.0206(12) 0.0226(12) 0.0038(10) -0.0011(9) 0.0009(9)
 C24 0.0130(11) 0.0191(12) 0.0249(13) 0.0038(10) -0.0022(9) 0.0032(10)
 C46 0.0225(13) 0.0235(13) 0.0227(12) -0.0019(10) -0.0001(10) -0.0026(11)
 C4 0.0123(11) 0.0196(12) 0.0209(12) -0.0018(10) -0.0003(9) -0.0015(9)
 C45 0.0160(11) 0.0180(12) 0.0209(12) -0.0039(10) 0.0032(9) -0.0038(10)
 C48 0.0189(12) 0.0321(14) 0.0277(13) -0.0029(12) 0.0048(10) -0.0015(11)
 C28 0.0190(12) 0.0184(12) 0.0270(13) 0.0025(10) -0.0006(10) -0.0010(10)
 C3 0.0117(11) 0.0198(12) 0.0218(12) -0.0038(10) 0.0017(9) -0.0011(9)
 C50 0.0243(13) 0.0231(13) 0.0227(13) 0.0003(10) -0.0008(10) -0.0047(11)
 C21 0.0229(13) 0.0316(14) 0.0237(13) 0.0010(11) 0.0044(10) -0.0007(11)
 C7 0.0159(11) 0.0195(12) 0.0226(12) 0.0031(10) -0.0011(9) -0.0062(10)
 C43 0.0266(13) 0.0212(13) 0.0263(13) -0.0078(11) 0.0019(11) -0.0031(11)
 C47 0.0258(13) 0.0281(14) 0.0224(13) 0.0029(11) 0.0025(10) -0.0056(11)
 C44 0.0280(14) 0.0220(13) 0.0239(13) -0.0067(11) 0.0058(11) -0.0009(11)
 C23 0.0206(12) 0.0195(12) 0.0333(14) 0.0047(11) 0.0007(11) -0.0012(10)
 C20 0.0131(11) 0.0228(13) 0.0250(13) 0.0010(10) 0.0009(10) -0.0008(10)
 C57 0.0200(12) 0.0247(13) 0.0245(12) -0.0075(11) 0.0068(10) -0.0016(11)
 C25 0.0230(13) 0.0269(14) 0.0244(13) -0.0031(11) 0.0047(10) -0.0028(11)
 C12 0.0168(12) 0.0200(13) 0.0347(14) 0.0005(11) -0.0070(10) -0.0043(10)
 C22 0.0255(13) 0.0286(14) 0.0290(14) 0.0099(11) 0.0059(11) -0.0008(11)
 C1 0.0182(12) 0.0178(12) 0.0203(12) 0.0009(10) 0.0003(10) -0.0002(10)
 C16 0.0202(12) 0.0181(12) 0.0347(14) -0.0056(11) -0.0001(11) -0.0018(10)
 C8 0.0242(13) 0.0283(14) 0.0249(13) 0.0030(11) 0.0022(11) -0.0091(11)
 C5 0.0152(12) 0.0315(14) 0.0309(14) -0.0004(12) 0.0027(10) -0.0053(11)
 C6 0.0163(12) 0.0254(13) 0.0286(13) 0.0020(11) -0.0026(10) 0.0011(10)
 C62 0.0206(13) 0.0348(15) 0.0263(13) -0.0089(12) 0.0084(11) 0.0008(11)
 C58 0.0290(14) 0.0195(13) 0.0340(14) -0.0036(11) 0.0102(12) 0.0000(11)
 C51 0.0247(14) 0.0358(16) 0.0300(14) 0.0101(12) -0.0024(11) -0.0015(12)
 C63 0.0378(16) 0.0273(15) 0.0415(17) 0.0087(13) 0.0073(13) 0.0009(13)
 C42 0.0182(13) 0.0365(16) 0.0544(19) -0.0073(14) -0.0060(13) -0.0048(12)
 C11 0.0320(15) 0.0191(13) 0.0443(17) 0.0030(12) -0.0129(13) -0.0042(11)
 C29 0.0233(13) 0.0289(15) 0.0333(15) -0.0070(12) 0.0019(11) -0.0007(11)
 C54 0.0272(14) 0.0423(17) 0.0273(14) 0.0102(13) -0.0001(11) -0.0012(13)
 C9 0.0396(16) 0.0423(17) 0.0258(14) 0.0096(13) -0.0017(12) -0.0132(14)
 C30 0.0279(14) 0.0248(13) 0.0333(15) -0.0017(12) -0.0020(11) -0.0045(12)
 C59 0.0380(17) 0.0244(14) 0.0512(19) -0.0068(13) 0.0210(15) -0.0059(13)
 C61 0.0209(14) 0.0444(18) 0.0392(16) -0.0179(14) 0.0067(12) -0.0004(13)
 C10 0.0479(18) 0.0238(14) 0.0418(17) 0.0149(13) -0.0133(14) -0.0114(14)
 C18 0.0265(14) 0.0279(14) 0.0303(14) -0.0084(11) 0.0020(11) -0.0016(11)
 C27 0.0387(16) 0.0388(17) 0.0311(15) -0.0062(13) 0.0010(13) -0.0107(14)
 C60 0.0250(15) 0.0342(17) 0.058(2) -0.0187(15) 0.0172(14) -0.0092(13)
 C13 0.0393(16) 0.0414(17) 0.0228(14) 0.0023(12) 0.0109(12) 0.0019(14)
 C26 0.0300(15) 0.0256(15) 0.0565(19) -0.0047(14) 0.0132(14) -0.0011(12)
 C17 0.0268(14) 0.0258(15) 0.059(2) -0.0101(14) -0.0018(14) 0.0027(12)
 C39 0.0214(14) 0.055(2) 0.0500(19) -0.0070(16) 0.0121(13) -0.0027(14)
 C66 0.0243(14) 0.0544(19) 0.0277(14) 0.0066(14) 0.0042(11) 0.0067(13)
 C35 0.0215(14) 0.0322(16) 0.077(2) -0.0048(16) 0.0006(15) 0.0079(13)
 C52 0.056(2) 0.048(2) 0.052(2) -0.0004(17) -0.0293(17) -0.0031(17)
 C31 0.0203(14) 0.0552(17) 0.0486(16) -0.0228(13) 0.0029(12) -0.0103(13)
 C15 0.053(2) 0.0402(17) 0.0288(15) -0.0041(13) 0.0121(14) -0.0029(15)
 C53 0.0433(18) 0.0324(17) 0.067(2) 0.0110(16) -0.0148(16) 0.0015(15)
 C64 0.061(2) 0.057(2) 0.0393(18) 0.0020(17) 0.0081(16) 0.0081(19)
 C65 0.064(2) 0.045(2) 0.0424(19) 0.0094(15) 0.0093(16) 0.0253(18)
 C67 0.057(2) 0.0344(17) 0.061(2) -0.0040(16) 0.0232(18) 0.0033(16)
 C55 0.055(2) 0.083(3) 0.0251(16) 0.0031(17) -0.0028(15) -0.001(2)
 C14 0.0378(18) 0.086(3) 0.0325(17) 0.0049(18) 0.0117(14) 0.0054(18)
 C36 0.054(2) 0.050(2) 0.121(4) 0.054(2) 0.039(2) 0.0212(19)
 C68 0.146(5) 0.086(3) 0.0329(19) 0.002(2) 0.009(2) 0.073(3)
 C56 0.177(5) 0.034(2) 0.046(2) 0.0178(17) 0.018(3) 0.011(3)
 C38D 0.019(3) 0.033(3) 0.024(3) 0.004(2) 0.003(2) -0.001(2)
 C40 0.025(4) 0.040(4) 0.035(4) 0.017(3) 0.010(3) 0.005(3)
 C34 0.022(3) 0.025(3) 0.033(3) 0.006(2) 0.001(2) 0.001(2)
 C41D 0.030(3) 0.032(3) 0.049(4) 0.013(3) 0.011(3) 0.001(2)
 C32 0.019(3) 0.036(3) 0.081(5) -0.025(2) 0.009(3) -0.010(2)
 C41 0.021(3) 0.042(3) 0.024(3) -0.008(2) -0.001(2) -0.001(2)
 C33 0.018(3) 0.068(5) 0.051(2) -0.036(3) -0.004(2) -0.004(3)
 C37 0.036(3) 0.049(4) 0.032(3) 0.013(3) 0.000(2) 0.007(3)
 C37D 0.027(3) 0.025(3) 0.047(3) -0.011(2) 0.007(2) -0.004(2)
 C34D 0.020(3) 0.019(3) 0.038(3) 0.000(2) 0.006(2) 0.0015(19)
 C38 0.016(3) 0.027(3) 0.029(3) 0.002(2) 0.0046(19) 0.000(2)
 C40D 0.023(3) 0.055(5) 0.028(4) 0.009(3) 0.000(3) -0.005(3)
 C33D 0.027(3) 0.050(3) 0.045(3) -0.017(2) -0.004(2) -0.005(3)
 C32D 0.019(3) 0.048(2) 0.039(4) -0.014(2) 0.002(2) -0.009(2)

_geom_special_details
;
 All esds (except the esd in the dihedral angle between two l.s. planes)
 are estimated using the full covariance matrix.  The cell esds are taken
 into account individually in the estimation of esds in distances, angles
 and torsion angles; correlations between esds in cell parameters are only
 used when they are defined by crystal symmetry.  An approximate (isotropic)
 treatment of cell esds is used for estimating esds involving l.s. planes.
;
loop_
  _geom_bond_atom_site_label_1
  _geom_bond_atom_site_label_2
  _geom_bond_distance
  _geom_bond_site_symmetry_2
  _geom_bond_publ_flag
 Cu1 P1 2.1666(7) . ?
 Cu1 C1 1.906(2) . ?
 Si1 P1 2.0738(9) . ?
 Si1 Si2 2.3873(9) . ?
 Si1 N1 1.682(2) . ?
 Si2 C31 1.910(3) . ?
 Si2 C38D 2.067(5) . ?
 Si2 C34 2.043(5) . ?
 Si2 C34D 1.898(5) . ?
 Si2 C38 1.835(5) . ?
 N3 C2 1.383(3) . ?
 N3 C19 1.445(3) . ?
 N3 C4 1.409(3) . ?
 N2 C2 1.389(3) . ?
 N2 C3 1.416(3) . ?
 N2 C7 1.443(3) . ?
 N4 C45 1.449(3) . ?
 N4 C43 1.386(3) . ?
 N4 C1 1.360(3) . ?
 N1 C2 1.299(3) . ?
 N5 C44 1.378(3) . ?
 N5 C57 1.446(3) . ?
 N5 C1 1.371(3) . ?
 C49 H49 0.9500 . ?
 C49 C48 1.377(4) . ?
 C49 C50 1.393(4) . ?
 C19 C24 1.403(3) . ?
 C19 C20 1.402(3) . ?
 C24 C28 1.511(3) . ?
 C24 C23 1.400(3) . ?
 C46 C45 1.393(3) . ?
 C46 C47 1.389(4) . ?
 C46 C51 1.518(3) . ?
 C4 C3 1.332(3) . ?
 C4 C6 1.493(3) . ?
 C45 C50 1.392(3) . ?
 C48 H48 0.9500 . ?
 C48 C47 1.385(4) . ?
 C28 H28 1.0000 . ?
 C28 C29 1.536(3) . ?
 C28 C30 1.530(3) . ?
 C3 C5 1.493(3) . ?
 C50 C54 1.519(3) . ?
 C21 H21 0.9500 . ?
 C21 C20 1.394(3) . ?
 C21 C22 1.369(4) . ?
 C7 C12 1.415(3) . ?
 C7 C8 1.405(3) . ?
 C43 H43 0.9500 . ?
 C43 C44 1.354(4) . ?
 C47 H47 0.9500 . ?
 C44 H44 0.9500 . ?
 C23 H23 0.9500 . ?
 C23 C22 1.377(4) . ?
 C20 C25 1.517(3) . ?
 C57 C62 1.401(4) . ?
 C57 C58 1.393(4) . ?
 C25 H25 1.0000 . ?
 C25 C27 1.530(4) . ?
 C25 C26 1.535(4) . ?
 C12 C16 1.520(4) . ?
 C12 C11 1.388(4) . ?
 C22 H22 0.9500 . ?
 C16 H16 1.0000 . ?
 C16 C18 1.531(3) . ?
 C16 C17 1.535(4) . ?
 C8 C9 1.398(4) . ?
 C8 C13 1.514(4) . ?
 C5 H5A 0.9800 . ?
 C5 H5B 0.9800 . ?
 C5 H5C 0.9800 . ?
 C6 H6A 0.9800 . ?
 C6 H6B 0.9800 . ?
 C6 H6C 0.9800 . ?
 C62 C61 1.393(4) . ?
 C62 C66 1.510(4) . ?
 C58 C63 1.511(4) . ?
 C58 C59 1.395(4) . ?
 C51 H51 1.0000 . ?
 C51 C52 1.518(4) . ?
 C51 C53 1.532(4) . ?
 C63 H63 1.0000 . ?
 C63 C64 1.531(4) . ?
 C63 C65 1.536(4) . ?
 C42 H42A 0.9800 . ?
 C42 H42B 0.9800 . ?
 C42 H42C 0.9800 . ?
 C42 C31 1.526(4) . ?
 C11 H11 0.9500 . ?
 C11 C10 1.371(4) . ?
 C29 H29A 0.9800 . ?
 C29 H29B 0.9800 . ?
 C29 H29C 0.9800 . ?
 C54 H54 1.0000 . ?
 C54 C55 1.514(4) . ?
 C54 C56 1.512(5) . ?
 C9 H9 0.9500 . ?
 C9 C10 1.379(4) . ?
 C30 H30A 0.9800 . ?
 C30 H30B 0.9800 . ?
 C30 H30C 0.9800 . ?
 C59 H59 0.9500 . ?
 C59 C60 1.370(4) . ?
 C61 H61 0.9500 . ?
 C61 C60 1.377(4) . ?
 C10 H10 0.9500 . ?
 C18 H18A 0.9800 . ?
 C18 H18B 0.9800 . ?
 C18 H18C 0.9800 . ?
 C27 H27A 0.9800 . ?
 C27 H27B 0.9800 . ?
 C27 H27C 0.9800 . ?
 C60 H60 0.9500 . ?
 C13 H13 1.0000 . ?
 C13 C15 1.527(4) . ?
 C13 C14 1.551(4) . ?
 C26 H26A 0.9800 . ?
 C26 H26B 0.9800 . ?
 C26 H26C 0.9800 . ?
 C17 H17A 0.9800 . ?
 C17 H17B 0.9800 . ?
 C17 H17C 0.9800 . ?
 C39 H39D 0.9800 . ?
 C39 H39E 0.9800 . ?
 C39 H39F 0.9800 . ?
 C39 H39A 0.9800 . ?
 C39 H39B 0.9800 . ?
 C39 H39C 0.9800 . ?
 C39 C38D 1.546(6) . ?
 C39 C38 1.592(6) . ?
 C66 H66 1.0000 . ?
 C66 C67 1.508(4) . ?
 C66 C68 1.527(5) . ?
 C35 H35A 0.9800 . ?
 C35 H35B 0.9800 . ?
 C35 H35C 0.9800 . ?
 C35 H35D 0.9800 . ?
 C35 H35E 0.9800 . ?
 C35 H35F 0.9800 . ?
 C35 C34 1.577(6) . ?
 C35 C34D 1.552(6) . ?
 C52 H52A 0.9800 . ?
 C52 H52B 0.9800 . ?
 C52 H52C 0.9800 . ?
 C31 C32 1.723(7) . ?
 C31 C33 1.483(6) . ?
 C31 C33D 1.696(7) . ?
 C31 C32D 1.417(6) . ?
 C15 H15A 0.9800 . ?
 C15 H15B 0.9800 . ?
 C15 H15C 0.9800 . ?
 C53 H53A 0.9800 . ?
 C53 H53B 0.9800 . ?
 C53 H53C 0.9800 . ?
 C64 H64A 0.9800 . ?
 C64 H64B 0.9800 . ?
 C64 H64C 0.9800 . ?
 C65 H65A 0.9800 . ?
 C65 H65B 0.9800 . ?
 C65 H65C 0.9800 . ?
 C67 H67A 0.9800 . ?
 C67 H67B 0.9800 . ?
 C67 H67C 0.9800 . ?
 C55 H55A 0.9800 . ?
 C55 H55B 0.9800 . ?
 C55 H55C 0.9800 . ?
 C14 H14A 0.9800 . ?
 C14 H14B 0.9800 . ?
 C14 H14C 0.9800 . ?
 C36 H36A 0.9800 . ?
 C36 H36B 0.9800 . ?
 C36 H36C 0.9800 . ?
 C36 H36D 0.9800 . ?
 C36 H36E 0.9800 . ?
 C36 H36F 0.9800 . ?
 C36 C34 1.340(6) . ?
 C36 C34D 1.514(6) . ?
 C68 H68A 0.9800 . ?
 C68 H68B 0.9800 . ?
 C68 H68C 0.9800 . ?
 C56 H56A 0.9800 . ?
 C56 H56B 0.9800 . ?
 C56 H56C 0.9800 . ?
 C38D C41D 1.550(8) . ?
 C38D C40D 1.535(8) . ?
 C40 H40A 0.9800 . ?
 C40 H40B 0.9800 . ?
 C40 H40C 0.9800 . ?
 C40 C38 1.535(8) . ?
 C34 C37 1.537(7) . ?
 C41D H41A 0.9800 . ?
 C41D H41B 0.9800 . ?
 C41D H41C 0.9800 . ?
 C32 H32A 0.9800 . ?
 C32 H32B 0.9800 . ?
 C32 H32C 0.9800 . ?
 C41 H41D 0.9800 . ?
 C41 H41E 0.9800 . ?
 C41 H41F 0.9800 . ?
 C41 C38 1.536(7) . ?
 C33 H33A 0.9800 . ?
 C33 H33B 0.9800 . ?
 C33 H33C 0.9800 . ?
 C37 H37A 0.9800 . ?
 C37 H37B 0.9800 . ?
 C37 H37C 0.9800 . ?
 C37D H37D 0.9800 . ?
 C37D H37E 0.9800 . ?
 C37D H37F 0.9800 . ?
 C37D C34D 1.529(7) . ?
 C40D H40D 0.9800 . ?
 C40D H40E 0.9800 . ?
 C40D H40F 0.9800 . ?
 C33D H33D 0.9800 . ?
 C33D H33E 0.9800 . ?
 C33D H33F 0.9800 . ?
 C32D H32D 0.9800 . ?
 C32D H32E 0.9800 . ?
 C32D H32F 0.9800 . ?

loop_
  _geom_angle_atom_site_label_1
  _geom_angle_atom_site_label_2
  _geom_angle_atom_site_label_3
  _geom_angle
  _geom_angle_site_symmetry_1
  _geom_angle_site_symmetry_3
  _geom_angle_publ_flag
 C1 Cu1 P1 158.18(7) . . ?
 P1 Si1 Si2 135.62(4) . . ?
 N1 Si1 P1 118.05(7) . . ?
 N1 Si1 Si2 106.30(7) . . ?
 Si1 P1 Cu1 121.27(4) . . ?
 C31 Si2 Si1 109.27(9) . . ?
 C31 Si2 C38D 102.13(19) . . ?
 C31 Si2 C34 99.77(19) . . ?
 C38D Si2 Si1 106.00(15) . . ?
 C34 Si2 Si1 104.34(15) . . ?
 C34D Si2 Si1 108.01(16) . . ?
 C34D Si2 C31 122.1(2) . . ?
 C34D Si2 C38D 108.1(3) . . ?
 C38 Si2 Si1 108.76(16) . . ?
 C38 Si2 C31 121.8(2) . . ?
 C38 Si2 C34 111.4(2) . . ?
 C2 N3 C19 125.74(18) . . ?
 C2 N3 C4 110.48(18) . . ?
 C4 N3 C19 123.36(19) . . ?
 C2 N2 C3 109.68(18) . . ?
 C2 N2 C7 126.47(18) . . ?
 C3 N2 C7 122.80(19) . . ?
 C43 N4 C45 123.4(2) . . ?
 C1 N4 C45 124.2(2) . . ?
 C1 N4 C43 112.3(2) . . ?
 C2 N1 Si1 132.37(17) . . ?
 C44 N5 C57 124.6(2) . . ?
 C1 N5 C44 112.2(2) . . ?
 C1 N5 C57 123.2(2) . . ?
 N3 C2 N2 104.44(18) . . ?
 N1 C2 N3 126.5(2) . . ?
 N1 C2 N2 128.9(2) . . ?
 C48 C49 H49 119.4 . . ?
 C48 C49 C50 121.1(2) . . ?
 C50 C49 H49 119.4 . . ?
 C24 C19 N3 119.4(2) . . ?
 C20 C19 N3 118.3(2) . . ?
 C20 C19 C24 122.3(2) . . ?
 C19 C24 C28 121.5(2) . . ?
 C23 C24 C19 117.2(2) . . ?
 C23 C24 C28 121.3(2) . . ?
 C45 C46 C51 122.4(2) . . ?
 C47 C46 C45 117.0(2) . . ?
 C47 C46 C51 120.5(2) . . ?
 N3 C4 C6 122.2(2) . . ?
 C3 C4 N3 107.5(2) . . ?
 C3 C4 C6 130.3(2) . . ?
 C46 C45 N4 118.7(2) . . ?
 C50 C45 N4 117.9(2) . . ?
 C50 C45 C46 123.4(2) . . ?
 C49 C48 H48 120.0 . . ?
 C49 C48 C47 120.1(2) . . ?
 C47 C48 H48 120.0 . . ?
 C24 C28 H28 107.2 . . ?
 C24 C28 C29 111.9(2) . . ?
 C24 C28 C30 113.2(2) . . ?
 C29 C28 H28 107.2 . . ?
 C30 C28 H28 107.2 . . ?
 C30 C28 C29 110.0(2) . . ?
 N2 C3 C5 122.7(2) . . ?
 C4 C3 N2 107.9(2) . . ?
 C4 C3 C5 129.4(2) . . ?
 C49 C50 C54 120.5(2) . . ?
 C45 C50 C49 117.1(2) . . ?
 C45 C50 C54 122.4(2) . . ?
 C20 C21 H21 119.1 . . ?
 C22 C21 H21 119.1 . . ?
 C22 C21 C20 121.8(2) . . ?
 C12 C7 N2 118.8(2) . . ?
 C8 C7 N2 119.5(2) . . ?
 C8 C7 C12 121.5(2) . . ?
 N4 C43 H43 126.9 . . ?
 C44 C43 N4 106.2(2) . . ?
 C44 C43 H43 126.9 . . ?
 C46 C47 H47 119.4 . . ?
 C48 C47 C46 121.2(2) . . ?
 C48 C47 H47 119.4 . . ?
 N5 C44 H44 126.7 . . ?
 C43 C44 N5 106.5(2) . . ?
 C43 C44 H44 126.7 . . ?
 C24 C23 H23 119.4 . . ?
 C22 C23 C24 121.3(2) . . ?
 C22 C23 H23 119.4 . . ?
 C19 C20 C25 123.6(2) . . ?
 C21 C20 C19 117.3(2) . . ?
 C21 C20 C25 119.1(2) . . ?
 C62 C57 N5 118.6(2) . . ?
 C58 C57 N5 118.4(2) . . ?
 C58 C57 C62 123.0(2) . . ?
 C20 C25 H25 108.0 . . ?
 C20 C25 C27 112.2(2) . . ?
 C20 C25 C26 110.0(2) . . ?
 C27 C25 H25 108.0 . . ?
 C27 C25 C26 110.4(2) . . ?
 C26 C25 H25 108.0 . . ?
 C7 C12 C16 121.4(2) . . ?
 C11 C12 C7 118.1(2) . . ?
 C11 C12 C16 120.4(2) . . ?
 C21 C22 C23 120.1(2) . . ?
 C21 C22 H22 119.9 . . ?
 C23 C22 H22 119.9 . . ?
 N4 C1 Cu1 135.04(18) . . ?
 N4 C1 N5 102.80(19) . . ?
 N5 C1 Cu1 122.06(17) . . ?
 C12 C16 H16 107.9 . . ?
 C12 C16 C18 110.5(2) . . ?
 C12 C16 C17 114.2(2) . . ?
 C18 C16 H16 107.9 . . ?
 C18 C16 C17 108.2(2) . . ?
 C17 C16 H16 107.9 . . ?
 C7 C8 C13 124.7(2) . . ?
 C9 C8 C7 117.3(3) . . ?
 C9 C8 C13 118.0(2) . . ?
 C3 C5 H5A 109.5 . . ?
 C3 C5 H5B 109.5 . . ?
 C3 C5 H5C 109.5 . . ?
 H5A C5 H5B 109.5 . . ?
 H5A C5 H5C 109.5 . . ?
 H5B C5 H5C 109.5 . . ?
 C4 C6 H6A 109.5 . . ?
 C4 C6 H6B 109.5 . . ?
 C4 C6 H6C 109.5 . . ?
 H6A C6 H6B 109.5 . . ?
 H6A C6 H6C 109.5 . . ?
 H6B C6 H6C 109.5 . . ?
 C57 C62 C66 122.6(2) . . ?
 C61 C62 C57 117.1(3) . . ?
 C61 C62 C66 120.3(3) . . ?
 C57 C58 C63 122.9(2) . . ?
 C57 C58 C59 117.2(3) . . ?
 C59 C58 C63 119.9(3) . . ?
 C46 C51 H51 107.8 . . ?
 C46 C51 C52 110.5(2) . . ?
 C46 C51 C53 112.1(2) . . ?
 C52 C51 H51 107.8 . . ?
 C52 C51 C53 110.7(3) . . ?
 C53 C51 H51 107.8 . . ?
 C58 C63 H63 107.9 . . ?
 C58 C63 C64 112.3(3) . . ?
 C58 C63 C65 110.1(3) . . ?
 C64 C63 H63 107.9 . . ?
 C64 C63 C65 110.7(3) . . ?
 C65 C63 H63 107.9 . . ?
 H42A C42 H42B 109.5 . . ?
 H42A C42 H42C 109.5 . . ?
 H42B C42 H42C 109.5 . . ?
 C31 C42 H42A 109.5 . . ?
 C31 C42 H42B 109.5 . . ?
 C31 C42 H42C 109.5 . . ?
 C12 C11 H11 119.5 . . ?
 C10 C11 C12 121.0(3) . . ?
 C10 C11 H11 119.5 . . ?
 C28 C29 H29A 109.5 . . ?
 C28 C29 H29B 109.5 . . ?
 C28 C29 H29C 109.5 . . ?
 H29A C29 H29B 109.5 . . ?
 H29A C29 H29C 109.5 . . ?
 H29B C29 H29C 109.5 . . ?
 C50 C54 H54 108.1 . . ?
 C55 C54 C50 110.8(2) . . ?
 C55 C54 H54 108.1 . . ?
 C56 C54 C50 111.5(3) . . ?
 C56 C54 H54 108.1 . . ?
 C56 C54 C55 110.0(3) . . ?
 C8 C9 H9 119.3 . . ?
 C10 C9 C8 121.4(3) . . ?
 C10 C9 H9 119.3 . . ?
 C28 C30 H30A 109.5 . . ?
 C28 C30 H30B 109.5 . . ?
 C28 C30 H30C 109.5 . . ?
 H30A C30 H30B 109.5 . . ?
 H30A C30 H30C 109.5 . . ?
 H30B C30 H30C 109.5 . . ?
 C58 C59 H59 119.4 . . ?
 C60 C59 C58 121.2(3) . . ?
 C60 C59 H59 119.4 . . ?
 C62 C61 H61 119.5 . . ?
 C60 C61 C62 121.0(3) . . ?
 C60 C61 H61 119.5 . . ?
 C11 C10 C9 120.6(3) . . ?
 C11 C10 H10 119.7 . . ?
 C9 C10 H10 119.7 . . ?
 C16 C18 H18A 109.5 . . ?
 C16 C18 H18B 109.5 . . ?
 C16 C18 H18C 109.5 . . ?
 H18A C18 H18B 109.5 . . ?
 H18A C18 H18C 109.5 . . ?
 H18B C18 H18C 109.5 . . ?
 C25 C27 H27A 109.5 . . ?
 C25 C27 H27B 109.5 . . ?
 C25 C27 H27C 109.5 . . ?
 H27A C27 H27B 109.5 . . ?
 H27A C27 H27C 109.5 . . ?
 H27B C27 H27C 109.5 . . ?
 C59 C60 C61 120.6(3) . . ?
 C59 C60 H60 119.7 . . ?
 C61 C60 H60 119.7 . . ?
 C8 C13 H13 108.8 . . ?
 C8 C13 C15 110.7(2) . . ?
 C8 C13 C14 111.9(3) . . ?
 C15 C13 H13 108.8 . . ?
 C15 C13 C14 107.7(2) . . ?
 C14 C13 H13 108.8 . . ?
 C25 C26 H26A 109.5 . . ?
 C25 C26 H26B 109.5 . . ?
 C25 C26 H26C 109.5 . . ?
 H26A C26 H26B 109.5 . . ?
 H26A C26 H26C 109.5 . . ?
 H26B C26 H26C 109.5 . . ?
 C16 C17 H17A 109.5 . . ?
 C16 C17 H17B 109.5 . . ?
 C16 C17 H17C 109.5 . . ?
 H17A C17 H17B 109.5 . . ?
 H17A C17 H17C 109.5 . . ?
 H17B C17 H17C 109.5 . . ?
 H39D C39 H39E 109.5 . . ?
 H39D C39 H39F 109.5 . . ?
 H39E C39 H39F 109.5 . . ?
 H39A C39 H39B 109.5 . . ?
 H39A C39 H39C 109.5 . . ?
 H39B C39 H39C 109.5 . . ?
 C38D C39 H39D 109.5 . . ?
 C38D C39 H39E 109.5 . . ?
 C38D C39 H39F 109.5 . . ?
 C38 C39 H39A 109.5 . . ?
 C38 C39 H39B 109.5 . . ?
 C38 C39 H39C 109.5 . . ?
 C62 C66 H66 108.3 . . ?
 C62 C66 C68 110.0(3) . . ?
 C67 C66 C62 111.8(2) . . ?
 C67 C66 H66 108.3 . . ?
 C67 C66 C68 110.0(3) . . ?
 C68 C66 H66 108.3 . . ?
 H35A C35 H35B 109.5 . . ?
 H35A C35 H35C 109.5 . . ?
 H35B C35 H35C 109.5 . . ?
 H35D C35 H35E 109.5 . . ?
 H35D C35 H35F 109.5 . . ?
 H35E C35 H35F 109.5 . . ?
 C34 C35 H35A 109.5 . . ?
 C34 C35 H35B 109.5 . . ?
 C34 C35 H35C 109.5 . . ?
 C34D C35 H35D 109.5 . . ?
 C34D C35 H35E 109.5 . . ?
 C34D C35 H35F 109.5 . . ?
 C51 C52 H52A 109.5 . . ?
 C51 C52 H52B 109.5 . . ?
 C51 C52 H52C 109.5 . . ?
 H52A C52 H52B 109.5 . . ?
 H52A C52 H52C 109.5 . . ?
 H52B C52 H52C 109.5 . . ?
 C42 C31 Si2 116.9(2) . . ?
 C42 C31 C32 99.7(3) . . ?
 C42 C31 C33D 98.6(3) . . ?
 C32 C31 Si2 98.2(3) . . ?
 C33 C31 Si2 121.2(3) . . ?
 C33 C31 C42 115.5(3) . . ?
 C33 C31 C32 97.6(4) . . ?
 C33D C31 Si2 98.7(3) . . ?
 C32D C31 Si2 121.2(3) . . ?
 C32D C31 C42 112.4(3) . . ?
 C32D C31 C33D 103.7(4) . . ?
 C13 C15 H15A 109.5 . . ?
 C13 C15 H15B 109.5 . . ?
 C13 C15 H15C 109.5 . . ?
 H15A C15 H15B 109.5 . . ?
 H15A C15 H15C 109.5 . . ?
 H15B C15 H15C 109.5 . . ?
 C51 C53 H53A 109.5 . . ?
 C51 C53 H53B 109.5 . . ?
 C51 C53 H53C 109.5 . . ?
 H53A C53 H53B 109.5 . . ?
 H53A C53 H53C 109.5 . . ?
 H53B C53 H53C 109.5 . . ?
 C63 C64 H64A 109.5 . . ?
 C63 C64 H64B 109.5 . . ?
 C63 C64 H64C 109.5 . . ?
 H64A C64 H64B 109.5 . . ?
 H64A C64 H64C 109.5 . . ?
 H64B C64 H64C 109.5 . . ?
 C63 C65 H65A 109.5 . . ?
 C63 C65 H65B 109.5 . . ?
 C63 C65 H65C 109.5 . . ?
 H65A C65 H65B 109.5 . . ?
 H65A C65 H65C 109.5 . . ?
 H65B C65 H65C 109.5 . . ?
 C66 C67 H67A 109.5 . . ?
 C66 C67 H67B 109.5 . . ?
 C66 C67 H67C 109.5 . . ?
 H67A C67 H67B 109.5 . . ?
 H67A C67 H67C 109.5 . . ?
 H67B C67 H67C 109.5 . . ?
 C54 C55 H55A 109.5 . . ?
 C54 C55 H55B 109.5 . . ?
 C54 C55 H55C 109.5 . . ?
 H55A C55 H55B 109.5 . . ?
 H55A C55 H55C 109.5 . . ?
 H55B C55 H55C 109.5 . . ?
 C13 C14 H14A 109.5 . . ?
 C13 C14 H14B 109.5 . . ?
 C13 C14 H14C 109.5 . . ?
 H14A C14 H14B 109.5 . . ?
 H14A C14 H14C 109.5 . . ?
 H14B C14 H14C 109.5 . . ?
 H36A C36 H36B 109.5 . . ?
 H36A C36 H36C 109.5 . . ?
 H36B C36 H36C 109.5 . . ?
 H36D C36 H36E 109.5 . . ?
 H36D C36 H36F 109.5 . . ?
 H36E C36 H36F 109.5 . . ?
 C34 C36 H36A 109.5 . . ?
 C34 C36 H36B 109.5 . . ?
 C34 C36 H36C 109.5 . . ?
 C34D C36 H36D 109.5 . . ?
 C34D C36 H36E 109.5 . . ?
 C34D C36 H36F 109.5 . . ?
 C66 C68 H68A 109.5 . . ?
 C66 C68 H68B 109.5 . . ?
 C66 C68 H68C 109.5 . . ?
 H68A C68 H68B 109.5 . . ?
 H68A C68 H68C 109.5 . . ?
 H68B C68 H68C 109.5 . . ?
 C54 C56 H56A 109.5 . . ?
 C54 C56 H56B 109.5 . . ?
 C54 C56 H56C 109.5 . . ?
 H56A C56 H56B 109.5 . . ?
 H56A C56 H56C 109.5 . . ?
 H56B C56 H56C 109.5 . . ?
 C39 C38D Si2 106.8(3) . . ?
 C39 C38D C41D 110.2(4) . . ?
 C41D C38D Si2 111.3(4) . . ?
 C40D C38D Si2 113.1(4) . . ?
 C40D C38D C39 109.8(5) . . ?
 C40D C38D C41D 105.7(5) . . ?
 H40A C40 H40B 109.5 . . ?
 H40A C40 H40C 109.5 . . ?
 H40B C40 H40C 109.5 . . ?
 C38 C40 H40A 109.5 . . ?
 C38 C40 H40B 109.5 . . ?
 C38 C40 H40C 109.5 . . ?
 C35 C34 Si2 107.2(3) . . ?
 C36 C34 Si2 112.7(3) . . ?
 C36 C34 C35 115.5(4) . . ?
 C36 C34 C37 97.0(4) . . ?
 C37 C34 Si2 114.0(4) . . ?
 C37 C34 C35 110.4(4) . . ?
 C38D C41D H41A 109.5 . . ?
 C38D C41D H41B 109.5 . . ?
 C38D C41D H41C 109.5 . . ?
 H41A C41D H41B 109.5 . . ?
 H41A C41D H41C 109.5 . . ?
 H41B C41D H41C 109.5 . . ?
 C31 C32 H32A 109.5 . . ?
 C31 C32 H32B 109.5 . . ?
 C31 C32 H32C 109.5 . . ?
 H32A C32 H32B 109.5 . . ?
 H32A C32 H32C 109.5 . . ?
 H32B C32 H32C 109.5 . . ?
 H41D C41 H41E 109.5 . . ?
 H41D C41 H41F 109.5 . . ?
 H41E C41 H41F 109.5 . . ?
 C38 C41 H41D 109.5 . . ?
 C38 C41 H41E 109.5 . . ?
 C38 C41 H41F 109.5 . . ?
 C31 C33 H33A 109.5 . . ?
 C31 C33 H33B 109.5 . . ?
 C31 C33 H33C 109.5 . . ?
 H33A C33 H33B 109.5 . . ?
 H33A C33 H33C 109.5 . . ?
 H33B C33 H33C 109.5 . . ?
 C34 C37 H37A 109.5 . . ?
 C34 C37 H37B 109.5 . . ?
 C34 C37 H37C 109.5 . . ?
 H37A C37 H37B 109.5 . . ?
 H37A C37 H37C 109.5 . . ?
 H37B C37 H37C 109.5 . . ?
 H37D C37D H37E 109.5 . . ?
 H37D C37D H37F 109.5 . . ?
 H37E C37D H37F 109.5 . . ?
 C34D C37D H37D 109.5 . . ?
 C34D C37D H37E 109.5 . . ?
 C34D C37D H37F 109.5 . . ?
 C35 C34D Si2 115.7(3) . . ?
 C36 C34D Si2 112.4(3) . . ?
 C36 C34D C35 107.3(4) . . ?
 C36 C34D C37D 95.1(4) . . ?
 C37D C34D Si2 113.7(4) . . ?
 C37D C34D C35 110.6(4) . . ?
 C39 C38 Si2 116.5(3) . . ?
 C40 C38 Si2 108.1(4) . . ?
 C40 C38 C39 102.8(4) . . ?
 C40 C38 C41 105.9(5) . . ?
 C41 C38 Si2 113.5(4) . . ?
 C41 C38 C39 109.0(4) . . ?
 C38D C40D H40D 109.5 . . ?
 C38D C40D H40E 109.5 . . ?
 C38D C40D H40F 109.5 . . ?
 H40D C40D H40E 109.5 . . ?
 H40D C40D H40F 109.5 . . ?
 H40E C40D H40F 109.5 . . ?
 C31 C33D H33D 109.5 . . ?
 C31 C33D H33E 109.5 . . ?
 C31 C33D H33F 109.5 . . ?
 H33D C33D H33E 109.5 . . ?
 H33D C33D H33F 109.5 . . ?
 H33E C33D H33F 109.5 . . ?
 C31 C32D H32D 109.5 . . ?
 C31 C32D H32E 109.5 . . ?
 C31 C32D H32F 109.5 . . ?
 H32D C32D H32E 109.5 . . ?
 H32D C32D H32F 109.5 . . ?
 H32E C32D H32F 109.5 . . ?

loop_
  _geom_torsion_atom_site_label_1
  _geom_torsion_atom_site_label_2
  _geom_torsion_atom_site_label_3
  _geom_torsion_atom_site_label_4
  _geom_torsion
  _geom_torsion_site_symmetry_1
  _geom_torsion_site_symmetry_2
  _geom_torsion_site_symmetry_3
  _geom_torsion_site_symmetry_4
  _geom_torsion_publ_flag
 Si1 Si2 C34D C35 155.4(3) . . . . ?
 Si1 Si2 C34D C36 31.6(4) . . . . ?
 Si1 Si2 C34D C37D -75.1(4) . . . . ?
 Si1 Si2 C38 C39 -157.9(3) . . . . ?
 Si1 Si2 C38 C40 -42.8(5) . . . . ?
 Si1 Si2 C38 C41 74.3(4) . . . . ?
 Si1 N1 C2 N3 -103.1(3) . . . . ?
 Si1 N1 C2 N2 81.9(3) . . . . ?
 P1 Si1 N1 C2 -2.0(3) . . . . ?
 Si2 Si1 N1 C2 176.4(2) . . . . ?
 N3 C19 C24 C28 -1.4(3) . . . . ?
 N3 C19 C24 C23 178.1(2) . . . . ?
 N3 C19 C20 C21 -177.2(2) . . . . ?
 N3 C19 C20 C25 4.5(3) . . . . ?
 N3 C4 C3 N2 -0.3(3) . . . . ?
 N3 C4 C3 C5 178.3(2) . . . . ?
 N2 C7 C12 C16 -2.7(3) . . . . ?
 N2 C7 C12 C11 174.9(2) . . . . ?
 N2 C7 C8 C9 -172.9(2) . . . . ?
 N2 C7 C8 C13 8.8(4) . . . . ?
 N4 C45 C50 C49 178.8(2) . . . . ?
 N4 C45 C50 C54 -0.7(4) . . . . ?
 N4 C43 C44 N5 -0.6(3) . . . . ?
 N5 C57 C62 C61 -179.2(2) . . . . ?
 N5 C57 C62 C66 -0.4(4) . . . . ?
 N5 C57 C58 C63 0.9(4) . . . . ?
 N5 C57 C58 C59 179.8(2) . . . . ?
 C2 N3 C19 C24 82.0(3) . . . . ?
 C2 N3 C19 C20 -100.8(3) . . . . ?
 C2 N3 C4 C3 0.6(3) . . . . ?
 C2 N3 C4 C6 -178.5(2) . . . . ?
 C2 N2 C3 C4 0.0(3) . . . . ?
 C2 N2 C3 C5 -178.8(2) . . . . ?
 C2 N2 C7 C12 67.8(3) . . . . ?
 C2 N2 C7 C8 -117.8(3) . . . . ?
 C49 C48 C47 C46 -0.1(4) . . . . ?
 C49 C50 C54 C55 -66.3(3) . . . . ?
 C49 C50 C54 C56 56.6(4) . . . . ?
 C19 N3 C2 N2 172.2(2) . . . . ?
 C19 N3 C2 N1 -3.8(4) . . . . ?
 C19 N3 C4 C3 -172.4(2) . . . . ?
 C19 N3 C4 C6 8.5(3) . . . . ?
 C19 C24 C28 C29 81.5(3) . . . . ?
 C19 C24 C28 C30 -153.6(2) . . . . ?
 C19 C24 C23 C22 -1.3(4) . . . . ?
 C19 C20 C25 C27 -134.1(2) . . . . ?
 C19 C20 C25 C26 102.6(3) . . . . ?
 C24 C19 C20 C21 -0.1(3) . . . . ?
 C24 C19 C20 C25 -178.3(2) . . . . ?
 C24 C23 C22 C21 0.7(4) . . . . ?
 C46 C45 C50 C49 0.6(4) . . . . ?
 C46 C45 C50 C54 -178.9(2) . . . . ?
 C4 N3 C2 N2 -0.5(2) . . . . ?
 C4 N3 C2 N1 -176.5(2) . . . . ?
 C4 N3 C19 C24 -106.1(3) . . . . ?
 C4 N3 C19 C20 71.1(3) . . . . ?
 C45 N4 C43 C44 178.9(2) . . . . ?
 C45 N4 C1 Cu1 5.2(4) . . . . ?
 C45 N4 C1 N5 -178.6(2) . . . . ?
 C45 C46 C47 C48 0.8(4) . . . . ?
 C45 C46 C51 C52 112.6(3) . . . . ?
 C45 C46 C51 C53 -123.4(3) . . . . ?
 C45 C50 C54 C55 113.2(3) . . . . ?
 C45 C50 C54 C56 -123.9(3) . . . . ?
 C48 C49 C50 C45 0.2(4) . . . . ?
 C48 C49 C50 C54 179.7(2) . . . . ?
 C28 C24 C23 C22 178.2(2) . . . . ?
 C3 N2 C2 N3 0.3(2) . . . . ?
 C3 N2 C2 N1 176.2(2) . . . . ?
 C3 N2 C7 C12 -99.2(3) . . . . ?
 C3 N2 C7 C8 75.2(3) . . . . ?
 C50 C49 C48 C47 -0.4(4) . . . . ?
 C21 C20 C25 C27 47.7(3) . . . . ?
 C21 C20 C25 C26 -75.7(3) . . . . ?
 C7 N2 C2 N3 -168.2(2) . . . . ?
 C7 N2 C2 N1 7.7(4) . . . . ?
 C7 N2 C3 C4 169.0(2) . . . . ?
 C7 N2 C3 C5 -9.8(3) . . . . ?
 C7 C12 C16 C18 74.6(3) . . . . ?
 C7 C12 C16 C17 -163.2(2) . . . . ?
 C7 C12 C11 C10 -1.8(4) . . . . ?
 C7 C8 C9 C10 -2.2(4) . . . . ?
 C7 C8 C13 C15 118.7(3) . . . . ?
 C7 C8 C13 C14 -121.1(3) . . . . ?
 C43 N4 C45 C46 96.9(3) . . . . ?
 C43 N4 C45 C50 -81.5(3) . . . . ?
 C43 N4 C1 Cu1 -176.6(2) . . . . ?
 C43 N4 C1 N5 -0.4(3) . . . . ?
 C47 C46 C45 N4 -179.3(2) . . . . ?
 C47 C46 C45 C50 -1.1(4) . . . . ?
 C47 C46 C51 C52 -68.2(3) . . . . ?
 C47 C46 C51 C53 55.9(4) . . . . ?
 C44 N5 C57 C62 -87.4(3) . . . . ?
 C44 N5 C57 C58 92.8(3) . . . . ?
 C44 N5 C1 Cu1 176.80(17) . . . . ?
 C44 N5 C1 N4 0.0(3) . . . . ?
 C23 C24 C28 C29 -98.0(3) . . . . ?
 C23 C24 C28 C30 26.9(3) . . . . ?
 C20 C19 C24 C28 -178.5(2) . . . . ?
 C20 C19 C24 C23 1.0(3) . . . . ?
 C20 C21 C22 C23 0.3(4) . . . . ?
 C57 N5 C44 C43 -178.4(2) . . . . ?
 C57 N5 C1 Cu1 -4.3(3) . . . . ?
 C57 N5 C1 N4 178.8(2) . . . . ?
 C57 C62 C61 C60 -0.5(4) . . . . ?
 C57 C62 C66 C67 123.8(3) . . . . ?
 C57 C62 C66 C68 -113.8(3) . . . . ?
 C57 C58 C63 C64 -129.0(3) . . . . ?
 C57 C58 C63 C65 107.2(3) . . . . ?
 C57 C58 C59 C60 -0.7(4) . . . . ?
 C12 C7 C8 C9 1.4(4) . . . . ?
 C12 C7 C8 C13 -177.0(2) . . . . ?
 C12 C11 C10 C9 1.0(4) . . . . ?
 C22 C21 C20 C19 -0.6(4) . . . . ?
 C22 C21 C20 C25 177.7(2) . . . . ?
 C1 N4 C45 C46 -85.1(3) . . . . ?
 C1 N4 C45 C50 96.6(3) . . . . ?
 C1 N4 C43 C44 0.6(3) . . . . ?
 C1 N5 C44 C43 0.4(3) . . . . ?
 C1 N5 C57 C62 93.8(3) . . . . ?
 C1 N5 C57 C58 -85.9(3) . . . . ?
 C16 C12 C11 C10 175.7(2) . . . . ?
 C8 C7 C12 C16 -176.9(2) . . . . ?
 C8 C7 C12 C11 0.6(3) . . . . ?
 C8 C9 C10 C11 1.1(4) . . . . ?
 C6 C4 C3 N2 178.7(2) . . . . ?
 C6 C4 C3 C5 -2.7(4) . . . . ?
 C62 C57 C58 C63 -178.8(2) . . . . ?
 C62 C57 C58 C59 0.0(4) . . . . ?
 C62 C61 C60 C59 -0.1(4) . . . . ?
 C58 C57 C62 C61 0.5(4) . . . . ?
 C58 C57 C62 C66 179.4(2) . . . . ?
 C58 C59 C60 C61 0.7(4) . . . . ?
 C51 C46 C45 N4 0.0(4) . . . . ?
 C51 C46 C45 C50 178.2(2) . . . . ?
 C51 C46 C47 C48 -178.5(2) . . . . ?
 C63 C58 C59 C60 178.2(3) . . . . ?
 C11 C12 C16 C18 -102.9(3) . . . . ?
 C11 C12 C16 C17 19.3(3) . . . . ?
 C9 C8 C13 C15 -59.7(3) . . . . ?
 C9 C8 C13 C14 60.5(3) . . . . ?
 C59 C58 C63 C64 52.2(4) . . . . ?
 C59 C58 C63 C65 -71.6(3) . . . . ?
 C61 C62 C66 C67 -57.4(4) . . . . ?
 C61 C62 C66 C68 65.0(4) . . . . ?
 C13 C8 C9 C10 176.3(3) . . . . ?
 C66 C62 C61 C60 -179.3(3) . . . . ?
 C31 Si2 C34D C35 27.5(5) . . . . ?
 C31 Si2 C34D C36 -96.3(4) . . . . ?
 C31 Si2 C34D C37D 157.1(3) . . . . ?
 C31 Si2 C38 C39 -29.6(5) . . . . ?
 C31 Si2 C38 C40 85.5(4) . . . . ?
 C31 Si2 C38 C41 -157.4(3) . . . . ?
 C38D Si2 C34D C35 -90.3(4) . . . . ?
 C38D Si2 C34D C36 145.9(4) . . . . ?
 C38D Si2 C34D C37D 39.2(4) . . . . ?
 C34 Si2 C38 C39 87.6(4) . . . . ?
 C34 Si2 C38 C40 -157.3(4) . . . . ?
 C34 Si2 C38 C41 -40.2(4) . . . . ?

_shelx_res_file
;
TITL lixi04_a.res in P2(1)/c
    lixi04.res
    created by SHELXL-2018/3 at 13:05:07 on 02-Aug-2024
REM Old TITL LiXi04 in P2(1)/c
REM SHELXT solution in P2(1)/c: R1 0.145, Rweak 0.013, Alpha 0.066
REM <I/s> 0.443 for 539 systematic absences, Orientation as input
REM Formula found by SHELXT: C71 N5 P3 Cu
CELL 0.71073 13.2002 14.6309 34.6939 90 91.517 90
ZERR 4 0.001 0.0011 0.0028 0 0.003 0
LATT 1
SYMM -X,0.5+Y,0.5-Z
SFAC C H Cu N P Si
UNIT 272 412 4 20 4 8
SADI Si2 C34D Si2 C34
RIGU 0.001 0.001 Si2 C34D C37D
RIGU 0.001 0.001 Si2 C34 C37
SADI C34D C37D C37 C34
RIGU 0.001 0.001 Si2 C38 C41
SADI Si2 C38D Si2 C38
RIGU 0.001 0.001 Si2 C38D C41D
SADI C41D C38D C38 C41
SADI C40D C38D C38 C40
RIGU 0.001 0.001 C31 C32 C33
SADI C32 C31 C32D C31 C33 C31 C33D C31
RIGU 0.001 0.001 C31 C33D C32D
ISOR 0.01 0.02 C36 C34
ISOR 0.01 0.02 C34D C36

L.S. 4 0 0
PLAN  27
TEMP -173.15
CONF
FREE C37D C41
list 4
MORE -1
BOND $H
fmap 2 53
acta
OMIT -1 0 2
OMIT 0 1 2
OMIT 1 0 2
OMIT 1 1 1
REM <olex2.extras>
REM <HklSrc "%.\\LiXi04.hkl">
REM </olex2.extras>

WGHT    0.041200    6.281000
FVAR       0.24066   0.50913   0.49732   0.49657
CU1   3    0.661173    0.537395    0.325372    11.00000    0.01813    0.01909 =
         0.01971   -0.00372    0.00200   -0.00086
SI1   6    0.667219    0.713599    0.401729    11.00000    0.01319    0.01936 =
         0.02029   -0.00321   -0.00086   -0.00071
P1    5    0.741394    0.637263    0.360753    11.00000    0.02006    0.02644 =
         0.02648   -0.00862    0.00287   -0.00224
SI2   6    0.494736    0.739627    0.417621    11.00000    0.01162    0.02264 =
         0.03909   -0.00986   -0.00057   -0.00006
N3    4    0.892160    0.736037    0.468998    11.00000    0.01276    0.01667 =
         0.01975    0.00245    0.00072   -0.00170
N2    4    0.904582    0.833694    0.421472    11.00000    0.01191    0.01687 =
         0.01778   -0.00019    0.00097   -0.00183
N4    4    0.567636    0.377516    0.282124    11.00000    0.01880    0.01967 =
         0.02144   -0.00311    0.00186   -0.00146
N1    4    0.738123    0.772256    0.434259    11.00000    0.01339    0.01663 =
         0.02006   -0.00086    0.00106   -0.00027
N5    4    0.716874    0.413028    0.265248    11.00000    0.01866    0.01902 =
         0.02168   -0.00347    0.00325   -0.00171
C2    1    0.835436    0.778800    0.440176    11.00000    0.01596    0.01442 =
         0.01632   -0.00187    0.00269   -0.00026
C49   1    0.295616    0.417270    0.298673    11.00000    0.01994    0.02523 =
         0.03377    0.00109   -0.00441    0.00155
AFIX  43
H49   2    0.238494    0.444943    0.286199    11.00000   -1.20000
AFIX   0
C19   1    0.852431    0.679913    0.499350    11.00000    0.00976    0.02060 =
         0.02263    0.00381   -0.00110    0.00091
C24   1    0.829309    0.587944    0.491796    11.00000    0.01304    0.01915 =
         0.02494    0.00382   -0.00224    0.00325
C46   1    0.461801    0.334055    0.335914    11.00000    0.02246    0.02353 =
         0.02266   -0.00188   -0.00009   -0.00261
C4    1    0.994323    0.763496    0.467792    11.00000    0.01226    0.01965 =
         0.02090   -0.00177   -0.00026   -0.00149
C45   1    0.470238    0.377584    0.300425    11.00000    0.01599    0.01798 =
         0.02088   -0.00391    0.00318   -0.00378
C48   1    0.284588    0.375809    0.333936    11.00000    0.01892    0.03212 =
         0.02767   -0.00287    0.00477   -0.00152
AFIX  43
H48   2    0.220344    0.375417    0.345647    11.00000   -1.20000
AFIX   0
C28   1    0.842822    0.546637    0.452342    11.00000    0.01904    0.01835 =
         0.02699    0.00254   -0.00060   -0.00097
AFIX  13
H28   2    0.825119    0.595029    0.432955    11.00000   -1.20000
AFIX   0
C3    1    1.002006    0.823150    0.438997    11.00000    0.01170    0.01981 =
         0.02184   -0.00380    0.00169   -0.00111
C50   1    0.389064    0.419348    0.280967    11.00000    0.02426    0.02311 =
         0.02271    0.00030   -0.00084   -0.00470
C21   1    0.808405    0.662320    0.565233    11.00000    0.02292    0.03159 =
         0.02375    0.00101    0.00444   -0.00069
AFIX  43
H21   2    0.801680    0.686714    0.590412    11.00000   -1.20000
AFIX   0
C7    1    0.881061    0.904492    0.393712    11.00000    0.01594    0.01949 =
         0.02258    0.00309   -0.00108   -0.00621
C43   1    0.593885    0.315417    0.253913    11.00000    0.02660    0.02116 =
         0.02629   -0.00780    0.00185   -0.00307
AFIX  43
H43   2    0.553371    0.266824    0.243892    11.00000   -1.20000
AFIX   0
C47   1    0.367032    0.334667    0.352365    11.00000    0.02577    0.02806 =
         0.02239    0.00286    0.00249   -0.00560
AFIX  43
H47   2    0.358590    0.306342    0.376709    11.00000   -1.20000
AFIX   0
C44   1    0.688864    0.337891    0.243495    11.00000    0.02800    0.02201 =
         0.02391   -0.00672    0.00584   -0.00086
AFIX  43
H44   2    0.728407    0.307784    0.224857    11.00000   -1.20000
AFIX   0
C23   1    0.793902    0.535619    0.522438    11.00000    0.02063    0.01950 =
         0.03332    0.00475    0.00066   -0.00124
AFIX  43
H23   2    0.776215    0.473435    0.518157    11.00000   -1.20000
AFIX   0
C20   1    0.842611    0.718847    0.535984    11.00000    0.01306    0.02276 =
         0.02496    0.00102    0.00093   -0.00075
C57   1    0.812465    0.460480    0.262425    11.00000    0.02005    0.02465 =
         0.02452   -0.00754    0.00684   -0.00159
C25   1    0.864262    0.818592    0.544882    11.00000    0.02304    0.02694 =
         0.02435   -0.00311    0.00466   -0.00275
AFIX  13
H25   2    0.903098    0.844595    0.523083    11.00000   -1.20000
AFIX   0
C12   1    0.831607    0.984515    0.406291    11.00000    0.01676    0.01996 =
         0.03466    0.00050   -0.00705   -0.00431
C22   1    0.784232    0.572577    0.558654    11.00000    0.02547    0.02863 =
         0.02898    0.00990    0.00595   -0.00085
AFIX  43
H22   2    0.760739    0.535726    0.579116    11.00000   -1.20000
AFIX   0
C1    1    0.642431    0.439378    0.289716    11.00000    0.01823    0.01776 =
         0.02033    0.00089    0.00029   -0.00024
C16   1    0.799146    0.995217    0.447757    11.00000    0.02023    0.01810 =
         0.03473   -0.00556   -0.00013   -0.00184
AFIX  13
H16   2    0.768189    0.936185    0.455955    11.00000   -1.20000
AFIX   0
C8    1    0.915461    0.896175    0.355888    11.00000    0.02418    0.02833 =
         0.02494    0.00305    0.00222   -0.00909
C5    1    1.092572    0.874582    0.425958    11.00000    0.01521    0.03149 =
         0.03092   -0.00041    0.00274   -0.00528
AFIX 137
H5A   2    1.120290    0.844281    0.403358    11.00000   -1.50000
H5B   2    1.144132    0.876021    0.446799    11.00000   -1.50000
H5C   2    1.072747    0.937207    0.419159    11.00000   -1.50000
AFIX   0
C6    1    1.073556    0.726476    0.495028    11.00000    0.01626    0.02538 =
         0.02855    0.00197   -0.00256    0.00114
AFIX 137
H6A   2    1.053218    0.737132    0.521616    11.00000   -1.50000
H6B   2    1.138163    0.757297    0.490666    11.00000   -1.50000
H6C   2    1.081309    0.660691    0.490684    11.00000   -1.50000
AFIX   0
C62   1    0.895561    0.429570    0.284756    11.00000    0.02058    0.03485 =
         0.02625   -0.00895    0.00844    0.00081
C58   1    0.817601    0.535227    0.237702    11.00000    0.02896    0.01953 =
         0.03402   -0.00360    0.01022    0.00003
C51   1    0.550760    0.286662    0.356039    11.00000    0.02471    0.03584 =
         0.03004    0.01006   -0.00243   -0.00146
AFIX  13
H51   2    0.609293    0.288653    0.338340    11.00000   -1.20000
AFIX   0
C63   1    0.727411    0.569581    0.214216    11.00000    0.03780    0.02732 =
         0.04155    0.00873    0.00731    0.00088
AFIX  13
H63   2    0.671936    0.523398    0.216167    11.00000   -1.20000
AFIX   0
C42   1    0.295190    0.670408    0.392307    11.00000    0.01819    0.03649 =
         0.05444   -0.00733   -0.00603   -0.00480
AFIX 137
H42A  2    0.281763    0.652935    0.418958    11.00000   -1.50000
H42B  2    0.259256    0.628704    0.374572    11.00000   -1.50000
H42C  2    0.271577    0.733061    0.387696    11.00000   -1.50000
AFIX   0
C11   1    0.816784    1.055170    0.380027    11.00000    0.03202    0.01909 =
         0.04431    0.00304   -0.01290   -0.00415
AFIX  43
H11   2    0.781985    1.108772    0.387655    11.00000   -1.20000
AFIX   0
C29   1    0.953361    0.518934    0.445910    11.00000    0.02327    0.02894 =
         0.03331   -0.00698    0.00186   -0.00071
AFIX 137
H29A  2    0.997245    0.572588    0.449061    11.00000   -1.50000
H29B  2    0.959522    0.494393    0.419794    11.00000   -1.50000
H29C  2    0.973825    0.472150    0.464773    11.00000   -1.50000
AFIX   0
C54   1    0.399804    0.464965    0.241950    11.00000    0.02725    0.04229 =
         0.02727    0.01019   -0.00010   -0.00118
AFIX  13
H54   2    0.473052    0.463806    0.235313    11.00000   -1.20000
AFIX   0
C9    1    0.900934    0.970999    0.331308    11.00000    0.03962    0.04232 =
         0.02583    0.00961   -0.00171   -0.01323
AFIX  43
H9    2    0.925534    0.968265    0.305847    11.00000   -1.20000
AFIX   0
C30   1    0.772527    0.465420    0.444139    11.00000    0.02789    0.02485 =
         0.03325   -0.00167   -0.00200   -0.00453
AFIX 137
H30A  2    0.794958    0.412928    0.459697    11.00000   -1.50000
H30B  2    0.774481    0.449537    0.416727    11.00000   -1.50000
H30C  2    0.703107    0.481765    0.450736    11.00000   -1.50000
AFIX   0
C59   1    0.910674    0.579940    0.235663    11.00000    0.03799    0.02444 =
         0.05120   -0.00682    0.02105   -0.00591
AFIX  43
H59   2    0.917081    0.630812    0.218887    11.00000   -1.20000
AFIX   0
C61   1    0.986103    0.477644    0.281670    11.00000    0.02089    0.04438 =
         0.03916   -0.01788    0.00672   -0.00036
AFIX  43
H61   2    1.043973    0.458995    0.296517    11.00000   -1.20000
AFIX   0
C10   1    0.851626    1.048726    0.343246    11.00000    0.04786    0.02384 =
         0.04184    0.01491   -0.01329   -0.01139
AFIX  43
H10   2    0.841722    1.098226    0.325831    11.00000   -1.20000
AFIX   0
C18   1    0.891114    1.014095    0.474372    11.00000    0.02652    0.02788 =
         0.03025   -0.00839    0.00199   -0.00157
AFIX 137
H18A  2    0.940794    0.964860    0.471751    11.00000   -1.50000
H18B  2    0.869470    1.017081    0.501146    11.00000   -1.50000
H18C  2    0.921954    1.072430    0.467259    11.00000   -1.50000
AFIX   0
C27   1    0.928292    0.830469    0.581949    11.00000    0.03873    0.03882 =
         0.03109   -0.00617    0.00100   -0.01068
AFIX 137
H27A  2    0.888979    0.811058    0.604077    11.00000   -1.50000
H27B  2    0.947235    0.894882    0.584987    11.00000   -1.50000
H27C  2    0.989674    0.793075    0.580526    11.00000   -1.50000
AFIX   0
C60   1    0.992978    0.551772    0.257426    11.00000    0.02496    0.03421 =
         0.05813   -0.01870    0.01721   -0.00916
AFIX  43
H60   2    1.055388    0.583687    0.255775    11.00000   -1.20000
AFIX   0
C13   1    0.964503    0.811383    0.339733    11.00000    0.03930    0.04144 =
         0.02281    0.00230    0.01091    0.00187
AFIX  13
H13   2    0.968892    0.763778    0.360393    11.00000   -1.20000
AFIX   0
C26   1    0.764465    0.871824    0.547500    11.00000    0.02998    0.02558 =
         0.05648   -0.00468    0.01324   -0.00106
AFIX 137
H26A  2    0.726278    0.866835    0.522980    11.00000   -1.50000
H26B  2    0.779193    0.936271    0.552927    11.00000   -1.50000
H26C  2    0.724215    0.846350    0.568263    11.00000   -1.50000
AFIX   0
C17   1    0.721142    1.071361    0.453741    11.00000    0.02675    0.02577 =
         0.05939   -0.01014   -0.00175    0.00266
AFIX 137
H17A  2    0.753437    1.130972    0.450187    11.00000   -1.50000
H17B  2    0.695263    1.067347    0.479903    11.00000   -1.50000
H17C  2    0.664920    1.064381    0.434955    11.00000   -1.50000
AFIX   0
C39   1    0.376333    0.719326    0.486917    11.00000    0.02143    0.05509 =
         0.04999   -0.00698    0.01210   -0.00266
PART 2
AFIX 137
H39D  2    0.381342    0.785792    0.489900   -31.00000   -1.50000
H39E  2    0.363351    0.691374    0.511977   -31.00000   -1.50000
H39F  2    0.320616    0.704610    0.468741   -31.00000   -1.50000
AFIX 137
PART 0
PART 1
H39A  2    0.328180    0.766024    0.477792    31.00000   -1.50000
H39B  2    0.380442    0.720088    0.515161    31.00000   -1.50000
H39C  2    0.353361    0.659027    0.478029    31.00000   -1.50000
AFIX   0
PART 0
C66   1    0.889091    0.349051    0.311808    11.00000    0.02430    0.05440 =
         0.02774    0.00659    0.00419    0.00672
AFIX  13
H66   2    0.819935    0.321640    0.308806    11.00000   -1.20000
AFIX   0
C35   1    0.364765    0.901730    0.415264    11.00000    0.02155    0.03223 =
         0.07698   -0.00482    0.00059    0.00786
PART 1
AFIX 137
H35A  2    0.306946    0.861969    0.408927    21.00000   -1.50000
H35B  2    0.349855    0.964039    0.406437    21.00000   -1.50000
H35C  2    0.377215    0.901955    0.443236    21.00000   -1.50000
AFIX 137
PART 0
PART 2
H35D  2    0.337674    0.877045    0.390838   -21.00000   -1.50000
H35E  2    0.364153    0.968663    0.414203   -21.00000   -1.50000
H35F  2    0.322779    0.880987    0.436436   -21.00000   -1.50000
AFIX   0
PART 0
C52   1    0.581687    0.337268    0.392692    11.00000    0.05575    0.04757 =
         0.05237   -0.00042   -0.02928   -0.00306
AFIX 137
H52A  2    0.599107    0.400542    0.386390    11.00000   -1.50000
H52B  2    0.640617    0.307088    0.404841    11.00000   -1.50000
H52C  2    0.525302    0.336842    0.410507    11.00000   -1.50000
AFIX   0
C31   1    0.408786    0.664994    0.385604    11.00000    0.02027    0.05524 =
         0.04857   -0.02282    0.00287   -0.01032
C15   1    0.901680    0.773741    0.305721    11.00000    0.05315    0.04020 =
         0.02883   -0.00413    0.01206   -0.00289
AFIX 137
H15A  2    0.831120    0.766444    0.313269    11.00000   -1.50000
H15B  2    0.928896    0.714305    0.298090    11.00000   -1.50000
H15C  2    0.904704    0.816315    0.283975    11.00000   -1.50000
AFIX   0
C53   1    0.528237    0.186096    0.364678    11.00000    0.04328    0.03245 =
         0.06671    0.01098   -0.01484    0.00154
AFIX 137
H53A  2    0.475470    0.182278    0.383958    11.00000   -1.50000
H53B  2    0.590001    0.156227    0.374648    11.00000   -1.50000
H53C  2    0.504836    0.155463    0.340951    11.00000   -1.50000
AFIX   0
C64   1    0.751067    0.580836    0.171524    11.00000    0.06137    0.05694 =
         0.03928    0.00198    0.00809    0.00814
AFIX 137
H64A  2    0.801978    0.628942    0.168662    11.00000   -1.50000
H64B  2    0.689064    0.597666    0.157065    11.00000   -1.50000
H64C  2    0.777306    0.523107    0.161512    11.00000   -1.50000
AFIX   0
C65   1    0.689129    0.659901    0.231067    11.00000    0.06356    0.04527 =
         0.04237    0.00942    0.00931    0.02529
AFIX 137
H65A  2    0.676496    0.651850    0.258567    11.00000   -1.50000
H65B  2    0.626099    0.677922    0.217570    11.00000   -1.50000
H65C  2    0.740365    0.707559    0.227815    11.00000   -1.50000
AFIX   0
C67   1    0.966105    0.276496    0.302810    11.00000    0.05747    0.03438 =
         0.06094   -0.00395    0.02319    0.00334
AFIX 137
H67A  2    0.953461    0.253638    0.276570    11.00000   -1.50000
H67B  2    0.960536    0.226000    0.321191    11.00000   -1.50000
H67C  2    1.034362    0.302706    0.304821    11.00000   -1.50000
AFIX   0
C55   1    0.340684    0.413392    0.210944    11.00000    0.05454    0.08298 =
         0.02509    0.00307   -0.00284   -0.00084
AFIX 137
H55A  2    0.365946    0.350526    0.209546    11.00000   -1.50000
H55B  2    0.349117    0.443632    0.186029    11.00000   -1.50000
H55C  2    0.268713    0.412628    0.217181    11.00000   -1.50000
AFIX   0
C14   1    1.072640    0.831043    0.325399    11.00000    0.03780    0.08569 =
         0.03252    0.00487    0.01174    0.00544
AFIX 137
H14A  2    1.068385    0.871722    0.302973    11.00000   -1.50000
H14B  2    1.104908    0.773477    0.318113    11.00000   -1.50000
H14C  2    1.112958    0.860354    0.346052    11.00000   -1.50000
AFIX   0
C36   1    0.541790    0.921529    0.395455    11.00000    0.05367    0.05033 =
         0.12088    0.05390    0.03900    0.02116
PART 1
AFIX 137
H36A  2    0.564571    0.931493    0.422240    21.00000   -1.50000
H36B  2    0.522389    0.980132    0.383741    21.00000   -1.50000
H36C  2    0.596901    0.894235    0.380976    21.00000   -1.50000
AFIX 137
PART 0
PART 2
H36D  2    0.611760    0.899561    0.398115   -21.00000   -1.50000
H36E  2    0.539261    0.986478    0.402269   -21.00000   -1.50000
H36F  2    0.517492    0.913407    0.368739   -21.00000   -1.50000
AFIX   0
PART 0
C68   1    0.903876    0.380967    0.353495    11.00000    0.14598    0.08615 =
         0.03291    0.00179    0.00860    0.07272
AFIX 137
H68A  2    0.974236    0.400551    0.357885    11.00000   -1.50000
H68B  2    0.888619    0.330528    0.370999    11.00000   -1.50000
H68C  2    0.858259    0.432300    0.358350    11.00000   -1.50000
AFIX   0
C56   1    0.365685    0.563566    0.242853    11.00000    0.17722    0.03370 =
         0.04592    0.01782    0.01845    0.01120
AFIX 137
H56A  2    0.295532    0.566566    0.251330    11.00000   -1.50000
H56B  2    0.369832    0.589973    0.216983    11.00000   -1.50000
H56C  2    0.409575    0.598072    0.260830    11.00000   -1.50000
AFIX   0
PART 2
C38D  1    0.476812    0.681779    0.471354   -31.00000    0.01923    0.03266 =
         0.02431    0.00364    0.00305   -0.00078
PART 0
PART 1
C40   1    0.549958    0.661283    0.486603    31.00000    0.02486    0.03986 =
         0.03450    0.01710    0.00999    0.00514
AFIX 137
H40A  2    0.529738    0.604102    0.473859    31.00000   -1.50000
H40B  2    0.539837    0.655952    0.514394    31.00000   -1.50000
H40C  2    0.621620    0.673435    0.481964    31.00000   -1.50000
AFIX   0
C34   1    0.461786    0.865079    0.394647    21.00000    0.02225    0.02465 =
         0.03292    0.00643    0.00090    0.00121
PART 0
PART 2
C41D  1    0.472701    0.576078    0.468887   -31.00000    0.03040    0.03150 =
         0.04918    0.01273    0.01141    0.00098
AFIX 137
H41A  2    0.411140    0.557420    0.454564   -31.00000   -1.50000
H41B  2    0.472019    0.550360    0.494961   -31.00000   -1.50000
H41C  2    0.532343    0.553612    0.455576   -31.00000   -1.50000
AFIX   0
PART 0
PART 1
C32   1    0.435262    0.561159    0.407053    41.00000    0.01886    0.03585 =
         0.08082   -0.02485    0.00881   -0.01008
AFIX 137
H32A  2    0.508693    0.551139    0.407861    41.00000   -1.50000
H32B  2    0.402108    0.512217    0.392128    41.00000   -1.50000
H32C  2    0.410040    0.561076    0.433367    41.00000   -1.50000
AFIX   0
C41   1    0.527630    0.827430    0.489332    31.00000    0.02132    0.04169 =
         0.02422   -0.00773   -0.00094   -0.00118
AFIX 137
H41D  2    0.597142    0.837577    0.481055    31.00000   -1.50000
H41E  2    0.527483    0.820652    0.517432    31.00000   -1.50000
H41F  2    0.485322    0.879725    0.481653    31.00000   -1.50000
AFIX   0
C33   1    0.437417    0.640290    0.345885    41.00000    0.01786    0.06770 =
         0.05108   -0.03561   -0.00432   -0.00440
AFIX 137
H33A  2    0.417511    0.689627    0.328144    41.00000   -1.50000
H33B  2    0.402763    0.583734    0.338097    41.00000   -1.50000
H33C  2    0.510896    0.631186    0.345170    41.00000   -1.50000
AFIX   0
C37   1    0.444271    0.864540    0.350674    21.00000    0.03581    0.04874 =
         0.03233    0.01340    0.00020    0.00728
AFIX 137
H37A  2    0.500620    0.833002    0.338527    21.00000   -1.50000
H37B  2    0.440302    0.927575    0.341202    21.00000   -1.50000
H37C  2    0.380722    0.832699    0.344256    21.00000   -1.50000
AFIX   0
PART 0
PART 2
C37D  1    0.520801    0.908386    0.459255   -21.00000    0.02653    0.02499 =
         0.04651   -0.01081    0.00739   -0.00368
AFIX 137
H37D  2    0.482603    0.886789    0.481318   -21.00000   -1.50000
H37E  2    0.517362    0.975230    0.457963   -21.00000   -1.50000
H37F  2    0.591702    0.889227    0.462296   -21.00000   -1.50000
AFIX   0
C34D  1    0.475133    0.867675    0.422095   -21.00000    0.01992    0.01895 =
         0.03780   -0.00037    0.00593    0.00153
PART 0
PART 1
C38   1    0.485218    0.740185    0.470296    31.00000    0.01579    0.02683 =
         0.02916    0.00228    0.00457    0.00047
PART 0
PART 2
C40D  1    0.564358    0.703904    0.499848   -31.00000    0.02293    0.05473 =
         0.02809    0.00899   -0.00028   -0.00498
AFIX 137
H40D  2    0.628375    0.683052    0.489192   -31.00000   -1.50000
H40E  2    0.553222    0.672729    0.524375   -31.00000   -1.50000
H40F  2    0.567359    0.770054    0.504165   -31.00000   -1.50000
AFIX   0
C33D  1    0.412316    0.727584    0.344525   -41.00000    0.02721    0.04987 =
         0.04520   -0.01682   -0.00411   -0.00463
AFIX 137
H33D  2    0.385230    0.788795    0.349294   -41.00000   -1.50000
H33E  2    0.371235    0.697553    0.324277   -41.00000   -1.50000
H33F  2    0.482521    0.732576    0.336262   -41.00000   -1.50000
AFIX   0
C32D  1    0.439536    0.576708    0.373883   -41.00000    0.01936    0.04847 =
         0.03877   -0.01389    0.00201   -0.00925
AFIX 137
H32D  2    0.511516    0.577927    0.367671   -41.00000   -1.50000
H32E  2    0.399434    0.558046    0.351045   -41.00000   -1.50000
H32F  2    0.428928    0.533084    0.394828   -41.00000   -1.50000
AFIX   0
HKLF 4


REM  lixi04_a.res in P2(1)/c
REM wR2 = 0.1136, GooF = S = 1.050, Restrained GooF = 1.089 for all data
REM R1 = 0.0477 for 10317 Fo > 4sig(Fo) and 0.0620 for all 12703 data
REM 792 parameters refined using 75 restraints

END

WGHT      0.0412      6.2808

REM Highest difference peak  0.496,  deepest hole -0.407,  1-sigma level  0.057
Q1    1   0.4149  0.6292  0.3970  11.00000  0.05    0.50
Q2    1   0.6581  0.6037  0.3235  11.00000  0.05    0.47
Q3    1   0.6673  0.7767  0.4003  11.00000  0.05    0.35
Q4    1   0.7122  0.6945  0.3766  11.00000  0.05    0.34
Q5    1   0.8414  0.3448  0.3409  11.00000  0.05    0.33
Q6    1   0.8489  0.7631  0.5381  11.00000  0.05    0.32
Q7    1   0.4899  0.8063  0.4182  11.00000  0.05    0.31
Q8    1   0.3572  0.5407  0.2379  11.00000  0.05    0.31
Q9    1   0.6645  0.4931  0.2972  11.00000  0.05    0.30
Q10   1   0.9967  0.8203  0.4605  11.00000  0.05    0.29
Q11   1   0.6645  0.5243  0.3647  11.00000  0.05    0.29
Q12   1   0.6507  0.4642  0.3218  11.00000  0.05    0.28
Q13   1   0.8754  0.9604  0.3984  11.00000  0.05    0.28
Q14   1   0.4092  0.5970  0.2195  11.00000  0.05    0.28
Q15   1   0.4267  0.5576  0.4257  11.00000  0.05    0.28
Q16   1   0.8342  1.0409  0.4017  11.00000  0.05    0.27
Q17   1   0.8452  0.7018  0.5208  11.00000  0.05    0.26
Q18   1   0.5419  0.2997  0.4001  11.00000  0.05    0.25
Q19   1   0.3232  0.4730  0.2192  11.00000  0.05    0.25
Q20   1   0.8738  0.7018  0.4805  11.00000  0.05    0.25
Q21   1   0.4018  0.4456  0.2613  11.00000  0.05    0.25
Q22   1   0.3648  0.9409  0.4384  11.00000  0.05    0.24
Q23   1   0.4809  0.7424  0.4468  11.00000  0.05    0.23
Q24   1   0.5005  0.8836  0.4021  11.00000  0.05    0.23
Q25   1   0.8224  0.9796  0.4176  11.00000  0.05    0.22
Q26   1   0.8009  0.7023  0.5416  11.00000  0.05    0.22
Q27   1   0.9183  0.9064  0.3793  11.00000  0.05    0.22
;
_shelx_res_checksum                1963
_shelx_hkl_file
;
   2   0   0   70.79    4.90
   2   0   0   60.79    5.20
   2   0   0   62.89    5.80
   2   0   0   71.69    5.00
   2   0   0   70.09    4.90
   2   0   0   64.49    4.60
  -2   0   0   68.09    4.60
  -2   0   0   74.99    5.10
  -2   0   0   70.09    5.40
  -2   0   0   77.39    6.00
  -2   0   0   75.79    5.10
  -2   0   0   67.59    4.80
  -3   0   0   46.40    4.30
   3   0   0   43.90    4.70
  -3   0   0   48.00    5.10
  -3   0   0   58.39    6.30
  -3   0   0   50.49    6.40
   3   0   0   34.10    9.10
   3   0   0   40.50    3.70
   3   0   0   40.40    4.40
   3   0   0   45.30    5.20
   3   0   0   44.60    6.10
   3   0   0   49.20    4.90
  -3   0   0   41.20    4.50
  -4   0   0  290.47   19.20
  -4   0   0  311.17   18.90
  -4   0   0  343.07   20.60
   4   0   0  294.47   26.20
   4   0   0  322.57   18.50
   4   0   0  327.87   19.10
   4   0   0  345.37   21.60
   4   0   0  316.37   19.20
   4   0   0  313.37   19.00
  -4   0   0  299.97   18.60
  -4   0   0  334.37   19.50
   5   0   0 1414.86   75.09
   5   0   0 1363.16   86.19
   5   0   0 1351.66   75.09
  -5   0   0 1359.96   75.39
  -5   0   0 1337.17   76.59
  -5   0   0 1405.66   74.79
   5   0   0 1348.07   74.69
   5   0   0 1407.76   80.09
   6   0   0  214.58   18.40
   6   0   0  225.88   15.30
  -6   0   0  233.18   17.40
   6   0   0  211.08   16.40
   6   0   0  221.88   15.00
   6   0   0  218.68   14.20
   6   0   0  201.98   29.00
   6   0   0  230.38   29.20
  -6   0   0  225.68   15.90
   7   0   0  120.39    9.20
   7   0   0  149.19   25.90
   7   0   0  121.89   10.30
  -7   0   0  106.39   13.00
  -7   0   0   99.99    9.50
   7   0   0  120.59   10.30
   7   0   0   95.59   21.60
   7   0   0  139.89   16.80
   7   0   0  119.69    9.90
  -7   0   0  136.49   14.20
  -8   0   0   12.80    4.80
   8   0   0   15.10    3.70
   8   0   0    2.00    5.10
   8   0   0  -13.50   15.50
   8   0   0   10.10    3.70
   8   0   0    9.60    3.70
  -8   0   0    6.80    4.30
   8   0   0   21.70   18.20
  -8   0   0   10.80    3.50
  -9   0   0  179.98   17.50
   9   0   0  267.17   27.10
   9   0   0  172.38   15.80
  -9   0   0  174.48   15.70
  -9   0   0  168.78   14.00
   9   0   0  214.48   36.00
   9   0   0  202.08   15.20
  10   0   0   21.00   25.80
  10   0   0   -4.00    5.00
  10   0   0    2.00    3.10
  10   0   0   10.70    6.70
  10   0   0   20.60   23.00
 -10   0   0    9.10    4.80
  10   0   0    0.30    2.10
 -10   0   0    5.00    5.20
 -10   0   0    1.40    2.60
  11   0   0  259.47   21.20
  11   0   0  289.37   21.70
 -11   0   0  310.67   26.10
  11   0   0  305.87   33.40
  11   0   0  282.27   18.80
  11   0   0  273.37   45.90
  12   0   0  541.65   44.20
  12   0   0  560.84   68.89
  12   0   0  572.54   33.70
 -12   0   0  548.05   41.90
  12   0   0  598.74   37.70
  12   0   0  569.24   37.40
 -12   0   0  535.15   38.70
 -13   0   0  165.98   20.20
  13   0   0  239.98   48.90
  13   0   0  145.99   17.40
  13   0   0  138.29   11.00
 -13   0   0  139.19   20.70
  13   0   0  122.19   15.60
  13   0   0   86.89   76.39
 -14   0   0    6.20    6.60
  14   0   0    1.00    7.80
  14   0   0   -6.90    2.60
  14   0   0    3.20    5.20
 -14   0   0   14.20    8.90
  15   0   0   59.69   11.00
 -15   0   0   35.90   12.70
  15   0   0   34.70   15.30
  15   0   0   39.40   11.10
  16   0   0   66.49   12.30
 -16   0   0   72.49   17.40
  16   0   0   59.49   28.10
 -16   0   0   70.39   15.40
  -2  -1   0 1668.53   94.09
   2  -1   0 1594.64   89.19
   2  -1   0 1681.43   88.39
   2   1   0 1622.44   93.69
  -2   1   0 1616.94   89.19
  -3  -1   0 1464.25   80.69
  -3  -1   0 1460.15   81.19
  -3  -1   0 1401.56   89.39
  -3  -1   0 1562.64   82.49
   3  -1   0 1601.04   82.79
   3  -1   0 1471.45   84.89
   3   1   0 1423.86   88.99
   3   1   0 1565.74   81.59
   3   1   0 1531.55   81.19
  -3   1   0 1497.45   82.49
   3   1   0 1544.25   82.49
   4  -1   0  359.26   24.00
  -4  -1   0  354.26   32.00
   4  -1   0  372.06   20.30
  -4  -1   0  375.26   22.00
  -4  -1   0  371.76   23.10
   4  -1   0  377.56   21.30
   4  -1   0  367.96   21.30
  -4  -1   0  386.96   22.60
   4  -1   0  358.26   28.30
   4  -1   0  374.46   20.80
   4  -1   0  343.27   26.90
  -4   1   0  352.66   20.70
  -4   1   0  350.76   21.40
   4   1   0  374.76   31.50
   4   1   0  362.76   22.10
   4   1   0  350.36   21.40
   4   1   0  392.66   24.10
   4   1   0  378.96   22.10
  -4   1   0  370.76   21.00
  -4   1   0  360.36   21.30
  -4   1   0  350.86   22.60
   4   1   0  349.07   22.00
   5  -1   0  453.05   37.40
  -5  -1   0  451.35   27.00
  -5  -1   0  453.45   27.90
   5  -1   0  440.16   29.10
   5  -1   0  422.76   24.90
   5  -1   0  466.85   25.70
   5  -1   0  406.16   34.20
   5  -1   0  443.86   24.40
   5  -1   0  454.05   25.60
  -5  -1   0  413.86   26.00
  -5   1   0  447.76   25.80
  -5   1   0  413.86   27.20
   5   1   0  420.66   26.20
   5   1   0  457.15   25.80
  -5   1   0  422.86   25.10
  -5   1   0  430.46   25.00
   5   1   0  435.06   26.30
   5   1   0  451.35   29.00
   5   1   0  351.66   36.20
   5   1   0  437.26   26.50
   6  -1   0   11.70    3.50
   6  -1   0   21.60    4.30
  -6  -1   0   21.00    5.60
   6  -1   0   19.80   11.00
  -6  -1   0   12.60    3.90
   6  -1   0   10.10   11.80
   6  -1   0   20.20    3.00
   6  -1   0   12.30    5.60
   6  -1   0   20.30    3.80
  -6   1   0   22.40    4.60
   6   1   0   10.40    4.30
  -6   1   0   12.00    3.40
  -6   1   0   15.80    5.20
   6   1   0    6.90    3.40
   6   1   0   10.20    5.60
   6   1   0    8.30    3.40
  -7  -1   0   13.80    5.50
   7  -1   0    8.00    3.20
   7  -1   0    7.50   12.30
   7  -1   0   11.90    4.20
   7  -1   0   11.80    3.60
  -7  -1   0    5.50    3.20
  -7  -1   0   12.20    4.80
   7  -1   0   11.00    2.60
   7  -1   0   16.20    6.60
   7   1   0    1.80    4.50
   7   1   0   12.80    3.90
   7   1   0   11.40    3.30
  -7   1   0   10.50    4.60
   7   1   0   -0.40   16.10
   7   1   0   11.50    4.00
  -7   1   0   17.40    3.80
  -7   1   0   11.20    4.10
   8  -1   0   70.09   19.90
   8  -1   0   54.69    7.60
  -8  -1   0   54.59    9.90
   8  -1   0   57.79    6.10
   8  -1   0   54.99   18.40
   8  -1   0   65.69    8.40
  -8  -1   0   55.29    9.10
   8  -1   0   63.99   11.80
   8   1   0   65.09   19.90
  -8   1   0   56.29   10.10
   8   1   0   79.49   13.30
   8   1   0   54.69    7.40
   8   1   0   56.79    8.60
  -8   1   0   52.89    7.10
  -8   1   0   99.49   10.70
   9  -1   0  147.09   11.20
  -9  -1   0  169.98   15.50
   9  -1   0  170.58   13.60
   9  -1   0  188.38   14.20
   9  -1   0  143.89   29.10
   9  -1   0  170.28   31.30
   9  -1   0  178.48   14.00
  -9  -1   0  216.38   22.10
   9   1   0   96.69   27.00
   9   1   0  154.98   23.20
   9   1   0  173.88   13.00
  -9   1   0  194.48   15.20
  -9   1   0  168.68   13.60
  -9   1   0  201.08   17.40
   9   1   0  112.29   30.50
   9   1   0  175.68   14.50
  10  -1   0    4.70    6.50
  10  -1   0   14.30    4.90
  10  -1   0   37.70   23.90
 -10  -1   0   17.10    7.80
  10  -1   0   18.20    3.50
  10  -1   0   44.60   24.70
  10  -1   0   16.60    5.00
 -10  -1   0   20.00    6.90
 -10   1   0   17.20    7.30
  10   1   0   18.50    5.80
  10   1   0    7.00   25.60
  10   1   0   -5.00   26.10
  10   1   0   23.30    5.20
  10   1   0    9.60    7.40
 -10   1   0   20.20    6.20
  11  -1   0  185.98   12.70
 -11  -1   0  202.08   21.80
 -11  -1   0  183.38   23.50
  11  -1   0  201.28   25.60
  11  -1   0  196.08   16.00
  11  -1   0  226.88   42.30
  11  -1   0  211.88   17.90
 -11   1   0  200.18   23.00
  11   1   0  228.18   27.40
  11   1   0  185.38   16.90
  11   1   0  163.98   37.80
  11   1   0  186.58   16.80
  11   1   0  188.48   14.80
 -11   1   0  215.38   18.30
 -11   1   0  212.98   17.80
  12  -1   0   48.10   34.40
  12  -1   0   55.69   15.00
  12  -1   0   52.29    9.50
  12  -1   0   45.70    8.90
 -12  -1   0   47.40   11.40
 -12  -1   0   91.59   17.20
 -12   1   0   71.49   14.80
  12   1   0   44.60    7.40
  12   1   0   45.10    9.20
  12   1   0   58.99   15.50
  12   1   0   43.80    9.70
  13  -1   0  128.09   45.40
  13  -1   0   87.79   12.80
  13  -1   0   85.79   12.50
 -13  -1   0   59.99   13.00
  13  -1   0  117.69   21.10
 -13  -1   0  106.19   18.60
  13   1   0   97.69   14.80
  13   1   0   90.09   11.00
 -13   1   0  106.09   15.70
 -13   1   0   90.79   17.10
  13   1   0   80.69   13.30
  14  -1   0   28.30   12.00
 -14  -1   0   22.40   10.80
  14  -1   0    9.50    5.30
 -14  -1   0    9.10    7.70
  14  -1   0   11.80    5.70
 -14   1   0    1.50    6.80
  14   1   0   13.20    4.30
  14   1   0   15.50    6.70
 -14   1   0   22.10    8.10
  14   1   0    8.50    5.50
  14   1   0   -2.90    7.20
  15  -1   0   15.30   11.40
 -15  -1   0   17.50   10.70
 -15  -1   0   14.50    8.70
  15   1   0   11.10   10.10
  15   1   0   14.60    6.70
 -15   1   0   18.90    8.30
  15   1   0    8.10    6.20
 -15   1   0    7.90    9.30
 -16  -1   0   68.19   15.60
 -16  -1   0  107.59   22.00
 -16   1   0  113.89   21.30
  16   1   0   85.29   14.30
 -16   1   0  101.89   17.70
   0  -2   0   58.39    4.00
   0  -2   0   64.99    4.40
   0  -2   0   59.49    4.20
   0  -2   0   54.79    4.40
   0  -2   0   68.79    4.60
   0   2   0   62.79    4.50
   0   2   0   59.69    4.20
   0   2   0   56.99    4.10
   0   2   0   57.29    4.30
   0   2   0   54.29    4.50
   0   2   0   70.79    8.00
   1  -2   0  262.67   14.10
  -1  -2   0  215.98   19.50
   1  -2   0  245.08   15.40
   1  -2   0  253.07   13.90
  -1  -2   0  244.18   14.90
  -1  -2   0  251.67   14.70
  -1  -2   0  244.88   14.50
  -1  -2   0  239.28   15.00
  -1  -2   0  255.27   14.90
   1  -2   0  259.47   14.90
   1  -2   0  247.38   16.30
   1   2   0  251.07   14.70
  -1   2   0  251.37   14.10
  -1   2   0  258.77   15.40
   1   2   0  234.88   19.70
  -1   2   0  246.78   13.70
  -1   2   0  249.08   16.40
   1   2   0  259.57   15.00
   1   2   0  249.38   14.60
   1   2   0  259.57   14.80
   1   2   0  248.98   15.00
  -1   2   0  262.97   13.80
  -1   2   0  237.38   14.80
  -2  -2   0 3973.90  219.78
   2  -2   0 4014.70  213.98
  -2   2   0 4001.60  212.38
   2   2   0 3985.90  220.18
  -3  -2   0  107.79    9.30
  -3  -2   0  112.79    9.30
   3  -2   0  131.99   11.70
  -3  -2   0  126.89    9.40
  -3  -2   0  118.09    9.90
  -3  -2   0  116.49    8.60
   3  -2   0  119.99   10.30
  -3  -2   0  130.19    9.20
  -3  -2   0  173.88   21.80
   3   2   0  124.59    9.20
   3   2   0  130.39    8.90
  -3   2   0  120.99    7.10
   3   2   0  122.89    9.20
  -3   2   0  125.29   11.60
   3   2   0  138.39   19.60
  -3   2   0  135.09   10.40
   3   2   0  107.39    9.10
   3   2   0  132.39    9.20
  -3   2   0  110.99    7.60
  -4  -2   0  182.18   13.50
  -4  -2   0  189.88   12.90
  -4  -2   0  208.58   27.30
  -4  -2   0  164.48   13.20
   4  -2   0  169.08   16.50
   4  -2   0  212.28   15.20
   4   2   0  184.68   12.90
   4   2   0  171.28   12.30
  -4   2   0  177.98   13.10
  -4   2   0  188.28   19.30
   4   2   0  186.68   13.20
  -4   2   0  184.48   11.00
  -4   2   0  198.38   11.70
   4   2   0  194.78   26.00
  -4   2   0  193.18   11.70
  -5  -2   0  773.92   44.10
  -5  -2   0  812.12   59.19
  -5  -2   0  728.83   44.00
   5  -2   0  742.73   45.30
   5  -2   0  716.63   47.90
   5  -2   0  735.93   41.80
   5  -2   0  745.43   41.10
   5   2   0  717.53   42.70
   5   2   0  732.93   44.90
  -5   2   0  724.03   41.20
   5   2   0  682.73   55.09
  -5   2   0  748.43   40.50
  -5   2   0  739.13   41.30
  -5   2   0  770.92   43.50
   5   2   0  699.73   42.40
  -5   2   0  747.63   40.50
   6  -2   0  138.79   19.70
   6  -2   0  181.88   18.90
  -6  -2   0  113.69   13.60
   6  -2   0  128.39    9.90
   6  -2   0  152.18   21.70
   6  -2   0  146.59   10.10
  -6   2   0  133.29    9.30
   6   2   0  221.98   31.60
  -6   2   0  126.39   12.00
   6   2   0  116.89   11.00
   6   2   0  123.99   11.10
  -6   2   0  126.69   10.30
   6   2   0  126.29   15.60
   7  -2   0  118.89   21.60
   7  -2   0  168.88   18.90
   7  -2   0  122.19   11.60
   7  -2   0  172.08   26.40
   7  -2   0  147.39   11.10
  -7  -2   0  147.39   16.10
  -7  -2   0  145.59   13.50
   7   2   0  146.49   12.50
   7   2   0  126.19   27.20
   7   2   0  135.19   12.20
  -7   2   0  161.38   14.00
   7   2   0  144.79   11.70
   7   2   0  191.58   16.80
  -7   2   0  151.78   10.50
  -7   2   0  148.69   11.60
   8  -2   0  191.98   14.00
   8  -2   0  233.38   30.90
  -8  -2   0  194.18   16.60
  -8  -2   0  184.98   17.20
   8  -2   0  237.78   30.50
   8  -2   0  218.78   23.40
   8  -2   0  192.98   14.00
  -8   2   0  202.58   14.90
   8   2   0  191.58   15.50
   8   2   0  176.08   15.10
   8   2   0  154.48   19.60
   8   2   0  178.08   35.40
   8   2   0  198.28   14.50
   8   2   0  215.38   36.80
  -8   2   0  186.98   13.10
  -8   2   0  156.18   15.80
   9  -2   0  211.08   39.20
  -9  -2   0  259.97   19.70
   9  -2   0  253.67   35.10
  -9  -2   0  220.78   19.80
   9  -2   0  227.88   16.20
   9  -2   0  260.57   27.50
   9  -2   0  230.28   16.30
  -9   2   0  202.98   19.00
   9   2   0  152.48   34.50
   9   2   0  196.08   15.90
  -9   2   0  211.18   14.90
   9   2   0  213.08   17.40
  10  -2   0   48.80   12.30
  10  -2   0   55.59    8.30
  10  -2   0   51.39    8.10
 -10  -2   0   58.49   11.90
  10  -2   0   32.10   23.40
  10  -2   0   29.20   23.00
 -10  -2   0   25.20    8.30
  10   2   0   56.99    8.30
 -10   2   0   41.30    8.50
 -10   2   0   48.30    6.80
  10   2   0   51.99    9.90
 -10   2   0   34.60    9.20
  10   2   0   55.39   31.50
  10   2   0   39.70   11.40
  10   2   0   48.10    8.90
 -11  -2   0   59.29   12.70
  11  -2   0   56.89   15.00
  11  -2   0   86.29   30.60
 -11  -2   0   72.59   12.60
  11  -2   0   50.19    8.60
  11  -2   0   79.59   10.70
  11   2   0   80.79   10.60
 -11   2   0   67.79    8.60
  11   2   0   80.39   12.00
 -11   2   0   88.79   12.30
  11   2   0   54.89   10.20
  11   2   0  104.99   18.60
 -11   2   0   78.69   13.80
 -12  -2   0   34.60   10.20
  12  -2   0   13.50    9.20
  12  -2   0   30.20    7.20
  12  -2   0    0.50   29.90
 -12  -2   0   20.10    9.10
 -12   2   0   24.70    9.30
 -12   2   0   23.00    7.70
  12   2   0   23.30   12.00
  12   2   0   22.80    7.50
  12   2   0   27.60    7.90
  12   2   0  -18.40   35.20
  12   2   0   30.60    8.10
 -13  -2   0   23.40    9.20
  13  -2   0   26.80   35.50
  13  -2   0   55.39   15.70
  13  -2   0   45.20    9.10
 -13  -2   0   34.30   11.40
  13   2   0   53.59    8.80
  13   2   0   41.00    9.50
 -13   2   0   37.60   10.10
 -13   2   0   43.60   12.40
  13   2   0   38.70    9.50
 -14  -2   0    3.20    6.90
 -14  -2   0    9.10    8.70
  14  -2   0    1.40    8.00
  14   2   0    7.50    4.20
 -14   2   0    8.20    8.30
 -14   2   0   12.90    6.30
  14   2   0    5.70    5.80
  14   2   0   -0.90    4.50
 -15  -2   0   18.10   10.40
 -15  -2   0   22.50    9.40
  15  -2   0    1.60    9.80
 -15   2   0    8.60    8.30
  15   2   0   19.30    7.70
 -15   2   0   14.80    7.30
  15   2   0   21.40    8.00
   0  -3   0    0.30    1.20
   0  -3   0    1.10    1.20
   0  -3   0   -0.30    1.50
   0  -3   0    1.20    1.00
   0  -3   0   -1.20    1.40
   0   3   0    1.90    1.20
   0   3   0   -1.60    1.30
   0   3   0    0.00    4.70
   0   3   0   -0.30    1.30
   0   3   0   -1.20    1.50
   0   3   0    4.20    1.60
   1  -3   0  206.68   12.40
   1  -3   0  206.58   11.70
  -1  -3   0  195.78   13.30
  -1  -3   0  202.78   13.10
   1  -3   0  209.78   12.60
  -1  -3   0  216.38   12.90
   1  -3   0  237.38   14.40
  -1  -3   0  211.58   13.80
  -1  -3   0  215.58   13.50
   1  -3   0  224.78   13.30
  -1  -3   0  219.48   20.40
   1  -3   0  215.68   16.50
   1   3   0  194.18   13.30
   1   3   0  205.88   13.10
  -1   3   0  221.18   12.60
  -1   3   0  224.08   13.50
  -1   3   0  218.88   12.60
   1   3   0  187.18   19.00
   1   3   0  206.98   13.00
   1   3   0  205.18   13.10
  -1   3   0  211.18   12.40
  -1   3   0  218.18   16.40
  -1   3   0  202.88   12.40
   1   3   0  213.08   13.70
  -2  -3   0  327.37   20.50
   2  -3   0  355.36   22.10
  -2  -3   0  341.07   20.80
  -2  -3   0  356.26   21.60
  -2  -3   0  369.36   30.90
   2  -3   0  359.06   19.80
   2  -3   0  370.06   23.00
  -2  -3   0  345.77   21.10
  -2  -3   0  325.47   21.10
   2  -3   0  363.16   19.50
   2   3   0  372.36   21.40
  -2   3   0  349.57   18.80
   2   3   0  340.07   20.60
   2   3   0  342.47   20.90
  -2   3   0  352.76   22.00
   2   3   0  330.27   21.50
  -2   3   0  340.17   22.80
  -2   3   0  348.97   19.70
  -2   3   0  325.97   21.10
   2   3   0  347.67   21.40
  -2   3   0  354.16   18.90
   3  -3   0  111.89   11.00
  -3  -3   0  111.59   20.40
  -3  -3   0  108.29    9.30
  -3  -3   0   94.89    8.70
   3  -3   0   97.39    6.60
   3  -3   0  104.09    9.70
   3   3   0  104.59    8.40
   3   3   0  107.39    8.70
  -3   3   0  103.09    6.00
   3   3   0  117.99   19.30
   3   3   0   95.09    8.00
  -3   3   0  105.49   10.70
  -3   3   0  104.79    6.00
   3   3   0   89.29    8.00
  -3   3   0  112.19    7.40
   4  -3   0   22.60    7.40
  -4  -3   0   25.60    5.10
  -4  -3   0   42.60   17.50
  -4  -3   0   21.40    4.90
  -4   3   0   15.40    6.80
   4   3   0   21.30    4.60
   4   3   0   20.00    4.30
  -4   3   0   23.80    2.50
  -4   3   0   25.30    4.00
   4   3   0    2.40   11.50
   5  -3   0  195.28   18.20
  -5  -3   0  164.08   29.70
  -5  -3   0  112.19   17.60
  -5  -3   0  170.58   14.00
   5  -3   0  184.88   15.60
  -5   3   0  155.18   10.80
   5   3   0  168.08   13.20
  -5   3   0  148.49   12.70
   5   3   0  165.48   28.50
  -5   3   0  173.88   17.70
  -5   3   0  178.38   11.10
   5   3   0  170.38   14.00
  -5   3   0  159.58   10.20
   6  -3   0  168.98   18.10
   6  -3   0  163.08   20.80
  -6  -3   0  129.19   14.70
  -6  -3   0  236.58   37.00
  -6  -3   0  145.19   13.40
   6   3   0  114.09   12.80
   6   3   0  134.89   11.40
  -6   3   0  131.29    9.40
   6   3   0  141.49   12.30
  -6   3   0  139.79   10.40
  -6   3   0  156.88   12.80
   6   3   0  154.58   29.20
   7  -3   0   44.30    6.00
  -7  -3   0   35.10    8.10
   7  -3   0   46.80   10.80
  -7  -3   0   33.70    7.60
   7  -3   0   66.79   15.70
   7  -3   0   57.99   17.30
   7   3   0   48.20    7.50
  -7   3   0   51.19    6.60
   7   3   0   54.09    8.50
   7   3   0   -5.10   17.50
   7   3   0   50.09    8.00
  -7   3   0   48.50    8.70
   8  -3   0  100.89   21.10
   8  -3   0   88.69    8.20
  -8  -3   0   81.99   12.70
   8  -3   0   75.79   18.70
  -8  -3   0   60.19   10.70
   8   3   0   98.59   12.30
   8   3   0   88.69   11.30
  -8   3   0   98.99   10.40
   8   3   0   70.29   25.30
   8   3   0  112.69   11.70
  -8   3   0   88.39   12.00
   9  -3   0   68.79   20.10
   9  -3   0   61.59   13.90
   9  -3   0   51.09    7.10
   9  -3   0   29.40   20.20
   9   3   0   58.69   10.70
   9   3   0   62.29   28.20
  -9   3   0   45.90    9.30
   9   3   0   49.99    8.00
   9   3   0   34.10    7.70
  -9   3   0   50.89    8.70
   9   3   0   32.00   24.60
  10  -3   0   46.60    7.50
 -10  -3   0   49.40   11.50
 -10  -3   0   62.69   12.10
  10  -3   0   34.60   11.30
  10  -3   0   67.09   25.30
  10  -3   0   99.69   30.60
 -10   3   0   52.19   10.80
  10   3   0   34.50   29.20
 -10   3   0   45.30    8.30
  10   3   0   54.29   30.60
  10   3   0   65.09   10.40
  10   3   0   46.10    9.20
  10   3   0   59.09    9.00
 -11  -3   0   -0.70    5.70
  11  -3   0  -31.30   23.70
 -11  -3   0    9.00    6.30
  11  -3   0   -3.10    2.30
  11  -3   0    7.90    7.80
  11   3   0    3.20    4.30
  11   3   0   -2.00   34.80
 -11   3   0    2.50    3.90
  11   3   0   -2.10    2.70
  11   3   0   -1.70    2.90
 -11   3   0    5.00    5.70
  12  -3   0  139.49   22.90
 -12  -3   0  102.49   16.70
 -12  -3   0  107.69   18.30
  12  -3   0   85.29   46.70
  12  -3   0  124.59   14.00
  12   3   0  113.59   15.70
  12   3   0   99.79   48.60
  12   3   0   87.99   12.20
 -12   3   0  133.39   15.70
  12   3   0  117.49   15.20
 -12   3   0  144.19   20.10
  13  -3   0   57.29   37.90
 -13  -3   0   43.10   12.00
  13  -3   0   40.00   14.40
 -13  -3   0   27.30   11.10
  13  -3   0   42.50    8.20
  13   3   0   43.30    8.40
  13   3   0   36.90    9.60
  13   3   0   37.10    9.20
 -13   3   0   53.19   13.80
 -14  -3   0   37.40   12.80
  14  -3   0   48.70   16.30
 -14  -3   0   63.59   14.90
  14   3   0   57.89   12.00
  14   3   0   45.60    9.00
 -14   3   0   67.69   16.20
  14   3   0   56.19   11.80
 -14   3   0   50.19   10.70
 -15  -3   0    1.30    8.50
  15  -3   0   39.00   15.60
 -15  -3   0   -0.70    6.50
 -15   3   0   16.50    7.40
  15   3   0    5.40    5.70
  15   3   0    7.60    4.50
  15   3   0    4.00    4.70
 -15   3   0    8.90    8.70
   0  -4   0   29.50    4.20
   0  -4   0   34.10    4.50
   0  -4   0    6.50    6.60
   0  -4   0   33.10    4.40
   0  -4   0   32.50    4.00
   0  -4   0   21.80    3.00
   0   4   0   26.70    4.20
   0   4   0   24.50    3.70
   0   4   0   28.80    3.60
   0   4   0   30.60    4.00
   0   4   0   28.50    4.30
   0   4   0   28.70    8.30
  -1  -4   0  850.51   45.90
   1  -4   0  756.72   50.19
   1  -4   0  818.12   45.60
   1  -4   0  826.72   46.80
  -1  -4   0  820.02   46.10
   1  -4   0  816.22   43.90
  -1  -4   0  813.82   46.00
   1  -4   0  816.82   45.00
   1  -4   0  820.12   44.70
  -1  -4   0  815.62   54.99
   1  -4   0  827.62   44.30
  -1  -4   0  828.72   45.10
   1   4   0  824.72   45.50
  -1   4   0  830.52   44.60
  -1   4   0  839.32   45.00
  -1   4   0  858.31   44.40
   1   4   0  791.12   46.00
  -1   4   0  817.32   45.80
   1   4   0  762.62   53.99
   1   4   0  824.02   45.90
  -1   4   0  802.02   50.19
   1   4   0  819.42   45.30
   1   4   0  802.82   45.40
  -2  -4   0   96.69   18.00
   2  -4   0   91.89    7.10
   2  -4   0  105.19    9.40
   2  -4   0  104.29    7.00
   2  -4   0  114.39   14.50
  -2  -4   0  111.69    8.70
  -2  -4   0  105.99    9.10
   2   4   0  101.09    8.50
  -2   4   0  113.19    6.70
  -2   4   0   90.79    7.00
   2   4   0  105.09    8.10
   2   4   0   88.99   17.50
  -2   4   0  104.89    8.60
   2   4   0  101.39    8.30
  -2   4   0  113.09   19.00
  -2   4   0  101.49    6.90
  -2   4   0  110.09    6.80
   2   4   0   92.29    8.00
  -3  -4   0   26.00    5.30
   3  -4   0   24.50    6.00
  -3  -4   0   25.50   12.90
  -3  -4   0   22.40    4.80
   3  -4   0   20.50    6.10
   3  -4   0   20.80    3.00
   3   4   0   20.50    4.20
   3   4   0   21.00    4.20
  -3   4   0   25.50    2.50
   3   4   0   19.70    3.80
  -3   4   0   22.70    2.50
  -3   4   0   20.10    3.20
  -3   4   0   34.00    6.40
  -3   4   0   40.30    8.00
   3   4   0   41.70    5.90
   3   4   0   32.10   13.70
  -4  -4   0   75.59   10.70
  -4  -4   0   86.49   23.30
   4  -4   0   67.99    5.30
  -4  -4   0   70.99    9.10
   4  -4   0   75.09   11.70
   4  -4   0   70.79   11.30
   4   4   0   94.29   10.20
   4   4   0   59.49   17.90
   4   4   0   52.39    7.40
  -4   4   0   82.59   11.10
  -4   4   0   64.89    4.60
  -4   4   0   64.79    4.70
   4   4   0   63.59    9.20
  -4   4   0   66.79    5.90
   5  -4   0  306.67   23.10
  -5  -4   0  267.77   21.20
  -5  -4   0  283.17   21.60
   5  -4   0  310.47   24.80
  -5  -4   0  282.97   39.70
  -5   4   0  315.97   17.60
  -5   4   0  337.57   24.50
  -5   4   0  304.27   17.90
  -5   4   0  293.67   18.70
   5   4   0  293.57   22.10
   5   4   0  288.07   20.00
   5   4   0  294.87   20.90
   5   4   0  337.27   40.90
   6  -4   0 2046.20  118.69
  -6  -4   0 2051.69  116.19
  -6  -4   0 2030.90  115.79
  -6  -4   0 2436.86  140.89
   6  -4   0 2219.98  118.69
   6   4   0 1902.71  132.79
   6   4   0 2008.90  113.89
  -6   4   0 2137.29  114.99
  -6   4   0 2038.70  118.39
   6   4   0 1948.91  114.79
  -6   4   0 2149.69  111.89
  -6   4   0 2150.88  111.79
   6   4   0 2006.50  114.59
  -6   4   0 2125.79  111.09
  -7  -4   0  394.76   27.30
   7  -4   0  363.96   32.90
  -7  -4   0  412.66   54.89
   7  -4   0  386.56   32.90
   7  -4   0  346.97   28.00
  -7  -4   0  371.06   27.20
   7   4   0  368.26   25.60
  -7   4   0  375.86   26.00
   7   4   0  374.46   49.80
   7   4   0  364.06   24.80
  -7   4   0  394.76   23.20
   7   4   0  355.86   25.60
   8  -4   0   -3.20   13.50
   8  -4   0    4.40    2.30
   8  -4   0  -16.40   14.30
  -8  -4   0    6.40    5.20
  -8  -4   0    3.10    4.10
   8   4   0    6.00    4.20
   8   4   0    5.20    3.60
   8   4   0  -12.50   19.40
  -8   4   0    3.00    2.50
   8   4   0    2.60    3.00
  -8   4   0    6.30    4.60
   9  -4   0   13.80    3.70
   9  -4   0  -19.80   17.10
  -9  -4   0    5.80    5.70
   9  -4   0   14.30   17.90
   9  -4   0   13.70    7.90
  -9  -4   0   16.60    6.80
   9   4   0   -1.40   27.60
  -9   4   0   10.90    5.20
   9   4   0    8.20    4.80
   9   4   0   20.30    6.20
   9   4   0   20.90    6.10
   9   4   0   39.10   26.70
  -9   4   0   18.40    5.10
 -10  -4   0   10.30    6.80
  10  -4   0   -1.60   20.90
  10  -4   0   20.80    9.60
  10  -4   0   13.90    4.50
 -10  -4   0    4.20    5.90
  10   4   0   17.30    6.10
  10   4   0    8.60    4.40
 -10   4   0    6.80    5.80
  10   4   0  -18.10   28.70
  10   4   0   -7.70   27.80
 -11  -4   0  180.38   21.50
  11  -4   0  164.08   24.40
 -11  -4   0  164.08   21.90
  11  -4   0  170.28   14.10
  11  -4   0  130.79   32.30
  11   4   0  106.49   42.50
 -11   4   0  178.18   15.40
  11   4   0  183.78   15.80
  11   4   0  155.18   18.60
  11   4   0  186.78   20.20
 -11   4   0  163.48   20.50
  12  -4   0  176.28   37.40
 -12  -4   0  172.08   24.30
 -12  -4   0  198.88   24.30
  12  -4   0  173.68   15.10
  12   4   0  186.78   21.50
 -12   4   0  154.98   22.40
  12   4   0  182.18   20.60
 -12   4   0  184.18   16.50
  12   4   0  201.68   17.00
  12   4   0  180.38   59.19
  13  -4   0  134.29   22.40
  13  -4   0  131.59   40.30
 -13  -4   0   90.69   18.80
  13   4   0  101.49   13.40
  13   4   0  117.09   16.60
  13   4   0  110.79   16.20
 -13   4   0   80.49   16.10
 -14  -4   0    6.80    7.00
 -14  -4   0   -2.60    6.40
  14  -4   0    6.80    9.50
 -14   4   0   11.40    8.10
  14   4   0    7.80    5.50
  14   4   0   -1.40    5.60
  14   4   0    1.80    3.50
 -14   4   0    1.50    3.90
 -15  -4   0    2.80    6.90
  15  -4   0    7.30    9.50
 -15  -4   0   -2.00    7.30
 -15   4   0   -6.00    5.30
 -15   4   0    5.70    4.50
  15   4   0    4.00    5.30
  15   4   0    2.40    5.70
  15   4   0    8.70    4.90
   0  -5   0    3.00    2.10
   0  -5   0    1.20    1.70
   0  -5   0   -0.20    1.80
   0  -5   0    1.60    8.20
   0  -5   0    2.10    1.30
   0   5   0    9.80    9.60
   0   5   0    2.60    1.80
   0   5   0    2.20    2.10
   0   5   0    0.90    1.50
   1  -5   0  332.47   19.60
  -1  -5   0  320.27   19.80
   1  -5   0  316.47   18.20
   1  -5   0  286.97   26.10
  -1  -5   0  306.07   18.80
   1  -5   0  288.57   20.50
   1  -5   0  284.87   18.80
  -1  -5   0  339.67   20.30
   1  -5   0  303.57   17.60
  -1  -5   0  314.87   30.00
   1   5   0  322.97   19.90
  -1   5   0  282.47   30.70
  -1   5   0  289.67   19.50
   1   5   0  304.87   19.30
   1   5   0  332.17   19.30
  -1   5   0  324.07   18.40
   1   5   0  299.57   19.30
   1   5   0  296.07   29.20
  -1   5   0  310.37   18.50
  -1   5   0  313.17   19.20
  -1   5   0  303.97   18.80
   2  -5   0  146.19   11.30
  -2  -5   0  152.18   12.30
   2  -5   0  161.98   13.40
   2  -5   0  179.18   12.20
   2  -5   0  140.69   16.50
  -2  -5   0  138.89   12.40
  -2  -5   0  239.38   52.39
  -2   5   0  152.38   12.00
   2   5   0  228.38   29.10
  -2   5   0  167.58   17.10
  -2   5   0  148.99   10.60
  -2   5   0  153.88   10.60
   2   5   0  172.18   11.90
  -2   5   0  164.18   10.20
   2   5   0  158.98   11.70
   2   5   0  171.68   13.00
   2   5   0  163.18   12.30
  -2   5   0  159.58   10.00
   3  -5   0  144.79   13.70
   3  -5   0  157.28   10.80
   3  -5   0  153.98   16.40
  -3  -5   0  175.38   29.70
  -3  -5   0  173.08   15.20
  -3  -5   0  168.88   13.30
   3   5   0  174.28   27.80
  -3   5   0  160.58   10.70
  -3   5   0  176.18   11.10
  -3   5   0  163.18   16.90
  -3   5   0  157.08    9.80
   3   5   0  154.18   12.80
   3   5   0  168.28   13.50
  -4  -5   0  126.79   27.50
   4  -5   0  121.79   14.60
  -4  -5   0  110.29   13.30
  -4  -5   0   95.89   11.50
   4  -5   0  121.79   14.60
  -4   5   0   90.99    6.90
  -4   5   0  115.39    8.10
   4   5   0  101.49    9.50
  -4   5   0  124.99   14.70
   4   5   0  112.29   10.30
  -4   5   0   93.19    7.00
   4   5   0  102.19   11.30
   4   5   0  138.59   25.70
   5  -5   0  563.34   35.40
  -5  -5   0  481.45   33.10
   5  -5   0  516.75   34.80
  -5  -5   0  565.44   54.79
  -5   5   0  514.75   29.70
   5   5   0  541.85   31.90
  -5   5   0  488.15   28.60
   5   5   0  519.25   32.20
   5   5   0  490.95   32.30
   5   5   0  445.66   47.90
  -5   5   0  512.45   28.20
  -5   5   0  500.85   28.30
  -5   5   0  509.35   34.60
  -6  -5   0    5.40   21.10
   6  -5   0   20.80    9.90
  -6  -5   0    2.80    4.10
  -6  -5   0    1.30    3.80
   6  -5   0   -1.20    4.00
   6   5   0   -1.20    3.10
  -6   5   0    2.90    3.10
  -6   5   0   -2.30    2.20
   6   5   0   -2.70    2.60
  -6   5   0    1.90    1.60
   6   5   0  -26.10   17.70
  -6   5   0    1.90    8.90
   6   5   0    2.60    3.00
  -6   5   0    4.00    1.80
   7  -5   0  130.59   19.00
   7  -5   0  128.99   18.80
  -7  -5   0   94.89   31.30
  -7  -5   0  114.59   14.80
  -7  -5   0  119.79   16.10
   7   5   0  117.29   13.30
   7   5   0  133.09   15.10
  -7   5   0  129.39    9.80
   7   5   0  109.59   28.90
  -7   5   0  134.09   15.30
  -7   5   0  117.19   10.30
   7   5   0  143.69   15.40
   8  -5   0   39.10   16.10
  -8  -5   0   47.90   34.50
  -8  -5   0   79.29   15.30
   8  -5   0   63.99   18.20
   8  -5   0   84.99   14.20
  -8  -5   0   65.09   11.80
  -8   5   0   80.99   13.20
   8   5   0   65.49   10.70
   8   5   0   95.69   30.10
   8   5   0   76.29   11.40
  -8   5   0   76.99    8.60
  -9  -5   0  125.49   16.70
   9  -5   0  137.19   23.60
  -9  -5   0  139.89   19.20
   9  -5   0  107.19   17.50
   9  -5   0  112.19   22.80
   9  -5   0  141.99   10.80
   9   5   0  103.89   34.20
  -9   5   0  136.09   11.30
  -9   5   0  134.49   16.50
   9   5   0  106.29   13.50
   9   5   0   99.99   14.10
   9   5   0  141.69   16.50
  10  -5   0  338.37   30.60
 -10  -5   0  337.07   28.20
  10  -5   0  344.87   40.30
  10  -5   0  345.07   22.40
 -10  -5   0  331.87   28.80
 -10   5   0  334.57   27.10
  10   5   0  347.57   26.10
  10   5   0  333.67   26.10
  10   5   0  316.47   24.50
 -10   5   0  348.67   23.40
  10   5   0  335.07   56.69
  10   5   0  338.67   52.69
 -11  -5   0  126.49   18.30
  11  -5   0  110.49   12.30
  11  -5   0  170.48   25.40
  11  -5   0   99.79   27.90
 -11  -5   0  128.69   19.80
  11   5   0  107.19   15.50
 -11   5   0  128.29   18.50
  11   5   0  115.49   45.60
  11   5   0  132.99   17.10
  11   5   0  106.69   14.00
 -11   5   0  120.89   13.90
 -12  -5   0   -6.80    4.50
  12  -5   0  -40.30   28.40
  12  -5   0   10.50    9.80
  12  -5   0    9.80    4.50
 -12  -5   0    5.00    7.50
  12   5   0   13.30    9.50
 -12   5   0    1.70    3.70
  12   5   0    0.60    4.40
  12   5   0  132.89   55.19
  12   5   0    5.70    4.40
  13  -5   0  125.09   39.10
 -13  -5   0   83.19   16.70
 -13  -5   0   68.39   16.60
  13  -5   0   61.19   16.20
 -13   5   0   69.49   15.60
  13   5   0   98.79   15.60
  13   5   0   74.49   13.90
 -13   5   0  104.39   14.00
  13   5   0   75.29   12.60
 -14  -5   0   30.20   12.40
  14  -5   0    3.60    7.20
 -14  -5   0   24.30   11.30
 -14   5   0   27.60    9.90
  14   5   0   20.30    7.20
  14   5   0    9.10    6.00
  14   5   0   22.40    7.90
 -14   5   0   49.90    9.70
 -15  -5   0   -0.10    6.50
 -15  -5   0    5.80    9.60
 -15   5   0    4.70    7.40
  15   5   0   -0.50    4.20
  15   5   0    3.40    5.10
  15   5   0   14.70    6.30
   0  -6   0   82.79    6.90
   0  -6   0   88.09    9.40
   0  -6   0   94.99    8.40
   0   6   0   92.59   17.50
   0   6   0   85.09    8.00
   0   6   0   71.09    8.50
   0   6   0   96.29    7.70
   0   6   0   79.39    9.10
   1  -6   0   58.79    7.00
   1  -6   0   52.09    4.70
   1  -6   0   82.29   15.70
  -1  -6   0   60.79    8.00
  -1  -6   0   56.99   16.40
   1  -6   0   64.79    6.70
   1  -6   0   52.99    7.10
  -1  -6   0   63.79    8.10
  -1   6   0   52.69    7.30
   1   6   0   66.39    7.90
  -1   6   0   48.30    5.80
   1   6   0   72.49   15.80
   1   6   0   49.50    6.60
  -1   6   0   61.79    7.00
   1   6   0   60.79    7.40
  -1   6   0   67.69    7.10
  -1   6   0   65.89   14.20
   1   6   0   78.19    8.10
   2  -6   0    8.10    2.90
   2  -6   0    3.20    4.10
   2  -6   0    8.60    3.60
   2  -6   0    9.00    9.20
  -2  -6   0   -3.80   12.50
  -2  -6   0   12.30    4.80
  -2  -6   0    4.10    3.80
   2   6   0   13.50    4.00
  -2   6   0    7.50    2.80
  -2   6   0    9.10    2.70
  -2   6   0   10.70    2.60
   2   6   0   11.60    3.70
  -2   6   0    8.10    3.50
   2   6   0   15.70   14.00
   2   6   0    5.00    3.30
  -2   6   0   13.90    3.40
  -2   6   0   27.10   11.30
   2   6   0    6.20    3.30
  -3  -6   0    5.80    4.80
   3  -6   0    2.40    8.20
  -3  -6   0   -0.90    4.20
   3  -6   0    1.20    2.00
   3  -6   0    8.90    5.00
  -3  -6   0   -1.50   15.40
  -3   6   0   16.40    9.80
   3   6   0    4.90    3.70
   3   6   0    8.30    3.40
  -3   6   0    4.40    2.40
  -3   6   0    5.50    2.30
   3   6   0    3.30    3.10
   3   6   0   -0.50   14.30
  -3   6   0    2.20    1.70
  -3   6   0    6.30    1.70
  -4  -6   0   66.89   10.00
   4  -6   0   79.99   12.90
  -4  -6   0   82.59   26.10
   4  -6   0   45.30    9.70
   4   6   0   82.49    9.80
   4   6   0   68.79    9.40
  -4   6   0   54.29   12.00
  -4   6   0   54.99    4.90
   4   6   0   67.79    9.10
  -4   6   0   57.69    6.00
   4   6   0   80.29   22.50
  -4   6   0   64.09    6.60
  -5  -6   0  142.19   16.10
  -5  -6   0  176.58   34.90
  -5  -6   0  137.39   15.10
   5  -6   0  137.49   16.90
   5  -6   0  129.19   17.00
  -5   6   0  154.68   17.50
   5   6   0   99.89   12.80
  -5   6   0  125.89    8.90
  -5   6   0  132.79    8.90
   5   6   0  156.78   15.60
  -5   6   0  136.79   10.00
   5   6   0  115.29   27.90
   5   6   0  132.29   12.00
  -6  -6   0   28.00    7.80
   6  -6   0    8.60    5.40
   6  -6   0    5.00    9.00
  -6  -6   0   -4.90   23.30
  -6  -6   0   15.90    5.80
  -6   6   0   19.40    3.30
  -6   6   0   18.50    3.90
   6   6   0   12.40    4.80
   6   6   0   16.00    4.80
  -6   6   0   -1.00    9.80
   6   6   0    6.00   23.50
   6   6   0   16.60    5.00
  -6   6   0   14.10    2.80
  -6   6   0   10.50    2.40
  -7  -6   0   61.59   10.80
   7  -6   0   43.30   17.50
  -7  -6   0  108.19   38.00
  -7   6   0   44.60    6.40
  -7   6   0   35.40    5.50
   7   6   0   54.69   27.90
   7   6   0   43.50    9.90
   7   6   0   46.50    8.70
  -7   6   0   37.70    7.60
  -8  -6   0  159.68   20.00
  -8  -6   0  195.38   47.90
  -8  -6   0  193.68   25.20
   8  -6   0  170.58   22.10
   8  -6   0  135.49   21.50
  -8   6   0  156.08   12.00
   8   6   0  155.18   14.30
  -8   6   0  159.28   12.60
  -8   6   0  160.98   18.40
   8   6   0  115.19   15.30
   8   6   0  178.98   41.60
  -9  -6   0   69.29   13.60
   9  -6   0   53.19   13.30
   9  -6   0   87.49   21.10
  -9  -6   0   92.49   14.10
   9  -6   0   87.79   19.50
   9   6   0   96.19   12.50
   9   6   0   96.89   14.00
  -9   6   0   78.19   12.60
   9   6   0  114.69   14.60
   9   6   0    3.40   30.40
  -9   6   0   97.79   11.30
  -9   6   0   92.99   10.30
  10  -6   0   14.00    8.40
 -10  -6   0   21.80    9.10
 -10  -6   0   15.70    8.00
  10  -6   0   -0.90   19.10
  10  -6   0   13.30    4.00
  10   6   0   23.10   37.30
 -10   6   0   16.00    7.40
  10   6   0   -3.70   33.50
  10   6   0   15.70    6.20
 -10   6   0   23.40    6.20
  10   6   0   15.20    6.80
 -10   6   0   23.60    6.10
  10   6   0   18.40    6.40
 -11  -6   0   23.60    9.60
  11  -6   0    8.90    3.50
 -11  -6   0    2.70    6.10
  11  -6   0   -0.50   22.60
  11  -6   0    7.00    7.70
  11   6   0   62.99   45.10
  11   6   0    5.90    5.00
  11   6   0   14.00    6.90
 -11   6   0   21.30    5.80
 -11   6   0   11.90    5.00
  11   6   0   16.70    7.20
 -11   6   0    6.90    6.20
 -12  -6   0   10.80    7.70
  12  -6   0   25.80   11.70
  12  -6   0   40.80   29.80
  12   6   0   21.40    7.00
 -12   6   0   26.60    6.60
  12   6   0   14.30    6.90
 -12   6   0   14.10    7.90
  12   6   0   35.30    9.80
 -12   6   0   20.80    6.50
  13  -6   0   -0.80   33.00
 -13  -6   0   10.20    8.90
  13  -6   0   38.90   14.50
 -13  -6   0   34.70   11.60
 -13   6   0   25.70    7.40
 -13   6   0   13.60    5.30
 -13   6   0   10.00    7.80
  13   6   0   18.30    8.00
  13   6   0   10.10    6.70
 -14  -6   0   44.10   14.00
  14  -6   0   26.70   13.40
 -14  -6   0   46.40   13.70
  14   6   0   50.69   11.80
  14   6   0   50.19   10.10
 -14   6   0   55.29   13.60
  14   6   0   42.40   11.30
 -15  -6   0   43.80   13.90
 -15  -6   0   66.99   19.10
  15  -6   0   38.30   15.20
  15   6   0   58.39   12.90
  15   6   0   66.09   13.80
  15   6   0   49.99   10.60
   0  -7   0    1.00    1.60
   0  -7   0  -15.30   12.60
   0  -7   0    5.20    3.60
   0  -7   0    3.40    3.10
   0   7   0    0.10    2.10
   0   7   0   -2.20    3.10
   0   7   0   13.10   13.80
   0   7   0   -1.40    2.30
   0   7   0    2.20    2.80
  -1  -7   0  145.79   14.60
   1  -7   0  190.38   42.30
   1  -7   0  159.68   14.10
  -1  -7   0  142.99   12.30
   1  -7   0  148.69   10.80
   1  -7   0  147.09   11.70
  -1   7   0  129.59   12.00
  -1   7   0  148.69   24.40
   1   7   0  158.08   12.40
   1   7   0  137.29   11.80
   1   7   0  203.88   31.00
  -1   7   0  153.88   10.90
   1   7   0  122.69   11.50
   1   7   0  150.48   11.70
  -1   7   0  139.09   11.20
  -1   7   0  150.78   11.10
   2  -7   0  104.79   11.40
  -2  -7   0  149.69   30.50
   2  -7   0  118.39   14.60
   2  -7   0   89.09    8.70
  -2  -7   0  116.99   12.70
  -2  -7   0  110.89   12.60
   2  -7   0  118.69   19.80
  -2   7   0  111.79   10.00
  -2   7   0  103.09    8.90
  -2   7   0  113.09    8.50
   2   7   0  114.09   10.30
   2   7   0  102.09   11.60
  -2   7   0   68.99   17.30
   2   7   0  122.49   10.30
   2   7   0  143.39   27.10
  -3  -7   0  253.67   19.70
   3  -7   0  249.97   20.60
   3  -7   0  253.87   26.50
  -3  -7   0  311.27   44.00
   3  -7   0  242.18   16.40
  -3  -7   0  259.17   19.40
   3   7   0  220.88   36.30
  -3   7   0  256.17   15.70
   3   7   0  232.28   18.50
   3   7   0  249.88   18.20
  -3   7   0  256.97   16.30
  -3   7   0  242.98   15.00
   3   7   0  252.07   18.10
  -3   7   0  278.77   27.10
  -4  -7   0  108.89   31.90
   4  -7   0  118.79   18.20
   4  -7   0  113.09    9.20
  -4  -7   0  127.39   14.90
   4  -7   0  116.19   15.80
  -4  -7   0  131.09   15.50
   4   7   0  145.79   15.20
  -4   7   0  112.89   10.50
   4   7   0   97.09   11.80
  -4   7   0  131.49   18.90
   4   7   0  158.28   15.40
  -4   7   0  122.79    9.30
  -4   7   0  120.59    8.60
   4   7   0  131.49   29.30
   5  -7   0  224.38   23.20
  -5  -7   0  253.17   43.30
   5  -7   0  243.58   21.30
  -5  -7   0  241.38   20.30
  -5  -7   0  255.47   20.10
  -5   7   0  237.48   15.70
  -5   7   0  254.47   24.10
   5   7   0  252.57   41.40
   5   7   0  236.88   18.70
  -5   7   0  244.08   15.00
   5   7   0  250.47   18.60
  -5   7   0  243.78   15.80
   5   7   0  232.28   18.80
  -6  -7   0  100.19   35.60
  -6  -7   0  103.59   14.40
   6  -7   0   86.99   14.50
   6   7   0  114.99   31.10
   6   7   0   98.39   12.70
  -6   7   0   85.79    7.60
  -6   7   0   83.79    6.90
  -6   7   0   82.49    6.60
   7  -7   0  353.56   30.90
  -7  -7   0  384.66   29.80
  -7  -7   0  445.76   62.19
  -7  -7   0  427.76   30.70
   7  -7   0  409.16   32.00
   7   7   0  386.36   28.20
   7   7   0  458.95   60.99
  -7   7   0  387.86   23.80
   7   7   0  447.06   29.60
  -7   7   0  393.76   27.40
   7   7   0  384.56   27.50
  -7   7   0  443.16   32.00
  -7   7   0  380.86   24.50
  -8  -7   0  389.96   67.69
  -8  -7   0  194.08   23.20
   8  -7   0  198.78   25.20
   8  -7   0  237.18   24.90
  -8  -7   0  228.98   26.70
   8   7   0  207.08   18.70
   8   7   0  179.68   41.00
  -8   7   0  193.98   15.10
   8   7   0  239.78   19.60
  -8   7   0  213.38   15.20
   8   7   0  211.98   18.10
  -8   7   0  216.88   18.70
  -9  -7   0   14.30   44.90
  -9  -7   0   52.39   11.70
  -9  -7   0   15.10    8.30
   9  -7   0   28.80   16.00
   9  -7   0   13.20    8.20
  -9   7   0   23.70    5.50
  -9   7   0   16.90    6.80
  -9   7   0   20.60    5.20
   9   7   0   27.70   34.50
   9   7   0   16.00    6.60
   9   7   0   27.70    7.50
   9   7   0   28.30    8.50
  10  -7   0   27.70   19.40
 -10  -7   0    2.60    7.10
 -10  -7   0   21.00    9.70
  10  -7   0   13.60    8.30
 -10   7   0    7.40    4.20
  10   7   0  -32.90   40.80
  10   7   0    8.90    5.40
  10   7   0   11.60    6.60
 -10   7   0   17.60    5.50
  10   7   0   15.00    7.80
 -10   7   0   11.10    6.40
  11  -7   0  145.39   23.70
 -11  -7   0  143.79   21.60
  11   7   0  115.19   15.80
 -11   7   0  118.79   13.80
  11   7   0  168.78   20.40
  11   7   0   75.29   53.09
 -11   7   0  130.29   18.30
  11   7   0  142.19   18.60
  12  -7   0   -6.10   25.20
 -12  -7   0   -2.90    6.20
  12  -7   0    7.90    8.70
 -12  -7   0   -6.20    6.10
 -12   7   0    7.50    4.60
  12   7   0   19.50    7.70
  12   7   0    8.90    5.90
 -12   7   0   16.40    5.50
  12   7   0   11.50    6.10
 -12   7   0    1.30    5.40
 -13  -7   0    9.50    8.00
 -13  -7   0  -10.10    5.50
  13  -7   0   15.10   10.50
  13   7   0    4.60    6.30
  13   7   0   -2.50    3.80
  13   7   0    2.90    5.40
 -13   7   0   -2.30    4.80
  14  -7   0   53.59   16.20
 -14  -7   0   63.79   15.20
 -14  -7   0   48.40   15.40
  14   7   0   25.20    9.60
  14   7   0   60.89   13.80
  14   7   0   43.50   10.20
 -14   7   0   54.79   14.10
   0  -8   0  498.95   46.20
   0  -8   0  499.55   30.50
   0   8   0  472.35   29.70
   0   8   0  460.55   29.50
   0   8   0  528.85   45.90
   0   8   0  485.45   30.30
   1  -8   0   30.20    4.20
  -1  -8   0   23.10    5.70
   1  -8   0   31.20   16.50
  -1  -8   0   39.10    7.20
   1  -8   0   30.60    6.10
   1  -8   0   30.50    7.70
   1  -8   0   35.10    5.30
  -1   8   0   36.50    5.50
   1   8   0   28.20    5.50
   1   8   0   24.40    5.70
  -1   8   0   23.10    5.10
  -1   8   0   21.90    4.60
   1   8   0   31.10    5.90
   1   8   0   26.30   16.20
  -1   8   0    5.80   13.60
   2  -8   0   89.89   20.60
  -2  -8   0   94.49   27.90
  -2  -8   0   83.19   11.10
   2  -8   0   64.69   11.00
  -2  -8   0   81.59   11.20
   2  -8   0   82.39    9.90
  -2   8   0   89.59   19.50
  -2   8   0   84.99    7.50
   2   8   0   80.49   10.50
   2   8   0   75.89    9.70
   2   8   0   48.50   20.70
  -2   8   0   90.89    9.40
   2   8   0   79.79    9.80
   3  -8   0  236.88   29.80
  -3  -8   0  262.37   19.80
  -3  -8   0  248.78   20.00
  -3  -8   0  345.47   48.10
   3  -8   0  280.67   21.70
   3   8   0  239.28   18.40
  -3   8   0  269.17   16.40
   3   8   0  363.46   45.70
  -3   8   0  229.18   16.50
  -3   8   0  259.27   29.90
   3   8   0  255.27   19.40
   3   8   0  221.48   18.30
  -4  -8   0  496.45   54.49
   4  -8   0  401.96   33.60
   4  -8   0  350.16   22.90
   4  -8   0  328.87   27.60
  -4  -8   0  358.46   28.40
  -4  -8   0  351.56   26.90
   4   8   0  378.96   51.39
   4   8   0  414.26   26.00
  -4   8   0  315.67   32.30
  -4   8   0  390.66   22.40
   4   8   0  365.36   26.00
   4   8   0  356.96   25.50
  -4   8   0  384.36   22.90
  -5  -8   0  124.59   35.00
  -5  -8   0  114.49   16.20
  -5  -8   0  154.68   17.70
   5  -8   0  118.29   19.00
   5  -8   0  147.49   20.40
  -5   8   0  130.99   10.00
  -5   8   0  118.09    9.40
   5   8   0  164.58   17.20
   5   8   0  137.29   33.90
  -5   8   0  142.89   20.40
   5   8   0  154.28   23.00
  -6  -8   0  125.59   17.20
  -6  -8   0  162.08   18.70
   6  -8   0  171.98   21.40
   6  -8   0  174.58   21.80
  -6  -8   0  259.37   50.99
  -6   8   0  168.78   21.00
   6   8   0  164.58   14.80
  -6   8   0  150.68   11.40
   6   8   0  170.88   15.80
   6   8   0  162.08   15.10
   6   8   0  149.69   39.10
  -6   8   0  145.89   11.00
  -7  -8   0   15.50    7.80
   7  -8   0   33.60   10.80
  -7  -8   0   32.30    9.40
  -7  -8   0   67.99   41.80
   7  -8   0   48.30   13.60
   7   8   0   21.30    6.40
  -7   8   0   21.20    4.10
  -7   8   0   30.20    6.80
   7   8   0   23.60    7.30
  -7   8   0   40.60   13.60
   7   8   0   25.80    7.40
  -7   8   0   20.50    4.30
   7   8   0  -11.10   27.70
   8  -8   0   99.39   17.50
  -8  -8   0  112.99   46.90
  -8  -8   0   85.39   15.70
  -8  -8   0   99.69   16.10
   8  -8   0  115.89   17.20
   8   8   0  108.59   14.20
   8   8   0  129.09   40.90
   8   8   0   90.69   14.20
  -8   8   0   91.59   12.90
  -8   8   0   75.09    9.00
   8   8   0   67.69   12.20
   9  -8   0   17.30    9.80
   9  -8   0   29.90   14.20
  -9  -8   0  -43.00   55.79
  -9  -8   0   16.90    8.30
  -9  -8   0   20.10    8.60
  -9   8   0   18.70    4.60
   9   8   0   22.00    7.10
  -9   8   0   18.70    4.80
   9   8   0   54.49   39.10
  -9   8   0   19.40    6.90
   9   8   0   19.80    7.00
   9   8   0   38.00    9.70
 -10  -8   0   15.40    9.10
  10  -8   0   44.20   16.40
 -10  -8   0   30.20   10.40
  10  -8   0   27.00   11.40
  10   8   0    9.40    6.20
 -10   8   0   34.10    9.40
 -10   8   0   17.90    5.10
  10   8   0   24.00    7.40
  10   8   0   18.40   46.70
  10   8   0   26.40    8.10
  11  -8   0   -6.70    5.20
 -11  -8   0   -4.90    5.50
 -11  -8   0   -4.40    6.60
  11   8   0    6.60    5.70
 -11   8   0    0.80    2.40
  11   8   0    0.90    4.70
 -11   8   0   -4.60    4.50
  11   8   0    3.00    5.10
  11   8   0   38.80   87.69
  12  -8   0   19.70   10.60
 -12  -8   0   19.70    9.70
 -12  -8   0   11.70   10.00
  12   8   0   41.40   10.30
  12   8   0   15.50    7.20
 -12   8   0   25.50    9.70
  12   8   0   31.20    8.60
 -13  -8   0   25.00   11.50
  13  -8   0   30.40   13.40
 -13  -8   0   30.20   13.00
  13   8   0   50.09   11.80
 -13   8   0   35.00   11.10
  13   8   0   33.00    9.10
  13   8   0   38.80   11.00
 -14  -8   0    2.00    8.90
  14  -8   0   -4.30    6.70
 -14   8   0    1.70    5.80
  14   8   0    9.70    6.40
  14   8   0    3.70    4.70
   0  -9   0    4.10    3.30
   0  -9   0   10.90    4.90
   0  -9   0   29.10   19.30
   0   9   0   11.90    4.10
   0   9   0    4.60    3.00
   0   9   0   24.20   17.60
   0   9   0   10.30    4.00
   1  -9   0  182.08   13.20
   1  -9   0  180.98   12.20
  -1  -9   0  206.08   16.10
  -1  -9   0  173.48   14.90
   1  -9   0  188.48   17.20
   1  -9   0  189.48   14.80
   1   9   0  185.88   14.70
  -1   9   0  168.28   13.60
   1   9   0  180.68   15.00
  -1   9   0  203.98   14.70
   1   9   0  156.48   29.90
   1   9   0  187.68   14.90
  -2  -9   0  367.36   49.70
   2  -9   0  322.87   23.00
  -2  -9   0  296.07   23.40
   2  -9   0  383.56   38.80
  -2  -9   0  356.86   24.80
   2  -9   0  368.96   26.80
   2   9   0  318.77   23.70
  -2   9   0  396.06   38.30
   2   9   0  334.27   23.30
   2   9   0  412.86   46.30
  -2   9   0  354.36   22.30
  -2   9   0  299.37   21.10
   2   9   0  347.87   23.60
   3  -9   0  150.78   18.50
  -3  -9   0  138.39   16.90
   3  -9   0  121.49   23.70
  -3  -9   0  166.78   17.30
   3   9   0  132.69   12.80
   3   9   0  119.59   14.50
  -3   9   0  147.89   11.30
  -3   9   0  146.59   11.00
   3   9   0  146.59   43.80
  -3   9   0  148.29   25.10
   3   9   0  118.99   14.70
   4  -9   0   93.59   16.30
  -4  -9   0  135.29   15.70
  -4  -9   0   31.90   29.80
  -4  -9   0  128.09   15.50
   4  -9   0  124.99   22.70
   4   9   0  153.48   23.80
  -4   9   0  125.59    9.60
   4   9   0  102.59   13.10
  -4   9   0  109.29    9.60
  -4   9   0  163.28   25.10
   4   9   0  129.19   33.50
  -5  -9   0   65.49   34.40
   5  -9   0   18.30    7.10
  -5  -9   0   12.70    6.20
  -5  -9   0   17.00    7.20
   5   9   0   12.30    5.80
  -5   9   0   10.10    3.30
   5   9   0   16.50    5.50
   5   9   0   12.70    5.10
  -5   9   0   18.20    3.90
   5   9   0   -0.10   26.30
  -6  -9   0   35.90    9.30
  -6  -9   0  -29.20   35.00
   6  -9   0   23.80    8.20
  -6  -9   0   43.60   10.70
   6  -9   0   23.80   14.70
  -6   9   0   26.50    4.60
   6   9   0   26.20    7.00
  -6   9   0   23.90    4.50
   6   9   0   23.40   31.60
  -6   9   0   -0.10   14.00
   6   9   0   16.60    6.00
   6   9   0   36.20    8.30
  -7  -9   0   21.90   47.80
  -7  -9   0    0.70    5.00
   7  -9   0   -7.80    5.00
   7  -9   0   11.40   13.70
  -7  -9   0    7.40    6.20
  -7   9   0    6.10    2.80
   7   9   0    5.70    5.30
   7   9   0   11.60   33.40
  -7   9   0    9.60   13.30
  -7   9   0    3.50    2.30
   7   9   0   -2.30    3.20
   7   9   0    2.30    4.20
  -8  -9   0   25.30    9.00
   8  -9   0   13.30   13.20
   8  -9   0   -1.70    5.60
  -8  -9   0   -2.90   46.60
  -8  -9   0   10.40    7.20
  -8   9   0    8.60    4.80
   8   9   0  -14.10   37.80
  -8   9   0    5.50   13.10
   8   9   0   20.90    7.50
   8   9   0    4.70    5.10
   8   9   0    7.40    5.50
  -8   9   0    6.10    2.80
  -8   9   0   11.80    3.80
   9  -9   0   26.80   10.60
  -9  -9   0    5.10    7.60
  -9  -9   0   -3.20    5.50
   9  -9   0   28.10   12.20
  -9  -9   0    5.10   56.59
   9   9   0   27.60    8.50
  -9   9   0   19.30    6.70
  -9   9   0   15.00    4.00
   9   9   0    4.40   41.20
   9   9   0    7.50    6.30
  -9   9   0   19.10    5.00
   9   9   0   10.40    6.90
  10  -9   0   14.80   10.60
 -10  -9   0   27.00   10.80
 -10  -9   0   23.60   10.10
  10   9   0    6.00    5.10
 -10   9   0   13.60    3.90
  10   9   0   74.29   46.00
  10   9   0    5.20    5.00
 -10   9   0   14.00    4.60
 -10   9   0   12.80    6.90
  10   9   0   22.00    8.50
  11  -9   0   64.99   17.10
 -11  -9   0   65.69   15.20
 -11  -9   0  102.49   19.20
  11   9   0   81.49   13.30
  11   9   0   84.09   15.00
 -11   9   0   74.69   14.10
  11   9   0   53.69   11.80
  12  -9   0   40.40   13.40
 -12  -9   0   55.39   15.30
 -12  -9   0   58.39   14.90
  12   9   0   73.49   13.10
 -12   9   0   90.49   15.40
  12   9   0   53.09   12.70
  12   9   0   63.29   13.70
  13  -9   0   18.10   10.40
 -13  -9   0    0.20    6.80
 -13  -9   0    0.70    9.60
  13   9   0   10.60    6.70
  13   9   0   24.10    9.80
  13   9   0    6.00    7.00
 -13   9   0   14.20    8.20
   0 -10   0  626.64   39.50
   0 -10   0  665.53   61.29
   0 -10   0  614.54   39.20
   0  10   0  629.24   39.10
   0  10   0  706.03   40.30
   0  10   0  688.03   60.39
   0  10   0  625.34   39.00
  -1 -10   0   45.50    8.10
   1 -10   0   56.49    8.50
   1 -10   0   48.90    5.90
   1 -10   0   67.99   12.10
   1 -10   0   59.29    7.50
   1 -10   0   32.30   23.30
  -1 -10   0   62.19    9.70
  -1  10   0   53.69    8.20
  -1  10   0   48.40   21.80
  -1  10   0   48.20    7.50
   1  10   0   69.09   10.00
  -1  10   0   53.99    8.10
   1  10   0   39.50    8.80
   1  10   0   75.09   29.10
   1  10   0   46.20    8.50
  -2 -10   0   22.50   29.90
  -2 -10   0   35.10    8.20
   2 -10   0    2.50   20.40
   2 -10   0   35.70    9.60
   2 -10   0   37.20    7.00
  -2  10   0   22.00    5.20
  -2  10   0   41.30   20.90
  -2  10   0   31.30    5.70
   2  10   0   68.39   27.40
   2  10   0   22.30    6.10
  -2  10   0   37.90    6.10
   2  10   0   18.40    5.80
   2  10   0   34.00    6.60
  -3 -10   0    1.10   30.80
  -3 -10   0   11.00    5.40
   3 -10   0   -3.20   17.60
   3 -10   0    3.20    5.60
   3  10   0   -9.70   25.70
  -3  10   0    3.80    2.60
   3  10   0   13.10    5.00
  -3  10   0    4.20    2.40
  -3  10   0  -12.70   17.30
   4 -10   0   20.70    8.00
  -4 -10   0   27.00    8.30
  -4 -10   0   25.00   32.10
  -4 -10   0   40.30    9.40
   4 -10   0   21.40   18.70
  -4  10   0   -1.00   18.00
  -4  10   0   34.80    5.60
   4  10   0   41.30   29.50
   4  10   0   16.90    5.80
   4  10   0    8.60    5.00
  -4  10   0   28.60    5.30
   4  10   0   36.70    8.20
   5 -10   0   10.40   16.90
  -5 -10   0   33.00   37.60
  -5 -10   0   13.80    6.80
   5 -10   0    5.20    6.60
  -5 -10   0   19.70    7.80
  -5  10   0   15.50    3.80
  -5  10   0   19.40    4.30
  -5  10   0    6.90   17.50
   5  10   0    7.00    4.60
   5  10   0   -0.70    4.10
   5  10   0    9.90    5.90
   5  10   0   27.90   30.80
   6 -10   0   63.49   18.80
  -6 -10   0   45.20   11.70
   6 -10   0   71.79   14.30
  -6 -10   0   60.19   12.70
  -6 -10   0  101.89   43.40
   6  10   0   68.99   37.90
   6  10   0   64.89   11.10
   6  10   0   47.70   10.00
  -6  10   0   47.00    6.50
  -6  10   0   64.09    7.60
  -6  10   0   50.89   18.30
   6  10   0   45.40   10.10
   7 -10   0   62.29   15.10
  -7 -10   0   49.30   12.40
   7 -10   0   42.80   17.20
  -7 -10   0   36.50   46.00
  -7  10   0   39.40    5.80
   7  10   0   42.20    8.90
   7  10   0   48.50   10.70
   7  10   0   33.90    8.50
   7  10   0   13.70   39.40
  -7  10   0   39.30   16.70
  -7  10   0   39.40    6.30
   8 -10   0   13.40   20.20
   8 -10   0   36.20   12.60
  -8 -10   0   28.00   54.39
  -8 -10   0   18.90    8.60
  -8 -10   0   23.30    9.10
   8  10   0   21.10    7.80
   8  10   0   12.70    7.20
  -8  10   0   22.90    6.90
  -8  10   0   22.70    4.40
   8  10   0   35.10   42.80
  -8  10   0   28.80    5.30
  -8  10   0   33.20   17.00
   8  10   0   30.20    8.30
   9 -10   0   -1.60    6.60
  -9 -10   0   13.80    8.20
  -9 -10   0    6.80   61.69
  -9 -10   0   15.30    8.80
   9  10   0   23.50    7.60
  -9  10   0   20.50    5.30
   9  10   0   10.90    6.10
  -9  10   0   14.50    3.50
  -9  10   0   10.10    5.70
   9  10   0   45.10   48.30
  10 -10   0   11.10    8.90
 -10 -10   0   -3.40    5.60
 -10 -10   0  -14.70    3.80
 -10  10   0    3.30    5.10
  10  10   0  -19.40   51.79
  10  10   0    0.60    4.40
  10  10   0   -6.20    3.90
  10  10   0    0.20    3.90
 -11 -10   0    3.00    8.10
 -11 -10   0   10.30    9.40
  11 -10   0   -2.60    6.40
 -11  10   0   -4.10    4.20
  11  10   0   -6.00    4.30
  11  10   0   -0.20    5.40
  11  10   0   -5.40    4.00
  12 -10   0  105.89   22.20
 -12 -10   0   91.09   18.70
 -12 -10   0   86.19   18.30
  12  10   0   76.39   13.90
  12  10   0  114.29   18.70
  12  10   0   78.19   14.50
 -12  10   0   74.89   14.90
 -13 -10   0   33.20   13.50
 -13 -10   0   54.09   16.10
  13 -10   0   37.70   15.50
  13  10   0   42.90   11.00
  13  10   0   30.10   10.10
  13  10   0   26.10    9.70
 -13  10   0   42.80   13.00
   0 -11   0    6.20    4.50
   0 -11   0    8.60    4.10
   0 -11   0  -40.70   22.10
   0  11   0   11.10    4.80
   0  11   0    7.20    4.00
   1 -11   0  180.98   14.10
  -1 -11   0  145.99   14.00
   1 -11   0  140.09   10.60
  -1 -11   0  165.38   17.10
   1 -11   0  113.49   32.40
   1 -11   0  179.98   23.20
  -1  11   0  114.79   31.70
   1  11   0  141.49   16.00
   1  11   0  180.48   36.20
  -1  11   0  142.59   12.90
   1  11   0  148.19   16.00
   1  11   0  154.08   14.00
  -1  11   0  120.69   14.10
  -1  11   0  157.88   16.40
  -2 -11   0   95.79   13.30
   2 -11   0   40.40   25.60
   2 -11   0   96.19   15.20
  -2 -11   0   93.89   12.60
  -2 -11   0   37.30   30.50
  -2  11   0   83.79   10.40
  -2  11   0   87.89   10.10
  -2  11   0   93.39   11.20
   2  11   0   87.69   13.20
   2  11   0   92.49   32.80
  -2  11   0   76.49   27.10
   2  11   0   65.99   10.90
  -3 -11   0   -2.40    3.70
   3 -11   0   11.50   22.40
  -3 -11   0   -2.00    4.00
  -3 -11   0  -12.80   29.90
   3 -11   0    6.80    6.50
   3  11   0  -39.60   27.10
   3  11   0    6.50    4.20
   3  11   0    1.30    3.80
   3  11   0   -3.70    3.00
  -3  11   0   -1.40    2.00
  -3  11   0   23.10   22.10
  -3  11   0    4.30    3.20
  -4 -11   0   60.29   42.60
   4 -11   0   89.19   16.60
  -4 -11   0   87.59   14.10
   4 -11   0  106.09   28.40
  -4 -11   0   67.69   13.20
   4  11   0   74.99   12.00
  -4  11   0  119.39   29.90
   4  11   0   81.49   34.60
   4  11   0   77.99   11.80
   4  11   0   73.99   11.90
  -5 -11   0  238.28   57.99
   5 -11   0  167.18   29.30
   5 -11   0  163.68   22.80
  -5 -11   0  165.38   20.70
  -5 -11   0  169.18   21.10
  -5  11   0  168.58   13.40
   5  11   0  200.88   21.10
  -5  11   0  209.38   32.50
   5  11   0  192.08   17.40
   5  11   0  226.08   23.00
  -5  11   0  182.08   14.00
   5  11   0  141.89   45.80
   6 -11   0   -0.40    5.00
   6 -11   0    2.90   19.70
  -6 -11   0  -24.40   43.30
  -6 -11   0    9.70    6.90
  -6 -11   0    4.80    6.30
   6  11   0    3.90    4.80
   6  11   0   -0.50    3.90
  -6  11   0    8.20   20.00
  -6  11   0    7.80    3.20
   6  11   0    2.50    4.80
   6  11   0   20.90   37.50
  -7 -11   0  104.59   58.79
   7 -11   0  179.58   24.10
  -7 -11   0  164.58   22.30
   7  11   0  133.29   17.70
  -7  11   0  124.79   11.50
  -7  11   0  112.29   14.90
   7  11   0  123.59   17.20
  -7  11   0  136.49   10.60
   7  11   0  305.47   62.29
  -7  11   0  104.99   32.80
   7  11   0  187.78   19.90
  -8 -11   0   32.70   61.89
  -8 -11   0   17.50    9.50
  -8 -11   0    8.20    8.10
   8  11   0   16.40    7.40
   8  11   0    9.00    5.80
   8  11   0   15.70    6.30
  -8  11   0    0.00    4.00
   8  11   0  -19.90   45.90
  -8  11   0   10.10    2.90
  -8  11   0    5.10    3.30
   9 -11   0    0.20    6.90
  -9 -11   0    0.70    6.60
  -9 -11   0   -6.70    5.40
  -9 -11   0  -62.89   71.19
  -9  11   0   -4.60    2.60
   9  11   0   -6.20    4.20
   9  11   0  -31.40   53.99
   9  11   0   -1.10    3.40
   9  11   0   -4.10    3.10
 -10 -11   0   20.20    9.90
 -10 -11   0   28.30   11.80
  10 -11   0   26.60   12.70
  10  11   0   48.60   63.39
  10  11   0   14.20    7.30
  10  11   0   23.20    8.00
  10  11   0   17.80    8.20
 -10  11   0   14.50    7.20
  11 -11   0   37.60   13.30
 -11 -11   0   36.80   12.60
  11  11   0   32.80   10.00
  11  11   0   47.30   11.60
  11  11   0   32.20   10.30
 -11  11   0   45.00   11.40
 -12 -11   0   19.70   11.60
  12 -11   0   14.50   16.10
  12  11   0    3.30    6.90
  12  11   0    1.40    5.20
 -12  11   0    2.70    5.50
   0 -12   0   31.80    7.60
   0 -12   0   27.80    9.60
   0 -12   0   25.10    6.10
   0 -12   0   12.70   49.40
   0  12   0   28.50   10.20
   0  12   0   -0.90   26.70
   0  12   0   25.00    6.80
   0  12   0   27.10    6.90
  -1 -12   0   20.10    7.90
  -1 -12   0    4.30   32.70
  -1 -12   0   15.40    6.20
   1 -12   0   18.90    6.40
   1 -12   0   45.50   31.60
   1 -12   0   10.20    7.20
   1 -12   0   20.90    3.90
  -1  12   0   11.20    4.80
  -1  12   0   18.30   28.50
  -1  12   0   23.50    6.40
   1  12   0   29.60    8.60
   1  12   0    4.10   29.00
   1  12   0   32.10    7.30
  -1  12   0   15.70    5.30
   1  12   0   20.00    6.20
   2 -12   0  203.78   16.90
   2 -12   0  193.38   40.50
   2 -12   0  210.78   25.70
  -2 -12   0  206.68   17.90
  -2 -12   0  176.38   46.60
   2  12   0  199.88   18.10
  -2  12   0  202.68   16.50
   2  12   0  207.08   17.90
  -2  12   0  221.88   16.80
   2  12   0  227.38   46.20
  -2  12   0  135.89   33.70
   2  12   0  193.68   20.60
  -3 -12   0  183.08   19.40
   3 -12   0  124.19   19.50
  -3 -12   0  120.49   17.70
   3 -12   0  173.08   36.70
  -3 -12   0   83.29   43.10
  -3  12   0   97.49   32.10
   3  12   0  130.99   57.59
   3  12   0  154.68   17.80
  -3  12   0  127.29   13.70
   3  12   0  155.68   17.60
  -3  12   0  134.69   12.40
   3  12   0  134.69   16.20
  -3  12   0  135.49   10.90
  -4 -12   0   78.39   44.60
  -4 -12   0   45.70   11.60
  -4 -12   0   27.00    8.50
   4 -12   0   63.29   13.80
   4 -12   0   46.10   26.70
   4  12   0   75.59   42.90
   4  12   0   47.20   10.30
  -4  12   0   52.09    8.20
   4  12   0   67.19   11.90
  -4  12   0   29.20   28.10
   4  12   0   49.80   10.10
  -5 -12   0   84.59   58.79
   5 -12   0   25.80   10.70
  -5 -12   0   53.49   12.70
  -5 -12   0   58.19   11.90
   5 -12   0   53.59   26.70
   5  12   0   41.50   10.00
   5  12   0   23.00    8.50
  -5  12   0   47.40    7.60
   5  12   0   21.70   40.10
   5  12   0   57.99   11.20
  -5  12   0   58.79   27.50
   6 -12   0   73.89   15.90
  -6 -12   0  104.89   17.20
   6 -12   0  125.59   28.80
  -6 -12   0  214.88   69.49
  -6 -12   0   89.79   15.20
   6  12   0  106.39   15.80
  -6  12   0   82.89    9.50
   6  12   0  101.09   49.99
   6  12   0   97.89   21.50
   6  12   0   85.29   13.70
  -6  12   0   97.49   28.30
  -6  12   0   98.09   11.20
  -7 -12   0   24.90   67.99
  -7 -12   0   39.70   11.80
   7 -12   0   87.99   26.50
  -7 -12   0   19.40   11.20
  -7  12   0   36.40    8.20
   7  12   0   29.80    8.30
   7  12   0   24.00    8.50
  -7  12   0   36.60   22.20
   7  12   0   28.00   46.60
  -7  12   0   32.30    5.30
   8 -12   0   45.40   14.20
  -8 -12   0   40.80   12.20
  -8 -12   0   30.60   11.10
  -8 -12   0  -54.79   76.09
  -8  12   0   45.10    9.40
   8  12   0   33.00   55.09
   8  12   0   27.30    9.10
   8  12   0   49.30   12.00
   8  12   0   44.90   11.20
  -9 -12   0  193.38   26.60
   9 -12   0  200.18   29.80
  -9 -12   0  210.18   27.60
  -9 -12   0  101.59  109.69
   9  12   0  241.88   25.90
   9  12   0  154.58   80.69
   9  12   0  202.88   24.20
   9  12   0  179.18   22.50
  -9  12   0  152.68   20.00
  10 -12   0  333.87   40.30
 -10 -12   0  393.06   34.90
 -10 -12   0  294.77   35.30
  10  12   0  373.66   30.70
  10  12   0  333.77   30.00
  10  12   0  314.97   28.70
 -10  12   0  383.66   29.50
 -11 -12   0    1.80    7.90
 -11 -12   0   -8.80    5.20
  11 -12   0    7.10    9.60
  11  12   0    1.70    6.00
  11  12   0   -2.60    4.10
  11  12   0   -8.10    3.70
 -11  12   0   -2.40    4.30
   0 -13   0    0.80    5.60
   0 -13   0   -3.30    2.70
   0 -13   0   -1.30    3.20
   0  13   0    2.40    4.10
   0  13   0    2.50    4.30
   0  13   0    6.20    4.20
   0  13   0  -16.30   50.59
  -1 -13   0  -32.20   38.20
   1 -13   0   10.00    7.10
  -1 -13   0    2.70    4.40
   1 -13   0    4.10    3.70
   1 -13   0   -2.10   33.60
   1 -13   0    5.10    2.40
  -1 -13   0    5.00    4.40
   1  13   0   -1.60    2.90
  -1  13   0    2.90    3.50
   1  13   0    0.30    3.50
  -1  13   0    7.80    4.90
   1  13   0    3.20    4.30
   1  13   0  -88.99   28.20
  -1  13   0   24.70   31.30
  -2 -13   0  100.19   15.20
  -2 -13   0  109.69   14.40
   2 -13   0  126.39   19.70
   2 -13   0  144.69   40.50
   2  13   0   99.99   14.30
   2  13   0   79.49   41.90
   2  13   0  114.79   15.10
   2  13   0  119.59   15.10
  -2  13   0  134.89   37.30
  -2  13   0  114.19   13.50
  -2  13   0  133.79   11.90
  -2  13   0  114.19   13.70
   3 -13   0  343.37   52.89
  -3 -13   0  285.77   25.70
   3 -13   0  285.27   32.40
  -3 -13   0  361.86   79.59
  -3 -13   0  321.57   24.70
  -3  13   0  283.37   21.60
   3  13   0  284.57   56.19
   3  13   0  341.07   25.70
  -3  13   0  322.87   22.60
   3  13   0  315.17   24.60
  -3  13   0  302.07   20.20
   3  13   0  313.27   24.90
  -3  13   0  240.38   43.70
  -4 -13   0   54.99   12.70
   4 -13   0   34.80   11.60
   4 -13   0   50.19   33.50
  -4 -13   0   65.19   11.60
  -4 -13   0   46.90   54.49
  -4  13   0    8.80   29.50
   4  13   0   45.60   10.40
   4  13   0   38.40    9.20
   4  13   0   29.20    8.70
   4  13   0   53.09   41.10
  -4  13   0   49.10    8.50
  -4  13   0   36.20    6.80
   5 -13   0   45.00   33.60
   5 -13   0   25.70   10.90
  -5 -13   0   29.10    9.10
  -5 -13   0   37.90   12.00
  -5 -13   0  124.49   66.19
   5  13   0   30.60   46.50
   5  13   0   28.20    9.40
   5  13   0   16.40    6.70
  -5  13   0   14.80    5.00
   5  13   0   24.30    7.90
  -5  13   0   -1.80   29.70
  -5  13   0   14.70    6.30
  -6 -13   0   20.50   68.29
   6 -13   0    7.60   39.50
   6 -13   0   -3.00    7.20
   6  13   0   -5.10    3.40
   6  13   0   38.90   54.69
  -6  13   0    3.50    3.10
  -6  13   0   10.40   36.70
   6  13   0   -1.30    4.10
  -6  13   0    2.70    2.70
  -7 -13   0   21.60    9.70
  -7 -13   0   12.80    7.70
   7 -13   0   24.20   10.80
  -7  13   0   16.40    4.90
   7  13   0   15.80    7.20
   7  13   0   11.30    6.50
  -7  13   0  -23.90   36.60
   7  13   0   15.80    7.30
  -7  13   0   10.70    5.20
  -8 -13   0   21.60    9.90
   8 -13   0   27.30   12.00
  -8 -13   0   20.40   10.20
  -8  13   0   36.60    8.90
   8  13   0   17.00    7.90
   8  13   0   18.50    8.40
   8  13   0   23.10    8.40
  -9 -13   0   15.10    9.60
   9 -13   0   21.60   10.40
  -9 -13   0    3.50    7.60
  -9  13   0   17.30    6.40
   9  13   0   10.40    7.00
   9  13   0   12.80    6.70
   9  13   0   16.60    8.20
  10 -13   0   30.40   12.20
 -10 -13   0    6.10    8.70
 -10 -13   0    4.20    8.20
  10  13   0   21.10    8.10
  10  13   0   10.00    6.50
  10  13   0   15.90    8.40
  11  13   0   11.70    6.70
   0 -14   0   26.70   10.00
   0 -14   0   37.50    7.30
   0 -14   0   50.69    8.80
   0 -14   0   -6.40   43.70
   0  14   0   35.30    8.40
   0  14   0   31.20   39.30
   0  14   0   36.80    8.60
   0  14   0   42.10    8.90
  -1 -14   0   10.80    4.80
   1 -14   0    5.80    6.00
  -1 -14   0   36.80   45.50
  -1 -14   0    2.10    6.70
   1 -14   0  -18.80   38.70
  -1 -14   0   15.00    8.90
   1 -14   0    6.30    4.20
   1  14   0    8.90    5.20
   1  14   0   10.50    5.70
   1  14   0    3.70    4.30
  -1  14   0  -35.20   37.30
   1  14   0  -10.70   38.70
  -1  14   0    6.80    4.70
  -1  14   0    3.20    3.70
  -1  14   0   -1.80    3.00
   2 -14   0   47.70   42.80
  -2 -14   0   64.79   11.10
   2 -14   0   94.99   18.00
  -2 -14   0   69.19   12.60
   2  14   0   77.69   13.00
  -2  14   0   68.69   10.80
   2  14   0   67.69   12.10
  -2  14   0   39.10   37.00
  -2  14   0   78.89   11.20
   2  14   0   76.99   12.80
  -2  14   0   71.09    9.90
  -3 -14   0    9.20    4.60
  -3 -14   0    4.00    5.80
   3 -14   0  -10.00    4.40
  -3  14   0    0.20    2.50
  -3  14   0    0.70    4.20
   3  14   0   -4.90    3.30
   3  14   0   -6.70    3.30
   3  14   0   -1.50    4.70
  -4 -14   0   24.00    8.90
   4 -14   0   37.80   37.70
  -4 -14   0   32.90    9.10
   4 -14   0   34.60   12.60
  -4  14   0   33.50    7.60
   4  14   0   49.20   11.20
   4  14   0   46.60   10.50
  -4  14   0   35.00    7.10
  -4  14   0    5.90   36.40
   4  14   0   23.30   12.60
  -5 -14   0    5.60    7.10
   5 -14   0   -3.40    6.60
   5 -14   0  -16.10   34.10
  -5 -14   0    6.90    6.20
  -5  14   0  -22.60   33.60
   5  14   0    7.70    6.00
  -5  14   0    0.20    2.60
  -5  14   0    3.30    3.00
   5  14   0    3.40    5.40
   6 -14   0  215.28   52.69
   6 -14   0  181.18   25.60
  -6 -14   0  159.28   22.50
   6  14   0  193.78   22.50
   6  14   0  162.88   20.80
  -6  14   0  175.58   39.10
   6  14   0  164.98   20.90
  -6  14   0  148.59   14.30
   7 -14   0   62.79   16.00
  -7 -14   0   70.09   14.20
  -7 -14   0   70.49   15.60
   7  14   0   68.59   13.00
  -7  14   0   54.09   10.60
   7  14   0   52.89   12.20
   7  14   0   64.19   12.90
  -8 -14   0    7.40    7.70
  -8 -14   0    8.60    7.40
   8 -14   0   10.50    9.50
   8  14   0    5.40    5.70
   8  14   0    9.60    6.30
   8  14   0   -0.40    5.00
  -8  14   0    8.60    5.00
  -9 -14   0   14.90   10.00
   9 -14   0   14.60    9.20
  -9 -14   0   12.10    9.70
   9  14   0   16.30   11.50
   9  14   0    2.90    5.80
  -9  14   0   16.00    6.50
   9  14   0   -2.50    5.30
   0 -15   0    5.10    7.30
   0 -15   0   10.40    4.60
   0 -15   0    3.80    3.10
   0  15   0    4.50    4.30
   0  15   0   -1.80    3.80
   0  15   0    9.40    5.00
  -1 -15   0   54.59    9.70
   1 -15   0   50.39   14.00
  -1 -15   0   35.00   11.80
   1  15   0   55.39   12.00
   1  15   0   79.99   12.90
  -1  15   0   63.29   10.30
   1  15   0   46.80    9.70
  -1  15   0   58.89    9.90
  -1  15   0   66.09   11.50
  -2 -15   0   18.60    7.40
  -2 -15   0    9.20    4.70
   2 -15   0    6.10    7.60
   2  15   0    8.30    5.70
   2  15   0    2.40    3.80
   2  15   0    4.50    5.50
  -2  15   0   -0.50    3.70
  -2  15   0   -0.50    3.30
   3 -15   0    1.40    7.90
  -3 -15   0   15.60    6.00
  -3 -15   0    0.60    5.90
  -3  15   0   10.70    3.80
  -3  15   0    7.70    4.20
   3  15   0   12.90    6.00
   3  15   0    6.00    5.50
  -3  15   0    6.50    4.10
   3  15   0    7.90    6.10
  -4 -15   0   19.40    9.10
  -4 -15   0   32.70    8.00
   4 -15   0   19.40   10.00
  -4  15   0   32.20    6.50
   4  15   0   23.70    8.80
  -4  15   0   29.10    7.50
   4  15   0   38.70    9.70
   4  15   0   18.90    8.50
  -5 -15   0   10.00    5.50
  -5 -15   0    5.70    6.70
   5 -15   0   14.80    9.30
   5  15   0   14.50    7.20
   5  15   0   12.20    7.00
   5  15   0    5.10    5.50
  -6 -15   0   -3.50    6.10
  -6 -15   0    5.90    4.70
   6 -15   0   12.50    9.50
   6  15   0   -5.60    3.50
   6  15   0    2.90    5.30
   6  15   0    5.20    5.40
   7 -15   0   16.50   10.30
  -7 -15   0   20.70    9.50
  -7 -15   0   15.10    8.30
   7  15   0   34.20   10.10
  -7  15   0   10.50    5.00
   7  15   0   23.30    8.60
   7  15   0   37.90   11.00
  -8 -15   0  -10.60    4.40
   8 -15   0    2.90    7.50
  -8  15   0    3.00    4.00
   8  15   0   -2.80    4.20
   8  15   0   15.80    8.20
   0 -16   0  145.99   35.90
   0  16   0  131.19   17.60
   0  16   0  117.39   17.20
   0  16   0  109.89   15.50
   1 -16   0    3.80    6.90
  -1 -16   0   15.20   10.00
  -1 -16   0   11.80    7.30
  -1  16   0    3.60    4.80
   1  16   0   -1.30    4.30
   1  16   0   -3.10    3.60
  -1  16   0   -4.20    2.90
   1  16   0   10.70    6.00
  -1  16   0    0.50    4.30
   2 -16   0  105.09   19.30
  -2 -16   0   84.99   17.50
  -2 -16   0   79.09   13.40
  -2  16   0   72.09   11.60
   2  16   0   84.19   14.10
   2  16   0   96.39   14.70
   2  16   0  100.09   15.70
  -2  16   0   70.29   10.60
  -2  16   0   78.79   13.30
  -3 -16   0  107.49   17.50
   3 -16   0   85.29   18.50
  -3  16   0   97.99    9.20
   3  16   0  145.59   18.80
  -3  16   0  129.69   16.30
   3  16   0   91.69   15.00
   3  16   0  122.09   17.90
   4 -16   0  144.19   25.10
   4  16   0  131.49   19.30
  -4  16   0  188.68   20.10
   4  16   0  112.39   17.50
   4  16   0  180.98   21.40
   5 -16   0    7.40    8.60
  -5 -16   0   -1.90    6.20
   5  16   0    2.70    6.10
   5  16   0   11.90    7.10
   5  16   0   11.30    7.20
  -5  16   0   11.90    5.60
   6 -16   0   79.19   18.40
  -6 -16   0   87.09   17.00
   6  16   0   77.39   14.90
   6  16   0   42.70   11.90
   6  16   0   83.99   22.80
   7 -16   0   44.30   15.20
   7  16   0   33.90   10.40
   7  16   0   40.10   11.80
   7  16   0   17.50    8.50
   0 -17   0   15.90   10.40
   0  17   0   -4.80    3.40
   0  17   0    0.50    3.60
   0  17   0    0.10    4.80
  -1 -17   0   36.40   11.80
   1 -17   0   33.30   12.70
  -1  17   0   50.59   16.10
   1  17   0   33.50    9.30
   1  17   0   31.50    9.30
   1  17   0   30.20    9.20
  -1  17   0   30.20    9.20
  -1  17   0   28.10    7.50
  -2 -17   0   34.40   12.50
  -2 -17   0   21.50    7.40
   2 -17   0   52.99   15.20
   2  17   0   42.10   10.70
  -2  17   0   26.60    8.40
   2  17   0   26.70    9.40
   2  17   0   28.60    9.10
  -2  17   0   28.30    6.90
   3 -17   0   57.29   17.30
  -3 -17   0   81.99   17.40
  -3 -17   0   80.39   14.50
   3  17   0   70.49   13.20
   3  17   0   98.79   17.20
  -3  17   0   72.39   12.60
   3  17   0   53.89   12.90
   4 -17   0   18.50   10.80
  -4 -17   0    1.60    6.70
   4  17   0    6.40    6.30
   4  17   0   16.20    7.30
  -4  17   0   14.60    6.70
   4  17   0    7.70    6.50
 -16   0   1    2.70    7.70
 -16   0   1    8.10    7.00
  15   0  -1  -10.80    5.40
  15   0  -1    1.40    3.80
 -15   0   1    2.50    6.10
 -15   0   1   -6.30    6.30
  14   0  -1    0.50    4.00
 -14   0   1   -3.90    4.90
 -14   0   1    6.30    6.70
  14   0  -1    3.50    9.50
  14   0  -1    4.60    4.60
  13   0  -1    1.50    4.40
  13   0  -1    8.70   10.00
  13   0  -1    1.60    4.50
  13   0  -1  -12.50   44.70
 -13   0   1   -1.50    5.30
 -13   0   1    1.90    6.00
  12   0  -1    0.50    3.40
  12   0  -1   26.90   32.40
  12   0  -1   -5.80    2.90
  12   0  -1    7.10    7.60
 -12   0   1    9.50    5.90
 -12   0   1   -0.80    5.80
  12   0  -1    1.20    3.00
  11   0  -1    9.40    8.00
 -11   0   1   -1.00    4.30
  11   0  -1   -0.30    3.80
  11   0  -1    4.40    4.00
 -11   0   1    4.30    5.10
 -11   0   1   -3.90    2.40
  11   0  -1    1.50    2.70
  11   0  -1   -6.80   27.00
  10   0  -1   -3.70    2.40
 -10   0   1    1.10    4.20
 -10   0   1    2.60    2.80
  10   0  -1   13.00    8.30
  10   0  -1    4.00   22.70
 -10   0   1   -3.10    3.80
  10   0  -1   11.10   20.70
   9   0  -1    1.90    2.10
   9   0  -1  -10.50   17.50
   9   0  -1    3.90    3.00
   9   0  -1   -7.00   16.80
   9   0  -1   -0.80    2.60
  -9   0   1   -1.40    1.80
  -9   0   1   -2.80    3.20
  -9   0   1   -0.80    3.10
   9   0  -1   11.20    7.30
  -8   0   1    5.60    3.60
   8   0  -1   -5.80    3.00
   8   0  -1    1.20    2.00
   8   0  -1  -15.70   16.70
  -8   0   1    0.00    1.80
   8   0  -1    0.70    2.10
   8   0  -1    2.30    2.40
   8   0  -1    3.30    2.80
  -8   0   1   -0.30    3.20
   8   0  -1    3.50   16.50
   7   0  -1    2.40   15.20
   7   0  -1   -0.40    1.90
   7   0  -1    1.70    2.30
   7   0  -1   -1.60    1.80
  -7   0   1   -3.20    2.50
   7   0  -1   -1.10   12.80
  -7   0   1    0.80    2.20
   7   0  -1   -0.50    4.00
   7   0  -1    0.40    2.30
   6   0  -1   -1.40    3.70
  -6   0   1   -0.10    1.70
   6   0  -1   -3.30    1.80
   6   0  -1   10.40   12.50
  -6   0   1   -0.50    3.00
   6   0  -1   -1.10    1.40
  -6   0   1    0.80    2.90
   6   0  -1    4.60   10.30
   6   0  -1   -3.30    1.70
   6   0  -1    0.10    2.00
  -5   0   1   -0.50    2.10
  -5   0   1    1.30    1.80
   5   0  -1   -8.40    8.00
   5   0  -1   14.70    8.80
  -5   0   1    0.40    2.10
   5   0  -1   -1.40    1.40
   5   0  -1   -1.20    1.30
   5   0  -1   -0.40    1.80
   5   0  -1   -0.20    1.90
   4   0  -1    0.90    2.80
  -4   0   1    1.10    1.60
  -4   0   1   -3.10    1.50
  -4   0   1    0.60    1.80
   4   0  -1   -2.90    1.10
   4   0  -1   -0.40    1.10
  -4   0   1   -0.50    1.30
   4   0  -1   -0.30    1.10
  -4   0   1   -0.40    1.00
   4   0  -1   -1.40    7.10
   4   0  -1   -2.70    1.30
   3   0  -1    2.00    1.50
  -3   0   1   -2.10    0.90
   3   0  -1   -3.90    1.20
  -3   0   1    1.60    1.40
  -3   0   1   -0.30    1.60
  -3   0   1    1.00    2.10
   3   0  -1   -0.70    0.90
   3   0  -1    0.60    1.30
   3   0  -1   -1.30    1.20
   3   0  -1   -1.30    2.10
   3   0  -1    3.80    5.80
  -3   0   1    0.00    1.00
  -3   0   1   -0.50    1.60
  -3   0   1    4.10    5.60
  -2   0   1    0.10    0.70
   2   0  -1    1.30    1.00
  -2   0   1   -2.10    0.80
  -2   0   1    1.00    1.00
   2   0  -1   -1.10    1.00
   2   0  -1   -0.10    0.70
   2   0  -1    1.40    1.80
  -2   0   1   -0.20    0.90
   2   0  -1   -0.60    0.90
  -2   0   1    1.50    1.10
   2   0  -1    0.10    0.80
  -2   0   1   -2.70    1.10
  -2   0  -1    0.10    1.10
  -2   0  -1    0.20    1.00
  -2   0  -1    0.20    1.40
  -2   0  -1    0.10    0.70
   2   0   1   -0.50    1.40
   2   0   1   -0.20    0.70
   2   0   1   -0.90    0.90
   2   0   1    1.00    0.90
  -2   0  -1    0.70    1.00
  -2   0  -1   -3.10    3.70
   2   0   1    0.90    1.10
  -2   0  -1    2.20    1.00
   3   0   1    1.10    1.40
   3   0   1   -1.90    1.90
  -3   0  -1    2.80    1.80
  -3   0  -1    0.40    1.30
   3   0   1    1.00    1.60
  -3   0  -1   -0.70    1.50
  -3   0  -1    1.70    1.20
  -3   0  -1    0.10    1.90
   3   0   1    0.50    1.30
   3   0   1    0.30    1.00
  -4   0  -1    1.70    1.50
   4   0   1   -3.70    7.80
  -4   0  -1    2.60    2.00
   4   0   1    0.40    1.50
   4   0   1    1.10    1.20
   4   0   1   -0.10    5.50
   4   0   1    1.10    1.30
  -4   0  -1    1.50    1.30
   4   0   1   -2.60    2.10
  -4   0  -1   -0.60    1.60
  -4   0  -1   -0.80    1.30
   5   0   1    0.30   10.30
  -5   0  -1   -1.70    1.80
   5   0   1    3.30    8.20
   5   0   1    0.90    1.40
   5   0   1   -1.30    1.80
  -5   0  -1    1.60    2.40
   5   0   1    1.30    3.10
   5   0   1   -2.10    1.50
  -5   0  -1    0.40    1.80
   5   0   1   -0.90    1.70
  -6   0  -1    1.20    2.10
  -6   0  -1    2.60    3.40
   6   0   1    4.20    4.50
   6   0   1   -0.30    1.60
   6   0   1    0.90    2.40
   6   0   1   -2.10    2.10
  -6   0  -1   -2.40    2.50
   6   0   1    8.20   11.60
   6   0   1   -1.10   13.70
  -7   0  -1    1.60    3.00
  -7   0  -1    6.70    4.20
  -7   0  -1   -1.60    1.90
   7   0   1    0.60    2.40
   7   0   1    1.30    1.90
   7   0   1    1.80    2.60
   7   0   1   16.50   15.40
   7   0   1   -1.20    4.00
   7   0   1   -5.00   12.90
   8   0   1    0.50    1.90
   8   0   1   -1.50    4.10
  -8   0  -1    4.10    3.70
  -8   0  -1    5.20    3.80
   8   0   1    0.10    2.40
   8   0   1   13.30   16.40
   8   0   1    0.80    2.50
   8   0   1    9.30   16.50
  -8   0  -1   -3.50    1.30
  -9   0  -1    0.70    3.70
  -9   0  -1    4.20    2.60
   9   0   1    1.60    2.00
   9   0   1    6.10    5.30
   9   0   1    7.50   20.10
  -9   0  -1   -0.90    2.70
   9   0   1    7.10    4.50
   9   0   1    3.80   20.20
   9   0   1   -0.50    2.60
 -10   0  -1    1.30    4.60
  10   0   1   -0.80    1.80
  10   0   1    6.80    6.70
  10   0   1   23.00   28.60
 -10   0  -1    2.50    4.10
  10   0   1    2.60    2.90
  10   0   1   12.50   24.60
  10   0   1   -0.40    3.10
  11   0   1   -2.30    6.10
  11   0   1   -1.30    3.50
  11   0   1    0.40    2.40
  11   0   1    0.50    3.60
 -11   0  -1    5.80    5.60
 -11   0  -1   13.10    7.60
  12   0   1   -0.40   34.40
  12   0   1   -1.90    6.40
  12   0   1    1.90    4.30
  12   0   1   -2.30    3.40
  12   0   1    0.80    2.50
 -12   0  -1    1.00    5.60
 -12   0  -1   -2.20    4.90
  13   0   1    1.60    2.40
 -13   0  -1   -1.60    4.60
  13   0   1    1.80    4.50
  13   0   1    4.70    4.90
 -13   0  -1   -5.00    4.80
  14   0   1    8.60    8.10
  14   0   1    8.40    5.30
 -14   0  -1    0.70    5.20
 -14   0  -1   -5.70    5.40
  14   0   1   -3.80    3.90
  15   0   1    3.20    3.80
  15   0   1    0.30    4.40
  15   0   1   -3.60    7.90
 -15   0  -1   -8.70    5.00
 -16   0  -1   -4.40    4.00
 -16   0  -1   -1.70    7.20
  16   0   1    4.60   10.40
  16   0   1   -4.20    3.20
 -16  -1   1    1.60    7.60
 -16  -1   1    4.70    7.20
  16  -1  -1   -9.50    7.10
  16   1  -1    1.60    4.40
 -16   1   1    9.50    6.30
 -16   1   1   -9.40    5.80
 -15  -1   1   32.50   12.10
  15  -1  -1   10.40   10.70
 -15  -1   1   20.30    9.30
  15   1  -1   31.00    8.80
 -15   1   1   14.00    7.50
  15   1  -1   29.50    8.40
 -15   1   1    3.00    7.10
  14  -1  -1   41.10   14.40
 -14  -1   1   49.70   12.00
 -14  -1   1   21.50   10.00
  14  -1  -1   41.10    8.60
 -14   1   1   42.40   13.80
 -14   1   1   24.90    8.60
  14   1  -1   50.29   16.20
  14   1  -1   18.30    7.70
  14   1  -1   30.60    5.80
  14   1  -1   54.09   12.00
  13  -1  -1   15.80    6.30
  13  -1  -1  -48.20   36.80
  13  -1  -1    9.90    8.40
  13  -1  -1   19.00    6.60
 -13  -1   1    2.30    7.00
 -13  -1   1    3.40    6.10
 -13   1   1   20.10    9.20
  13   1  -1    8.90    5.50
  13   1  -1   12.10    4.10
 -13   1   1    4.50    5.60
  13   1  -1   13.60    6.00
  12  -1  -1  315.97   34.40
  12  -1  -1  271.17   20.80
  12  -1  -1  270.67   47.00
 -12  -1   1  293.17   32.10
 -12  -1   1  253.57   23.30
  12  -1  -1  246.28   20.40
  12   1  -1  252.87   21.20
  12   1  -1  303.87   35.20
 -12   1   1  300.77   26.50
 -12   1   1  253.47   23.50
  12   1  -1  228.18   20.60
  12   1  -1  284.07   19.10
  12   1  -1  182.38   48.00
 -11  -1   1  626.24   44.10
  11  -1  -1  630.24   34.50
 -11  -1   1  579.54   50.29
  11  -1  -1  643.04   62.19
  11  -1  -1  625.34   46.30
  11  -1  -1  613.84   33.90
  11  -1  -1  636.74   41.30
  11  -1  -1  609.54   38.60
  11   1  -1  582.44   39.20
 -11   1   1  609.24   39.80
  11   1  -1  586.34   62.49
 -11   1   1  621.64   43.50
 -11   1   1  541.55   37.50
  11   1  -1  559.34   44.90
  11   1  -1  631.04   39.70
  11   1  -1  638.24   37.10
 -10  -1   1   -4.30    3.50
  10  -1  -1    0.10    1.60
  10  -1  -1  -28.30   18.10
 -10  -1   1   -3.70    3.80
  10  -1  -1    6.70    3.60
  10  -1  -1    2.50    2.00
  10  -1  -1    8.80   22.20
  10  -1  -1    5.90    6.60
  10  -1  -1    2.50    2.90
  10   1  -1   -1.70    3.00
 -10   1   1   -2.00    3.20
  10   1  -1   -3.00   22.70
  10   1  -1   -1.80    3.10
  10   1  -1    5.00    2.90
  10   1  -1    0.90    4.90
  10   1  -1   -4.90   24.60
 -10   1   1    8.90    5.50
 -10   1   1   -0.10    1.90
   9  -1  -1   94.39   26.70
  -9  -1   1   86.69   13.70
   9  -1  -1   77.59    6.60
   9  -1  -1   88.59   18.20
  -9  -1   1   83.59   12.00
   9  -1  -1   82.39   10.30
   9  -1  -1   98.39    7.60
   9  -1  -1   84.49   10.30
   9  -1  -1  103.69   25.40
  -9   1   1   88.89   13.40
   9   1  -1   83.99    9.50
   9   1  -1  120.89   17.40
   9   1  -1   93.69   23.70
   9   1  -1   93.69   11.40
   9   1  -1   79.09   11.20
   9   1  -1   75.09   27.40
  -9   1   1   83.69   11.20
  -9   1   1   89.59    9.80
   8  -1  -1  437.86   27.10
   8  -1  -1  451.45   34.40
   8  -1  -1  466.85   27.80
   8  -1  -1  499.45   44.80
   8  -1  -1  504.95   29.90
  -8  -1   1  458.45   31.10
   8  -1  -1  474.95   29.50
   8  -1  -1  448.56   43.40
  -8  -1   1  475.35   33.10
   8   1  -1  479.65   30.50
  -8   1   1  495.15   30.40
  -8   1   1  488.35   28.90
  -8   1   1  484.85   32.90
   8   1  -1  491.75   31.80
   8   1  -1  535.75   35.50
   8   1  -1  506.55   29.20
   8   1  -1  477.85   47.20
   7  -1  -1   47.90   17.00
   7  -1  -1   67.09   11.10
  -7  -1   1   81.19    9.20
  -7  -1   1   43.20    8.40
   7  -1  -1   66.79    6.90
   7  -1  -1   59.79    5.30
   7  -1  -1   52.89   17.30
   7  -1  -1   69.69    7.90
   7   1  -1   74.69    9.00
  -7   1   1   57.69    9.20
   7   1  -1   58.49   11.40
  -7   1   1   64.59    8.50
   7   1  -1   71.29   20.30
   7   1  -1   65.59    8.50
  -7   1   1   61.59    7.00
   7   1  -1   64.89    7.50
   6  -1  -1  236.68   15.40
  -6  -1   1  242.58   17.10
   6  -1  -1  234.28   13.90
   6  -1  -1  240.48   26.40
   6  -1  -1  228.28   37.00
   6  -1  -1  232.98   14.40
   6  -1  -1  228.28   19.20
  -6  -1   1  228.38   15.90
  -6  -1   1  210.48   17.40
   6  -1  -1  234.88   15.60
  -6   1   1  223.98   14.70
   6   1  -1  215.28   15.10
  -6   1   1  205.78   17.20
   6   1  -1  249.97   19.60
   6   1  -1  254.57   16.40
  -6   1   1  237.58   15.80
  -5  -1   1  149.88   23.20
  -5  -1   1  113.69   10.10
  -5  -1   1  115.09   10.80
   5  -1  -1  152.88   19.80
   5  -1  -1  133.79   17.50
   5  -1  -1  142.49   12.60
   5  -1  -1  114.09    8.20
   5  -1  -1  121.09    7.80
  -5  -1   1  116.79    9.40
   5  -1  -1  124.39    8.90
   5  -1  -1  126.49    9.30
   5   1  -1  129.59    9.20
   5   1  -1  120.89    9.80
   5   1  -1  130.49    9.80
   5   1  -1  169.68   23.70
  -5   1   1  115.89   10.60
  -5   1   1  117.39    9.10
  -5   1   1  128.09    8.50
  -5   1   1  120.09    8.60
   5   1  -1  118.59    9.70
   4  -1  -1 1708.93  103.19
  -4  -1   1 1686.73   94.99
   4  -1  -1 1604.34  100.29
  -4  -1   1 1769.82  105.99
   4  -1  -1 1930.61   97.59
  -4  -1   1 1738.63   96.09
  -4  -1   1 1796.12   95.19
   4   1  -1 1840.02   94.79
   4   1  -1 1778.12   96.99
   4   1  -1 1631.44  103.99
  -4   1   1 1812.52   95.79
   4   1  -1 1727.73   94.79
  -4   1   1 1773.32   93.89
  -3  -1   1   -4.30    6.30
   3  -1  -1    5.40    2.80
  -3  -1   1   -2.20    1.20
   3  -1  -1    0.30    0.20
  -3  -1   1   -0.60    1.80
   3  -1  -1    3.30    4.90
  -3  -1   1    2.80    2.40
   3  -1  -1    1.80    1.30
  -3  -1   1   -0.10    1.10
  -3  -1   1    1.40    1.50
   3  -1  -1   -0.20    3.90
   3  -1  -1    3.00    1.50
  -3  -1   1    3.40    2.30
  -3   1   1   -0.40    1.00
   3   1  -1    5.50    6.90
  -3   1   1    3.20    2.00
   3   1  -1   -0.60    1.40
   3   1  -1    2.50    1.90
   3   1  -1   -0.20    1.40
   3   1  -1    2.30    2.50
  -3   1   1    0.70    0.90
   3   1  -1   -0.50    1.20
  -3   1   1    2.30    2.20
  -3   1   1    1.10    0.80
   2  -1  -1  329.07   18.60
   2  -1  -1  311.87   18.70
  -2  -1   1  260.97   22.40
   2  -1  -1  311.27   19.10
  -2  -1   1  302.47   17.90
  -2  -1   1  306.67   17.70
  -2  -1   1  288.17   17.20
  -2  -1   1  317.27   18.50
   2  -1  -1  286.07   17.30
  -2  -1   1  305.97   17.20
  -2  -1   1  291.37   17.50
   2   1  -1  282.07   22.90
  -2   1   1  295.67   16.10
   2   1  -1  299.87   17.50
   2   1  -1  300.37   17.30
   2   1  -1  306.47   17.80
   2   1  -1  288.37   17.40
   2   1  -1  291.97   17.10
  -2   1   1  304.47   18.40
  -2   1   1  297.37   16.70
  -2   1   1  291.47   17.40
  -1  -1   1    5.50    1.10
  -1  -1   1    4.70    1.10
  -1  -1   1    6.50    3.20
  -1   1   1    4.10    0.90
   1   1  -1    7.80    1.40
   1   1  -1    7.80    3.50
   1   1  -1    5.50    1.30
   1   1   1  452.65   25.00
  -2  -1  -1  110.59   15.20
  -2  -1  -1  131.39    8.70
  -2  -1  -1  128.39    8.50
  -2  -1  -1  131.89    9.20
  -2  -1  -1  135.19    8.90
   2  -1   1  140.69    8.10
   2  -1   1  127.19    9.60
  -2  -1  -1  127.09    9.00
  -2  -1  -1  136.79    9.00
   2  -1   1  132.79   11.50
   2   1   1  134.59    9.30
   2   1   1  140.19   14.90
   2   1   1  133.59    8.50
   2   1   1  128.29    8.90
  -2   1  -1  113.39   10.90
  -2   1  -1  141.39    9.70
   2   1   1  143.69    9.00
  -2   1  -1  132.19    7.80
   2   1   1  131.59    8.70
  -2   1  -1  134.29    8.00
   2   1   1  124.19    8.60
  -2   1  -1  142.89    7.90
   3  -1   1  915.21   46.90
   3  -1   1  896.71   49.40
   3  -1   1  864.91   52.39
  -3  -1  -1  793.32   47.80
  -3  -1  -1  909.11   47.90
  -3  -1  -1  888.61   48.80
  -3  -1  -1  886.61   48.20
  -3  -1  -1  882.01   48.30
  -3  -1  -1  853.21   47.40
   3   1   1  929.81   48.10
   3   1   1  837.82   47.60
  -3   1  -1  893.71   47.30
  -3   1  -1  869.71   46.70
  -3   1  -1  888.01   46.90
   3   1   1  853.61   47.90
  -3   1  -1  827.82   46.90
   3   1   1  885.11   48.90
   3   1   1  846.12   47.30
  -3   1  -1  828.92   51.89
   3   1   1  818.92   47.90
   3   1   1  790.52   55.79
  -3   1  -1  890.81   49.30
  -4  -1  -1  723.53   42.80
   4  -1   1  769.52   44.10
   4  -1   1  698.93   47.80
  -4  -1  -1  757.22   42.60
   4  -1   1  782.52   41.10
  -4  -1  -1  700.63   44.40
   4  -1   1  783.02   41.40
   4  -1   1  738.43   40.40
  -4  -1  -1  737.73   41.90
   4  -1   1  735.63   41.10
   4   1   1  675.93   51.79
   4   1   1  735.03   51.29
  -4   1  -1  726.33   41.30
  -4   1  -1  719.93   47.80
  -4   1  -1  742.33   40.90
   4   1   1  753.32   42.20
   4   1   1  772.72   42.10
  -4   1  -1  751.62   41.10
  -4   1  -1  766.72   42.80
   4   1   1  734.23   43.70
  -4   1  -1  798.82   41.70
   4   1   1  757.02   41.50
   4   1   1  728.63   42.10
  -5  -1  -1  833.92   49.40
   5  -1   1  914.41   53.19
   5  -1   1  890.81   57.29
   5  -1   1  803.32   57.79
   5  -1   1  851.61   48.00
   5  -1   1  876.41   47.10
  -5  -1  -1  823.22   49.99
   5  -1   1  891.01   47.90
   5  -1   1  913.41   48.30
  -5  -1  -1  852.01   48.80
   5   1   1  874.71   48.30
   5   1   1  861.01   49.10
  -5   1  -1  838.12   48.30
  -5   1  -1  920.81   48.70
   5   1   1  873.51   49.00
  -5   1  -1  910.21   51.39
  -5   1  -1  860.61   47.90
  -5   1  -1  875.91   49.99
   5   1   1  884.31   51.29
   5   1   1  717.53   59.19
  -6  -1  -1   50.19    6.80
   6  -1   1   32.30   12.80
   6  -1   1   42.50    5.70
   6  -1   1   58.39   16.20
  -6  -1  -1   52.89    8.30
  -6  -1  -1   40.60    7.70
   6  -1   1   43.40    4.80
   6  -1   1   52.19    6.60
   6  -1   1   41.50    8.40
   6   1   1   41.70    6.50
  -6   1  -1   45.90    7.50
   6   1   1   43.30   11.90
  -6   1  -1   43.30    5.80
   6   1   1   33.50   17.30
  -6   1  -1   46.10    6.60
   6   1   1   26.60    5.40
  -7  -1  -1  118.69   14.00
  -7  -1  -1  122.29   13.10
   7  -1   1   99.09    7.70
   7  -1   1  113.09    9.30
   7  -1   1   96.89   10.20
   7  -1   1  123.19   21.80
   7  -1   1   94.19   21.50
   7  -1   1   82.59    8.10
   7  -1   1   95.59   13.70
   7   1   1  108.99   14.90
   7   1   1   98.09   10.90
  -7   1  -1   97.19    8.60
  -7   1  -1  131.89   14.30
   7   1   1  106.99    9.90
   7   1   1  127.39   25.80
  -7   1  -1   94.69   10.80
   8  -1   1   32.00    5.70
  -8  -1  -1   19.20    5.70
   8  -1   1   24.20    4.50
  -8  -1  -1   16.80    6.10
   8  -1   1   26.30    5.10
   8  -1   1   -1.30   14.80
   8  -1   1   16.40    6.90
   8  -1   1   19.60    3.50
   8   1   1   34.30    9.30
  -8   1  -1   18.40    5.80
   8   1   1   19.70    4.20
   8   1   1   29.50    6.20
   8   1   1   29.40    6.10
   8   1   1   20.20   17.00
  -8   1  -1   11.80    5.00
   9  -1   1    6.10   18.60
   9  -1   1    6.30    3.20
   9  -1   1   25.10   19.90
   9  -1   1    1.90    2.60
   9  -1   1    6.50    3.00
   9  -1   1    2.90    2.00
  -9  -1  -1    6.90    4.60
  -9  -1  -1    4.70    4.50
   9   1   1    4.70    3.20
  -9   1  -1    2.10    3.60
  -9   1  -1    7.10    3.90
   9   1   1   11.10   19.30
  -9   1  -1    4.70    2.70
   9   1   1    3.40    2.80
   9   1   1    8.30    4.20
   9   1   1   -8.20   19.80
 -10  -1  -1  374.66   28.40
  10  -1   1  388.56   24.40
  10  -1   1  421.86   48.00
 -10  -1  -1  425.46   31.10
  10  -1   1  360.26   49.20
  10  -1   1  393.96   32.60
  10  -1   1  394.26   26.40
  10  -1   1  386.26   25.20
 -10   1  -1  423.66   30.70
  10   1   1  364.26   48.90
 -10   1  -1  379.86   25.40
  10   1   1  385.86   27.20
 -10   1  -1  408.36   27.90
  10   1   1  328.57   48.80
  10   1   1  410.16   29.40
  10   1   1  411.46   32.60
  10   1   1  397.26   25.40
 -11  -1  -1   78.69   14.80
 -11  -1  -1   88.39   13.50
  11  -1   1   92.99    9.70
  11  -1   1   55.09   13.60
  11  -1   1   88.39   11.20
  11  -1   1   67.39   32.00
  11  -1   1   64.39   14.20
  11   1   1   79.69   11.70
 -11   1  -1  100.49   16.60
 -11   1  -1   94.89   13.40
  11   1   1   73.29   30.70
 -11   1  -1   83.09   10.30
  11   1   1   85.89   10.30
  11   1   1  108.49   18.50
  11   1   1  112.49   14.00
  12  -1   1   60.69    7.30
  12  -1   1  124.19   39.10
  12  -1   1   98.89   18.70
 -12  -1  -1   59.49   12.40
  12  -1   1   71.09   11.20
  12  -1   1   64.49   10.30
 -12  -1  -1   71.79   15.00
 -12   1  -1   76.29   12.60
  12   1   1   65.19   11.50
  12   1   1   70.69   37.50
  12   1   1   80.99   10.10
  12   1   1   63.69   11.20
 -12   1  -1   62.79   14.50
  12   1   1   69.19   15.80
  13  -1   1  199.78   28.70
  13  -1   1  136.09   46.70
  13  -1   1  146.99   16.70
  13  -1   1  136.89   16.70
 -13  -1  -1  152.08   20.80
 -13  -1  -1  164.08   23.30
  13   1   1  143.39   12.90
  13   1   1  153.58   18.30
 -13   1  -1  164.98   20.10
  13   1   1  168.58   28.90
 -13   1  -1  157.58   22.90
 -14  -1  -1   82.49   17.50
 -14  -1  -1  109.39   17.50
  14  -1   1   85.19   20.40
  14  -1   1  103.59   14.40
  14  -1   1  101.99   14.80
  14   1   1  103.79   15.50
  14   1   1  141.29   24.70
 -14   1  -1   80.39   17.30
  14   1   1  118.49   12.60
  14   1   1   92.79   14.30
 -14   1  -1   97.69   16.50
 -15  -1  -1    7.60    8.50
  15  -1   1   19.20   11.70
 -15  -1  -1    3.50    5.60
  15   1   1    3.70    4.70
 -15   1  -1   -7.20    5.30
  15   1   1   10.60   11.40
 -15   1  -1    1.00    5.20
  15   1   1    0.70    3.90
 -16  -1  -1   66.69   15.70
 -16  -1  -1   27.00   13.50
 -16   1  -1   74.79   18.80
  16   1   1   52.59   11.80
 -16   1  -1   62.59   14.00
 -15  -2   1   63.79   16.00
 -15  -2   1   55.49   14.40
  15  -2  -1   50.39   17.30
  15   2  -1   55.79   12.00
 -15   2   1   56.29   12.00
  15   2  -1   58.19   11.80
 -15   2   1   52.19   15.40
  14  -2  -1   -7.30    7.40
 -14  -2   1    2.30    6.80
 -14  -2   1    6.80    6.30
  14   2  -1   -3.00    3.00
  14   2  -1    8.00    4.40
  14   2  -1    2.70    4.80
 -14   2   1   -1.40    4.70
 -14   2   1   14.00    8.60
 -13  -2   1   78.19   14.60
  13  -2  -1   53.49    9.90
 -13  -2   1   64.69   15.30
  13  -2  -1   85.19   19.20
  13  -2  -1   78.49   39.40
  13   2  -1   62.99   12.00
 -13   2   1   75.39   16.50
 -13   2   1   72.59   12.70
  13   2  -1   65.79   11.80
 -12  -2   1  155.68   20.20
  12  -2  -1  104.39   19.60
  12  -2  -1  101.49   34.70
 -12  -2   1  110.59   19.70
  12  -2  -1   89.29   12.60
 -12   2   1   98.69   16.70
  12   2  -1  115.19   15.20
  12   2  -1  107.79   14.50
  12   2  -1  201.58   50.09
 -12   2   1  112.39   15.00
  11  -2  -1   15.80    8.50
 -11  -2   1    6.20    5.20
  11  -2  -1   -0.60    3.10
 -11  -2   1   -3.70    4.30
  11  -2  -1    1.30   24.20
  11   2  -1    2.20    2.90
  11   2  -1   15.50    8.70
 -11   2   1    2.40    4.60
  11   2  -1    2.20    4.20
 -11   2   1   -3.50    4.50
  11   2  -1  -12.90   28.70
 -11   2   1   -2.00    1.80
  11   2  -1    4.20    4.20
  10  -2  -1   65.49   14.00
 -10  -2   1   65.89   11.80
 -10  -2   1   86.59   14.70
  10  -2  -1   66.19    9.40
  10  -2  -1   42.60   23.30
  10  -2  -1   87.29   10.30
  10  -2  -1   70.19   25.40
  10   2  -1   75.19   10.90
  10   2  -1   95.69   12.50
 -10   2   1   62.29    7.80
  10   2  -1   50.59   12.90
 -10   2   1   85.29   11.30
  10   2  -1   49.30   26.80
 -10   2   1   82.49   13.90
  10   2  -1   67.49    9.20
   9  -2  -1   54.69    7.90
   9  -2  -1   44.80   33.20
  -9  -2   1   47.50    9.10
   9  -2  -1   26.80   20.10
   9  -2  -1   52.39   12.20
  -9  -2   1   33.90    8.50
   9  -2  -1   41.60    6.80
  -9   2   1   46.40    6.20
   9   2  -1   58.99    9.50
   9   2  -1   48.70   11.70
  -9   2   1   62.69    9.10
   9   2  -1   24.30   25.40
  -9   2   1   52.49   10.30
   9   2  -1   66.99    8.60
  -8  -2   1   15.10    6.10
   8  -2  -1   14.40    4.00
   8  -2  -1   19.90   14.80
   8  -2  -1   10.30    3.50
   8  -2  -1   14.10    6.90
  -8  -2   1   11.20    5.30
   8  -2  -1    4.70   13.90
  -8   2   1   21.70    5.10
   8   2  -1   10.10    3.60
  -8   2   1   13.10    3.10
   8   2  -1    4.60    5.80
   8   2  -1   14.40    4.80
   8   2  -1   14.90   20.30
  -8   2   1    8.60    5.00
   8   2  -1   12.50    6.20
  -7  -2   1  308.57   22.90
  -7  -2   1  316.37   22.00
   7  -2  -1  279.27   30.10
   7  -2  -1  310.37   19.40
   7  -2  -1  299.67   24.20
   7  -2  -1  295.27   19.00
   7  -2  -1  260.57   29.50
  -7   2   1  291.37   18.10
   7   2  -1  281.87   21.60
   7   2  -1  320.97   40.80
  -7   2   1  304.77   19.60
   7   2  -1  313.57   19.90
   7   2  -1  296.77   24.10
   7   2  -1  303.87   20.90
  -7   2   1  280.67   21.80
  -6  -2   1   67.59   20.50
  -6  -2   1   60.59   10.10
   6  -2  -1   49.80    6.30
   6  -2  -1   60.79   14.70
  -6  -2   1   62.99    9.50
   6  -2  -1   57.49   10.30
   6  -2  -1   51.89   13.00
   6  -2  -1   54.79    6.30
  -6   2   1   54.89    6.50
  -6   2   1   49.60    5.40
   6   2  -1   62.99    8.50
   6   2  -1   60.19   18.40
   6   2  -1   56.79    7.80
   6   2  -1   65.79    8.60
  -6   2   1   43.10    7.60
   6   2  -1   60.59   11.00
  -5  -2   1  682.83   40.70
   5  -2  -1  644.04   37.20
   5  -2  -1  649.74   43.90
  -5  -2   1  627.74   38.80
   5  -2  -1  699.73   42.10
  -5  -2   1  737.13   54.19
   5  -2  -1  675.53   45.30
  -5  -2   1  675.73   39.80
  -5   2   1  655.73   36.80
  -5   2   1  631.54   39.60
   5   2  -1  700.33   52.49
  -5   2   1  672.73   36.70
  -5   2   1  715.13   37.60
  -5   2   1  680.33   37.90
   5   2  -1  685.33   39.20
   5   2  -1  686.03   38.60
   5   2  -1  651.73   39.30
   4  -2  -1  494.65   33.00
  -4  -2   1  508.95   41.10
  -4  -2   1  482.05   29.00
   4  -2  -1  459.95   30.70
  -4  -2   1  499.65   29.70
   4  -2  -1  468.95   31.90
  -4  -2   1  506.25   30.30
   4   2  -1  442.96   38.50
  -4   2   1  538.95   28.00
  -4   2   1  463.05   29.20
  -4   2   1  507.55   26.80
   4   2  -1  486.45   28.60
   4   2  -1  490.75   29.30
   4   2  -1  510.75   29.20
  -3  -2   1 1201.58   79.99
  -3  -2   1 1340.57   70.89
  -3  -2   1 1289.87   71.19
  -3  -2   1 1348.37   70.49
  -3  -2   1 1268.77   70.09
  -3  -2   1 1339.37   71.09
   3  -2  -1 1334.07   72.19
   3  -2  -1 1166.78   71.39
  -3  -2   1 1378.86   72.19
   3   2  -1 1265.77   70.79
  -3   2   1 1258.87   70.39
  -3   2   1 1343.67   72.09
   3   2  -1 1293.97   70.69
   3   2  -1 1215.88   79.39
  -3   2   1 1273.17   71.69
   3   2  -1 1359.06   70.79
  -2  -2   1  887.81   49.40
  -2  -2   1  807.52   55.99
  -2  -2   1  884.61   49.20
  -2  -2   1  861.11   48.60
  -2  -2   1  886.31   49.60
  -2  -2   1  874.11   49.50
   2  -2  -1  906.31   48.90
   2  -2  -1  948.71   50.19
   2   2  -1  921.01   49.00
  -2   2   1  938.31   50.19
  -2   2   1  967.90   48.50
  -2   2   1  886.31   48.80
   2   2  -1  756.12   55.09
   2   2  -1  924.31   49.20
   2   2  -1  877.61   48.70
   2   2  -1  912.31   49.40
  -1  -2   1  253.07   14.60
  -1  -2   1  234.48   14.30
   1  -2  -1  241.78   15.40
   1  -2  -1  249.88   15.10
   1  -2  -1  243.68   13.30
  -1  -2   1  241.38   14.90
   1  -2  -1  250.67   14.10
  -1  -2   1  208.08   19.00
  -1  -2   1  246.18   14.90
  -1   2   1  265.37   14.20
   1   2  -1  258.67   14.40
   1   2  -1  213.68   19.00
  -1   2   1  238.18   15.30
   1   2  -1  242.78   14.40
   1   2  -1  249.38   14.80
   1   2  -1  225.28   14.30
  -1   2   1  249.88   14.20
   1   2  -1  238.88   14.80
  -1   2   1  249.18   14.90
   0   2  -1 1640.54   93.29
   0   2   1 1730.03   93.29
  -1  -2  -1  173.58   10.00
   1  -2   1  169.98    9.70
  -1  -2  -1  163.18    9.90
   1  -2   1  162.88    9.20
  -1  -2  -1  154.38   10.40
  -1  -2  -1  150.88   15.30
   1  -2   1  164.08   12.60
   1  -2   1  168.48   10.60
   1  -2   1  162.68    9.10
   1  -2   1  182.18   11.10
  -1  -2  -1  169.28   10.60
  -1   2  -1  156.98   12.70
   1   2   1  155.58   10.40
   1   2   1  164.58    9.80
  -1   2  -1  170.78    9.60
  -1   2  -1  154.88    9.30
  -1   2  -1  155.58    9.10
   1   2   1  149.88   10.40
  -1   2  -1  169.08    9.60
   1   2   1  160.28   10.00
   1   2   1  153.98   15.40
  -1   2  -1  156.08   10.50
   2  -2   1 1806.22   99.89
  -2  -2  -1 1775.02  106.09
  -2   2  -1 1750.82   99.69
  -2   2  -1 1943.51   98.69
  -3  -2  -1  178.48   13.00
  -3  -2  -1  203.88   13.70
  -3  -2  -1  200.18   13.00
  -3  -2  -1  203.08   13.90
  -3  -2  -1  198.48   13.90
   3  -2   1  218.78   23.00
  -3  -2  -1  229.88   27.70
   3  -2   1  202.68   14.60
  -3  -2  -1  206.88   13.60
   3   2   1  195.88   13.30
   3   2   1  204.58   21.60
   3   2   1  196.58   13.20
   3   2   1  191.78   13.40
   3   2   1  191.18   13.50
  -3   2  -1  217.68   12.20
   3   2   1  194.88   12.90
  -3   2  -1  203.18   11.80
  -3   2  -1  228.98   17.00
  -3   2  -1  206.78   11.70
  -3   2  -1  198.38   14.50
  -4  -2  -1  161.88   14.10
   4  -2   1  168.28   17.20
  -4  -2  -1  161.88   12.30
  -4  -2  -1  167.68   13.00
   4  -2   1  170.98   11.70
  -4  -2  -1  193.88   13.40
   4  -2   1  185.08   14.40
  -4  -2  -1  230.58   29.70
   4  -2   1  174.98   11.00
   4   2   1  177.38   13.80
   4   2   1  188.68   12.20
  -4   2  -1  181.08   11.50
   4   2   1  182.78   12.70
   4   2   1  183.28   12.90
  -4   2  -1  173.28   11.30
   4   2   1  186.08   25.90
  -4   2  -1  182.28   17.20
   5  -2   1  307.07   16.70
   5  -2   1  292.37   16.50
   5  -2   1  322.77   18.10
  -5  -2  -1  291.17   20.50
   5  -2   1  289.97   28.80
   5  -2   1  311.87   18.40
   5  -2   1  291.77   21.70
  -5   2  -1  298.97   18.60
   5   2   1  298.57   19.90
  -5   2  -1  291.07   17.70
  -5   2  -1  298.47   17.80
  -5   2  -1  290.37   18.20
   5   2   1  259.17   19.30
   5   2   1  344.37   22.20
   5   2   1  276.87   35.80
  -5   2  -1  314.07   20.30
   6  -2   1  270.47   22.30
   6  -2   1  292.37   16.40
   6  -2   1  311.57   18.40
  -6  -2  -1  295.47   22.30
   6  -2   1  282.87   18.40
  -6  -2  -1  275.57   20.90
   6  -2   1  305.27   16.70
   6  -2   1  328.77   28.90
   6   2   1  265.37   35.50
   6   2   1  292.97   20.10
  -6   2  -1  272.37   17.80
   6   2   1  275.27   20.00
   6   2   1  279.37   37.30
  -6   2  -1  293.97   20.70
   6   2   1  293.67   20.00
  -6   2  -1  305.97   19.10
   7  -2   1  235.48   26.20
   7  -2   1  199.78   18.50
   7  -2   1  195.78   14.80
  -7  -2  -1  192.78   16.40
  -7  -2  -1  187.88   16.60
   7  -2   1  193.78   14.00
   7  -2   1  207.58   29.00
   7  -2   1  199.58   11.80
   7   2   1  236.78   34.00
   7   2   1  174.88   15.00
   7   2   1  215.18   18.60
  -7   2  -1  206.68   14.80
   7   2   1  252.47   34.60
   7   2   1  204.78   14.70
  -7   2  -1  180.48   16.00
   7   2   1  213.48   15.80
  -7   2  -1  192.28   13.30
   8  -2   1   12.20   15.60
   8  -2   1   10.90    2.00
  -8  -2  -1    3.20    4.40
   8  -2   1    8.30    6.00
   8  -2   1   13.40    3.60
   8  -2   1    4.10   14.70
  -8  -2  -1   13.80    5.40
   8  -2   1    7.70    3.20
   8   2   1   17.80    5.20
   8   2   1   15.60    7.00
   8   2   1   -9.40   18.20
  -8   2  -1    9.00    3.00
   8   2   1   11.10    4.50
  -8   2  -1   15.10    5.70
   8   2   1   31.50   23.30
   8   2   1    5.40    3.30
   9  -2   1   27.30    5.70
   9  -2   1   35.00    9.80
  -9  -2  -1   27.60    8.00
  -9  -2  -1   40.30    8.80
   9  -2   1   51.19   23.80
   9  -2   1   45.70    7.20
   9  -2   1   14.90   18.80
   9   2   1   28.70    6.70
  -9   2  -1   30.90    5.30
   9   2   1   38.70   11.30
  -9   2  -1   35.70    9.00
   9   2   1   68.79   27.40
   9   2   1   82.89   26.10
   9   2   1   44.00    7.20
   9   2   1   46.10    9.10
  -9   2  -1   37.50    7.00
  10  -2   1  412.46   44.80
  10  -2   1  304.07   22.90
 -10  -2  -1  371.16   28.30
  10  -2   1  335.27   45.00
  10  -2   1  391.26   30.90
  10  -2   1  333.97   23.00
  10   2   1  332.47   50.39
  10   2   1  330.67   23.10
  10   2   1  347.97   25.00
  10   2   1  374.06   25.50
  10   2   1  337.47   29.30
 -10   2  -1  330.37   24.30
 -10   2  -1  332.67   26.90
 -10   2  -1  321.07   21.90
  11  -2   1  154.38   14.10
 -11  -2  -1  132.39   19.60
  11  -2   1  188.78   25.90
 -11  -2  -1  233.48   24.10
  11  -2   1  117.69   34.10
  11   2   1  154.18   22.90
  11   2   1  177.58   16.40
 -11   2  -1  159.18   13.10
  11   2   1  173.78   16.10
 -11   2  -1  197.88   16.70
 -11   2  -1  211.08   23.90
  12  -2   1  403.56   35.90
 -12  -2  -1  362.76   30.20
  12  -2   1  393.76   26.80
 -12  -2  -1  348.17   31.80
  12  -2   1  467.55   58.59
  12  -2   1  420.86   36.00
 -12   2  -1  349.47   31.20
  12   2   1  366.96   28.10
  12   2   1  393.36   35.00
  12   2   1  407.16   30.90
 -13  -2  -1   25.60   10.70
  13  -2   1   55.89   16.30
  13  -2   1   50.49    9.50
 -13  -2  -1   33.30   10.30
  13  -2   1   53.19   39.60
 -13   2  -1   45.10   12.30
  13   2   1   35.50    8.90
 -13   2  -1   40.80   10.10
  13   2   1   30.80    8.30
  13   2   1   31.10   12.70
  13   2   1   33.00    6.80
  14  -2   1    0.90    7.50
  14  -2   1   18.80    7.60
 -14  -2  -1   29.90   11.80
  14   2   1   29.60    8.70
 -14   2  -1   11.20    8.50
  14   2   1   18.00    5.60
  14   2   1   16.70    7.70
 -14   2  -1   11.70    6.70
 -15  -2  -1   47.10   13.90
 -15  -2  -1   49.00   12.80
  15  -2   1   82.19   20.50
  15   2   1   53.19    9.70
  15   2   1   36.70    9.50
 -15   2  -1   31.10   11.80
 -15   2  -1   34.80   10.20
  15   2   1   58.29   12.00
 -15  -3   1   57.29   16.70
 -15  -3   1   36.60   11.60
  15  -3  -1   59.09   18.10
  15   3  -1   52.49    9.50
 -15   3   1   65.09   16.00
  15   3  -1   57.09   12.00
  15   3  -1   67.59   12.70
 -15   3   1   59.29   11.90
 -14  -3   1   19.00   10.20
  14  -3  -1    8.30    9.00
 -14  -3   1   -5.80    5.10
 -14   3   1   -1.30    4.70
  14   3  -1   17.40    6.70
  14   3  -1   -3.20    3.90
 -14   3   1   11.10    8.50
  13  -3  -1   32.70    7.40
  13  -3  -1   21.00   11.70
  13  -3  -1   -2.80   36.40
 -13  -3   1   27.20   10.40
 -13  -3   1   28.60   10.30
  13   3  -1   35.00    9.40
  13   3  -1   31.60    7.10
 -13   3   1   47.30   11.10
 -13   3   1   43.60   12.50
  13   3  -1   36.00   10.20
 -12  -3   1   79.09   14.90
  12  -3  -1   38.90    7.70
  12  -3  -1   60.89   15.50
  12  -3  -1  126.39   54.09
 -12  -3   1   42.50   12.70
  12   3  -1   46.00    9.50
  12   3  -1   46.00    8.60
 -12   3   1   46.80   12.70
 -12   3   1   36.00    8.70
  12   3  -1   37.50    9.30
  11  -3  -1   -0.90    6.70
  11  -3  -1   -1.10    2.60
 -11  -3   1   -0.60    5.40
  11  -3  -1   -3.90   23.50
 -11  -3   1    9.40    6.40
  11   3  -1    0.70    4.30
  11   3  -1   52.19   33.80
 -11   3   1    4.00    6.60
  11   3  -1    2.70    3.20
 -11   3   1    2.60    4.10
  11   3  -1    1.70    4.10
  10  -3  -1    8.70   20.20
  10  -3  -1   -1.90   20.00
 -10  -3   1    1.50    4.90
  10  -3  -1   19.30    8.90
  10  -3  -1    6.70    3.70
 -10  -3   1    3.40    5.50
  10   3  -1    2.20    4.00
 -10   3   1   15.00    6.40
  10   3  -1    1.60    3.40
 -10   3   1    3.70    3.90
  10   3  -1   17.90   26.70
  10   3  -1    9.80   28.40
   9  -3  -1  321.27   36.60
   9  -3  -1  321.47   27.60
  -9  -3   1  285.97   25.40
   9  -3  -1  311.87   35.70
   9  -3  -1  302.97   21.00
   9   3  -1  355.26   22.80
   9   3  -1  328.57   23.60
  -9   3   1  313.97   23.10
   9   3  -1  330.97   23.90
   9   3  -1  288.97   47.30
  -9   3   1  332.77   25.50
   9   3  -1  411.26   52.49
   8  -3  -1   43.40   16.60
   8  -3  -1   48.70    6.60
   8  -3  -1   56.49   16.40
  -8  -3   1   68.39   11.20
  -8  -3   1   42.80   10.00
   8   3  -1   88.99   27.30
  -8   3   1   49.60    9.60
   8   3  -1   48.60    8.40
  -8   3   1   56.69    7.40
   8   3  -1   42.30    7.70
   8   3  -1   55.39    8.30
  -7  -3   1  119.89   30.10
   7  -3  -1   53.89   15.10
  -7  -3   1   48.20    9.20
   7  -3  -1   87.09   17.10
   7  -3  -1   58.19    6.80
   7  -3  -1   50.09   10.20
  -7  -3   1   64.89   10.70
   7   3  -1   62.19    8.80
  -7   3   1   79.69    8.00
  -7   3   1   58.09    9.30
   7   3  -1   54.69    7.80
   7   3  -1   62.09    9.00
   7   3  -1   87.29   23.70
  -6  -3   1  169.18   16.00
  -6  -3   1  178.08   15.80
  -6  -3   1  224.38   35.70
   6  -3  -1  221.08   21.40
   6  -3  -1  244.38   22.40
   6  -3  -1  198.98   17.80
  -6   3   1  196.68   12.20
  -6   3   1  188.48   15.50
   6   3  -1  214.18   32.70
   6   3  -1  192.38   14.40
  -6   3   1  200.68   13.10
   6   3  -1  199.68   15.40
   6   3  -1  187.98   14.90
  -5  -3   1  268.37   19.20
   5  -3  -1  232.88   20.80
  -5  -3   1  233.88   19.60
   5  -3  -1  228.98   19.50
  -5  -3   1  295.87   38.20
   5   3  -1  257.67   17.70
  -5   3   1  259.07   15.20
  -5   3   1  248.38   15.70
  -5   3   1  254.57   14.70
   5   3  -1  274.27   31.10
   5   3  -1  265.37   18.00
  -5   3   1  274.17   18.10
  -4  -3   1  338.77   21.60
   4  -3  -1  352.26   22.40
  -4  -3   1  335.07   34.10
  -4  -3   1  322.97   21.30
  -4   3   1  316.17   22.00
  -4   3   1  312.07   17.10
   4   3  -1  296.57   20.40
  -4   3   1  315.57   18.50
  -4   3   1  305.67   20.10
   4   3  -1  326.97   20.40
   4   3  -1  261.57   30.20
  -3  -3   1   66.29    7.90
  -3  -3   1   53.79   15.70
   3  -3  -1   52.79    7.70
  -3  -3   1   66.59    7.90
  -3  -3   1   52.89    7.10
   3  -3  -1   60.99    7.60
  -3   3   1   60.79    7.00
   3   3  -1   57.39    6.30
   3   3  -1   84.59   17.00
   3   3  -1   69.49    7.50
   3   3  -1   61.99    6.80
  -3   3   1   55.59    5.10
   3   3  -1   52.09    6.50
  -2  -3   1   29.70    4.40
   2  -3  -1   36.30    5.90
  -2  -3   1   38.90    4.70
   2  -3  -1   39.50    4.30
   2  -3  -1   42.80    6.40
   2  -3  -1   29.40    2.60
  -2  -3   1   32.30    4.50
  -2  -3   1   35.80    5.40
  -2  -3   1   27.00   10.20
  -2  -3   1   31.80    5.10
   2   3  -1   27.20    4.60
  -2   3   1   27.40    4.70
   2   3  -1   27.60    4.40
   2   3  -1   22.40    3.80
  -2   3   1   35.20    4.00
   2   3  -1   31.70    4.60
   2   3  -1   27.90    9.70
  -2   3   1   37.50    5.90
   2   3  -1   36.80    4.60
   1  -3  -1  454.55   25.30
  -1  -3   1  447.16   25.60
  -1  -3   1  450.65   26.20
  -1  -3   1  450.35   25.80
   1  -3  -1  456.75   28.70
   1  -3  -1  437.26   24.60
   1  -3  -1  455.65   25.30
  -1  -3   1  489.25   33.70
   1  -3  -1  426.26   26.30
  -1  -3   1  408.16   26.00
  -1  -3   1  455.85   25.40
  -1   3   1  438.86   25.40
  -1   3   1  487.05   24.50
   1   3  -1  470.75   25.60
  -1   3   1  460.05   24.30
  -1   3   1  426.66   26.20
   1   3  -1  453.35   25.80
   1   3  -1  447.66   26.20
  -1   3   1  459.55   24.70
   1   3  -1  437.36   25.90
  -1   3   1  419.16   28.40
   1   3  -1  419.16   32.20
  -1   3   1  431.96   25.20
   0  -3   1   62.29    5.70
   0  -3   1   59.09    5.40
   0  -3   1   59.39    4.50
   0  -3  -1   55.59    4.30
   0  -3  -1   56.89    5.00
   0  -3   1   60.39    4.90
   0  -3  -1   56.79    5.10
   0  -3  -1   52.29    4.50
   0  -3   1   60.19    4.90
   0   3  -1   57.09    4.90
   0   3   1   56.89    5.10
   0   3  -1   90.39    8.60
   0   3  -1   61.29    4.70
   0   3   1   61.09   10.10
   0   3  -1   58.39    6.10
   0   3  -1   57.49    9.80
   0   3   1   62.19    4.80
   0   3   1   50.19    4.50
   0   3  -1   56.09    4.70
   0   3   1   60.69    4.50
   0   3   1   58.69    5.10
  -1  -3  -1 1191.18   64.89
   1  -3   1 1168.78   68.79
  -1  -3  -1 1158.58   72.89
  -1  -3  -1 1274.77   65.59
   1  -3   1 1261.37   66.19
  -1  -3  -1 1186.38   65.39
   1  -3   1 1281.07   65.59
  -1   3  -1 1231.68   65.69
   1   3   1 1184.58   64.39
   1   3   1 1126.59   72.19
  -1   3  -1 1111.89   68.49
   1   3   1 1191.78   65.39
   2  -3   1  710.63   40.70
  -2  -3  -1  688.93   40.00
   2  -3   1  724.53   45.20
  -2  -3  -1  677.83   39.30
  -2  -3  -1  730.63   39.40
  -2  -3  -1  702.93   40.00
  -2  -3  -1  674.93   39.10
  -2  -3  -1  638.14   48.60
   2  -3   1  734.13   38.30
   2  -3   1  732.43   37.80
  -2   3  -1  664.23   40.40
  -2   3  -1  740.03   37.90
   2   3   1  666.33   39.70
  -2   3  -1  739.03   38.20
  -2   3  -1  761.12   40.30
  -2   3  -1  725.13   37.90
   2   3   1  674.23   39.10
   2   3   1  599.64   47.90
   2   3   1  666.83   39.80
  -2   3  -1  717.63   42.60
   2   3   1  684.53   39.30
   2   3   1  684.23   39.00
  -3  -3  -1  648.24   49.20
   3  -3   1  611.94   41.60
  -3  -3  -1  635.54   36.70
   3  -3   1  639.44   34.90
  -3  -3  -1  616.24   37.10
   3  -3   1  686.93   38.50
   3   3   1  665.43   36.40
  -3   3  -1  636.94   34.40
  -3   3  -1  641.54   34.30
   3   3   1  636.44   36.60
  -3   3  -1  620.54   34.70
  -3   3  -1  642.24   37.60
   3   3   1  607.74   47.20
   3   3   1  633.24   36.20
   3   3   1  615.94   36.90
   4  -3   1  102.69   12.80
  -4  -3  -1   79.59   10.30
  -4  -3  -1   73.29    8.70
  -4  -3  -1   85.49   20.40
   4   3   1   72.69    8.40
  -4   3  -1   59.19    5.10
  -4   3  -1   86.99   12.50
   4   3   1   80.79   19.60
  -4   3  -1   62.59    5.00
  -5  -3  -1   96.69   11.10
   5  -3   1  110.19   15.40
   5  -3   1  106.09   13.20
  -5  -3  -1  128.59   25.40
   5  -3   1  114.09    8.50
   5   3   1  140.59   27.20
  -5   3  -1   95.69    7.90
   5   3   1  112.29   10.00
  -5   3  -1   99.09    7.50
  -5   3  -1  116.39   16.50
  -5   3  -1   90.29    7.00
   6  -3   1  108.19    8.20
  -6  -3  -1  114.69   13.40
  -6  -3  -1   98.89   12.50
   6  -3   1  111.89   14.50
   6  -3   1   97.49   17.40
   6   3   1   96.69   11.30
  -6   3  -1   87.49    7.80
   6   3   1   93.09   11.70
   6   3   1   89.99   24.10
   6   3   1   95.69    9.10
  -6   3  -1   91.59   17.20
  -6   3  -1   93.69    8.40
  -6   3  -1  104.39   12.10
   7  -3   1  971.00   59.79
  -7  -3  -1  982.30   58.09
   7  -3   1  932.31   53.89
   7  -3   1  978.00   64.89
  -7  -3  -1 1013.00   57.79
   7   3   1  982.50   56.59
  -7   3  -1  972.90   54.49
  -7   3  -1  931.11   56.89
   7   3   1  883.91   74.49
   7   3   1  947.41   56.19
   7   3   1  973.50   55.39
   8  -3   1  220.38   30.80
   8  -3   1  188.98   14.40
   8  -3   1  232.98   30.90
  -8  -3  -1  227.38   18.30
  -8  -3  -1  167.98   17.20
   8   3   1  138.59   33.40
  -8   3  -1  213.68   17.90
   8   3   1  202.88   35.80
   8   3   1  211.38   16.80
  -8   3  -1  198.78   15.10
   8   3   1  226.88   17.10
   8   3   1  213.28   15.80
   9  -3   1   -7.50   17.60
  -9  -3  -1   -0.60    4.80
   9  -3   1   -5.70   19.30
   9  -3   1    6.30    6.10
   9  -3   1    0.80    2.40
  -9  -3  -1   10.70    5.80
   9   3   1  -47.20   24.50
   9   3   1  -16.00   28.70
  -9   3  -1    6.70    4.50
   9   3   1    2.70    5.60
   9   3   1    4.90    3.90
   9   3   1    0.60    2.90
  -9   3  -1    0.00    2.90
  10  -3   1    2.00    3.30
  10  -3   1    4.70    6.40
 -10  -3  -1    4.20    5.70
  10  -3   1  -15.90   20.30
 -10  -3  -1    0.30    4.90
  10   3   1    7.30    4.70
  10   3   1  -39.80   25.50
  10   3   1  -17.00   25.00
  10   3   1    0.00    4.00
 -10   3  -1   -3.60    3.30
  10   3   1   -3.40    2.70
 -10   3  -1    1.90    3.50
  11  -3   1   16.00    5.50
 -11  -3  -1   17.60    7.60
  11  -3   1   12.50    9.10
  11  -3   1  -42.30   25.40
 -11  -3  -1   14.60    7.60
  11   3   1  -14.60   36.60
 -11   3  -1   21.70    8.20
  11   3   1   21.50    6.00
  11   3   1   16.50    6.50
 -11   3  -1   13.30    6.00
 -12  -3  -1    8.70    7.20
  12  -3   1   26.00   11.30
  12  -3   1   -3.70   30.70
 -12  -3  -1    4.70    7.30
  12   3   1   10.90   36.50
  12   3   1   16.40    6.60
  12   3   1   10.40    4.90
 -12   3  -1    6.60    6.40
  12   3   1   11.20    5.80
 -12   3  -1   11.70    6.80
 -13  -3  -1   15.70    8.40
 -13  -3  -1   14.20    9.10
  13  -3   1   23.90   38.60
  13  -3   1   21.60   12.20
  13   3   1   15.80    5.50
  13   3   1    8.80    6.30
 -13   3  -1   22.20    7.20
 -13   3  -1   29.50   11.10
  13   3   1   12.90    6.50
  14  -3   1   37.10   14.00
 -14  -3  -1   43.90   12.30
 -14  -3  -1   32.90   12.00
 -14   3  -1   21.60    8.10
  14   3   1   31.60    7.30
  14   3   1   28.10    8.20
 -14   3  -1   23.30    9.80
  14   3   1   35.90    9.40
 -15  -3  -1    2.90    7.80
  15  -3   1   26.50   13.50
 -15  -3  -1   29.90   11.00
  15   3   1   39.10    9.50
  15   3   1   47.90    9.10
 -15   3  -1   29.40    9.90
  15   3   1   62.99   12.00
 -15   3  -1   33.00   11.90
  15  -4  -1   -0.50    8.70
 -15  -4   1   -2.70    8.20
 -15  -4   1   11.20    7.50
 -15   4   1   16.60    6.40
  15   4  -1   -0.50    4.50
  15   4  -1   14.40    6.40
 -15   4   1   15.90    8.50
  15   4  -1    2.80    4.50
 -14  -4   1  -11.70    4.50
  14  -4  -1   -0.20    8.60
 -14  -4   1   -1.90    5.50
  14   4  -1    6.70    5.70
 -14   4   1    8.70    5.10
 -14   4   1  -13.20    3.40
  14   4  -1    0.00    3.90
  14   4  -1   -2.50    3.60
  13  -4  -1   13.20    9.20
  13  -4  -1   26.40   35.60
 -13  -4   1   -0.10    7.40
  13   4  -1    6.30    6.20
  13   4  -1    8.00    5.20
 -13   4   1    4.00    4.30
 -13   4   1   14.00    8.00
  13   4  -1   11.20    6.20
  12  -4  -1  104.69   34.00
 -12  -4   1   80.49   15.30
  12  -4  -1   77.09   10.80
 -12  -4   1   59.19   14.60
  12   4  -1   68.29   12.30
  12   4  -1   68.59   11.00
  12   4  -1   67.59   11.80
 -12   4   1   84.59   12.50
 -12   4   1   90.59   16.20
  12   4  -1   68.69   47.90
  11  -4  -1    8.10    3.80
 -11  -4   1   -6.70    4.20
  11  -4  -1    2.40    6.10
  11  -4  -1   27.20   22.90
 -11  -4   1   -0.20    6.10
 -11   4   1    4.10    4.20
  11   4  -1   -5.90   36.10
  11   4  -1    3.90    4.20
  11   4  -1   -3.70    3.50
  11   4  -1   10.40    5.30
 -11   4   1   -2.20    5.00
 -10  -4   1   44.60   11.60
  10  -4  -1   42.10    7.00
  10  -4  -1   35.60   10.60
 -10  -4   1   51.19   11.40
 -10   4   1   28.90    8.40
  10   4  -1   25.50    6.50
  10   4  -1   31.40    8.10
  10   4  -1   18.40   29.50
  10   4  -1   51.89   29.70
 -10   4   1   52.89    8.30
  10   4  -1   31.50    8.20
  -9  -4   1  184.38   20.10
   9  -4  -1  150.78   25.20
  -9  -4   1  154.98   19.90
   9  -4  -1  150.38   20.40
   9  -4  -1  142.49   25.20
   9  -4  -1  131.79   11.50
   9   4  -1  156.48   13.90
  -9   4   1  152.58   18.40
   9   4  -1  158.78   17.30
  -9   4   1  175.18   13.00
   9   4  -1  225.08   42.50
   9   4  -1  162.98   14.90
   8  -4  -1  136.39   22.00
   8  -4  -1  137.99   22.40
  -8  -4   1  152.58   17.80
   8  -4  -1  132.09   10.40
  -8  -4   1  141.09   37.10
  -8  -4   1  144.69   16.80
   8   4  -1  127.39   14.90
   8   4  -1  128.09   14.50
  -8   4   1  151.28   11.10
   8   4  -1  161.78   36.20
  -8   4   1  132.49   16.00
   8   4  -1  122.79   11.90
  -7  -4   1   11.30    4.90
  -7  -4   1   15.50   22.60
   7  -4  -1    4.60    2.00
   7  -4  -1   -7.10   11.10
  -7  -4   1    1.60    4.60
   7  -4  -1    9.00   10.10
   7  -4  -1   -1.70    4.20
   7   4  -1    7.20    3.70
   7   4  -1   11.30   20.20
  -7   4   1    8.40    3.10
   7   4  -1    6.70    3.50
   7   4  -1    2.10    3.40
  -7   4   1   10.10    4.30
  -6  -4   1   31.90    7.40
  -6  -4   1   59.09   23.00
   6  -4  -1   42.10   10.00
   6  -4  -1   26.10    9.40
  -6  -4   1   29.60    7.70
  -6   4   1   34.50    3.90
  -6   4   1   29.20    6.40
   6   4  -1   38.00    7.00
   6   4  -1   34.30   18.60
   6   4  -1   36.20    6.90
   6   4  -1   23.80    5.40
   5  -4  -1  229.78   19.60
  -5  -4   1  191.08   17.20
  -5  -4   1  258.47   36.40
   5  -4  -1  209.78   18.50
  -5   4   1  230.88   13.10
  -5   4   1  220.58   12.80
   5   4  -1  248.28   34.20
   5   4  -1  208.08   16.60
   5   4  -1  226.98   16.10
  -5   4   1  243.78   19.10
  -5   4   1  228.48   14.10
  -5   4   1  222.68   16.40
  -5   4   1  241.08   15.40
   4  -4  -1  312.57   21.90
   4  -4  -1  323.47   18.10
  -4  -4   1  327.17   35.90
  -4  -4   1  316.77   23.40
  -4  -4   1  333.27   22.20
   4  -4  -1  305.37   22.80
   4   4  -1  349.96   23.10
   4   4  -1  304.87   20.80
   4   4  -1  308.27   21.50
  -4   4   1  326.97   22.00
  -4   4   1  307.57   19.40
   4   4  -1  324.27   34.50
   3  -4  -1   14.50    2.00
   3  -4  -1   14.40    4.60
  -3  -4   1   10.00    3.80
  -3  -4   1   11.90    3.80
  -3  -4   1    6.80   12.00
   3  -4  -1   19.80    5.60
   3   4  -1    8.00    2.90
   3   4  -1   11.40    3.50
   3   4  -1    8.10    2.90
   3   4  -1   19.80   12.70
  -3   4   1    6.70    2.80
  -3   4   1   18.10    5.70
  -3   4   1   15.50    2.90
   2  -4  -1    2.70    1.50
   2  -4  -1    3.70    2.80
  -2  -4   1   -0.20    2.40
  -2  -4   1    3.10    9.30
   2  -4  -1    2.60    5.00
   2  -4  -1    3.00    1.30
  -2  -4   1    3.60    2.50
   2   4  -1    1.10    1.80
   2   4  -1    0.30    1.60
   2   4  -1    4.00    1.90
  -2   4   1    2.10    1.40
  -2   4   1    1.60    1.00
  -2   4   1    0.90    1.60
  -2   4   1    1.00    0.80
   2   4  -1   -1.80   10.90
  -2   4   1    9.00    5.30
  -2   4   1    0.60    0.70
   2   4  -1    8.30    2.60
  -1  -4   1   67.89    7.40
   1  -4  -1   57.79    4.10
  -1  -4   1   82.19   15.20
  -1  -4   1   79.69    6.90
   1  -4  -1   57.89    6.70
   1  -4  -1   59.09    5.00
  -1  -4   1   50.39    6.20
   1  -4  -1   54.99    7.00
   1  -4  -1   69.99    4.60
  -1  -4   1   72.99    5.70
   1  -4  -1   56.99    5.50
   1  -4  -1   76.59   11.00
  -1   4   1   65.39    5.50
   1   4  -1   56.19    6.40
   1   4  -1   80.19   14.50
   1   4  -1   75.39    6.10
  -1   4   1   68.79    5.90
  -1   4   1   67.89    5.10
  -1   4   1   62.29    4.70
  -1   4   1   56.09    5.50
   1   4  -1   73.39    6.00
   1   4  -1   58.99    7.00
   0  -4  -1  500.95   27.60
   0  -4  -1  506.85   28.10
   0  -4   1  490.15   29.10
   0  -4   1  507.75   29.10
   0  -4  -1  503.75   28.40
   0  -4  -1  458.35   28.50
   0  -4  -1  480.75   28.00
   0  -4   1  473.85   28.10
   0  -4   1  521.65   28.80
   0   4   1  513.15   27.90
   0   4  -1  530.65   28.20
   0   4  -1  526.25   28.40
   0   4  -1  508.55   28.30
   0   4   1  492.35   28.60
   0   4  -1  470.35   28.90
   0   4  -1  480.05   28.80
   0   4   1  490.05   28.60
   0   4   1  456.15   34.60
   0   4   1  464.35   27.90
   0   4   1  507.55   28.10
   0   4  -1  500.25   35.60
  -1  -4  -1 1029.70   55.39
   1  -4   1 1002.50   54.69
  -1  -4  -1 1041.60   56.19
   1  -4   1 1042.10   56.99
   1  -4   1  987.30   55.89
   1  -4   1 1008.40   54.89
  -1  -4  -1  976.90   55.99
   1  -4   1  890.11   60.29
  -1  -4  -1  907.41   64.29
   1  -4   1 1017.60   54.59
  -1  -4  -1  983.70   54.99
   1   4   1 1038.40   55.29
  -1   4  -1 1061.19   54.89
  -1   4  -1 1038.20   61.39
   1   4   1 1000.10   56.09
   1   4   1 1032.00   55.49
  -1   4  -1 1018.20   55.29
   1   4   1  998.50   54.99
   1   4   1 1035.30   56.09
   1   4   1  904.91   63.59
  -1   4  -1 1056.69   56.49
  -1   4  -1 1052.89   54.69
   2  -4   1  160.78   11.90
  -2  -4  -1  168.88   12.30
   2  -4   1  165.38   10.10
   2  -4   1  156.18   15.50
   2  -4   1  159.38   10.40
  -2  -4  -1  167.68   11.60
   2  -4   1  161.38   12.90
   2   4   1  158.48   23.00
  -2   4  -1  161.38   10.40
  -2   4  -1  170.78   16.00
  -2   4  -1  161.78    9.90
  -2   4  -1  175.18   10.20
   2   4   1  160.18   11.10
   2   4   1  149.49   11.70
  -2   4  -1  153.68   10.00
  -2   4  -1  154.98   12.00
   2   4   1  163.38   11.60
   2   4   1  183.88   11.60
   3  -4   1   96.19   12.90
  -3  -4  -1  101.99   20.70
   3  -4   1  108.39    7.40
   3  -4   1  125.79   11.00
  -3  -4  -1   98.79    9.00
  -3  -4  -1  114.89   11.70
   3   4   1  100.49    9.20
  -3   4  -1  122.59   14.50
   3   4   1  105.09    8.50
  -3   4  -1  102.69    6.90
   3   4   1  101.09   20.10
  -3   4  -1  105.89    6.90
  -3   4  -1   98.39    7.00
   3   4   1   94.09    8.60
   3   4   1  113.99    8.90
   4  -4   1   37.20    9.30
  -4  -4  -1   48.00    7.30
  -4  -4  -1   41.60   17.90
   4  -4   1   46.00   12.60
   4   4   1   43.30    6.50
  -4   4  -1   33.90    4.20
  -4   4  -1   36.20    3.90
  -4   4  -1   34.40    9.40
  -4   4  -1   30.50    3.50
   4   4   1   23.30   15.70
   5  -4   1   10.20    9.00
  -5  -4  -1   12.00    5.20
   5  -4   1    4.10    4.60
  -5  -4  -1    8.40    4.40
  -5  -4  -1   13.90   17.90
  -5   4  -1  -10.40    7.30
   5   4   1   -9.30   13.90
   5   4   1    6.20    3.00
   5   4   1    1.40    3.30
  -5   4  -1    4.50    2.40
  -5   4  -1    1.20    1.40
   5   4   1    6.10    3.40
  -5   4  -1    3.40    1.70
  -6  -4  -1  333.17   24.80
  -6  -4  -1  427.66   45.90
   6  -4   1  362.86   26.90
   6  -4   1  320.17   29.40
  -6  -4  -1  357.56   25.20
  -6   4  -1  345.77   21.50
  -6   4  -1  335.07   23.80
  -6   4  -1  305.77   20.70
   6   4   1  386.96   24.80
   6   4   1  359.26   23.40
   6   4   1  348.37   23.90
   6   4   1  435.86   43.70
  -6   4  -1  379.66   21.60
  -6   4  -1  380.36   30.10
   7  -4   1  -15.20   11.30
   7  -4   1    1.10    4.30
   7  -4   1   -0.10    1.90
  -7  -4  -1    1.60    3.80
  -7  -4  -1    9.60    4.90
   7   4   1    5.70    3.40
   7   4   1    2.80    3.60
  -7   4  -1   -1.30    2.00
  -7   4  -1   -1.20    2.60
   7   4   1   16.30   18.90
   7   4   1    0.30    3.40
  -8  -4  -1    3.10    4.60
   8  -4   1   -0.20    2.00
  -8  -4  -1    1.70    4.40
   8  -4   1    0.10   15.60
   8  -4   1    9.40   15.00
  -8   4  -1    5.00    3.00
   8   4   1   11.50   23.80
   8   4   1    0.40    3.60
   8   4   1    2.10    2.70
   8   4   1    4.40    3.50
   9  -4   1   21.90    5.10
   9  -4   1   59.99   20.70
   9  -4   1   18.40   18.70
   9  -4   1   25.40    9.30
  -9  -4  -1   30.80    8.60
  -9  -4  -1   29.10    8.40
  -9   4  -1   16.50    6.30
   9   4   1   63.79   28.50
   9   4   1   27.90   27.60
   9   4   1   26.40    6.90
   9   4   1   27.90    7.20
  10  -4   1  219.38   27.10
 -10  -4  -1  244.38   22.80
  10  -4   1  247.68   17.60
  10  -4   1  198.48   34.60
 -10  -4  -1  252.47   22.20
  10   4   1  213.38   47.20
  10   4   1  205.78   18.10
 -10   4  -1  260.87   22.00
  10   4   1  218.48   52.09
  10   4   1  253.87   20.30
 -10   4  -1  245.78   18.40
  10   4   1  235.68   21.70
  11  -4   1   30.80    6.70
 -11  -4  -1   33.30   10.40
  11  -4   1   20.40    9.50
 -11  -4  -1   22.80    8.90
 -11   4  -1   27.70    7.20
  11   4   1   24.60    6.60
  11   4   1   37.40   40.00
 -11   4  -1   32.70    9.80
  11   4   1   14.30    6.60
  11   4   1   36.20    8.50
  12  -4   1   54.29    9.20
  12  -4   1   64.59   33.10
 -12  -4  -1   81.59   16.00
 -12  -4  -1   63.99   14.00
  12   4   1   60.59   11.90
 -12   4  -1   61.99   10.60
  12   4   1   64.39   10.50
 -12   4  -1   80.09   16.60
  12   4   1   53.59   11.20
  12   4   1  112.79   48.40
  13  -4   1   19.70   10.20
 -13  -4  -1   23.30   10.50
 -13  -4  -1    6.70   12.40
  13  -4   1   22.00   37.90
 -13   4  -1   13.80    6.40
  13   4   1   14.50    5.90
  13   4   1   21.00    8.20
 -13   4  -1   16.10    8.40
  13   4   1    7.80    6.00
  14  -4   1   -7.40    5.60
 -14  -4  -1    6.10    7.70
 -14  -4  -1    6.30    7.80
  14   4   1    3.60    5.20
 -14   4  -1   17.00    6.80
  14   4   1    4.80    4.40
 -14   4  -1    4.30    7.40
  14   4   1    2.80    4.60
  15  -4   1   90.69   21.80
 -15  -4  -1   30.80   12.80
 -15  -4  -1   48.80   14.70
 -15   4  -1   51.69   14.30
 -15   4  -1   52.59   11.30
  15   4   1   58.99   13.20
  15   4   1   38.40   10.40
  15   4   1   46.40    9.70
 -15  -5   1    7.00    9.20
 -15  -5   1    0.30    6.20
  15   5  -1   -2.40    4.60
  15   5  -1    6.50    6.40
 -15   5   1   -7.90    3.90
  15   5  -1    4.00    5.40
  14  -5  -1   15.90   10.90
 -14  -5   1   16.80   10.30
 -14  -5   1   18.10    9.60
 -14   5   1   16.20    8.80
  14   5  -1   14.70    6.30
  14   5  -1    7.40    6.10
 -14   5   1   18.90    9.00
  14   5  -1   18.00    7.70
 -13  -5   1    7.10    7.90
 -13  -5   1   -2.10    5.30
  13  -5  -1   -8.90    4.80
  13  -5  -1  -22.60   31.20
  13   5  -1   -1.60    3.10
  13   5  -1   -0.80    4.10
 -13   5   1   -4.20    2.70
  13   5  -1    2.00    4.60
 -13   5   1    0.20    5.40
 -12  -5   1    8.10    7.30
  12  -5  -1   10.50    9.40
  12  -5  -1    6.40   27.60
 -12  -5   1   -0.50    6.10
 -12   5   1   11.90   10.20
  12   5  -1    2.20   48.10
  12   5  -1    0.70    4.30
  12   5  -1    6.80    5.30
 -12   5   1   10.90    5.00
  11  -5  -1  149.39   28.70
  11  -5  -1   82.69   17.30
  11  -5  -1  112.39   10.30
 -11  -5   1   81.19   16.10
 -11  -5   1   83.69   16.30
 -11   5   1  132.79   18.30
  11   5  -1   88.69   42.50
 -11   5   1  119.19   13.20
  11   5  -1   90.29   14.40
  11   5  -1  106.29   13.60
  11   5  -1   98.99   15.10
 -10  -5   1   13.80    7.60
  10  -5  -1   12.90    7.30
  10  -5  -1    6.80   18.90
 -10  -5   1   22.10    9.20
  10  -5  -1   23.00    4.90
  10   5  -1   43.40   31.80
 -10   5   1   10.30    5.90
  10   5  -1   17.90    6.60
 -10   5   1   19.30    6.00
  10   5  -1   33.70    8.30
  10   5  -1   21.70    6.10
   9  -5  -1    6.80   15.20
  -9  -5   1    7.90    6.50
  -9  -5   1   57.89   37.10
   9  -5  -1   11.30   16.10
   9  -5  -1    5.50    3.10
   9  -5  -1   23.90    9.30
  -9  -5   1    4.40    5.90
   9   5  -1   10.00    5.40
  -9   5   1   18.50    4.60
   9   5  -1   11.40    5.00
   9   5  -1   18.60    7.80
   9   5  -1   26.80   28.80
  -9   5   1   16.30    6.20
  -8  -5   1   26.10   30.30
   8  -5  -1   51.99   11.80
   8  -5  -1  103.89   28.80
   8  -5  -1   51.09   15.40
  -8  -5   1   78.69   13.90
   8   5  -1   54.09    9.50
   8   5  -1   60.59   10.20
   8   5  -1   49.40   26.80
  -8   5   1   71.69    8.00
   8   5  -1   71.59   11.00
  -7  -5   1    4.10    4.60
   7  -5  -1    7.80   11.00
  -7  -5   1   10.50    5.90
   7  -5  -1   -4.20   10.40
  -7  -5   1   43.50   27.00
   7  -5  -1    9.10    6.80
   7   5  -1   23.60   24.20
  -7   5   1    9.10    4.30
   7   5  -1    5.80    3.80
  -7   5   1   15.40    3.30
   7   5  -1    8.80    3.80
   7   5  -1   14.30    6.10
  -7   5   1   15.90    4.60
  -7   5   1    8.20    2.20
   6  -5  -1   92.79   13.70
  -6  -5   1  108.69   13.30
  -6  -5   1   85.79   12.50
  -6  -5   1   82.09   27.60
   6  -5  -1   95.19   13.80
  -6   5   1   96.99   13.40
  -6   5   1   96.69    9.90
   6   5  -1   82.09   25.70
  -6   5   1   84.59    6.40
  -6   5   1   87.79    6.10
   6   5  -1   93.49   11.70
   6   5  -1   66.69   10.00
  -6   5   1   72.59    9.80
   6   5  -1  103.59   11.60
  -5  -5   1  465.95   31.60
  -5  -5   1  465.75   50.79
   5  -5  -1  503.55   31.60
   5  -5  -1  425.76   32.00
  -5  -5   1  478.45   31.70
  -5   5   1  470.15   25.80
   5   5  -1  447.36   30.00
   5   5  -1  480.15   29.80
  -5   5   1  479.55   28.20
   5   5  -1  461.45   47.80
   5   5  -1  454.85   30.30
  -5   5   1  485.75   31.50
  -5   5   1  485.65   25.90
  -5   5   1  471.05   27.00
  -4  -5   1   16.70    5.80
   4  -5  -1    7.20    4.90
  -4  -5   1   21.80   17.30
  -4  -5   1    4.10    5.10
   4  -5  -1    7.70    6.20
  -4   5   1    6.40    6.30
   4   5  -1    8.20    3.70
  -4   5   1    4.40    1.20
   4   5  -1    6.80    3.40
   4   5  -1    4.20    3.50
  -4   5   1    1.30    2.30
   4   5  -1   -6.40   13.70
  -3  -5   1  310.57   20.20
   3  -5  -1  287.17   20.90
   3  -5  -1  274.87   17.60
  -3  -5   1  300.67   33.40
   3  -5  -1  267.87   16.60
  -3  -5   1  283.87   21.70
   3  -5  -1  293.77   22.10
   3   5  -1  263.07   19.90
   3   5  -1  317.67   33.10
   3   5  -1  279.97   19.30
   3   5  -1  275.57   19.80
  -3   5   1  297.37   22.20
  -3   5   1  291.07   16.20
  -3   5   1  292.77   16.00
  -3   5   1  271.17   17.40
   2  -5  -1  410.96   23.50
   2  -5  -1  388.56   28.70
   2  -5  -1  389.46   23.50
  -2  -5   1  388.66   26.80
  -2  -5   1  434.66   37.80
  -2  -5   1  396.66   25.30
   2  -5  -1  406.16   26.00
   2   5  -1  389.86   24.60
   2   5  -1  400.16   24.90
  -2   5   1  403.16   23.60
  -2   5   1  384.06   22.20
  -2   5   1  408.36   22.30
   2   5  -1  431.26   24.60
  -2   5   1  390.16   24.50
  -2   5   1  365.46   28.40
   2   5  -1  419.56   41.00
   2   5  -1  395.96   24.70
   1  -5  -1  353.06   21.50
   1  -5  -1  369.36   23.40
  -1  -5   1  374.16   22.90
   1  -5  -1  358.96   20.00
   1  -5  -1  337.77   21.60
   1  -5  -1  360.86   20.50
  -1  -5   1  358.06   22.80
   1  -5  -1  429.16   33.70
  -1  -5   1  350.06   32.10
  -1   5   1  344.17   22.80
  -1   5   1  346.77   21.60
  -1   5   1  375.86   21.00
   1   5  -1  374.16   21.90
   1   5  -1  361.66   22.20
  -1   5   1  339.87   21.40
  -1   5   1  399.36   28.90
   1   5  -1  345.77   22.30
   1   5  -1  352.86   22.00
   1   5  -1  348.37   31.50
  -1   5   1  350.26   20.70
   0  -5   1  666.53   35.60
   0  -5  -1  613.54   35.50
   0  -5  -1  650.43   36.30
   0  -5  -1  608.14   36.60
   0  -5   1  643.04   36.70
   0  -5   1  608.24   36.20
   0  -5   1  617.84   36.90
   0  -5  -1  638.14   36.00
   0   5   1  646.94   36.00
   0   5   1  646.64   36.70
   0   5   1  646.44   35.90
   0   5  -1  658.83   36.00
   0   5  -1  623.64   44.40
   0   5   1  612.84   44.10
   0   5  -1  635.04   36.20
   0   5   1  644.14   35.70
   0   5  -1  656.13   36.20
   0   5   1  612.44   36.90
   0   5  -1  625.14   36.90
  -1  -5  -1  975.50   53.59
   1  -5   1  928.01   55.29
   1  -5   1  960.10   52.09
   1  -5   1  952.80   52.79
  -1  -5  -1  972.00   53.19
  -1  -5  -1  962.90   54.29
   1  -5   1  948.41   60.89
   1  -5   1  975.60   54.29
   1  -5   1  987.50   53.19
  -1  -5  -1  928.01   71.29
   1   5   1  972.00   53.19
  -1   5  -1  954.20   52.99
  -1   5  -1  932.91   53.59
  -1   5  -1  972.70   54.49
   1   5   1  984.60   64.79
   1   5   1 1005.80   54.49
  -1   5  -1  960.50   52.69
  -1   5  -1  951.50   52.89
  -1   5  -1  992.30   60.99
   1   5   1  956.50   53.59
   1   5   1  980.80   53.49
   2  -5   1  522.95   28.80
   2  -5   1  523.25   33.40
   2  -5   1  535.55   28.60
   2  -5   1  511.25   31.80
  -2  -5  -1  489.15   44.50
  -2  -5  -1  514.95   32.30
   2  -5   1  522.05   29.90
  -2  -5  -1  513.65   31.50
  -2   5  -1  546.25   29.90
  -2   5  -1  512.85   32.20
  -2   5  -1  524.45   30.50
   2   5   1  536.35   43.40
   2   5   1  535.65   30.90
  -2   5  -1  549.74   30.00
  -2   5  -1  536.05   41.00
   2   5   1  535.55   31.30
  -2   5  -1  557.24   29.80
   2   5   1  547.75   31.70
   2   5   1  549.45   32.30
   3  -5   1  119.69    8.00
   3  -5   1  114.79   13.00
  -3  -5  -1  105.49   10.10
   3  -5   1  134.39   16.00
  -3  -5  -1  131.99   14.60
  -3  -5  -1  119.89   24.90
  -3   5  -1  129.19    8.10
  -3   5  -1  112.49    7.80
  -3   5  -1  104.99    8.10
   3   5   1  118.99   10.50
  -3   5  -1  118.89    7.50
  -3   5  -1  141.69   17.40
   3   5   1   93.59    9.20
   3   5   1  104.79    9.10
   3   5   1  121.79   23.90
  -4  -5  -1  301.57   22.50
  -4  -5  -1  329.57   22.20
   4  -5   1  332.47   25.80
   4  -5   1  302.77   23.50
  -4  -5  -1  327.47   44.20
   4   5   1  296.87   21.30
  -4   5  -1  309.17   18.80
   4   5   1  294.47   39.20
   4   5   1  332.87   22.30
  -4   5  -1  318.67   18.70
  -4   5  -1  366.36   26.90
   4   5   1  325.37   21.20
  -4   5  -1  324.97   18.70
  -5  -5  -1   22.80   18.60
  -5  -5  -1   37.90    7.80
   5  -5   1   23.10    7.10
   5  -5   1   29.00   10.30
  -5  -5  -1   30.60    7.10
  -5   5  -1   29.30    3.80
  -5   5  -1   26.30    3.90
  -5   5  -1   33.50    4.60
   5   5   1   28.80    5.90
  -5   5  -1   55.79   12.10
   5   5   1   34.10   20.00
  -5   5  -1   29.40    4.90
   5   5   1   32.80    7.00
   5   5   1   35.40    6.40
   6  -5   1    1.10    4.40
   6  -5   1    8.90   10.40
  -6  -5  -1    5.80    4.70
   6  -5   1    1.70    1.60
  -6  -5  -1   25.40   22.00
  -6  -5  -1    1.40    4.20
  -6   5  -1    5.50    2.60
   6   5   1   40.50   20.60
  -6   5  -1    1.20    1.70
   6   5   1    3.10    3.80
   6   5   1    2.10    3.50
  -6   5  -1    8.30   10.50
  -6   5  -1    1.90    1.60
   6   5   1    2.00    2.80
  -7  -5  -1  782.52   50.79
  -7  -5  -1  788.92   74.79
   7  -5   1  858.51   55.99
  -7  -5  -1  809.22   50.99
  -7   5  -1  848.72   55.29
   7   5   1  846.12   49.70
  -7   5  -1  818.02   46.60
  -7   5  -1  823.82   46.50
   7   5   1  817.92   50.29
   7   5   1  795.32   48.70
   7   5   1  774.02   70.49
  -7   5  -1  797.82   49.40
  -8  -5  -1   17.90    6.80
   8  -5   1    8.10    5.50
   8  -5   1   35.10   15.00
   8  -5   1   11.50    3.30
  -8  -5  -1   27.80    7.70
   8   5   1   21.80    6.40
   8   5   1   20.40   27.50
  -8   5  -1   17.00    4.40
  -8   5  -1   10.00    5.00
   8   5   1    9.10    4.90
   9  -5   1   39.00    6.50
  -9  -5  -1   39.20   10.00
   9  -5   1    3.10   17.30
   9  -5   1   56.79   13.00
  -9  -5  -1   41.20    9.90
   9   5   1   55.39   11.00
   9   5   1    6.10   27.20
   9   5   1   39.40    8.40
   9   5   1   27.20    6.60
   9   5   1    9.90   29.50
  -9   5  -1   35.10    6.50
  -9   5  -1   41.40    9.20
  10  -5   1  258.97   29.60
  10  -5   1  236.28   34.50
  10  -5   1  237.88   17.60
 -10  -5  -1  245.18   23.80
 -10  -5  -1  274.97   28.50
  10   5   1  192.28   46.10
 -10   5  -1  228.98   19.80
  10   5   1  262.97   20.30
  10   5   1  249.88   21.40
  10   5   1  297.97   51.09
  10   5   1  264.07   21.60
 -10   5  -1  268.07   22.60
  11  -5   1   27.40   25.70
 -11  -5  -1   22.10    9.40
  11  -5   1   22.30   11.10
 -11  -5  -1   18.90    8.40
  11  -5   1   18.20    5.20
  11   5   1    8.20    5.90
  11   5   1   22.90    6.70
  11   5   1   37.70   44.30
 -11   5  -1   26.60    8.40
  11   5   1    6.80    4.90
 -11   5  -1   16.70    5.60
  12  -5   1   38.40   13.50
 -12  -5  -1   28.10   10.50
 -12  -5  -1   30.90   10.80
  12  -5   1   33.80   30.80
  12  -5   1   37.40    7.10
  12   5   1   31.20    8.20
  12   5   1   28.00    9.70
 -12   5  -1   27.60    7.90
  12   5   1   29.80    9.40
  12   5   1   -4.80   44.00
 -13  -5  -1   13.90    9.50
  13  -5   1    2.60    7.30
  13  -5   1   59.79   36.60
 -13  -5  -1   16.10    9.20
 -13   5  -1   14.10    6.50
  13   5   1    5.20    4.80
  13   5   1    4.40    5.00
 -13   5  -1    9.50    7.60
  13   5   1   11.20    6.40
 -14  -5  -1   29.20   12.30
 -14  -5  -1   50.89   13.50
  14  -5   1   51.29   17.10
 -14   5  -1   59.99   14.60
 -14   5  -1   38.60    9.90
  14   5   1   52.29   11.70
  14   5   1   41.70   10.50
 -15  -5  -1    1.30    6.90
 -15  -5  -1    5.50    8.30
  15   5   1   -3.50    3.80
  15   5   1    2.50    3.90
 -15   5  -1   -1.40    5.80
  15   5   1   11.90    7.30
 -15  -6   1   19.90   10.30
  15  -6  -1    6.00    9.80
 -15  -6   1   35.60   17.00
  15   6  -1   31.70    8.80
  15   6  -1   21.30    8.20
  15   6  -1   17.20    9.10
 -14  -6   1   73.69   16.80
  14  -6  -1   89.99   21.50
 -14  -6   1  111.09   22.20
  14   6  -1   64.09   13.10
 -14   6   1  116.69   19.60
  14   6  -1   88.99   15.30
  14   6  -1   92.19   14.50
 -14   6   1   72.29   14.30
 -13  -6   1   57.79   14.60
  13  -6  -1   65.69   17.60
  13  -6  -1   81.19   33.80
 -13  -6   1   55.19   15.80
 -13   6   1   53.09   13.90
  13   6  -1   44.90   10.80
 -13   6   1   42.50    9.20
  13   6  -1   42.70   10.70
  12  -6  -1   55.79   15.30
 -12  -6   1   44.90   13.30
 -12   6   1   79.79   10.90
 -12   6   1   72.89   15.90
  12   6  -1   71.59   12.10
 -12   6   1   86.39   12.50
  12   6  -1   60.79   12.40
  12   6  -1   61.39   12.10
 -11  -6   1   27.20    9.70
  11  -6  -1   36.00    6.20
  11  -6  -1   56.59   22.70
  11  -6  -1   21.90   10.10
 -11  -6   1   40.50   12.50
  11   6  -1   28.00    7.80
 -11   6   1   48.80    9.10
  11   6  -1   27.80    8.70
 -11   6   1   24.10    8.90
  11   6  -1    2.00   47.40
  11   6  -1   24.90    8.30
 -11   6   1   39.40    8.10
  10  -6  -1  471.85   40.80
 -10  -6   1  500.75   35.00
  10  -6  -1  387.06   27.50
  10  -6  -1  433.46   36.50
 -10  -6   1  407.96   34.40
 -10   6   1  468.05   33.00
  10   6  -1  402.36   31.00
 -10   6   1  420.66   27.40
 -10   6   1  417.86   28.60
  10   6  -1  367.56   65.29
  10   6  -1  441.96   30.50
  10   6  -1  442.36   31.80
   9  -6  -1  379.56   32.10
   9  -6  -1  362.16   34.40
  -9  -6   1  389.96   30.90
   9  -6  -1  362.96   33.60
  -9  -6   1  363.76   29.70
  -9  -6   1  370.36   65.39
   9   6  -1  336.97   27.20
   9   6  -1  367.06   27.80
   9   6  -1  376.86   56.49
  -9   6   1  405.86   28.70
   9   6  -1  423.46   27.70
  -9   6   1  354.06   25.80
  -9   6   1  381.06   24.10
  -8  -6   1    2.30    5.10
   8  -6  -1    1.90   11.30
   8  -6  -1    5.90    5.70
  -8  -6   1   -5.10    4.40
   8  -6  -1    2.20    1.50
  -8  -6   1   18.30   34.10
  -8   6   1    1.40    3.60
   8   6  -1    1.50    3.30
   8   6  -1    7.10    4.90
  -8   6   1    4.30    3.40
  -8   6   1    7.70    3.30
   8   6  -1   22.50   25.70
   8   6  -1    2.10    3.20
  -7  -6   1  336.17   54.69
  -7  -6   1  326.37   26.30
   7  -6  -1  340.97   27.50
  -7   6   1  302.97   19.80
   7   6  -1  305.27   26.80
   7   6  -1  419.76   55.59
   7   6  -1  330.67   26.70
  -7   6   1  382.66   22.50
   7   6  -1  370.36   25.20
  -7   6   1  349.07   24.30
  -6  -6   1  518.45   55.09
   6  -6  -1  414.16   36.40
  -6  -6   1  458.85   32.60
   6  -6  -1  489.65   34.30
  -6  -6   1  456.75   32.50
   6   6  -1  434.46   31.00
  -6   6   1  433.66   33.60
  -6   6   1  464.95   26.30
   6   6  -1  455.15   51.59
  -6   6   1  484.95   26.60
   6   6  -1  477.45   31.20
   6   6  -1  477.55   30.60
  -6   6   1  514.15   30.80
  -6   6   1  506.15   28.80
  -5  -6   1   59.89   10.00
   5  -6  -1   63.39   10.80
   5  -6  -1   42.30    9.80
  -5  -6   1   44.00    8.50
  -5  -6   1   66.39   26.00
  -5   6   1   53.29    6.50
   5   6  -1   63.09    9.60
   5   6  -1   45.80    8.50
  -5   6   1   62.09    7.10
  -5   6   1   65.89   10.60
   5   6  -1   -2.00   19.60
  -5   6   1   59.19    6.00
   5   6  -1   39.00    7.00
   4  -6  -1  619.94   38.90
  -4  -6   1  616.84   37.70
  -4  -6   1  570.24   37.70
  -4  -6   1  578.44   54.89
   4  -6  -1  606.44   39.00
  -4   6   1  579.14   32.40
   4   6  -1  605.14   36.90
  -4   6   1  575.34   38.60
   4   6  -1  582.54   36.40
  -4   6   1  606.04   34.20
   4   6  -1  592.94   54.29
   4   6  -1  582.54   36.00
   3  -6  -1  136.29   16.50
   3  -6  -1  109.89    8.80
  -3  -6   1   81.89   11.30
  -3  -6   1   80.29   22.90
  -3  -6   1  138.39   14.40
   3  -6  -1  137.89   15.50
   3   6  -1  133.99   26.60
   3   6  -1   92.29   10.30
   3   6  -1  123.89   12.50
  -3   6   1  136.19   17.30
   3   6  -1  136.09   11.10
  -3   6   1  103.79    8.60
  -3   6   1  106.29    7.40
  -3   6   1   96.19    7.90
  -2  -6   1   29.50   19.00
  -2  -6   1    5.70    4.40
   2  -6  -1    5.20    2.60
   2  -6  -1    2.50    3.90
   2  -6  -1    9.50    8.20
  -2  -6   1    2.80    3.80
  -2   6   1   -0.50    1.80
  -2   6   1    4.40    2.60
   2   6  -1    3.70    2.80
  -2   6   1   -6.90    8.40
  -2   6   1    1.40    1.50
   2   6  -1   17.20   13.70
  -2   6   1    5.00    2.70
   2   6  -1    9.80    3.70
   2   6  -1    3.80    2.90
  -2   6   1    5.80    3.20
   1  -6  -1  755.62   41.90
   1  -6  -1  793.82   45.40
   1  -6  -1  754.62   43.30
   1  -6  -1  757.62   43.00
  -1  -6   1  797.52   44.70
  -1  -6   1  681.33   55.79
   1  -6  -1  789.32   57.09
  -1  -6   1  715.73   44.30
   1  -6  -1  764.62   41.20
  -1   6   1  732.93   43.20
   1   6  -1  722.43   44.60
  -1   6   1  737.03   43.10
  -1   6   1  778.52   42.40
   1   6  -1  712.33   43.70
   1   6  -1  784.02   43.50
   1   6  -1  806.02   56.49
   1   6  -1  794.92   43.90
  -1   6   1  765.42   42.20
  -1   6   1  748.03   51.19
   0  -6   1  547.75   33.60
   0  -6   1  597.44   35.20
   0  -6  -1  620.04   33.70
   0  -6  -1  601.54   34.90
   0  -6  -1  587.94   34.60
   0  -6   1  599.14   35.60
   0   6   1  619.84   45.10
   0   6  -1  620.04   34.90
   0   6  -1  596.64   34.70
   0   6  -1  555.54   44.20
   0   6  -1  561.54   35.30
   0   6   1  604.74   35.70
   0   6   1  593.64   35.10
   0   6  -1  621.34   34.50
   0   6   1  608.54   34.20
   1  -6   1  215.88   14.00
  -1  -6  -1  217.58   15.40
   1  -6   1  203.38   14.90
  -1  -6  -1  193.18   14.40
   1  -6   1  195.48   13.90
   1  -6   1  210.48   16.40
   1  -6   1  252.07   24.60
   1  -6   1  203.38   13.60
  -1   6  -1  221.08   13.70
   1   6   1  196.88   14.90
   1   6   1  208.28   14.40
  -1   6  -1  219.28   23.70
  -1   6  -1  202.48   13.80
   1   6   1  193.38   13.90
  -1   6  -1  180.08   14.80
   1   6   1  208.38   28.60
   1   6   1  212.28   14.20
  -1   6  -1  202.48   13.70
   2  -6   1    7.50    1.40
  -2  -6  -1    5.90   13.40
   2  -6   1    8.10    2.40
   2  -6   1   10.50    1.80
  -2  -6  -1    2.20    3.80
  -2  -6  -1    2.10    3.50
   2  -6   1    4.80    3.20
   2  -6   1    1.70    8.60
   2   6   1    5.80    2.90
   2   6   1   27.20   14.90
  -2   6  -1    2.40    1.80
   2   6   1    4.20    3.30
  -2   6  -1    2.70    2.10
  -2   6  -1   -0.90    9.10
   2   6   1    9.90    4.10
   2   6   1   10.90    3.20
  -3  -6  -1  160.88   14.40
   3  -6   1  157.08   10.80
  -3  -6  -1  152.08   13.30
   3  -6   1  160.18   21.20
  -3  -6  -1  108.99   26.60
   3  -6   1  155.38   15.00
  -3   6  -1  201.78   20.60
  -3   6  -1  155.78   10.50
   3   6   1  197.98   30.40
  -3   6  -1  146.59   11.00
  -3   6  -1  154.38   10.10
   3   6   1  164.98   13.00
   3   6   1  188.28   13.80
   3   6   1  154.68   12.50
  -3   6  -1  146.39   10.50
   4  -6   1   43.10    9.00
  -4  -6  -1   38.20    7.90
  -4  -6  -1   28.50    6.70
  -4  -6  -1   54.89   23.30
   4  -6   1   29.80   11.00
   4   6   1   49.70   19.40
  -4   6  -1   46.80    5.20
   4   6   1   37.20    7.30
  -4   6  -1   49.99    5.60
  -4   6  -1   42.10    4.90
  -4   6  -1   65.99   13.30
   4   6   1   48.70    7.60
   4   6   1   40.40    7.40
  -5  -6  -1 1868.41  134.69
   5  -6   1 1907.31  114.29
  -5  -6  -1 2011.60  115.19
   5  -6   1 2054.39  115.59
  -5  -6  -1 2026.30  113.39
  -5   6  -1 1985.60  108.09
  -5   6  -1 1962.00  115.49
  -5   6  -1 2087.79  108.09
   5   6   1 1951.00  111.19
   5   6   1 2098.59  112.69
  -5   6  -1 2068.19  108.19
   5   6   1 1852.31  131.09
  -5   6  -1 2093.19  108.09
   5   6   1 2129.69  112.19
  -6  -6  -1  856.81   73.69
  -6  -6  -1  741.63   48.50
  -6  -6  -1  811.02   48.70
   6  -6   1  739.53   50.19
   6  -6   1  778.42   51.39
  -6   6  -1  776.62   51.59
  -6   6  -1  791.22   43.40
   6   6   1  781.32   47.90
   6   6   1  803.32   69.29
   6   6   1  758.22   47.20
  -6   6  -1  764.02   43.60
  -6   6  -1  741.53   42.70
   6   6   1  826.82   47.10
   7  -6   1    8.30    2.70
  -7  -6  -1    4.30    4.50
  -7  -6  -1    2.90    9.10
   7  -6   1    5.50    5.40
  -7  -6  -1   28.10   30.60
   7  -6   1    7.70   11.80
  -7   6  -1   13.00    3.30
  -7   6  -1    8.20    2.40
  -7   6  -1    8.40    4.20
   7   6   1    5.40    4.20
  -7   6  -1    6.10   12.10
   7   6   1  -14.20   23.00
   7   6   1    1.00    3.60
  -7   6  -1   12.30    3.60
  -8  -6  -1  354.56   27.30
  -8  -6  -1  402.56   61.19
   8  -6   1  303.17   27.70
   8  -6   1  361.06   33.10
  -8   6  -1  296.67   21.20
  -8   6  -1  341.47   21.60
   8   6   1  375.56   56.89
   8   6   1  319.87   24.70
   8   6   1  314.17   23.60
   9  -6   1   84.49   15.90
   9  -6   1   89.59   22.60
   9  -6   1   79.99   22.30
   9  -6   1   68.39    8.70
  -9  -6  -1   85.79   15.10
  -9  -6  -1   84.29   15.50
   9   6   1   80.69   12.40
   9   6   1   27.90   32.10
  -9   6  -1   92.79   10.60
  -9   6  -1   65.29   11.50
   9   6   1  100.59   14.20
   9   6   1  103.79   13.20
  -9   6  -1   97.69   10.60
  10  -6   1   89.39   25.90
  10  -6   1  101.89   11.20
  10  -6   1   82.99   16.60
 -10  -6  -1  119.69   19.00
 -10  -6  -1   86.79   15.50
  10   6   1  143.39   17.50
  10   6   1  101.59   46.70
 -10   6  -1   96.59   17.90
  10   6   1  100.39   14.40
 -10   6  -1   98.79   14.40
 -10   6  -1  117.09   12.90
  10   6   1  154.98   47.50
  10   6   1  115.79   13.90
  11  -6   1   86.29   28.70
 -11  -6  -1   68.29   15.10
 -11  -6  -1  106.89   17.70
  11  -6   1   81.09   10.00
  11  -6   1  103.29   19.70
 -11   6  -1   81.59   15.00
  11   6   1   82.99   14.00
  11   6   1   67.89   11.50
  11   6   1  126.89   48.80
  11   6   1   92.49   14.50
 -11   6  -1  100.49   12.30
 -11   6  -1   81.29   10.90
  12  -6   1   41.30   30.30
  12  -6   1   37.20   13.70
 -12  -6  -1   37.00   18.30
 -12  -6  -1   43.80   12.40
  12   6   1   45.40   10.70
 -12   6  -1   53.39    8.90
 -12   6  -1   56.49    9.90
  12   6   1   46.80   10.90
  12   6   1   28.70    8.10
 -12   6  -1   38.40   10.90
 -13  -6  -1    8.80    7.70
  13  -6   1   32.20   12.40
 -13  -6  -1   19.10   10.60
  13   6   1    4.60    5.00
 -13   6  -1    6.70    7.70
  13   6   1   15.50    7.00
 -13   6  -1   39.60    8.90
  13   6   1   30.40    9.40
 -13   6  -1   35.70    7.90
 -14  -6  -1   10.20    8.80
  14  -6   1    5.90    9.20
 -14  -6  -1   -0.60    7.70
  14   6   1   -3.10    3.70
 -14   6  -1    5.90    6.90
  14   6   1    6.40    4.90
  14   6   1   15.20    7.20
 -15  -6  -1   41.60   15.30
  15  -6   1   91.99   21.40
 -15  -6  -1   47.50   14.20
  15   6   1   62.79   13.50
  15   6   1   64.99   13.40
  15   6   1   58.59   11.30
  14  -7  -1    0.70    7.70
 -14  -7   1    3.00    9.20
 -14  -7   1    2.60    6.90
  14   7  -1    2.10    4.90
  14   7  -1   15.00    8.40
  14   7  -1   -2.10    4.20
 -14   7   1   -6.40    4.20
 -13  -7   1   13.10    9.70
 -13  -7   1   -2.80    7.10
  13  -7  -1   18.80   10.40
 -13   7   1   14.00    7.10
  13   7  -1    5.20    6.20
 -13   7   1   12.80    6.80
  13   7  -1    8.30    5.90
  13   7  -1    6.10    5.00
 -12  -7   1   75.09   15.30
  12  -7  -1   59.09   16.60
 -12  -7   1   78.69   17.70
  12   7  -1   60.69   12.60
  12   7  -1   41.10   11.20
  12   7  -1   75.69   13.60
 -12   7   1   54.39   10.00
 -12   7   1   63.19   13.90
 -12   7   1   45.60    8.40
 -11  -7   1   -1.60    6.30
  11  -7  -1    8.70    8.60
  11  -7  -1   36.40   19.70
 -11   7   1   26.90    6.20
  11   7  -1   28.80    9.00
 -11   7   1   16.80    5.80
  11   7  -1    2.80    4.90
 -11   7   1   17.00    8.60
  11   7  -1   26.00    7.30
 -10  -7   1   46.40   12.50
  10  -7  -1   25.40   21.20
  10  -7  -1   40.20   12.80
 -10  -7   1   17.80    9.60
 -10   7   1   11.40    4.80
  10   7  -1   42.00   40.10
  10   7  -1   32.20    9.10
  10   7  -1   18.10    7.20
 -10   7   1   29.30    8.90
  10   7  -1   22.60    7.00
 -10   7   1   21.70    5.20
   9  -7  -1   69.49   14.90
   9  -7  -1   46.80   15.10
   9  -7  -1   60.09   14.80
  -9  -7   1   74.19   14.60
  -9  -7   1   43.20   48.10
  -9  -7   1   28.70    9.90
  -9   7   1   59.49   11.10
   9   7  -1   55.89    9.80
  -9   7   1   59.39    8.60
   9   7  -1   71.89   11.70
  -9   7   1   58.79    7.60
   9   7  -1  124.39   38.80
   9   7  -1   61.89   11.10
  -8  -7   1  279.27   54.69
   8  -7  -1  213.18   24.80
   8  -7  -1  144.99   17.80
   8  -7  -1  128.19   18.00
  -8  -7   1  138.29   18.40
   8   7  -1  156.38   18.00
   8   7  -1  152.18   17.30
   8   7  -1  130.69   15.70
   8   7  -1  164.38   37.30
  -8   7   1  129.09   10.80
  -8   7   1  133.29   11.80
  -7  -7   1   94.79   14.70
  -7  -7   1  117.39   40.30
   7  -7  -1  121.29   18.40
  -7  -7   1   96.69   14.90
   7  -7  -1  107.29   14.70
  -7   7   1  101.89   14.40
  -7   7   1  104.09   13.10
  -7   7   1   98.79    7.60
   7   7  -1   97.89   34.40
   7   7  -1   91.39   12.40
   7   7  -1   85.69   12.50
  -7   7   1   80.99    9.70
   7   7  -1   96.39   13.40
   6  -7  -1  186.38   22.00
  -6  -7   1  216.78   44.10
   6  -7  -1  167.58   17.90
  -6  -7   1  158.38   18.80
  -6   7   1  173.38   14.20
   6   7  -1  174.08   15.70
  -6   7   1  171.28   12.50
   6   7  -1  230.58   27.60
  -6   7   1  146.49   10.60
  -6   7   1  177.48   18.50
  -6   7   1  162.78   10.70
   6   7  -1  173.28   38.30
   5  -7  -1  103.89   14.70
  -5  -7   1  119.69   30.50
  -5  -7   1  133.29   15.20
  -5  -7   1   96.29   13.70
   5  -7  -1  156.18   18.00
   5   7  -1  114.19   12.90
  -5   7   1  104.69    8.00
   5   7  -1  103.59   12.70
  -5   7   1  116.79    9.30
   5   7  -1  113.29   29.90
  -5   7   1  115.69    7.80
   5   7  -1  129.39   14.30
  -5   7   1  115.29   15.80
   4  -7  -1   84.69    7.60
  -4  -7   1   67.39   10.70
   4  -7  -1  110.99   16.00
  -4  -7   1   44.30   25.20
   4  -7  -1   93.19   13.80
  -4  -7   1   99.09   12.70
  -4   7   1   77.79    7.30
   4   7  -1   95.79   10.90
  -4   7   1   69.99    6.50
  -4   7   1   78.19   14.10
   4   7  -1   69.59   24.80
   4   7  -1   66.19   10.00
  -4   7   1   74.99    6.00
   4   7  -1   88.99   11.00
  -3  -7   1  135.39   14.60
   3  -7  -1  113.59   15.00
  -3  -7   1  177.18   17.30
   3  -7  -1  125.19   10.10
   3  -7  -1  153.48   20.40
  -3  -7   1  144.09   32.30
  -3   7   1  127.79    7.90
   3   7  -1  124.59   11.30
   3   7  -1  128.99   11.80
  -3   7   1  150.68   19.80
  -3   7   1  116.59   10.50
   3   7  -1  130.69   11.70
  -3   7   1  119.59    8.80
   3   7  -1  128.39   28.30
  -3   7   1  112.29    9.80
   2  -7  -1   51.69    7.10
   2  -7  -1   59.69   15.40
  -2  -7   1   21.90   34.40
   2  -7  -1   37.80    7.80
  -2  -7   1   38.60    7.80
  -2  -7   1   57.39    9.10
  -2   7   1   52.99    6.80
  -2   7   1   52.39    8.80
  -2   7   1   64.79    6.40
  -2   7   1   47.40   13.90
  -2   7   1   45.70    5.50
   2   7  -1   44.20   19.50
   2   7  -1   46.40    7.50
   2   7  -1   42.00    7.10
   2   7  -1   65.59    8.30
  -1  -7   1   64.89    9.60
  -1  -7   1   91.99   22.90
  -1  -7   1   78.69   10.30
   1  -7  -1   69.59    5.70
   1  -7  -1   71.89   17.00
   1  -7  -1   73.89    7.50
   1  -7  -1   74.39    8.50
   1   7  -1   72.69    9.30
  -1   7   1   76.09   17.60
  -1   7   1   64.89    8.50
  -1   7   1   73.39    8.60
   1   7  -1   71.29   19.10
  -1   7   1   84.19    7.40
  -1   7   1   78.79    6.90
   1   7  -1   73.39    8.90
   1   7  -1   81.19    9.20
   0  -7   1  229.78   17.30
   0  -7  -1  298.37   31.50
   0  -7  -1  240.98   15.40
   0  -7  -1  232.78   16.50
   0  -7   1  260.27   17.50
   0  -7  -1  231.18   16.70
   0   7   1  321.57   30.70
   0   7  -1  267.37   30.10
   0   7  -1  237.08   17.60
   0   7   1  227.28   15.90
   0   7   1  229.98   16.50
   0   7  -1  248.48   16.70
   0   7  -1  223.28   16.20
   0   7  -1  236.48   16.60
   0   7   1  250.87   16.50
   0   7   1  236.88   16.90
   1  -7   1   -2.90   11.80
  -1  -7  -1    7.90    3.80
   1  -7   1   12.20    3.60
   1  -7   1   11.30    4.00
  -1  -7  -1   14.70    5.10
   1  -7   1   10.40    2.50
   1  -7   1   19.60    6.40
  -1   7  -1   12.00    3.40
   1   7   1   19.00    4.60
  -1   7  -1   16.60    5.20
   1   7   1   15.60    4.10
  -1   7  -1   10.90    3.50
   1   7   1   -0.10   12.70
   1   7   1   14.30    4.00
   1   7   1   17.40    4.80
  -1   7  -1   27.30   21.60
  -2  -7  -1  102.69   24.90
   2  -7   1   66.79    5.20
   2  -7   1   77.49    5.80
   2  -7   1   75.69    8.20
  -2  -7  -1   94.59   11.60
  -2  -7  -1   89.29   10.40
   2  -7   1   80.19   17.40
   2  -7   1   87.09   12.50
   2  -7   1   94.69   10.70
   2   7   1   77.89    8.80
  -2   7  -1  127.89   20.60
   2   7   1   76.89    9.20
   2   7   1   82.49    9.90
  -2   7  -1   76.79    7.00
   2   7   1   74.49    9.70
  -2   7  -1   87.19    7.30
  -2   7  -1   74.89    7.90
   2   7   1   64.09   20.90
   3  -7   1   47.70    9.60
   3  -7   1   60.69   15.20
  -3  -7  -1   64.89   10.30
   3  -7   1   49.10    6.20
  -3  -7  -1   53.29    8.90
  -3  -7  -1   49.30   26.50
  -3   7  -1   64.59    6.70
  -3   7  -1   61.09    6.50
   3   7   1   67.49    9.50
   3   7   1   70.49    9.90
  -3   7  -1   64.49   16.10
   3   7   1   57.59    8.10
  -3   7  -1   61.29    5.50
   3   7   1   86.69   23.10
   4  -7   1  389.06   31.30
  -4  -7  -1  323.77   25.50
  -4  -7  -1  429.16   52.99
   4  -7   1  338.97   21.40
   4  -7   1  370.26   27.30
   4   7   1  326.87   24.10
  -4   7  -1  357.76   21.50
  -4   7  -1  365.76   31.80
   4   7   1  348.17   24.90
   4   7   1  391.16   24.60
  -4   7  -1  365.96   21.40
   4   7   1  376.76   43.30
  -5  -7  -1  -15.60   21.90
  -5  -7  -1    5.40    4.50
   5  -7   1    5.90    5.30
  -5  -7  -1    5.00    4.30
   5  -7   1    0.30   10.90
  -5   7  -1    4.90    2.20
   5   7   1   14.00    4.90
  -5   7  -1    7.30    2.60
   5   7   1    6.20    3.90
  -5   7  -1   -9.00   10.90
   5   7   1   14.10   19.70
   5   7   1    3.50    3.50
  -6  -7  -1   64.39   11.00
   6  -7   1   68.29   14.80
   6  -7   1   90.49   14.30
  -6  -7  -1   94.89   36.30
  -6   7  -1   54.89   15.20
  -6   7  -1   73.99    6.50
   6   7   1   64.79   12.10
  -6   7  -1   58.99    5.20
   6   7   1   86.19   30.70
  -6   7  -1   60.69    6.60
   6   7   1   63.79   12.00
  -7  -7  -1  295.97   55.79
  -7  -7  -1  330.57   26.10
   7  -7   1  410.86   31.90
   7  -7   1  345.57   28.40
  -7  -7  -1  338.47   26.80
   7   7   1  356.36   25.70
  -7   7  -1  318.67   20.50
  -7   7  -1  316.67   19.60
   7   7   1  348.17   52.79
  -7   7  -1  300.07   30.00
   7   7   1  338.97   24.90
   7   7   1  316.17   23.90
   8  -7   1    6.40   14.00
   8  -7   1   -0.40    2.00
  -8  -7  -1   -6.70   41.00
   8  -7   1   -2.20    4.20
  -8  -7  -1   -3.50    5.00
  -8  -7  -1    4.90    5.20
   8   7   1   11.40   27.30
   8   7   1    1.10    3.90
  -8   7  -1    0.70    2.60
  -8   7  -1   -4.00    2.50
   8   7   1    7.10    4.90
   8   7   1    0.20    3.20
  -8   7  -1   10.50   13.80
  -8   7  -1    0.80    2.40
  -9  -7  -1   73.79   14.60
   9  -7   1   64.19    9.60
  -9  -7  -1   56.59   13.40
   9  -7   1  102.09   21.50
   9  -7   1   86.69   16.70
  -9   7  -1  100.99   13.90
  -9   7  -1   84.69    9.80
   9   7   1   78.09   12.80
   9   7   1   92.29   12.80
   9   7   1  110.29   15.00
  -9   7  -1  108.59   11.60
   9   7   1  156.78   46.20
 -10  -7  -1   16.80    9.10
 -10  -7  -1   15.30    8.40
  10  -7   1   20.90    4.90
  10  -7   1   25.10   20.60
  10  -7   1   19.30    9.70
 -10   7  -1    7.40    6.10
 -10   7  -1   14.10    6.00
  10   7   1   12.90    6.20
  10   7   1   27.90    8.50
  10   7   1   21.50   42.80
  10   7   1   34.60   37.40
  10   7   1    9.20    6.50
  11  -7   1   29.70   12.50
  11  -7   1    1.40   23.60
 -11  -7  -1   19.20    9.40
 -11   7  -1   35.00    7.10
 -11   7  -1   50.39   11.80
  11   7   1   55.29   10.50
  11   7   1   47.80   45.50
  11   7   1   39.70   10.40
 -11   7  -1   39.20    8.10
  11   7   1   22.40    8.10
 -12  -7  -1   -1.90    6.50
  12  -7   1   17.30   27.20
 -12  -7  -1  -12.70    5.30
  12  -7   1   -4.30    6.90
  12   7   1    3.30    5.20
 -12   7  -1   -0.60    3.00
 -12   7  -1    2.90    5.40
  12   7   1   -0.40    4.00
 -12   7  -1   -0.60    2.80
  12   7   1    5.00    6.30
  13  -7   1   45.90   15.20
 -13  -7  -1   26.00   11.50
 -13  -7  -1    7.90    9.10
  13   7   1   23.00    7.90
  13   7   1   14.90    7.20
 -13   7  -1   10.20    7.50
  13   7   1   14.50    8.10
 -14  -7  -1   -3.00    7.90
 -14  -7  -1    2.70    8.30
  14  -7   1    4.50    8.60
  14   7   1    6.90    6.40
  14   7   1    9.60    5.70
  14   7   1    4.00    5.90
 -14   7  -1   15.90    9.00
 -14  -8   1   67.09   18.50
 -14  -8   1   17.10   13.30
  14  -8  -1   41.60   14.80
  14   8  -1   24.70    9.70
 -14   8   1   45.70   13.20
  14   8  -1   35.40   10.00
  13  -8  -1   11.40   10.20
 -13  -8   1   23.40   11.40
 -13  -8   1   12.40   10.40
  13   8  -1   18.60    8.40
  13   8  -1   14.30    6.80
  13   8  -1    9.90    6.40
 -13   8   1   32.40   10.70
  12  -8  -1   -8.30    6.40
 -12  -8   1    8.60    9.00
 -12  -8   1    9.30    9.70
  12   8  -1    2.60    4.90
  12   8  -1   -0.60    4.90
 -12   8   1   -1.30    4.60
  12   8  -1    1.30    4.40
 -11  -8   1   29.10   11.20
  11  -8  -1   -4.10    6.60
 -11  -8   1    8.80    9.00
  11   8  -1    7.70    6.00
  11   8  -1   20.20    7.90
 -11   8   1   12.20    7.20
  11   8  -1   13.30    6.70
 -11   8   1   11.80    4.80
 -10  -8   1   16.50    9.40
  10  -8  -1   15.60   10.10
 -10  -8   1   14.30   57.89
 -10  -8   1   23.80   10.00
  10   8  -1   28.00    8.00
 -10   8   1   28.90    8.70
 -10   8   1   31.00    9.20
  10   8  -1   31.40    9.60
  10   8  -1   49.99   44.10
 -10   8   1   26.90    5.80
  10   8  -1   19.80    8.00
  -9  -8   1    1.60   50.59
  -9  -8   1   37.50   10.40
  -9  -8   1   69.19   14.40
   9  -8  -1   51.99   13.80
   9   8  -1   73.99   41.70
   9   8  -1   52.39   10.80
   9   8  -1   55.69   11.40
   9   8  -1   69.89   11.80
  -9   8   1   46.50   10.40
  -9   8   1   54.39    7.50
   8  -8  -1    0.00    9.20
  -8  -8   1    9.70    6.80
  -8  -8   1    5.70    6.70
  -8  -8   1   10.50   43.60
   8  -8  -1    5.70    7.00
  -8   8   1    2.80    3.00
  -8   8   1    8.80    5.00
   8   8  -1  -26.20   31.60
   8   8  -1   -0.60    4.50
   8   8  -1    1.30    4.40
   8   8  -1    2.50    4.20
   7  -8  -1   11.80    9.80
  -7  -8   1    3.40    5.40
  -7  -8   1    6.60    5.90
   7  -8  -1    6.00    5.80
  -7  -8   1   24.40   38.50
   7   8  -1    7.20    4.50
  -7   8   1   12.30    5.00
   7   8  -1    8.30    5.40
  -7   8   1    4.40   10.10
   7   8  -1  -31.50   28.20
   7   8  -1   16.80    6.30
  -7   8   1    7.90    2.60
  -7   8   1   12.20    3.70
  -6  -8   1   54.29   11.20
   6  -8  -1   58.79   13.20
  -6  -8   1   74.09   12.70
  -6  -8   1  103.99   37.10
   6  -8  -1   48.40   11.10
  -6   8   1   83.39   14.20
  -6   8   1   52.99    6.10
  -6   8   1   75.29    8.30
   6   8  -1   49.99    9.00
   6   8  -1   60.59   10.70
   6   8  -1   59.49   28.90
   6   8  -1   66.69   11.00
  -5  -8   1  191.48   40.60
  -5  -8   1  136.79   16.90
  -5  -8   1  114.49   17.10
   5   8  -1  148.19   21.70
  -5   8   1  139.19    9.80
  -5   8   1  143.79   11.00
   5   8  -1  146.79   34.10
   5   8  -1  160.28   18.30
  -4  -8   1    7.80    4.60
  -4  -8   1  -11.90   23.60
   4  -8  -1    8.30    5.10
   4  -8  -1   12.90   11.80
  -4  -8   1   12.60    5.80
   4   8  -1   10.70    4.80
  -4   8   1   24.20   12.70
   4   8  -1   44.60   22.30
   4   8  -1   18.80    5.20
   4   8  -1   13.40    4.70
  -4   8   1   17.20    3.20
  -4   8   1   11.50    3.70
  -3  -8   1  167.08   15.60
   3  -8  -1  231.38   27.30
   3  -8  -1  144.09   18.00
  -3  -8   1  171.58   15.80
  -3  -8   1  239.68   38.80
   3   8  -1  170.58   14.60
  -3   8   1  171.88   11.00
  -3   8   1  182.48   13.10
   3   8  -1  228.88   37.50
  -3   8   1  234.58   25.60
  -3   8   1  174.08   12.00
   3   8  -1  152.48   14.30
   3   8  -1  178.58   14.70
   2  -8  -1  107.49   14.60
  -2  -8   1  134.29   14.60
   2  -8  -1  143.89   24.10
   2  -8  -1  117.49   10.30
  -2  -8   1  124.49   14.30
  -2  -8   1   69.39   24.40
   2   8  -1  127.09   13.20
   2   8  -1   85.49   10.90
  -2   8   1  123.79    9.20
  -2   8   1  109.79    9.90
  -2   8   1  119.49   20.70
   2   8  -1  109.59   11.90
  -2   8   1  115.59    9.10
   2   8  -1  109.09   25.00
  -1  -8   1  106.39   12.30
   1  -8  -1  131.29   14.70
  -1  -8   1  100.29   12.00
   1  -8  -1  101.59    9.30
   1  -8  -1   97.39    8.40
   1   8  -1  105.99   11.50
   1   8  -1  103.39   11.30
  -1   8   1  101.89   13.40
   1   8  -1  113.79   24.10
  -1   8   1  102.59    8.90
   1   8  -1  114.99   10.00
  -1   8   1   95.79   11.00
  -1   8   1   96.09    8.70
   0  -8   1  296.37   20.40
   0  -8   1  298.17   20.80
   0  -8   1  255.27   37.20
   0  -8  -1  294.97   19.60
   0  -8  -1  284.97   20.00
   0  -8  -1  326.67   40.10
   0   8   1  266.57   19.30
   0   8  -1  284.57   19.60
   0   8  -1  334.97   39.20
   0   8   1  327.17   33.30
   0   8  -1  297.57   20.00
   0   8   1  280.67   19.30
   0   8   1  291.07   20.30
   0   8   1  297.97   19.50
  -1  -8  -1    2.10    3.10
   1  -8   1    5.30    3.20
  -1  -8  -1   -1.20    2.90
   1  -8   1    2.20    1.70
   1  -8   1    1.30    3.90
   1  -8   1    5.30    3.00
   1   8   1    3.10    3.20
   1   8   1    2.00    3.00
  -1   8  -1    3.20    2.50
  -1   8  -1   -1.90    2.30
   1   8   1   17.60   16.20
   1   8   1    2.70    2.80
  -1   8  -1  -19.70   12.70
   1   8   1    3.40    2.40
  -2  -8  -1  185.18   16.20
   2  -8   1  200.48   12.30
   2  -8   1  195.98   11.80
   2  -8   1  196.28   15.70
   2  -8   1  194.78   17.70
   2  -8   1  235.88   30.70
  -2  -8  -1  242.38   39.60
  -2  -8  -1  199.88   15.70
  -2   8  -1  209.18   14.10
   2   8   1  218.78   33.00
   2   8   1  202.98   15.40
  -2   8  -1  202.18   14.00
   2   8   1  182.78   15.70
  -2   8  -1  240.78   30.40
   2   8   1  183.98   15.00
  -2   8  -1  183.28   13.70
  -3  -8  -1  344.37   23.90
  -3  -8  -1  334.77   75.19
   3  -8   1  300.77   32.40
  -3  -8  -1  342.37   24.80
   3  -8   1  373.66   26.70
   3  -8   1  296.77   20.90
   3   8   1  337.97   24.20
   3   8   1  355.56   23.50
   3   8   1  364.96   23.70
  -3   8  -1  300.87   34.20
  -3   8  -1  330.97   20.40
  -3   8  -1  378.16   21.40
  -3   8  -1  337.37   21.00
  -4  -8  -1   38.70   24.80
   4  -8   1   44.40    9.90
   4  -8   1   49.50   14.30
  -4  -8  -1   20.20    6.50
  -4  -8  -1   41.40    9.10
   4  -8   1   25.40    4.40
   4   8   1  -14.50   19.80
   4   8   1   32.10    6.60
  -4   8  -1   34.40    4.80
   4   8   1   28.60    6.60
   4   8   1   32.70    7.60
  -4   8  -1   24.10   13.90
  -4   8  -1   24.80    4.40
  -5  -8  -1   -1.50    3.70
  -5  -8  -1  -17.50   26.10
  -5  -8  -1    9.30    5.20
   5  -8   1   -3.90    3.60
   5  -8   1    4.10   12.10
   5   8   1   -0.30    3.40
   5   8   1    4.00    4.10
  -5   8  -1    4.40    2.40
  -5   8  -1    0.40   12.90
  -5   8  -1    2.30    1.70
   5   8   1    8.10   24.10
  -6  -8  -1   67.49   36.80
  -6  -8  -1   64.19   11.40
  -6  -8  -1   63.89   12.20
   6  -8   1   81.29   19.50
   6  -8   1   79.29   14.70
  -6   8  -1   74.29    6.70
  -6   8  -1   95.79   23.60
  -6   8  -1   61.39    5.20
   6   8   1   44.10    8.50
   6   8   1   73.99   11.40
   6   8   1   17.30   28.60
  -6   8  -1   64.79    6.80
   6   8   1   55.99   10.00
   7  -8   1   17.30    8.30
   7  -8   1   33.00   14.30
  -7  -8  -1   65.49   42.30
  -7  -8  -1   18.80    7.50
  -7  -8  -1   22.60    8.30
  -7   8  -1   28.10    3.70
   7   8   1    2.50   29.80
  -7   8  -1   29.50   15.40
   7   8   1   19.80    6.60
  -7   8  -1   21.40    4.00
  -7   8  -1   23.70    4.50
   7   8   1   24.30    7.00
   7   8   1   21.20    6.50
  -8  -8  -1   25.30    8.70
  -8  -8  -1   40.50   44.50
   8  -8   1   14.80    7.90
   8  -8   1   35.70   15.80
  -8   8  -1    3.40   14.80
   8   8   1   25.60    8.00
   8   8   1   64.29   34.70
   8   8   1   20.40    6.40
  -8   8  -1   24.20    5.30
   8   8   1   26.10    8.00
  -8   8  -1   19.80    3.60
  -8   8  -1   20.70    4.30
  -8   8  -1   34.90    8.40
   9  -8   1  120.09   19.60
   9  -8   1  124.29   10.90
  -9  -8  -1  137.39   19.60
  -9  -8  -1  143.69   19.50
   9  -8   1  157.38   23.80
  -9   8  -1  123.69   10.80
  -9   8  -1  173.08   19.40
   9   8   1  156.18   18.80
  -9   8  -1  141.59   12.10
   9   8   1  148.39   16.80
   9   8   1  143.79   18.40
   9   8   1  186.98   49.90
 -10  -8  -1  208.68   25.50
 -10  -8  -1  228.08   26.70
  10  -8   1  235.28   31.80
 -10   8  -1  209.18   23.50
  10   8   1  192.38   22.50
  10   8   1  162.68   56.59
  10   8   1  216.78   19.60
  10   8   1  217.48   56.29
 -10   8  -1  221.08   20.60
 -10   8  -1  217.88   15.70
  10   8   1  200.78   22.30
  11  -8   1  -21.00   20.80
 -11  -8  -1   -1.00    6.60
 -11  -8  -1   -5.20    5.90
  11  -8   1   -2.50    6.90
  11   8   1    8.70    5.70
  11   8   1    3.10   51.69
 -11   8  -1    8.20    6.10
 -11   8  -1   -1.70    3.20
  11   8   1    7.30    5.90
 -11   8  -1    4.60    3.30
  11   8   1    0.80    4.90
 -12  -8  -1   21.00   10.70
  12  -8   1   41.90   14.70
 -12  -8  -1   23.70   10.60
  12   8   1   23.00    7.80
  12   8   1   23.80    8.40
  12   8   1   15.30    7.10
 -12   8  -1   20.40    9.30
 -12   8  -1   26.20    8.50
  13  -8   1   14.70   11.00
 -13  -8  -1   23.10   10.60
 -13  -8  -1   25.80   13.00
  13   8   1   29.00    9.60
  13   8   1   28.00    8.40
 -13   8  -1   34.80   11.10
  13   8   1   18.40    7.80
  14  -8   1    3.80    7.80
 -14  -8  -1   24.80   12.60
  14   8   1   15.30    7.70
 -14   8  -1   17.20    9.50
  14   8   1   27.50    8.80
 -13  -9   1   17.70   10.30
  13  -9  -1   22.40   11.90
 -13  -9   1    4.00    9.20
  13   9  -1    2.40    5.00
 -13   9   1   12.80    9.20
  13   9  -1   -0.80    4.40
  13   9  -1   -0.50    5.10
  12  -9  -1   20.00   12.10
 -12  -9   1    3.60    8.10
 -12  -9   1   30.70   12.30
 -12   9   1    5.80    6.10
  12   9  -1   21.00    8.10
  12   9  -1    7.00    5.70
  12   9  -1    9.60    6.60
  11  -9  -1    2.60    7.30
 -11  -9   1   18.50   10.50
 -11  -9   1    8.00    7.70
  11   9  -1    4.30    5.20
  11   9  -1    7.20    6.00
 -11   9   1   -5.20    3.60
  11   9  -1   11.20    6.50
  10  -9  -1   -1.50    5.80
 -10  -9   1    3.40    7.70
 -10  -9   1   22.10   63.29
 -10  -9   1   -2.90    5.30
 -10   9   1    4.10    3.60
  10   9  -1    7.40    5.40
  10   9  -1   37.30   49.30
  10   9  -1    5.70    5.80
 -10   9   1    0.10    5.10
 -10   9   1   11.20    4.00
  10   9  -1   11.60    7.20
  -9  -9   1    8.70    7.10
  -9  -9   1   95.89   63.09
   9  -9  -1   12.60    8.60
  -9  -9   1    1.00    7.10
  -9   9   1    4.60    5.00
  -9   9   1   12.90    4.00
   9   9  -1    3.00    5.00
   9   9  -1    9.50    6.40
   9   9  -1   96.99   44.20
  -9   9   1   13.00    4.10
   9   9  -1   -3.50    3.20
  -8  -9   1    5.20    7.10
  -8  -9   1   16.40    8.50
  -8  -9   1   61.69   48.90
   8  -9  -1   10.70    8.10
   8   9  -1   -1.00    3.50
   8   9  -1   11.00    5.70
   8   9  -1   21.90   36.60
  -8   9   1   -2.20    3.20
   8   9  -1    5.10    5.00
  -8   9   1   12.70    3.60
  -8   9   1    6.50    3.00
   7  -9  -1    3.00    5.60
  -7  -9   1    0.20    5.50
  -7  -9   1   41.50   44.20
   7  -9  -1    8.70   11.60
   7   9  -1    2.70   33.10
   7   9  -1    2.60    3.90
   7   9  -1    0.00    3.90
  -7   9   1    8.10    4.50
   7   9  -1    8.80    4.90
  -7   9   1   -0.90    1.80
  -7   9   1   12.70   11.30
  -7   9   1    5.10    2.80
   6  -9  -1    5.40   12.90
  -6  -9   1   -0.20    5.00
   6  -9  -1   11.80    6.60
  -6  -9   1   -4.00   34.90
  -6  -9   1   10.00    6.30
  -6   9   1    9.00   12.50
   6   9  -1   17.70    5.80
  -6   9   1    8.40    3.10
  -6   9   1   10.20    3.00
   6   9  -1   35.50   31.90
   6   9  -1   16.60    6.10
   6   9  -1   15.80    6.00
  -5  -9   1   13.70    7.10
  -5  -9   1   15.60   31.20
  -5  -9   1   16.00    7.00
   5  -9  -1   18.60    7.40
   5  -9  -1   13.00   13.70
   5   9  -1   13.30    5.60
  -5   9   1   16.10    4.00
   5   9  -1   12.00    5.00
   5   9  -1   24.20    7.00
   5   9  -1   22.70   26.00
  -5   9   1   13.40    3.30
  -5   9   1   24.60   14.30
  -4  -9   1   45.60    9.50
   4  -9  -1   27.90   16.30
  -4  -9   1   45.10   30.40
  -4  -9   1   54.99   10.50
   4   9  -1   30.40    7.10
  -4   9   1   59.89    7.50
   4   9  -1   49.90   30.00
  -4   9   1   33.10    5.10
  -4   9   1   73.09   18.70
   3  -9  -1   75.79   12.60
   3  -9  -1   95.69   21.20
  -3  -9   1   73.69   11.30
  -3  -9   1   60.29   28.60
  -3  -9   1   77.09   11.90
  -3   9   1  104.19   20.60
   3   9  -1   71.09   10.60
   3   9  -1  136.99   31.80
   3   9  -1   54.49    9.40
  -3   9   1   76.79    8.10
   3   9  -1   71.09   10.20
  -3   9   1   70.29    6.10
  -3   9   1   78.19    9.00
  -2  -9   1   73.29   28.40
  -2  -9   1   64.09   10.30
   2  -9  -1   96.29   22.60
   2  -9  -1   68.19   12.10
   2  -9  -1   64.69    8.80
  -2   9   1   95.89   20.50
   2   9  -1   62.79   23.20
   2   9  -1   62.59    9.40
  -2   9   1   59.29    7.50
  -2   9   1   58.79    8.10
   2   9  -1   70.99    9.90
  -2   9   1   60.89    7.40
   2   9  -1   80.29   10.30
   1  -9  -1   40.10    5.70
  -1  -9   1   51.59    9.10
   1  -9  -1   45.30   21.20
   1  -9  -1   44.90    8.90
   1  -9  -1   39.10    5.10
   1  -9  -1   34.30    6.20
  -1  -9   1   33.70    7.00
   1   9  -1   43.20    7.40
  -1   9   1   47.20    6.80
   1   9  -1   18.20   18.40
   1   9  -1   42.40    7.40
  -1   9   1   47.50    6.80
   1   9  -1   37.90    6.80
  -1   9   1   40.20   19.30
   0  -9  -1   14.70    4.30
   0  -9   1   21.90   19.30
   0  -9   1   12.10    4.40
   0  -9  -1    5.60    3.70
   0  -9   1   16.50    5.50
   0  -9  -1   16.30   20.00
   0   9  -1   16.60    4.70
   0   9   1   10.10    3.70
   0   9   1   11.20    4.40
   0   9  -1   11.80    4.20
   0   9   1    5.60    3.70
   0   9   1   49.30   21.50
   0   9  -1  -22.10   16.20
   0   9  -1   20.80    5.00
   1  -9   1  128.89   10.60
   1  -9   1  126.89    9.50
  -1  -9  -1  125.99   11.50
   1  -9   1  121.79   11.70
  -1  -9  -1  125.49   14.00
   1  -9   1  144.49   29.20
   1  -9   1  118.29   15.70
  -1   9  -1  119.89   11.20
  -1   9  -1  136.19   26.90
  -1   9  -1  132.19   11.20
   1   9   1  130.59   12.30
  -1   9  -1  136.19   11.20
   1   9   1  154.68   30.70
   1   9   1  144.99   12.10
   1   9   1  128.59   11.60
  -2  -9  -1  208.88   17.20
   2  -9   1  226.48   13.90
  -2  -9  -1  231.28   18.40
   2  -9   1  222.28   19.90
   2  -9   1  219.18   17.40
   2  -9   1  221.88   13.40
  -2  -9  -1  278.07   41.60
   2  -9   1  280.97   35.70
   2   9   1  231.58   17.40
   2   9   1  214.98   17.70
  -2   9  -1  216.48   31.50
   2   9   1  214.38   17.00
   2   9   1  280.77   40.80
  -2   9  -1  223.08   15.80
  -2   9  -1  238.18   16.20
  -2   9  -1  225.98   15.90
   3  -9   1    4.00    4.60
  -3  -9  -1    8.10   25.30
  -3  -9  -1    4.30    4.20
  -3  -9  -1    7.20    4.50
   3  -9   1    2.20   15.40
   3   9   1    5.00    3.60
   3   9   1    3.40    3.60
   3   9   1    0.70    2.80
   3   9   1   15.40   24.50
  -3   9  -1    2.80    2.40
  -3   9  -1    4.70    2.30
  -3   9  -1  -17.10   15.20
  -3   9  -1   10.40    3.20
   4  -9   1  115.49   23.20
   4  -9   1  131.09   17.60
  -4  -9  -1  119.59   16.00
  -4  -9  -1  139.99   37.60
   4  -9   1  109.99    9.30
   4   9   1  154.18   22.90
   4   9   1  136.19   15.90
  -4   9  -1   95.29    8.90
   4   9   1  106.59   13.00
  -4   9  -1  163.88   26.10
  -4   9  -1  102.79    8.80
   4   9   1   88.39   30.50
  -5  -9  -1  392.96   29.10
   5  -9   1  369.76   31.10
  -5  -9  -1  403.46   30.10
   5  -9   1  363.06   36.70
  -5  -9  -1  323.57   60.09
   5   9   1  415.46   28.30
  -5   9  -1  410.86   24.10
  -5   9  -1  410.26   38.30
   5   9   1  420.56   59.49
  -5   9  -1  405.66   24.70
   5   9   1  403.76   29.00
   5   9   1  404.36   28.30
  -6  -9  -1   13.70   34.20
  -6  -9  -1    4.80    5.50
  -6  -9  -1   -2.00    4.60
   6  -9   1   -5.70    3.80
   6  -9   1    3.10   14.50
  -6   9  -1    5.00    2.40
   6   9   1    0.30    3.30
   6   9   1    4.70   28.80
  -6   9  -1   -0.40    1.80
   6   9   1   -1.10    3.70
  -6   9  -1   21.30   15.60
   6   9   1    3.00    4.20
   7  -9   1    6.10   15.30
   7  -9   1    7.10    6.10
  -7  -9  -1    3.40   40.00
  -7  -9  -1   10.60    6.90
  -7  -9  -1   21.50    8.10
   7   9   1    8.10   32.10
   7   9   1    8.40    5.30
  -7   9  -1   12.60    3.80
  -7   9  -1    8.50    2.10
  -7   9  -1    5.60    2.40
   7   9   1    6.00    5.10
   7   9   1    0.90    4.50
  -7   9  -1   27.80   16.20
   8  -9   1    0.30   16.30
   8  -9   1    8.80    7.70
  -8  -9  -1    8.40    7.20
  -8  -9  -1   18.30    8.70
  -8  -9  -1    3.50   47.90
   8   9   1    9.50    6.40
  -8   9  -1    8.90    5.40
  -8   9  -1   17.60   16.60
   8   9   1    2.20    4.10
  -8   9  -1    6.10    3.00
  -8   9  -1   15.00    2.90
   8   9   1   11.20   36.90
   8   9   1   11.40    6.20
  -8   9  -1   12.40    3.30
   9  -9   1   35.30   12.00
  -9  -9  -1   22.00    9.60
  -9  -9  -1   22.80    9.50
  -9   9  -1   31.40    5.00
   9   9   1  -20.20   38.70
   9   9   1   26.00    8.00
   9   9   1   29.40    8.80
  -9   9  -1   24.10    5.70
   9   9   1   37.00    9.30
  -9   9  -1   36.10    9.40
 -10  -9  -1   -1.50    5.40
  10  -9   1    4.30    6.90
 -10  -9  -1    8.20    7.50
  10  -9   1   -6.50   21.40
  10   9   1    0.90    4.80
  10   9   1    2.50    4.60
  10   9   1    0.40   44.80
 -10   9  -1    5.10    5.20
 -10   9  -1    3.20    2.80
 -10   9  -1    2.70    2.30
  10   9   1    0.80    4.20
 -11  -9  -1    7.10    7.70
  11  -9   1   21.60   11.00
 -11  -9  -1   12.90    8.80
  11   9   1  -75.49   86.79
 -11   9  -1   27.60    7.20
  11   9   1   24.20    8.30
  11   9   1   17.40    7.80
 -11   9  -1   22.10   11.60
  11   9   1   24.80    8.50
 -12  -9  -1   15.30    9.90
 -12  -9  -1   28.30   10.70
  12  -9   1   -1.60    7.00
  12   9   1   15.10    7.20
  12   9   1    7.50    5.70
  12   9   1   23.10    8.20
 -12   9  -1   13.90    7.40
 -13  -9  -1    5.60    8.70
  13  -9   1   16.90   11.10
 -13  -9  -1    9.10    9.90
  13   9   1    8.80    5.60
  13   9   1   11.80    6.70
  13   9   1   17.80    8.20
 -13   9  -1   13.50    8.40
  13 -10  -1  115.09   23.00
 -13 -10   1   86.89   18.40
 -13 -10   1   87.79   20.40
  13  10  -1  111.39   17.60
 -13  10   1  113.39   19.10
  13  10  -1   93.09   17.20
  13  10  -1  114.29   18.30
 -12 -10   1    0.80    6.70
  12 -10  -1    5.60    9.10
 -12 -10   1    0.00    7.00
  12  10  -1    8.30    6.10
  12  10  -1   25.40    9.50
 -12  10   1   15.70    7.70
  12  10  -1   14.10    7.80
 -11 -10   1   12.70   11.10
  11 -10  -1   17.00   10.10
 -11 -10   1   11.20   10.10
  11  10  -1   15.40    7.80
  11  10  -1   22.10    8.60
  11  10  -1   15.30    8.10
  10 -10  -1  121.69   22.20
 -10 -10   1   50.39   76.49
 -10 -10   1  150.98   23.50
 -10 -10   1  137.79   22.30
 -10  10   1  132.09   18.40
  10  10  -1  188.58   22.50
  10  10  -1  108.59   16.20
  10  10  -1  152.88   20.10
  10  10  -1  143.69   61.19
   9 -10  -1   10.90    9.60
  -9 -10   1   11.20    8.60
  -9 -10   1   17.40    8.80
  -9 -10   1  165.48   75.09
   9  10  -1   15.70    6.50
  -9  10   1   14.50    4.00
  -9  10   1   10.60    6.20
   9  10  -1   26.90   49.10
   9  10  -1   23.40    8.50
  -8 -10   1  149.09   59.69
   8 -10  -1  150.48   21.90
  -8 -10   1  186.38   23.20
  -8 -10   1  138.09   20.50
   8  10  -1  128.69   17.60
  -8  10   1  126.19   16.20
   8  10  -1  173.48   19.30
  -8  10   1  122.59   10.80
   8  10  -1  141.29   19.10
  -8  10   1  144.19   11.30
   8  10  -1  201.48   53.89
  -7 -10   1  146.69   54.39
   7 -10  -1  154.08   21.10
  -7 -10   1  164.18   21.80
  -7 -10   1  217.48   25.20
   7 -10  -1  136.69   21.10
  -7  10   1  172.98   20.00
   7  10  -1  150.48   18.60
  -7  10   1  147.89   11.50
   7  10  -1  143.39   17.70
   7  10  -1  153.98   43.60
  -7  10   1  161.18   15.10
   7  10  -1  127.39   16.50
  -7  10   1  151.58   12.00
  -6 -10   1  413.36   32.70
  -6 -10   1  410.06   68.99
   6 -10  -1  429.66   34.40
  -6 -10   1  428.36   32.40
   6 -10  -1  400.06   37.70
   6  10  -1  455.15   30.80
  -6  10   1  415.46   25.60
   6  10  -1  391.06   61.79
   6  10  -1  457.75   31.30
  -6  10   1  418.86   26.20
   6  10  -1  393.86   30.60
  -6  10   1  396.16   36.00
   5 -10  -1   10.10   17.30
  -5 -10   1   11.70    6.50
  -5 -10   1   63.19   37.80
   5 -10  -1   -0.50    5.60
  -5 -10   1    6.00    5.80
  -5  10   1    1.80    2.30
   5  10  -1   22.30   30.60
  -5  10   1    1.80    2.40
   5  10  -1    0.40    3.90
   5  10  -1    6.90    5.20
  -5  10   1  -16.90   16.60
   5  10  -1    8.20    4.50
  -4 -10   1  411.56   30.50
  -4 -10   1  434.96   31.50
   4 -10  -1  443.06   42.20
   4 -10  -1  504.35   34.50
  -4 -10   1  412.66   64.49
  -4  10   1  440.56   27.70
  -4  10   1  424.56   25.90
   4  10  -1  409.36   29.30
   4  10  -1  450.15   59.99
   4  10  -1  390.16   29.20
   4  10  -1  376.06   29.10
  -4  10   1  390.96   41.80
  -3 -10   1   62.29   11.40
   3 -10  -1   64.19   12.90
   3 -10  -1   51.29   21.50
  -3 -10   1   48.90   10.10
  -3 -10   1   89.69   38.80
  -3  10   1   94.49   23.90
  -3  10   1   67.99    6.80
   3  10  -1   66.29   27.00
   3  10  -1   71.99   15.70
   3  10  -1   47.50    9.90
   3  10  -1   53.69    9.80
  -3  10   1   54.29    7.80
  -2 -10   1   19.00    6.20
   2 -10  -1   26.10   20.60
   2 -10  -1   25.80    7.80
  -2 -10   1   20.50    7.00
  -2 -10   1   37.60   29.10
   2  10  -1   28.40   23.50
   2  10  -1   26.00    6.60
   2  10  -1   21.30    6.10
  -2  10   1   22.00   19.70
  -2  10   1   30.90    5.60
   2  10  -1   22.60    6.20
  -2  10   1   22.40    5.60
   1 -10  -1  223.08   20.00
   1 -10  -1  227.18   15.40
   1 -10  -1  229.68   16.90
   1 -10  -1  225.88   14.50
  -1 -10   1  218.18   18.40
   1 -10  -1  197.88   36.20
  -1 -10   1  212.28   18.10
  -1  10   1  235.98   17.50
  -1  10   1  217.68   16.20
  -1  10   1  290.87   39.30
   1  10  -1  220.68   17.60
   1  10  -1  249.18   18.00
  -1  10   1  220.58   16.50
   1  10  -1  224.28   17.70
   1  10  -1  243.78   39.20
   0 -10  -1   72.49    9.60
   0 -10   1   73.99   12.50
   0 -10   1   60.79    9.50
   0 -10  -1   75.99    9.60
   0 -10   1   42.40   23.50
   0 -10  -1   54.49   24.80
   0  10  -1   74.89    9.80
   0  10  -1   53.89    8.50
   0  10  -1   81.59   10.20
   0  10   1   69.09    9.80
   0  10   1   87.19   10.70
   0  10  -1   93.49   27.00
   0  10   1   77.89    9.70
  -1 -10  -1   34.60    7.20
  -1 -10  -1   32.10    6.50
   1 -10   1   25.60    4.30
  -1 -10  -1    9.70   24.10
   1 -10   1   33.50    9.00
   1 -10   1   49.40    8.60
  -1  10  -1   29.50    6.10
   1  10   1   31.60    7.10
  -1  10  -1   37.50    6.60
  -1  10  -1   25.80    5.80
   1  10   1   16.30   21.60
   1  10   1   29.40    6.50
   2 -10   1  291.97   16.60
   2 -10   1  262.47   16.80
  -2 -10  -1  270.27   20.70
  -2 -10  -1  243.38   45.30
   2 -10   1  328.47   40.70
  -2 -10  -1  269.17   21.90
   2  10   1  272.07   21.00
  -2  10  -1  312.47   40.20
   2  10   1  308.97   22.10
  -2  10  -1  263.17   19.20
   2  10   1  340.77   48.20
  -2  10  -1  291.97   19.40
  -2  10  -1  298.67   19.80
   2  10   1  297.37   21.20
  -3 -10  -1  490.95   65.79
  -3 -10  -1  535.05   35.60
   3 -10   1  577.64   50.09
   3 -10   1  573.54   50.59
   3  10   1  525.85   36.20
  -3  10  -1  548.15   50.59
  -3  10  -1  554.34   32.10
  -3  10  -1  561.54   32.90
  -3  10  -1  549.05   34.60
   3  10   1  532.45   61.29
   3  10   1  513.85   35.10
  -4 -10  -1   34.40    8.80
  -4 -10  -1   20.60    6.80
  -4 -10  -1   65.29   34.90
   4 -10   1   57.49   21.30
   4 -10   1   31.10    9.10
  -4  10  -1   25.20    4.80
   4  10   1   30.70    7.60
   4  10   1   14.50   29.50
  -4  10  -1   41.60    8.00
  -4  10  -1   33.40   19.90
   4  10   1   22.10    6.90
   4  10   1   19.90    6.30
   5 -10   1   46.80   11.30
  -5 -10  -1   55.49   11.60
  -5 -10  -1   86.19   41.70
   5 -10   1   79.29   23.50
  -5 -10  -1   59.19   11.40
   5  10   1   66.99   36.70
  -5  10  -1   58.99    6.80
   5  10   1   46.10    9.20
   5  10   1   63.39   10.90
   5  10   1   29.20    7.60
  -5  10  -1   85.29   33.10
  -5  10  -1   44.40    6.90
  -6 -10  -1    8.90    6.70
   6 -10   1    1.00   18.10
   6 -10   1   12.40    7.40
  -6 -10  -1    9.30    6.70
  -6 -10  -1    6.40   39.90
  -6  10  -1    6.30    2.60
   6  10   1   57.39   33.90
   6  10   1   21.00    6.50
  -6  10  -1   15.60    4.30
   6  10   1    4.60    5.30
  -6  10  -1   -6.30   17.90
   6  10   1   16.70    5.50
  -7 -10  -1  140.09   56.39
  -7 -10  -1   77.09   15.30
  -7 -10  -1   86.89   15.30
   7 -10   1   90.89   21.60
   7 -10   1   62.19   14.20
   7  10   1   98.59   40.40
  -7  10  -1   72.19    6.80
   7  10   1   84.29   13.50
   7  10   1  100.49   14.50
  -7  10  -1   83.49    9.70
  -7  10  -1   80.69    6.30
  -7  10  -1  124.09   22.80
   7  10   1   85.49   12.60
   8 -10   1   39.10   11.90
  -8 -10  -1   33.50   10.70
  -8 -10  -1  113.49   58.19
  -8 -10  -1   34.10   10.80
  -8  10  -1   48.50    9.70
  -8  10  -1   51.59    5.80
   8  10   1   34.80    9.50
   8  10   1   42.30   10.40
  -8  10  -1   40.80    6.90
   8  10   1   50.79   43.00
  -8  10  -1   22.30   28.30
   8  10   1   28.00    8.00
  -9 -10  -1   49.99   12.40
   9 -10   1   91.69   19.30
   9 -10   1   41.90   12.90
  -9 -10  -1   42.20   12.30
   9  10   1   54.09   11.00
   9  10   1   89.49   53.89
   9  10   1   45.60   10.60
  -9  10  -1   53.89   10.90
 -10 -10  -1    3.50    7.60
 -10 -10  -1    7.40    7.70
  10 -10   1    6.20    9.30
  10  10   1    6.60    5.90
  10  10   1    3.10    5.20
 -10  10  -1   14.40    5.20
  10  10   1  -19.10   52.19
 -10  10  -1    5.60    5.70
  10  10   1    8.30    5.70
 -11 -10  -1   87.89   17.90
 -11 -10  -1   61.99   15.30
  11 -10   1   57.59   16.80
  11  10   1   64.49   13.50
  11  10   1   49.00   11.80
 -11  10  -1   38.40   10.90
  11  10   1   47.90   11.40
  12 -10   1   50.39   15.70
 -12 -10  -1   40.70   14.40
 -12 -10  -1   84.19   17.80
 -12  10  -1   93.39   16.60
  12  10   1   80.29   15.50
  12  10   1   56.39   12.10
  12  10   1   56.29   12.90
  13 -10   1    1.40    7.50
 -13 -10  -1    1.70    7.90
 -13 -10  -1   12.50   10.50
  13  10   1    7.20    5.60
  13  10   1    0.20    6.20
  13  10   1    7.80    6.90
 -13  10  -1    3.70    6.20
 -12 -11   1  150.48   25.60
  12 -11  -1  102.39   27.60
  12  11  -1  113.39   18.30
 -12  11   1  114.99   18.20
  12  11  -1  140.49   21.00
 -11 -11   1   62.89   17.00
 -11 -11   1   81.89   17.30
  11 -11  -1   78.19   18.40
  11  11  -1   68.19   13.80
  11  11  -1   70.49   14.30
 -11  11   1   77.69   14.70
  11  11  -1   64.59   13.00
 -10 -11   1   27.40   11.90
 -10 -11   1   38.60   13.30
  10 -11  -1   46.90   14.20
 -10 -11   1   68.79   88.59
  10  11  -1   63.59   13.40
  10  11  -1   43.60   68.39
 -10  11   1   29.10    8.30
  10  11  -1   35.00   10.80
  10  11  -1   12.90    7.40
  -9 -11   1  108.69   74.19
  -9 -11   1  164.18   23.60
   9 -11  -1  101.69   20.60
  -9 -11   1  158.78   23.40
   9  11  -1  160.78   20.30
   9  11  -1  151.28   19.50
   9  11  -1   63.99   63.39
   9  11  -1  181.18   21.20
  -9  11   1  129.39   16.90
  -8 -11   1   50.19   13.50
  -8 -11   1   94.59   65.89
  -8 -11   1   35.30   11.80
  -8  11   1   60.79    8.00
   8  11  -1   62.79   12.60
   8  11  -1   63.59   13.00
  -8  11   1   53.19    9.80
   8  11  -1   91.39   49.50
  -8  11   1   58.69    7.40
   8  11  -1   50.19   11.30
  -7 -11   1   -8.80    4.50
   7 -11  -1    9.10    8.40
   7 -11  -1    7.20   23.80
  -7 -11   1   18.50   55.19
  -7 -11   1    0.60    6.70
  -7  11   1    6.30    2.90
  -7  11   1    2.90    2.50
   7  11  -1   10.10    5.30
   7  11  -1   -2.40    3.90
   7  11  -1    5.60    5.20
  -7  11   1    5.80    5.10
   7  11  -1  -19.30   40.20
  -6 -11   1   60.29   12.70
  -6 -11   1   94.89   48.50
  -6 -11   1   54.29   12.30
   6 -11  -1   45.70   23.60
   6 -11  -1   39.50   12.40
   6  11  -1   53.19   10.90
  -6  11   1   43.50   20.60
  -6  11   1   47.00    7.00
   6  11  -1   41.90    9.50
  -6  11   1   40.30    6.60
   6  11  -1   50.09   10.50
   6  11  -1   37.80   38.80
   5 -11  -1  240.88   33.60
  -5 -11   1  190.58   23.50
  -5 -11   1  277.47   60.19
  -5 -11   1  226.98   21.90
   5 -11  -1  267.87   29.60
   5  11  -1  219.68   51.89
  -5  11   1  252.37   35.10
   5  11  -1  237.08   20.40
   5  11  -1  270.87   21.60
   5  11  -1  258.57   21.50
  -4 -11   1   25.20    8.70
   4 -11  -1   39.60   11.30
  -4 -11   1   33.20   43.80
  -4 -11   1   34.00    9.30
  -4  11   1   26.40    5.80
   4  11  -1   29.50    7.80
  -4  11   1   30.60    5.50
   4  11  -1   25.30    7.70
   4  11  -1   29.60    7.80
   4  11  -1  -23.00   30.60
   3 -11  -1   14.10   23.20
  -3 -11   1   19.60    7.40
   3 -11  -1   30.90    9.50
  -3 -11   1    7.60    5.30
  -3 -11   1   24.10   39.50
  -3  11   1   20.40    4.70
   3  11  -1   16.30    6.20
   3  11  -1   10.70    5.10
   3  11  -1   14.90    5.90
  -3  11   1   20.20    3.90
  -3  11   1   14.10    4.60
  -3  11   1   52.19   22.80
  -2 -11   1   65.99   12.40
  -2 -11   1   86.39   37.60
   2 -11  -1   75.89   29.60
  -2 -11   1   87.29   12.90
   2 -11  -1   93.09   17.10
  -2  11   1   89.29    9.90
   2  11  -1   86.09   11.80
   2  11  -1  100.89   33.40
   2  11  -1   93.19   13.80
  -2  11   1   33.20   24.70
  -2  11   1   70.09    9.50
   2  11  -1  102.49   13.10
  -2  11   1   85.29   10.90
   1 -11  -1   97.39   31.80
  -1 -11   1  131.29   15.80
   1 -11  -1  116.99   10.30
   1 -11  -1  129.19    9.50
   1 -11  -1  165.68   23.70
  -1 -11   1  158.88   18.90
   1 -11  -1  120.99   13.60
   1  11  -1  160.88   16.30
  -1  11   1  150.38   13.10
   1  11  -1  127.69   14.40
  -1  11   1  117.59   13.10
   1  11  -1  194.58   37.30
  -1  11   1  123.59   31.40
  -1  11   1  134.69   11.90
   0 -11  -1  485.65   31.30
   0 -11   1  454.15   32.60
   0 -11   1  507.25   32.10
   0 -11  -1  505.95   31.60
   0 -11   1  447.46   58.39
   0 -11  -1  506.15   35.40
   0  11  -1  472.35   31.80
   0  11   1  494.05   31.70
   0  11   1  521.15   54.79
   0  11  -1  483.95   31.90
   0  11  -1  518.45   60.39
   0  11  -1  522.05   32.20
   0  11   1  456.05   32.10
   1 -11   1  344.97   22.40
  -1 -11  -1  327.97   23.60
   1 -11   1  367.76   48.60
  -1 -11  -1  305.67   24.20
   1 -11   1  312.17   21.90
   1 -11   1  345.07   30.60
   1  11   1  357.26   24.30
  -1  11  -1  378.06   24.10
  -1  11  -1  311.67   22.90
   1  11   1  369.16   51.29
  -1  11  -1  342.17   46.70
   1  11   1  336.37   24.10
   1  11   1  365.56   25.20
  -2 -11  -1  190.98   44.80
   2 -11   1  151.48    9.50
  -2 -11  -1  181.58   18.50
   2 -11   1  155.48    9.80
   2 -11   1  162.28   20.20
   2 -11   1  137.99   13.70
   2 -11   1  156.88   34.50
  -2  11  -1  150.98   12.70
  -2  11  -1  150.58   13.00
  -2  11  -1  144.99   34.10
   2  11   1  216.68   27.30
   2  11   1  146.79   35.90
   2  11   1  131.89   15.40
  -2  11  -1  134.09   12.40
   2  11   1  132.79   15.80
  -3 -11  -1   11.50    6.60
   3 -11   1   19.10   22.80
  -3 -11  -1   21.70   30.20
   3 -11   1   17.10    8.10
  -3 -11  -1   11.70    6.40
   3  11   1   21.30    6.20
  -3  11  -1   -2.90   21.60
   3  11   1  -17.90   34.10
   3  11   1   11.80    5.60
  -3  11  -1    7.60    3.50
  -3  11  -1   13.30    4.60
   3  11   1   15.80    5.90
  -3  11  -1   14.50    4.00
   4 -11   1   95.89   16.00
  -4 -11  -1   94.89   13.90
  -4 -11  -1   67.19   42.40
   4 -11   1   71.99   24.70
  -4 -11  -1   78.29   13.10
   4  11   1   78.99   12.20
  -4  11  -1   83.29    9.00
  -4  11  -1   78.29    6.40
  -4  11  -1   74.19   26.40
   4  11   1  123.69   37.80
  -4  11  -1   91.79   10.50
   4  11   1   64.69   11.00
   4  11   1   65.19   11.50
  -5 -11  -1   74.59   47.80
  -5 -11  -1   -0.20    5.30
  -5 -11  -1    3.30    6.10
   5 -11   1    5.10    6.70
   5 -11   1    6.30   21.00
  -5  11  -1  -15.50   21.50
  -5  11  -1    8.00    3.10
   5  11   1   -2.40    3.50
   5  11   1    7.70    5.70
   5  11   1    8.30    5.20
   5  11   1   -2.90   33.00
  -6 -11  -1    2.30    5.60
   6 -11   1    2.20    6.30
  -6 -11  -1    9.70    6.80
   6 -11   1   11.30   21.10
  -6 -11  -1  -62.29   43.10
   6  11   1   62.29   43.40
   6  11   1    3.90    4.40
  -6  11  -1    0.00    2.50
   6  11   1    7.20    5.90
   6  11   1    3.00    5.10
  -6  11  -1   28.50   21.60
  -6  11  -1    6.40    2.70
  -7 -11  -1  377.26   35.20
  -7 -11  -1  477.45   81.79
  -7 -11  -1  475.45   34.70
   7 -11   1  426.66   35.70
   7 -11   1  375.56   43.40
   7  11   1  409.86   30.80
   7  11   1  486.05   74.09
  -7  11  -1  391.36   23.70
  -7  11  -1  357.96   40.80
  -7  11  -1  382.16   25.80
   7  11   1  388.56   31.00
   7  11   1  411.26   30.40
  -8 -11  -1  277.87   77.29
   8 -11   1  293.07   34.50
   8 -11   1  249.18   36.60
  -8 -11  -1  315.47   27.70
  -8 -11  -1  203.78   27.40
   8  11   1  366.36   75.29
   8  11   1  302.37   25.70
   8  11   1  292.77   24.50
  -8  11  -1  316.37   23.60
  -8  11  -1  311.17   34.80
  -8  11  -1  249.28   19.50
  -9 -11  -1   -6.50    5.90
   9 -11   1    5.70    7.10
  -9 -11  -1    3.20    7.10
   9  11   1  -73.39   56.99
   9  11   1   -3.20    4.70
   9  11   1    0.10    3.90
  -9  11  -1    0.80    4.50
   9  11   1   -2.00    4.00
 -10 -11  -1   36.80   12.00
  10 -11   1   46.30   15.70
 -10 -11  -1   47.40   13.90
  10  11   1   61.59   12.90
 -10  11  -1   45.10   11.00
  10  11   1   38.10   10.20
  10  11   1   60.49   13.10
  10  11   1   99.09   62.99
 -11 -11  -1    6.80   10.60
 -11 -11  -1    8.90    8.20
  11 -11   1   15.90    9.30
  11  11   1   15.20    6.80
  11  11   1   10.80    7.50
 -11  11  -1    8.40    6.70
  11  11   1   16.30    8.30
 -12 -11  -1  -10.40    6.10
  12  11   1   -2.30    3.80
  12  11   1   14.30    8.30
 -12  11  -1   11.20    7.10
 -11 -12   1   14.30   10.60
  11 -12  -1    9.90    9.80
 -11 -12   1    9.40    8.50
  11  12  -1   -0.20    5.50
 -11  12   1   22.70    8.60
  11  12  -1   -3.20    3.80
  11  12  -1    2.90    5.60
 -10 -12   1   10.50    9.00
 -10 -12   1   38.70   13.00
  10 -12  -1   -0.60    7.20
 -10  12   1   22.10    8.40
  10  12  -1   15.50    7.50
  10  12  -1   21.60    7.80
  10  12  -1   22.20    8.60
  -9 -12   1  -46.60   82.49
  -9 -12   1   22.80   10.30
   9 -12  -1   20.50   10.50
  -9 -12   1   12.50    8.80
   9  12  -1  -24.50   71.69
   9  12  -1   15.00    7.00
   9  12  -1   14.00    7.40
   9  12  -1   32.00    9.40
  -9  12   1   13.40    6.10
   8 -12  -1   16.00    9.70
  -8 -12   1   11.70    8.70
  -8 -12   1   43.00   71.99
  -8 -12   1   13.80    8.90
   8  12  -1    7.90    5.80
  -8  12   1   12.10    6.20
   8  12  -1  -73.49   51.29
  -8  12   1    3.00    4.30
   8  12  -1   15.80    8.30
  -7 -12   1   37.80   11.30
  -7 -12   1   46.00   61.49
   7 -12  -1   51.19   17.50
   7 -12  -1   23.20   20.80
  -7 -12   1   32.90   12.00
   7  12  -1   16.90    6.90
  -7  12   1   21.20   18.70
   7  12  -1   42.00    9.70
  -7  12   1   37.30    8.20
   7  12  -1   48.20   49.80
  -7  12   1   28.00    5.40
  -7  12   1   21.60    5.30
  -6 -12   1   -1.40    5.90
   6 -12  -1   21.20   26.00
  -6 -12   1  -13.40   52.59
   6 -12  -1   -5.40    4.70
   6  12  -1   14.10   42.70
   6  12  -1    3.00    7.70
  -6  12   1    4.20    3.60
  -6  12   1   -7.00   21.20
   6  12  -1    4.10    5.40
   6  12  -1   -3.00    2.80
  -5 -12   1    6.40    6.30
   5 -12  -1   45.20   24.60
  -5 -12   1    6.90    5.80
   5 -12  -1   19.00    9.10
  -5 -12   1   39.10   47.60
   5  12  -1   13.10    6.40
  -5  12   1    8.30    4.10
  -5  12   1    5.20   22.80
  -5  12   1   11.80    4.00
   5  12  -1    4.70    5.20
   5  12  -1   11.70    5.90
   5  12  -1   90.39   44.50
  -4 -12   1   68.69   13.00
   4 -12  -1   48.20   26.20
  -4 -12   1   47.90   11.90
   4 -12  -1   72.89   15.50
  -4 -12   1  -15.40   38.80
  -4  12   1   39.20    7.30
  -4  12   1   28.90   26.30
   4  12  -1   68.99   12.00
   4  12  -1   52.19   10.10
   4  12  -1   36.40   38.10
   4  12  -1   39.90    9.30
  -4  12   1   46.20    7.70
   3 -12  -1   26.00    9.50
   3 -12  -1   36.20   28.00
  -3 -12   1   26.60    8.60
  -3 -12   1   18.80    6.40
  -3 -12   1  -42.90   35.80
   3  12  -1   59.59   38.90
  -3  12   1   36.30   26.10
   3  12  -1   42.10    8.90
  -3  12   1   17.50    5.10
   3  12  -1   52.09   10.10
  -3  12   1   25.40    6.00
   3  12  -1   25.80    7.60
  -3  12   1   20.00    4.40
   2 -12  -1   41.60   10.30
   2 -12  -1   91.49   29.60
  -2 -12   1   29.90   32.50
  -2 -12   1   28.50    7.50
  -2 -12   1   35.30   10.30
  -2  12   1   49.90   27.70
   2  12  -1   77.39   36.90
  -2  12   1   23.50    5.60
  -2  12   1   46.90    7.00
   2  12  -1   22.50    7.00
   2  12  -1   21.10    6.70
   2  12  -1   26.50    7.20
  -2  12   1   34.70    7.00
  -1 -12   1   -4.80   30.00
   1 -12  -1   26.50    6.10
   1 -12  -1   27.40    5.20
  -1 -12   1    8.00    5.70
   1 -12  -1   26.90    9.10
   1 -12  -1   17.50    4.00
   1 -12  -1   47.90   31.50
  -1 -12   1    3.80    4.20
   1  12  -1   10.00    5.30
  -1  12   1   21.00    6.10
  -1  12   1   37.10   26.70
   1  12  -1   14.70    5.20
  -1  12   1   19.80    5.80
   1  12  -1   15.70    6.70
   1  12  -1  -22.60   27.10
  -1  12   1   26.90    6.30
   0 -12  -1   90.29   37.30
   0 -12   1   72.59   13.20
   0 -12   1   79.09   11.40
   0 -12  -1   74.69   10.40
   0 -12   1  119.59   40.10
   0 -12   1   68.99   10.40
   0 -12  -1   53.99   12.00
   0  12   1   73.79   10.40
   0  12   1   82.29   11.90
   0  12  -1   60.49   10.30
   0  12   1   49.00   29.60
   0  12  -1   70.29   10.60
   0  12  -1   77.09   11.30
   0  12  -1   91.69   47.80
  -1 -12  -1   14.70    5.40
   1 -12   1  -23.60   29.00
  -1 -12  -1   -3.60   28.00
  -1 -12  -1   10.00    6.10
   1 -12   1    4.90    4.20
   1 -12   1   21.70    8.30
  -1  12  -1    9.40    4.30
   1  12   1   14.90    4.90
   1  12   1   10.70    5.30
   1  12   1   12.50    5.50
  -1  12  -1  -14.30   27.30
  -1  12  -1    2.20    4.00
   1  12   1  -10.40   30.70
  -1  12  -1   12.40    4.80
  -2 -12  -1   36.90    8.10
  -2 -12  -1   29.20   43.40
   2 -12   1   37.60    8.10
   2 -12   1   42.20   29.80
   2 -12   1   47.20   11.70
  -2 -12  -1   36.70    9.20
  -2  12  -1   43.20    7.80
   2  12   1   35.50    8.00
   2  12   1   38.00    8.30
  -2  12  -1   29.10    6.60
  -2  12  -1   30.70    6.60
  -2  12  -1   27.30   28.90
   2  12   1   57.59   36.20
   2  12   1   28.10    7.90
  -3 -12  -1  -32.40   40.90
   3 -12   1   50.39   28.90
  -3 -12  -1   35.50    9.40
  -3 -12  -1   55.59   10.10
   3 -12   1   29.40   10.30
   3  12   1   48.60   41.40
   3  12   1   32.20    8.10
  -3  12  -1   42.70    7.80
  -3  12  -1   35.60    5.90
   3  12   1   24.10    7.60
   3  12   1   35.30    8.30
  -3  12  -1  -23.10   26.90
  -3  12  -1   27.70    6.00
  -4 -12  -1   37.40    9.00
   4 -12   1   39.30   11.90
  -4 -12  -1  143.09   47.00
  -4 -12  -1   43.20   11.00
   4  12   1   46.10   10.00
  -4  12  -1   43.60    7.00
  -4  12  -1   43.60    5.10
   4  12   1   84.59   43.50
   4  12   1   46.90    9.30
   4  12   1   32.50    8.00
  -4  12  -1   50.39    8.20
  -5 -12  -1  -81.89   51.19
   5 -12   1   27.40   25.90
  -5 -12  -1    3.30    5.80
   5 -12   1    1.70    5.70
  -5 -12  -1   11.00    6.60
  -5  12  -1    2.80    3.10
  -5  12  -1  -36.80   24.80
   5  12   1    4.40    4.90
   5  12   1    9.70    6.10
   5  12   1    3.60    4.60
  -5  12  -1    4.10    2.70
   5  12   1  -49.50   36.60
   6 -12   1   63.59   30.30
   6 -12   1   33.30   11.30
  -6 -12  -1   54.99   53.59
  -6 -12  -1   72.99   13.70
  -6 -12  -1   53.49   12.40
  -6  12  -1   55.19    8.30
   6  12   1   41.30   10.10
   6  12   1   59.39   17.20
   6  12   1  -53.99   40.90
   6  12   1   54.09   11.10
  -6  12  -1   36.40   26.60
  -6  12  -1   47.10    6.20
   7 -12   1    2.30    9.40
  -7 -12  -1   21.50   63.69
   7  12   1   68.69   51.69
   7  12   1    4.00    5.10
   7  12   1    4.40    6.10
  -7  12  -1    9.30    4.10
   7  12   1   21.90    7.90
  -8 -12  -1   12.90    8.10
   8 -12   1    2.60    7.70
  -8 -12  -1   30.20   10.40
  -8 -12  -1    5.00   67.79
   8  12   1   86.19   54.09
   8  12   1   10.90    7.30
   8  12   1   17.80    7.30
  -8  12  -1   15.00    4.60
  -8  12  -1   18.20    6.50
   8  12   1    9.80    6.00
  -9 -12  -1   38.80   12.20
   9 -12   1   40.90   14.70
  -9 -12  -1   41.80   12.30
   9  12   1   40.50   10.30
   9  12   1   38.20   10.80
   9  12   1   54.19   12.10
  -9  12  -1   63.89   12.30
 -10 -12  -1   33.00   12.70
  10 -12   1   19.10   11.00
 -10 -12  -1   30.70   12.20
  10  12   1   25.50    9.50
  10  12   1   26.10    9.10
  10  12   1    8.40    7.20
 -10  12  -1   17.90    8.20
 -11 -12  -1    1.40    7.60
 -11 -12  -1    6.30    8.50
  11 -12   1   -3.40    6.00
  11  12   1    6.30    5.90
  11  12   1    4.20    6.80
  11  12   1    3.00    5.90
 -11  12  -1    8.30    6.00
  11  13  -1   20.50    8.40
 -10 -13   1   16.30   10.30
  10 -13  -1    3.90    7.30
 -10 -13   1    8.90    8.40
  10  13  -1    0.70    4.60
  10  13  -1    2.00    4.70
  10  13  -1    4.80    5.50
 -10  13   1   12.30    7.40
  -9 -13   1   26.20   11.20
  -9 -13   1   29.90   11.40
   9 -13  -1   33.10   13.30
   9  13  -1   18.40    8.00
  -9  13   1   20.40    7.20
   9  13  -1   33.60   10.70
   9  13  -1   24.60    9.70
  -8 -13   1   86.29   17.30
   8 -13  -1   83.19   18.80
  -8 -13   1  101.69   19.10
   8  13  -1   83.79   15.50
  -8  13   1   68.99   11.90
   8  13  -1   86.39   15.40
   8  13  -1   67.99   12.90
  -7 -13   1  113.09   18.40
   7 -13  -1  109.59   20.80
  -7 -13   1   65.59   14.60
  -7  13   1   78.39   10.30
  -7  13   1   86.09   12.10
   7  13  -1   62.99   12.80
   7  13  -1   91.99   15.50
   7  13  -1   82.59   13.90
  -6 -13   1   74.09   63.49
  -6  13   1   61.09    9.30
   6  13  -1   15.30   56.19
   6  13  -1  111.69   17.40
  -6  13   1   65.69    8.70
   6  13  -1   70.49   12.80
  -5 -13   1   29.20   57.29
   5 -13  -1   45.30   32.10
   5 -13  -1   66.09   15.80
  -5 -13   1   48.70   12.00
  -5 -13   1   55.39   12.60
  -5  13   1   42.50    7.10
  -5  13   1   48.90    8.30
   5  13  -1   79.09   17.10
   5  13  -1   48.00   10.80
   5  13  -1   63.09   12.20
   5  13  -1   98.79   47.80
  -5  13   1   53.99   31.40
   4 -13  -1   10.80    8.50
  -4 -13   1   21.70   48.90
  -4 -13   1   21.30    7.90
  -4 -13   1   16.20    7.10
   4 -13  -1    9.80   31.70
   4  13  -1   25.20    7.90
  -4  13   1   15.90    5.20
  -4  13   1    6.70    4.20
   4  13  -1   11.90    6.00
  -4  13   1   -5.50   29.90
   4  13  -1   12.50    6.00
   4  13  -1   37.70   46.80
  -3 -13   1   98.19   15.40
  -3 -13   1  101.39   14.50
   3 -13  -1   71.89   15.20
  -3 -13   1   60.69   46.10
   3 -13  -1   25.10   33.50
   3  13  -1  105.09   14.70
   3  13  -1   86.59   13.70
  -3  13   1   96.29   33.70
   3  13  -1   34.00   56.69
  -3  13   1   81.19   11.10
  -3  13   1   97.29    8.40
   3  13  -1   86.89   13.60
  -3  13   1   71.59   10.40
  -2 -13   1  418.56   32.40
  -2 -13   1  418.76   75.59
  -2 -13   1  432.06   31.70
   2 -13  -1  454.65   60.39
   2 -13  -1  437.56   35.60
   2  13  -1  444.06   31.80
  -2  13   1  435.96   30.40
  -2  13   1  459.45   30.30
   2  13  -1  465.15   32.10
   2  13  -1  401.96   64.09
  -2  13   1  478.75   30.80
  -2  13   1  436.16   56.99
   2  13  -1  473.15   32.40
  -1 -13   1  100.89   13.80
  -1 -13   1   -4.70   33.80
   1 -13  -1  116.59   10.10
   1 -13  -1  122.89   18.60
   1 -13  -1   74.49   39.50
  -1  13   1  110.39   35.80
   1  13  -1  100.59   13.80
   1  13  -1   95.79   13.30
  -1  13   1  115.59   14.20
  -1  13   1  121.09   13.20
  -1  13   1  120.49   15.70
   1  13  -1   84.49   39.10
   1  13  -1  125.99   15.00
   0 -13  -1   -9.40   36.60
   0 -13  -1    2.90    4.10
   0 -13   1   -0.10    3.40
   0 -13  -1   -2.10    5.20
   0 -13  -1    3.10    2.80
   0 -13   1  -14.90   41.20
   0 -13   1   -1.50    4.70
   0 -13   1   -2.00    2.90
   0  13  -1   28.40   31.20
   0  13   1   -0.90    3.60
   0  13  -1   -2.50    3.10
   0  13  -1   -1.90    2.60
   0  13   1  -22.40   31.70
   0  13   1    0.60    3.30
   0  13   1    0.10    3.90
   1 -13   1   71.69   15.10
  -1 -13  -1   48.10    9.70
  -1 -13  -1   48.70    8.70
   1 -13   1  115.39   42.70
   1 -13   1   38.20    7.20
  -1 -13  -1    4.30   38.80
   1 -13   1   63.89   10.40
   1  13   1   46.60    9.50
   1  13   1   58.79   10.50
   1  13   1   22.20   32.10
  -1  13  -1   45.30    8.70
   1  13   1  104.59   13.50
  -1  13  -1   70.09   10.30
  -1  13  -1   36.50   33.30
  -1  13  -1   46.00   10.00
  -2 -13  -1   16.00    7.10
   2 -13   1    3.70    4.10
   2 -13   1    8.50    7.30
   2 -13   1   36.40   35.80
  -2  13  -1    5.20    4.20
  -2  13  -1  -11.90   28.30
   2  13   1    3.50   36.50
   2  13   1    7.60    5.40
  -2  13  -1    2.00    3.10
   2  13   1   -0.90    4.20
   2  13   1    2.00    4.50
  -3 -13  -1   30.30    9.30
  -3 -13  -1   24.60    7.00
  -3 -13  -1   31.80   54.99
   3 -13   1   35.30   10.50
   3 -13   1   40.60   33.70
   3  13   1   32.50    8.40
   3  13   1   27.50    7.80
   3  13   1   -3.50   35.60
  -3  13  -1   34.90    6.80
  -3  13  -1   32.50    7.10
  -3  13  -1   -1.20   29.30
   3  13   1   21.60    7.20
   4 -13   1    3.80    6.70
  -4 -13  -1  -12.30   47.40
   4 -13   1    7.60   32.60
  -4 -13  -1   11.20    7.70
  -4 -13  -1   14.80    6.30
  -4  13  -1    7.30    2.40
  -4  13  -1    7.60    4.10
   4  13   1    4.60    5.30
  -4  13  -1    4.80    3.60
   4  13   1    3.50    4.70
   4  13   1  -76.29   37.00
  -4  13  -1  -46.80   29.60
   4  13   1   15.80    6.50
   5 -13   1  174.08   39.60
  -5 -13  -1  148.79   21.30
  -5 -13  -1  188.58   22.50
   5 -13   1  190.88   26.90
  -5 -13  -1  102.19   69.79
  -5  13  -1  189.78   15.80
   5  13   1  186.38   61.89
   5  13   1  185.38   21.40
   5  13   1  200.28   22.80
  -5  13  -1  158.18   39.60
   5  13   1  258.27   25.90
  -6 -13  -1   20.10    8.70
  -6 -13  -1  102.49   66.59
   6 -13   1    8.10    8.00
   6 -13   1    5.00   34.90
  -6 -13  -1    6.70    7.30
   6  13   1  -48.80   59.29
  -6  13  -1  -16.50   28.90
   6  13   1   23.30    7.80
   6  13   1   13.00    8.60
  -6  13  -1   21.40    5.60
   6  13   1   22.20    8.30
   7 -13   1   31.90   31.20
   7 -13   1   32.70   12.30
  -7 -13  -1   17.10    9.40
  -7 -13  -1   22.50    9.10
  -7  13  -1   14.00    5.10
   7  13   1   22.90    8.50
   7  13   1   13.20    6.70
   7  13   1   20.20    8.20
  -7  13  -1  -12.00   27.00
  -8 -13  -1   12.40    8.40
   8 -13   1   29.30   12.70
  -8 -13  -1    6.50    7.40
   8  13   1   39.90   11.10
   8  13   1   45.60   11.70
  -8  13  -1   18.90    7.20
   8  13   1   17.10    8.00
   9 -13   1   46.20   15.20
  -9 -13  -1   30.40   11.30
  -9 -13  -1   34.40   11.80
   9  13   1   30.50   10.00
  -9  13  -1   29.80    8.70
   9  13   1   23.30    9.20
   9  13   1   33.00    9.70
  10 -13   1   46.90   15.60
 -10 -13  -1   54.69   13.60
 -10 -13  -1   50.69   15.80
  10  13   1   58.79   13.00
  10  13   1   39.50   11.10
  10  13   1   54.69   12.50
 -10  13  -1   34.80   10.10
  11  13   1   76.79   14.50
  -9 -14   1    0.70    6.30
   9 -14  -1   -1.60    6.70
  -9 -14   1    8.50    8.40
   9  14  -1   -8.90    5.00
   9  14  -1    6.70   10.10
   9  14  -1    4.50    6.60
  -9  14   1    5.60    4.70
  -8 -14   1   -1.70    6.10
   8 -14  -1   25.10   12.60
  -8 -14   1   -0.50    5.90
   8  14  -1    7.90    6.30
  -8  14   1   12.50    6.00
   8  14  -1    2.60    5.60
   8  14  -1    5.10    5.70
   7 -14  -1    5.50    9.40
  -7 -14   1    6.90    7.40
  -7 -14   1    5.90    7.50
   7  14  -1   11.50    6.50
  -7  14   1    2.50    4.00
   7  14  -1   15.50    7.10
   7  14  -1    8.40    6.40
  -6 -14   1   84.59   15.40
   6 -14  -1    9.00   35.30
   6 -14  -1   72.39   16.80
  -6 -14   1   58.29   13.90
  -6  14   1   50.09   31.50
   6  14  -1   60.29   12.50
   6  14  -1   51.49   11.50
  -6  14   1   51.79    8.90
   6  14  -1   87.39   15.00
   5 -14  -1   15.90   45.00
  -5 -14   1    5.30    7.80
  -5 -14   1    0.70    4.70
   5 -14  -1   -6.80    5.60
   5  14  -1    6.50    6.20
   5  14  -1    6.30    5.10
  -5  14   1   -4.00   32.60
  -5  14   1    4.20    3.50
  -5  14   1   -0.90    2.60
  -4 -14   1    3.80    3.70
   4 -14  -1   26.80   44.90
   4 -14  -1   -2.10    6.80
  -4 -14   1   13.40    8.10
   4  14  -1    8.60    6.40
  -4  14   1   14.40    4.90
  -4  14   1    3.30    4.00
   4  14  -1   10.20    5.70
  -4  14   1    1.10   35.20
   4  14  -1    3.20    5.00
  -3 -14   1   27.40    7.50
   3 -14  -1  -15.70   37.60
   3 -14  -1   21.20   10.10
  -3 -14   1    5.40    6.30
  -3  14   1    4.10    5.00
  -3  14   1   14.60    5.50
  -3  14   1   24.40   36.10
   3  14  -1    7.90    6.20
   3  14  -1   16.20    6.80
   3  14  -1    3.60    5.00
  -2 -14   1   53.39   11.30
  -2 -14   1   47.20    9.90
   2 -14  -1   43.00   40.60
   2 -14  -1   50.19   13.40
  -2  14   1   61.09   37.90
  -2  14   1   80.19   10.20
   2  14  -1   73.59   12.50
   2  14  -1   60.39   11.20
   2  14  -1   55.69   10.80
  -2  14   1   55.49    9.60
  -2  14   1   53.49    9.60
   1 -14  -1  -50.39   39.00
   1 -14  -1    3.40    6.30
  -1 -14   1  -24.80   40.00
  -1 -14   1    6.50    4.60
   1  14  -1    5.10    5.00
  -1  14   1   12.10    5.20
  -1  14   1   35.30   36.70
   1  14  -1   -2.40    3.20
  -1  14   1    6.00    4.60
   1  14  -1   23.50   39.20
   1  14  -1    1.80    4.50
   0 -14  -1   86.29   16.00
   0 -14  -1   74.19   10.20
   0 -14   1   71.99   15.40
   0 -14   1   75.59   11.60
   0 -14   1   65.39   66.79
   0 -14   1   70.19   10.40
   0 -14  -1   47.30   48.90
   0  14   1   72.69   11.60
   0  14   1  142.79   45.10
   0  14  -1   81.49   12.50
   0  14   1   86.49   13.00
   0  14  -1   53.09   10.00
   0  14   1   90.29   13.50
   0  14  -1   83.69   12.50
  -1 -14  -1  124.09   18.90
   1 -14   1  104.29   46.80
   1 -14   1  109.19   14.50
   1 -14   1  104.69   19.40
  -1 -14  -1  116.69   51.69
  -1  14  -1  127.79   14.80
   1  14   1  149.99   61.29
   1  14   1  110.09   15.00
  -1  14  -1   76.59   42.70
   1  14   1  138.79   16.30
  -1  14  -1  143.59   16.70
   1  14   1  105.69   15.30
   2 -14   1   35.00   12.30
  -2 -14  -1   35.80    7.30
   2 -14   1    8.40   41.00
  -2 -14  -1   24.10    8.20
   2  14   1   23.60    7.70
  -2  14  -1   26.70    7.50
   2  14   1   34.30    8.70
   2  14   1   21.50    7.40
  -2  14  -1   23.60    6.40
  -2  14  -1   16.70    5.60
  -3 -14  -1   20.10    8.20
  -3 -14  -1   38.70    8.60
   3 -14   1  -16.90   38.10
   3 -14   1    1.90    6.90
   3  14   1   24.30    7.40
   3  14   1   17.70    9.10
  -3  14  -1   23.80    6.10
  -3  14  -1  -68.59   33.50
  -3  14  -1   21.50    5.10
   3  14   1   19.20    7.70
  -3  14  -1   13.40    9.60
  -4 -14  -1   -2.60    4.60
   4 -14   1    7.70    8.90
   4 -14   1   15.60   38.60
  -4 -14  -1    4.90    4.20
   4  14   1    0.10    4.50
   4  14   1   -3.40    4.00
  -4  14  -1    6.40    3.60
  -4  14  -1  -33.20   36.20
   5 -14   1   26.00   11.30
  -5 -14  -1   17.30    7.20
  -5 -14  -1   28.40   10.40
   5 -14   1   57.59   39.80
  -5  14  -1   25.80    6.70
   5  14   1   11.00    7.10
   5  14   1   21.00    7.40
  -5  14  -1    5.10   35.00
   5  14   1   16.30    7.10
   6 -14   1   18.40    9.20
  -6 -14  -1   14.50    8.30
  -6  14  -1    3.50    3.70
   6  14   1    5.20    4.90
   6  14   1   11.40    6.70
   6  14   1    9.10    6.00
   7 -14   1   31.20   12.40
  -7 -14  -1   23.00   10.50
  -7 -14  -1   29.50   10.30
   7  14   1   13.20    7.30
   7  14   1   25.60    8.70
   7  14   1   19.40    9.00
   8 -14   1   23.80   11.70
  -8 -14  -1   19.60    9.80
  -8 -14  -1   11.60    8.60
   8  14   1    6.80    5.80
   8  14   1   27.10    9.30
  -8  14  -1    9.20    5.20
   8  14   1   17.70    8.60
  -9 -14  -1   12.70    9.00
  -9 -14  -1   -4.30    5.10
   9 -14   1    9.30    9.00
  -9  14  -1    3.30    4.30
   9  14   1   13.60   12.10
   9  14   1    9.30    6.80
   9  14   1    1.00    6.90
   8 -15  -1   51.29   16.00
  -8 -15   1   58.69   15.90
  -8 -15   1   27.10   11.40
   8  15  -1   25.30    9.20
  -8  15   1   32.70    8.50
   8  15  -1   29.30   11.10
   7 -15  -1   12.60    9.50
  -7 -15   1   35.10   10.10
  -7 -15   1   26.90   11.40
   7  15  -1   26.30    9.90
  -7  15   1   27.50    7.20
   7  15  -1   29.40   10.10
   7  15  -1   23.60    9.60
   6 -15  -1  121.49   22.00
  -6 -15   1  106.89   17.40
  -6 -15   1  112.29   19.80
  -6  15   1  158.88   14.20
   6  15  -1  108.29   18.00
   6  15  -1  176.68   22.10
   6  15  -1  121.19   18.00
   5 -15  -1   93.89   19.80
  -5 -15   1  119.09   20.10
  -5 -15   1   84.09   16.20
  -5  15   1   99.29   14.60
   5  15  -1   81.49   14.70
   5  15  -1   99.49   15.90
   5  15  -1  104.69   16.40
  -4 -15   1   11.70    6.20
   4 -15  -1   22.60   11.20
  -4 -15   1   28.60    9.50
   4  15  -1   21.60    7.80
   4  15  -1   15.30    7.30
  -4  15   1    5.60    4.10
  -4  15   1   17.00    5.60
  -3 -15   1   53.79   12.30
  -3 -15   1   65.89   11.90
  -3  15   1   49.90    9.30
   3  15  -1   63.39   12.40
  -3  15   1   55.49   10.30
   3  15  -1   52.59   11.20
   3  15  -1   38.80   10.00
  -2 -15   1   39.60   10.00
  -2 -15   1   50.69    9.70
   2 -15  -1   55.19   14.00
  -2  15   1   46.20    9.40
  -2  15   1   43.70   10.40
   2  15  -1   44.70   10.50
  -2  15   1   46.90    8.50
   2  15  -1   51.59   10.90
   2  15  -1   53.99   10.60
  -1 -15   1   19.90    6.20
  -1 -15   1   17.90    6.70
  -1 -15   1   18.10   10.00
   1 -15  -1   -3.50    5.80
  -1  15   1   11.70    5.40
  -1  15   1   16.90    6.00
   1  15  -1   11.30    6.20
  -1  15   1    6.50    4.40
   1  15  -1   22.10    7.30
   0 -15   1   40.50    8.20
   0 -15  -1   58.59    9.30
   0 -15  -1   54.89    8.40
   0 -15   1   40.70   12.90
   0 -15  -1   58.79   13.80
   0 -15   1   56.29    9.20
   0  15   1   43.40    9.80
   0  15   1   55.39   10.90
   0  15  -1   61.39   11.60
   0  15   1   46.50    9.70
   0  15  -1   59.49   10.80
   0  15  -1   59.59   10.80
  -1 -15  -1   76.39   10.90
  -1 -15  -1   68.99   16.40
  -1 -15  -1   82.79   16.60
   1 -15   1   76.89   16.70
   1 -15   1   89.59   12.60
  -1  15  -1   79.69   13.00
   1  15   1   86.09   13.50
   1  15   1   76.59   12.60
  -1  15  -1   89.69   12.20
   1  15   1   61.79   12.10
  -1  15  -1   73.39   11.50
  -2 -15  -1   24.40    8.10
   2 -15   1   26.50   11.50
  -2 -15  -1   33.20    7.40
  -2 -15  -1   46.20   12.30
  -2  15  -1   12.20    5.90
   2  15   1   25.80    8.80
   2  15   1   21.80    7.50
  -2  15  -1   26.10   10.10
  -2  15  -1   36.30    7.70
   2  15   1   50.79   10.80
   3 -15   1   12.50    8.00
  -3 -15  -1   -5.40    5.30
  -3 -15  -1    3.40    3.80
   3  15   1    4.50    4.80
   3  15   1    4.50    5.30
  -3  15  -1    4.80    4.70
  -3  15  -1    4.20    3.60
  -3  15  -1    9.30    3.60
   3  15   1   14.50    7.10
  -4 -15  -1   17.20    7.10
  -4 -15  -1   13.40    8.40
   4 -15   1   10.00    7.40
   4  15   1    6.60    5.60
  -4  15  -1   17.00    6.20
   4  15   1    6.10    5.70
   4  15   1    8.20    6.30
   5 -15   1   69.99   18.00
  -5 -15  -1  112.49   18.40
  -5 -15  -1   64.29   18.60
   5  15   1   97.69   16.40
   5  15   1   93.79   15.10
   5  15   1   74.99   13.80
  -5  15  -1   79.39   12.20
   6 -15   1   -5.30    6.60
  -6 -15  -1    0.50    7.30
   6  15   1    3.30    5.80
   6  15   1   -4.90    3.80
   6  15   1    2.80    5.80
   7 -15   1  268.97   36.50
  -7 -15  -1  358.36   32.60
   7  15   1  325.87   29.20
  -7  15  -1  322.97   25.50
   7  15   1  376.06   30.40
   7  15   1  329.57   29.10
   8 -15   1   22.90   12.30
  -8 -15  -1   -2.90    6.10
   8  15   1    2.90    6.20
   8  15   1   -2.40    4.50
  -8  15  -1    3.40    4.30
   7 -16  -1    6.40    7.50
  -7 -16   1   17.80   10.50
   7  16  -1   17.30    9.00
   7  16  -1    8.40    6.50
   7  16  -1   14.10    7.30
   6 -16  -1   94.39   20.00
  -6 -16   1   76.89   17.40
   6  16  -1   64.89   13.50
   6  16  -1   77.59   23.30
   5 -16  -1   37.10   13.50
  -5 -16   1   52.99   14.30
   5  16  -1   39.50   10.60
   5  16  -1   41.10   10.90
   5  16  -1   47.30   11.80
   4 -16  -1    1.20    7.40
  -4 -16   1   14.50    8.50
   4  16  -1   11.60    6.60
   4  16  -1   13.50    7.50
  -4  16   1    9.50    4.90
   4  16  -1    6.40    5.50
  -3 -16   1    2.50    6.40
   3 -16  -1   22.30   11.10
   3  16  -1   -3.70    4.50
  -3  16   1    1.50    5.90
  -3  16   1    2.50    3.40
   3  16  -1    4.70    5.30
   3  16  -1    1.60    5.10
   2 -16  -1   -1.40    5.70
  -2 -16   1    9.50    6.30
  -2  16   1   -4.20    3.70
   2  16  -1    5.80    5.40
  -2  16   1   -0.50    3.30
  -2  16   1    5.00    4.60
   2  16  -1    5.60    4.90
   2  16  -1    2.80    5.20
   1 -16  -1   10.60    8.70
  -1 -16   1   -2.40    3.90
  -1 -16   1    5.40    8.10
  -1  16   1    8.60    5.00
   1  16  -1    7.90    4.90
  -1  16   1    1.90    3.70
   1  16  -1    1.90    5.10
   1  16  -1    5.90    5.60
  -1  16   1    1.10    3.90
   0 -16  -1    3.00    7.90
   0 -16   1    9.20    7.90
   0  16  -1    4.60    4.20
   0  16   1    8.50    5.30
   0  16  -1    8.80    5.80
   0  16   1    0.50    3.50
   0  16  -1    6.50    5.90
  -1 -16  -1   58.59   14.40
   1 -16   1   23.90   10.50
   1  16   1   32.50    8.60
  -1  16  -1   19.50    6.70
  -1  16  -1   25.80    7.00
  -1  16  -1   29.10    8.40
   1  16   1   15.00    6.50
   2 -16   1   29.30   11.90
  -2 -16  -1    5.40    5.40
  -2 -16  -1   -3.10    5.70
   2  16   1    2.20    5.00
   2  16   1    4.10    5.30
  -2  16  -1    7.10    5.30
  -2  16  -1    6.90    4.40
   2  16   1   15.30    6.90
  -2  16  -1    7.50    4.50
   3 -16   1   13.00    9.20
  -3 -16  -1    0.30    5.70
   3  16   1    2.80    5.10
   3  16   1    7.50    6.20
  -3  16  -1    2.90    2.80
   3  16   1    2.80    5.40
  -3  16  -1    4.90    4.20
   4 -16   1   51.19   14.80
   4  16   1   55.09   11.90
   4  16   1   61.49   12.60
  -4  16  -1   71.49   11.90
   4  16   1   49.40   11.40
  -5 -16  -1   78.39   16.30
   5 -16   1   92.49   20.50
   5  16   1   73.49   15.00
  -5  16  -1   75.19   12.50
   5  16   1   83.49   14.30
   5  16   1   79.79   15.20
   6 -16   1  156.58   26.20
  -6 -16  -1  126.19   21.20
   6  16   1  108.09   17.40
   6  16   1  110.29   18.50
   6  16   1  110.89   21.70
   7 -16   1   11.40    9.40
  -7 -16  -1   -0.50    7.40
   7  16   1   18.40    8.20
   7  16   1   -1.30    4.50
   7  16   1   17.70    7.90
   4 -17  -1   12.00    9.10
  -4 -17   1   14.60    8.70
   4  17  -1   13.70    7.60
   4  17  -1   23.80    8.90
   4  17  -1    1.80    5.40
  -4  17   1   15.20    6.50
   3 -17  -1   10.30    9.40
  -3 -17   1   18.90    9.10
   3  17  -1   23.40    8.70
   3  17  -1   19.20    7.90
   3  17  -1   10.40    6.50
  -3  17   1    5.30    4.10
  -2 -17   1  104.09   19.90
  -2 -17   1   92.69   14.90
   2 -17  -1  111.09   21.00
   2  17  -1  111.59   17.40
  -2  17   1  112.39   19.10
   2  17  -1  113.99   17.90
   2  17  -1  113.09   16.80
  -2  17   1  112.39   12.60
  -2  17   1  107.89   16.20
   1 -17  -1  132.39   22.20
  -1 -17   1  142.69   23.00
   1  17  -1  116.59   17.00
  -1  17   1  150.28   17.90
   1  17  -1  121.69   17.10
   1  17  -1  191.68   23.00
   0 -17   1   37.30   13.40
   0 -17  -1   36.60   12.20
   0  17  -1   48.50   10.40
   0  17   1   48.20   11.40
   0  17   1   43.50   10.00
   0  17  -1   29.20    7.80
   0  17  -1   33.60    9.40
   0  17   1   30.40    8.50
  -1 -17  -1   18.30   10.00
   1 -17   1    3.40    7.80
   1  17   1   22.70    7.80
   1  17   1   21.90    8.50
  -1  17  -1   17.70    7.00
  -1  17  -1   17.00    7.10
   1  17   1    1.70    4.30
  -1  17  -1   16.90    6.20
   2 -17   1   14.20   10.00
  -2 -17  -1   15.50    8.50
  -2 -17  -1   20.20   10.50
  -2  17  -1   23.40    6.40
  -2  17  -1   19.20    7.50
   2  17   1   15.70    7.10
   2  17   1   29.30    9.20
   2  17   1   17.60    7.40
  -3 -17  -1  117.59   20.30
   3 -17   1   90.49   19.70
  -3 -17  -1  119.39   17.50
   3  17   1  114.29   17.40
   3  17   1  118.89   17.50
   3  17   1  131.99   18.10
  -3  17  -1   93.79   15.40
   4 -17   1   -4.70    5.20
  -4 -17  -1   -0.20    6.10
  -4  17  -1    7.40    5.20
   4  17   1    5.90    6.10
   4  17   1    6.40    5.80
   4  17   1    2.30    5.40
 -16   0   2  125.49   20.50
 -16   0   2  206.78   29.70
 -15   0   2  102.69   17.60
  15   0  -2   73.29   19.30
 -15   0   2   94.69   19.20
  14   0  -2   38.00   14.00
 -14   0   2   33.80    9.70
  14   0  -2   25.00    7.70
  14   0  -2   23.40    7.50
 -14   0   2   34.40   12.50
  13   0  -2  757.72   55.69
  13   0  -2  778.12   81.59
 -13   0   2  699.53   52.09
  13   0  -2  754.12   46.80
 -13   0   2  689.03   48.00
  13   0  -2  697.03   46.00
 -12   0   2  260.77   21.70
  12   0  -2  256.57   31.30
  12   0  -2  213.58   18.70
 -12   0   2  220.08   26.90
  12   0  -2  185.88   45.70
  12   0  -2  240.98   19.40
  12   0  -2  234.38   19.50
 -11   0   2  740.43   46.80
  11   0  -2  756.42   52.99
 -11   0   2  695.03   43.80
 -11   0   2  692.73   49.70
  11   0  -2  735.73   45.40
  11   0  -2  815.32   71.49
  11   0  -2  726.13   43.70
  11   0  -2  752.02   45.60
 -10   0   2  223.08   21.80
  10   0  -2  250.17   18.80
  10   0  -2  253.17   16.60
  10   0  -2  328.17   43.80
 -10   0   2  242.08   17.80
  10   0  -2  225.68   19.00
 -10   0   2  256.37   20.20
  10   0  -2  271.37   25.30
  10   0  -2  253.17   41.50
  10   0  -2  247.98   19.20
   9   0  -2    5.50    3.70
   9   0  -2    2.70    2.50
  -9   0   2    2.70    2.60
  -9   0   2    1.90    2.90
   9   0  -2    8.60    3.60
  -9   0   2    3.10    4.80
   9   0  -2    7.40   17.50
   8   0  -2    0.40    4.40
   8   0  -2   -0.70   14.40
   8   0  -2    6.40    3.00
   8   0  -2    2.90   15.90
   8   0  -2    5.40    2.60
   8   0  -2    3.00    2.40
  -8   0   2    8.90    5.40
  -8   0   2    7.50    3.20
   8   0  -2    9.00    3.60
   7   0  -2   24.60    4.40
   7   0  -2   27.10    5.20
   7   0  -2   12.80   15.40
  -7   0   2   27.00    7.00
   7   0  -2   19.50    7.00
   7   0  -2   28.00    5.50
   7   0  -2   21.10    3.80
   7   0  -2    9.80   13.90
  -7   0   2   20.00    5.10
   6   0  -2   51.59    6.70
   6   0  -2   46.10   15.60
  -6   0   2   41.30    5.60
   6   0  -2   33.70    5.50
   6   0  -2   50.29    5.40
  -6   0   2   41.30    6.70
  -6   0   2   42.20    7.90
   6   0  -2   33.60    5.30
   6   0  -2   44.60    9.10
   5   0  -2  424.86   34.30
  -5   0   2  428.36   27.20
   5   0  -2  416.46   27.90
   5   0  -2  439.56   25.20
  -5   0   2  387.86   34.70
   5   0  -2  413.26   25.40
   5   0  -2  427.76   28.60
  -5   0   2  448.36   25.80
   5   0  -2  413.36   24.30
  -5   0   2  434.46   24.90
  -4   0   2 2462.25  138.49
   4   0  -2 2392.16  137.29
   3   0  -2 4545.35  244.18
  -3   0   2 4483.45  244.48
   2   0  -2 1260.67   75.49
  -2   0   2 1363.06   76.39
  -2   0   2 1399.56   73.49
   2   0  -2 1380.06   73.49
   1   0  -2   -0.10    0.10
   1   0   2   16.30    5.00
   2   0   2  497.65   29.50
  -2   0  -2  542.25   29.30
  -2   0  -2  571.54   29.90
  -2   0  -2  524.85   29.50
   2   0   2  535.55   30.20
  -2   0  -2  489.65   33.90
   2   0   2  521.65   29.20
  -2   0  -2  545.35   29.50
   2   0   2  522.95   29.70
  -2   0  -2  558.14   30.30
   2   0   2  561.74   29.50
  -3   0  -2 9999.00  532.35
  -4   0  -2   85.29    6.90
  -4   0  -2   76.79    7.00
  -4   0  -2   62.59    5.80
   4   0   2   65.09    5.90
   4   0   2   62.59    6.10
  -4   0  -2   59.39    5.50
  -4   0  -2   64.89    6.00
   4   0   2   62.39    5.40
   4   0   2   75.99    6.20
   4   0   2   79.29    9.20
   5   0   2 1133.29   62.19
   5   0   2 1166.68   62.49
  -5   0  -2 1134.19   62.89
   5   0   2 1026.30   73.09
   5   0   2 1136.09   61.49
  -5   0  -2 1060.89   63.39
  -5   0  -2 1161.78   62.79
   5   0   2 1143.99   62.49
   5   0   2 1141.59   64.79
   6   0   2   82.79    9.70
  -6   0  -2   70.69    8.20
   6   0   2   58.49    7.70
   6   0   2   66.99   21.80
   6   0   2   87.59   12.00
   6   0   2   71.39    8.70
  -6   0  -2   89.39   11.00
   6   0   2   68.19    6.60
  -6   0  -2   90.89   10.00
   7   0   2  279.97   18.80
  -7   0  -2  256.47   20.20
   7   0   2  264.77   18.30
  -7   0  -2  287.27   19.70
   7   0   2  243.18   21.30
  -7   0  -2  266.47   18.20
   7   0   2  275.57   35.00
   7   0   2  236.78   35.60
   7   0   2  287.97   19.80
  -8   0  -2  639.74   42.90
   8   0   2  681.83   59.19
   8   0   2  724.43   45.60
   8   0   2  688.13   56.89
  -8   0  -2  670.93   41.60
  -8   0  -2  688.83   40.40
   8   0   2  659.53   40.50
   8   0   2  686.53   40.90
   9   0   2  339.77   22.30
   9   0   2  350.66   24.00
   9   0   2  389.96   24.80
   9   0   2  399.76   51.09
   9   0   2  330.57   47.60
  -9   0  -2  373.56   25.70
  -9   0  -2  320.67   26.40
   9   0   2  370.06   47.00
 -10   0  -2  230.28   20.80
  10   0   2  226.98   15.70
  10   0   2  132.69   35.90
 -10   0  -2  215.88   19.10
  10   0   2  220.68   40.30
  10   0   2  275.87   29.60
  10   0   2  231.78   17.70
  10   0   2  215.78   17.70
  11   0   2  250.27   20.40
  11   0   2  285.47   31.30
  11   0   2  224.88   43.50
 -11   0  -2  282.97   24.80
 -11   0  -2  254.97   23.80
  11   0   2  261.77   20.20
  11   0   2  261.87   18.00
  12   0   2  312.77   20.50
  12   0   2  310.27   23.80
 -12   0  -2  277.47   24.80
 -12   0  -2  278.67   26.80
  12   0   2  297.87   22.90
  12   0   2  348.77   31.00
  12   0   2  327.17   55.59
  13   0   2  127.29   11.20
 -13   0  -2  124.99   17.60
  13   0   2  148.09   17.90
  13   0   2  153.78   34.60
  13   0   2  147.79   17.00
 -13   0  -2  152.68   23.10
 -14   0  -2  341.27   28.60
  14   0   2  345.47   40.10
  14   0   2  331.07   25.60
  14   0   2  276.87   36.30
 -14   0  -2  324.27   31.00
 -15   0  -2    2.30    7.10
 -15   0  -2    1.10    5.60
  15   0   2   -6.20    7.00
  15   0   2    7.80    5.80
  15   0   2   -0.40    3.30
 -16   0  -2   37.50   12.10
  16   0   2   21.10    7.40
  16   0   2   19.30   12.60
 -16   0  -2    7.50    9.40
  16  -1  -2   14.90   11.80
 -16  -1   2    4.30    5.70
 -16  -1   2    9.80   10.30
 -16   1   2   -2.70    4.00
 -16   1   2  -12.40    4.10
  16   1  -2    1.40    4.90
 -15  -1   2   22.10    9.60
 -15  -1   2    7.10    8.60
  15  -1  -2   28.30   13.60
  15   1  -2   35.10    9.00
  15   1  -2   14.30    6.90
 -15   1   2   18.10    8.50
 -15   1   2   18.10   11.10
 -14  -1   2   38.80   11.40
 -14  -1   2   14.00    9.30
  14  -1  -2   19.20    6.50
  14  -1  -2   13.10   11.20
  14   1  -2   22.00    6.30
 -14   1   2   23.20    9.00
 -14   1   2    8.90    8.80
  14   1  -2   25.80   13.80
  13  -1  -2  110.69   20.20
 -13  -1   2   96.39   17.50
  13  -1  -2  105.69   13.80
 -13  -1   2  119.59   17.00
  13  -1  -2  106.59   41.90
  13   1  -2   76.69   17.80
 -13   1   2  108.49   15.60
  13   1  -2   97.59   13.40
  13   1  -2   95.49   10.60
  13   1  -2   78.99   13.40
 -13   1   2   74.99   15.80
  12  -1  -2  275.97   33.70
  12  -1  -2  297.07   23.00
 -12  -1   2  300.37   25.60
  12  -1  -2  300.67   23.10
 -12  -1   2  377.96   30.40
  12  -1  -2  311.47   50.29
  12   1  -2  261.47   70.79
  12   1  -2  306.67   24.00
  12   1  -2  313.67   24.00
  12   1  -2  323.07   21.20
 -12   1   2  318.77   27.40
 -12   1   2  247.28   29.10
  12   1  -2  384.86   39.80
  11  -1  -2   20.30   10.40
 -11  -1   2   13.30    8.40
  11  -1  -2   14.10    5.20
  11  -1  -2  -26.90   24.60
  11  -1  -2    9.90    5.30
 -11   1   2   12.30    7.30
  11   1  -2   10.60    4.00
  11   1  -2    8.70    8.10
  11   1  -2   14.40    5.40
 -11   1   2    4.90    5.10
 -11   1   2   17.80    4.90
  11   1  -2   17.40    5.70
  10  -1  -2   73.99    6.20
  10  -1  -2   76.39   10.30
  10  -1  -2   83.79   15.90
  10  -1  -2   69.09    5.60
 -10  -1   2   73.89   11.60
 -10  -1   2   47.10   11.60
  10  -1  -2   87.69   27.00
  10  -1  -2   40.30   22.80
  10  -1  -2   99.39   11.20
  10   1  -2   65.59   29.80
 -10   1   2   83.49   13.50
 -10   1   2   85.39    9.40
  10   1  -2   58.59    8.10
  10   1  -2   74.59   10.50
  10   1  -2   88.19   26.00
  10   1  -2   92.29   11.60
 -10   1   2   53.09    9.70
  10   1  -2   70.99   14.60
  -9  -1   2    8.50    5.50
   9  -1  -2   24.10    3.70
   9  -1  -2   24.60    3.50
  -9  -1   2   20.20    6.40
   9  -1  -2   37.80   10.20
   9  -1  -2   45.90   22.40
   9  -1  -2  -11.00   16.40
   9  -1  -2   24.60    5.30
   9  -1  -2   21.30    5.20
   9   1  -2    3.80   20.00
   9   1  -2    9.60   18.40
  -9   1   2   17.20    4.20
  -9   1   2   14.50    5.60
   9   1  -2   22.10    5.90
   9   1  -2   34.10   11.10
  -9   1   2   32.70    6.80
   9   1  -2   21.40    4.60
   9   1  -2   26.80    5.90
   8  -1  -2    0.60    1.70
   8  -1  -2    3.10    1.70
   8  -1  -2    0.00    2.30
   8  -1  -2    4.30    2.60
   8  -1  -2    3.40   14.30
   8  -1  -2    2.40   13.70
  -8  -1   2    1.40    3.80
  -8  -1   2   -2.50    2.50
  -8  -1   2   -2.00    1.90
   8  -1  -2    5.00    5.90
   8   1  -2    4.20    2.80
   8   1  -2    2.50    4.70
   8   1  -2    0.50    2.20
   8   1  -2    5.50   16.50
   8   1  -2   -8.40   14.50
   8   1  -2    6.60    3.40
  -8   1   2    1.30    1.90
  -8   1   2    4.20    4.20
   7  -1  -2   88.39   20.00
  -7  -1   2   75.99    8.80
  -7  -1   2   94.89   12.40
   7  -1  -2   72.59    6.10
   7  -1  -2   69.99    5.70
   7  -1  -2   93.59   19.00
   7  -1  -2   67.69    8.10
   7  -1  -2   85.49    9.30
   7  -1  -2  102.39   15.10
  -7  -1   2   59.79   11.80
  -7   1   2   75.49    7.80
  -7   1   2   83.79    9.40
  -7   1   2   94.29   12.40
   7   1  -2   72.09    8.10
   7   1  -2   79.09    9.80
   7   1  -2   75.99    9.40
   7   1  -2   59.79   11.10
   7   1  -2   80.19   20.20
   6  -1  -2  225.18   13.50
   6  -1  -2  222.18   13.90
   6  -1  -2  220.78   14.90
  -6  -1   2  206.78   15.40
   6  -1  -2  232.38   24.50
  -6  -1   2  246.98   18.30
   6  -1  -2  233.68   19.40
   6  -1  -2  227.48   24.60
  -6  -1   2  242.88   16.90
  -6   1   2  230.08   14.60
   6   1  -2  228.98   15.90
   6   1  -2  235.38   36.80
   6   1  -2  222.68   16.20
   6   1  -2  240.78   15.30
  -6   1   2  248.68   15.70
   6   1  -2  231.88   19.20
  -6   1   2  213.48   17.20
   5  -1  -2  421.36   27.90
   5  -1  -2  453.85   36.20
   5  -1  -2  379.56   24.30
  -5  -1   2  423.86   26.90
  -5  -1   2  385.66   35.90
  -5  -1   2  433.36   25.70
   5  -1  -2  423.26   22.70
   5  -1  -2  420.56   32.60
  -5  -1   2  381.46   24.60
   5  -1  -2  402.96   23.00
   5  -1  -2  431.96   24.10
  -5   1   2  398.06   23.50
   5   1  -2  429.06   29.90
  -5   1   2  403.56   24.20
  -5   1   2  415.56   23.60
   5   1  -2  417.66   24.30
  -5   1   2  409.86   26.40
   5   1  -2  425.16   25.10
   5   1  -2  421.66   26.60
   5   1  -2  401.26   24.90
   5   1  -2  419.96   35.60
  -4  -1   2  872.71   47.80
  -4  -1   2  849.22   48.90
  -4  -1   2  924.71   48.30
   4  -1  -2  842.22   49.60
  -4  -1   2  827.32   57.59
  -4  -1   2  876.21   47.90
   4  -1  -2  830.72   46.20
   4  -1  -2  924.71   47.10
   4  -1  -2  824.42   52.49
  -4   1   2  827.22   46.20
   4   1  -2  787.12   55.79
   4   1  -2  854.61   47.60
  -4   1   2  841.82   47.00
  -4   1   2  844.52   45.90
  -4   1   2  820.02   48.30
   4   1  -2  843.72   49.70
   4   1  -2  855.61   47.30
   4   1  -2  817.02   46.70
  -4   1   2  884.21   46.40
   4   1  -2  820.82   47.20
  -3  -1   2   83.99    6.60
  -3  -1   2   91.79   14.70
   3  -1  -2  100.99    8.60
  -3  -1   2   76.19    6.70
   3  -1  -2   76.49   10.00
  -3  -1   2   84.89    7.10
  -3  -1   2   72.79    6.20
  -3  -1   2   85.09    8.10
   3   1  -2   93.29    6.50
  -3   1   2   76.09    5.30
   3   1  -2   81.39    6.60
   3   1  -2   78.19    6.40
  -3   1   2   92.09    5.60
   3   1  -2  100.09   14.10
  -3   1   2   87.69    6.30
  -3   1   2   80.99    7.60
  -3   1   2   88.29    7.30
   3   1  -2   92.59    8.50
  -3   1   2   83.39    5.40
  -2  -1   2  497.05   27.10
   2  -1  -2  428.46   26.90
  -2  -1   2  446.66   25.80
   2  -1  -2  442.86   26.00
   2  -1  -2  467.35   26.90
  -2  -1   2  438.16   27.10
  -2  -1   2  497.15   27.00
  -2  -1   2  457.15   25.70
   2   1  -2  469.85   25.80
  -2   1   2  477.95   27.80
   2   1  -2  458.55   26.10
   2   1  -2  461.65   34.50
   2   1  -2  463.05   25.90
   2   1  -2  465.45   26.10
   2   1  -2  502.35   27.70
  -2   1   2  486.35   26.30
  -2   1   2  425.66   27.00
  -1  -1   2  780.62   47.80
   1   1  -2  803.82   47.80
   1   1  -2  865.61   44.80
   0  -1  -2   -0.10    0.20
  -1  -1  -2  217.58   13.10
   1  -1   2  248.78   13.70
   1  -1   2  231.08   12.60
   1  -1   2  210.08   12.60
  -1  -1  -2  221.48   13.00
  -1  -1  -2  261.97   17.40
   1  -1   2  211.18   12.70
   1  -1   2  257.87   13.70
  -1  -1  -2  235.78   12.60
  -1  -1  -2  198.68   12.70
  -1  -1  -2  212.88   13.10
  -1   1  -2  228.98   12.80
  -1   1  -2  236.28   13.70
  -1   1  -2  231.08   15.70
   1   1   2  224.48   12.80
  -1   1  -2  231.08   13.40
   1   1   2  224.68   13.00
   1   1   2  189.78   12.90
  -1   1  -2  225.68   12.70
   1   1   2  207.58   13.10
   1   1   2  220.78   16.80
   2   1   2 1819.82  103.79
  -2   1  -2 1830.12  101.39
  -3  -1  -2  897.71   53.89
   3  -1   2 1010.40   55.29
  -3  -1  -2 1021.00   54.29
  -3  -1  -2  956.30   54.19
  -3  -1  -2  981.60   54.59
   3  -1   2  972.00   53.19
  -3  -1  -2  998.30   53.59
   3  -1   2  976.60   53.29
   3   1   2  983.20   53.89
  -3   1  -2 1007.50   53.59
  -3   1  -2  994.40   55.19
   3   1   2  983.70   54.69
  -3   1  -2 1026.50   52.99
   3   1   2  940.21   53.39
   3   1   2  961.80   61.89
  -3   1  -2  916.21   58.79
   3   1   2  934.91   53.99
  -3   1  -2 1023.30   53.29
   3   1   2 1036.90   54.19
   3   1   2  986.30   63.29
  -4  -1  -2  561.04   33.50
   4  -1   2  574.74   40.20
   4  -1   2  561.84   32.50
   4  -1   2  619.54   35.60
  -4  -1  -2  593.64   34.20
   4  -1   2  612.44   33.00
   4  -1   2  573.24   32.10
   4  -1   2  610.64   33.10
  -4  -1  -2  529.85   34.50
  -4  -1  -2  556.94   34.10
   4   1   2  594.84   33.10
  -4   1  -2  579.14   32.80
   4   1   2  608.34   33.80
   4   1   2  595.04   33.80
   4   1   2  574.04   33.80
   4   1   2  601.94   43.60
  -4   1  -2  567.44   32.60
  -4   1  -2  584.64   32.80
  -4   1  -2  601.04   33.40
   4   1   2  579.14   44.40
   4   1   2  608.54   35.20
  -4   1  -2  557.34   40.10
   5  -1   2  894.51   61.59
  -5  -1  -2  941.21   54.49
   5  -1   2  983.60   52.99
   5  -1   2  990.60   52.59
  -5  -1  -2  967.60   54.19
  -5  -1  -2  966.00   53.49
   5  -1   2  948.51   51.69
   5  -1   2 1035.00   58.39
  -5   1  -2  968.30   54.49
   5   1   2  922.11   52.69
   5   1   2  943.31   53.49
  -5   1  -2  924.61   52.79
   5   1   2  948.01   53.69
   5   1   2  972.40   67.59
   5   1   2  931.21   55.49
   5   1   2  910.51   64.49
  -5   1  -2  916.91   52.49
  -5   1  -2 1018.80   53.49
  -5   1  -2  868.51   61.39
   6  -1   2   28.90   14.50
  -6  -1  -2   10.10    4.30
   6  -1   2   15.70   12.80
   6  -1   2    4.20    4.60
  -6  -1  -2   10.50    4.20
   6  -1   2    8.40    2.40
   6  -1   2    1.90    2.20
   6  -1   2    4.30    2.40
  -6  -1  -2    5.00    3.30
   6  -1   2   12.60    3.30
  -6   1  -2    2.50    2.30
  -6   1  -2   13.60    4.20
   6   1   2    2.10    3.00
   6   1   2    5.90    2.80
  -6   1  -2    3.50    3.20
   6   1   2    3.30   14.00
   6   1   2    0.30    2.50
   7  -1   2   26.00    4.80
   7  -1   2   43.00   18.20
   7  -1   2   23.20    4.00
   7  -1   2   46.40    9.70
  -7  -1  -2   36.40    7.50
   7  -1   2   28.40    5.30
   7  -1   2   25.70    4.80
  -7  -1  -2   26.50    6.30
   7  -1   2   61.99   17.90
   7   1   2   25.00    5.50
   7   1   2   28.10    5.20
   7   1   2   16.10    4.50
   7   1   2   36.70    8.40
  -7   1  -2   23.90    6.30
   7   1   2   20.80   17.70
  -7   1  -2   27.30    6.90
   8  -1   2  387.86   47.30
   8  -1   2  323.77   39.30
   8  -1   2  391.66   24.60
   8  -1   2  432.76   30.70
   8  -1   2  401.66   23.60
  -8  -1  -2  392.96   27.30
   8  -1   2  395.46   25.20
   8  -1   2  417.26   25.80
  -8  -1  -2  409.36   28.50
  -8   1  -2  350.36   24.50
  -8   1  -2  373.66   27.80
  -8   1  -2  444.46   28.50
   8   1   2  384.96   24.80
   8   1   2  416.36   26.60
   8   1   2  393.86   26.10
   8   1   2  411.96   43.90
   8   1   2  414.66   30.10
   9  -1   2    7.00    6.70
  -9  -1  -2    1.80    3.60
  -9  -1  -2    2.30    4.00
   9  -1   2    3.20    2.60
   9  -1   2  -44.50   28.10
   9  -1   2    1.10    3.10
   9  -1   2    2.20    2.80
   9  -1   2   -0.90   19.90
  -9   1  -2   -1.80    2.00
   9   1   2   -1.10    2.30
   9   1   2    8.20    3.90
   9   1   2    9.10    6.40
   9   1   2   -3.10    1.60
  -9   1  -2   -0.80    3.10
   9   1   2   14.60   19.30
  -9   1  -2   -2.10    2.90
  10  -1   2  183.48   23.10
  10  -1   2  204.28   37.10
 -10  -1  -2  165.78   20.50
  10  -1   2  173.08   34.10
  10  -1   2  156.48   14.00
 -10  -1  -2  138.79   18.90
  10  -1   2  167.28   12.80
  10  -1   2  167.68   13.90
  10  -1   2  146.49   11.40
  10   1   2  165.38   14.80
  10   1   2  165.08   22.30
 -10   1  -2  134.59   17.90
  10   1   2  266.47   45.80
  10   1   2  137.99   15.90
  10   1   2  162.38   13.00
 -10   1  -2  187.58   15.90
 -10   1  -2  158.08   13.20
  11  -1   2   86.79    8.10
  11  -1   2  117.89   13.90
 -11  -1  -2   83.99   14.90
  11  -1   2   85.89   12.40
  11  -1   2   62.99   31.30
  11  -1   2  101.89   18.40
 -11  -1  -2  101.39   15.00
  11  -1   2  107.19   10.90
 -11   1  -2   85.69   11.20
 -11   1  -2   86.29   15.00
 -11   1  -2  109.79   15.10
  11   1   2   86.19   34.10
  11   1   2   96.19   18.00
  11   1   2  103.89   13.30
  11   1   2   82.39   12.50
  11   1   2   92.29   10.80
  12  -1   2  655.63   39.90
 -12  -1  -2  587.84   44.80
  12  -1   2  659.93   48.40
 -12  -1  -2  650.33   43.30
  12  -1   2  606.64   40.20
  12  -1   2  573.44   69.99
  12  -1   2  605.84   38.40
 -12   1  -2  577.54   44.30
  12   1   2  640.54   40.90
 -12   1  -2  642.24   42.30
  12   1   2  690.43   73.69
  12   1   2  616.64   41.00
  12   1   2  619.54   47.30
  12   1   2  593.64   37.90
  13  -1   2   93.59   21.20
  13  -1   2   47.10   72.09
  13  -1   2  104.39   13.60
 -13  -1  -2  117.69   19.20
  13  -1   2  115.09   14.70
 -13  -1  -2  111.69   17.30
 -13   1  -2  116.29   19.80
 -13   1  -2   88.49   15.30
  13   1   2   93.19   13.90
  13   1   2   98.69   14.60
  13   1   2  100.79   20.30
 -14  -1  -2    7.10    7.20
  14  -1   2   -4.10    2.80
 -14  -1  -2    6.80    6.30
  14  -1   2   -1.90    3.10
  14  -1   2   25.30   11.80
 -14   1  -2    2.20    6.00
  14   1   2   -1.30    3.20
  14   1   2  -13.10    4.30
 -14   1  -2   -0.40    5.20
  14   1   2    3.00    4.60
 -15  -1  -2   -0.70    5.30
 -15  -1  -2   -6.60    5.10
  15  -1   2   -3.00    2.90
  15  -1   2  -10.90    5.20
  15   1   2    8.90   10.10
 -15   1  -2    5.90    6.60
  15   1   2    1.00    4.80
 -15   1  -2   -0.50    6.50
  15   1   2    4.70    5.30
 -16  -1  -2    1.70    8.70
 -16  -1  -2    7.40    7.40
 -16   1  -2    4.50    5.80
 -16   1  -2    8.60    9.10
  16   1   2    0.80    5.00
 -15  -2   2   11.90    9.40
  15  -2  -2   14.10   10.10
 -15  -2   2    1.50    6.30
  15   2  -2    6.50    4.60
 -15   2   2    5.60    8.00
  15   2  -2   -5.50    3.30
 -15   2   2    5.40    6.20
  14  -2  -2   67.29   18.50
 -14  -2   2   56.69   13.70
 -14  -2   2   91.89   18.80
 -14   2   2   76.19   13.70
 -14   2   2   63.59   15.20
  14   2  -2   80.49   13.40
  14   2  -2   85.49   13.60
 -13  -2   2   16.40    8.10
 -13  -2   2    9.30    9.00
  13  -2  -2   32.10   13.70
  13  -2  -2   13.60    6.60
 -13   2   2   19.60    7.30
  13   2  -2   12.00    6.10
  13   2  -2   11.30    5.70
 -13   2   2   21.70    9.00
 -12  -2   2  389.56   29.10
  12  -2  -2  385.86   34.00
 -12  -2   2  338.97   30.60
  12  -2  -2  335.17   48.80
 -12   2   2  332.17   25.50
  12   2  -2  353.46   26.10
  12   2  -2  331.47   25.70
  12   2  -2  329.37   56.49
 -12   2   2  289.97   22.70
 -12   2   2  321.27   29.20
  12   2  -2  354.66   26.80
  11  -2  -2   39.90   12.00
  11  -2  -2   65.89   29.40
 -11  -2   2   70.99   12.70
 -11  -2   2   66.69   14.60
  11  -2  -2   86.89   10.90
 -11   2   2   91.09   15.00
  11   2  -2   63.99   11.10
 -11   2   2   82.99    8.80
  11   2  -2   32.10   30.70
  11   2  -2   64.99    9.30
  11   2  -2   83.99   12.50
 -11   2   2  101.59   13.00
  10  -2  -2   47.60   23.20
  10  -2  -2   15.30   19.60
  10  -2  -2   23.70    9.50
 -10  -2   2    4.60    6.50
 -10  -2   2    9.30    6.20
  10  -2  -2   18.00    5.00
 -10   2   2   21.70    6.20
  10   2  -2   12.90    5.20
  10   2  -2   24.50   28.30
  10   2  -2    5.90    7.80
  10   2  -2   18.80    5.90
  10   2  -2   13.10    4.20
 -10   2   2   11.70    6.20
  10   2  -2   34.90   26.50
 -10   2   2   12.30    3.40
  -9  -2   2   -2.80    3.50
   9  -2  -2   13.10    7.10
  -9  -2   2   -3.50    2.50
   9  -2  -2   18.30   19.80
   9  -2  -2   -6.60   17.50
   9  -2  -2    1.50    2.50
   9   2  -2   -0.70    2.80
   9   2  -2   -2.30   21.70
   9   2  -2    3.50    6.40
   9   2  -2    0.30    2.20
  -9   2   2    2.60    1.80
  -9   2   2   -3.00    2.70
  -9   2   2   -0.20    2.70
   9   2  -2    7.20    4.10
   8  -2  -2  480.05   41.40
  -8  -2   2  459.75   30.50
   8  -2  -2  461.15   27.60
  -8  -2   2  468.25   32.30
   8  -2  -2  427.66   33.10
   8  -2  -2  508.65   41.20
  -8   2   2  443.96   28.10
   8   2  -2  479.75   28.40
   8   2  -2  390.16   46.20
  -8   2   2  426.56   26.20
   8   2  -2  406.96   32.70
  -8   2   2  492.15   31.80
   8   2  -2  420.96   29.10
  -7  -2   2  165.58   16.20
   7  -2  -2  211.58   26.30
  -7  -2   2  194.28   35.70
   7  -2  -2  194.18   18.00
   7  -2  -2  177.18   24.00
  -7  -2   2  165.28   15.00
   7  -2  -2  185.58   13.00
  -7   2   2  205.68   13.70
   7   2  -2  210.78   15.20
  -7   2   2  173.98   11.90
   7   2  -2  225.68   33.10
   7   2  -2  186.18   13.80
   7   2  -2  188.78   20.70
  -7   2   2  181.18   15.90
  -6  -2   2  413.66   28.60
   6  -2  -2  356.36   32.90
  -6  -2   2  481.75   52.69
   6  -2  -2  439.36   30.20
  -6  -2   2  428.56   27.70
   6  -2  -2  480.05   33.90
   6  -2  -2  427.86   24.90
   6   2  -2  401.06   26.60
  -6   2   2  440.76   24.00
  -6   2   2  418.66   25.00
  -6   2   2  401.56   24.20
  -6   2   2  422.16   27.80
   6   2  -2  449.95   26.90
   6   2  -2  411.86   25.90
   5  -2  -2  156.38   17.20
   5  -2  -2  163.28   18.00
  -5  -2   2  175.28   25.80
   5  -2  -2  161.28   16.10
  -5  -2   2  152.48   13.30
  -5  -2   2  138.89   12.40
  -5  -2   2  156.98   11.70
  -5   2   2  179.38   13.10
   5   2  -2  157.78   11.90
  -5   2   2  145.29    9.70
   5   2  -2  146.19   24.60
  -5   2   2  155.58   10.30
   5   2  -2  146.89   11.30
   5   2  -2  154.98   11.90
  -5   2   2  161.98    9.40
  -4  -2   2  315.47   20.30
  -4  -2   2  358.06   32.00
  -4  -2   2  333.07   21.80
   4  -2  -2  371.36   23.00
   4  -2  -2  342.37   23.70
   4  -2  -2  324.17   22.80
  -4  -2   2  333.07   21.10
   4   2  -2  305.07   29.30
   4   2  -2  327.17   20.60
  -4   2   2  323.57   19.40
   4   2  -2  330.67   20.00
   4   2  -2  326.47   20.40
  -4   2   2  308.77   20.60
  -4   2   2  323.67   18.00
  -4   2   2  329.87   18.30
   3  -2  -2  119.59    9.70
  -3  -2   2  106.89    9.70
   3  -2  -2  119.19    9.80
  -3  -2   2  119.49    8.70
  -3  -2   2  145.09   20.20
  -3  -2   2  106.89    8.60
   3  -2  -2  141.19   10.80
  -3  -2   2  130.19    9.40
   3  -2  -2  121.69    7.00
  -3  -2   2  111.29    9.40
  -3   2   2  125.49    9.00
   3   2  -2  124.09    8.70
   3   2  -2  124.19   18.40
   3   2  -2  113.59    9.30
   3   2  -2  136.79    9.30
  -3   2   2  110.79    9.90
   3   2  -2  128.79    9.40
  -2  -2   2   -0.80    1.30
  -2  -2   2   -0.90    1.10
   2  -2  -2    3.30    2.40
  -2  -2   2    1.10    2.20
  -2  -2   2    0.10    2.00
  -2  -2   2   -1.40    1.30
  -2  -2   2   -0.10    6.10
   2   2  -2    1.10    1.40
  -2   2   2    0.30    1.70
   2   2  -2   -1.70    1.70
  -2   2   2    0.40    1.40
   2   2  -2    0.70    1.70
   2   2  -2   -0.40    1.30
  -2   2   2    0.50    1.30
   2   2  -2    1.40   11.70
   2   2  -2    0.60    1.80
   1  -2  -2 1363.26   70.09
  -1  -2   2 1158.78   74.19
   1   2  -2 1315.07   74.89
   0   2  -2 4186.78  222.58
   0   2   2 4090.39  221.88
  -1  -2  -2  263.47   16.10
   1  -2   2  288.87   15.90
   1  -2   2  293.07   17.20
  -1  -2  -2  260.47   16.30
   1  -2   2  286.47   17.30
   1  -2   2  285.97   15.70
  -1  -2  -2  273.67   16.60
   1  -2   2  300.57   16.20
  -1  -2  -2  278.57   22.60
  -1  -2  -2  267.17   16.70
   1   2   2  275.77   16.80
   1   2   2  281.27   15.60
  -1   2  -2  282.97   15.90
  -1   2  -2  258.27   19.60
   1   2   2  278.67   16.70
   1   2   2  273.47   16.20
  -1   2  -2  291.47   16.10
  -1   2  -2  279.27   17.10
  -1   2  -2  288.37   16.10
   1   2   2  291.97   16.40
   1   2   2  268.07   22.20
   2  -2   2  201.88   13.60
   2  -2   2  207.58   12.30
  -2  -2  -2  184.48   12.10
   2  -2   2  196.38   16.20
  -2  -2  -2  180.48   12.30
   2  -2   2  192.78   11.00
  -2  -2  -2  173.38   19.60
  -2  -2  -2  175.18   12.60
  -2  -2  -2  189.18   12.10
  -2  -2  -2  173.88   12.70
   2  -2   2  192.88   11.10
  -2   2  -2  199.38   11.60
   2   2   2  206.68   12.10
   2   2   2  210.38   13.00
  -2   2  -2  192.88   10.60
   2   2   2  200.88   12.90
  -2   2  -2  193.38   13.30
  -2   2  -2  205.68   16.30
   2   2   2  190.18   12.40
  -2   2  -2  191.78   13.30
  -2   2  -2  186.38   11.40
  -2   2  -2  204.78   11.50
   2   2   2  207.78   12.30
  -3  -2  -2 1126.39   60.49
  -3  -2  -2 1078.49   60.29
  -3  -2  -2 1089.39   59.89
  -3  -2  -2 1055.09   60.19
   3  -2   2 1023.60   63.89
   3  -2   2 1061.29   57.99
  -3  -2  -2 1126.99   60.09
  -3  -2  -2 1077.69   60.29
   3  -2   2 1132.89   61.49
   3   2   2 1058.99   60.09
  -3   2  -2 1111.69   61.19
   3   2   2 1105.19   59.99
  -3   2  -2 1081.99   64.29
  -3   2  -2 1167.98   59.09
   3   2   2 1069.49   59.59
  -3   2  -2 1140.49   61.49
  -3   2  -2 1096.09   58.39
   3   2   2 1126.79   60.29
  -3   2  -2 1051.09   57.99
   3   2   2 1034.50   59.39
   3   2   2 1036.60   70.09
   4  -2   2  265.97   15.10
  -4  -2  -2  275.67   17.60
  -4  -2  -2  268.57   17.80
  -4  -2  -2  259.47   17.20
   4  -2   2  238.98   25.20
   4  -2   2  250.77   15.30
  -4  -2  -2  249.58   17.80
   4  -2   2  257.47   18.70
   4  -2   2  263.47   14.80
   4  -2   2  269.77   16.10
  -4   2  -2  273.07   16.40
   4   2   2  265.97   17.30
  -4   2  -2  260.27   15.60
   4   2   2  292.27   17.70
  -4   2  -2  255.57   15.50
   4   2   2  267.07   18.30
   4   2   2  252.57   27.70
   4   2   2  266.57   16.70
  -4   2  -2  248.88   22.30
   5  -2   2 1149.58   64.19
  -5  -2  -2 1216.08   68.19
  -5  -2  -2 1129.19   66.29
   5  -2   2 1250.57   73.49
   5  -2   2 1174.48   63.09
   5  -2   2 1158.28   63.69
   5  -2   2 1260.87   68.49
  -5   2  -2 1115.59   72.29
  -5   2  -2 1202.18   63.89
   5   2   2 1166.58   65.69
  -5   2  -2 1159.48   63.99
   5   2   2 1094.09   65.59
  -5   2  -2 1240.18   64.79
   5   2   2 1179.78   79.19
   5   2   2 1228.78   67.49
   5   2   2 1156.78   80.69
   5   2   2 1130.49   64.89
  -5   2  -2 1156.58   63.79
   6  -2   2  786.12   44.00
  -6  -2  -2  795.32   46.40
   6  -2   2  769.62   48.10
  -6  -2  -2  706.13   46.10
   6  -2   2  767.72   42.10
   6  -2   2  830.02   60.59
   6  -2   2  826.02   43.60
  -6   2  -2  800.42   44.50
  -6   2  -2  798.22   46.30
   6   2   2  706.33   60.19
  -6   2  -2  768.32   43.40
   6   2   2  720.33   46.40
   6   2   2  758.72   44.40
   6   2   2  787.12   45.70
   6   2   2  772.62   48.40
   6   2   2  771.32   60.99
   7  -2   2  110.39    9.60
   7  -2   2  134.89   23.40
   7  -2   2  114.99   21.70
   7  -2   2   99.09    7.50
  -7  -2  -2  117.19   13.50
   7  -2   2  112.59    9.20
   7  -2   2  127.99   16.30
  -7  -2  -2  121.69   13.70
  -7   2  -2   91.39    8.60
   7   2   2  116.39   12.40
   7   2   2  126.49   10.40
   7   2   2  113.49   12.20
   7   2   2  142.29   27.50
   7   2   2  190.28   31.00
   7   2   2  123.39   15.50
  -7   2  -2  137.39   10.80
  -7   2  -2  114.89   12.90
   8  -2   2   14.90   17.50
  -8  -2  -2   30.70    7.70
   8  -2   2   37.40    9.30
  -8  -2  -2   30.30    7.10
   8  -2   2   49.10    4.10
   8  -2   2   34.30    6.00
   8  -2   2   32.60   17.40
   8   2   2   53.29   24.10
  -8   2  -2   31.40    5.40
   8   2   2   41.40    7.70
   8   2   2   36.70    7.40
  -8   2  -2   34.10    6.50
  -8   2  -2   32.30    7.20
   8   2   2   29.70   20.20
   8   2   2   41.10    9.50
   8   2   2   34.00    6.00
   9  -2   2   40.70    6.40
   9  -2   2   24.00    5.80
   9  -2   2   43.90   22.30
   9  -2   2   29.90    9.60
  -9  -2  -2   21.30    7.00
   9  -2   2   41.50   21.80
   9  -2   2   33.60    3.90
  -9  -2  -2   25.00    7.10
  -9   2  -2   36.50    5.90
  -9   2  -2   27.00    8.00
   9   2   2   30.00    9.40
   9   2   2   54.89   27.40
   9   2   2   38.90    7.80
   9   2   2   33.70    6.50
   9   2   2   25.30   23.80
  -9   2  -2   26.30    6.40
   9   2   2   32.20    7.20
  10  -2   2    8.00    7.10
 -10  -2  -2   17.20    7.40
  10  -2   2   13.10    2.60
  10  -2   2    4.30   23.10
  10  -2   2    7.70    2.30
  10  -2   2   12.60    4.20
 -10  -2  -2   12.90    7.10
  10  -2   2    7.90    4.40
  10  -2   2  -13.50   21.10
 -10   2  -2   22.30    6.70
 -10   2  -2   17.20    4.20
  10   2   2   20.80    6.30
  10   2   2    3.20    6.50
  10   2   2   -0.40    3.50
  10   2   2   14.40    4.80
 -10   2  -2   22.90    7.60
  10   2   2   47.40   31.30
  10   2   2   23.50   26.10
  11  -2   2   33.50   10.60
  11  -2   2   38.70    7.20
  11  -2   2   29.30   26.40
  11  -2   2   35.40    7.50
 -11  -2  -2   44.90   11.50
 -11  -2  -2   18.40    7.50
 -11   2  -2   20.10    6.90
 -11   2  -2   46.20   10.90
  11   2   2   20.40    6.40
  11   2   2   39.90    8.30
  11   2   2   39.00   11.60
  11   2   2   31.40    7.00
 -11   2  -2   26.80    5.60
  12  -2   2  186.28   17.50
  12  -2   2  183.48   44.40
  12  -2   2  213.18   27.60
 -12  -2  -2  267.17   28.80
 -12  -2  -2  244.98   26.50
  12  -2   2  205.28   17.50
 -12   2  -2  226.08   26.20
  12   2   2  236.18   20.40
 -12   2  -2  248.28   30.50
  12   2   2  197.78   18.80
  12   2   2  268.57   31.30
  12   2   2  225.48   17.50
 -13  -2  -2    1.60    6.20
  13  -2   2   17.40   37.30
  13  -2   2   -3.60    8.00
  13  -2   2   -1.00    3.60
 -13  -2  -2    6.00    7.80
  13  -2   2   -0.90    3.20
  13   2   2    3.30    4.90
  13   2   2   -7.40    2.10
  13   2   2   12.10    4.70
 -13   2  -2    1.20    5.30
 -13   2  -2    8.00    5.60
  13   2   2   -6.40    6.80
  14  -2   2   14.60   10.40
 -14  -2  -2    1.70    9.90
 -14  -2  -2   -5.40    5.60
  14  -2   2    2.40    4.10
  14   2   2    0.20    4.50
  14   2   2    2.70    2.90
  14   2   2    5.80    5.70
 -14   2  -2    7.70    6.00
 -14   2  -2   -1.60    5.90
 -15  -2  -2  172.98   23.20
 -15  -2  -2  151.88   24.70
  15  -2   2  117.29   23.10
  15   2   2  123.69   17.80
 -15   2  -2  148.39   24.80
  15   2   2  152.38   16.30
 -15   2  -2  147.99   21.30
  15   2   2  125.39   17.10
  15  -3  -2   20.90   12.80
 -15  -3   2   15.30   10.80
 -15  -3   2   22.30   10.00
  15   3  -2   20.30    8.10
 -15   3   2   13.40    9.50
 -15   3   2   28.90    8.70
  15   3  -2   38.00    8.00
  15   3  -2   31.40    9.70
  14  -3  -2   80.09   20.00
 -14  -3   2   56.69   16.20
 -14  -3   2   80.29   16.30
 -14   3   2   59.59   14.30
  14   3  -2   61.69   10.20
  14   3  -2   53.59   11.30
 -14   3   2   54.29   11.00
  14   3  -2   39.60    9.90
 -13  -3   2   89.79   16.30
  13  -3  -2   85.49   39.90
  13  -3  -2   82.99   19.50
 -13  -3   2   74.89   17.60
  13  -3  -2   86.89   16.50
  13   3  -2   86.09   11.70
  13   3  -2   54.99   11.20
 -13   3   2   74.19   16.30
  12  -3  -2    2.30    3.10
  12  -3  -2  -11.40    5.20
 -12  -3   2    0.80    6.00
  12  -3  -2   26.10   30.10
 -12  -3   2   -3.50    4.80
  12   3  -2    5.50    4.40
 -12   3   2   -1.50    3.60
  12   3  -2   -1.00    3.10
 -12   3   2    5.00    6.20
  11  -3  -2   14.80    4.90
  11  -3  -2   -2.20    6.20
 -11  -3   2   13.90    7.40
  11  -3  -2   16.60   25.80
 -11  -3   2   15.10    8.80
  11   3  -2    9.10   34.10
  11   3  -2   -2.80    3.40
  11   3  -2   13.80    5.80
  11   3  -2    7.90    5.00
 -11   3   2   10.10    6.30
  10  -3  -2  156.98   12.80
  10  -3  -2  113.09   26.60
  10  -3  -2  167.88   22.90
 -10  -3   2  187.78   21.10
 -10  -3   2  126.19   19.20
  10  -3  -2  210.78   32.20
 -10   3   2  170.38   20.60
  10   3  -2  162.08   17.60
  10   3  -2  155.58   17.30
  10   3  -2  178.68   39.50
  10   3  -2  141.09   34.70
   9  -3  -2  247.88   23.20
   9  -3  -2  263.17   32.80
  -9  -3   2  198.08   23.10
   9  -3  -2  242.08   31.40
  -9  -3   2  219.48   24.20
   9  -3  -2  235.08   16.40
   9   3  -2  233.38   17.70
   9   3  -2  190.98   34.90
  -9   3   2  240.78   20.70
   9   3  -2  267.27   19.30
   9   3  -2  204.98   18.30
  -9   3   2  260.67   17.50
  -8  -3   2  135.49   37.00
   8  -3  -2   59.99   16.90
   8  -3  -2   69.49    7.80
   8  -3  -2   56.19   16.00
  -8  -3   2   37.20    9.00
  -8  -3   2   78.29   11.60
   8  -3  -2   81.09   18.20
   8   3  -2   42.70    7.90
  -8   3   2   59.09   10.50
   8   3  -2   67.99    9.50
  -8   3   2   57.19    7.60
   8   3  -2   90.89   29.40
   8   3  -2   60.39    8.50
  -7  -3   2   -1.80    3.10
   7  -3  -2    6.50   10.10
   7  -3  -2    0.90    4.20
   7  -3  -2   16.70   11.70
  -7  -3   2   21.60   19.20
  -7  -3   2    2.30    3.70
   7   3  -2    3.60    3.40
   7   3  -2   -1.90    2.70
  -7   3   2    3.10    2.20
   7   3  -2    4.50   17.20
  -7   3   2   -1.10    3.00
   7   3  -2    1.70    2.70
   6  -3  -2   82.19   12.60
  -6  -3   2  129.69   14.20
   6  -3  -2  116.79   16.00
  -6  -3   2  101.59   13.30
  -6  -3   2   93.59   23.70
   6  -3  -2  112.29   15.30
   6   3  -2  102.09   10.60
  -6   3   2   96.89   11.40
  -6   3   2   99.59    7.20
   6   3  -2  123.79   12.50
   6   3  -2  141.09   27.70
   6   3  -2  114.79   12.00
  -6   3   2  102.59    8.00
  -5  -3   2    2.50    3.60
  -5  -3   2  -17.10   13.20
   5  -3  -2   -2.30    3.40
  -5  -3   2    2.70    4.40
   5  -3  -2    9.00    7.00
   5  -3  -2    5.90    7.20
   5   3  -2   -0.10    2.40
  -5   3   2   -2.30    2.10
   5   3  -2    1.00    2.50
   5   3  -2   -1.20    2.20
   5   3  -2    1.10   11.40
  -5   3   2   -0.30    1.40
  -5   3   2    0.20    1.40
  -5   3   2    1.90    1.00
   4  -3  -2    7.30    4.90
  -4  -3   2   -9.00   11.50
  -4  -3   2    9.10    3.90
  -4  -3   2    9.20    3.70
   4  -3  -2    8.30    1.70
   4  -3  -2    9.30    4.50
  -4   3   2    6.10    2.70
   4   3  -2   -8.60    9.60
  -4   3   2    9.40    2.20
   4   3  -2    9.30    3.30
   4   3  -2    9.80    3.30
   3  -3  -2   46.80    7.40
  -3  -3   2   39.40    6.10
   3  -3  -2   47.00    5.10
  -3  -3   2   39.70    6.30
  -3  -3   2   38.30   14.20
  -3  -3   2   47.30    6.70
  -3   3   2   40.50    4.70
   3   3  -2   60.89   14.80
   3   3  -2   39.90    5.20
   3   3  -2   50.09    6.30
   3   3  -2   32.30    5.40
  -3   3   2   42.80    5.30
  -3   3   2   44.60    5.30
   3   3  -2   37.40    5.30
  -2  -3   2   47.30    6.20
   2  -3  -2   50.49    6.70
  -2  -3   2   69.19   13.80
  -2  -3   2   46.50    5.50
   2  -3  -2   49.50    5.60
  -2  -3   2   39.90    5.20
  -2  -3   2   42.70    5.90
   2  -3  -2   42.40    4.90
   2  -3  -2   45.70    3.00
   2   3  -2   43.70    5.90
   2   3  -2   49.30    5.40
   2   3  -2   48.20    5.50
   2   3  -2   40.00    5.90
  -2   3   2   52.39    5.40
   2   3  -2   36.20    4.80
  -2   3   2   44.50    5.80
   2   3  -2   42.70   11.60
  -2   3   2   38.00    5.70
   1  -3  -2   52.49    6.30
   1  -3  -2   65.49    4.50
  -1  -3   2   60.59    6.70
  -1  -3   2   78.69    5.80
   1  -3  -2   61.69    8.80
  -1  -3   2   67.09    7.30
   1  -3  -2   63.79    5.50
  -1  -3   2   74.79   13.30
  -1  -3   2   61.59    5.50
  -1  -3   2   66.99    5.30
   1   3  -2   75.59   12.30
  -1   3   2   63.89    4.10
  -1   3   2   58.19    4.80
   1   3  -2   69.79    7.00
   1   3  -2   60.39    5.60
  -1   3   2   63.89    8.70
  -1   3   2   62.09    4.30
   1   3  -2   61.49    5.40
   1   3  -2   72.39    7.40
  -1   3   2   61.49    5.40
   1   3  -2   73.99    5.60
  -1   3   2   64.69    4.50
   0  -3   2  223.98   13.60
   0  -3  -2  226.98   13.50
   0  -3   2  218.68   13.90
   0  -3   2  248.08   14.50
   0  -3  -2  226.98   13.20
   0  -3   2  232.08   14.90
   0  -3  -2  237.28   13.70
   0  -3   2  216.88   13.50
   0   3  -2  229.58   14.90
   0   3  -2  216.08   19.20
   0   3  -2  235.78   14.00
   0   3  -2  228.58   13.50
   0   3   2  214.08   13.80
   0   3   2  232.48   13.30
   0   3   2  236.78   13.00
   0   3   2  224.58   14.30
   0   3   2  200.38   18.50
   0   3  -2  228.68   13.70
   0   3   2  222.58   13.40
   0   3  -2  241.68   14.60
  -1  -3  -2 1254.07   68.09
  -1  -3  -2 1170.38   76.09
  -1  -3  -2 1221.48   68.39
  -1  -3  -2 1295.57   68.89
   1  -3   2 1279.17   68.99
   1  -3   2 1273.27   67.79
   1   3   2 1263.27   68.49
  -1   3  -2 1317.07   67.79
  -1   3  -2 1190.38   72.69
   1   3   2 1274.27   68.79
   1   3   2 1228.78   76.19
  -1   3  -2 1304.37   67.99
   2  -3   2 2078.59  107.19
   2  -3   2 2001.30  107.59
  -2  -3  -2 1895.91  131.69
  -2  -3  -2 1912.61  106.79
   2  -3   2 2017.60  110.39
   2   3   2 1930.11  116.59
  -2   3  -2 1886.81  110.09
  -2   3  -2 2043.10  107.29
  -2   3  -2 2016.90  107.49
   2   3   2 1938.31  106.69
  -3  -3  -2   84.49   17.90
   3  -3   2   82.89   10.20
   3  -3   2   78.89   11.90
  -3  -3  -2   73.49    8.60
   3  -3   2   70.69    5.70
  -3  -3  -2   68.59    7.50
  -3   3  -2   67.99    4.50
   3   3   2   75.99    6.50
   3   3   2   64.99    6.10
  -3   3  -2   70.19    5.40
   3   3   2   86.79    8.80
  -3   3  -2   78.39    5.40
   3   3   2   67.49   16.60
   3   3   2   72.49    6.80
  -3   3  -2   58.29   10.60
   4  -3   2 1788.02   97.19
  -4  -3  -2 1708.63   93.19
  -4  -3  -2 1789.72  109.59
  -4  -3  -2 1608.74   94.69
   4  -3   2 1593.84   97.49
   4   3   2 1668.73   92.89
   4   3   2 1653.63  107.39
  -4   3  -2 1718.93   90.79
  -4   3  -2 1670.83   98.59
  -4   3  -2 1805.12   91.49
  -5  -3  -2   30.70    6.00
  -5  -3  -2   19.70    6.00
   5  -3   2   54.59   12.20
   5  -3   2   21.50    3.90
   5  -3   2   32.30    7.60
   5   3   2   37.70   16.90
  -5   3  -2   25.10    3.70
   5   3   2   26.00    5.60
  -5   3  -2   27.10    4.50
   5   3   2   34.60    6.10
   5   3   2   39.10    6.00
  -5   3  -2   28.40    3.80
  -5   3  -2    7.20    9.00
   6  -3   2   65.69   15.90
  -6  -3  -2   65.59    9.60
   6  -3   2   60.79   11.00
  -6  -3  -2   54.79    9.00
   6  -3   2   52.79    6.50
   6   3   2   42.10   21.80
  -6   3  -2   48.60    5.90
   6   3   2   48.20    7.10
  -6   3  -2   60.29    7.30
  -6   3  -2   59.79    8.90
   6   3   2   57.79   21.40
   6   3   2   45.50    7.70
  -6   3  -2   50.59   14.10
   7  -3   2    6.00    4.90
   7  -3   2    9.10    3.00
  -7  -3  -2   -0.70    3.50
   7  -3   2    6.70    3.20
  -7  -3  -2   13.90    5.70
   7  -3   2   24.90   13.90
   7   3   2    2.10    2.90
   7   3   2    0.20   17.70
  -7   3  -2    5.30    4.00
  -7   3  -2   10.50    3.90
   7   3   2    6.00    3.80
   7   3   2   16.10   18.80
   7   3   2    3.60    3.70
   8  -3   2   41.70    6.00
  -8  -3  -2   42.20    9.00
   8  -3   2   39.30   17.30
  -8  -3  -2   37.30    8.40
   8  -3   2   15.70   16.30
   8  -3   2   39.20    6.20
   8   3   2   47.30   24.70
   8   3   2   55.59    8.70
   8   3   2   34.40    7.00
   8   3   2   20.90   24.50
  -8   3  -2   30.10    7.90
   8   3   2   50.49    7.80
  -8   3  -2   39.90    7.00
   9  -3   2   89.49   24.40
   9  -3   2   79.79   14.00
  -9  -3  -2   79.39   12.90
  -9  -3  -2   81.69   13.00
   9  -3   2   67.79    9.00
   9  -3   2   52.29   20.70
   9  -3   2   82.89    8.90
   9   3   2   50.49    8.30
   9   3   2   54.79    9.50
   9   3   2   30.50   24.60
  -9   3  -2   71.39   11.30
   9   3   2   60.59   28.70
  10  -3   2  538.75   39.80
  10  -3   2  517.35   32.40
  10  -3   2  441.36   53.09
 -10  -3  -2  469.55   35.60
 -10  -3  -2  527.55   37.40
 -10   3  -2  529.75   33.40
  10   3   2  500.45   34.20
  10   3   2  590.64   77.79
 -10   3  -2  515.65   36.50
  10   3   2  471.35   34.00
  10   3   2  543.15   67.99
 -11  -3  -2  145.79   19.80
 -11  -3  -2  146.79   20.90
  11  -3   2  152.18   14.10
  11  -3   2  167.18   23.60
  11  -3   2  164.88   36.80
  11   3   2  175.88   19.50
 -11   3  -2  184.28   16.10
  11   3   2  173.78   46.40
  11   3   2  168.38   18.30
 -11   3  -2  185.78   22.60
  11   3   2  159.68   14.50
  12  -3   2   22.90    6.10
  12  -3   2   28.40   12.20
  12  -3   2   13.90   31.80
 -12  -3  -2   14.30    8.20
 -12  -3  -2   31.20    9.60
  12   3   2   23.20   39.50
 -12   3  -2   15.10    6.30
 -12   3  -2   24.20    9.50
  12   3   2   21.60    7.30
  12   3   2   22.90    7.80
  12   3   2   28.90    7.10
 -13  -3  -2   39.80   12.70
 -13  -3  -2   26.10    9.90
  13  -3   2   25.10    6.70
  13  -3   2   36.80   13.10
  13   3   2   27.80    8.00
  13   3   2   39.40    8.10
  13   3   2   12.10    6.60
 -13   3  -2   41.60   12.30
 -13   3  -2   31.80    8.70
 -14  -3  -2   13.50    8.40
  14  -3   2   -6.50    6.60
 -14  -3  -2   -6.10    5.30
  14   3   2   -2.30    4.40
 -14   3  -2    6.70    5.20
 -14   3  -2   -1.70    4.90
  14   3   2   -3.60    3.10
  14   3   2    5.10    4.00
 -15  -3  -2    9.70    8.00
 -15  -3  -2   13.80   10.90
  15  -3   2   16.30   10.50
  15   3   2    6.10    5.70
 -15   3  -2   27.70    8.50
  15   3   2   24.00    6.60
  15   3   2    6.50    5.90
 -15   3  -2   -2.00    6.90
  15  -4  -2    1.40    9.50
 -15  -4   2    2.60    7.80
 -15  -4   2   -3.60    6.50
  15   4  -2   -4.30    2.50
 -15   4   2    2.90    4.80
  15   4  -2   -0.70    5.20
 -15   4   2   -5.70    5.90
  15   4  -2    0.20    4.30
  14  -4  -2   24.60   12.50
 -14  -4   2   23.30    9.70
 -14  -4   2   28.30   12.30
  14   4  -2   27.50    7.70
 -14   4   2   39.80   12.40
  14   4  -2   20.40    7.90
  14   4  -2   26.70    8.00
 -14   4   2   13.00    6.20
 -13  -4   2   -3.00    5.40
  13  -4  -2    2.80    8.20
 -13  -4   2    9.60    7.60
  13  -4  -2   67.89   34.60
  13   4  -2   -0.20    4.60
 -13   4   2   -4.50    5.00
  13   4  -2    5.30    5.50
  13   4  -2   -2.10    3.00
 -13   4   2    4.30    4.20
 -12  -4   2    5.60    6.60
 -12  -4   2   -0.80    5.50
  12  -4  -2    5.10   27.30
  12  -4  -2    0.70    8.70
  12  -4  -2   -0.20    2.60
 -12   4   2   -3.40    2.90
  12   4  -2   -0.70    4.30
 -12   4   2   -7.10    3.80
  12   4  -2   33.10   44.20
  12   4  -2   -1.50    2.80
  12   4  -2   -3.00    3.00
  11  -4  -2   62.39   14.80
  11  -4  -2   33.00    6.60
 -11  -4   2   34.50   10.20
  11  -4  -2   47.40   23.20
 -11  -4   2   30.70   10.90
  11   4  -2   41.30    8.20
  11   4  -2   39.60    9.40
 -11   4   2   62.59    9.60
  11   4  -2   36.40    9.50
 -11   4   2   28.90    9.00
 -10  -4   2  104.49   17.00
  10  -4  -2  163.88   23.20
  10  -4  -2  106.99   24.60
  10  -4  -2  122.89   10.80
 -10  -4   2  154.98   19.10
 -10   4   2  130.79   16.90
  10   4  -2  197.28   44.30
  10   4  -2  113.39   14.30
  10   4  -2  116.39   15.10
  10   4  -2  125.39   15.30
 -10   4   2  145.09   19.30
   9  -4  -2   38.30   11.00
  -9  -4   2   58.99   11.90
   9  -4  -2   48.30    6.80
   9  -4  -2   62.59   28.10
  -9  -4   2   81.69   37.90
   9  -4  -2   64.49   17.80
  -9  -4   2   59.99   12.20
   9   4  -2   56.79   10.00
   9   4  -2   49.50    9.50
   9   4  -2   57.49    8.90
  -9   4   2   51.99    7.50
  -9   4   2   58.09   11.00
   9   4  -2   79.49   30.60
   8  -4  -2   76.29   17.00
  -8  -4   2   46.10   14.40
  -8  -4   2    9.90   29.40
  -8  -4   2   74.09   11.80
   8  -4  -2   60.79   15.90
   8  -4  -2   65.39    7.90
  -8   4   2   63.09   10.40
   8   4  -2   64.59    9.90
   8   4  -2   63.59    9.20
  -8   4   2   76.39    8.20
   8   4  -2   50.19    8.90
   8   4  -2   57.19   26.30
  -7  -4   2  739.53   47.90
  -7  -4   2  725.83   46.90
   7  -4  -2  766.32   49.40
   7  -4  -2  745.23   49.60
   7  -4  -2  749.23   49.00
  -7  -4   2  751.22   68.39
   7   4  -2  748.03   44.70
   7   4  -2  824.62   66.29
  -7   4   2  734.53   41.30
  -7   4   2  782.42   46.30
   7   4  -2  699.73   45.30
   7   4  -2  746.43   45.50
  -7   4   2  791.32   42.40
   6  -4  -2    8.80    7.60
  -6  -4   2    4.60    4.90
  -6  -4   2    8.60    4.40
   6  -4  -2   -3.50    7.00
   6  -4  -2    4.10    4.50
  -6  -4   2    9.70   19.60
   6   4  -2   -3.90   15.90
   6   4  -2    8.70    4.20
   6   4  -2    6.60    3.40
  -6   4   2    5.10    2.10
   6   4  -2    4.80    3.80
  -6   4   2   10.80    4.20
  -5  -4   2  836.62   60.69
  -5  -4   2  620.34   41.20
   5  -4  -2  665.93   36.20
   5  -4  -2  662.23   39.90
   5  -4  -2  664.33   42.30
  -5  -4   2  658.43   40.90
  -5   4   2  684.43   38.50
   5   4  -2  608.54   54.19
   5   4  -2  646.94   39.70
  -5   4   2  686.03   39.60
   5   4  -2  655.13   39.10
  -5   4   2  638.84   37.10
  -4  -4   2  218.48   16.60
  -4  -4   2  198.88   17.30
   4  -4  -2  190.18   16.60
   4  -4  -2  219.88   14.80
  -4  -4   2  182.88   29.50
   4   4  -2  220.18   15.50
  -4   4   2  223.18   14.30
  -4   4   2  207.18   14.90
   4   4  -2  242.58   31.70
  -4   4   2  193.88   14.40
   4   4  -2  226.68   20.00
   3  -4  -2    3.80    2.00
  -3  -4   2    6.80    4.30
  -3  -4   2   12.60   11.60
   3  -4  -2    2.80    1.20
   3  -4  -2    1.90    3.00
   3  -4  -2    4.70    3.90
  -3  -4   2    0.60    2.70
   3   4  -2   16.30   11.20
  -3   4   2    2.70    1.80
   3   4  -2    2.00    2.20
  -3   4   2    7.60    4.00
   3   4  -2    1.00    2.10
   3   4  -2    2.50    2.30
   2  -4  -2  155.98   12.30
  -2  -4   2  149.59   12.00
   2  -4  -2  150.68    9.30
   2  -4  -2  141.39   11.00
   2  -4  -2  134.89   13.00
  -2  -4   2  158.78   12.20
  -2  -4   2  156.48   22.10
  -2   4   2  158.98    8.90
   2   4  -2  149.39   11.60
  -2   4   2  154.08   11.80
  -2   4   2  148.69   13.10
  -2   4   2  160.08   10.60
  -2   4   2  157.98    8.70
   2   4  -2  181.08   11.40
   2   4  -2  151.48   11.20
   2   4  -2  157.28   11.30
   2   4  -2  204.48   22.40
   1  -4  -2 1037.10   54.89
   1  -4  -2  950.10   52.59
  -1  -4   2  985.60   53.99
   1  -4  -2  932.01   53.59
  -1  -4   2  858.61   61.99
  -1  -4   2  958.40   54.79
  -1  -4   2 1013.50   54.79
  -1  -4   2  978.70   53.49
   1   4  -2 1012.90   53.79
  -1   4   2  995.70   53.79
   1   4  -2  956.90   54.59
   1   4  -2  958.80   53.69
  -1   4   2  948.41   57.79
  -1   4   2  960.10   52.79
  -1   4   2 1003.40   53.19
   1   4  -2  977.20   53.89
   1   4  -2  963.40   62.79
  -1   4   2 1019.60   52.39
   0  -4   2 1100.49   59.39
   0  -4  -2 1051.09   57.79
   0  -4   2 1080.09   57.79
   0  -4  -2 1101.49   57.39
   0  -4  -2 1029.20   58.69
   0  -4   2 1072.59   58.29
   0  -4  -2 1071.29   57.99
   0  -4   2 1076.09   58.79
   0   4   2 1052.29   57.29
   0   4  -2 1070.99   58.89
   0   4   2 1037.60   58.19
   0   4  -2 1060.29   57.99
   0   4   2 1064.99   57.69
   0   4   2 1115.99   58.79
   0   4   2 1024.50   64.89
   0   4  -2 1054.99   59.29
   0   4   2 1069.79   57.59
   0   4  -2  971.00   65.09
   0   4  -2 1083.79   57.89
   0   4  -2 1075.39   58.29
  -1  -4  -2 1575.94   85.99
   1  -4   2 1595.74   84.79
   1  -4   2 1471.05   90.99
  -1  -4  -2 1576.44  100.99
  -1  -4  -2 1593.54   85.69
  -1  -4  -2 1589.14   84.79
   1  -4   2 1638.54   86.29
   1   4   2 1556.74   85.69
   1   4   2 1584.54   85.89
   1   4   2 1513.75   94.49
  -1   4  -2 1610.24   86.39
  -1   4  -2 1569.04   91.59
  -1   4  -2 1585.84   85.29
   2  -4   2   83.69    5.40
   2  -4   2   81.29    6.60
  -2  -4  -2   80.99   18.80
   2  -4   2   93.09    5.80
  -2  -4  -2   76.69    6.90
   2  -4   2   79.09    7.80
   2  -4   2   84.79    5.60
  -2  -4  -2   91.59    8.30
   2  -4   2   77.79    9.40
   2  -4   2  108.09   14.10
   2   4   2   88.79    7.20
  -2   4  -2   82.19    6.60
   2   4   2   82.69    7.10
  -2   4  -2   92.49    9.90
  -2   4  -2   92.29    6.30
  -2   4  -2   88.79    6.50
   2   4   2   86.19    7.40
   2   4   2   84.29    7.90
  -2   4  -2  119.19   15.20
   2   4   2   67.29   15.40
  -2   4  -2   79.89    5.90
  -3  -4  -2  187.58   13.20
  -3  -4  -2  166.08   14.80
   3  -4   2  215.68   17.00
   3  -4   2  170.28   13.90
  -3  -4  -2  248.48   31.70
   3  -4   2  165.58   17.40
  -3   4  -2  178.48   11.10
  -3   4  -2  184.48   11.60
   3   4   2  187.38   14.70
   3   4   2  207.98   28.60
  -3   4  -2  180.08   20.00
   3   4   2  183.08   12.90
  -3   4  -2  179.48   11.40
   3   4   2  194.78   12.70
   3   4   2  193.38   13.50
  -4  -4  -2   42.20    6.40
  -4  -4  -2   32.40   16.90
   4  -4   2   36.60   10.60
  -4   4  -2   29.90   10.10
  -4   4  -2   31.80    4.00
  -4   4  -2   29.70    2.90
  -4   4  -2   35.70    3.90
  -4   4  -2   32.00    4.20
   4   4   2   16.60   15.10
   4   4   2   41.00    6.60
  -5  -4  -2    1.50   17.10
   5  -4   2   34.00   11.60
  -5  -4  -2   10.40    5.20
  -5  -4  -2   14.00    5.20
   5  -4   2   13.00    5.50
   5   4   2   25.70    5.10
  -5   4  -2   16.80    2.90
  -5   4  -2   18.00    3.30
   5   4   2   25.10    5.80
  -5   4  -2   -2.20    8.40
   5   4   2   -0.10   15.70
   5   4   2   20.10    5.20
  -5   4  -2   32.60    4.50
  -6  -4  -2  141.69   15.00
   6  -4   2  128.19    9.70
   6  -4   2  108.79   14.80
  -6  -4  -2  111.29   13.20
   6  -4   2  136.39   20.20
   6   4   2  148.69   11.70
   6   4   2   82.89   26.00
  -6   4  -2  115.19    9.80
   6   4   2  131.69   12.10
  -6   4  -2  125.39    9.10
  -6   4  -2  124.49   19.30
   6   4   2  151.18   12.50
  -7  -4  -2  366.36   26.30
   7  -4   2  356.76   22.50
   7  -4   2  325.67   33.20
  -7  -4  -2  369.06   26.20
   7  -4   2  358.26   28.10
  -7   4  -2  329.57   33.30
   7   4   2  352.46   24.90
   7   4   2  386.16   24.50
  -7   4  -2  382.26   23.20
  -7   4  -2  364.86   25.30
   7   4   2  353.96   48.40
   7   4   2  313.07   45.20
   7   4   2  366.46   25.50
   8  -4   2  181.78   13.30
  -8  -4  -2  189.28   17.20
   8  -4   2  159.38   26.00
   8   4   2  190.28   35.20
   8   4   2  143.59   16.70
  -8   4  -2  190.78   21.90
   8   4   2  184.98   14.90
   8   4   2  211.28   40.70
   8   4   2  191.18   15.80
  -8   4  -2  168.68   13.80
  -9  -4  -2   37.70    9.30
   9  -4   2   35.50   10.00
  -9  -4  -2   38.40    9.00
   9  -4   2   40.10   19.90
   9  -4   2   35.40    6.10
   9  -4   2   -4.60   19.20
   9   4   2   34.40    7.90
   9   4   2   55.29   28.00
   9   4   2   35.30    8.30
   9   4   2   48.60    9.00
   9   4   2   15.50   30.70
  -9   4  -2   51.39    8.10
  -9   4  -2   26.90    7.20
 -10  -4  -2   -4.20    4.50
  10  -4   2    3.30    3.00
 -10  -4  -2   12.40    7.10
  10  -4   2    0.30    6.80
  10  -4   2    5.90   22.80
 -10   4  -2    5.10    5.00
 -10   4  -2    0.30    2.80
  10   4   2   -9.70   28.70
  10   4   2    6.50   28.10
  10   4   2    2.10    4.30
  10   4   2    5.30    3.80
  10   4   2    7.20    4.80
  11  -4   2  -15.40   26.80
  11  -4   2    9.30    4.40
 -11  -4  -2   14.70    8.10
 -11  -4  -2    0.60    4.90
  11  -4   2   12.10    8.20
  11   4   2   -0.80    3.90
  11   4   2    9.90    5.60
 -11   4  -2    9.40    5.20
 -11   4  -2   12.40    7.00
  11   4   2  -30.70   38.00
  11   4   2    9.50    5.60
 -12  -4  -2   18.30    8.80
 -12  -4  -2   11.30    8.10
  12  -4   2   36.40   32.60
  12  -4   2   21.50    6.10
  12   4   2   23.00   45.10
  12   4   2   18.00    7.00
  12   4   2   23.70    7.90
  12   4   2   21.00    6.60
 -12   4  -2   25.60    7.50
  13  -4   2    4.00   37.70
 -13  -4  -2    8.10    8.20
 -13  -4  -2   -6.70    3.90
  13  -4   2   -6.70    6.20
  13   4   2   -2.10    5.10
 -13   4  -2   -7.20    4.60
  13   4   2   -0.40    3.90
 -13   4  -2   -1.40    4.70
  13   4   2    1.30    3.80
 -14  -4  -2    7.80    7.90
 -14  -4  -2   -3.40    6.80
  14  -4   2    9.00    9.70
 -14   4  -2   11.30    6.00
 -14   4  -2   -4.90    5.20
  14   4   2    6.60    5.60
  14   4   2   -3.80    3.40
  14   4   2   10.30    5.50
  15  -4   2   24.00   13.60
 -15  -4  -2   21.10   10.40
 -15  -4  -2   31.30   13.00
  15   4   2   28.30    7.60
  15   4   2    8.40    6.50
 -15   4  -2   44.60   10.00
 -15   4  -2   44.00   12.80
 -15  -5   2   14.50    9.40
  15  -5  -2   16.70   16.60
 -15  -5   2    2.30    7.80
  15   5  -2   25.20    8.10
  15   5  -2    8.00    6.00
 -15   5   2    9.60    8.40
  14  -5  -2    1.90    9.90
 -14  -5   2    4.30    7.20
 -14  -5   2    0.50    6.90
 -14   5   2   -4.10    5.00
  14   5  -2    8.30    5.20
  14   5  -2    4.40    5.40
 -14   5   2    6.10    5.10
  14   5  -2    3.00    4.90
 -13  -5   2   32.20   11.80
 -13  -5   2   32.90   12.70
  13  -5  -2   36.10   14.00
  13   5  -2   49.50   10.10
 -13   5   2   49.40    9.40
  13   5  -2   42.20   10.50
  13   5  -2   46.60   10.50
 -13   5   2   62.59   14.30
  12  -5  -2   32.90   12.20
 -12  -5   2   60.89   13.90
  12  -5  -2   55.69   28.50
  12   5  -2   21.80    7.80
  12   5  -2    8.80   44.20
  12   5  -2   41.70    8.70
 -12   5   2   41.20    7.90
 -12   5   2   48.10   13.30
  11  -5  -2  185.88   25.60
  11  -5  -2  144.89   12.50
 -11  -5   2  137.49   19.80
  11  -5  -2  188.28   30.40
 -11  -5   2  148.29   21.70
  11   5  -2  122.89   16.90
 -11   5   2  164.28   20.40
  11   5  -2  180.08   19.70
  11   5  -2  155.48   17.10
  11   5  -2  207.98   49.30
  10  -5  -2   -1.70   17.90
  10  -5  -2   -7.00    4.10
  10  -5  -2    0.80    2.60
 -10  -5   2   -6.50    4.10
 -10  -5   2    1.10    5.80
 -10   5   2    2.80    2.90
  10   5  -2   -4.70    3.40
  10   5  -2    2.90    4.10
 -10   5   2    2.70    4.60
  10   5  -2   22.90   31.00
  10   5  -2   11.80    6.10
  -9  -5   2   29.40    9.70
   9  -5  -2   35.00   10.40
   9  -5  -2    9.20   13.50
  -9  -5   2   38.60    9.70
   9  -5  -2   21.20    4.30
  -9  -5   2  -25.90   32.90
   9  -5  -2   30.20   14.80
   9   5  -2   13.20    5.40
  -9   5   2   20.70    7.60
   9   5  -2   12.50    5.90
  -9   5   2   20.80    4.70
   9   5  -2   61.69   31.50
  -8  -5   2  139.29   39.50
   8  -5  -2  135.99   19.40
  -8  -5   2  157.78   19.40
   8  -5  -2  135.59   18.50
   8  -5  -2  138.29   18.70
  -8  -5   2  162.88   23.00
   8   5  -2  112.99   14.50
  -8   5   2  135.29   18.20
  -8   5   2  139.19   10.50
   8   5  -2  146.69   34.30
  -8   5   2  121.79   11.80
   8   5  -2  140.99   16.00
   8   5  -2  153.98   13.50
  -7  -5   2  384.36   54.09
   7  -5  -2  435.36   34.40
  -7  -5   2  403.56   30.50
   7  -5  -2  402.96   30.20
  -7  -5   2  388.26   29.50
   7   5  -2  439.06   27.90
  -7   5   2  416.96   26.80
  -7   5   2  440.86   24.60
  -7   5   2  438.36   28.80
   7   5  -2  447.46   28.90
   7   5  -2  444.26   49.50
  -7   5   2  394.76   23.70
   7   5  -2  430.26   30.80
   6  -5  -2  713.03   43.50
  -6  -5   2  667.23   42.00
   6  -5  -2  612.04   39.60
   6  -5  -2  634.14   35.40
   6  -5  -2  639.54   39.50
  -6  -5   2  676.23   41.50
  -6  -5   2  676.63   61.79
  -6   5   2  627.54   34.70
   6   5  -2  665.53   39.10
  -6   5   2  635.04   37.90
  -6   5   2  635.54   39.10
   6   5  -2  599.44   39.40
   6   5  -2  627.24   59.99
   6   5  -2  621.74   39.50
  -6   5   2  638.54   34.90
  -5  -5   2  129.39   15.80
  -5  -5   2  212.48   35.70
   5  -5  -2  188.98   14.50
   5  -5  -2  174.18   16.40
  -5  -5   2  169.08   15.70
  -5   5   2  180.68   14.00
   5   5  -2  119.69   27.10
   5   5  -2  170.58   14.10
  -5   5   2  174.78   12.70
   5   5  -2  149.39   13.60
  -5   5   2  175.08   14.80
   5   5  -2  171.28   13.60
  -4  -5   2   37.30    8.00
  -4  -5   2   25.80    6.80
  -4  -5   2   26.80   20.30
   4  -5  -2   36.80    3.70
   4  -5  -2   29.00    7.60
   4  -5  -2   28.20    6.60
   4   5  -2   22.40    5.20
   4   5  -2   37.80    6.30
  -4   5   2   31.60    5.00
   4   5  -2   35.10   17.90
  -4   5   2   34.10    7.20
   4   5  -2   41.60    6.90
   3  -5  -2  214.18   13.70
  -3  -5   2  213.18   16.20
   3  -5  -2  196.88   16.30
  -3  -5   2  269.37   29.50
   3  -5  -2  176.28   15.70
   3  -5  -2  184.98   11.80
   3   5  -2  173.28   15.10
  -3   5   2  200.78   11.20
  -3   5   2  206.68   13.50
   3   5  -2  216.38   30.90
  -3   5   2  197.18   14.60
   3   5  -2  197.08   14.70
  -3   5   2  204.08   16.70
   2  -5  -2   27.60    8.00
  -2  -5   2   24.50    5.50
   2  -5  -2   25.80    4.10
   2  -5  -2   18.30    5.10
  -2  -5   2   51.49   15.70
   2  -5  -2   21.10    3.10
   2   5  -2   30.70    5.30
   2   5  -2   22.80    4.50
   2   5  -2   25.30   12.30
   2   5  -2   29.30    5.40
  -2   5   2   24.40    4.30
  -2   5   2   33.50    9.10
  -2   5   2   27.30    2.80
  -2   5   2   25.40    2.80
  -2   5   2   29.10    4.50
  -2   5   2   25.60    3.50
   2   5  -2   27.10    5.30
   1  -5  -2  236.68   13.20
   1  -5  -2  218.08   15.90
  -1  -5   2  254.07   25.80
   1  -5  -2  231.68   14.20
   1  -5  -2  221.58   14.90
  -1  -5   2  233.78   16.20
  -1  -5   2  241.38   16.10
   1  -5  -2  218.68   12.80
   1  -5  -2  235.78   22.10
  -1   5   2  227.18   14.90
   1   5  -2  227.28   15.10
   1   5  -2  225.18   15.00
  -1   5   2  211.38   20.20
  -1   5   2  232.88   13.80
   1   5  -2  209.98   14.70
  -1   5   2  220.58   14.40
  -1   5   2  222.68   13.50
   1   5  -2  235.08   16.00
   1   5  -2  203.48   23.70
  -1   5   2  199.68   14.10
   0  -5  -2  688.73   37.60
   0  -5   2  686.43   37.70
   0  -5  -2  678.73   38.10
   0  -5   2  685.63   38.90
   0  -5   2  640.54   38.10
   0  -5  -2  661.63   47.80
   0  -5   2  685.13   39.60
   0  -5  -2  681.23   39.10
   0   5   2  705.93   47.20
   0   5   2  677.93   37.70
   0   5  -2  674.43   38.30
   0   5   2  661.03   38.80
   0   5  -2  678.63   38.10
   0   5  -2  644.24   39.20
   0   5  -2  658.03   38.00
   0   5   2  641.24   37.40
   0   5   2  690.93   37.90
   0   5   2  672.83   38.60
   0   5  -2  716.63   47.70
   1  -5   2 1603.24   97.39
   1  -5   2 1697.43   90.69
  -1  -5  -2 1650.93   90.09
  -1  -5  -2 1654.83   88.99
  -1  -5  -2 1681.53   88.99
   1  -5   2 1775.52   89.99
   1   5   2 1641.34   88.49
  -1   5  -2 1644.04   89.09
  -1   5  -2 1619.44   90.69
   1   5   2 1692.83   90.39
   1   5   2 1601.54   89.29
  -1   5  -2 1582.34   97.19
   1   5   2 1608.64  100.59
  -1   5  -2 1605.74   89.69
   2  -5   2  979.40   51.89
   2  -5   2  938.61   60.99
   2  -5   2  954.00   52.19
  -2  -5  -2  920.11   67.49
  -2  -5  -2  974.90   54.99
   2  -5   2  926.11   54.79
   2  -5   2  952.40   51.49
  -2  -5  -2  996.90   53.89
   2   5   2  993.20   55.09
  -2   5  -2  925.81   53.29
  -2   5  -2  999.60   52.89
   2   5   2  934.81   52.89
   2   5   2  988.10   53.89
   2   5   2  979.60   54.19
  -2   5  -2  994.50   52.69
  -2   5  -2  993.80   60.79
  -2   5  -2  920.81   51.99
   2   5   2  945.61   66.89
  -3  -5  -2   97.69   24.10
   3  -5   2   93.09    6.40
   3  -5   2  100.29   15.30
  -3  -5  -2   93.39    8.80
  -3  -5  -2   72.49   11.10
   3   5   2   91.09   20.40
   3   5   2   88.79    9.60
   3   5   2   92.19   11.50
  -3   5  -2   93.49    7.10
   3   5   2   82.09    7.70
  -3   5  -2   92.69    6.70
  -3   5  -2   95.49    7.40
  -3   5  -2   91.49    6.40
  -3   5  -2  127.49   16.40
  -4  -5  -2  784.82   48.70
   4  -5   2  792.32   49.99
  -4  -5  -2  842.02   66.59
   4  -5   2  856.81   53.19
  -4  -5  -2  816.42   47.90
   4   5   2  804.62   64.29
   4   5   2  850.51   47.50
  -4   5  -2  797.62   45.00
   4   5   2  835.82   47.80
  -4   5  -2  825.72   45.30
   4   5   2  817.52   48.50
  -4   5  -2  821.92   44.40
  -4   5  -2  816.92   43.90
  -4   5  -2  797.22   52.69
   5  -5   2  163.48   20.30
  -5  -5  -2  100.49   13.60
  -5  -5  -2  146.49   13.10
  -5  -5  -2  162.88   33.40
   5  -5   2  125.79   15.60
  -5   5  -2  141.49    9.50
  -5   5  -2  129.59   17.90
   5   5   2  131.19   12.50
   5   5   2  141.59   14.60
  -5   5  -2  136.39    8.80
  -5   5  -2  135.69    9.60
   5   5   2  152.98   12.20
   5   5   2  163.98   32.30
  -5   5  -2  141.29    9.90
   6  -5   2  799.62   53.79
  -6  -5  -2  804.42   49.20
   6  -5   2  819.32   46.20
   6  -5   2  769.82   50.59
  -6  -5  -2  901.11   73.59
  -6  -5  -2  785.62   48.60
  -6   5  -2  792.02   44.50
   6   5   2  823.82   70.49
   6   5   2  762.62   46.90
   6   5   2  780.22   47.70
  -6   5  -2  796.72   53.89
  -6   5  -2  826.52   45.20
  -6   5  -2  771.82   43.70
   6   5   2  775.02   48.20
  -7  -5  -2  171.98   15.60
   7  -5   2  156.98   11.50
   7  -5   2  151.78   23.40
  -7  -5  -2  179.78   18.90
  -7   5  -2  147.49   13.80
  -7   5  -2  135.29   10.50
   7   5   2  163.78   14.40
  -7   5  -2  157.38   12.00
   7   5   2  210.18   21.30
  -7   5  -2  160.68   23.40
   7   5   2  152.58   13.40
  -7   5  -2  140.49   11.20
   7   5   2  145.99   32.90
  -8  -5  -2   39.80    9.70
   8  -5   2   44.70   17.00
   8  -5   2   42.70    6.50
  -8  -5  -2   42.30   10.00
   8  -5   2   41.60   10.30
   8   5   2   97.59   32.10
   8   5   2   52.19    9.20
  -8   5  -2   70.39   12.10
   8   5   2   51.89    9.60
   8   5   2   42.10    8.50
  -8   5  -2   20.20   16.50
   8   5   2   46.70   28.30
  -8   5  -2   62.89    8.00
   9  -5   2  212.88   15.10
  -9  -5  -2  208.98   22.70
  -9  -5  -2  166.18   20.40
   9  -5   2  231.58   26.30
   9  -5   2  182.78   30.50
   9  -5   2  208.78   31.10
   9   5   2  196.08   16.90
   9   5   2  184.78   17.60
   9   5   2  246.38   49.20
  -9   5  -2  195.18   18.10
   9   5   2  194.28   44.50
 -10  -5  -2   53.19   11.90
  10  -5   2   41.10   34.50
  10  -5   2   53.99    8.20
  10  -5   2   37.40   11.60
 -10  -5  -2   61.99   12.60
  10   5   2   77.09   38.80
 -10   5  -2   45.70    8.30
  10   5   2   58.69   10.10
  10   5   2   42.60    9.80
  10   5   2   49.99    9.80
  10   5   2   29.40   34.20
 -10   5  -2   35.30    9.20
  11  -5   2    1.80   25.00
 -11  -5  -2    4.30    6.80
  11  -5   2    9.10    4.30
  11  -5   2    0.70    7.60
 -11  -5  -2   22.70    8.50
  11   5   2   15.10    6.60
  11   5   2  -55.99   35.20
  11   5   2    8.40    6.00
 -11   5  -2    9.30    4.90
 -11   5  -2    4.00    6.20
  11   5   2    4.30    3.90
  12  -5   2  170.98   14.20
 -12  -5  -2  165.28   22.40
 -12  -5  -2  167.38   23.30
  12  -5   2  144.49   35.90
  12  -5   2  216.68   28.90
 -12   5  -2  110.39   19.60
  12   5   2  121.49   15.90
 -12   5  -2  142.49   16.80
  12   5   2  146.89   21.00
  12   5   2  139.59   58.29
  12   5   2  152.38   19.80
  13  -5   2  157.38   26.10
 -13  -5  -2  119.09   19.40
  13  -5   2   91.19   40.20
 -13  -5  -2  119.59   20.60
 -13   5  -2  109.39   16.90
  13   5   2  129.49   17.90
  13   5   2   91.79   15.70
 -13   5  -2   98.19   17.60
  13   5   2  113.29   14.90
  14  -5   2   23.00   11.30
 -14  -5  -2   18.80   10.80
 -14  -5  -2   39.70   12.70
  14   5   2   57.99   12.70
  14   5   2   17.80    7.30
 -14   5  -2   57.89   14.90
 -14   5  -2   48.10    9.90
  14   5   2   42.60   11.20
 -15  -5  -2    0.10    8.30
 -15  -5  -2    3.40    6.40
 -15   5  -2   -3.00    5.10
  15   5   2   -1.30    5.10
  15   5   2    7.20    4.70
  15   5   2   -8.70    2.80
 -15   5  -2    2.40    6.50
  15  -6  -2  -10.30    6.30
 -15  -6   2   10.50   14.10
 -15  -6   2    7.80    7.70
  15   6  -2    0.60    4.70
  15   6  -2   -1.70    5.00
 -15   6   2    9.50   13.20
  15   6  -2   13.10    6.60
 -14  -6   2    2.40    7.70
 -14  -6   2  -10.40    6.70
  14  -6  -2   10.20   10.80
 -14   6   2    0.90    4.70
  14   6  -2    2.50    5.40
 -14   6   2   -2.00    5.40
  14   6  -2    7.40    5.20
  14   6  -2    4.80    5.20
  13  -6  -2   18.30   12.50
 -13  -6   2   22.60   11.10
 -13  -6   2   33.30   11.80
 -13   6   2    9.90    8.20
 -13   6   2   22.20    9.60
 -13   6   2   17.30    5.60
  13   6  -2   14.40    6.60
  13   6  -2   19.90    8.00
  13   6  -2   24.10    8.10
  12  -6  -2   36.80   25.60
  12  -6  -2   32.10   12.80
 -12  -6   2   37.60   11.70
 -12  -6   2   44.80   15.20
 -12   6   2   61.69    9.40
 -12   6   2   35.10    8.30
  12   6  -2   43.70   10.30
 -12   6   2   46.10   18.90
  12   6  -2   32.70    8.70
  12   6  -2   85.59   14.30
  11  -6  -2   -0.10    7.20
 -11  -6   2    8.50    7.30
  11  -6  -2   18.40    4.60
 -11  -6   2   14.50    9.10
  11  -6  -2   38.00   20.60
  11   6  -2   14.10    5.70
 -11   6   2    8.90    5.20
  11   6  -2   12.60    6.10
 -11   6   2   15.70    7.40
  11   6  -2   17.40    7.20
 -11   6   2   14.10    5.10
  10  -6  -2  -18.70   15.40
  10  -6  -2    2.60    6.60
 -10  -6   2   12.60    8.00
 -10  -6   2   12.90    6.80
 -10  -6   2   49.70   48.20
 -10   6   2    2.10    3.70
  10   6  -2  127.99   40.90
  10   6  -2    1.90    3.80
 -10   6   2    0.70    2.80
 -10   6   2   -3.90    4.20
  10   6  -2    0.50    3.50
   9  -6  -2   26.50   10.00
   9  -6  -2   15.10   12.90
  -9  -6   2   31.10   10.10
  -9  -6   2   33.90    9.40
  -9  -6   2  -52.59   37.50
   9  -6  -2   23.30   13.00
   9   6  -2   34.20    8.10
  -9   6   2   12.00    4.80
   9   6  -2   62.79   32.10
   9   6  -2   28.50    7.10
   9   6  -2   37.10    8.70
  -9   6   2   50.49   10.20
  -9   6   2   22.40    5.00
   8  -6  -2   -5.10    3.70
   8  -6  -2    4.20   10.10
  -8  -6   2   48.70   37.00
  -8  -6   2   -0.50    4.70
  -8  -6   2   -2.80    4.80
   8  -6  -2   20.70   10.50
   8   6  -2   20.00   26.60
   8   6  -2    0.20    3.10
   8   6  -2    2.10    3.70
  -8   6   2    6.10    3.70
   8   6  -2    3.10    3.70
  -8   6   2   -0.10    3.50
  -8   6   2    2.30    2.20
  -7  -6   2   -5.20    3.10
   7  -6  -2   -1.40    1.20
  -7  -6   2  -16.30   26.90
   7  -6  -2   -3.00    7.50
   7  -6  -2    0.40    7.90
  -7   6   2    1.80    1.30
  -7   6   2   -1.40    2.00
  -7   6   2    5.20    3.90
   7   6  -2   -1.90    2.30
   7   6  -2   -0.80    3.10
   7   6  -2   11.00   25.30
   7   6  -2    4.00    3.60
  -6  -6   2   85.89   27.10
   6  -6  -2   43.70   10.10
  -6  -6   2   49.99   10.20
  -6  -6   2   63.39   11.10
   6  -6  -2   63.59    9.20
   6   6  -2   64.79    9.80
  -6   6   2   38.50    7.50
   6   6  -2   60.09    8.70
  -6   6   2   52.99    7.30
   6   6  -2   59.29    9.50
   6   6  -2   34.30   22.40
  -6   6   2   52.69    4.30
  -5  -6   2   43.90   23.90
   5  -6  -2   30.50    7.50
  -5  -6   2   28.90    7.70
  -5  -6   2   15.40    5.90
   5  -6  -2   16.50    6.80
   5   6  -2   48.90    7.80
  -5   6   2   39.50    7.80
   5   6  -2   25.70    6.10
  -5   6   2   31.50    5.30
   5   6  -2   13.30   17.80
  -5   6   2   41.30    6.50
   5   6  -2   32.80    6.80
  -5   6   2   27.40    2.50
   4  -6  -2  111.09   13.20
  -4  -6   2   89.19   27.50
   4  -6  -2  130.69   15.50
  -4  -6   2   98.59   13.10
  -4  -6   2  133.79   14.90
  -4   6   2  104.49    8.90
   4   6  -2  108.89   10.30
   4   6  -2  102.49   11.50
   4   6  -2  140.59   14.00
  -4   6   2   95.69    6.90
  -4   6   2  111.29    6.70
  -4   6   2  116.79   13.70
   4   6  -2  141.99   28.60
  -3  -6   2   30.10    7.10
   3  -6  -2   15.00    8.70
   3  -6  -2   25.90    7.00
  -3  -6   2   24.10    6.80
   3  -6  -2   21.60    4.40
  -3  -6   2   40.80   19.50
   3   6  -2   38.60   17.10
   3   6  -2   13.20    4.70
   3   6  -2   20.20    5.10
  -3   6   2   17.10    2.50
   3   6  -2   17.00    4.50
  -3   6   2   28.40    9.70
  -3   6   2   22.60    4.60
   2  -6  -2   58.39    9.40
   2  -6  -2   62.69   13.50
  -2  -6   2   76.59   10.00
  -2  -6   2   59.29   21.80
   2  -6  -2   74.19    8.10
  -2   6   2   52.69    4.90
  -2   6   2   50.19    6.20
   2   6  -2   55.59    7.60
  -2   6   2   62.49    5.10
   2   6  -2   67.79    8.40
  -2   6   2   68.39    7.60
  -2   6   2   53.99    7.40
  -2   6   2   67.69   13.40
  -1  -6   2   28.80   15.50
   1  -6  -2   50.69    5.10
   1  -6  -2   31.00   13.00
   1  -6  -2   42.30    7.60
   1  -6  -2   52.79    6.10
   1  -6  -2   39.30    3.70
  -1  -6   2   52.79    8.00
  -1   6   2   42.80    6.30
   1   6  -2   44.20    6.60
   1   6  -2   55.69   15.30
  -1   6   2   46.30    5.30
  -1   6   2   56.19   14.30
   1   6  -2   49.70    7.60
  -1   6   2   49.90    5.50
   0  -6   2   31.80    4.80
   0  -6  -2   39.60    5.30
   0  -6  -2   42.00    4.90
   0  -6  -2   48.00    6.40
   0  -6  -2   50.09   14.60
   0  -6   2   50.29    7.10
   0  -6   2   51.09    6.50
   0  -6   2   50.79    7.60
   0   6   2   49.50    7.00
   0   6  -2   37.60    6.60
   0   6  -2   21.10   11.50
   0   6  -2   50.29    6.60
   0   6   2   34.10    5.20
   0   6   2   56.09   15.10
   0   6  -2   34.80    5.50
   0   6  -2   44.20    5.70
   0   6   2   43.30    5.50
   1  -6   2  292.77   18.00
   1  -6   2  285.57   17.80
   1  -6   2  300.07   28.00
   1  -6   2  299.27   19.60
   1  -6   2  269.07   16.80
  -1  -6  -2  282.57   18.10
  -1  -6  -2  257.47   18.70
   1   6   2  281.97   20.50
  -1   6  -2  273.57   17.40
   1   6   2  303.27   31.00
   1   6   2  281.27   18.30
   1   6   2  293.67   18.30
  -1   6  -2  257.67   27.60
   1   6   2  278.67   17.50
  -1   6  -2  277.57   17.70
  -2  -6  -2    3.20    3.80
  -2  -6  -2    4.30   14.20
  -2  -6  -2    4.30    3.80
   2  -6   2    6.00    1.60
   2  -6   2   -7.80    9.20
   2  -6   2    1.50    3.90
   2  -6   2   -0.80    2.60
   2  -6   2   12.80    2.60
   2   6   2    1.40    2.70
   2   6   2    2.10    3.20
   2   6   2   -0.70   12.60
  -2   6  -2   11.20    3.00
  -2   6  -2   11.20    2.60
   2   6   2    3.80    3.00
   2   6   2    6.60    2.60
  -2   6  -2    7.60    2.50
  -2   6  -2   17.50   12.00
   3  -6   2  111.89   12.50
  -3  -6  -2  110.79   11.80
   3  -6   2   90.19    7.50
   3  -6   2  115.19   14.50
  -3  -6  -2  127.19   13.50
   3  -6   2  156.38   19.90
  -3  -6  -2  128.69   32.30
   3   6   2  111.69   11.70
  -3   6  -2  104.19    7.60
   3   6   2  134.39   13.80
  -3   6  -2  121.49   18.60
   3   6   2   98.49   10.70
  -3   6  -2  100.29    7.80
   3   6   2  109.29   24.10
   3   6   2  122.09   12.20
  -3   6  -2  102.39    8.10
  -4  -6  -2   42.20   23.60
   4  -6   2   21.70   10.60
   4  -6   2   14.80    6.00
  -4  -6  -2   11.30    4.90
  -4  -6  -2   12.30    5.20
   4   6   2   21.10   18.70
  -4   6  -2   21.20    3.50
   4   6   2   10.60    4.10
  -4   6  -2   12.70    2.50
   4   6   2   23.70    6.10
   4   6   2   15.50    4.60
  -5  -6  -2   53.99   24.60
   5  -6   2   35.60   12.00
   5  -6   2   36.20    9.40
  -5  -6  -2   29.00    7.40
  -5  -6  -2   30.20    8.70
  -5   6  -2   25.30   12.30
   5   6   2   37.30    7.40
   5   6   2   51.99   22.60
  -5   6  -2   31.60    3.40
   5   6   2   50.69    8.60
  -5   6  -2   33.90    4.80
  -5   6  -2   26.20    3.70
   5   6   2   33.50    6.20
  -6  -6  -2  259.07   43.60
   6  -6   2  218.68   20.40
  -6  -6  -2  241.48   18.90
  -6  -6  -2  206.18   18.70
   6  -6   2  215.58   25.20
   6   6   2  341.17   48.70
  -6   6  -2  221.78   24.80
  -6   6  -2  209.18   14.00
   6   6   2  229.88   17.90
   6   6   2  204.58   17.00
  -6   6  -2  239.18   14.90
   6   6   2  207.58   17.90
  -7  -6  -2   39.90   30.50
  -7  -6  -2   51.09   10.20
   7  -6   2   54.69   15.70
   7  -6   2   56.29    6.80
   7  -6   2   23.60    8.30
  -7  -6  -2   49.80   12.30
  -7   6  -2   52.29    4.80
  -7   6  -2   43.70    6.50
  -7   6  -2   65.09   16.90
   7   6   2   41.70    8.70
   7   6   2   75.19   29.60
   7   6   2   62.29   10.50
  -7   6  -2   44.90    5.90
   8  -6   2   13.70    7.30
   8  -6   2    7.10    3.10
   8  -6   2  -43.10   16.50
  -8  -6  -2    9.00    6.50
  -8  -6  -2   -6.30    3.70
  -8   6  -2   18.60   22.60
   8   6   2   12.70    6.10
   8   6   2   19.30    6.00
  -8   6  -2    4.00    4.20
  -8   6  -2    8.30    3.70
   8   6   2    5.90    4.40
   8   6   2   52.99   30.40
  -8   6  -2    6.50    3.10
   9  -6   2    2.60    2.70
   9  -6   2    6.40    6.60
  -9  -6  -2   -1.50    4.40
  -9  -6  -2   -0.40    5.20
   9  -6   2  -14.40   18.50
   9   6   2    7.90    4.40
  -9   6  -2    1.50    3.90
  -9   6  -2    3.60    3.00
   9   6   2  -22.30   31.20
   9   6   2  -11.00   31.90
  -9   6  -2    3.20    2.80
   9   6   2    4.30    4.50
   9   6   2    7.20    4.90
  10  -6   2    6.50   21.60
 -10  -6  -2    6.80    6.80
  10  -6   2   12.80    8.60
  10  -6   2   13.20    4.30
 -10  -6  -2    3.30    6.70
  10   6   2   18.20    7.40
  10   6   2   11.90    6.00
  10   6   2  -22.20   33.40
  10   6   2  -14.70   34.10
 -10   6  -2   22.60    7.60
 -10   6  -2    7.40    4.00
  10   6   2   13.10    5.40
  11  -6   2   16.40   25.00
  11  -6   2   28.10   12.00
  11  -6   2   20.20    5.40
 -11  -6  -2   13.10    8.60
 -11  -6  -2   28.50   10.50
 -11   6  -2   34.80    7.30
  11   6   2   23.20   43.30
  11   6   2   19.50    6.70
 -11   6  -2   14.80    5.30
  11   6   2   26.70    8.30
  11   6   2   29.50    9.30
 -11   6  -2   31.30    9.70
 -12  -6  -2   38.40   12.30
 -12  -6  -2   53.29   15.60
  12  -6   2   45.10   13.70
  12  -6   2   49.90   31.90
 -12   6  -2   46.10   11.50
  12   6   2   41.80   10.30
  12   6   2   63.29   12.00
  12   6   2   42.50    9.40
 -12   6  -2   46.40    8.70
 -12   6  -2   46.00    8.80
 -13  -6  -2   32.40   12.00
 -13  -6  -2   22.00   10.70
  13  -6   2   17.90   11.40
 -13   6  -2    2.70    6.50
  13   6   2    5.90    5.70
 -13   6  -2   10.10    4.90
  13   6   2   11.80    7.10
  13   6   2   10.20    5.60
 -13   6  -2   19.50    7.10
 -14  -6  -2    8.60    8.70
 -14  -6  -2    3.30    8.10
  14  -6   2   18.50   12.00
 -14   6  -2   19.80    9.00
  14   6   2    7.90    6.70
  14   6   2   20.60    8.30
 -14   6  -2    8.40    5.50
  14   6   2   10.80    5.90
 -15  -6  -2   18.00   11.50
 -15  -6  -2   -2.80    6.60
  15  -6   2    6.60    9.50
  15   6   2    8.20    5.00
 -15   6  -2   -2.10    8.00
  15   6   2    6.10    6.00
  15   6   2   -3.60    4.80
 -14  -7   2    8.40    8.50
  14  -7  -2   16.00   10.80
 -14  -7   2   -3.50    7.50
  14   7  -2   18.50    8.10
  14   7  -2   16.60    7.70
  14   7  -2   27.70    8.50
 -14   7   2   19.20    9.60
  13  -7  -2    8.70   10.20
 -13  -7   2    3.70    7.60
 -13  -7   2   28.20   12.40
  13   7  -2    9.10    5.80
  13   7  -2   17.20    7.60
  13   7  -2   17.40    7.00
 -13   7   2    3.70    7.40
 -13   7   2   18.50    6.70
 -12  -7   2  144.49   21.30
  12  -7  -2  114.29   22.30
 -12  -7   2  129.69   22.30
 -12   7   2  132.79   16.20
  12   7  -2  111.49   17.50
  12   7  -2  146.29   19.10
 -12   7   2  130.09   12.20
 -12   7   2  124.49   19.60
  11  -7  -2   83.19   19.30
  11  -7  -2   23.30   11.40
 -11  -7   2   39.40   12.80
 -11   7   2   45.50    8.20
  11   7  -2   59.99   11.20
 -11   7   2   43.20    8.30
  11   7  -2   49.70   11.30
  11   7  -2   72.39   13.30
 -11   7   2   47.30   11.30
 -10  -7   2   -3.40    5.80
 -10  -7   2    0.30    5.60
  10  -7  -2    1.70    6.60
 -10  -7   2  -30.00   48.30
  10   7  -2   68.59   40.10
  10   7  -2    7.50    5.00
  10   7  -2    0.90    4.40
 -10   7   2    3.00    3.80
 -10   7   2    4.50    5.30
 -10   7   2    6.80    3.30
  10   7  -2   -3.00    3.70
   9  -7  -2  181.98   23.40
  -9  -7   2  115.19   19.10
   9  -7  -2  143.49   15.50
  -9  -7   2  125.89   52.09
  -9  -7   2  146.59   20.00
   9  -7  -2  151.48   15.70
   9   7  -2  137.19   17.00
   9   7  -2  226.38   47.90
  -9   7   2  135.49   17.20
  -9   7   2  115.89   10.60
   9   7  -2  153.88   18.30
   9   7  -2  154.58   17.70
   8  -7  -2  261.37   16.80
  -8  -7   2  370.66   64.59
   8  -7  -2  314.67   26.60
  -8  -7   2  274.67   24.70
  -8  -7   2  276.17   24.10
   8   7  -2  226.08   48.20
   8   7  -2  253.97   21.60
   8   7  -2  304.67   22.60
  -8   7   2  268.37   23.00
  -8   7   2  254.07   17.10
   8   7  -2  245.98   20.90
  -7  -7   2   26.10   34.60
  -7  -7   2   13.80    7.60
   7  -7  -2   12.60    3.00
   7  -7  -2   25.00    8.50
  -7  -7   2    4.10    5.40
   7   7  -2   13.50    5.50
   7   7  -2   10.00    5.50
   7   7  -2   47.50   28.70
  -7   7   2   18.20    5.50
   7   7  -2   19.20    5.60
  -7   7   2   12.50    2.80
  -7   7   2   13.70    2.60
  -7   7   2   15.90    4.50
   6  -7  -2   34.00    8.30
  -6  -7   2   57.99   31.30
  -6  -7   2   20.90    7.20
   6  -7  -2   21.10    8.90
   6   7  -2   69.29   27.10
   6   7  -2   42.30    8.10
  -6   7   2   31.60    3.80
  -6   7   2   37.30    8.90
  -6   7   2   28.90    3.60
  -6   7   2   30.80    5.70
  -6   7   2   33.30    6.50
  -5  -7   2    8.50    5.40
  -5  -7   2   -5.20    3.70
  -5  -7   2   -8.70   23.90
   5  -7  -2   -0.50    4.00
  -5   7   2    5.00    1.80
   5   7  -2    7.00    4.00
   5   7  -2    4.00    3.30
  -5   7   2    4.10    1.40
   5   7  -2   13.60   21.40
   5   7  -2    4.30    3.70
  -5   7   2    8.00    3.00
   4  -7  -2    1.40    3.60
  -4  -7   2   -4.10    3.10
  -4  -7   2    8.10   22.80
  -4  -7   2    4.10    5.10
   4  -7  -2   10.70    8.80
   4   7  -2  -10.60   16.40
   4   7  -2   -2.80    2.10
   4   7  -2    0.70    2.60
  -4   7   2    0.80    1.20
  -4   7   2   -1.00    2.00
   4   7  -2    2.20    3.10
  -4   7   2   11.60    9.10
  -4   7   2    0.80    1.60
   3  -7  -2  764.82   48.10
  -3  -7   2  709.53   43.30
   3  -7  -2  679.23   43.90
  -3  -7   2  715.43   63.39
  -3   7   2  679.53   46.80
  -3   7   2  694.93   40.20
   3   7  -2  643.14   41.10
  -3   7   2  645.84   39.10
  -3   7   2  698.23   38.30
   3   7  -2  726.33   42.20
   3   7  -2  670.83   58.99
   3   7  -2  722.13   42.00
  -2  -7   2  702.83   44.00
   2  -7  -2  691.23   50.59
   2  -7  -2  733.53   44.80
  -2  -7   2  691.33   43.90
  -2  -7   2  686.73   59.59
  -2   7   2  743.83   40.10
   2   7  -2  733.83   43.00
  -2   7   2  748.53   40.40
   2   7  -2  689.13   63.79
  -2   7   2  697.53   42.20
  -2   7   2  741.73   49.90
  -2   7   2  727.93   42.00
   2   7  -2  735.03   42.90
   2   7  -2  727.93   42.70
   1  -7  -2   41.50    4.30
  -1  -7   2   59.99   19.50
   1  -7  -2   41.10    7.90
   1  -7  -2   37.10    5.50
   1  -7  -2   37.80    4.90
  -1  -7   2   36.00    7.40
   1   7  -2   51.49    8.20
  -1   7   2   33.10    4.90
  -1   7   2   32.60    6.10
  -1   7   2   35.90    5.20
  -1   7   2   34.60    5.90
   1   7  -2   30.50    6.00
  -1   7   2   43.80   26.60
   1   7  -2   17.50   15.50
   0  -7   2   -5.80   12.40
   0  -7  -2   30.90    5.80
   0  -7  -2   39.80    5.00
   0  -7   2   29.10    6.30
   0  -7  -2   52.69   18.00
   0  -7  -2   33.50    5.20
   0  -7   2   42.90    7.00
   0   7   2   27.20    5.30
   0   7   2   37.60    5.80
   0   7  -2   31.40    5.40
   0   7  -2   31.90    5.90
   0   7   2   43.10    5.90
   0   7  -2   22.40   13.50
   0   7   2   42.10   15.40
   1  -7   2   -1.00    1.40
   1  -7   2   -7.50   11.80
  -1  -7  -2    5.70    3.30
  -1  -7  -2    2.80    3.60
   1  -7   2    1.50    2.80
   1  -7   2    1.90    2.50
   1  -7   2   -1.00    2.50
  -1   7  -2    2.60    2.40
   1   7   2   -0.20    2.40
   1   7   2    1.00    2.50
  -1   7  -2    1.40    2.20
  -1   7  -2    1.00   11.90
   1   7   2    4.50    3.90
   1   7   2    6.60   13.60
   1   7   2    3.30    2.60
  -1   7  -2    7.70    3.80
   2  -7   2   39.80    4.10
   2  -7   2   41.90    8.60
   2  -7   2   35.00   15.20
  -2  -7  -2   31.40    6.40
   2  -7   2   41.30    5.50
   2  -7   2   38.20    4.60
  -2  -7  -2   38.80    7.40
   2  -7   2   28.50    6.30
  -2  -7  -2   49.20   20.60
   2   7   2   36.90    5.50
  -2   7  -2   31.00    5.20
  -2   7  -2   64.89   21.40
  -2   7  -2   31.30    5.00
   2   7   2   47.10    7.30
  -2   7  -2   31.10    4.70
   2   7   2   69.99   21.20
   2   7   2   42.60    7.90
   2   7   2   34.90    6.10
  -3  -7  -2 1359.16   78.99
  -3  -7  -2 1266.97  106.59
   3  -7   2 1450.35   76.69
   3  -7   2 1285.07   79.99
   3  -7   2 1378.66   78.39
   3  -7   2 1294.47   84.99
  -3  -7  -2 1391.46   77.69
  -3   7  -2 1391.16   75.39
   3   7   2 1428.96   77.79
   3   7   2 1445.36   77.59
  -3   7  -2 1392.56   74.69
  -3   7  -2 1350.86   86.09
   3   7   2 1412.46   78.79
  -4  -7  -2  277.77   45.00
   4  -7   2  290.27   23.60
  -4  -7  -2  285.07   21.00
   4  -7   2  344.47   29.60
  -4  -7  -2  284.97   22.10
  -4   7  -2  314.77   30.30
   4   7   2  295.97   20.60
   4   7   2  266.27   20.50
   4   7   2  306.47   22.00
  -4   7  -2  276.17   18.20
  -4   7  -2  295.67   17.40
   4   7   2  284.27   42.00
  -5  -7  -2    4.00    4.00
  -5  -7  -2   13.50    5.30
   5  -7   2   -5.60   11.20
  -5  -7  -2   16.80   26.20
   5  -7   2   15.20    6.70
   5   7   2    0.80   21.30
   5   7   2    9.60    4.10
   5   7   2    7.00    4.20
   5   7   2    8.30    3.80
  -5   7  -2   13.00   12.70
  -5   7  -2    9.60    2.70
  -5   7  -2   11.20    2.50
  -6  -7  -2   36.40    8.30
   6  -7   2   42.70   13.50
  -6  -7  -2   36.60   30.90
  -6   7  -2   29.00    4.00
   6   7   2   23.30    6.70
   6   7   2   56.59   28.30
  -6   7  -2   25.80   13.60
  -6   7  -2   33.90    5.20
  -7  -7  -2    5.00    5.00
   7  -7   2   -1.20    4.10
  -7  -7  -2    4.00   30.10
   7  -7   2    1.60    2.30
  -7  -7  -2   12.70    6.30
   7   7   2    2.20    3.80
  -7   7  -2    4.60    1.80
   7   7   2  -18.20   23.50
  -7   7  -2    0.60    1.80
   7   7   2    7.20    4.20
   7   7   2    7.80    4.70
  -8  -7  -2   79.09   13.80
   8  -7   2   83.39    9.30
   8  -7   2  110.29   18.10
   8  -7   2   77.69   20.20
  -8  -7  -2  123.09   19.30
   8   7   2   76.89   33.40
   8   7   2  103.19   14.90
  -8   7  -2   80.79    6.90
  -8   7  -2   51.59   18.00
  -8   7  -2   98.99   13.00
  -8   7  -2   98.69    8.00
   8   7   2   80.09   11.70
   8   7   2   88.39   13.20
  -8   7  -2   81.89    9.90
  -9  -7  -2   72.59   13.90
   9  -7   2   86.39   23.10
   9  -7   2   82.19    9.30
   9  -7   2   83.09   16.20
  -9  -7  -2   61.19   12.90
  -9   7  -2   56.89   11.10
   9   7   2   86.69   13.60
   9   7   2   87.59   12.90
   9   7   2   75.99   37.70
   9   7   2   69.49   40.20
  -9   7  -2   64.99    7.90
  -9   7  -2   60.59    9.20
   9   7   2   84.29   12.90
 -10  -7  -2  285.87   25.70
 -10  -7  -2  228.58   26.70
  10  -7   2  259.07   18.40
  10  -7   2  257.17   31.20
  10  -7   2  254.77   34.40
  10   7   2  310.27   63.59
 -10   7  -2  238.68   18.00
  10   7   2  271.47   23.00
  10   7   2  240.58   22.20
  10   7   2  219.18   52.09
  10   7   2  276.87   22.10
 -10   7  -2  273.57   23.30
 -10   7  -2  286.27   24.00
  11  -7   2   32.30   26.50
 -11  -7  -2   15.00    8.90
  11  -7   2   21.90   10.80
 -11  -7  -2    1.30    7.80
  11   7   2   33.90   52.89
 -11   7  -2   16.90    5.00
  11   7   2   18.80    8.00
  11   7   2   15.20    7.30
 -11   7  -2   34.30    7.60
 -11   7  -2   22.50    8.30
  11   7   2    9.50    5.70
  12  -7   2   14.50   10.50
 -12  -7  -2    5.70    7.10
 -12   7  -2   14.60    5.40
 -12   7  -2    6.50    6.30
  12   7   2    6.30    5.80
 -12   7  -2    9.00    4.40
  12   7   2    4.80    5.20
  12   7   2    5.00    5.70
  13  -7   2   33.00   13.80
  13  -7   2   36.70   38.60
 -13  -7  -2   36.10   13.00
 -13  -7  -2   15.20    9.20
  13   7   2   37.90   10.80
  13   7   2   28.80    8.40
 -13   7  -2   33.60    8.10
  13   7   2   35.80    9.90
 -13   7  -2   28.20   11.20
 -14  -7  -2   -2.10    6.40
 -14  -7  -2   -5.50    6.00
  14  -7   2   -8.20    4.70
 -14   7  -2   -0.80    6.50
  14   7   2    3.90    5.20
  14   7   2    7.50    6.70
  14   7   2   -4.50    3.70
  14  -8  -2   12.60   10.30
 -14  -8   2   -4.80    5.80
 -14  -8   2    1.10    7.80
 -14   8   2   -0.70    6.40
  14   8  -2    3.40    4.50
  14   8  -2    6.50    6.30
 -13  -8   2   56.19   17.10
 -13  -8   2   55.59   14.60
  13  -8  -2   50.29   15.60
  13   8  -2   54.89   12.40
  13   8  -2   59.79   12.10
  13   8  -2   80.29   14.80
 -13   8   2   77.39   15.80
  12  -8  -2   29.70   13.00
 -12  -8   2   37.80   12.30
 -12  -8   2   36.90   13.90
 -12   8   2   47.70   12.10
  12   8  -2   33.40    9.50
 -12   8   2   39.20    8.30
  12   8  -2   37.20   10.90
  12   8  -2   69.99   14.10
 -11  -8   2   -2.40    6.20
 -11  -8   2    5.40    6.90
  11  -8  -2  -10.70    5.30
 -11   8   2   -0.60    3.20
  11   8  -2    2.20    4.70
 -11   8   2    4.90    2.90
  11   8  -2   -6.10    3.10
  11   8  -2    2.90    4.50
 -11   8   2   -1.70    4.50
  10  -8  -2   33.20   11.70
 -10  -8   2   57.39   14.80
 -10  -8   2  -23.30   55.09
 -10  -8   2   39.90   12.50
  10   8  -2   65.39   12.10
 -10   8   2   32.30    9.10
  10   8  -2  151.18   48.60
 -10   8   2   43.40    6.70
  10   8  -2   35.40   10.50
 -10   8   2   39.00    7.70
  10   8  -2   50.59   10.30
  -9  -8   2   35.10   49.99
   9  -8  -2   45.30   13.10
   9  -8  -2   29.40    4.70
  -9  -8   2   22.90    9.30
  -9  -8   2   13.70    8.40
   9   8  -2   53.79   39.50
  -9   8   2   16.30    6.50
   9   8  -2   25.80    7.30
   9   8  -2   20.40    6.90
  -9   8   2   20.70    4.70
   9   8  -2   23.40    7.60
  -9   8   2   22.50    5.60
  -8  -8   2  243.28   26.50
   8  -8  -2  257.07   16.40
  -8  -8   2  321.17   61.29
   8  -8  -2  293.07   31.40
  -8  -8   2  211.28   25.80
   8   8  -2  252.27   21.70
   8   8  -2  257.37   49.20
  -8   8   2  241.58   16.10
   8   8  -2  267.57   21.50
   8   8  -2  275.47   22.20
  -8   8   2  274.27   22.20
   7  -8  -2  597.44   42.10
  -7  -8   2  559.14   75.69
  -7  -8   2  557.34   40.10
  -7  -8   2  584.14   40.80
  -7   8   2  554.44   32.00
   7   8  -2  604.54   65.99
  -7   8   2  574.24   36.80
   7   8  -2  533.75   37.80
   7   8  -2  563.74   37.30
   7   8  -2  546.15   37.80
  -7   8   2  595.04   34.60
  -6  -8   2   58.69   33.40
  -6  -8   2   25.90    8.10
   6  -8  -2   18.30    7.10
   6  -8  -2   28.80    9.20
  -6  -8   2   22.10    7.90
  -6   8   2   20.10    4.50
   6   8  -2   25.30    7.30
   6   8  -2   16.30    5.70
  -6   8   2   19.50    3.70
   6   8  -2   26.60    6.60
   6   8  -2   51.39   29.70
  -6   8   2   19.10    9.20
  -6   8   2   16.80    5.20
  -6   8   2   17.70    3.00
  -5  -8   2   37.40    9.00
  -5  -8   2   22.10   11.00
   5  -8  -2   21.80    8.90
   5  -8  -2   29.20   11.20
  -5  -8   2   59.69   30.00
   5   8  -2   21.90    6.80
  -5   8   2   30.80    3.90
  -5   8   2   21.40    4.20
   5   8  -2   -1.50   23.00
  -5   8   2   33.60   11.60
  -5   8   2   16.30    4.30
  -4  -8   2    7.60    5.40
   4  -8  -2   13.00   12.30
  -4  -8   2    7.40   23.40
  -4  -8   2    7.10    4.80
   4  -8  -2   13.00    5.70
   4   8  -2   42.70   22.90
  -4   8   2   12.60    2.90
   4   8  -2    2.70    3.70
  -4   8   2   11.90    3.70
  -4   8   2   27.80   12.10
   4   8  -2   11.20    4.70
   4   8  -2   18.20    5.10
  -3  -8   2   38.70    8.70
  -3  -8   2   21.10    6.40
  -3  -8   2   20.20   24.30
   3  -8  -2   22.50   13.90
   3  -8  -2   36.10    8.50
  -3   8   2   29.80    4.30
   3   8  -2   26.80    6.40
  -3   8   2   28.00    3.10
   3   8  -2   49.60   23.40
  -3   8   2   18.30   13.40
   3   8  -2   21.80    5.70
  -3   8   2   36.30    5.90
   3   8  -2   29.00    6.50
   2  -8  -2   36.10    8.30
  -2  -8   2   81.39   12.90
  -2  -8   2   67.69   10.40
   2  -8  -2   63.49   18.20
  -2   8   2   67.79    7.10
   2   8  -2   31.80    6.70
  -2   8   2   39.00   14.60
  -2   8   2   59.59    7.90
   2   8  -2   83.89   24.10
  -2   8   2   55.09    6.30
   2   8  -2   53.89    8.20
   2   8  -2   59.59    8.80
   1  -8  -2   14.90    3.80
  -1  -8   2    2.60    3.50
   1  -8  -2   15.40    3.40
  -1  -8   2    2.10   17.40
   1  -8  -2   11.80    2.60
   1  -8  -2   13.10    5.20
   1  -8  -2   -5.00   14.00
  -1  -8   2   13.40    4.80
   1   8  -2   11.10   14.70
   1   8  -2    6.80    3.70
  -1   8   2   18.70    5.00
   1   8  -2    7.10    3.70
  -1   8   2   17.30    3.90
  -1   8   2   20.40   13.60
  -1   8   2   11.00    3.40
  -1   8   2   16.60    4.50
   1   8  -2    8.60    3.60
   0  -8  -2  290.87   38.60
   0  -8  -2  271.57   18.50
   0  -8  -2  258.57   19.10
   0  -8   2  304.57   21.20
   0  -8  -2  297.47   18.10
   0  -8   2  293.47   20.20
   0   8  -2  303.77   19.60
   0   8   2  265.57   18.60
   0   8   2  286.27   18.90
   0   8   2  304.87   33.80
   0   8   2  320.07   22.40
   0   8   2  283.57   19.10
   0   8  -2  273.17   19.40
   0   8  -2  292.37   36.80
  -1  -8  -2   -1.40    3.10
   1  -8   2  -22.00   13.20
   1  -8   2    2.50    1.80
   1  -8   2    3.80    2.80
   1  -8   2    3.60    3.50
  -1  -8  -2    1.80    2.50
   1   8   2   -0.80    2.10
   1   8   2   -1.10    2.50
  -1   8  -2    1.20    2.60
   1   8   2  -10.30   15.70
   1   8   2   -2.70    2.40
   1   8   2    4.50    2.80
  -1   8  -2    4.10    2.70
  -1   8  -2    2.40    2.50
  -1   8  -2   11.40   28.70
  -2  -8  -2  139.69   11.80
  -2  -8  -2  155.28   33.00
  -2  -8  -2  144.99   13.00
   2  -8   2  126.79    8.50
   2  -8   2  122.29    9.00
   2  -8   2  130.69   10.30
   2  -8   2  130.79   15.70
   2  -8   2  153.28   17.10
   2  -8   2  120.69   22.80
   2   8   2  104.09    9.90
   2   8   2  137.49   11.60
   2   8   2  116.99   13.40
   2   8   2  117.09   27.30
   2   8   2  123.49   11.40
  -2   8  -2  177.88   26.70
  -2   8  -2  127.29   10.30
  -2   8  -2  125.29   10.30
  -2   8  -2  134.99   10.10
   3  -8   2  320.67   20.50
  -3  -8  -2  366.96   25.00
   3  -8   2  291.67   25.10
  -3  -8  -2  321.87   23.00
   3  -8   2  332.77   33.60
  -3  -8  -2  430.06   48.10
   3   8   2  326.27   22.90
   3   8   2  321.17   23.70
   3   8   2  336.57   22.90
  -3   8  -2  366.86   35.00
   3   8   2  457.05   53.59
  -3   8  -2  344.07   21.10
  -3   8  -2  318.67   20.30
   4  -8   2   14.30    3.00
  -4  -8  -2    5.00   22.70
   4  -8   2   13.60    6.10
  -4  -8  -2   29.20    7.80
   4  -8   2    2.80   12.50
  -4  -8  -2   31.60    8.60
  -4   8  -2   13.70   15.00
   4   8   2   14.90    6.00
   4   8   2   10.70    4.30
  -4   8  -2   15.40    3.80
   4   8   2    7.10   20.30
  -4   8  -2   15.10    3.00
   4   8   2   11.40    5.30
   5  -8   2  194.68   24.40
  -5  -8  -2  166.68   18.10
  -5  -8  -2  210.38   21.40
   5  -8   2  196.88   25.80
  -5  -8  -2  187.18   43.80
   5   8   2  206.68   26.40
  -5   8  -2  164.48   12.60
   5   8   2  175.18   37.30
  -5   8  -2  171.38   25.50
  -5   8  -2  170.88   11.50
   5   8   2  213.28   17.40
   6  -8   2   13.70    7.00
  -6  -8  -2    8.80    5.20
  -6  -8  -2   40.30   32.30
   6  -8   2    5.40   13.70
  -6  -8  -2    2.90    4.50
   6   8   2   19.50   26.60
  -6   8  -2    2.00    2.40
   6   8   2    1.80    3.70
   6   8   2    6.00    4.60
  -6   8  -2  -10.90   13.60
  -6   8  -2    3.80    1.90
   6   8   2    6.00    4.00
  -7  -8  -2    5.30    5.40
  -7  -8  -2    7.30    5.20
   7  -8   2    9.00    6.80
  -7  -8  -2   77.09   40.60
   7  -8   2   34.80   16.70
  -7   8  -2    3.40    2.80
   7   8   2    5.40    4.60
  -7   8  -2    7.90    2.40
  -7   8  -2   10.00    2.50
   7   8   2    2.60    4.30
   7   8   2   39.60   30.40
   7   8   2    7.10    4.80
  -7   8  -2   24.70   14.80
  -8  -8  -2    4.40    5.40
   8  -8   2   12.10    8.60
  -8  -8  -2    4.60    5.80
   8  -8   2   -0.70   15.90
   8  -8   2    9.20    3.40
   8   8   2   -5.90   31.80
  -8   8  -2   10.20    2.40
  -8   8  -2    8.20    3.70
   8   8   2    4.30    4.30
  -8   8  -2    5.90    2.40
  -8   8  -2    5.70    4.20
   8   8   2    5.50    5.00
  -8   8  -2    0.30   17.10
   8   8   2    0.50    4.20
   9  -8   2    2.40    2.80
   9  -8   2    2.10    7.00
   9  -8   2   20.90   18.50
  -9  -8  -2   15.10    6.70
  -9  -8  -2    0.70    5.60
  -9   8  -2   -0.10    4.10
  -9   8  -2    2.90    1.90
   9   8   2    3.30    4.40
   9   8   2    6.10    4.50
  -9   8  -2   -0.90    3.10
   9   8   2    6.30   41.70
   9   8   2    5.70    5.50
  -9   8  -2  -15.30   17.40
  -9   8  -2    2.30    2.20
  10  -8   2   53.99    7.80
 -10  -8  -2   41.90   12.20
 -10  -8  -2   56.69   13.50
  10  -8   2   65.29   21.70
  10  -8   2   37.10   23.20
 -10   8  -2   48.30    7.00
  10   8   2   68.69   14.00
  10   8   2   80.69   45.30
 -10   8  -2   57.29   11.00
  10   8   2   49.40   47.80
  10   8   2   79.39   12.60
 -10   8  -2   59.79   12.10
  10   8   2   56.19   11.40
  11  -8   2   -7.40    5.60
 -11  -8  -2    7.10    7.10
 -11  -8  -2   10.00    8.00
  11  -8   2   20.90   27.00
  11   8   2    2.10    4.80
 -11   8  -2    4.50    3.40
 -11   8  -2   11.80    4.60
 -11   8  -2    9.30    6.50
  11   8   2    3.50    5.30
  11   8   2   51.89   59.59
  11   8   2    9.80    5.50
 -12  -8  -2    6.50    8.70
  12  -8   2   -5.80    5.80
 -12  -8  -2   10.60    9.10
 -12   8  -2    6.10    4.10
  12   8   2    0.30    3.80
  12   8   2    4.90    5.40
  12   8   2   -0.50    5.30
 -12   8  -2   -4.00    4.10
  13  -8   2   -1.80    6.90
 -13  -8  -2   22.70   10.60
 -13  -8  -2   28.10   12.00
  13   8   2   -2.30    5.20
 -13   8  -2    7.70    6.80
  13   8   2   12.80    5.90
  13   8   2   13.60    7.50
  14  -8   2   19.80   12.40
 -14  -8  -2   20.30   11.60
  14   8   2    6.80    5.90
  14   8   2   10.80    7.10
 -14   8  -2    4.70    8.00
 -13  -9   2   10.60    9.00
 -13  -9   2   -9.00    6.40
  13  -9  -2    2.60   10.30
  13   9  -2   19.80    8.50
  13   9  -2    1.80    4.40
 -13   9   2    9.70    8.20
  13   9  -2    7.80    5.10
  12  -9  -2   22.60   11.40
 -12  -9   2   39.80   12.60
 -12  -9   2   29.80   13.00
  12   9  -2   58.29   12.50
 -12   9   2   63.59   14.30
  12   9  -2   46.50   11.20
  12   9  -2   65.89   12.80
 -11  -9   2   18.80   10.60
 -11  -9   2   25.70   10.80
  11  -9  -2   32.50   12.50
 -11   9   2   20.60    5.80
 -11   9   2   37.30   10.40
  11   9  -2   36.90    9.60
  11   9  -2   14.90    7.40
  11   9  -2   22.30    8.50
 -10  -9   2   16.50    9.60
 -10  -9   2   34.50   70.59
 -10  -9   2    9.00    8.00
  10  -9  -2   -0.40    7.10
  10   9  -2   18.80    7.00
 -10   9   2   15.40    4.20
 -10   9   2   11.30    6.70
  10   9  -2  102.99   53.59
  10   9  -2   14.20    7.00
  10   9  -2   -2.50    4.20
  -9  -9   2   -6.00    6.30
  -9  -9   2   10.70   55.99
   9  -9  -2   -0.40    5.90
  -9  -9   2   -2.70    6.20
   9   9  -2   -8.70    3.00
   9   9  -2    2.40    4.60
  -9   9   2    2.20    2.40
  -9   9   2    1.30    4.10
  -9   9   2   -0.20    2.40
   9   9  -2   -2.30    4.00
   9   9  -2  -21.60   46.50
  -8  -9   2    3.30    7.00
  -8  -9   2   27.20   48.20
   8  -9  -2    4.40    2.40
   8  -9  -2   12.70    8.10
  -8  -9   2    4.60    6.60
  -8   9   2    3.30    4.50
  -8   9   2    1.40    2.20
  -8   9   2   -6.50    2.20
   8   9  -2    0.70    4.80
   8   9  -2   -0.90    3.90
   8   9  -2   20.40   42.40
   8   9  -2    7.40    5.60
  -7  -9   2  -22.80   38.80
  -7  -9   2    3.90    6.40
  -7  -9   2    0.50    5.40
   7  -9  -2    1.10    5.20
   7   9  -2   12.40    5.40
  -7   9   2    5.40    3.70
  -7   9   2    2.00    1.90
   7   9  -2   -1.00    3.30
  -7   9   2    4.90    3.20
   7   9  -2   10.20   31.80
   7   9  -2    7.90    5.30
  -6  -9   2   10.10    6.80
   6  -9  -2    7.90    6.40
  -6  -9   2   -0.70    4.70
   6  -9  -2   -1.50   11.20
  -6  -9   2   69.39   39.50
  -6   9   2    5.50    2.90
  -6   9   2    1.40    3.30
   6   9  -2   -2.30    3.50
   6   9  -2    4.80    3.90
   6   9  -2    3.90    4.40
   6   9  -2   26.30   29.20
  -6   9   2   -0.20    1.60
  -5  -9   2  480.15   34.90
   5  -9  -2  466.25   35.70
  -5  -9   2  418.76   64.89
  -5  -9   2  483.15   34.90
   5  -9  -2  513.85   38.80
  -5   9   2  518.55   38.70
  -5   9   2  458.15   29.80
  -5   9   2  484.15   28.20
   5   9  -2  488.55   33.40
   5   9  -2  489.55   33.30
   5   9  -2  513.55   33.10
   5   9  -2  519.45   57.89
  -4  -9   2   23.70   33.10
  -4  -9   2   37.70    9.10
  -4  -9   2   25.10    8.50
   4  -9  -2   23.90   15.30
   4  -9  -2   27.70    9.90
   4   9  -2   79.09   29.40
  -4   9   2   18.80   14.80
  -4   9   2   34.50    6.00
  -4   9   2   33.00    4.60
   4   9  -2   19.50    8.50
   4   9  -2   24.00    6.60
   3  -9  -2   35.70   16.60
   3  -9  -2   51.99   10.80
  -3  -9   2   19.70   29.30
  -3  -9   2   50.89    9.70
  -3  -9   2   37.50    8.60
  -3   9   2   30.20   14.80
  -3   9   2   43.10    5.90
   3   9  -2   47.50    8.50
   3   9  -2   45.20    8.60
   3   9  -2   46.80    8.20
   3   9  -2   25.80   24.40
   2  -9  -2  173.28   28.30
  -2  -9   2  135.29   16.00
  -2  -9   2  148.29   39.70
   2  -9  -2  174.38   18.80
  -2  -9   2  157.18   17.20
   2   9  -2   95.69   30.40
  -2   9   2  140.29   11.30
   2   9  -2  161.38   13.90
   2   9  -2  173.18   13.90
  -2   9   2  143.69   12.40
  -2   9   2  193.48   28.10
  -2   9   2  138.69   10.90
   2   9  -2  157.78   13.50
   1  -9  -2    5.30    2.60
   1  -9  -2    2.80    3.90
   1  -9  -2    6.50   17.90
   1  -9  -2    1.00    2.50
  -1  -9   2  -29.00   22.90
  -1  -9   2    5.00    4.00
  -1  -9   2   -5.00    2.90
   1  -9  -2    3.30    2.10
  -1   9   2    2.80   16.40
   1   9  -2    9.20   20.70
   1   9  -2    2.50    3.00
  -1   9   2    0.60    2.40
   1   9  -2   -2.30    2.40
  -1   9   2    0.80    2.80
  -1   9   2   -1.90    2.10
  -1   9   2    0.20    2.80
   1   9  -2   -0.40    2.20
   0  -9  -2  549.35   52.69
   0  -9  -2  561.64   34.10
   0  -9  -2  539.65   33.40
   0  -9  -2  534.95   36.50
   0  -9   2  563.14   35.00
   0   9  -2  613.34   34.80
   0   9  -2  579.34   51.09
   0   9   2  546.55   33.80
   0   9   2  506.85   33.20
   0   9   2  571.94   35.30
   0   9   2  573.14   34.00
   0   9  -2  570.14   36.20
   0   9   2  635.14   83.29
   0   9  -2  556.04   34.50
  -1  -9  -2  415.66   27.30
   1  -9   2  406.86   27.60
  -1  -9  -2  378.96   25.70
   1  -9   2  381.06   24.60
   1  -9   2  444.46   30.40
  -1   9  -2  412.76   26.10
   1   9   2  450.45   26.90
  -1   9  -2  396.06   25.90
   1   9   2  465.75   47.50
   1   9   2  384.66   25.10
  -1   9  -2  416.26   42.90
   1   9   2  422.26   26.60
   1   9   2  393.56   27.30
  -2  -9  -2    3.80    3.70
   2  -9   2    8.00    5.20
  -2  -9  -2   -0.20   21.50
   2  -9   2    2.90    1.90
   2  -9   2    4.80    1.70
  -2  -9  -2    3.30    3.20
   2  -9   2    7.40   17.10
   2  -9   2   -1.30    2.70
  -2   9  -2    5.20    2.70
  -2   9  -2   11.30    3.80
   2   9   2   10.40   18.30
  -2   9  -2   11.10   16.90
   2   9   2   -0.50    2.30
   2   9   2    4.50    3.80
   2   9   2    4.00    3.10
  -2   9  -2    2.10    2.50
   3  -9   2    3.20    2.40
   3  -9   2    9.20   17.00
  -3  -9  -2    9.30    4.80
   3  -9   2    3.60    3.40
  -3  -9  -2    4.30    4.10
   3  -9   2    3.30    5.00
  -3  -9  -2   10.40   24.00
  -3   9  -2    3.30    2.20
  -3   9  -2   -2.50    1.90
   3   9   2   -2.80   22.90
   3   9   2    0.00    2.70
  -3   9  -2   -9.50   17.70
   3   9   2    2.10    3.20
   3   9   2    1.40    3.50
  -4  -9  -2   23.20    6.60
  -4  -9  -2    5.40   27.60
   4  -9   2   35.30   16.60
  -4  -9  -2   32.90    8.10
   4  -9   2   21.40    4.10
  -4   9  -2   27.10    4.30
   4   9   2   31.10    6.80
  -4   9  -2   22.00   17.20
   4   9   2   42.30    8.60
  -4   9  -2   20.10    4.50
   4   9   2   34.40   25.00
   4   9   2   30.60    7.70
   5  -9   2   10.00    6.10
  -5  -9  -2    3.90    4.30
  -5  -9  -2   -5.00    4.00
  -5  -9  -2   44.50   33.50
   5  -9   2    3.60   15.90
  -5   9  -2    1.80    2.20
  -5   9  -2   20.30   16.20
   5   9   2    7.80    4.40
   5   9   2   10.80   28.50
  -5   9  -2    5.70    2.10
   5   9   2    4.50    3.90
   5   9   2    0.20    3.60
  -6  -9  -2   51.99   10.30
  -6  -9  -2   39.70    9.60
   6  -9   2   51.69   12.70
   6  -9   2   23.00   17.50
  -6  -9  -2   98.49   42.70
  -6   9  -2   47.40   18.00
   6   9   2   43.50   32.90
  -6   9  -2   66.39    8.10
  -6   9  -2   59.79    5.20
   6   9   2   49.60    9.10
   6   9   2   76.09   11.90
   6   9   2   45.40    9.40
  -7  -9  -2  103.49   47.50
  -7  -9  -2  106.89   16.10
   7  -9   2  131.29   24.00
  -7  -9  -2   90.49   15.10
   7  -9   2  112.19   18.70
   7   9   2  128.19   15.50
   7   9   2   89.69   13.70
   7   9   2   78.39   13.00
  -7   9  -2  117.59   23.40
  -7   9  -2  110.09    7.90
   7   9   2  102.89   38.60
  -7   9  -2  117.39   10.00
   8  -9   2  145.99   12.20
  -8  -9  -2  172.98   25.00
   8  -9   2  173.98   28.00
  -8  -9  -2  182.98   22.70
   8  -9   2  159.78   22.50
  -8   9  -2  195.58   26.90
  -8   9  -2  154.48   17.90
  -8   9  -2  140.09   10.20
   8   9   2  174.78   19.60
   8   9   2  176.18   20.70
   8   9   2   90.09   42.30
   8   9   2  159.68   17.90
   9  -9   2   33.30   20.20
  -9  -9  -2   57.39   13.10
   9  -9   2   30.10   11.70
   9  -9   2   44.10    6.90
  -9  -9  -2   60.19   13.90
  -9   9  -2   34.90   19.90
  -9   9  -2   57.49   11.10
   9   9   2  -14.90   41.60
   9   9   2   49.99   10.50
  -9   9  -2   44.40    5.40
  -9   9  -2   45.80   10.90
   9   9   2   62.39   11.60
   9   9   2   45.90   10.30
  10  -9   2   34.40   12.80
 -10  -9  -2   43.90   11.80
  10  -9   2   41.80   21.40
 -10  -9  -2   47.00   12.90
  10   9   2   24.30   13.40
  10   9   2   45.20   11.00
  10   9   2   51.69   10.80
  10   9   2   12.60   51.19
 -10   9  -2   40.50    9.80
  10   9   2   55.69   48.90
 -11  -9  -2   64.49   14.90
  11  -9   2   71.59   17.90
 -11  -9  -2   52.29   14.20
  11   9   2   84.29   70.29
 -11   9  -2   51.59    9.10
 -11   9  -2   48.00   17.10
  11   9   2   61.09   12.70
  11   9   2   57.69   11.90
  11   9   2   46.50   10.70
 -12  -9  -2  165.68   25.70
  12  -9   2  177.38   28.30
 -12  -9  -2  151.98   23.70
  12   9   2  143.09   20.50
[truncated: 3,614,811 more chars]
