# Supplementary material for: Switchable Reactivities of Metalated Phosphasilenes Regulated by Reversible 1,2‐Metal Migration
Source: Angew Chem Int Ed Engl. 2025 Dec 16;65(5):e18102. doi: 10.1002/anie.202518102 (PMC12851009; doi:10.1002/anie.202518102)
Supplement: Supplementary file 2 — Supporting Information [file ANIE-65-e18102-s001.zip › 6.cif]

data_zhuhu117_0m_tw
_audit_creation_date               2025-02-07
_audit_creation_method
;
Olex2 1.3
(compiled Nov 21 2019 18:26:39 for OlexSys, GUI svn.r6003)
;
_shelx_SHELXL_version_number       '2018/3'
_audit_contact_author_address      ?
_audit_contact_author_email        ?
_audit_contact_author_name         ''
_audit_contact_author_phone        ?
_publ_contact_author_id_orcid      ?
_publ_section_references
;
Dolomanov, O.V., Bourhis, L.J., Gildea, R.J, Howard, J.A.K. & Puschmann, H.
 (2009), J. Appl. Cryst. 42, 339-341.

Sheldrick, G.M. (2015). Acta Cryst. C71, 3-8.
;
_chemical_name_common              ?
_chemical_name_systematic          ?
_chemical_formula_moiety           '2(C61 H98 Au N4 P Si2), C4 H10 O'
_chemical_formula_sum              'C126 H206 Au2 N8 O P2 Si4'
_chemical_formula_weight           2417.21
_chemical_absolute_configuration   ?
_chemical_melting_point            ?
loop_
  _atom_type_symbol
  _atom_type_description
  _atom_type_scat_dispersion_real
  _atom_type_scat_dispersion_imag
  _atom_type_scat_source
 'C' 'C' 0.0033 0.0016 'International Tables Vol C Tables 4.2.6.8 and 6.1.1.4'
 'H' 'H' 0.0000 0.0000 'International Tables Vol C Tables 4.2.6.8 and 6.1.1.4'
 'Au' 'Au' -2.0133 8.8022
 'International Tables Vol C Tables 4.2.6.8 and 6.1.1.4'
 'N' 'N' 0.0061 0.0033 'International Tables Vol C Tables 4.2.6.8 and 6.1.1.4'
 'O' 'O' 0.0106 0.0060 'International Tables Vol C Tables 4.2.6.8 and 6.1.1.4'
 'P' 'P' 0.1023 0.0942 'International Tables Vol C Tables 4.2.6.8 and 6.1.1.4'
 'Si' 'Si' 0.0817 0.0704 'International Tables Vol C Tables 4.2.6.8 and 6.1.1.4'

_shelx_space_group_comment
;
The symmetry employed for this shelxl refinement is uniquely defined
by the following loop, which should always be used as a source of
symmetry information in preference to the above space-group names.
They are only intended as comments.
;
_space_group_crystal_system        'orthorhombic'
_space_group_IT_number             29
_space_group_name_H-M_alt          'P c a 21'
_space_group_name_Hall             'P 2c -2ac'
loop_
  _space_group_symop_operation_xyz
 'x, y, z'
 '-x, -y, z+1/2'
 '-x+1/2, y, z+1/2'
 'x+1/2, -y, z'

_cell_length_a                     16.752(2)
_cell_length_b                     13.881(2)
_cell_length_c                     54.704(8)
_cell_angle_alpha                  90
_cell_angle_beta                   90
_cell_angle_gamma                  90
_cell_volume                       12721(3)
_cell_formula_units_Z              4
_cell_measurement_reflns_used      9253
_cell_measurement_temperature      100.15
_cell_measurement_theta_max        21.52
_cell_measurement_theta_min        2.21
_shelx_estimated_absorpt_T_max     ?
_shelx_estimated_absorpt_T_min     ?
_exptl_absorpt_coefficient_mu      2.416
_exptl_absorpt_correction_T_max    0.7453
_exptl_absorpt_correction_T_min    0.6358
_exptl_absorpt_correction_type     multi-scan
_exptl_absorpt_process_details     ?
_exptl_absorpt_special_details     ?
_exptl_crystal_colour              red
_exptl_crystal_density_diffrn      1.262
_exptl_crystal_density_meas        ?
_exptl_crystal_density_method      ?
_exptl_crystal_description         plate
_exptl_crystal_F_000               5080
_exptl_crystal_size_max            0.228
_exptl_crystal_size_mid            0.144
_exptl_crystal_size_min            0.101
_exptl_transmission_factor_max     ?
_exptl_transmission_factor_min     ?
_diffrn_reflns_av_R_equivalents    ?
_diffrn_reflns_av_unetI/netI       0.0521
_diffrn_reflns_Laue_measured_fraction_full  0.999
_diffrn_reflns_Laue_measured_fraction_max  0.997
_diffrn_reflns_limit_h_max         20
_diffrn_reflns_limit_h_min         0
_diffrn_reflns_limit_k_max         16
_diffrn_reflns_limit_k_min         0
_diffrn_reflns_limit_l_max         66
_diffrn_reflns_limit_l_min         -66
_diffrn_reflns_number              24287
_diffrn_reflns_point_group_measured_fraction_full  0.999
_diffrn_reflns_point_group_measured_fraction_max  0.997
_diffrn_reflns_theta_full          25.242
_diffrn_reflns_theta_max           25.760
_diffrn_reflns_theta_min           2.209
_diffrn_ambient_temperature        100.15
_diffrn_detector_area_resol_mean   ?
_diffrn_measured_fraction_theta_full  0.999
_diffrn_measured_fraction_theta_max  0.997
_diffrn_measurement_device_type    'Bruker APEX-II CCD'
_diffrn_measurement_method         ?
_diffrn_radiation_type             MoK\a
_diffrn_radiation_wavelength       0.71073
_diffrn_source                     ?
_reflns_Friedel_coverage           0.976
_reflns_Friedel_fraction_full      0.999
_reflns_Friedel_fraction_max       0.996
_reflns_number_gt                  20624
_reflns_number_total               24287
_reflns_special_details
;
 _reflns_Friedel_fraction is defined as the number of unique
 Friedel pairs measured divided by the number that would be
 possible theoretically, ignoring centric projections and
 systematic absences. Completness statistics refer to single and
 composite reflections containing twin component 1 only.
;
_reflns_threshold_expression       'I > 2\s(I)'
_computing_cell_refinement         ?
_computing_data_collection         ?
_computing_data_reduction          ?
_computing_molecular_graphics      'Olex2 1.3 (Dolomanov et al., 2009)'
_computing_publication_material    'Olex2 1.3 (Dolomanov et al., 2009)'
_computing_structure_refinement    'SHELXL 2018/3 (Sheldrick, 2015)'
_computing_structure_solution      ?
_refine_diff_density_max           3.459
_refine_diff_density_min           -2.048
_refine_diff_density_rms           0.138
_refine_ls_abs_structure_details
;
 Flack x determined using 8791 quotients [(I+)-(I-)]/[(I+)+(I-)]
 (Parsons, Flack and Wagner, Acta Cryst. B69 (2013) 249-259).
;
_refine_ls_abs_structure_Flack     0.294(3)
_refine_ls_extinction_coef         .
_refine_ls_extinction_method       none
_refine_ls_goodness_of_fit_ref     1.055
_refine_ls_hydrogen_treatment      constr
_refine_ls_matrix_type             full
_refine_ls_number_parameters       1345
_refine_ls_number_reflns           24287
_refine_ls_number_restraints       31
_refine_ls_R_factor_all            0.0621
_refine_ls_R_factor_gt             0.0489
_refine_ls_restrained_S_all        1.055
_refine_ls_shift/su_max            0.031
_refine_ls_shift/su_mean           0.001
_refine_ls_structure_factor_coef   Fsqd
_refine_ls_weighting_details      
 'w=1/[\s^2^(Fo^2^)+(0.0346P)^2^+44.5613P] where P=(Fo^2^+2Fc^2^)/3'
_refine_ls_weighting_scheme        calc
_refine_ls_wR_factor_gt            0.1063
_refine_ls_wR_factor_ref           0.1124
_refine_special_details
;
 Refined as a 2-component twin.
;
_olex2_refinement_description
;
1. Twinned data refinement
 Scales: 0.610(18)
 0.390(18)
2. Fixed Uiso
 At 1.2 times of:
  All C(H) groups, All C(H,H) groups
 At 1.5 times of:
  All C(H,H,H) groups
3. Uiso/Uaniso restraints and constraints
C03V \\sim C00N \\sim C02K: within 2A with sigma of 0.01 and sigma for terminal
atoms of 0.02 within 2A
Uanis(C03V) \\sim Ueq, Uanis(C00N) \\sim Ueq, Uanis(C02K) \\sim Ueq: with sigma
of 0.01 and sigma for terminal atoms of 0.02
Uanis(C02K) \\sim Ueq, Uanis(C03V) \\sim Ueq, Uanis(C00N) \\sim Ueq: with sigma
of 0.001 and sigma for terminal atoms of 0.002
4.a Ternary CH refined with riding coordinates:
 C01H(H01H), C015(H015), C02K(H02K), C04Y(H04Y), C04X(H04X), C04H(H04H),
 C017(H017), C04F(H04U), C05T(H1), C07A(H07J), C058(H058), C062(H062)
4.b Secondary CH2 refined with riding coordinates:
 C04K(H04A,H04B), C05A(H2,HD), C07W(H07Z,HO), C7(H7A,H7B)
4.c Aromatic/amide H refined with riding coordinates:
 C00W(H00W), C01Q(H01Q), C02O(H02O), C02X(H02X), C02A(H02J), C03V(H03V),
 C06N(H06N), C026(H026), C027(H027), C01K(H01K), C010(H010), C02P(H02S),
 C04B(H04S), C04A(H04T), C05J(H05V), C041(H041), C064(H064), C071(H071)
4.d Idealised Me refined as rotating group:
 C01I(H01A,H01B,H01C), C01P(H01D,H01E,H01F), C01G(H01G,H01I,H01J), C02L(H02A,
 H02B,H02C), C02I(H02D,H02E,H02F), C02U(H02G,H02H,H02I), C03N(H03A,H03B,H03C),
 C04S(H04C,H04D,H04E), C04T(H04F,H04G,H04I), C05H(H05A,H05B,H05C), C05M(H05D,
 H05E,H05F), C05Y(H05G,H05H,H05I), C05Z(H05J,H05K,H05L), C05C(H05M,H05N,H05O),
 C05P(H05P,H05Q,H05R), C06Q(H06A,H06B,H06C), C06A(H06D,H06E,H06F), C06F(H06G,
 H06H,H06I), C06L(H06J,H06K,H06L), C06I(H06M,H06O,H06P), C07L(H07A,H07B,H07C),
 C07K(H07D,H07E,H07F), C022(H02L,H02M,H02N), C032(H03D,H03E,H03F), C047(H04J,
 H04K,H04L), C079(H07G,H07H,H07I), C082(H08A,H08B,H08C), C00Y(H00A,H00B,H00C),
 C00P(H00D,H00E,H00F), C02Q(H02P,H02Q,H02R), C03C(H03G,H03H,H03I), C03A(H03J,
 H03K,H03L), C03Z(H03M,H03N,H03O), C03H(H03P,H03Q,H03R), C04O(H04M,H04N,H04O),
 C04E(H04P,H04Q,H04R), C05K(H05S,H05T,H05U), C05G(H05W,H05X,H05Y), C05L(H05Z,H,
 HA), C05N(H05,HB,HC), C06Y(H06Q,H06R,H06S), C06X(H06T,H06U,H06V), C06G(H06W,
 H06X,H06Y), C06E(H06Z,HE,HF), C06D(H06,HG,HH), C07B(H07K,H07L,H07M), C07I(H07N,
 H07O,H07P), C07C(H07Q,H07R,H07S), C07R(H07T,H07U,H07V), C021(H02T,H02U,H02V),
 C033(H03S,H03T,H03U), C050(H3,HI,HJ), C054(H4,HK,HL), C065(H5,HM,HN),
 C07Q(H07W,H07X,H07Y), C3(H3A,H3B,H3C)
;
_atom_sites_solution_hydrogens     geom
_atom_sites_solution_primary       ?
_atom_sites_solution_secondary     ?
loop_
  _atom_site_label
  _atom_site_type_symbol
  _atom_site_fract_x
  _atom_site_fract_y
  _atom_site_fract_z
  _atom_site_U_iso_or_equiv
  _atom_site_adp_type
  _atom_site_occupancy
  _atom_site_site_symmetry_order
  _atom_site_calc_flag
  _atom_site_refinement_flags_posn
  _atom_site_refinement_flags_adp
  _atom_site_refinement_flags_occupancy
  _atom_site_disorder_assembly
  _atom_site_disorder_group
 Au01 Au -0.03172(2) 0.63328(3) -0.41885(2) 0.02065(10) Uani 1 1 d . . . . .
 P005 P -0.00255(19) 0.6492(2) -0.37798(6) 0.0245(7) Uani 1 1 d . . . . .
 Si1 Si 0.06929(19) 0.9281(2) -0.38617(6) 0.0192(6) Uani 1 1 d . . . . .
 Si Si 0.06088(19) 0.7714(2) -0.36737(6) 0.0207(7) Uani 1 1 d . . . . .
 N00J N 0.1472(5) 0.6505(7) -0.31396(17) 0.021(2) Uani 1 1 d . . . . .
 C00N C -0.1708(8) 0.4183(9) -0.4322(2) 0.029(3) Uani 1 1 d . U . . .
 C00W C -0.3070(7) 0.5229(10) -0.4228(3) 0.039(4) Uani 1 1 d . . . . .
 H00W H -0.354470 0.558083 -0.419550 0.047 Uiso 1 1 calc R U . . .
 N00M N 0.0891(5) 0.7789(6) -0.33834(16) 0.017(2) Uani 1 1 d . . . . .
 C01I C -0.2459(8) 0.7330(12) -0.4214(3) 0.050(4) Uani 1 1 d . . . . .
 H01A H -0.289406 0.718857 -0.409990 0.076 Uiso 1 1 calc R U . . .
 H01B H -0.247591 0.801359 -0.425914 0.076 Uiso 1 1 calc R U . . .
 H01C H -0.194632 0.718440 -0.413663 0.076 Uiso 1 1 calc R U . . .
 N01C N 0.0593(5) 0.7437(7) -0.29667(17) 0.021(2) Uani 1 1 d . . . . .
 C01X C -0.1820(7) 0.5090(9) -0.4428(2) 0.026(3) Uani 1 1 d . . . . .
 N01U N -0.1215(6) 0.5431(7) -0.45993(17) 0.025(2) Uani 1 1 d . . . . .
 C01E C 0.1814(8) 0.5185(9) -0.3415(2) 0.022(3) Uani 1 1 d . . . . .
 C01S C -0.1303(9) 0.5217(10) -0.4871(2) 0.034(3) Uani 1 1 d . . . . .
 C01H C -0.2557(8) 0.6709(12) -0.4445(3) 0.040(4) Uani 1 1 d . . . . .
 H01H H -0.211103 0.686977 -0.456002 0.047 Uiso 1 1 calc R U . . .
 C01P C -0.1073(10) 0.2578(9) -0.4423(3) 0.042(4) Uani 1 1 d . . . . .
 H01D H -0.135584 0.220175 -0.429833 0.063 Uiso 1 1 calc R U . . .
 H01E H -0.055404 0.227958 -0.445614 0.063 Uiso 1 1 calc R U . . .
 H01F H -0.138958 0.259605 -0.457304 0.063 Uiso 1 1 calc R U . . .
 C01Q C 0.3315(8) 0.6002(11) -0.3489(2) 0.034(3) Uani 1 1 d . . . . .
 H01Q H 0.382575 0.627703 -0.351814 0.041 Uiso 1 1 calc R U . . .
 C015 C 0.0987(8) 0.4740(9) -0.3387(2) 0.029(3) Uani 1 1 d . . . . .
 H015 H 0.059870 0.528274 -0.336854 0.035 Uiso 1 1 calc R U . . .
 C018 C 0.1430(7) 0.6247(9) -0.2891(2) 0.023(3) Uani 1 1 d . . . . .
 C00Q C -0.2476(8) 0.5660(10) -0.4374(3) 0.031(3) Uani 1 1 d . . . . .
 C01G C 0.1927(8) 0.9781(9) -0.3528(2) 0.029(3) Uani 1 1 d . . . . .
 H01G H 0.181960 0.915400 -0.345287 0.044 Uiso 1 1 calc R U . . .
 H01I H 0.214231 1.022267 -0.340510 0.044 Uiso 1 1 calc R U . . .
 H01J H 0.231543 0.970210 -0.366068 0.044 Uiso 1 1 calc R U . . .
 C01Z C 0.2762(7) 0.6495(8) -0.3347(2) 0.024(3) Uani 1 1 d . . . . .
 C02E C 0.1157(7) 1.0191(8) -0.3631(2) 0.023(3) Uani 1 1 d . . . . .
 C02L C -0.2017(9) 0.5711(12) -0.4976(3) 0.047(4) Uani 1 1 d . . . . .
 H02A H -0.249575 0.551341 -0.488603 0.071 Uiso 1 1 calc R U . . .
 H02B H -0.207457 0.553292 -0.514856 0.071 Uiso 1 1 calc R U . . .
 H02C H -0.194958 0.640992 -0.496256 0.071 Uiso 1 1 calc R U . . .
 C02I C -0.1829(9) 0.7502(10) -0.3274(3) 0.040(3) Uani 1 1 d . . . . .
 H02D H -0.224902 0.760565 -0.315240 0.060 Uiso 1 1 calc R U . . .
 H02E H -0.196385 0.694149 -0.337500 0.060 Uiso 1 1 calc R U . . .
 H02F H -0.178344 0.807355 -0.337858 0.060 Uiso 1 1 calc R U . . .
 C02O C -0.1183(7) 0.9008(9) -0.2975(2) 0.028(3) Uani 1 1 d . . . . .
 H02O H -0.171588 0.900561 -0.303431 0.034 Uiso 1 1 calc R U . . .
 C02Y C 0.1317(6) 0.9218(8) -0.4159(2) 0.023(2) Uani 1 1 d . . . . .
 C02X C -0.2991(8) 0.4332(11) -0.4133(2) 0.039(3) Uani 1 1 d . . . . .
 H02X H -0.340008 0.406572 -0.403340 0.047 Uiso 1 1 calc R U . . .
 C02K C -0.0942(8) 0.3628(9) -0.4327(2) 0.033(3) Uani 1 1 d . U . . .
 H02K H -0.060517 0.395182 -0.445362 0.039 Uiso 1 1 calc R U . . .
 C02B C 0.2015(7) 0.6072(8) -0.33092(19) 0.019(2) Uani 1 1 d . . . . .
 C02U C 0.1358(9) 1.1174(9) -0.3748(3) 0.037(3) Uani 1 1 d . . . . .
 H02G H 0.163007 1.158171 -0.362803 0.056 Uiso 1 1 calc R U . . .
 H02H H 0.086411 1.148852 -0.380125 0.056 Uiso 1 1 calc R U . . .
 H02I H 0.170754 1.107396 -0.388961 0.056 Uiso 1 1 calc R U . . .
 C02A C 0.3129(9) 0.5124(10) -0.3589(2) 0.034(3) Uani 1 1 d . . . . .
 H02J H 0.352147 0.478304 -0.367937 0.040 Uiso 1 1 calc R U . . .
 C03N C 0.1145(8) 0.8289(10) -0.4302(2) 0.029(3) Uani 1 1 d . . . . .
 H03A H 0.131054 0.773133 -0.420423 0.043 Uiso 1 1 calc R U . . .
 H03B H 0.144294 0.829764 -0.445580 0.043 Uiso 1 1 calc R U . . .
 H03C H 0.057216 0.824570 -0.433621 0.043 Uiso 1 1 calc R U . . .
 C03V C -0.2305(7) 0.3811(9) -0.4183(3) 0.031(2) Uani 1 1 d . U . . .
 H03V H -0.225170 0.317855 -0.411894 0.037 Uiso 1 1 calc R U . . .
 C04K C -0.0492(10) 0.5567(12) -0.4964(3) 0.044(4) Uani 1 1 d . . . . .
 H04A H -0.014579 0.500943 -0.500236 0.053 Uiso 1 1 calc R U . . .
 H04B H -0.056159 0.595402 -0.511408 0.053 Uiso 1 1 calc R U . . .
 C04Y C 0.1211(7) 0.9063(10) -0.2700(2) 0.029(3) Uani 1 1 d . . . . .
 H04Y H 0.141460 0.838738 -0.268984 0.035 Uiso 1 1 calc R U . . .
 C04X C -0.1037(7) 0.7325(9) -0.3145(3) 0.032(3) Uani 1 1 d . . . . .
 H04X H -0.063772 0.715078 -0.327364 0.039 Uiso 1 1 calc R U . . .
 C04R C 0.0968(6) 0.7274(7) -0.3187(2) 0.019(2) Uani 1 1 d . . . . .
 C04H C 0.2978(8) 0.7467(9) -0.3237(2) 0.030(3) Uani 1 1 d . . . . .
 H04H H 0.246522 0.781487 -0.320647 0.036 Uiso 1 1 calc R U . . .
 C04S C 0.1957(9) 0.5526(10) -0.2776(2) 0.033(3) Uani 1 1 d . . . . .
 H04C H 0.225252 0.517946 -0.290325 0.050 Uiso 1 1 calc R U . . .
 H04D H 0.163521 0.506929 -0.268174 0.050 Uiso 1 1 calc R U . . .
 H04E H 0.233501 0.585194 -0.266697 0.050 Uiso 1 1 calc R U . . .
 C04N C -0.0713(7) 0.8214(9) -0.3011(2) 0.025(3) Uani 1 1 d . . . . .
 C04T C 0.0893(9) 0.4104(11) -0.3166(3) 0.051(4) Uani 1 1 d . . . . .
 H04F H 0.131107 0.361109 -0.316689 0.076 Uiso 1 1 calc R U . . .
 H04G H 0.036782 0.379306 -0.317088 0.076 Uiso 1 1 calc R U . . .
 H04I H 0.093758 0.449441 -0.301769 0.076 Uiso 1 1 calc R U . . .
 C05H C 0.1158(8) 1.0069(10) -0.4333(2) 0.036(3) Uani 1 1 d . . . . .
 H05A H 0.059081 1.008118 -0.437695 0.054 Uiso 1 1 calc R U . . .
 H05B H 0.148103 0.999358 -0.448073 0.054 Uiso 1 1 calc R U . . .
 H05C H 0.129984 1.067368 -0.425111 0.054 Uiso 1 1 calc R U . . .
 C05M C 0.3465(8) 0.8094(10) -0.3407(3) 0.043(4) Uani 1 1 d . . . . .
 H05D H 0.400292 0.782438 -0.342342 0.065 Uiso 1 1 calc R U . . .
 H05E H 0.350037 0.874669 -0.333900 0.065 Uiso 1 1 calc R U . . .
 H05F H 0.320822 0.811911 -0.356752 0.065 Uiso 1 1 calc R U . . .
 C05Y C 0.2210(7) 0.9193(10) -0.4107(2) 0.033(3) Uani 1 1 d . . . . .
 H05G H 0.237781 0.981356 -0.403894 0.049 Uiso 1 1 calc R U . . .
 H05H H 0.249914 0.907268 -0.425998 0.049 Uiso 1 1 calc R U . . .
 H05I H 0.232678 0.867846 -0.399019 0.049 Uiso 1 1 calc R U . . .
 C05Z C 0.0746(9) 0.4173(10) -0.3615(3) 0.038(3) Uani 1 1 d . . . . .
 H05J H 0.087578 0.455056 -0.376151 0.057 Uiso 1 1 calc R U . . .
 H05K H 0.017027 0.404618 -0.361143 0.057 Uiso 1 1 calc R U . . .
 H05L H 0.103646 0.356103 -0.361969 0.057 Uiso 1 1 calc R U . . .
 C05C C -0.1116(9) 0.6455(10) -0.2976(3) 0.042(3) Uani 1 1 d . . . . .
 H05M H -0.147247 0.661644 -0.283978 0.063 Uiso 1 1 calc R U . . .
 H05N H -0.058914 0.628130 -0.291175 0.063 Uiso 1 1 calc R U . . .
 H05O H -0.133748 0.591061 -0.306737 0.063 Uiso 1 1 calc R U . . .
 C05P C -0.0946(8) 0.9262(10) -0.3724(3) 0.041(4) Uani 1 1 d . . . . .
 H05P H -0.090076 0.856299 -0.370356 0.062 Uiso 1 1 calc R U . . .
 H05Q H -0.150193 0.943164 -0.375928 0.062 Uiso 1 1 calc R U . . .
 H05R H -0.077704 0.958317 -0.357266 0.062 Uiso 1 1 calc R U . . .
 C06N C 0.2383(8) 0.4730(11) -0.3558(3) 0.033(3) Uani 1 1 d . . . . .
 H06N H 0.225595 0.413895 -0.363640 0.040 Uiso 1 1 calc R U . . .
 C06Q C -0.0198(10) 0.7247(10) -0.4812(3) 0.045(4) Uani 1 1 d . . . . .
 H06A H -0.001983 0.760667 -0.466745 0.068 Uiso 1 1 calc R U . . .
 H06B H -0.075920 0.739663 -0.484487 0.068 Uiso 1 1 calc R U . . .
 H06C H 0.012793 0.743146 -0.495304 0.068 Uiso 1 1 calc R U . . .
 C06A C -0.0532(8) 1.0673(10) -0.3974(3) 0.037(3) Uani 1 1 d . . . . .
 H06D H -0.107809 1.079351 -0.403110 0.056 Uiso 1 1 calc R U . . .
 H06E H -0.015199 1.090470 -0.409711 0.056 Uiso 1 1 calc R U . . .
 H06F H -0.044304 1.101457 -0.381987 0.056 Uiso 1 1 calc R U . . .
 C06B C 0.0382(7) 0.9033(9) -0.2793(2) 0.026(3) Uani 1 1 d . . . . .
 C06F C 0.0754(9) 0.5932(12) -0.4721(3) 0.050(4) Uani 1 1 d . . . . .
 H06G H 0.104917 0.597751 -0.487543 0.075 Uiso 1 1 calc R U . . .
 H06H H 0.079322 0.527423 -0.465727 0.075 Uiso 1 1 calc R U . . .
 H06I H 0.098052 0.638393 -0.460247 0.075 Uiso 1 1 calc R U . . .
 C06L C 0.1273(8) 0.9517(11) -0.2444(2) 0.039(3) Uani 1 1 d . . . . .
 H06J H 0.110928 1.019381 -0.245143 0.058 Uiso 1 1 calc R U . . .
 H06K H 0.182530 0.947577 -0.238580 0.058 Uiso 1 1 calc R U . . .
 H06L H 0.092246 0.916878 -0.233036 0.058 Uiso 1 1 calc R U . . .
 C06I C 0.0586(9) 0.6826(11) -0.2526(2) 0.038(3) Uani 1 1 d . . . . .
 H06M H 0.090163 0.728418 -0.243020 0.056 Uiso 1 1 calc R U . . .
 H06O H 0.063597 0.618110 -0.245504 0.056 Uiso 1 1 calc R U . . .
 H06P H 0.002454 0.702260 -0.252526 0.056 Uiso 1 1 calc R U . . .
 C07L C -0.0733(7) 0.9074(9) -0.4164(3) 0.033(3) Uani 1 1 d . . . . .
 H07A H -0.062933 0.838093 -0.415075 0.050 Uiso 1 1 calc R U . . .
 H07B H -0.046376 0.932834 -0.430955 0.050 Uiso 1 1 calc R U . . .
 H07C H -0.130883 0.918409 -0.417812 0.050 Uiso 1 1 calc R U . . .
 C07K C 0.1763(8) 0.9638(11) -0.2873(3) 0.042(4) Uani 1 1 d . . . . .
 H07D H 0.172727 0.936873 -0.303854 0.063 Uiso 1 1 calc R U . . .
 H07E H 0.231493 0.959540 -0.281518 0.063 Uiso 1 1 calc R U . . .
 H07F H 0.159552 1.031473 -0.287626 0.063 Uiso 1 1 calc R U . . .
 C016 C 0.0883(8) 0.6811(9) -0.2781(2) 0.025(3) Uani 1 1 d . . . . .
 C022 C -0.0453(8) 0.3628(10) -0.4100(2) 0.035(3) Uani 1 1 d . . . . .
 H02L H -0.034252 0.429421 -0.405106 0.052 Uiso 1 1 calc R U . . .
 H02M H 0.005176 0.329205 -0.413067 0.052 Uiso 1 1 calc R U . . .
 H02N H -0.074535 0.329954 -0.396945 0.052 Uiso 1 1 calc R U . . .
 C026 C -0.0135(8) 0.9827(10) -0.2762(3) 0.027(3) Uani 1 1 d . . . . .
 H026 H 0.005012 1.038028 -0.267740 0.032 Uiso 1 1 calc R U . . .
 C027 C -0.0903(7) 0.9815(9) -0.2853(2) 0.029(3) Uani 1 1 d . . . . .
 H027 H -0.123900 1.035946 -0.283145 0.035 Uiso 1 1 calc R U . . .
 C032 C 0.0584(8) 1.0360(10) -0.3416(2) 0.036(3) Uani 1 1 d . . . . .
 H03D H 0.044358 0.974111 -0.334179 0.053 Uiso 1 1 calc R U . . .
 H03E H 0.009827 1.067676 -0.347607 0.053 Uiso 1 1 calc R U . . .
 H03F H 0.084247 1.077180 -0.329424 0.053 Uiso 1 1 calc R U . . .
 C040 C -0.0413(7) 0.9589(9) -0.3935(2) 0.029(3) Uani 1 1 d . . . . .
 C044 C -0.0108(7) 0.6177(9) -0.4765(2) 0.026(3) Uani 1 1 d . . . . .
 C047 C -0.1388(13) 0.4152(12) -0.4916(3) 0.056(5) Uani 1 1 d . . . . .
 H04J H -0.091962 0.381463 -0.485175 0.084 Uiso 1 1 calc R U . . .
 H04K H -0.143058 0.403339 -0.509262 0.084 Uiso 1 1 calc R U . . .
 H04L H -0.186976 0.391347 -0.483461 0.084 Uiso 1 1 calc R U . . .
 C049 C -0.0593(7) 0.5950(8) -0.4537(2) 0.024(3) Uani 1 1 d . . . . .
 C075 C 0.0064(7) 0.8241(8) -0.2924(2) 0.020(2) Uani 1 1 d . . . . .
 C079 C -0.3351(9) 0.6940(12) -0.4575(3) 0.054(4) Uani 1 1 d . . . . .
 H07G H -0.379459 0.684292 -0.446069 0.081 Uiso 1 1 calc R U . . .
 H07H H -0.341697 0.651299 -0.471603 0.081 Uiso 1 1 calc R U . . .
 H07I H -0.334671 0.761178 -0.463012 0.081 Uiso 1 1 calc R U . . .
 C082 C 0.3386(12) 0.7339(12) -0.2990(3) 0.066(5) Uani 1 1 d . . . . .
 H08A H 0.302701 0.699375 -0.287896 0.098 Uiso 1 1 calc R U . . .
 H08B H 0.351259 0.797253 -0.292123 0.098 Uiso 1 1 calc R U . . .
 H08C H 0.387870 0.696858 -0.301132 0.098 Uiso 1 1 calc R U . . .
 Au04 Au 0.24648(2) -0.13515(3) -0.56644(2) 0.02096(10) Uani 1 1 d . . . . .
 Si00 Si 0.15326(19) -0.2752(2) -0.61791(6) 0.0194(7) Uani 1 1 d . . . . .
 Si2 Si 0.14431(19) -0.4316(2) -0.59937(6) 0.0192(7) Uani 1 1 d . . . . .
 P00G P 0.2191(2) -0.1535(2) -0.60741(6) 0.0256(7) Uani 1 1 d . . . . .
 N00V N 0.1275(5) -0.2828(7) -0.64725(17) 0.020(2) Uani 1 1 d . . . . .
 C00Y C 0.2840(7) -0.4125(9) -0.5687(3) 0.032(3) Uani 1 1 d . . . . .
 H00A H 0.338128 -0.434796 -0.564890 0.048 Uiso 1 1 calc R U . . .
 H00B H 0.248532 -0.427028 -0.554932 0.048 Uiso 1 1 calc R U . . .
 H00C H 0.284789 -0.342814 -0.571543 0.048 Uiso 1 1 calc R U . . .
 N00U N 0.1588(6) -0.2468(7) -0.68868(17) 0.022(2) Uani 1 1 d . . . . .
 N00I N 0.3373(6) -0.0453(7) -0.52539(16) 0.023(2) Uani 1 1 d . . . . .
 C01K C 0.4502(9) 0.1133(10) -0.5677(3) 0.043(3) Uani 1 1 d . . . . .
 H01K H 0.446068 0.174881 -0.575207 0.051 Uiso 1 1 calc R U . . .
 C01D C 0.3972(7) -0.0125(9) -0.5424(2) 0.025(3) Uani 1 1 d . . . . .
 C010 C -0.0224(9) 0.0269(11) -0.6304(3) 0.033(4) Uani 1 1 d . . . . .
 H010 H -0.011489 0.087148 -0.622934 0.040 Uiso 1 1 calc R U . . .
 C00P C 0.2717(10) 0.1358(9) -0.5740(2) 0.042(4) Uani 1 1 d . . . . .
 H00D H 0.219385 0.167008 -0.572962 0.063 Uiso 1 1 calc R U . . .
 H00E H 0.264909 0.068597 -0.579118 0.063 Uiso 1 1 calc R U . . .
 H00F H 0.304855 0.169738 -0.586012 0.063 Uiso 1 1 calc R U . . .
 C017 C 0.3088(8) 0.1386(9) -0.5512(2) 0.032(3) Uani 1 1 d . . . . .
 H017 H 0.272902 0.106588 -0.539082 0.039 Uiso 1 1 calc R U . . .
 C01N C 0.1209(7) -0.2290(9) -0.66651(19) 0.018(3) Uani 1 1 d . . . . .
 C02Q C 0.3996(8) -0.2698(10) -0.6561(2) 0.033(3) Uani 1 1 d . . . . .
 H02P H 0.395766 -0.334540 -0.649082 0.050 Uiso 1 1 calc R U . . .
 H02Q H 0.408754 -0.222830 -0.643040 0.050 Uiso 1 1 calc R U . . .
 H02R H 0.444193 -0.267595 -0.667719 0.050 Uiso 1 1 calc R U . . .
 C02R C -0.0571(8) -0.1500(9) -0.6512(2) 0.030(3) Uani 1 1 d . . . . .
 C02H C 0.2736(7) -0.0957(8) -0.5316(2) 0.025(3) Uani 1 1 d . . . . .
 C02P C 0.5234(8) -0.0306(11) -0.5624(3) 0.041(4) Uani 1 1 d . . . . .
 H02S H 0.569447 -0.067826 -0.565989 0.050 Uiso 1 1 calc R U . . .
 N02G N 0.0725(6) -0.1517(8) -0.67085(15) 0.023(2) Uani 1 1 d . . . . .
 C02W C 0.2877(7) -0.3283(9) -0.6846(2) 0.025(3) Uani 1 1 d . . . . .
 C03C C -0.1244(14) -0.2316(15) -0.6864(4) 0.086(7) Uani 1 1 d . . . . .
 H03G H -0.173197 -0.194534 -0.683297 0.129 Uiso 1 1 calc R U . . .
 H03H H -0.138553 -0.294695 -0.693162 0.129 Uiso 1 1 calc R U . . .
 H03I H -0.090798 -0.196750 -0.698089 0.129 Uiso 1 1 calc R U . . .
 C03B C 0.0394(8) -0.0173(9) -0.6436(2) 0.027(3) Uani 1 1 d . . . . .
 C03A C 0.5489(9) -0.2013(13) -0.5279(3) 0.055(4) Uani 1 1 d . . . . .
 H03J H 0.549008 -0.270018 -0.523779 0.083 Uiso 1 1 calc R U . . .
 H03K H 0.554869 -0.163094 -0.512987 0.083 Uiso 1 1 calc R U . . .
 H03L H 0.593372 -0.187491 -0.539034 0.083 Uiso 1 1 calc R U . . .
 C03Z C 0.1654(8) -0.1820(10) -0.7318(2) 0.034(3) Uani 1 1 d . . . . .
 H03M H 0.223431 -0.173548 -0.731334 0.051 Uiso 1 1 calc R U . . .
 H03N H 0.141337 -0.129533 -0.741288 0.051 Uiso 1 1 calc R U . . .
 H03O H 0.152654 -0.243815 -0.739589 0.051 Uiso 1 1 calc R U . . .
 C03J C 0.0996(8) -0.5217(9) -0.6228(2) 0.028(3) Uani 1 1 d . . . . .
 C03K C 0.0174(7) -0.1050(9) -0.6543(2) 0.023(3) Uani 1 1 d . . . . .
 C03H C -0.1294(10) -0.3076(11) -0.6458(3) 0.059(5) Uani 1 1 d . . . . .
 H03P H -0.102187 -0.313794 -0.629994 0.088 Uiso 1 1 calc R U . . .
 H03Q H -0.136356 -0.371554 -0.653049 0.088 Uiso 1 1 calc R U . . .
 H03R H -0.181780 -0.277654 -0.643322 0.088 Uiso 1 1 calc R U . . .
 C04O C 0.0772(9) -0.6201(9) -0.6117(3) 0.039(3) Uani 1 1 d . . . . .
 H04M H 0.040345 -0.610404 -0.597981 0.058 Uiso 1 1 calc R U . . .
 H04N H 0.125578 -0.652395 -0.605794 0.058 Uiso 1 1 calc R U . . .
 H04O H 0.051479 -0.660124 -0.624154 0.058 Uiso 1 1 calc R U . . .
 C04E C 0.0223(7) -0.4810(9) -0.6340(2) 0.028(3) Uani 1 1 d . . . . .
 H04P H 0.000760 -0.527003 -0.645848 0.041 Uiso 1 1 calc R U . . .
 H04Q H 0.033920 -0.419846 -0.642193 0.041 Uiso 1 1 calc R U . . .
 H04R H -0.016958 -0.470170 -0.620980 0.041 Uiso 1 1 calc R U . . .
 C04B C -0.0969(9) -0.0105(11) -0.6276(3) 0.040(4) Uani 1 1 d . . . . .
 H04S H -0.136803 0.024759 -0.619142 0.047 Uiso 1 1 calc R U . . .
 C04A C 0.2274(9) -0.4817(11) -0.7125(3) 0.037(3) Uani 1 1 d . . . . .
 H04T H 0.208214 -0.534125 -0.721990 0.044 Uiso 1 1 calc R U . . .
 C04F C 0.0910(7) -0.4034(10) -0.7169(2) 0.029(3) Uani 1 1 d . . . . .
 H04U H 0.070749 -0.335691 -0.716259 0.035 Uiso 1 1 calc R U . . .
 C05K C 0.0266(10) -0.0488(11) -0.7067(3) 0.042(4) Uani 1 1 d . . . . .
 H05S H -0.021283 -0.079806 -0.713348 0.063 Uiso 1 1 calc R U . . .
 H05T H 0.055183 -0.015633 -0.719854 0.063 Uiso 1 1 calc R U . . .
 H05U H 0.011012 -0.002053 -0.694145 0.063 Uiso 1 1 calc R U . . .
 C05J C 0.3336(8) -0.4086(10) -0.6897(2) 0.033(3) Uani 1 1 d . . . . .
 H05V H 0.386563 -0.412811 -0.683560 0.040 Uiso 1 1 calc R U . . .
 C05D C 0.2258(8) -0.1177(9) -0.5092(2) 0.026(3) Uani 1 1 d . . . . .
 C05G C 0.0992(8) -0.3319(10) -0.5555(2) 0.031(3) Uani 1 1 d . . . . .
 H05W H 0.082043 -0.276179 -0.565196 0.046 Uiso 1 1 calc R U . . .
 H05X H 0.156737 -0.327652 -0.552467 0.046 Uiso 1 1 calc R U . . .
 H05Y H 0.070545 -0.332481 -0.539911 0.046 Uiso 1 1 calc R U . . .
 C05R C 0.1783(8) -0.4039(9) -0.7077(2) 0.027(3) Uani 1 1 d . . . . .
 C05L C 0.3243(10) 0.2402(10) -0.5427(3) 0.045(4) Uani 1 1 d . . . . .
 H05Z H 0.359496 0.272777 -0.554408 0.067 Uiso 1 1 calc R U . . .
 H H 0.349917 0.238764 -0.526610 0.067 Uiso 1 1 calc R U . . .
 HA H 0.273638 0.275226 -0.541597 0.067 Uiso 1 1 calc R U . . .
 C05N C -0.0085(7) -0.4226(10) -0.5756(2) 0.033(3) Uani 1 1 d . . . . .
 H05 H -0.038831 -0.414517 -0.560445 0.050 Uiso 1 1 calc R U . . .
 HB H -0.024324 -0.482847 -0.583585 0.050 Uiso 1 1 calc R U . . .
 HC H -0.019427 -0.368315 -0.586580 0.050 Uiso 1 1 calc R U . . .
 C05T C -0.0795(10) -0.2450(11) -0.6628(3) 0.039(3) Uani 1 1 d . . . . .
 H1 H -0.029078 -0.280639 -0.666550 0.046 Uiso 1 1 calc R U . . .
 C05A C 0.2679(10) -0.0639(14) -0.4889(3) 0.054(5) Uani 1 1 d . . . . .
 H2 H 0.233429 -0.011195 -0.482803 0.065 Uiso 1 1 calc R U . . .
 HD H 0.278790 -0.108294 -0.475073 0.065 Uiso 1 1 calc R U . . .
 C06Y C 0.3095(7) -0.4319(10) -0.6126(3) 0.035(3) Uani 1 1 d . . . . .
 H06Q H 0.363380 -0.456853 -0.609606 0.053 Uiso 1 1 calc R U . . .
 H06R H 0.311195 -0.361363 -0.613256 0.053 Uiso 1 1 calc R U . . .
 H06S H 0.289395 -0.457131 -0.628113 0.053 Uiso 1 1 calc R U . . .
 C06W C 0.0807(7) -0.4257(9) -0.5698(2) 0.031(3) Uani 1 1 d . . . . .
 C06X C 0.0393(9) -0.4647(14) -0.7002(3) 0.055(5) Uani 1 1 d . . . . .
 H06T H 0.058161 -0.531534 -0.700640 0.082 Uiso 1 1 calc R U . . .
 H06U H -0.016217 -0.462196 -0.705882 0.082 Uiso 1 1 calc R U . . .
 H06V H 0.042454 -0.440085 -0.683487 0.082 Uiso 1 1 calc R U . . .
 C06G C 0.4578(8) -0.2376(11) -0.5639(4) 0.055(5) Uani 1 1 d . . . . .
 H06W H 0.504648 -0.231067 -0.574495 0.082 Uiso 1 1 calc R U . . .
 H06X H 0.410168 -0.215667 -0.572635 0.082 Uiso 1 1 calc R U . . .
 H06Y H 0.451245 -0.305341 -0.559225 0.082 Uiso 1 1 calc R U . . .
 C06E C 0.2655(8) -0.5735(10) -0.5880(3) 0.037(3) Uani 1 1 d . . . . .
 H06Z H 0.254015 -0.607098 -0.603381 0.056 Uiso 1 1 calc R U . . .
 HE H 0.229077 -0.596580 -0.575267 0.056 Uiso 1 1 calc R U . . .
 HF H 0.320720 -0.586370 -0.583111 0.056 Uiso 1 1 calc R U . . .
 C06D C 0.4196(10) -0.0736(13) -0.4880(3) 0.051(5) Uani 1 1 d . . . . .
 H06 H 0.416887 -0.142785 -0.491425 0.077 Uiso 1 1 calc R U . . .
 HG H 0.422705 -0.063355 -0.470296 0.077 Uiso 1 1 calc R U . . .
 HH H 0.467063 -0.046233 -0.495839 0.077 Uiso 1 1 calc R U . . .
 C07A C 0.4697(9) -0.1754(11) -0.5405(3) 0.041(4) Uani 1 1 d . . . . .
 H07J H 0.425381 -0.190748 -0.528881 0.049 Uiso 1 1 calc R U . . .
 C07F C 0.4627(8) -0.0702(11) -0.5474(3) 0.032(3) Uani 1 1 d . . . . .
 C07B C 0.0849(10) -0.4393(12) -0.7432(2) 0.052(4) Uani 1 1 d . . . . .
 H07K H 0.121597 -0.402362 -0.753545 0.078 Uiso 1 1 calc R U . . .
 H07L H 0.030163 -0.430766 -0.749086 0.078 Uiso 1 1 calc R U . . .
 H07M H 0.099211 -0.507699 -0.743829 0.078 Uiso 1 1 calc R U . . .
 C07I C 0.1273(15) 0.0970(18) -0.6674(3) 0.085(8) Uani 1 1 d . . . . .
 H07N H 0.130587 0.060615 -0.682733 0.127 Uiso 1 1 calc R U . . .
 H07O H 0.175683 0.135977 -0.665429 0.127 Uiso 1 1 calc R U . . .
 H07P H 0.080510 0.139254 -0.667817 0.127 Uiso 1 1 calc R U . . .
 C07C C 0.2267(14) -0.2256(12) -0.5047(3) 0.071(6) Uani 1 1 d . . . . .
 H07Q H 0.202154 -0.258646 -0.518639 0.107 Uiso 1 1 calc R U . . .
 H07R H 0.196676 -0.240248 -0.489808 0.107 Uiso 1 1 calc R U . . .
 H07S H 0.282006 -0.247491 -0.502832 0.107 Uiso 1 1 calc R U . . .
 C07R C 0.1397(9) -0.0875(15) -0.5126(3) 0.064(5) Uani 1 1 d . . . . .
 H07T H 0.136714 -0.017119 -0.513691 0.096 Uiso 1 1 calc R U . . .
 H07U H 0.107920 -0.109806 -0.498693 0.096 Uiso 1 1 calc R U . . .
 H07V H 0.118856 -0.115981 -0.527713 0.096 Uiso 1 1 calc R U . . .
 C021 C 0.1578(8) -0.5407(9) -0.6441(2) 0.033(3) Uani 1 1 d . . . . .
 H02T H 0.204066 -0.576863 -0.638088 0.050 Uiso 1 1 calc R U . . .
 H02U H 0.175695 -0.479177 -0.650969 0.050 Uiso 1 1 calc R U . . .
 H02V H 0.130687 -0.578224 -0.656816 0.050 Uiso 1 1 calc R U . . .
 C029 C 0.3854(8) 0.0811(9) -0.5528(2) 0.029(3) Uani 1 1 d . . . . .
 C033 C 0.1445(9) 0.0799(10) -0.6226(3) 0.042(4) Uani 1 1 d . . . . .
 H03S H 0.110510 0.136748 -0.620535 0.063 Uiso 1 1 calc R U . . .
 H03T H 0.200354 0.100044 -0.624017 0.063 Uiso 1 1 calc R U . . .
 H03U H 0.138406 0.037312 -0.608443 0.063 Uiso 1 1 calc R U . . .
 C036 C 0.3441(8) -0.0236(9) -0.4981(2) 0.032(3) Uani 1 1 d . . . . .
 C041 C 0.5164(7) 0.0617(11) -0.5718(3) 0.039(4) Uani 1 1 d . . . . .
 H041 H 0.558808 0.088452 -0.581084 0.047 Uiso 1 1 calc R U . . .
 C043 C 0.2092(7) -0.3280(9) -0.6938(2) 0.023(3) Uani 1 1 d . . . . .
 C050 C 0.3522(13) 0.0825(11) -0.4935(3) 0.059(6) Uani 1 1 d . . . . .
 H3 H 0.403057 0.105426 -0.500164 0.088 Uiso 1 1 calc R U . . .
 HI H 0.350887 0.094586 -0.475812 0.088 Uiso 1 1 calc R U . . .
 HJ H 0.308075 0.116850 -0.501346 0.088 Uiso 1 1 calc R U . . .
 C052 C 0.0794(8) -0.1231(10) -0.6957(2) 0.030(3) Uani 1 1 d . . . . .
 C054 C 0.0952(8) -0.5110(10) -0.5527(2) 0.034(3) Uani 1 1 d . . . . .
 H4 H 0.149408 -0.507224 -0.546027 0.051 Uiso 1 1 calc R U . . .
 HK H 0.088876 -0.571295 -0.561771 0.051 Uiso 1 1 calc R U . . .
 HL H 0.056501 -0.509039 -0.539233 0.051 Uiso 1 1 calc R U . . .
 C058 C 0.1199(8) 0.0262(10) -0.6457(3) 0.034(3) Uani 1 1 d . . . . .
 H058 H 0.159004 -0.027209 -0.648392 0.041 Uiso 1 1 calc R U . . .
 C062 C 0.3213(8) -0.2452(10) -0.6695(2) 0.027(3) Uani 1 1 d . . . . .
 H062 H 0.280602 -0.228369 -0.656862 0.032 Uiso 1 1 calc R U . . .
 C064 C 0.3029(9) -0.4829(11) -0.7037(3) 0.041(4) Uani 1 1 d . . . . .
 H064 H 0.335999 -0.536668 -0.707218 0.050 Uiso 1 1 calc R U . . .
 C065 C 0.3348(9) -0.1567(10) -0.6850(3) 0.043(4) Uani 1 1 d . . . . .
 H5 H 0.354647 -0.104218 -0.674696 0.064 Uiso 1 1 calc R U . . .
 HM H 0.284437 -0.137324 -0.692668 0.064 Uiso 1 1 calc R U . . .
 HN H 0.374241 -0.171174 -0.697743 0.064 Uiso 1 1 calc R U . . .
 C070 C 0.1330(8) -0.1808(9) -0.7065(2) 0.028(3) Uani 1 1 d . . . . .
 C071 C -0.1138(8) -0.0984(11) -0.6371(3) 0.039(3) Uani 1 1 d . . . . .
 H071 H -0.164720 -0.126088 -0.634172 0.046 Uiso 1 1 calc R U . . .
 C073 C 0.2538(7) -0.4638(9) -0.5916(2) 0.029(3) Uani 1 1 d . . . . .
 O07O O -0.2658(15) -0.2621(14) -0.7371(3) 0.130(7) Uani 1 1 d . . . . .
 C07Q C -0.137(2) -0.2774(16) -0.7573(4) 0.124(11) Uani 1 1 d . . . . .
 H07W H -0.156593 -0.312501 -0.771656 0.187 Uiso 1 1 calc R U . . .
 H07X H -0.124097 -0.323322 -0.744283 0.187 Uiso 1 1 calc R U . . .
 H07Y H -0.089357 -0.240655 -0.761680 0.187 Uiso 1 1 calc R U . . .
 C07W C -0.2005(19) -0.2101(14) -0.7485(4) 0.111(10) Uani 1 1 d . . . . .
 H07Z H -0.177137 -0.164504 -0.736584 0.133 Uiso 1 1 calc R U . . .
 HO H -0.221097 -0.172278 -0.762516 0.133 Uiso 1 1 calc R U . . .
 C3 C -0.381(3) -0.262(3) -0.7138(9) 0.30(4) Uani 1 1 d . . . . .
 H3A H -0.434595 -0.264316 -0.721167 0.443 Uiso 1 1 calc R U . . .
 H3B H -0.385660 -0.241685 -0.696707 0.443 Uiso 1 1 calc R U . . .
 H3C H -0.357246 -0.326622 -0.714472 0.443 Uiso 1 1 calc R U . . .
 C7 C -0.323(4) -0.183(4) -0.7295(6) 0.26(4) Uani 1 1 d . . . . .
 H7A H -0.350632 -0.152137 -0.743441 0.310 Uiso 1 1 calc R U . . .
 H7B H -0.297777 -0.133492 -0.718912 0.310 Uiso 1 1 calc R U . . .

loop_
  _atom_site_aniso_label
  _atom_site_aniso_U_11
  _atom_site_aniso_U_22
  _atom_site_aniso_U_33
  _atom_site_aniso_U_23
  _atom_site_aniso_U_13
  _atom_site_aniso_U_12
 Au01 0.0197(2) 0.02175(19) 0.02048(19) -0.0003(3) -0.00078(19) -0.00293(18)
 P005 0.0263(16) 0.0267(17) 0.0204(15) 0.0007(13) -0.0022(13) -0.0054(14)
 Si1 0.0188(16) 0.0196(16) 0.0191(16) 0.0031(13) 0.0023(13) 0.0033(13)
 Si 0.0237(17) 0.0193(16) 0.0191(16) 0.0023(13) 0.0001(13) 0.0024(13)
 N00J 0.020(5) 0.027(5) 0.015(5) 0.002(4) 0.006(4) 0.008(4)
 C00N 0.029(3) 0.029(3) 0.029(3) -0.0006(14) -0.0001(14) -0.0009(14)
 C00W 0.016(6) 0.059(9) 0.042(9) -0.011(7) 0.003(6) -0.009(6)
 N00M 0.017(5) 0.019(5) 0.017(5) 0.002(4) 0.003(4) 0.004(4)
 C01I 0.036(8) 0.049(10) 0.067(11) -0.015(8) -0.001(9) 0.004(6)
 N01C 0.019(5) 0.023(5) 0.022(5) 0.004(4) 0.004(4) 0.007(4)
 C01X 0.025(7) 0.038(7) 0.015(6) -0.004(5) -0.005(5) -0.014(6)
 N01U 0.031(6) 0.025(5) 0.019(5) 0.000(4) 0.004(4) -0.008(4)
 C01E 0.022(6) 0.026(6) 0.017(6) 0.000(5) -0.005(5) 0.008(5)
 C01S 0.045(9) 0.040(8) 0.016(6) 0.002(6) -0.002(6) -0.009(7)
 C01H 0.019(7) 0.048(9) 0.051(10) 0.003(8) -0.004(6) 0.011(6)
 C01P 0.066(10) 0.020(7) 0.039(8) -0.007(6) -0.009(7) -0.005(7)
 C01Q 0.018(7) 0.047(9) 0.038(8) 0.010(6) 0.004(5) 0.011(6)
 C015 0.026(7) 0.027(7) 0.034(7) 0.002(6) -0.007(6) 0.002(5)
 C018 0.026(6) 0.030(7) 0.014(5) 0.006(5) 0.003(5) 0.008(5)
 C00Q 0.026(7) 0.034(8) 0.034(8) -0.004(6) -0.003(6) -0.005(6)
 C01G 0.024(7) 0.031(7) 0.033(7) 0.002(6) -0.001(6) -0.004(6)
 C01Z 0.022(6) 0.027(6) 0.023(6) 0.005(5) -0.002(5) 0.007(5)
 C02E 0.024(6) 0.015(6) 0.030(6) 0.005(5) -0.002(5) -0.001(5)
 C02L 0.051(10) 0.070(11) 0.021(7) 0.009(7) -0.005(6) 0.003(8)
 C02I 0.031(7) 0.040(8) 0.049(9) -0.005(7) -0.011(7) -0.003(6)
 C02O 0.021(6) 0.037(7) 0.027(6) 0.000(5) 0.003(5) 0.000(5)
 C02Y 0.016(5) 0.026(6) 0.026(7) 0.004(5) 0.000(5) 0.005(4)
 C02X 0.038(8) 0.052(9) 0.026(8) 0.002(6) 0.002(6) -0.021(7)
 C02K 0.032(3) 0.031(3) 0.035(3) 0.0005(14) -0.0010(14) -0.0005(14)
 C02B 0.020(6) 0.021(6) 0.016(5) 0.009(4) 0.007(4) 0.005(5)
 C02U 0.045(8) 0.029(8) 0.037(8) 0.013(6) 0.000(6) -0.006(6)
 C02A 0.031(8) 0.042(8) 0.028(7) -0.003(6) 0.003(6) 0.013(7)
 C03N 0.029(7) 0.039(7) 0.019(6) -0.001(5) 0.006(5) 0.003(6)
 C03V 0.031(3) 0.031(3) 0.032(3) 0.0010(14) 0.0003(14) -0.0012(14)
 C04K 0.051(9) 0.057(10) 0.024(7) -0.010(7) 0.003(7) -0.011(8)
 C04Y 0.016(6) 0.050(8) 0.021(6) 0.003(6) -0.002(5) 0.008(6)
 C04X 0.022(6) 0.034(7) 0.041(8) -0.010(6) 0.010(6) 0.004(5)
 C04R 0.016(5) 0.020(5) 0.021(6) -0.002(5) 0.001(5) 0.000(4)
 C04H 0.027(7) 0.032(7) 0.032(7) 0.002(5) 0.000(5) -0.007(6)
 C04S 0.045(8) 0.032(7) 0.022(7) 0.004(5) -0.005(6) 0.007(6)
 C04N 0.020(6) 0.030(7) 0.026(7) -0.001(5) 0.008(5) 0.001(5)
 C04T 0.045(8) 0.062(10) 0.046(8) 0.021(9) -0.012(8) -0.015(8)
 C05H 0.035(8) 0.047(8) 0.026(7) 0.010(6) 0.005(6) -0.004(7)
 C05M 0.029(8) 0.039(8) 0.062(10) 0.018(7) 0.000(7) -0.005(6)
 C05Y 0.025(6) 0.044(8) 0.028(7) -0.004(6) 0.008(5) -0.005(6)
 C05Z 0.040(8) 0.027(7) 0.046(8) 0.005(6) 0.001(7) -0.005(6)
 C05C 0.036(8) 0.034(8) 0.055(9) 0.002(7) 0.006(7) -0.006(6)
 C05P 0.027(7) 0.042(8) 0.055(9) 0.013(7) 0.007(6) 0.011(6)
 C06N 0.032(8) 0.035(8) 0.033(8) -0.007(6) 0.000(6) 0.011(6)
 C06Q 0.064(10) 0.038(9) 0.034(8) 0.007(7) 0.002(7) -0.006(7)
 C06A 0.032(7) 0.039(8) 0.041(8) 0.011(6) 0.010(6) 0.007(6)
 C06B 0.022(6) 0.028(6) 0.027(6) 0.005(5) 0.002(5) 0.011(5)
 C06F 0.043(9) 0.060(10) 0.046(9) 0.017(8) 0.018(7) 0.005(8)
 C06L 0.032(7) 0.051(9) 0.033(7) -0.005(6) -0.009(6) 0.010(7)
 C06I 0.046(9) 0.042(8) 0.024(7) 0.012(6) 0.012(6) 0.007(7)
 C07L 0.037(7) 0.035(6) 0.029(7) 0.015(6) -0.001(6) 0.002(5)
 C07K 0.025(7) 0.063(10) 0.038(8) 0.006(7) 0.004(6) -0.002(7)
 C016 0.030(7) 0.028(7) 0.016(6) 0.010(5) 0.002(5) 0.005(5)
 C022 0.043(8) 0.027(7) 0.034(7) 0.000(6) -0.006(6) -0.006(6)
 C026 0.018(6) 0.025(7) 0.037(8) -0.008(6) 0.006(6) 0.001(5)
 C027 0.021(7) 0.031(7) 0.036(7) 0.001(6) 0.003(5) 0.008(5)
 C032 0.034(8) 0.037(8) 0.035(8) 0.003(6) 0.007(6) 0.003(6)
 C040 0.018(6) 0.032(7) 0.036(7) 0.007(6) 0.000(5) 0.009(5)
 C044 0.026(6) 0.030(7) 0.022(6) 0.001(5) 0.003(5) -0.001(5)
 C047 0.106(16) 0.045(10) 0.017(7) -0.013(7) -0.003(8) -0.011(10)
 C049 0.025(6) 0.019(6) 0.029(7) 0.006(5) -0.001(5) 0.004(5)
 C075 0.020(6) 0.016(6) 0.023(6) -0.001(5) 0.005(5) 0.004(5)
 C079 0.041(9) 0.053(10) 0.069(11) 0.009(8) -0.013(8) 0.005(8)
 C082 0.105(16) 0.053(10) 0.039(9) 0.007(8) -0.032(10) -0.023(10)
 Au04 0.0209(2) 0.02179(19) 0.02020(19) -0.0004(3) -0.00012(17) -0.00297(18)
 Si00 0.0213(16) 0.0195(16) 0.0173(15) 0.0029(12) -0.0008(12) 0.0001(13)
 Si2 0.0181(16) 0.0191(16) 0.0204(16) 0.0043(13) 0.0018(13) 0.0011(13)
 P00G 0.0303(17) 0.0263(17) 0.0201(15) 0.0000(13) -0.0014(13) -0.0069(14)
 N00V 0.017(5) 0.023(5) 0.020(5) 0.000(4) -0.003(4) 0.000(4)
 C00Y 0.013(5) 0.035(7) 0.047(8) 0.003(7) -0.008(6) 0.000(5)
 N00U 0.025(5) 0.026(5) 0.014(5) 0.003(4) 0.002(4) -0.001(4)
 N00I 0.026(5) 0.029(5) 0.015(5) 0.002(4) 0.003(4) -0.005(4)
 C01K 0.060(9) 0.044(8) 0.023(6) -0.005(6) -0.011(7) -0.029(7)
 C01D 0.024(7) 0.026(7) 0.024(6) -0.005(5) 0.001(5) -0.012(5)
 C010 0.043(9) 0.025(8) 0.032(8) 0.003(6) -0.004(7) 0.015(6)
 C00P 0.067(10) 0.016(6) 0.042(8) 0.001(6) 0.024(7) 0.000(7)
 C017 0.041(7) 0.023(6) 0.033(7) -0.004(5) 0.008(6) -0.009(6)
 C01N 0.020(7) 0.017(6) 0.018(6) 0.001(4) -0.001(4) 0.000(5)
 C02Q 0.027(7) 0.038(8) 0.036(7) -0.002(6) 0.005(6) -0.004(6)
 C02R 0.027(7) 0.036(7) 0.027(6) 0.010(5) -0.005(5) 0.003(6)
 C02H 0.022(6) 0.019(6) 0.033(7) 0.005(5) 0.002(5) 0.003(5)
 C02P 0.021(7) 0.057(10) 0.046(9) -0.008(7) 0.007(7) -0.013(6)
 N02G 0.018(5) 0.034(7) 0.016(5) 0.005(4) -0.002(3) 0.006(5)
 C02W 0.025(6) 0.028(6) 0.024(6) 0.003(5) 0.004(5) 0.001(5)
 C03C 0.120(19) 0.071(14) 0.067(13) -0.004(11) -0.044(13) -0.023(13)
 C03B 0.028(7) 0.026(7) 0.027(7) 0.008(5) -0.004(5) 0.008(5)
 C03A 0.039(9) 0.062(11) 0.064(11) 0.008(9) -0.007(8) 0.008(8)
 C03Z 0.035(8) 0.045(8) 0.022(6) 0.005(6) 0.000(5) 0.006(6)
 C03J 0.036(8) 0.020(6) 0.028(7) -0.004(5) 0.008(6) -0.005(5)
 C03K 0.020(6) 0.027(6) 0.022(6) 0.003(5) -0.004(5) 0.005(5)
 C03H 0.047(10) 0.037(9) 0.091(14) 0.005(9) 0.016(9) -0.007(7)
 C04O 0.049(9) 0.030(8) 0.038(8) 0.010(6) 0.003(6) -0.012(6)
 C04E 0.022(7) 0.033(7) 0.027(7) 0.002(5) -0.003(5) -0.009(5)
 C04B 0.038(9) 0.045(9) 0.035(8) 0.002(7) -0.001(6) 0.022(7)
 C04A 0.037(8) 0.038(8) 0.036(8) -0.009(7) 0.004(7) -0.010(7)
 C04F 0.021(6) 0.049(8) 0.018(6) 0.001(6) -0.006(5) -0.014(6)
 C05K 0.057(10) 0.041(9) 0.028(7) 0.016(6) -0.008(7) 0.014(7)
 C05J 0.022(7) 0.041(8) 0.037(7) -0.005(6) -0.003(6) 0.003(6)
 C05D 0.033(6) 0.030(7) 0.017(6) 0.000(5) 0.001(5) -0.003(6)
 C05G 0.030(7) 0.039(8) 0.023(6) 0.001(6) 0.001(5) -0.005(6)
 C05R 0.031(7) 0.031(7) 0.020(6) -0.002(5) 0.003(5) -0.012(6)
 C05L 0.060(10) 0.035(8) 0.040(8) 0.007(6) -0.012(7) 0.001(7)
 C05N 0.023(6) 0.040(8) 0.037(7) 0.000(6) 0.006(5) 0.001(6)
 C05T 0.041(9) 0.034(8) 0.041(8) 0.002(7) -0.001(7) -0.005(7)
 C05A 0.049(9) 0.084(13) 0.030(8) -0.015(8) 0.018(7) -0.041(9)
 C06Y 0.013(6) 0.038(8) 0.054(9) 0.009(6) 0.012(6) 0.002(6)
 C06W 0.038(7) 0.032(7) 0.025(7) 0.003(6) 0.002(6) -0.005(5)
 C06X 0.038(9) 0.092(13) 0.035(8) 0.007(8) 0.003(7) -0.023(9)
 C06G 0.032(8) 0.046(9) 0.086(13) -0.029(10) 0.007(9) 0.000(6)
 C06E 0.030(7) 0.036(8) 0.046(8) 0.019(7) 0.005(6) 0.008(6)
 C06D 0.055(11) 0.072(12) 0.027(8) 0.005(8) -0.015(7) 0.002(9)
 C07A 0.037(9) 0.031(8) 0.054(10) -0.007(7) -0.001(7) 0.006(6)
 C07F 0.029(7) 0.043(9) 0.025(7) -0.006(6) -0.002(6) -0.001(6)
 C07B 0.056(10) 0.072(11) 0.027(7) -0.012(7) 0.006(7) -0.022(9)
 C07I 0.097(19) 0.095(18) 0.062(14) 0.030(11) -0.016(10) -0.053(15)
 C07C 0.143(19) 0.038(10) 0.034(9) 0.005(8) 0.030(11) -0.015(10)
 C07R 0.036(9) 0.109(15) 0.048(10) 0.024(10) 0.011(7) 0.012(9)
 C021 0.043(8) 0.025(7) 0.031(7) -0.001(6) 0.008(6) 0.004(6)
 C029 0.040(7) 0.031(7) 0.015(6) -0.004(5) 0.003(5) -0.020(6)
 C033 0.045(9) 0.031(8) 0.050(9) -0.002(7) -0.003(7) -0.003(7)
 C036 0.047(9) 0.035(7) 0.014(6) -0.003(5) 0.003(6) -0.012(6)
 C041 0.017(6) 0.058(9) 0.042(9) -0.012(7) 0.006(6) -0.019(6)
 C043 0.021(6) 0.029(6) 0.017(6) 0.006(5) 0.005(5) -0.004(5)
 C050 0.116(17) 0.030(9) 0.031(9) -0.006(7) 0.003(9) -0.006(9)
 C052 0.033(7) 0.039(8) 0.018(6) 0.008(5) -0.004(5) -0.001(6)
 C054 0.035(8) 0.035(8) 0.031(7) 0.008(6) 0.000(6) -0.007(6)
 C058 0.029(8) 0.034(8) 0.041(8) -0.003(6) -0.001(6) -0.004(6)
 C062 0.026(8) 0.025(7) 0.029(8) -0.001(5) 0.002(5) -0.009(6)
 C064 0.039(9) 0.044(9) 0.040(8) 0.005(7) 0.013(7) 0.011(7)
 C065 0.046(9) 0.043(8) 0.040(8) 0.003(6) -0.020(7) -0.012(7)
 C070 0.031(7) 0.025(7) 0.026(7) 0.004(5) -0.001(5) 0.000(5)
 C071 0.023(7) 0.056(9) 0.037(8) 0.005(7) 0.006(6) 0.005(6)
 C073 0.025(7) 0.024(7) 0.037(8) 0.009(6) 0.000(6) 0.006(5)
 O07O 0.21(2) 0.117(14) 0.058(10) -0.014(10) -0.028(12) -0.002(15)
 C07Q 0.25(4) 0.068(15) 0.056(13) -0.031(11) 0.014(17) -0.020(19)
 C07W 0.25(3) 0.041(11) 0.042(11) 0.013(9) 0.015(16) 0.003(16)
 C3 0.37(8) 0.23(5) 0.29(6) -0.20(5) -0.25(6) 0.19(5)
 C7 0.41(9) 0.31(7) 0.06(2) -0.02(3) -0.02(3) 0.22(7)

_geom_special_details
;
 All esds (except the esd in the dihedral angle between two l.s. planes)
 are estimated using the full covariance matrix.  The cell esds are taken
 into account individually in the estimation of esds in distances, angles
 and torsion angles; correlations between esds in cell parameters are only
 used when they are defined by crystal symmetry.  An approximate (isotropic)
 treatment of cell esds is used for estimating esds involving l.s. planes.
;
loop_
  _geom_bond_atom_site_label_1
  _geom_bond_atom_site_label_2
  _geom_bond_distance
  _geom_bond_site_symmetry_2
  _geom_bond_publ_flag
 Au01 P005 2.299(3) . ?
 Au01 C049 2.033(12) . ?
 P005 Si 2.084(5) . ?
 Si1 Si 2.410(4) . ?
 Si1 C02E 1.948(12) . ?
 Si1 C02Y 1.933(12) . ?
 Si1 C040 1.943(12) . ?
 Si N00M 1.660(9) . ?
 N00J C018 1.408(14) . ?
 N00J C02B 1.432(14) . ?
 N00J C04R 1.386(13) . ?
 C00N C01X 1.399(18) . ?
 C00N C02K 1.497(19) . ?
 C00N C03V 1.356(18) . ?
 C00W H00W 0.9500 . ?
 C00W C00Q 1.406(19) . ?
 C00W C02X 1.36(2) . ?
 N00M C04R 1.298(14) . ?
 C01I H01A 0.9800 . ?
 C01I H01B 0.9800 . ?
 C01I H01C 0.9800 . ?
 C01I C01H 1.54(2) . ?
 N01C C04R 1.376(14) . ?
 N01C C016 1.424(15) . ?
 N01C C075 1.445(14) . ?
 C01X N01U 1.459(15) . ?
 C01X C00Q 1.387(19) . ?
 N01U C01S 1.523(15) . ?
 N01U C049 1.312(15) . ?
 C01E C015 1.525(17) . ?
 C01E C02B 1.402(17) . ?
 C01E C06N 1.386(18) . ?
 C01S C02L 1.49(2) . ?
 C01S C04K 1.53(2) . ?
 C01S C047 1.51(2) . ?
 C01H H01H 1.0000 . ?
 C01H C00Q 1.52(2) . ?
 C01H C079 1.541(19) . ?
 C01P H01D 0.9800 . ?
 C01P H01E 0.9800 . ?
 C01P H01F 0.9800 . ?
 C01P C02K 1.563(18) . ?
 C01Q H01Q 0.9500 . ?
 C01Q C01Z 1.390(17) . ?
 C01Q C02A 1.37(2) . ?
 C015 H015 1.0000 . ?
 C015 C04T 1.501(19) . ?
 C015 C05Z 1.533(18) . ?
 C018 C04S 1.475(16) . ?
 C018 C016 1.346(17) . ?
 C01G H01G 0.9800 . ?
 C01G H01I 0.9800 . ?
 C01G H01J 0.9800 . ?
 C01G C02E 1.516(17) . ?
 C01Z C02B 1.398(17) . ?
 C01Z C04H 1.520(17) . ?
 C02E C02U 1.545(16) . ?
 C02E C032 1.535(17) . ?
 C02L H02A 0.9800 . ?
 C02L H02B 0.9800 . ?
 C02L H02C 0.9800 . ?
 C02I H02D 0.9800 . ?
 C02I H02E 0.9800 . ?
 C02I H02F 0.9800 . ?
 C02I C04X 1.524(18) . ?
 C02O H02O 0.9500 . ?
 C02O C04N 1.369(17) . ?
 C02O C027 1.386(18) . ?
 C02Y C03N 1.535(17) . ?
 C02Y C05H 1.541(17) . ?
 C02Y C05Y 1.523(16) . ?
 C02X H02X 0.9500 . ?
 C02X C03V 1.385(18) . ?
 C02K H02K 1.0000 . ?
 C02K C022 1.487(17) . ?
 C02U H02G 0.9800 . ?
 C02U H02H 0.9800 . ?
 C02U H02I 0.9800 . ?
 C02A H02J 0.9500 . ?
 C02A C06N 1.37(2) . ?
 C03N H03A 0.9800 . ?
 C03N H03B 0.9800 . ?
 C03N H03C 0.9800 . ?
 C03V H03V 0.9500 . ?
 C04K H04A 0.9900 . ?
 C04K H04B 0.9900 . ?
 C04K C044 1.519(18) . ?
 C04Y H04Y 1.0000 . ?
 C04Y C06B 1.480(16) . ?
 C04Y C06L 1.539(17) . ?
 C04Y C07K 1.548(18) . ?
 C04X H04X 1.0000 . ?
 C04X C04N 1.535(18) . ?
 C04X C05C 1.526(19) . ?
 C04H H04H 1.0000 . ?
 C04H C05M 1.510(17) . ?
 C04H C082 1.526(19) . ?
 C04S H04C 0.9800 . ?
 C04S H04D 0.9800 . ?
 C04S H04E 0.9800 . ?
 C04N C075 1.387(17) . ?
 C04T H04F 0.9800 . ?
 C04T H04G 0.9800 . ?
 C04T H04I 0.9800 . ?
 C05H H05A 0.9800 . ?
 C05H H05B 0.9800 . ?
 C05H H05C 0.9800 . ?
 C05M H05D 0.9800 . ?
 C05M H05E 0.9800 . ?
 C05M H05F 0.9800 . ?
 C05Y H05G 0.9800 . ?
 C05Y H05H 0.9800 . ?
 C05Y H05I 0.9800 . ?
 C05Z H05J 0.9800 . ?
 C05Z H05K 0.9800 . ?
 C05Z H05L 0.9800 . ?
 C05C H05M 0.9800 . ?
 C05C H05N 0.9800 . ?
 C05C H05O 0.9800 . ?
 C05P H05P 0.9800 . ?
 C05P H05Q 0.9800 . ?
 C05P H05R 0.9800 . ?
 C05P C040 1.529(18) . ?
 C06N H06N 0.9500 . ?
 C06Q H06A 0.9800 . ?
 C06Q H06B 0.9800 . ?
 C06Q H06C 0.9800 . ?
 C06Q C044 1.514(18) . ?
 C06A H06D 0.9800 . ?
 C06A H06E 0.9800 . ?
 C06A H06F 0.9800 . ?
 C06A C040 1.533(18) . ?
 C06B C026 1.411(17) . ?
 C06B C075 1.416(18) . ?
 C06F H06G 0.9800 . ?
 C06F H06H 0.9800 . ?
 C06F H06I 0.9800 . ?
 C06F C044 1.503(19) . ?
 C06L H06J 0.9800 . ?
 C06L H06K 0.9800 . ?
 C06L H06L 0.9800 . ?
 C06I H06M 0.9800 . ?
 C06I H06O 0.9800 . ?
 C06I H06P 0.9800 . ?
 C06I C016 1.478(17) . ?
 C07L H07A 0.9800 . ?
 C07L H07B 0.9800 . ?
 C07L H07C 0.9800 . ?
 C07L C040 1.540(19) . ?
 C07K H07D 0.9800 . ?
 C07K H07E 0.9800 . ?
 C07K H07F 0.9800 . ?
 C022 H02L 0.9800 . ?
 C022 H02M 0.9800 . ?
 C022 H02N 0.9800 . ?
 C026 H026 0.9500 . ?
 C026 C027 1.378(18) . ?
 C027 H027 0.9500 . ?
 C032 H03D 0.9800 . ?
 C032 H03E 0.9800 . ?
 C032 H03F 0.9800 . ?
 C044 C049 1.522(16) . ?
 C047 H04J 0.9800 . ?
 C047 H04K 0.9800 . ?
 C047 H04L 0.9800 . ?
 C079 H07G 0.9800 . ?
 C079 H07H 0.9800 . ?
 C079 H07I 0.9800 . ?
 C082 H08A 0.9800 . ?
 C082 H08B 0.9800 . ?
 C082 H08C 0.9800 . ?
 Au04 P00G 2.302(3) . ?
 Au04 C02H 2.036(12) . ?
 Si00 Si2 2.402(4) . ?
 Si00 P00G 2.098(4) . ?
 Si00 N00V 1.666(9) . ?
 Si2 C03J 1.941(13) . ?
 Si2 C06W 1.940(13) . ?
 Si2 C073 1.934(13) . ?
 N00V C01N 1.297(14) . ?
 C00Y H00A 0.9800 . ?
 C00Y H00B 0.9800 . ?
 C00Y H00C 0.9800 . ?
 C00Y C073 1.529(19) . ?
 N00U C01N 1.391(14) . ?
 N00U C043 1.436(15) . ?
 N00U C070 1.405(15) . ?
 N00I C01D 1.442(15) . ?
 N00I C02H 1.320(15) . ?
 N00I C036 1.525(14) . ?
 C01K H01K 0.9500 . ?
 C01K C029 1.429(18) . ?
 C01K C041 1.34(2) . ?
 C01D C07F 1.386(19) . ?
 C01D C029 1.432(18) . ?
 C010 H010 0.9500 . ?
 C010 C03B 1.40(2) . ?
 C010 C04B 1.36(2) . ?
 C00P H00D 0.9800 . ?
 C00P H00E 0.9800 . ?
 C00P H00F 0.9800 . ?
 C00P C017 1.393(19) . ?
 C017 H017 1.0000 . ?
 C017 C05L 1.508(18) . ?
 C017 C029 1.51(2) . ?
 C01N N02G 1.366(16) . ?
 C02Q H02P 0.9800 . ?
 C02Q H02Q 0.9800 . ?
 C02Q H02R 0.9800 . ?
 C02Q C062 1.543(18) . ?
 C02R C03K 1.405(17) . ?
 C02R C05T 1.51(2) . ?
 C02R C071 1.418(19) . ?
 C02H C05D 1.495(16) . ?
 C02P H02S 0.9500 . ?
 C02P C07F 1.414(19) . ?
 C02P C041 1.39(2) . ?
 N02G C03K 1.447(15) . ?
 N02G C052 1.418(14) . ?
 C02W C05J 1.383(18) . ?
 C02W C043 1.408(17) . ?
 C02W C062 1.525(18) . ?
 C03C H03G 0.9800 . ?
 C03C H03H 0.9800 . ?
 C03C H03I 0.9800 . ?
 C03C C05T 1.51(2) . ?
 C03B C03K 1.400(18) . ?
 C03B C058 1.481(18) . ?
 C03A H03J 0.9800 . ?
 C03A H03K 0.9800 . ?
 C03A H03L 0.9800 . ?
 C03A C07A 1.54(2) . ?
 C03Z H03M 0.9800 . ?
 C03Z H03N 0.9800 . ?
 C03Z H03O 0.9800 . ?
 C03Z C070 1.489(17) . ?
 C03J C04O 1.542(17) . ?
 C03J C04E 1.539(18) . ?
 C03J C021 1.542(17) . ?
 C03H H03P 0.9800 . ?
 C03H H03Q 0.9800 . ?
 C03H H03R 0.9800 . ?
 C03H C05T 1.52(2) . ?
 C04O H04M 0.9800 . ?
 C04O H04N 0.9800 . ?
 C04O H04O 0.9800 . ?
 C04E H04P 0.9800 . ?
 C04E H04Q 0.9800 . ?
 C04E H04R 0.9800 . ?
 C04B H04S 0.9500 . ?
 C04B C071 1.35(2) . ?
 C04A H04T 0.9500 . ?
 C04A C05R 1.383(19) . ?
 C04A C064 1.35(2) . ?
 C04F H04U 1.0000 . ?
 C04F C05R 1.545(17) . ?
 C04F C06X 1.517(19) . ?
 C04F C07B 1.528(17) . ?
 C05K H05S 0.9800 . ?
 C05K H05T 0.9800 . ?
 C05K H05U 0.9800 . ?
 C05K C052 1.486(18) . ?
 C05J H05V 0.9500 . ?
 C05J C064 1.38(2) . ?
 C05D C05A 1.514(19) . ?
 C05D C07C 1.52(2) . ?
 C05D C07R 1.513(19) . ?
 C05G H05W 0.9800 . ?
 C05G H05X 0.9800 . ?
 C05G H05Y 0.9800 . ?
 C05G C06W 1.550(18) . ?
 C05R C043 1.399(17) . ?
 C05L H05Z 0.9800 . ?
 C05L H 0.9800 . ?
 C05L HA 0.9800 . ?
 C05N H05 0.9800 . ?
 C05N HB 0.9800 . ?
 C05N HC 0.9800 . ?
 C05N C06W 1.528(17) . ?
 C05T H1 1.0000 . ?
 C05A H2 0.9900 . ?
 C05A HD 0.9900 . ?
 C05A C036 1.483(18) . ?
 C06Y H06Q 0.9800 . ?
 C06Y H06R 0.9800 . ?
 C06Y H06S 0.9800 . ?
 C06Y C073 1.542(17) . ?
 C06W C054 1.528(17) . ?
 C06X H06T 0.9800 . ?
 C06X H06U 0.9800 . ?
 C06X H06V 0.9800 . ?
 C06G H06W 0.9800 . ?
 C06G H06X 0.9800 . ?
 C06G H06Y 0.9800 . ?
 C06G C07A 1.56(2) . ?
 C06E H06Z 0.9800 . ?
 C06E HE 0.9800 . ?
 C06E HF 0.9800 . ?
 C06E C073 1.548(18) . ?
 C06D H06 0.9800 . ?
 C06D HG 0.9800 . ?
 C06D HH 0.9800 . ?
 C06D C036 1.55(2) . ?
 C07A H07J 1.0000 . ?
 C07A C07F 1.51(2) . ?
 C07B H07K 0.9800 . ?
 C07B H07L 0.9800 . ?
 C07B H07M 0.9800 . ?
 C07I H07N 0.9800 . ?
 C07I H07O 0.9800 . ?
 C07I H07P 0.9800 . ?
 C07I C058 1.55(2) . ?
 C07C H07Q 0.9800 . ?
 C07C H07R 0.9800 . ?
 C07C H07S 0.9800 . ?
 C07R H07T 0.9800 . ?
 C07R H07U 0.9800 . ?
 C07R H07V 0.9800 . ?
 C021 H02T 0.9800 . ?
 C021 H02U 0.9800 . ?
 C021 H02V 0.9800 . ?
 C033 H03S 0.9800 . ?
 C033 H03T 0.9800 . ?
 C033 H03U 0.9800 . ?
 C033 C058 1.524(19) . ?
 C036 C050 1.50(2) . ?
 C041 H041 0.9500 . ?
 C050 H3 0.9800 . ?
 C050 HI 0.9800 . ?
 C050 HJ 0.9800 . ?
 C052 C070 1.343(18) . ?
 C054 H4 0.9800 . ?
 C054 HK 0.9800 . ?
 C054 HL 0.9800 . ?
 C058 H058 1.0000 . ?
 C062 H062 1.0000 . ?
 C062 C065 1.509(18) . ?
 C064 H064 0.9500 . ?
 C065 H5 0.9800 . ?
 C065 HM 0.9800 . ?
 C065 HN 0.9800 . ?
 C071 H071 0.9500 . ?
 O07O C07W 1.45(3) . ?
 O07O C7 1.52(5) . ?
 C07Q H07W 0.9800 . ?
 C07Q H07X 0.9800 . ?
 C07Q H07Y 0.9800 . ?
 C07Q C07W 1.49(3) . ?
 C07W H07Z 0.9900 . ?
 C07W HO 0.9900 . ?
 C3 H3A 0.9800 . ?
 C3 H3B 0.9800 . ?
 C3 H3C 0.9800 . ?
 C3 C7 1.71(8) . ?
 C7 H7A 0.9900 . ?
 C7 H7B 0.9900 . ?

loop_
  _geom_angle_atom_site_label_1
  _geom_angle_atom_site_label_2
  _geom_angle_atom_site_label_3
  _geom_angle
  _geom_angle_site_symmetry_1
  _geom_angle_site_symmetry_3
  _geom_angle_publ_flag
 C049 Au01 P005 170.3(3) . . ?
 Si P005 Au01 117.23(16) . . ?
 C02E Si1 Si 109.4(4) . . ?
 C02Y Si1 Si 110.4(4) . . ?
 C02Y Si1 C02E 111.0(5) . . ?
 C02Y Si1 C040 110.6(5) . . ?
 C040 Si1 Si 103.4(4) . . ?
 C040 Si1 C02E 111.8(6) . . ?
 P005 Si Si1 130.19(19) . . ?
 N00M Si P005 117.6(4) . . ?
 N00M Si Si1 109.6(4) . . ?
 C018 N00J C02B 123.5(9) . . ?
 C04R N00J C018 110.1(9) . . ?
 C04R N00J C02B 126.2(9) . . ?
 C01X C00N C02K 124.7(12) . . ?
 C03V C00N C01X 118.4(12) . . ?
 C03V C00N C02K 116.6(12) . . ?
 C00Q C00W H00W 118.7 . . ?
 C02X C00W H00W 118.7 . . ?
 C02X C00W C00Q 122.6(13) . . ?
 C04R N00M Si 141.9(8) . . ?
 H01A C01I H01B 109.5 . . ?
 H01A C01I H01C 109.5 . . ?
 H01B C01I H01C 109.5 . . ?
 C01H C01I H01A 109.5 . . ?
 C01H C01I H01B 109.5 . . ?
 C01H C01I H01C 109.5 . . ?
 C04R N01C C016 111.6(9) . . ?
 C04R N01C C075 123.3(9) . . ?
 C016 N01C C075 124.4(10) . . ?
 C00N C01X N01U 117.8(12) . . ?
 C00Q C01X C00N 122.0(12) . . ?
 C00Q C01X N01U 120.2(11) . . ?
 C01X N01U C01S 119.8(9) . . ?
 C049 N01U C01X 124.2(10) . . ?
 C049 N01U C01S 115.9(10) . . ?
 C02B C01E C015 122.1(11) . . ?
 C06N C01E C015 119.9(12) . . ?
 C06N C01E C02B 117.9(12) . . ?
 N01U C01S C04K 100.0(10) . . ?
 C02L C01S N01U 111.3(11) . . ?
 C02L C01S C04K 116.0(12) . . ?
 C02L C01S C047 108.2(13) . . ?
 C047 C01S N01U 111.2(11) . . ?
 C047 C01S C04K 110.0(13) . . ?
 C01I C01H H01H 108.1 . . ?
 C01I C01H C079 110.6(12) . . ?
 C00Q C01H C01I 108.4(13) . . ?
 C00Q C01H H01H 108.1 . . ?
 C00Q C01H C079 113.3(13) . . ?
 C079 C01H H01H 108.1 . . ?
 H01D C01P H01E 109.5 . . ?
 H01D C01P H01F 109.5 . . ?
 H01E C01P H01F 109.5 . . ?
 C02K C01P H01D 109.5 . . ?
 C02K C01P H01E 109.5 . . ?
 C02K C01P H01F 109.5 . . ?
 C01Z C01Q H01Q 119.7 . . ?
 C02A C01Q H01Q 119.7 . . ?
 C02A C01Q C01Z 120.6(13) . . ?
 C01E C015 H015 107.2 . . ?
 C01E C015 C05Z 111.3(11) . . ?
 C04T C015 C01E 114.6(10) . . ?
 C04T C015 H015 107.2 . . ?
 C04T C015 C05Z 109.0(11) . . ?
 C05Z C015 H015 107.2 . . ?
 N00J C018 C04S 123.6(10) . . ?
 C016 C018 N00J 108.6(10) . . ?
 C016 C018 C04S 127.6(11) . . ?
 C00W C00Q C01H 119.5(13) . . ?
 C01X C00Q C00W 116.1(13) . . ?
 C01X C00Q C01H 124.3(12) . . ?
 H01G C01G H01I 109.5 . . ?
 H01G C01G H01J 109.5 . . ?
 H01I C01G H01J 109.5 . . ?
 C02E C01G H01G 109.5 . . ?
 C02E C01G H01I 109.5 . . ?
 C02E C01G H01J 109.5 . . ?
 C01Q C01Z C02B 118.2(12) . . ?
 C01Q C01Z C04H 119.9(12) . . ?
 C02B C01Z C04H 121.9(11) . . ?
 C01G C02E Si1 109.7(8) . . ?
 C01G C02E C02U 107.5(10) . . ?
 C01G C02E C032 107.9(11) . . ?
 C02U C02E Si1 113.0(9) . . ?
 C032 C02E Si1 110.2(8) . . ?
 C032 C02E C02U 108.6(10) . . ?
 C01S C02L H02A 109.5 . . ?
 C01S C02L H02B 109.5 . . ?
 C01S C02L H02C 109.5 . . ?
 H02A C02L H02B 109.5 . . ?
 H02A C02L H02C 109.5 . . ?
 H02B C02L H02C 109.5 . . ?
 H02D C02I H02E 109.5 . . ?
 H02D C02I H02F 109.5 . . ?
 H02E C02I H02F 109.5 . . ?
 C04X C02I H02D 109.5 . . ?
 C04X C02I H02E 109.5 . . ?
 C04X C02I H02F 109.5 . . ?
 C04N C02O H02O 119.2 . . ?
 C04N C02O C027 121.7(12) . . ?
 C027 C02O H02O 119.2 . . ?
 C03N C02Y Si1 111.4(8) . . ?
 C03N C02Y C05H 107.2(10) . . ?
 C05H C02Y Si1 113.0(8) . . ?
 C05Y C02Y Si1 112.2(8) . . ?
 C05Y C02Y C03N 105.0(10) . . ?
 C05Y C02Y C05H 107.5(10) . . ?
 C00W C02X H02X 120.5 . . ?
 C00W C02X C03V 118.9(12) . . ?
 C03V C02X H02X 120.5 . . ?
 C00N C02K C01P 111.5(11) . . ?
 C00N C02K H02K 105.5 . . ?
 C01P C02K H02K 105.5 . . ?
 C022 C02K C00N 117.1(11) . . ?
 C022 C02K C01P 110.9(11) . . ?
 C022 C02K H02K 105.5 . . ?
 C01E C02B N00J 118.9(10) . . ?
 C01Z C02B N00J 119.2(10) . . ?
 C01Z C02B C01E 121.6(11) . . ?
 C02E C02U H02G 109.5 . . ?
 C02E C02U H02H 109.5 . . ?
 C02E C02U H02I 109.5 . . ?
 H02G C02U H02H 109.5 . . ?
 H02G C02U H02I 109.5 . . ?
 H02H C02U H02I 109.5 . . ?
 C01Q C02A H02J 119.6 . . ?
 C01Q C02A C06N 120.8(13) . . ?
 C06N C02A H02J 119.6 . . ?
 C02Y C03N H03A 109.5 . . ?
 C02Y C03N H03B 109.5 . . ?
 C02Y C03N H03C 109.5 . . ?
 H03A C03N H03B 109.5 . . ?
 H03A C03N H03C 109.5 . . ?
 H03B C03N H03C 109.5 . . ?
 C00N C03V C02X 121.6(12) . . ?
 C00N C03V H03V 119.2 . . ?
 C02X C03V H03V 119.2 . . ?
 C01S C04K H04A 110.0 . . ?
 C01S C04K H04B 110.0 . . ?
 H04A C04K H04B 108.4 . . ?
 C044 C04K C01S 108.5(11) . . ?
 C044 C04K H04A 110.0 . . ?
 C044 C04K H04B 110.0 . . ?
 C06B C04Y H04Y 108.2 . . ?
 C06B C04Y C06L 112.9(10) . . ?
 C06B C04Y C07K 111.2(10) . . ?
 C06L C04Y H04Y 108.2 . . ?
 C06L C04Y C07K 107.9(12) . . ?
 C07K C04Y H04Y 108.2 . . ?
 C02I C04X H04X 107.1 . . ?
 C02I C04X C04N 113.5(10) . . ?
 C02I C04X C05C 109.5(11) . . ?
 C04N C04X H04X 107.1 . . ?
 C05C C04X H04X 107.1 . . ?
 C05C C04X C04N 112.2(12) . . ?
 N00M C04R N00J 129.7(10) . . ?
 N00M C04R N01C 126.1(10) . . ?
 N01C C04R N00J 104.0(9) . . ?
 C01Z C04H H04H 106.9 . . ?
 C01Z C04H C082 110.6(11) . . ?
 C05M C04H C01Z 113.5(11) . . ?
 C05M C04H H04H 106.9 . . ?
 C05M C04H C082 111.7(12) . . ?
 C082 C04H H04H 106.9 . . ?
 C018 C04S H04C 109.5 . . ?
 C018 C04S H04D 109.5 . . ?
 C018 C04S H04E 109.5 . . ?
 H04C C04S H04D 109.5 . . ?
 H04C C04S H04E 109.5 . . ?
 H04D C04S H04E 109.5 . . ?
 C02O C04N C04X 120.9(11) . . ?
 C02O C04N C075 117.9(11) . . ?
 C075 C04N C04X 121.2(11) . . ?
 C015 C04T H04F 109.5 . . ?
 C015 C04T H04G 109.5 . . ?
 C015 C04T H04I 109.5 . . ?
 H04F C04T H04G 109.5 . . ?
 H04F C04T H04I 109.5 . . ?
 H04G C04T H04I 109.5 . . ?
 C02Y C05H H05A 109.5 . . ?
 C02Y C05H H05B 109.5 . . ?
 C02Y C05H H05C 109.5 . . ?
 H05A C05H H05B 109.5 . . ?
 H05A C05H H05C 109.5 . . ?
 H05B C05H H05C 109.5 . . ?
 C04H C05M H05D 109.5 . . ?
 C04H C05M H05E 109.5 . . ?
 C04H C05M H05F 109.5 . . ?
 H05D C05M H05E 109.5 . . ?
 H05D C05M H05F 109.5 . . ?
 H05E C05M H05F 109.5 . . ?
 C02Y C05Y H05G 109.5 . . ?
 C02Y C05Y H05H 109.5 . . ?
 C02Y C05Y H05I 109.5 . . ?
 H05G C05Y H05H 109.5 . . ?
 H05G C05Y H05I 109.5 . . ?
 H05H C05Y H05I 109.5 . . ?
 C015 C05Z H05J 109.5 . . ?
 C015 C05Z H05K 109.5 . . ?
 C015 C05Z H05L 109.5 . . ?
 H05J C05Z H05K 109.5 . . ?
 H05J C05Z H05L 109.5 . . ?
 H05K C05Z H05L 109.5 . . ?
 C04X C05C H05M 109.5 . . ?
 C04X C05C H05N 109.5 . . ?
 C04X C05C H05O 109.5 . . ?
 H05M C05C H05N 109.5 . . ?
 H05M C05C H05O 109.5 . . ?
 H05N C05C H05O 109.5 . . ?
 H05P C05P H05Q 109.5 . . ?
 H05P C05P H05R 109.5 . . ?
 H05Q C05P H05R 109.5 . . ?
 C040 C05P H05P 109.5 . . ?
 C040 C05P H05Q 109.5 . . ?
 C040 C05P H05R 109.5 . . ?
 C01E C06N H06N 119.6 . . ?
 C02A C06N C01E 120.9(14) . . ?
 C02A C06N H06N 119.6 . . ?
 H06A C06Q H06B 109.5 . . ?
 H06A C06Q H06C 109.5 . . ?
 H06B C06Q H06C 109.5 . . ?
 C044 C06Q H06A 109.5 . . ?
 C044 C06Q H06B 109.5 . . ?
 C044 C06Q H06C 109.5 . . ?
 H06D C06A H06E 109.5 . . ?
 H06D C06A H06F 109.5 . . ?
 H06E C06A H06F 109.5 . . ?
 C040 C06A H06D 109.5 . . ?
 C040 C06A H06E 109.5 . . ?
 C040 C06A H06F 109.5 . . ?
 C026 C06B C04Y 120.8(12) . . ?
 C026 C06B C075 115.8(11) . . ?
 C075 C06B C04Y 123.4(11) . . ?
 H06G C06F H06H 109.5 . . ?
 H06G C06F H06I 109.5 . . ?
 H06H C06F H06I 109.5 . . ?
 C044 C06F H06G 109.5 . . ?
 C044 C06F H06H 109.5 . . ?
 C044 C06F H06I 109.5 . . ?
 C04Y C06L H06J 109.5 . . ?
 C04Y C06L H06K 109.5 . . ?
 C04Y C06L H06L 109.5 . . ?
 H06J C06L H06K 109.5 . . ?
 H06J C06L H06L 109.5 . . ?
 H06K C06L H06L 109.5 . . ?
 H06M C06I H06O 109.5 . . ?
 H06M C06I H06P 109.5 . . ?
 H06O C06I H06P 109.5 . . ?
 C016 C06I H06M 109.5 . . ?
 C016 C06I H06O 109.5 . . ?
 C016 C06I H06P 109.5 . . ?
 H07A C07L H07B 109.5 . . ?
 H07A C07L H07C 109.5 . . ?
 H07B C07L H07C 109.5 . . ?
 C040 C07L H07A 109.5 . . ?
 C040 C07L H07B 109.5 . . ?
 C040 C07L H07C 109.5 . . ?
 C04Y C07K H07D 109.5 . . ?
 C04Y C07K H07E 109.5 . . ?
 C04Y C07K H07F 109.5 . . ?
 H07D C07K H07E 109.5 . . ?
 H07D C07K H07F 109.5 . . ?
 H07E C07K H07F 109.5 . . ?
 N01C C016 C06I 123.3(11) . . ?
 C018 C016 N01C 105.5(10) . . ?
 C018 C016 C06I 131.2(11) . . ?
 C02K C022 H02L 109.5 . . ?
 C02K C022 H02M 109.5 . . ?
 C02K C022 H02N 109.5 . . ?
 H02L C022 H02M 109.5 . . ?
 H02L C022 H02N 109.5 . . ?
 H02M C022 H02N 109.5 . . ?
 C06B C026 H026 119.3 . . ?
 C027 C026 C06B 121.4(13) . . ?
 C027 C026 H026 119.3 . . ?
 C02O C027 H027 120.0 . . ?
 C026 C027 C02O 119.9(12) . . ?
 C026 C027 H027 120.0 . . ?
 C02E C032 H03D 109.5 . . ?
 C02E C032 H03E 109.5 . . ?
 C02E C032 H03F 109.5 . . ?
 H03D C032 H03E 109.5 . . ?
 H03D C032 H03F 109.5 . . ?
 H03E C032 H03F 109.5 . . ?
 C05P C040 Si1 109.6(9) . . ?
 C05P C040 C06A 108.7(11) . . ?
 C05P C040 C07L 105.9(11) . . ?
 C06A C040 Si1 111.7(9) . . ?
 C06A C040 C07L 107.2(11) . . ?
 C07L C040 Si1 113.4(9) . . ?
 C04K C044 C049 104.2(10) . . ?
 C06Q C044 C04K 112.6(12) . . ?
 C06Q C044 C049 106.8(11) . . ?
 C06F C044 C04K 113.2(12) . . ?
 C06F C044 C06Q 110.1(12) . . ?
 C06F C044 C049 109.5(10) . . ?
 C01S C047 H04J 109.5 . . ?
 C01S C047 H04K 109.5 . . ?
 C01S C047 H04L 109.5 . . ?
 H04J C047 H04K 109.5 . . ?
 H04J C047 H04L 109.5 . . ?
 H04K C047 H04L 109.5 . . ?
 N01U C049 Au01 124.6(9) . . ?
 N01U C049 C044 109.0(10) . . ?
 C044 C049 Au01 126.4(9) . . ?
 C04N C075 N01C 119.9(10) . . ?
 C04N C075 C06B 123.3(11) . . ?
 C06B C075 N01C 116.8(10) . . ?
 C01H C079 H07G 109.5 . . ?
 C01H C079 H07H 109.5 . . ?
 C01H C079 H07I 109.5 . . ?
 H07G C079 H07H 109.5 . . ?
 H07G C079 H07I 109.5 . . ?
 H07H C079 H07I 109.5 . . ?
 C04H C082 H08A 109.5 . . ?
 C04H C082 H08B 109.5 . . ?
 C04H C082 H08C 109.5 . . ?
 H08A C082 H08B 109.5 . . ?
 H08A C082 H08C 109.5 . . ?
 H08B C082 H08C 109.5 . . ?
 C02H Au04 P00G 170.6(3) . . ?
 P00G Si00 Si2 130.21(18) . . ?
 N00V Si00 Si2 109.4(4) . . ?
 N00V Si00 P00G 116.8(4) . . ?
 C03J Si2 Si00 109.1(4) . . ?
 C06W Si2 Si00 110.4(4) . . ?
 C06W Si2 C03J 111.5(6) . . ?
 C073 Si2 Si00 104.0(4) . . ?
 C073 Si2 C03J 111.2(6) . . ?
 C073 Si2 C06W 110.3(6) . . ?
 Si00 P00G Au04 117.41(16) . . ?
 C01N N00V Si00 140.2(9) . . ?
 H00A C00Y H00B 109.5 . . ?
 H00A C00Y H00C 109.5 . . ?
 H00B C00Y H00C 109.5 . . ?
 C073 C00Y H00A 109.5 . . ?
 C073 C00Y H00B 109.5 . . ?
 C073 C00Y H00C 109.5 . . ?
 C01N N00U C043 125.3(9) . . ?
 C01N N00U C070 110.4(10) . . ?
 C070 N00U C043 123.9(10) . . ?
 C01D N00I C036 121.2(9) . . ?
 C02H N00I C01D 124.3(10) . . ?
 C02H N00I C036 114.5(10) . . ?
 C029 C01K H01K 118.1 . . ?
 C041 C01K H01K 118.1 . . ?
 C041 C01K C029 123.7(14) . . ?
 C07F C01D N00I 119.7(11) . . ?
 C07F C01D C029 123.6(12) . . ?
 C029 C01D N00I 116.6(11) . . ?
 C03B C010 H010 117.7 . . ?
 C04B C010 H010 117.7 . . ?
 C04B C010 C03B 124.7(15) . . ?
 H00D C00P H00E 109.5 . . ?
 H00D C00P H00F 109.5 . . ?
 H00E C00P H00F 109.5 . . ?
 C017 C00P H00D 109.5 . . ?
 C017 C00P H00E 109.5 . . ?
 C017 C00P H00F 109.5 . . ?
 C00P C017 H017 108.3 . . ?
 C00P C017 C05L 112.3(12) . . ?
 C00P C017 C029 108.1(11) . . ?
 C05L C017 H017 108.3 . . ?
 C05L C017 C029 111.4(11) . . ?
 C029 C017 H017 108.3 . . ?
 N00V C01N N00U 124.6(11) . . ?
 N00V C01N N02G 130.2(11) . . ?
 N02G C01N N00U 105.0(9) . . ?
 H02P C02Q H02Q 109.5 . . ?
 H02P C02Q H02R 109.5 . . ?
 H02Q C02Q H02R 109.5 . . ?
 C062 C02Q H02P 109.5 . . ?
 C062 C02Q H02Q 109.5 . . ?
 C062 C02Q H02R 109.5 . . ?
 C03K C02R C05T 123.9(12) . . ?
 C03K C02R C071 115.8(12) . . ?
 C071 C02R C05T 120.2(13) . . ?
 N00I C02H Au04 124.2(9) . . ?
 N00I C02H C05D 109.4(10) . . ?
 C05D C02H Au04 126.4(9) . . ?
 C07F C02P H02S 119.6 . . ?
 C041 C02P H02S 119.6 . . ?
 C041 C02P C07F 120.9(14) . . ?
 C01N N02G C03K 128.5(9) . . ?
 C01N N02G C052 109.8(10) . . ?
 C052 N02G C03K 121.7(10) . . ?
 C05J C02W C043 116.8(12) . . ?
 C05J C02W C062 120.9(12) . . ?
 C043 C02W C062 122.3(11) . . ?
 H03G C03C H03H 109.5 . . ?
 H03G C03C H03I 109.5 . . ?
 H03H C03C H03I 109.5 . . ?
 C05T C03C H03G 109.5 . . ?
 C05T C03C H03H 109.5 . . ?
 C05T C03C H03I 109.5 . . ?
 C010 C03B C058 122.3(13) . . ?
 C03K C03B C010 113.6(12) . . ?
 C03K C03B C058 124.2(12) . . ?
 H03J C03A H03K 109.5 . . ?
 H03J C03A H03L 109.5 . . ?
 H03K C03A H03L 109.5 . . ?
 C07A C03A H03J 109.5 . . ?
 C07A C03A H03K 109.5 . . ?
 C07A C03A H03L 109.5 . . ?
 H03M C03Z H03N 109.5 . . ?
 H03M C03Z H03O 109.5 . . ?
 H03N C03Z H03O 109.5 . . ?
 C070 C03Z H03M 109.5 . . ?
 C070 C03Z H03N 109.5 . . ?
 C070 C03Z H03O 109.5 . . ?
 C04O C03J Si2 113.8(9) . . ?
 C04O C03J C021 107.5(10) . . ?
 C04E C03J Si2 110.5(8) . . ?
 C04E C03J C04O 106.1(11) . . ?
 C04E C03J C021 107.2(11) . . ?
 C021 C03J Si2 111.4(9) . . ?
 C02R C03K N02G 116.3(11) . . ?
 C03B C03K C02R 124.8(12) . . ?
 C03B C03K N02G 118.8(11) . . ?
 H03P C03H H03Q 109.5 . . ?
 H03P C03H H03R 109.5 . . ?
 H03Q C03H H03R 109.5 . . ?
 C05T C03H H03P 109.5 . . ?
 C05T C03H H03Q 109.5 . . ?
 C05T C03H H03R 109.5 . . ?
 C03J C04O H04M 109.5 . . ?
 C03J C04O H04N 109.5 . . ?
 C03J C04O H04O 109.5 . . ?
 H04M C04O H04N 109.5 . . ?
 H04M C04O H04O 109.5 . . ?
 H04N C04O H04O 109.5 . . ?
 C03J C04E H04P 109.5 . . ?
 C03J C04E H04Q 109.5 . . ?
 C03J C04E H04R 109.5 . . ?
 H04P C04E H04Q 109.5 . . ?
 H04P C04E H04R 109.5 . . ?
 H04Q C04E H04R 109.5 . . ?
 C010 C04B H04S 120.3 . . ?
 C071 C04B C010 119.5(13) . . ?
 C071 C04B H04S 120.3 . . ?
 C05R C04A H04T 120.1 . . ?
 C064 C04A H04T 120.1 . . ?
 C064 C04A C05R 119.8(14) . . ?
 C05R C04F H04U 108.3 . . ?
 C06X C04F H04U 108.3 . . ?
 C06X C04F C05R 110.1(11) . . ?
 C06X C04F C07B 110.1(12) . . ?
 C07B C04F H04U 108.3 . . ?
 C07B C04F C05R 111.5(11) . . ?
 H05S C05K H05T 109.5 . . ?
 H05S C05K H05U 109.5 . . ?
 H05T C05K H05U 109.5 . . ?
 C052 C05K H05S 109.5 . . ?
 C052 C05K H05T 109.5 . . ?
 C052 C05K H05U 109.5 . . ?
 C02W C05J H05V 119.8 . . ?
 C064 C05J C02W 120.3(13) . . ?
 C064 C05J H05V 119.8 . . ?
 C02H C05D C05A 104.5(10) . . ?
 C02H C05D C07C 109.1(11) . . ?
 C02H C05D C07R 110.5(11) . . ?
 C05A C05D C07C 111.4(13) . . ?
 C07R C05D C05A 113.5(14) . . ?
 C07R C05D C07C 107.7(15) . . ?
 H05W C05G H05X 109.5 . . ?
 H05W C05G H05Y 109.5 . . ?
 H05X C05G H05Y 109.5 . . ?
 C06W C05G H05W 109.5 . . ?
 C06W C05G H05X 109.5 . . ?
 C06W C05G H05Y 109.5 . . ?
 C04A C05R C04F 120.3(12) . . ?
 C04A C05R C043 118.1(12) . . ?
 C043 C05R C04F 121.5(12) . . ?
 C017 C05L H05Z 109.5 . . ?
 C017 C05L H 109.5 . . ?
 C017 C05L HA 109.5 . . ?
 H05Z C05L H 109.5 . . ?
 H05Z C05L HA 109.5 . . ?
 H C05L HA 109.5 . . ?
 H05 C05N HB 109.5 . . ?
 H05 C05N HC 109.5 . . ?
 HB C05N HC 109.5 . . ?
 C06W C05N H05 109.5 . . ?
 C06W C05N HB 109.5 . . ?
 C06W C05N HC 109.5 . . ?
 C02R C05T C03H 112.2(13) . . ?
 C02R C05T H1 107.9 . . ?
 C03C C05T C02R 112.0(13) . . ?
 C03C C05T C03H 108.7(15) . . ?
 C03C C05T H1 107.9 . . ?
 C03H C05T H1 107.9 . . ?
 C05D C05A H2 109.7 . . ?
 C05D C05A HD 109.7 . . ?
 H2 C05A HD 108.2 . . ?
 C036 C05A C05D 109.6(11) . . ?
 C036 C05A H2 109.7 . . ?
 C036 C05A HD 109.7 . . ?
 H06Q C06Y H06R 109.5 . . ?
 H06Q C06Y H06S 109.5 . . ?
 H06R C06Y H06S 109.5 . . ?
 C073 C06Y H06Q 109.5 . . ?
 C073 C06Y H06R 109.5 . . ?
 C073 C06Y H06S 109.5 . . ?
 C05G C06W Si2 110.2(8) . . ?
 C05N C06W Si2 111.3(9) . . ?
 C05N C06W C05G 106.1(11) . . ?
 C054 C06W Si2 113.0(9) . . ?
 C054 C06W C05G 108.1(11) . . ?
 C054 C06W C05N 107.8(10) . . ?
 C04F C06X H06T 109.5 . . ?
 C04F C06X H06U 109.5 . . ?
 C04F C06X H06V 109.5 . . ?
 H06T C06X H06U 109.5 . . ?
 H06T C06X H06V 109.5 . . ?
 H06U C06X H06V 109.5 . . ?
 H06W C06G H06X 109.5 . . ?
 H06W C06G H06Y 109.5 . . ?
 H06X C06G H06Y 109.5 . . ?
 C07A C06G H06W 109.5 . . ?
 C07A C06G H06X 109.5 . . ?
 C07A C06G H06Y 109.5 . . ?
 H06Z C06E HE 109.5 . . ?
 H06Z C06E HF 109.5 . . ?
 HE C06E HF 109.5 . . ?
 C073 C06E H06Z 109.5 . . ?
 C073 C06E HE 109.5 . . ?
 C073 C06E HF 109.5 . . ?
 H06 C06D HG 109.5 . . ?
 H06 C06D HH 109.5 . . ?
 HG C06D HH 109.5 . . ?
 C036 C06D H06 109.5 . . ?
 C036 C06D HG 109.5 . . ?
 C036 C06D HH 109.5 . . ?
 C03A C07A C06G 110.3(13) . . ?
 C03A C07A H07J 107.9 . . ?
 C06G C07A H07J 107.9 . . ?
 C07F C07A C03A 113.9(13) . . ?
 C07F C07A C06G 108.6(14) . . ?
 C07F C07A H07J 107.9 . . ?
 C01D C07F C02P 117.3(14) . . ?
 C01D C07F C07A 124.7(13) . . ?
 C02P C07F C07A 117.6(13) . . ?
 C04F C07B H07K 109.5 . . ?
 C04F C07B H07L 109.5 . . ?
 C04F C07B H07M 109.5 . . ?
 H07K C07B H07L 109.5 . . ?
 H07K C07B H07M 109.5 . . ?
 H07L C07B H07M 109.5 . . ?
 H07N C07I H07O 109.5 . . ?
 H07N C07I H07P 109.5 . . ?
 H07O C07I H07P 109.5 . . ?
 C058 C07I H07N 109.5 . . ?
 C058 C07I H07O 109.5 . . ?
 C058 C07I H07P 109.5 . . ?
 C05D C07C H07Q 109.5 . . ?
 C05D C07C H07R 109.5 . . ?
 C05D C07C H07S 109.5 . . ?
 H07Q C07C H07R 109.5 . . ?
 H07Q C07C H07S 109.5 . . ?
 H07R C07C H07S 109.5 . . ?
 C05D C07R H07T 109.5 . . ?
 C05D C07R H07U 109.5 . . ?
 C05D C07R H07V 109.5 . . ?
 H07T C07R H07U 109.5 . . ?
 H07T C07R H07V 109.5 . . ?
 H07U C07R H07V 109.5 . . ?
 C03J C021 H02T 109.5 . . ?
 C03J C021 H02U 109.5 . . ?
 C03J C021 H02V 109.5 . . ?
 H02T C021 H02U 109.5 . . ?
 H02T C021 H02V 109.5 . . ?
 H02U C021 H02V 109.5 . . ?
 C01K C029 C01D 114.0(13) . . ?
 C01K C029 C017 120.8(12) . . ?
 C01D C029 C017 124.8(11) . . ?
 H03S C033 H03T 109.5 . . ?
 H03S C033 H03U 109.5 . . ?
 H03T C033 H03U 109.5 . . ?
 C058 C033 H03S 109.5 . . ?
 C058 C033 H03T 109.5 . . ?
 C058 C033 H03U 109.5 . . ?
 N00I C036 C06D 108.8(11) . . ?
 C05A C036 N00I 101.3(10) . . ?
 C05A C036 C06D 114.3(13) . . ?
 C05A C036 C050 113.0(14) . . ?
 C050 C036 N00I 111.5(11) . . ?
 C050 C036 C06D 107.7(14) . . ?
 C01K C041 C02P 120.2(13) . . ?
 C01K C041 H041 119.9 . . ?
 C02P C041 H041 119.9 . . ?
 C02W C043 N00U 118.9(11) . . ?
 C05R C043 N00U 118.6(11) . . ?
 C05R C043 C02W 122.5(12) . . ?
 C036 C050 H3 109.5 . . ?
 C036 C050 HI 109.5 . . ?
 C036 C050 HJ 109.5 . . ?
 H3 C050 HI 109.5 . . ?
 H3 C050 HJ 109.5 . . ?
 HI C050 HJ 109.5 . . ?
 N02G C052 C05K 122.3(12) . . ?
 C070 C052 N02G 108.0(11) . . ?
 C070 C052 C05K 129.3(12) . . ?
 C06W C054 H4 109.5 . . ?
 C06W C054 HK 109.5 . . ?
 C06W C054 HL 109.5 . . ?
 H4 C054 HK 109.5 . . ?
 H4 C054 HL 109.5 . . ?
 HK C054 HL 109.5 . . ?
 C03B C058 C07I 113.1(13) . . ?
 C03B C058 C033 112.4(12) . . ?
 C03B C058 H058 107.8 . . ?
 C07I C058 H058 107.8 . . ?
 C033 C058 C07I 107.7(13) . . ?
 C033 C058 H058 107.8 . . ?
 C02Q C062 H062 107.5 . . ?
 C02W C062 C02Q 113.8(11) . . ?
 C02W C062 H062 107.5 . . ?
 C065 C062 C02Q 108.6(11) . . ?
 C065 C062 C02W 111.6(10) . . ?
 C065 C062 H062 107.5 . . ?
 C04A C064 C05J 122.4(14) . . ?
 C04A C064 H064 118.8 . . ?
 C05J C064 H064 118.8 . . ?
 C062 C065 H5 109.5 . . ?
 C062 C065 HM 109.5 . . ?
 C062 C065 HN 109.5 . . ?
 H5 C065 HM 109.5 . . ?
 H5 C065 HN 109.5 . . ?
 HM C065 HN 109.5 . . ?
 N00U C070 C03Z 121.8(11) . . ?
 C052 C070 N00U 106.8(11) . . ?
 C052 C070 C03Z 131.4(12) . . ?
 C02R C071 H071 119.2 . . ?
 C04B C071 C02R 121.5(13) . . ?
 C04B C071 H071 119.2 . . ?
 C00Y C073 Si2 112.7(8) . . ?
 C00Y C073 C06Y 105.9(11) . . ?
 C00Y C073 C06E 108.1(11) . . ?
 C06Y C073 Si2 110.2(9) . . ?
 C06Y C073 C06E 107.5(11) . . ?
 C06E C073 Si2 112.0(9) . . ?
 C07W O07O C7 103(3) . . ?
 H07W C07Q H07X 109.5 . . ?
 H07W C07Q H07Y 109.5 . . ?
 H07X C07Q H07Y 109.5 . . ?
 C07W C07Q H07W 109.5 . . ?
 C07W C07Q H07X 109.5 . . ?
 C07W C07Q H07Y 109.5 . . ?
 O07O C07W C07Q 111.2(18) . . ?
 O07O C07W H07Z 109.4 . . ?
 O07O C07W HO 109.4 . . ?
 C07Q C07W H07Z 109.4 . . ?
 C07Q C07W HO 109.4 . . ?
 H07Z C07W HO 108.0 . . ?
 H3A C3 H3B 109.5 . . ?
 H3A C3 H3C 109.5 . . ?
 H3B C3 H3C 109.5 . . ?
 C7 C3 H3A 109.5 . . ?
 C7 C3 H3B 109.5 . . ?
 C7 C3 H3C 109.4 . . ?
 O07O C7 C3 92(4) . . ?
 O07O C7 H7A 113.3 . . ?
 O07O C7 H7B 113.3 . . ?
 C3 C7 H7A 113.3 . . ?
 C3 C7 H7B 113.3 . . ?
 H7A C7 H7B 110.7 . . ?

loop_
  _geom_torsion_atom_site_label_1
  _geom_torsion_atom_site_label_2
  _geom_torsion_atom_site_label_3
  _geom_torsion_atom_site_label_4
  _geom_torsion
  _geom_torsion_site_symmetry_1
  _geom_torsion_site_symmetry_2
  _geom_torsion_site_symmetry_3
  _geom_torsion_site_symmetry_4
  _geom_torsion_publ_flag
 P005 Si N00M C04R 14.2(14) . . . . ?
 Si1 Si N00M C04R 177.6(12) . . . . ?
 Si N00M C04R N00J 65.1(19) . . . . ?
 Si N00M C04R N01C -120.4(13) . . . . ?
 N00J C018 C016 N01C -0.8(14) . . . . ?
 N00J C018 C016 C06I 177.7(14) . . . . ?
 C00N C01X N01U C01S 90.8(14) . . . . ?
 C00N C01X N01U C049 -91.4(14) . . . . ?
 C00N C01X C00Q C00W -7.2(19) . . . . ?
 C00N C01X C00Q C01H 168.5(13) . . . . ?
 C00W C02X C03V C00N 1(2) . . . . ?
 C01I C01H C00Q C00W 68.2(15) . . . . ?
 C01I C01H C00Q C01X -107.3(15) . . . . ?
 C01X C00N C02K C01P -128.2(13) . . . . ?
 C01X C00N C02K C022 102.6(15) . . . . ?
 C01X C00N C03V C02X -4(2) . . . . ?
 C01X N01U C01S C02L 65.2(15) . . . . ?
 C01X N01U C01S C04K -171.7(12) . . . . ?
 C01X N01U C01S C047 -55.5(17) . . . . ?
 C01X N01U C049 Au01 2.8(17) . . . . ?
 C01X N01U C049 C044 -179.2(11) . . . . ?
 N01U C01X C00Q C00W 173.1(11) . . . . ?
 N01U C01X C00Q C01H -11.2(19) . . . . ?
 N01U C01S C04K C044 -14.9(15) . . . . ?
 C01S N01U C049 Au01 -179.2(8) . . . . ?
 C01S N01U C049 C044 -1.3(14) . . . . ?
 C01S C04K C044 C06Q -100.4(14) . . . . ?
 C01S C04K C044 C06F 133.9(13) . . . . ?
 C01S C04K C044 C049 15.0(15) . . . . ?
 C01Q C01Z C02B N00J 172.4(10) . . . . ?
 C01Q C01Z C02B C01E -1.3(17) . . . . ?
 C01Q C01Z C04H C05M 38.8(16) . . . . ?
 C01Q C01Z C04H C082 -87.6(15) . . . . ?
 C01Q C02A C06N C01E -4(2) . . . . ?
 C015 C01E C02B N00J 9.5(16) . . . . ?
 C015 C01E C02B C01Z -176.7(10) . . . . ?
 C015 C01E C06N C02A 179.3(12) . . . . ?
 C018 N00J C02B C01E 81.9(14) . . . . ?
 C018 N00J C02B C01Z -92.0(13) . . . . ?
 C018 N00J C04R N00M 172.1(12) . . . . ?
 C018 N00J C04R N01C -3.3(12) . . . . ?
 C00Q C00W C02X C03V -1(2) . . . . ?
 C00Q C01X N01U C01S -89.6(14) . . . . ?
 C00Q C01X N01U C049 88.3(15) . . . . ?
 C01Z C01Q C02A C06N 3(2) . . . . ?
 C02L C01S C04K C044 104.8(14) . . . . ?
 C02I C04X C04N C02O 12.3(18) . . . . ?
 C02I C04X C04N C075 -167.6(12) . . . . ?
 C02O C04N C075 N01C -177.4(11) . . . . ?
 C02O C04N C075 C06B 1.9(18) . . . . ?
 C02X C00W C00Q C01X 4(2) . . . . ?
 C02X C00W C00Q C01H -171.9(13) . . . . ?
 C02K C00N C01X N01U 13.9(18) . . . . ?
 C02K C00N C01X C00Q -165.8(12) . . . . ?
 C02K C00N C03V C02X 169.6(12) . . . . ?
 C02B N00J C018 C04S 2.0(18) . . . . ?
 C02B N00J C018 C016 177.7(11) . . . . ?
 C02B N00J C04R N00M -2.8(19) . . . . ?
 C02B N00J C04R N01C -178.2(10) . . . . ?
 C02B C01E C015 C04T -89.2(15) . . . . ?
 C02B C01E C015 C05Z 146.5(11) . . . . ?
 C02B C01E C06N C02A 2(2) . . . . ?
 C02B C01Z C04H C05M -141.1(12) . . . . ?
 C02B C01Z C04H C082 92.5(15) . . . . ?
 C02A C01Q C01Z C02B -0.3(18) . . . . ?
 C02A C01Q C01Z C04H 179.8(12) . . . . ?
 C03V C00N C01X N01U -172.9(11) . . . . ?
 C03V C00N C01X C00Q 7.4(19) . . . . ?
 C03V C00N C02K C01P 58.5(16) . . . . ?
 C03V C00N C02K C022 -70.6(16) . . . . ?
 C04K C044 C049 Au01 169.4(10) . . . . ?
 C04K C044 C049 N01U -8.6(14) . . . . ?
 C04Y C06B C026 C027 178.8(12) . . . . ?
 C04Y C06B C075 N01C -0.7(17) . . . . ?
 C04Y C06B C075 C04N 179.9(12) . . . . ?
 C04X C04N C075 N01C 2.5(18) . . . . ?
 C04X C04N C075 C06B -178.2(12) . . . . ?
 C04R N00J C018 C04S -173.0(12) . . . . ?
 C04R N00J C018 C016 2.6(14) . . . . ?
 C04R N00J C02B C01E -103.8(13) . . . . ?
 C04R N00J C02B C01Z 82.3(14) . . . . ?
 C04R N01C C016 C018 -1.4(14) . . . . ?
 C04R N01C C016 C06I -180.0(12) . . . . ?
 C04R N01C C075 C04N 78.0(15) . . . . ?
 C04R N01C C075 C06B -101.4(13) . . . . ?
 C04H C01Z C02B N00J -7.7(16) . . . . ?
 C04H C01Z C02B C01E 178.6(11) . . . . ?
 C04S C018 C016 N01C 174.7(13) . . . . ?
 C04S C018 C016 C06I -7(2) . . . . ?
 C04N C02O C027 C026 -1(2) . . . . ?
 C05C C04X C04N C02O -112.5(13) . . . . ?
 C05C C04X C04N C075 67.6(15) . . . . ?
 C06N C01E C015 C04T 93.7(16) . . . . ?
 C06N C01E C015 C05Z -30.6(16) . . . . ?
 C06N C01E C02B N00J -173.3(11) . . . . ?
 C06N C01E C02B C01Z 0.5(18) . . . . ?
 C06Q C044 C049 Au01 -71.3(13) . . . . ?
 C06Q C044 C049 N01U 110.8(12) . . . . ?
 C06B C026 C027 C02O 1(2) . . . . ?
 C06F C044 C049 Au01 48.0(15) . . . . ?
 C06F C044 C049 N01U -129.9(12) . . . . ?
 C06L C04Y C06B C026 42.2(17) . . . . ?
 C06L C04Y C06B C075 -139.8(13) . . . . ?
 C07K C04Y C06B C026 -79.4(15) . . . . ?
 C07K C04Y C06B C075 98.7(15) . . . . ?
 C016 N01C C04R N00J 2.9(12) . . . . ?
 C016 N01C C04R N00M -172.7(11) . . . . ?
 C016 N01C C075 C04N -112.1(14) . . . . ?
 C016 N01C C075 C06B 68.5(15) . . . . ?
 C026 C06B C075 N01C 177.4(11) . . . . ?
 C026 C06B C075 C04N -1.9(18) . . . . ?
 C027 C02O C04N C04X 179.6(12) . . . . ?
 C027 C02O C04N C075 -0.5(18) . . . . ?
 C047 C01S C04K C044 -132.0(13) . . . . ?
 C049 N01U C01S C02L -112.9(13) . . . . ?
 C049 N01U C01S C04K 10.3(15) . . . . ?
 C049 N01U C01S C047 126.4(14) . . . . ?
 C075 N01C C04R N00J 173.9(10) . . . . ?
 C075 N01C C04R N00M -1.7(18) . . . . ?
 C075 N01C C016 C018 -172.3(11) . . . . ?
 C075 N01C C016 C06I 9.1(19) . . . . ?
 C075 C06B C026 C027 0.6(19) . . . . ?
 C079 C01H C00Q C00W -55.0(19) . . . . ?
 C079 C01H C00Q C01X 129.4(15) . . . . ?
 Au04 C02H C05D C05A -174.6(11) . . . . ?
 Au04 C02H C05D C07C 66.2(15) . . . . ?
 Au04 C02H C05D C07R -52.1(16) . . . . ?
 Si00 N00V C01N N00U 124.4(13) . . . . ?
 Si00 N00V C01N N02G -63(2) . . . . ?
 Si2 Si00 N00V C01N -178.7(13) . . . . ?
 P00G Si00 N00V C01N -17.7(15) . . . . ?
 N00V C01N N02G C03K 4(2) . . . . ?
 N00V C01N N02G C052 -172.8(13) . . . . ?
 N00U C01N N02G C03K 177.6(11) . . . . ?
 N00U C01N N02G C052 1.0(14) . . . . ?
 N00I C01D C07F C02P -173.9(11) . . . . ?
 N00I C01D C07F C07A 13.2(19) . . . . ?
 N00I C01D C029 C01K 174.4(10) . . . . ?
 N00I C01D C029 C017 -12.5(17) . . . . ?
 N00I C02H C05D C05A 5.1(15) . . . . ?
 N00I C02H C05D C07C -114.1(14) . . . . ?
 N00I C02H C05D C07R 127.6(13) . . . . ?
 C01D N00I C02H Au04 -0.9(16) . . . . ?
 C01D N00I C02H C05D 179.4(11) . . . . ?
 C01D N00I C036 C05A 175.8(12) . . . . ?
 C01D N00I C036 C06D -63.4(15) . . . . ?
 C01D N00I C036 C050 55.3(17) . . . . ?
 C010 C03B C03K C02R -4.1(18) . . . . ?
 C010 C03B C03K N02G 172.4(11) . . . . ?
 C010 C03B C058 C07I -87.5(18) . . . . ?
 C010 C03B C058 C033 34.6(18) . . . . ?
 C010 C04B C071 C02R -4(2) . . . . ?
 C00P C017 C029 C01K 66.8(15) . . . . ?
 C00P C017 C029 C01D -105.9(14) . . . . ?
 C01N N00U C043 C02W -76.8(15) . . . . ?
 C01N N00U C043 C05R 103.2(14) . . . . ?
 C01N N00U C070 C03Z 178.6(12) . . . . ?
 C01N N00U C070 C052 -0.5(14) . . . . ?
 C01N N02G C03K C02R -80.3(15) . . . . ?
 C01N N02G C03K C03B 102.9(15) . . . . ?
 C01N N02G C052 C05K 172.2(13) . . . . ?
 C01N N02G C052 C070 -1.4(15) . . . . ?
 C02H N00I C01D C07F -90.4(15) . . . . ?
 C02H N00I C01D C029 91.1(14) . . . . ?
 C02H N00I C036 C05A -4.4(15) . . . . ?
 C02H N00I C036 C06D 116.4(13) . . . . ?
 C02H N00I C036 C050 -124.9(14) . . . . ?
 C02H C05D C05A C036 -8.0(17) . . . . ?
 N02G C052 C070 N00U 1.1(14) . . . . ?
 N02G C052 C070 C03Z -177.9(13) . . . . ?
 C02W C05J C064 C04A -1(2) . . . . ?
 C03B C010 C04B C071 3(2) . . . . ?
 C03A C07A C07F C01D -131.7(15) . . . . ?
 C03A C07A C07F C02P 55.4(19) . . . . ?
 C03K C02R C05T C03C -95.7(18) . . . . ?
 C03K C02R C05T C03H 141.7(14) . . . . ?
 C03K C02R C071 C04B 1.2(19) . . . . ?
 C03K N02G C052 C05K -4.6(19) . . . . ?
 C03K N02G C052 C070 -178.2(11) . . . . ?
 C03K C03B C058 C07I 92.5(18) . . . . ?
 C03K C03B C058 C033 -145.3(13) . . . . ?
 C04B C010 C03B C03K 1(2) . . . . ?
 C04B C010 C03B C058 -179.0(13) . . . . ?
 C04A C05R C043 N00U 180.0(11) . . . . ?
 C04A C05R C043 C02W 0.0(18) . . . . ?
 C04F C05R C043 N00U -2.0(16) . . . . ?
 C04F C05R C043 C02W 178.0(11) . . . . ?
 C05K C052 C070 N00U -171.9(14) . . . . ?
 C05K C052 C070 C03Z 9(3) . . . . ?
 C05J C02W C043 N00U 179.1(11) . . . . ?
 C05J C02W C043 C05R -0.9(18) . . . . ?
 C05J C02W C062 C02Q -13.5(17) . . . . ?
 C05J C02W C062 C065 109.8(14) . . . . ?
 C05D C05A C036 N00I 7.4(17) . . . . ?
 C05D C05A C036 C06D -109.4(15) . . . . ?
 C05D C05A C036 C050 126.9(15) . . . . ?
 C05R C04A C064 C05J 0(2) . . . . ?
 C05L C017 C029 C01K -57.1(15) . . . . ?
 C05L C017 C029 C01D 130.2(13) . . . . ?
 C05T C02R C03K N02G 3.9(17) . . . . ?
 C05T C02R C03K C03B -179.6(12) . . . . ?
 C05T C02R C071 C04B -176.2(13) . . . . ?
 C06X C04F C05R C04A 78.8(16) . . . . ?
 C06X C04F C05R C043 -99.2(15) . . . . ?
 C06G C07A C07F C01D 104.9(15) . . . . ?
 C06G C07A C07F C02P -68.0(16) . . . . ?
 C07F C01D C029 C01K -4.0(17) . . . . ?
 C07F C01D C029 C017 169.1(12) . . . . ?
 C07F C02P C041 C01K -3(2) . . . . ?
 C07B C04F C05R C04A -43.8(17) . . . . ?
 C07B C04F C05R C043 138.2(13) . . . . ?
 C07C C05D C05A C036 109.7(16) . . . . ?
 C07R C05D C05A C036 -128.5(15) . . . . ?
 C029 C01K C041 C02P 4(2) . . . . ?
 C029 C01D C07F C02P 4.5(19) . . . . ?
 C029 C01D C07F C07A -168.4(12) . . . . ?
 C036 N00I C01D C07F 89.4(14) . . . . ?
 C036 N00I C01D C029 -89.1(14) . . . . ?
 C036 N00I C02H Au04 179.3(8) . . . . ?
 C036 N00I C02H C05D -0.4(14) . . . . ?
 C041 C01K C029 C01D -0.1(18) . . . . ?
 C041 C01K C029 C017 -173.5(12) . . . . ?
 C041 C02P C07F C01D -1(2) . . . . ?
 C041 C02P C07F C07A 172.6(13) . . . . ?
 C043 N00U C01N N00V 1.3(19) . . . . ?
 C043 N00U C01N N02G -172.9(11) . . . . ?
 C043 N00U C070 C03Z -8.7(18) . . . . ?
 C043 N00U C070 C052 172.2(11) . . . . ?
 C043 C02W C05J C064 1.5(19) . . . . ?
 C043 C02W C062 C02Q 165.9(11) . . . . ?
 C043 C02W C062 C065 -70.8(16) . . . . ?
 C052 N02G C03K C02R 95.9(14) . . . . ?
 C052 N02G C03K C03B -80.8(15) . . . . ?
 C058 C03B C03K C02R 175.9(12) . . . . ?
 C058 C03B C03K N02G -7.7(17) . . . . ?
 C062 C02W C05J C064 -179.1(12) . . . . ?
 C062 C02W C043 N00U -0.3(17) . . . . ?
 C062 C02W C043 C05R 179.7(11) . . . . ?
 C064 C04A C05R C04F -177.7(12) . . . . ?
 C064 C04A C05R C043 0(2) . . . . ?
 C070 N00U C01N N00V 174.0(12) . . . . ?
 C070 N00U C01N N02G -0.3(13) . . . . ?
 C070 N00U C043 C02W 111.5(13) . . . . ?
 C070 N00U C043 C05R -68.5(15) . . . . ?
 C071 C02R C03K N02G -173.4(11) . . . . ?
 C071 C02R C03K C03B 3.1(18) . . . . ?
 C071 C02R C05T C03C 81.5(19) . . . . ?
 C071 C02R C05T C03H -41.1(18) . . . . ?
 C07W O07O C7 C3 -172(2) . . . . ?
 C7 O07O C07W C07Q 180(2) . . . . ?

loop_
  _diffrn_refln_index_h
  _diffrn_refln_index_k
  _diffrn_refln_index_l
  _diffrn_refln_intensity_net
  _diffrn_refln_intensity_u
  _diffrn_refln_scale_group_code
 0 0 -66 191127 29909 1
 2 0 -66 140663 13589 1
 0 1 -66 68046 12512 1
 1 1 -66 42293 9953 1
 2 1 -66 17375 5514 1
 0 2 -66 6558 7715 1
 1 2 -66 58939 7859 1
 2 0 -65 32242 8322 1
 4 0 -65 11577 9812 1
 1 1 -65 55987 6385 1
 2 1 -65 -4213 4213 1
 3 1 -65 17920 6906 1
 4 1 -65 66775 7757 1
 1 2 -65 84458 6996 1
 2 2 -65 913 4731 1
 3 2 -65 20350 6758 1
 4 2 -65 1272 12100 1
 1 3 -65 35984 6447 1
 2 3 -65 8439 6253 1
 0 0 -64 2570 8575 1
 2 0 -64 250686 16040 1
 4 0 -64 35037 8470 1
 0 1 -64 68015 10482 1
 1 1 -64 64907 6421 1
 2 1 -64 7797 4655 1
 3 1 -64 32241 5671 1
 4 1 -64 158638 9571 1
 5 1 -64 118566 11685 1
 0 2 -64 -5704 5704 1
 1 2 -64 34202 5744 1
 2 2 -64 10545 5002 1
 3 2 -64 197503 10312 1
 4 2 -64 5184 5641 1
 5 2 -64 7708 5544 1
 0 3 -64 92007 11746 1
 1 3 -64 43137 6417 1
 2 3 -64 38595 6357 1
 3 3 -64 14416 5392 1
 4 3 -64 79253 8569 1
 0 4 -64 30480 8253 1
 1 4 -64 -4526 4587 1
 2 4 -64 227432 13413 1
 3 4 -64 -3340 5934 1
 2 0 -63 25176 7061 1
 4 0 -63 24444 8551 1
 6 0 -63 52351 11050 1
 1 1 -63 25296 5036 1
 2 1 -63 31161 5459 1
 3 1 -63 44493 6627 1
 4 1 -63 55569 6773 1
 5 1 -63 11042 5115 1
 6 1 -63 46846 8036 1
 1 2 -63 44390 5546 1
 2 2 -63 4566 4262 1
 3 2 -63 67860 6981 1
 4 2 -63 -227 4445 1
 5 2 -63 26029 5731 1
 6 2 -63 -5076 5076 1
 1 3 -63 27251 5090 1
 2 3 -63 18124 4980 1
 3 3 -63 11065 4723 1
 4 3 -63 13479 5408 1
 5 3 -63 798 5476 1
 1 4 -63 -4504 4542 1
 2 4 -63 1421 4900 1
 3 4 -63 358 5059 1
 4 4 -63 42340 7173 1
 1 5 -63 54287 7605 1
 2 5 -63 1261 5951 1
 3 5 -63 23618 12361 1
 0 0 -62 187794 16707 1
 2 0 -62 81831 9536 1
 4 0 -62 161200 13431 1
 6 0 -62 45034 9009 1
 0 1 -62 2942 5561 1
 1 1 -62 23975 4765 1
 2 1 -62 62600 5824 1
 3 1 -62 94464 7110 1
 4 1 -62 45980 6118 1
 5 1 -62 18641 5319 1
 6 1 -62 56801 6869 1
 7 1 -62 165469 11435 1
 0 2 -62 1004 5662 1
 1 2 -62 89602 6902 1
 2 2 -62 4984 4284 1
 3 2 -62 101074 7347 1
 4 2 -62 3337 4623 1
 5 2 -62 256017 12735 1
 6 2 -62 4348 4828 1
 7 2 -62 56445 8239 1
 0 3 -62 62154 8247 1
 1 3 -62 21399 4826 1
 2 3 -62 158099 8836 1
 3 3 -62 32640 5452 1
 4 3 -62 29263 5524 1
 5 3 -62 44563 6851 1
 6 3 -62 44252 7365 1
 0 4 -62 172779 14920 1
 1 4 -62 12226 5048 1
 2 4 -62 13903 5271 1
 3 4 -62 300 4606 1
 4 4 -62 109036 8437 1
 5 4 -62 1376 5471 1
 0 5 -62 63170 9931 1
 1 5 -62 17396 5309 1
 2 5 -62 42358 6360 1
 3 5 -62 157475 10341 1
 4 5 -62 -964 6036 1
 0 6 -62 2425 7284 1
 1 6 -62 87357 8604 1
 2 6 -62 6987 6309 1
 2 0 -61 -1345 6378 1
 4 0 -61 43932 8442 1
 6 0 -61 189265 19216 1
 8 0 -61 37606 8691 1
 1 1 -61 82610 6416 1
 2 1 -61 8828 4284 1
 3 1 -61 26442 5147 1
 4 1 -61 20698 5035 1
 5 1 -61 1235 4575 1
 6 1 -61 44680 6284 1
 7 1 -61 14217 5290 1
 8 1 -61 16332 5417 1
 1 2 -61 67406 6024 1
 2 2 -61 -210 4035 1
 3 2 -61 40951 5349 1
 4 2 -61 -2495 4066 1
 5 2 -61 32319 5919 1
 6 2 -61 -1356 4699 1
 7 2 -61 16445 5355 1
 1 3 -61 31008 5242 1
 2 3 -61 11461 4374 1
 3 3 -61 11429 4510 1
 4 3 -61 29386 5388 1
 5 3 -61 -1033 4154 1
 6 3 -61 53150 6758 1
 7 3 -61 -1200 5559 1
 1 4 -61 -2727 4360 1
 2 4 -61 52839 6283 1
 3 4 -61 1517 4458 1
 4 4 -61 40440 6223 1
 5 4 -61 -4645 4645 1
 6 4 -61 87132 9138 1
 1 5 -61 16982 5206 1
 2 5 -61 862 4572 1
 3 5 -61 66158 7222 1
 4 5 -61 1185 4967 1
 5 5 -61 21082 7463 1
 1 6 -61 53518 6572 1
 2 6 -61 20857 6312 1
 3 6 -61 55860 7808 1
 4 6 -61 7158 7349 1
 0 0 -60 436682 31142 1
 2 0 -60 36351 12145 1
 4 0 -60 110544 10952 1
 6 0 -60 98395 10745 1
 8 0 -60 44421 8764 1
 0 1 -60 11786 5735 1
 1 1 -60 79842 5859 1
 2 1 -60 116909 7025 1
 3 1 -60 67209 5880 1
 4 1 -60 8370 4891 1
 5 1 -60 28048 5408 1
 6 1 -60 58601 7070 1
 7 1 -60 131668 8970 1
 8 1 -60 20315 5406 1
 0 2 -60 25693 6463 1
 1 2 -60 75901 6238 1
 2 2 -60 -1903 3718 1
 3 2 -60 51105 5456 1
 4 2 -60 -3609 3609 1
 5 2 -60 244618 11023 1
 6 2 -60 -2608 4645 1
 7 2 -60 63165 7151 1
 8 2 -60 -3513 4675 1
 0 3 -60 4372 5582 1
 1 3 -60 31201 5004 1
 2 3 -60 78796 6484 1
 3 3 -60 78812 6633 1
 4 3 -60 33063 5186 1
 5 3 -60 3959 4429 1
 6 3 -60 70358 6807 1
 7 3 -60 119407 8983 1
 8 3 -60 47611 7725 1
 0 4 -60 263062 15932 1
 1 4 -60 7647 4400 1
 2 4 -60 89483 7316 1
 3 4 -60 -3367 4218 1
 4 4 -60 168281 9757 1
 5 4 -60 4071 5013 1
 6 4 -60 65858 7382 1
 7 4 -60 -2728 5261 1
 0 5 -60 -1929 6131 1
 1 5 -60 25615 5628 1
 2 5 -60 19139 5473 1
 3 5 -60 227216 11794 1
 4 5 -60 21958 5631 1
 5 5 -60 42179 6848 1
 6 5 -60 8422 6483 1
 0 6 -60 -2113 6702 1
 1 6 -60 90629 7714 1
 2 6 -60 7506 5038 1
 3 6 -60 31128 5699 1
 4 6 -60 22405 6382 1
 5 6 -60 77395 8395 1
 0 7 -60 72020 11882 1
 1 7 -60 10886 6273 1
 2 7 -60 215067 11663 1
 3 7 -60 -5224 18762 1
 2 0 -59 34467 6357 1
 4 0 -59 21068 7783 1
 6 0 -59 39833 8466 1
 8 0 -59 70933 9823 1
 1 1 -59 102043 7078 1
 2 1 -59 22107 4464 1
 3 1 -59 41351 4874 1
 4 1 -59 24186 5060 1
 5 1 -59 4209 4599 1
 6 1 -59 60555 6766 1
 7 1 -59 23949 5499 1
 8 1 -59 73754 6971 1
 9 1 -59 35439 6738 1
 1 2 -59 41049 5207 1
 2 2 -59 -204 3462 1
 3 2 -59 74885 5939 1
 4 2 -59 -3705 3705 1
 5 2 -59 17071 4686 1
 6 2 -59 1594 4611 1
 7 2 -59 10493 4926 1
 8 2 -59 -2016 4370 1
 9 2 -59 15854 6135 1
 1 3 -59 37057 4956 1
 2 3 -59 8358 4073 1
 3 3 -59 40929 5271 1
 4 3 -59 39083 5244 1
 5 3 -59 2412 4008 1
 6 3 -59 50385 6426 1
 7 3 -59 1871 4494 1
 8 3 -59 18296 5359 1
 1 4 -59 8748 4540 1
 2 4 -59 49633 6028 1
 3 4 -59 1745 4525 1
 4 4 -59 55869 7164 1
 5 4 -59 1046 4931 1
 6 4 -59 94768 8097 1
 7 4 -59 -1283 4817 1
 8 4 -59 57116 7672 1
 1 5 -59 22175 5224 1
 2 5 -59 1006 4382 1
 3 5 -59 8045 4879 1
 4 5 -59 26675 5790 1
 5 5 -59 15701 5414 1
 6 5 -59 9502 5413 1
 7 5 -59 2373 5847 1
 1 6 -59 112425 8214 1
 2 6 -59 -4250 4250 1
 3 6 -59 55454 6724 1
 4 6 -59 39123 7491 1
 5 6 -59 14040 5740 1
 6 6 -59 13396 5956 1
 1 7 -59 13802 4963 1
 2 7 -59 3029 4725 1
 3 7 -59 5415 5747 1
 4 7 -59 14727 5557 1
 0 0 -58 28015 8415 1
 2 0 -58 434997 19755 1
 4 0 -58 32701 8057 1
 6 0 -58 18723 6795 1
 8 0 -58 154383 12884 1
 10 0 -58 34875 8508 1
 0 1 -58 134783 9442 1
 1 1 -58 108275 6434 1
 2 1 -58 -3004 3628 1
 3 1 -58 32484 4665 1
 4 1 -58 170402 8586 1
 5 1 -58 65917 6647 1
 6 1 -58 23398 5147 1
 7 1 -58 961 4422 1
 8 1 -58 67087 6481 1
 9 1 -58 221242 13468 1
 10 1 -58 70460 8800 1
 0 2 -58 1253 5478 1
 1 2 -58 46801 5071 1
 2 2 -58 9530 3818 1
 3 2 -58 318417 11807 1
 4 2 -58 -3581 3581 1
 5 2 -58 22744 4970 1
 6 2 -58 2704 4440 1
 7 2 -58 392821 16512 1
 8 2 -58 18459 4958 1
 9 2 -58 23969 5461 1
 0 3 -58 324527 16825 1
 1 3 -58 35455 4794 1
 2 3 -58 16494 4245 1
 3 3 -58 9492 4091 1
 4 3 -58 97213 6622 1
 5 3 -58 117285 7631 1
 6 3 -58 39825 6647 1
 7 3 -58 -1062 4138 1
 8 3 -58 41412 6190 1
 9 3 -58 132969 9632 1
 0 4 -58 66205 10716 1
 1 4 -58 25941 4810 1
 2 4 -58 234156 10768 1
 3 4 -58 460 3912 1
 4 4 -58 31074 5153 1
 5 4 -58 5796 4579 1
 6 4 -58 187611 10283 1
 7 4 -58 19255 5714 1
 8 4 -58 105031 8449 1
 0 5 -58 152810 13228 1
 1 5 -58 66474 6456 1
 2 5 -58 1700 4351 1
 3 5 -58 7351 4651 1
 4 5 -58 69756 6884 1
 5 5 -58 391196 16407 1
 6 5 -58 -4654 4654 1
 7 5 -58 18781 5972 1
 8 5 -58 11763 5919 1
 0 6 -58 5992 6432 1
 1 6 -58 77728 6991 1
 2 6 -58 13043 4986 1
 3 6 -58 159437 10176 1
 4 6 -58 4619 4719 1
 5 6 -58 10803 5256 1
 6 6 -58 30180 6431 1
 7 6 -58 186233 13750 1
 0 7 -58 310092 18534 1
 1 7 -58 18842 5094 1
 2 7 -58 25916 5899 1
 3 7 -58 6064 5324 1
 4 7 -58 96394 8344 1
 5 7 -58 33652 6898 1
 0 8 -58 7671 8629 1
 1 8 -58 12950 6102 1
 2 8 -58 179084 10498 1
 3 8 -58 3328 11323 1
 2 0 -57 30807 6822 1
 4 0 -57 27837 7101 1
 6 0 -57 58382 10367 1
 8 0 -57 87624 9868 1
 10 0 -57 105215 13181 1
 1 1 -57 85331 5432 1
 2 1 -57 18293 4095 1
 3 1 -57 58179 5183 1
 4 1 -57 50141 5549 1
 5 1 -57 32675 5160 1
 6 1 -57 33229 5468 1
 7 1 -57 1619 4560 1
 8 1 -57 42809 5958 1
 9 1 -57 34902 5847 1
 10 1 -57 15063 5836 1
 1 2 -57 131491 8350 1
 2 2 -57 7291 3766 1
 3 2 -57 89983 6392 1
 4 2 -57 2534 3741 1
 5 2 -57 32246 5015 1
 6 2 -57 2433 4205 1
 7 2 -57 23899 5850 1
 8 2 -57 2843 4639 1
 9 2 -57 6085 4514 1
 10 2 -57 -2621 5023 1
 1 3 -57 11416 3907 1
 2 3 -57 -1076 3532 1
 3 3 -57 47393 5088 1
 4 3 -57 28909 4654 1
 5 3 -57 14251 4404 1
 6 3 -57 98985 7015 1
 7 3 -57 4599 4262 1
 8 3 -57 108671 7558 1
 9 3 -57 14141 4859 1
 10 3 -57 36075 9956 1
 1 4 -57 7332 4103 1
 2 4 -57 28808 4840 1
 3 4 -57 -269 3943 1
 4 4 -57 54337 5772 1
 5 4 -57 773 4143 1
 6 4 -57 111746 7889 1
 7 4 -57 9365 4849 1
 8 4 -57 52754 7033 1
 9 4 -57 -919 5139 1
 1 5 -57 46631 5920 1
 2 5 -57 -1104 4188 1
 3 5 -57 36642 5712 1
 4 5 -57 23728 5379 1
 5 5 -57 33603 5979 1
 6 5 -57 18243 5679 1
 7 5 -57 35205 5768 1
 8 5 -57 24696 6292 1
 1 6 -57 103849 7710 1
 2 6 -57 22865 5183 1
 3 6 -57 41293 7482 1
 4 6 -57 24722 5387 1
 5 6 -57 42333 6305 1
 6 6 -57 30378 6194 1
 7 6 -57 15137 7440 1
 1 7 -57 30556 5415 1
 2 7 -57 11258 4593 1
 3 7 -57 15681 5099 1
 4 7 -57 47575 6312 1
 5 7 -57 16978 5529 1
 6 7 -57 29339 7455 1
 1 8 -57 20999 5429 1
 2 8 -57 17145 5190 1
 3 8 -57 506 5491 1
 4 8 -57 23445 6271 1
 0 0 -56 445270 32779 1
 2 0 -56 348809 16852 1
 4 0 -56 81394 10173 1
 6 0 -56 198811 14105 1
 8 0 -56 48428 10228 1
 10 0 -56 201868 14997 1
 0 1 -56 150088 11956 1
 1 1 -56 92058 6136 1
 2 1 -56 44773 4894 1
 3 1 -56 44673 4794 1
 4 1 -56 110407 6908 1
 5 1 -56 186509 9404 1
 6 1 -56 51682 6335 1
 7 1 -56 54019 6383 1
 8 1 -56 26449 5207 1
 9 1 -56 90969 7758 1
 10 1 -56 52816 6835 1
 11 1 -56 115938 9902 1
 0 2 -56 13895 5335 1
 1 2 -56 118858 6583 1
 2 2 -56 -3551 3551 1
 3 2 -56 215883 9366 1
 4 2 -56 -3727 3727 1
 5 2 -56 322222 12171 1
 6 2 -56 6602 4094 1
 7 2 -56 236657 11023 1
 8 2 -56 3904 4388 1
 9 2 -56 131028 8388 1
 10 2 -56 7035 4925 1
 0 3 -56 313932 16714 1
 1 3 -56 21681 4403 1
 2 3 -56 27297 4440 1
 3 3 -56 48982 5048 1
 4 3 -56 108967 7017 1
 5 3 -56 119885 7394 1
 6 3 -56 115449 8340 1
 7 3 -56 65743 6305 1
 8 3 -56 73205 6343 1
 9 3 -56 69976 8726 1
 10 3 -56 42251 6292 1
 0 4 -56 146525 10370 1
 1 4 -56 6614 3697 1
 2 4 -56 276812 11217 1
 3 4 -56 10929 3957 1
 4 4 -56 129568 7357 1
 5 4 -56 -1377 3741 1
 6 4 -56 109860 7491 1
 7 4 -56 30251 5170 1
 8 4 -56 68546 6974 1
 9 4 -56 2893 4575 1
 10 4 -56 55703 9830 1
 0 5 -56 145941 14909 1
 1 5 -56 117386 7990 1
 2 5 -56 25429 5499 1
 3 5 -56 223987 11627 1
 4 5 -56 29704 5698 1
 5 5 -56 151461 11076 1
 6 5 -56 20652 5566 1
 7 5 -56 149335 10009 1
 8 5 -56 24680 5578 1
 9 5 -56 129266 11644 1
 0 6 -56 31902 7812 1
 1 6 -56 80319 7033 1
 2 6 -56 83124 7231 1
 3 6 -56 127071 8377 1
 4 6 -56 23559 5440 1
 5 6 -56 81082 7418 1
 6 6 -56 10516 5035 1
 7 6 -56 182523 10615 1
 8 6 -56 10404 7857 1
 0 7 -56 176338 13078 1
 1 7 -56 22954 4899 1
 2 7 -56 149044 8614 1
 3 7 -56 23043 5389 1
 4 7 -56 129158 9166 1
 5 7 -56 56036 6529 1
 6 7 -56 19593 6012 1
 7 7 -56 -5010 5010 1
 0 8 -56 97419 10633 1
 1 8 -56 42170 5825 1
 2 8 -56 128492 8555 1
 3 8 -56 19069 5128 1
 4 8 -56 108549 8884 1
 5 8 -56 4478 5674 1
 0 9 -56 19495 10073 1
 1 9 -56 88515 8247 1
 2 9 -56 14720 5644 1
 2 0 -55 10211 4977 1
 4 0 -55 134494 10907 1
 6 0 -55 98168 10125 1
 8 0 -55 58047 8455 1
 10 0 -55 98054 10692 1
 1 1 -55 101664 5766 1
 2 1 -55 14984 3818 1
 3 1 -55 35604 5794 1
 4 1 -55 87973 6494 1
 5 1 -55 72459 6182 1
 6 1 -55 49458 7126 1
 7 1 -55 62273 7414 1
 8 1 -55 23624 5088 1
 9 1 -55 17468 5027 1
 10 1 -55 28222 5475 1
 11 1 -55 34016 6409 1
 1 2 -55 162244 7520 1
 2 2 -55 -418 3812 1
 3 2 -55 79869 6264 1
 4 2 -55 1027 3776 1
 5 2 -55 70184 7500 1
 6 2 -55 -2655 3770 1
 7 2 -55 6921 4328 1
 8 2 -55 -1598 4041 1
 9 2 -55 20551 5142 1
 10 2 -55 7693 5041 1
 11 2 -55 47052 7504 1
 1 3 -55 76671 6258 1
 2 3 -55 11850 4286 1
 3 3 -55 33005 5366 1
 4 3 -55 49484 5195 1
 5 3 -55 6209 4353 1
 6 3 -55 64735 6311 1
 7 3 -55 9639 4268 1
 8 3 -55 57205 6192 1
 9 3 -55 -108 3993 1
 10 3 -55 47014 6258 1
 11 3 -55 -762 8086 1
 1 4 -55 4991 4508 1
 2 4 -55 20413 5137 1
 3 4 -55 5806 4026 1
 4 4 -55 82613 6126 1
 5 4 -55 29974 4919 1
 6 4 -55 66582 6225 1
 7 4 -55 3413 4065 1
 8 4 -55 161910 9509 1
 9 4 -55 -4382 4382 1
 10 4 -55 41156 6594 1
 1 5 -55 104015 9029 1
 2 5 -55 -1073 4595 1
 3 5 -55 126829 8820 1
 4 5 -55 3375 4325 1
 5 5 -55 41847 6039 1
 6 5 -55 17197 5330 1
 7 5 -55 6081 4434 1
 8 5 -55 23349 5659 1
 9 5 -55 3508 4815 1
 1 6 -55 71097 6480 1
 2 6 -55 -1129 4428 1
 3 6 -55 98555 7473 1
 4 6 -55 15660 4927 1
 5 6 -55 36699 5805 1
 6 6 -55 7641 4839 1
 7 6 -55 -1154 4539 1
 8 6 -55 19622 5679 1
 9 6 -55 16769 7558 1
 1 7 -55 31540 5086 1
 2 7 -55 39607 5434 1
 3 7 -55 10307 4606 1
 4 7 -55 25566 5311 1
 5 7 -55 249 4550 1
 6 7 -55 39171 6521 1
 7 7 -55 6209 5580 1
 1 8 -55 14444 4759 1
 2 8 -55 23109 5054 1
 3 8 -55 9367 4621 1
 4 8 -55 43755 6029 1
 5 8 -55 13388 5833 1
 6 8 -55 30986 6569 1
 1 9 -55 62076 6681 1
 2 9 -55 -3266 5024 1
 3 9 -55 34984 7984 1
 4 9 -55 20582 10810 1
 0 0 -54 518571 32873 1
 2 0 -54 7913 4656 1
 4 0 -54 520563 28415 1
 6 0 -54 90146 9667 1
 8 0 -54 89850 10615 1
 10 0 -54 227124 15833 1
 12 0 -54 19448 12071 1
 0 1 -54 -417 4363 1
 1 1 -54 45607 4268 1
 2 1 -54 305717 10410 1
 3 1 -54 235953 9531 1
 4 1 -54 12453 4579 1
 5 1 -54 26411 4799 1
 6 1 -54 99504 7778 1
 7 1 -54 304295 15537 1
 8 1 -54 26635 5009 1
 9 1 -54 8594 4468 1
 10 1 -54 16063 4871 1
 11 1 -54 140799 9171 1
 0 2 -54 2501 4425 1
 1 2 -54 261043 9353 1
 2 2 -54 -369 3204 1
 3 2 -54 58191 5209 1
 4 2 -54 27463 5105 1
 5 2 -54 498042 16344 1
 6 2 -54 -1488 3956 1
 7 2 -54 16495 4794 1
 8 2 -54 -1581 3920 1
 9 2 -54 351595 14458 1
 10 2 -54 1120 4431 1
 11 2 -54 9720 4934 1
 0 3 -54 3847 4965 1
 1 3 -54 65601 5180 1
 2 3 -54 424838 14843 1
 3 3 -54 77301 6327 1
 4 3 -54 17308 4999 1
 5 3 -54 2410 3738 1
 6 3 -54 158219 8447 1
 7 3 -54 222966 10296 1
 8 3 -54 56253 5589 1
 9 3 -54 9332 4438 1
 10 3 -54 19269 5166 1
 11 3 -54 85036 8028 1
 0 4 -54 690928 28414 1
 1 4 -54 -1490 4109 1
 2 4 -54 15974 4473 1
 3 4 -54 6081 4126 1
 4 4 -54 356034 14343 1
 5 4 -54 21331 4380 1
 6 4 -54 29888 5002 1
 7 4 -54 1361 4159 1
 8 4 -54 86153 6422 1
 9 4 -54 14367 4696 1
 10 4 -54 111645 8164 1
 11 4 -54 15751 11736 1
 0 5 -54 -7136 7136 1
 1 5 -54 130590 8090 1
 2 5 -54 121908 8687 1
 3 5 -54 274613 13558 1
 4 5 -54 15415 4938 1
 5 5 -54 53356 5852 1
 6 5 -54 27531 5287 1
 7 5 -54 300193 12893 1
 8 5 -54 3434 4233 1
 9 5 -54 -3319 4545 1
 10 5 -54 6443 6550 1
 0 6 -54 30859 7538 1
 1 6 -54 129622 10161 1
 2 6 -54 19200 5933 1
 3 6 -54 24197 5390 1
 4 6 -54 42319 5603 1
 5 6 -54 319363 13784 1
 6 6 -54 5318 4831 1
 7 6 -54 14599 5081 1
 8 6 -54 7313 4968 1
 9 6 -54 311219 17656 1
 0 7 -54 -2367 6788 1
 1 7 -54 9195 4901 1
 2 7 -54 389213 15713 1
 3 7 -54 3482 4396 1
 4 7 -54 27247 6023 1
 5 7 -54 -3427 4714 1
 6 7 -54 188797 11502 1
 7 7 -54 104032 8498 1
 8 7 -54 68888 9263 1
 0 8 -54 292251 18353 1
 1 8 -54 26994 5363 1
 2 8 -54 3451 4323 1
 3 8 -54 9830 4493 1
 4 8 -54 193786 11483 1
 5 8 -54 100093 8055 1
 6 8 -54 26817 5927 1
 7 8 -54 5061 5424 1
 0 9 -54 8458 6625 1
 1 9 -54 51116 6154 1
 2 9 -54 -3597 4459 1
 3 9 -54 206865 10811 1
 4 9 -54 6451 5460 1
 5 9 -54 7637 5633 1
 2 0 -53 63792 6636 1
 4 0 -53 93706 8366 1
 6 0 -53 173807 12860 1
 8 0 -53 201397 14107 1
 10 0 -53 69719 9067 1
 12 0 -53 19749 8593 1
 1 1 -53 67107 4667 1
 2 1 -53 41038 4314 1
 3 1 -53 111492 5844 1
 4 1 -53 19193 3977 1
 5 1 -53 46280 5348 1
 6 1 -53 47512 5318 1
 7 1 -53 14128 4887 1
 8 1 -53 43308 5557 1
 9 1 -53 12934 4655 1
 10 1 -53 131787 8174 1
 11 1 -53 31306 5390 1
 12 1 -53 11482 5963 1
 1 2 -53 183238 7625 1
 2 2 -53 10904 3517 1
 3 2 -53 296709 10643 1
 4 2 -53 7667 3586 1
 5 2 -53 30076 5247 1
 6 2 -53 1506 3794 1
 7 2 -53 11785 4223 1
 8 2 -53 9378 4387 1
 9 2 -53 31963 5024 1
 10 2 -53 1133 4315 1
 11 2 -53 15708 5284 1
 12 2 -53 11511 5772 1
 1 3 -53 74640 5418 1
 2 3 -53 22582 4159 1
 3 3 -53 31058 4369 1
 4 3 -53 25735 4425 1
 5 3 -53 14719 4960 1
 6 3 -53 91868 6922 1
 7 3 -53 7736 4046 1
 8 3 -53 43920 5099 1
 9 3 -53 5959 4206 1
 10 3 -53 71488 6562 1
 11 3 -53 38934 6403 1
 1 4 -53 3224 3401 1
 2 4 -53 30558 4446 1
 3 4 -53 4355 4323 1
 4 4 -53 105219 7079 1
 5 4 -53 -947 4011 1
 6 4 -53 76661 6305 1
 7 4 -53 15028 5200 1
 8 4 -53 132595 7716 1
 9 4 -53 -2150 3952 1
 10 4 -53 57200 6077 1
 11 4 -53 3130 5406 1
 1 5 -53 143287 8099 1
 2 5 -53 10294 4281 1
 3 5 -53 32751 5400 1
 4 5 -53 9321 4726 1
 5 5 -53 107971 7959 1
 6 5 -53 2395 4051 1
 7 5 -53 7030 4326 1
 8 5 -53 12570 4543 1
 9 5 -53 -840 4760 1
 10 5 -53 15802 5241 1
 1 6 -53 148663 9061 1
 2 6 -53 -28 4567 1
 3 6 -53 78193 7126 1
 4 6 -53 13231 4904 1
 5 6 -53 24739 5474 1
 6 6 -53 6058 4485 1
 7 6 -53 46234 5930 1
 8 6 -53 11005 5139 1
 9 6 -53 16004 5328 1
 10 6 -53 3080 5530 1
 1 7 -53 26369 5029 1
 2 7 -53 27651 5089 1
 3 7 -53 1544 4234 1
 4 7 -53 67108 7071 1
 5 7 -53 4546 4495 1
 6 7 -53 145413 9099 1
 7 7 -53 7068 5287 1
 8 7 -53 16837 5562 1
 9 7 -53 5089 5063 1
 1 8 -53 12430 4994 1
 2 8 -53 4995 4585 1
 3 8 -53 13685 5232 1
 4 8 -53 64836 7460 1
 5 8 -53 17245 5570 1
 6 8 -53 71076 7477 1
 7 8 -53 18480 6508 1
 1 9 -53 76241 7737 1
 2 9 -53 7060 4925 1
 3 9 -53 54984 6758 1
 4 9 -53 685 4670 1
 5 9 -53 60117 7514 1
 6 9 -53 5270 7874 1
 1 10 -53 40097 8122 1
 2 10 -53 3444 6387 1
 3 10 -53 69636 17769 1
 0 0 -52 437693 24813 1
 2 0 -52 509022 20947 1
 4 0 -52 185078 10990 1
 6 0 -52 368796 20099 1
 8 0 -52 169886 12863 1
 10 0 -52 31285 7864 1
 12 0 -52 115958 12352 1
 0 1 -52 272192 12848 1
 1 1 -52 149753 8825 1
 2 1 -52 125443 6659 1
 3 1 -52 197729 8018 1
 4 1 -52 261780 9699 1
 5 1 -52 312308 11672 1
 6 1 -52 22070 4889 1
 7 1 -52 156443 9808 1
 8 1 -52 72226 6759 1
 9 1 -52 169855 9063 1
 10 1 -52 76104 7140 1
 11 1 -52 11060 4999 1
 12 1 -52 1856 4715 1
 0 2 -52 4959 4387 1
 1 2 -52 164762 6919 1
 2 2 -52 4962 3320 1
 3 2 -52 430523 13517 1
 4 2 -52 -1780 3432 1
 5 2 -52 98899 6755 1
 6 2 -52 10581 4970 1
 7 2 -52 404157 14386 1
 8 2 -52 4550 3795 1
 9 2 -52 215025 10833 1
 10 2 -52 2124 4498 1
 11 2 -52 212866 10485 1
 12 2 -52 4936 4955 1
 0 3 -52 246202 14662 1
 1 3 -52 111131 6088 1
 2 3 -52 278139 10153 1
 3 3 -52 91245 5873 1
 4 3 -52 197222 8727 1
 5 3 -52 115090 7402 1
 6 3 -52 106825 7692 1
 7 3 -52 24737 4518 1
 8 3 -52 79715 5991 1
 9 3 -52 65570 5952 1
 10 3 -52 97808 6713 1
 11 3 -52 14608 5310 1
 12 3 -52 45530 8054 1
 0 4 -52 329336 16598 1
 1 4 -52 23199 3936 1
 2 4 -52 502793 14519 1
 3 4 -52 1690 3306 1
 4 4 -52 187667 9897 1
 5 4 -52 -3003 3725 1
 6 4 -52 153875 8645 1
 7 4 -52 12274 3990 1
 8 4 -52 92360 6223 1
 9 4 -52 275 3880 1
 10 4 -52 75279 6456 1
 11 4 -52 3188 4799 1
 0 5 -52 111973 10794 1
 1 5 -52 179689 9059 1
 2 5 -52 62510 6388 1
 3 5 -52 105708 7550 1
 4 5 -52 41427 6365 1
 5 5 -52 244715 11742 1
 6 5 -52 9126 4642 1
 7 5 -52 147591 8227 1
 8 5 -52 19817 4716 1
 9 5 -52 206144 11668 1
 10 5 -52 30309 7423 1
 11 5 -52 114262 10557 1
 0 6 -52 48798 7961 1
 1 6 -52 85121 7037 1
 2 6 -52 35532 6320 1
 3 6 -52 188764 9434 1
 4 6 -52 4199 4280 1
 5 6 -52 173548 9952 1
 6 6 -52 7106 4457 1
 7 6 -52 208047 10778 1
 8 6 -52 26646 5456 1
 9 6 -52 30499 5731 1
 10 6 -52 -1356 6703 1
 0 7 -52 285549 16228 1
 1 7 -52 2257 4161 1
 2 7 -52 161714 8663 1
 3 7 -52 18796 4581 1
 4 7 -52 187843 10414 1
 5 7 -52 59376 6767 1
 6 7 -52 157565 9273 1
 7 7 -52 7465 4686 1
 8 7 -52 57136 6426 1
 9 7 -52 28493 8060 1
 0 8 -52 111682 10735 1
 1 8 -52 22052 4935 1
 2 8 -52 187793 9776 1
 3 8 -52 25628 5307 1
 4 8 -52 58705 7665 1
 5 8 -52 58537 6879 1
 6 8 -52 134234 8868 1
 7 8 -52 56494 6711 1
 8 8 -52 46105 8465 1
 0 9 -52 31281 7209 1
 1 9 -52 91941 6979 1
 2 9 -52 -601 4506 1
 3 9 -52 77824 8411 1
 4 9 -52 12562 5375 1
 5 9 -52 220373 13700 1
 6 9 -52 -2576 5664 1
 0 10 -52 37687 9412 1
 1 10 -52 53976 6894 1
 2 10 -52 84359 8545 1
 3 10 -52 90660 8780 1
 4 10 -52 53606 11478 1
 2 0 -51 74970 7552 1
 4 0 -51 87711 7825 1
 6 0 -51 236684 14240 1
 8 0 -51 73031 8661 1
 10 0 -51 209921 14241 1
 12 0 -51 11689 7400 1
 1 1 -51 123624 6225 1
 2 1 -51 -1757 2754 1
 3 1 -51 117068 6091 1
 4 1 -51 104900 6040 1
 5 1 -51 42254 4666 1
 6 1 -51 43593 4866 1
 7 1 -51 28568 7230 1
 8 1 -51 94866 6942 1
 9 1 -51 41104 5657 1
 10 1 -51 25831 5056 1
 11 1 -51 1561 4284 1
 12 1 -51 61868 6778 1
 13 1 -51 40747 7344 1
 1 2 -51 217335 8275 1
 2 2 -51 2013 3140 1
 3 2 -51 150155 7112 1
 4 2 -51 13793 3927 1
 5 2 -51 165296 8013 1
 6 2 -51 4338 3644 1
 7 2 -51 35383 5653 1
 8 2 -51 -3455 3455 1
 9 2 -51 10599 4026 1
 10 2 -51 4613 4353 1
 11 2 -51 87252 7335 1
 12 2 -51 -3348 4385 1
 1 3 -51 134127 6339 1
 2 3 -51 7666 3325 1
 3 3 -51 42518 4798 1
 4 3 -51 65338 5455 1
 5 3 -51 30494 4576 1
 6 3 -51 52466 5628 1
 7 3 -51 35870 5384 1
 8 3 -51 182308 8270 1
 9 3 -51 5824 3799 1
 10 3 -51 31255 5430 1
 11 3 -51 -3144 4443 1
 12 3 -51 67406 8037 1
 1 4 -51 11767 3497 1
 2 4 -51 51576 4568 1
 3 4 -51 2748 3276 1
 4 4 -51 23604 4139 1
 5 4 -51 3493 4319 1
 6 4 -51 138659 8870 1
 7 4 -51 31593 4956 1
 8 4 -51 52014 5056 1
 9 4 -51 17490 4519 1
 10 4 -51 158553 8246 1
 11 4 -51 580 4369 1
 12 4 -51 19794 6311 1
 1 5 -51 142938 7390 1
 2 5 -51 19066 4124 1
 3 5 -51 176033 8777 1
 4 5 -51 19249 4672 1
 5 5 -51 19821 5155 1
 6 5 -51 39886 5200 1
 7 5 -51 386 3835 1
 8 5 -51 40409 5430 1
 9 5 -51 26538 5014 1
 10 5 -51 29086 5788 1
 11 5 -51 4099 5332 1
 1 6 -51 70908 6384 1
 2 6 -51 20632 4642 1
 3 6 -51 97555 7971 1
 4 6 -51 5205 4269 1
 5 6 -51 49405 6017 1
 6 6 -51 10398 4452 1
 7 6 -51 51115 5710 1
 8 6 -51 15279 5142 1
 9 6 -51 5082 5012 1
 10 6 -51 5912 4724 1
 11 6 -51 54247 11269 1
 1 7 -51 20988 4662 1
 2 7 -51 16991 4494 1
 3 7 -51 32642 5095 1
 4 7 -51 75239 6348 1
 5 7 -51 2132 4682 1
 6 7 -51 33570 5605 1
 7 7 -51 28969 5456 1
 8 7 -51 176165 9570 1
 9 7 -51 -1081 4835 1
 10 7 -51 11567 5500 1
 1 8 -51 28048 5008 1
 2 8 -51 16697 4526 1
 3 8 -51 18326 4874 1
 4 8 -51 6614 4544 1
 5 8 -51 14277 4962 1
 6 8 -51 94613 8026 1
 7 8 -51 48567 6233 1
 8 8 -51 44248 6581 1
 9 8 -51 12735 9355 1
 1 9 -51 64443 6312 1
 2 9 -51 5160 4214 1
 3 9 -51 104818 7754 1
 4 9 -51 2741 4633 1
 5 9 -51 18848 5592 1
 6 9 -51 4838 5476 1
 7 9 -51 11419 6598 1
 1 10 -51 74325 6893 1
 2 10 -51 9815 5184 1
 3 10 -51 59078 7346 1
 4 10 -51 8365 5651 1
 5 10 -51 18683 7517 1
 0 0 -50 71808 9370 1
 2 0 -50 867223 27098 1
 4 0 -50 64823 6963 1
 6 0 -50 373044 17313 1
 8 0 -50 32039 6939 1
 10 0 -50 111419 11067 1
 12 0 -50 149335 12748 1
 0 1 -50 765334 27951 1
 1 1 -50 245871 9451 1
 2 1 -50 27776 3785 1
 3 1 -50 58633 4845 1
 4 1 -50 241718 9116 1
 5 1 -50 413780 13529 1
 6 1 -50 83606 5818 1
 7 1 -50 50108 5566 1
 8 1 -50 41956 4874 1
 9 1 -50 230880 10980 1
 10 1 -50 86049 7245 1
 11 1 -50 7588 4474 1
 12 1 -50 27970 5706 1
 13 1 -50 38991 6996 1
 0 2 -50 -1847 4296 1
 1 2 -50 309555 10411 1
 2 2 -50 16792 3456 1
 3 2 -50 362648 11473 1
 4 2 -50 23240 4247 1
 5 2 -50 80573 5633 1
 6 2 -50 961 3713 1
 7 2 -50 625302 18196 1
 8 2 -50 5349 4086 1
 9 2 -50 68021 5715 1
 10 2 -50 1265 4118 1
 11 2 -50 294190 12937 1
 12 2 -50 1641 4991 1
 13 2 -50 16143 6255 1
 0 3 -50 578694 20407 1
 1 3 -50 171954 6953 1
 2 3 -50 90076 5926 1
 3 3 -50 6308 3527 1
 4 3 -50 325079 12451 1
 5 3 -50 198023 9426 1
 6 3 -50 30900 4518 1
 7 3 -50 12788 4329 1
 8 3 -50 107169 6721 1
 9 3 -50 84930 6144 1
 10 3 -50 106384 6704 1
 11 3 -50 30375 5085 1
 12 3 -50 19043 5579 1
 13 3 -50 64386 9323 1
 0 4 -50 8522 4646 1
 1 4 -50 15793 3594 1
 2 4 -50 755126 20856 1
 3 4 -50 24209 3969 1
 4 4 -50 122575 6779 1
 5 4 -50 9893 3901 1
 6 4 -50 212869 10711 1
 7 4 -50 38877 4872 1
 8 4 -50 69856 5488 1
 9 4 -50 24141 4333 1
 10 4 -50 81118 6347 1
 11 4 -50 9882 4812 1
 12 4 -50 174464 10645 1
 0 5 -50 35035 6333 1
 1 5 -50 181841 8087 1
 2 5 -50 22824 4221 1
 3 5 -50 130548 6825 1
 4 5 -50 133629 6923 1
 5 5 -50 155766 8794 1
 6 5 -50 16444 4194 1
 7 5 -50 26057 4550 1
 8 5 -50 22069 4535 1
 9 5 -50 336815 12808 1
 10 5 -50 23925 5684 1
 11 5 -50 25595 5402 1
 12 5 -50 12007 10341 1
 0 6 -50 19402 7082 1
 1 6 -50 70970 6215 1
 2 6 -50 114707 8494 1
 3 6 -50 405055 14779 1
 4 6 -50 5451 4316 1
 5 6 -50 30923 6160 1
 6 6 -50 30457 5192 1
 7 6 -50 578894 22496 1
 8 6 -50 45065 6604 1
 9 6 -50 39218 5947 1
 10 6 -50 1934 4655 1
 11 6 -50 146041 13264 1
 0 7 -50 247657 15442 1
 1 7 -50 39242 5202 1
 2 7 -50 52696 5697 1
 3 7 -50 -2331 3987 1
 4 7 -50 370141 13758 1
 5 7 -50 21316 4797 1
 6 7 -50 57754 6073 1
 7 7 -50 18332 5260 1
 8 7 -50 147130 8578 1
 9 7 -50 30033 5731 1
 10 7 -50 43176 9840 1
 0 8 -50 50963 7978 1
 1 8 -50 26382 4826 1
 2 8 -50 351740 13223 1
 3 8 -50 101164 7075 1
 4 8 -50 36548 5344 1
 5 8 -50 6850 4543 1
 6 8 -50 113510 8059 1
 7 8 -50 30228 5813 1
 8 8 -50 34732 6141 1
 9 8 -50 30426 7708 1
 0 9 -50 3421 6438 1
 1 9 -50 134673 8191 1
 2 9 -50 -1897 4027 1
 3 9 -50 62170 6403 1
 4 9 -50 14446 4822 1
 5 9 -50 266506 12618 1
 6 9 -50 7033 5297 1
 7 9 -50 27903 5983 1
 8 9 -50 3579 6645 1
 0 10 -50 27369 7203 1
 1 10 -50 34187 5416 1
 2 10 -50 103441 8432 1
 3 10 -50 147076 9572 1
 4 10 -50 17793 5874 1
 5 10 -50 17762 6828 1
 6 10 -50 51204 9358 1
 0 11 -50 481974 37515 1
 1 11 -50 660 6838 1
 2 11 -50 45105 7502 1
 2 0 -49 54055 6382 1
 4 0 -49 163074 10187 1
 6 0 -49 270837 14254 1
 8 0 -49 159460 12016 1
 10 0 -49 82128 11548 1
 12 0 -49 48023 8596 1
 1 1 -49 136140 6136 1
 2 1 -49 13441 3454 1
 3 1 -49 99618 5591 1
 4 1 -49 41336 4201 1
 5 1 -49 42080 4633 1
 6 1 -49 91396 6078 1
 7 1 -49 81615 5903 1
 8 1 -49 34174 4851 1
 9 1 -49 7703 4454 1
 10 1 -49 103427 7575 1
 11 1 -49 21867 5115 1
 12 1 -49 56641 6696 1
 13 1 -49 25049 5655 1
 1 2 -49 430289 12235 1
 2 2 -49 6782 2952 1
 3 2 -49 138808 6436 1
 4 2 -49 4464 3376 1
 5 2 -49 73072 5846 1
 6 2 -49 9481 3703 1
 7 2 -49 62384 5299 1
 8 2 -49 10821 3954 1
 9 2 -49 34806 4665 1
 10 2 -49 2863 3754 1
 11 2 -49 46297 5861 1
 12 2 -49 -554 4366 1
 13 2 -49 79416 7766 1
 1 3 -49 35263 3670 1
 2 3 -49 32265 3855 1
 3 3 -49 57537 4818 1
 4 3 -49 49887 4964 1
 5 3 -49 62324 5637 1
 6 3 -49 82190 6155 1
 7 3 -49 17815 4052 1
 8 3 -49 55148 5579 1
 9 3 -49 7608 3848 1
 10 3 -49 93887 6488 1
 11 3 -49 24075 4535 1
 12 3 -49 33854 6021 1
 13 3 -49 27305 6845 1
 1 4 -49 11794 3203 1
 2 4 -49 34361 4040 1
 3 4 -49 85220 5589 1
 4 4 -49 136903 6648 1
 5 4 -49 1914 3617 1
 6 4 -49 104086 6380 1
 7 4 -49 -2329 4042 1
 8 4 -49 87258 6095 1
 9 4 -49 4328 3570 1
 10 4 -49 102606 6836 1
 11 4 -49 -4279 4279 1
 12 4 -49 56465 7112 1
 13 4 -49 16208 8973 1
 1 5 -49 174093 7416 1
 2 5 -49 12358 3610 1
 3 5 -49 186058 7769 1
 4 5 -49 25107 4344 1
 5 5 -49 37956 4689 1
 6 5 -49 8333 3899 1
 7 5 -49 13868 4203 1
 8 5 -49 40742 5422 1
 9 5 -49 18349 4430 1
 10 5 -49 14902 4790 1
 11 5 -49 33475 5635 1
 12 5 -49 8061 6003 1
 1 6 -49 131690 7550 1
 2 6 -49 8198 3916 1
 3 6 -49 123928 7459 1
 4 6 -49 41332 6630 1
 5 6 -49 87992 6770 1
 6 6 -49 1351 3798 1
 7 6 -49 32271 5155 1
 8 6 -49 19429 5079 1
 9 6 -49 11286 4650 1
 10 6 -49 23885 5372 1
 11 6 -49 24403 6188 1
 1 7 -49 15908 4517 1
 2 7 -49 72717 6091 1
 3 7 -49 6976 3997 1
 4 7 -49 66475 6332 1
 5 7 -49 13236 4754 1
 6 7 -49 156108 8669 1
 7 7 -49 -1018 3944 1
 8 7 -49 93895 7310 1
 9 7 -49 -3251 4211 1
 10 7 -49 49263 6558 1
 11 7 -49 1586 7368 1
 1 8 -49 17518 4401 1
 2 8 -49 31106 6176 1
 3 8 -49 10460 4284 1
 4 8 -49 45264 5404 1
 5 8 -49 -3901 3901 1
 6 8 -49 51858 6468 1
 7 8 -49 4246 4498 1
 8 8 -49 88361 7766 1
 9 8 -49 5148 4939 1
 10 8 -49 58843 23914 1
 1 9 -49 109389 7568 1
 2 9 -49 -1417 3828 1
 3 9 -49 162958 8817 1
 4 9 -49 7013 4368 1
 5 9 -49 16000 5115 1
 6 9 -49 -2183 4608 1
 7 9 -49 4605 4943 1
 8 9 -49 16834 6305 1
 1 10 -49 49831 6498 1
 2 10 -49 4555 4721 1
 3 10 -49 59742 6653 1
 4 10 -49 10280 5219 1
 5 10 -49 -2735 5554 1
 6 10 -49 21695 6605 1
 1 11 -49 4241 5849 1
 2 11 -49 10891 6703 1
 3 11 -49 6222 7387 1
 4 11 -49 23671 9167 1
 0 0 -48 1120477 62980 1
 2 0 -48 39605 5910 1
 4 0 -48 825527 27763 1
 6 0 -48 214079 13949 1
 8 0 -48 216937 13153 1
 10 0 -48 106016 10300 1
 12 0 -48 67758 10060 1
 14 0 -48 321737 23921 1
 0 1 -48 62988 6063 1
 1 1 -48 86252 4750 1
 2 1 -48 224041 7919 1
 3 1 -48 384719 11669 1
 4 1 -48 46950 4305 1
 5 1 -48 84521 7958 1
 6 1 -48 104194 6932 1
 7 1 -48 344446 11913 1
 8 1 -48 37643 4529 1
 9 1 -48 8099 3884 1
 10 1 -48 54250 6688 1
 11 1 -48 135449 8690 1
 12 1 -48 95377 7897 1
 13 1 -48 40146 6289 1
 14 1 -48 3308 5615 1
 0 2 -48 60193 6005 1
 1 2 -48 429241 12421 1
 2 2 -48 -393 2656 1
 3 2 -48 74525 4611 1
 4 2 -48 5777 3220 1
 5 2 -48 469307 14663 1
 6 2 -48 2713 3419 1
 7 2 -48 53240 5032 1
 8 2 -48 8037 3718 1
 9 2 -48 518407 18116 1
 10 2 -48 -880 3886 1
 11 2 -48 68832 6324 1
 12 2 -48 -4444 4769 1
 13 2 -48 224047 11431 1
 14 2 -48 9505 11136 1
 0 3 -48 110753 7708 1
 1 3 -48 11229 3360 1
 2 3 -48 698829 16870 1
 3 3 -48 204985 7941 1
 4 3 -48 38846 4258 1
 5 3 -48 101039 6646 1
 6 3 -48 217811 10111 1
 7 3 -48 138101 7354 1
 8 3 -48 49200 5154 1
 9 3 -48 14109 4016 1
 10 3 -48 41845 5084 1
 11 3 -48 85950 6372 1
 12 3 -48 152463 8995 1
 13 3 -48 9112 5326 1
 0 4 -48 644804 22938 1
 1 4 -48 12599 3583 1
 2 4 -48 29819 3737 1
 3 4 -48 41803 4263 1
 4 4 -48 519800 14638 1
 5 4 -48 57407 5382 1
 6 4 -48 88818 5977 1
 7 4 -48 2357 3687 1
 8 4 -48 88175 6256 1
 9 4 -48 8312 3736 1
 10 4 -48 205836 9431 1
 11 4 -48 -1458 3981 1
 12 4 -48 9301 4932 1
 13 4 -48 13861 5966 1
 0 5 -48 140250 8985 1
 1 5 -48 211571 8168 1
 2 5 -48 98841 5930 1
 3 5 -48 368836 11613 1
 4 5 -48 18051 3710 1
 5 5 -48 20476 3972 1
 6 5 -48 57111 5308 1
 7 5 -48 389295 13149 1
 8 5 -48 12955 4120 1
 9 5 -48 44734 5167 1
 10 5 -48 9445 4555 1
 11 5 -48 297853 15961 1
 12 5 -48 14345 5949 1
 0 6 -48 309278 17198 1
 1 6 -48 169076 9438 1
 2 6 -48 16806 4368 1
 3 6 -48 41523 5258 1
 4 6 -48 69372 5764 1
 5 6 -48 534633 19585 1
 6 6 -48 1103 3575 1
 7 6 -48 35310 5051 1
 8 6 -48 5474 4115 1
 9 6 -48 247083 12010 1
 10 6 -48 42928 5960 1
 11 6 -48 14059 5361 1
 12 6 -48 3124 6011 1
 0 7 -48 21171 6318 1
 1 7 -48 2563 3931 1
 2 7 -48 374498 16970 1
 3 7 -48 37274 5532 1
 4 7 -48 36025 5186 1
 5 7 -48 15122 4537 1
 6 7 -48 409865 14399 1
 7 7 -48 72495 8626 1
 8 7 -48 52432 6081 1
 9 7 -48 -4232 4232 1
 10 7 -48 19641 5411 1
 11 7 -48 7419 6881 1
 0 8 -48 537963 23524 1
 1 8 -48 48728 5142 1
 2 8 -48 45541 5304 1
 3 8 -48 6551 4214 1
 4 8 -48 207692 11262 1
 5 8 -48 185484 9768 1
 6 8 -48 16044 5401 1
 7 8 -48 23808 5240 1
 8 8 -48 78486 7525 1
 9 8 -48 25759 5890 1
 10 8 -48 73839 9817 1
 0 9 -48 5042 5940 1
 1 9 -48 107662 7233 1
 2 9 -48 23846 5020 1
 3 9 -48 253246 10761 1
 4 9 -48 22447 4922 1
 5 9 -48 19829 5124 1
 6 9 -48 768 4729 1
 7 9 -48 319474 14125 1
 8 9 -48 11953 6449 1
 9 9 -48 39422 7738 1
 0 10 -48 170765 13420 1
 1 10 -48 93598 6919 1
 2 10 -48 9947 4650 1
 3 10 -48 21160 5264 1
 4 10 -48 101037 9933 1
 5 10 -48 187530 11789 1
 6 10 -48 7168 5803 1
 7 10 -48 27814 7141 1
 0 11 -48 20275 10010 1
 1 11 -48 3826 6558 1
 2 11 -48 355254 17010 1
 3 11 -48 8448 6092 1
 4 11 -48 13787 6981 1
 5 11 -48 -6092 6092 1
 2 0 -47 150849 9272 1
 4 0 -47 322678 17765 1
 6 0 -47 80012 8359 1
 8 0 -47 319771 17816 1
 10 0 -47 103269 11223 1
 12 0 -47 72355 9026 1
 14 0 -47 19040 8279 1
 1 1 -47 105283 5236 1
 2 1 -47 41811 4264 1
 3 1 -47 126406 6078 1
 4 1 -47 3850 3114 1
 5 1 -47 135634 6951 1
 6 1 -47 40488 4409 1
 7 1 -47 35993 4358 1
 8 1 -47 34216 4283 1
 9 1 -47 15201 4055 1
 10 1 -47 95571 6733 1
 11 1 -47 29111 5528 1
 12 1 -47 13471 4938 1
 13 1 -47 12445 5145 1
 14 1 -47 23672 6293 1
 1 2 -47 249009 8223 1
 2 2 -47 -793 2561 1
 3 2 -47 235160 8015 1
 4 2 -47 15989 3494 1
 5 2 -47 32104 4840 1
 6 2 -47 6144 3429 1
 7 2 -47 40332 4461 1
 8 2 -47 4885 3352 1
 9 2 -47 42448 5116 1
 10 2 -47 -327 3636 1
 11 2 -47 14673 4338 1
 12 2 -47 5823 4486 1
 13 2 -47 125960 8694 1
 14 2 -47 497 6188 1
 1 3 -47 98356 5218 1
 2 3 -47 39059 3967 1
 3 3 -47 36556 4029 1
 4 3 -47 95216 5639 1
 5 3 -47 7793 3620 1
 6 3 -47 167661 7666 1
 7 3 -47 45969 4862 1
 8 3 -47 41455 4774 1
 9 3 -47 -1172 3666 1
 10 3 -47 140589 7199 1
 11 3 -47 13770 4145 1
 12 3 -47 32990 5299 1
 13 3 -47 15378 5812 1
 14 3 -47 74382 9171 1
 1 4 -47 19240 3344 1
 2 4 -47 8542 3144 1
 3 4 -47 7655 3179 1
 4 4 -47 95212 5693 1
 5 4 -47 10387 3489 1
 6 4 -47 153820 7816 1
 7 4 -47 7150 3717 1
 8 4 -47 155996 8684 1
 9 4 -47 1197 3299 1
 10 4 -47 68854 5653 1
 11 4 -47 2697 4023 1
 12 4 -47 80538 6923 1
 13 4 -47 10657 5088 1
 1 5 -47 344057 11259 1
 2 5 -47 1425 2932 1
 3 5 -47 104037 5927 1
 4 5 -47 7432 3852 1
 5 5 -47 116517 6666 1
 6 5 -47 20118 3971 1
 7 5 -47 15078 4770 1
 8 5 -47 28320 4313 1
 9 5 -47 14867 4149 1
 10 5 -47 97950 8271 1
 11 5 -47 66106 6578 1
 12 5 -47 4922 4893 1
 13 5 -47 4285 6433 1
 1 6 -47 67314 5840 1
 2 6 -47 2786 3563 1
 3 6 -47 88548 6118 1
 4 6 -47 17760 3935 1
 5 6 -47 42345 4820 1
 6 6 -47 21007 4933 1
 7 6 -47 85803 6630 1
 8 6 -47 3811 4442 1
 9 6 -47 23815 5580 1
 10 6 -47 14504 4998 1
 11 6 -47 14229 5518 1
 12 6 -47 52900 7221 1
 1 7 -47 18236 4046 1
 2 7 -47 25254 4265 1
 3 7 -47 13125 4140 1
 4 7 -47 116802 8404 1
 5 7 -47 5929 4311 1
 6 7 -47 230881 10354 1
 7 7 -47 8787 4385 1
 8 7 -47 43850 5589 1
 9 7 -47 3388 4919 1
 10 7 -47 37881 6164 1
 11 7 -47 4718 5243 1
 1 8 -47 22837 4601 1
 2 8 -47 4835 3910 1
 3 8 -47 18647 4418 1
 4 8 -47 69862 6159 1
 5 8 -47 9383 4519 1
 6 8 -47 53401 5967 1
 7 8 -47 37570 5745 1
 8 8 -47 115973 8239 1
 9 8 -47 -1068 4469 1
 10 8 -47 27260 5913 1
 1 9 -47 200578 9642 1
 2 9 -47 3186 3937 1
 3 9 -47 43472 5360 1
 4 9 -47 -2724 4056 1
 5 9 -47 37872 5827 1
 6 9 -47 10362 4947 1
 7 9 -47 11996 5181 1
 8 9 -47 4670 5161 1
 9 9 -47 4823 5399 1
 1 10 -47 80260 6768 1
 2 10 -47 13202 4944 1
 3 10 -47 83321 7041 1
 4 10 -47 15853 5343 1
 5 10 -47 15329 6117 1
 6 10 -47 10449 5572 1
 7 10 -47 22481 6455 1
 8 10 -47 24064 8423 1
 1 11 -47 9809 5623 1
 2 11 -47 35880 6573 1
 3 11 -47 1739 5679 1
 4 11 -47 21679 7091 1
 5 11 -47 5435 6606 1
 1 12 -47 46151 13229 1
 0 0 -46 291438 22776 1
 2 0 -46 220222 11684 1
 4 0 -46 790458 30185 1
 6 0 -46 384817 17249 1
 8 0 -46 107216 8415 1
 10 0 -46 138942 10996 1
 12 0 -46 65805 10412 1
 14 0 -46 262801 19456 1
 0 1 -46 402134 17140 1
 1 1 -46 99975 5537 1
 2 1 -46 260485 8935 1
 3 1 -46 322899 9963 1
 4 1 -46 82053 5046 1
 5 1 -46 341796 12452 1
 6 1 -46 48965 4761 1
 7 1 -46 329198 11362 1
 8 1 -46 55054 4750 1
 9 1 -46 62876 5234 1
 10 1 -46 58741 5936 1
 11 1 -46 57560 6300 1
 12 1 -46 91565 7396 1
 13 1 -46 39228 5981 1
 14 1 -46 17129 5602 1
 0 2 -46 -2415 3726 1
 1 2 -46 309634 9780 1
 2 2 -46 12194 2888 1
 3 2 -46 250386 8293 1
 4 2 -46 21971 3425 1
 5 2 -46 289948 10660 1
 6 2 -46 3057 3448 1
 7 2 -46 227681 8927 1
 8 2 -46 1699 3345 1
 9 2 -46 501389 15097 1
 10 2 -46 -3268 3877 1
 11 2 -46 166049 8044 1
 12 2 -46 -3956 3956 1
 13 2 -46 139305 9191 1
 14 2 -46 -4750 4750 1
 0 3 -46 235774 11392 1
 1 3 -46 106608 5255 1
 2 3 -46 249289 8275 1
 3 3 -46 87236 5464 1
 4 3 -46 299363 10215 1
 5 3 -46 28146 4139 1
 6 3 -46 246761 9823 1
 7 3 -46 91714 6053 1
 8 3 -46 112712 6501 1
 9 3 -46 41213 5381 1
 10 3 -46 133064 7140 1
 11 3 -46 31994 4633 1
 12 3 -46 94853 6943 1
 13 3 -46 51110 6739 1
 14 3 -46 17337 7067 1
 0 4 -46 663925 21489 1
 1 4 -46 25827 3451 1
 2 4 -46 292402 9697 1
 3 4 -46 21063 3750 1
 4 4 -46 270825 10825 1
 5 4 -46 165376 7688 1
 6 4 -46 228001 9330 1
 7 4 -46 11178 3671 1
 8 4 -46 87018 5662 1
 9 4 -46 5068 3795 1
 10 4 -46 132901 7312 1
 11 4 -46 6679 4220 1
 12 4 -46 120337 8211 1
 13 4 -46 11145 5410 1
 14 4 -46 119675 19098 1
 0 5 -46 11635 4472 1
 1 5 -46 187471 7699 1
 2 5 -46 42457 4468 1
 3 5 -46 259704 9614 1
 4 5 -46 54906 4661 1
 5 5 -46 179967 7921 1
 6 5 -46 8833 3498 1
 7 5 -46 287393 10670 1
 8 5 -46 40742 6000 1
 9 5 -46 182603 8697 1
 10 5 -46 33965 4809 1
 11 5 -46 224123 11072 1
 12 5 -46 28203 6093 1
 13 5 -46 55771 9049 1
 0 6 -46 78430 9051 1
 1 6 -46 116602 6907 1
 2 6 -46 30763 4567 1
 3 6 -46 157747 7740 1
 4 6 -46 16279 3864 1
 5 6 -46 384199 12759 1
 6 6 -46 32675 4781 1
 7 6 -46 220657 9858 1
 8 6 -46 40208 5859 1
 9 6 -46 200830 9501 1
 10 6 -46 40537 5541 1
 11 6 -46 40173 6309 1
 12 6 -46 18296 5709 1
 0 7 -46 359046 19216 1
 1 7 -46 -2959 3345 1
 2 7 -46 348819 12490 1
 3 7 -46 61687 6528 1
 4 7 -46 199589 9030 1
 5 7 -46 42081 5623 1
 6 7 -46 234464 10734 1
 7 7 -46 77048 6488 1
 8 7 -46 100934 8029 1
 9 7 -46 11182 4770 1
 10 7 -46 13474 5656 1
 11 7 -46 13075 5145 1
 12 7 -46 149715 11666 1
 0 8 -46 401384 21957 1
 1 8 -46 40510 7210 1
 2 8 -46 85031 7871 1
 3 8 -46 94019 7202 1
 4 8 -46 147537 11581 1
 5 8 -46 79321 6485 1
 6 8 -46 70300 6963 1
 7 8 -46 73570 6335 1
 8 8 -46 71388 6811 1
 9 8 -46 9719 5105 1
 10 8 -46 101638 8038 1
 11 8 -46 12203 6348 1
 0 9 -46 23866 6395 1
 1 9 -46 160474 8336 1
 2 9 -46 21982 4490 1
 3 9 -46 151677 10791 1
 4 9 -46 -1874 3902 1
 5 9 -46 152778 8709 1
 6 9 -46 24427 5345 1
 7 9 -46 279663 12649 1
 8 9 -46 -1824 4569 1
 9 9 -46 89908 8002 1
 10 9 -46 4072 6112 1
 0 10 -46 84492 9097 1
 1 10 -46 62413 5842 1
 2 10 -46 93276 7270 1
 3 10 -46 49145 5927 1
 4 10 -46 41280 6101 1
 5 10 -46 197473 11687 1
 6 10 -46 46698 6766 1
 7 10 -46 27371 7239 1
 8 10 -46 27160 7089 1
 0 11 -46 152342 14986 1
 1 11 -46 5969 5580 1
 2 11 -46 254743 16355 1
 3 11 -46 -5297 5297 1
 4 11 -46 81617 9983 1
 5 11 -46 1316 5876 1
 6 11 -46 55740 9904 1
 0 12 -46 226339 25962 1
 1 12 -46 63456 11150 1
 2 12 -46 26857 7275 1
 3 12 -46 31883 8183 1
 2 0 -45 153877 8478 1
 4 0 -45 383796 15888 1
 6 0 -45 419142 17303 1
 8 0 -45 18329 5448 1
 10 0 -45 117958 11346 1
 12 0 -45 31082 6995 1
 14 0 -45 30702 8756 1
 1 1 -45 100146 5015 1
 2 1 -45 3558 2585 1
 3 1 -45 48216 4035 1
 4 1 -45 48330 4827 1
 5 1 -45 61169 4536 1
 6 1 -45 25310 3811 1
 7 1 -45 220690 8799 1
 8 1 -45 171988 7389 1
 9 1 -45 30862 4161 1
 10 1 -45 56291 5378 1
 11 1 -45 14042 4470 1
 12 1 -45 124212 8006 1
 13 1 -45 36531 6264 1
 14 1 -45 10139 5675 1
 15 1 -45 28225 7444 1
 1 2 -45 391170 11393 1
 2 2 -45 8878 2973 1
 3 2 -45 122148 5764 1
 4 2 -45 9859 3040 1
 5 2 -45 73557 5351 1
 6 2 -45 9983 3369 1
 7 2 -45 23988 3793 1
 8 2 -45 78 3093 1
 9 2 -45 13639 3566 1
 10 2 -45 -830 3738 1
 11 2 -45 81406 6213 1
 12 2 -45 8255 4066 1
 13 2 -45 16339 4783 1
 14 2 -45 -4762 4762 1
 1 3 -45 75658 4425 1
 2 3 -45 5984 2795 1
 3 3 -45 83299 5206 1
 4 3 -45 157943 7871 1
 5 3 -45 13897 3525 1
 6 3 -45 67732 5213 1
 7 3 -45 31393 4245 1
 8 3 -45 137559 7309 1
 9 3 -45 22945 4274 1
 10 3 -45 56363 5350 1
 11 3 -45 386 3705 1
 12 3 -45 19289 4565 1
 13 3 -45 70302 7107 1
 14 3 -45 15156 5785 1
 1 4 -45 23095 3327 1
 2 4 -45 58768 4346 1
 3 4 -45 9623 3297 1
 4 4 -45 29225 4694 1
 5 4 -45 7727 3405 1
 6 4 -45 202156 8346 1
 7 4 -45 1333 3078 1
 8 4 -45 101636 5861 1
 9 4 -45 612 3829 1
 10 4 -45 157980 7736 1
 11 4 -45 1270 3950 1
 12 4 -45 25482 5289 1
 13 4 -45 1452 4870 1
 14 4 -45 88226 10565 1
 1 5 -45 120045 5692 1
 2 5 -45 4007 3113 1
 3 5 -45 272522 9945 1
 4 5 -45 34934 4115 1
 5 5 -45 15979 3824 1
 6 5 -45 2923 3268 1
 7 5 -45 -2254 3196 1
 8 5 -45 28604 5897 1
 9 5 -45 35896 5116 1
 10 5 -45 18130 4639 1
 11 5 -45 18307 4524 1
 12 5 -45 3639 5014 1
 13 5 -45 51872 8268 1
 1 6 -45 271540 10370 1
 2 6 -45 4636 3544 1
 3 6 -45 107307 6096 1
 4 6 -45 41673 4718 1
 5 6 -45 86668 5830 1
 6 6 -45 5812 3863 1
 7 6 -45 20082 5121 1
 8 6 -45 36204 5174 1
 9 6 -45 3240 3932 1
 10 6 -45 23686 5622 1
 11 6 -45 40878 6019 1
 12 6 -45 -2151 4856 1
 13 6 -45 64792 12529 1
 1 7 -45 7521 3584 1
 2 7 -45 55225 5017 1
 3 7 -45 2560 3541 1
 4 7 -45 95175 6627 1
 5 7 -45 34666 5443 1
 6 7 -45 114014 7512 1
 7 7 -45 4768 3978 1
 8 7 -45 181351 9283 1
 9 7 -45 7854 4570 1
 10 7 -45 13684 5118 1
 11 7 -45 3870 5218 1
 12 7 -45 20721 7070 1
 1 8 -45 2791 3761 1
 2 8 -45 13373 3951 1
 3 8 -45 39091 5230 1
 4 8 -45 29205 5220 1
 5 8 -45 2815 4382 1
 6 8 -45 71415 6526 1
 7 8 -45 10396 4318 1
 8 8 -45 100965 8100 1
 9 8 -45 12675 4896 1
 10 8 -45 84905 8019 1
 11 8 -45 9321 6078 1
 1 9 -45 161321 8294 1
 2 9 -45 1779 3643 1
 3 9 -45 121627 8553 1
 4 9 -45 2070 4405 1
 5 9 -45 23184 4816 1
 6 9 -45 14775 4742 1
 7 9 -45 8098 4752 1
 8 9 -45 5948 4924 1
 9 9 -45 27202 5644 1
 10 9 -45 8950 6396 1
 1 10 -45 42054 5204 1
 2 10 -45 5875 4235 1
 3 10 -45 39040 6862 1
 4 10 -45 1739 4541 1
 5 10 -45 27660 5935 1
 6 10 -45 44277 6579 1
 7 10 -45 15682 5855 1
 8 10 -45 7271 5762 1
 9 10 -45 -4275 7899 1
 1 11 -45 17095 5847 1
 2 11 -45 3958 4986 1
 3 11 -45 389 5333 1
 4 11 -45 64791 8023 1
 5 11 -45 5230 5924 1
 6 11 -45 35714 7181 1
 7 11 -45 25602 8997 1
 1 12 -45 94897 10586 1
 2 12 -45 231 6477 1
 3 12 -45 -786 6458 1
 4 12 -45 8071 7084 1
 0 0 -44 113147 10482 1
 2 0 -44 516967 21084 1
 4 0 -44 110225 8827 1
 6 0 -44 443478 23108 1
 8 0 -44 110320 8398 1
 10 0 -44 71725 12299 1
 12 0 -44 371645 20831 1
 14 0 -44 4502 7372 1
 0 1 -44 504386 17993 1
 1 1 -44 193650 7139 1
 2 1 -44 24417 3758 1
 3 1 -44 19451 3173 1
 4 1 -44 180415 7529 1
 5 1 -44 528991 15431 1
 6 1 -44 12216 3299 1
 7 1 -44 24718 3927 1
 8 1 -44 168498 7520 1
 9 1 -44 393328 12307 1
 10 1 -44 155025 7484 1
 11 1 -44 24389 4696 1
 12 1 -44 7597 4675 1
 13 1 -44 131156 8089 1
 14 1 -44 116058 8922 1
 15 1 -44 25801 7515 1
 0 2 -44 31089 6003 1
 1 2 -44 233911 10200 1
 2 2 -44 12724 3630 1
 3 2 -44 364824 12184 1
 4 2 -44 11743 3146 1
 5 2 -44 7176 3102 1
 6 2 -44 -565 3209 1
 7 2 -44 753968 21228 1
 8 2 -44 27569 3998 1
 9 2 -44 2693 3305 1
 10 2 -44 5985 3615 1
 11 2 -44 387018 13326 1
 12 2 -44 7877 3849 1
 13 2 -44 10529 4422 1
 14 2 -44 323 4926 1
 15 2 -44 49259 8587 1
 0 3 -44 698817 24666 1
 1 3 -44 117010 6264 1
 2 3 -44 5914 3115 1
 3 3 -44 20935 3319 1
 4 3 -44 546412 15508 1
 5 3 -44 153191 7295 1
 6 3 -44 39532 4375 1
 7 3 -44 12034 3499 1
 8 3 -44 104838 7486 1
 9 3 -44 202660 8612 1
 10 3 -44 143522 8073 1
 11 3 -44 1181 3624 1
 12 3 -44 8125 3885 1
 13 3 -44 94328 7797 1
 14 3 -44 272682 13213 1
 0 4 -44 80557 7644 1
 1 4 -44 -556 2873 1
 2 4 -44 788359 20127 1
 3 4 -44 64428 5727 1
 4 4 -44 9591 3613 1
 5 4 -44 12312 3459 1
 6 4 -44 288267 10913 1
 7 4 -44 38116 4656 1
 8 4 -44 146020 7011 1
 9 4 -44 4727 3453 1
 10 4 -44 43942 5142 1
 11 4 -44 -318 3900 1
 12 4 -44 235718 10910 1
 13 4 -44 9303 5199 1
 14 4 -44 29268 6583 1
 0 5 -44 52109 6190 1
 1 5 -44 272560 9906 1
 2 5 -44 3447 3982 1
 3 5 -44 86710 5637 1
 4 5 -44 146448 6805 1
 5 5 -44 319954 11473 1
 6 5 -44 1342 3157 1
 7 5 -44 7544 3423 1
 8 5 -44 10302 3621 1
 9 5 -44 541901 16606 1
 10 5 -44 56399 5585 1
 11 5 -44 -351 3903 1
 12 5 -44 6714 5035 1
 13 5 -44 106403 10198 1
 14 5 -44 89366 9371 1
 0 6 -44 131712 9680 1
 1 6 -44 134710 7174 1
 2 6 -44 160265 7794 1
 3 6 -44 487128 15386 1
 4 6 -44 4482 3404 1
 5 6 -44 7102 3513 1
 6 6 -44 9512 3599 1
 7 6 -44 479014 15455 1
 8 6 -44 99830 7060 1
 9 6 -44 1086 3799 1
 10 6 -44 14483 4604 1
 11 6 -44 229087 11193 1
 12 6 -44 12420 5431 1
 13 6 -44 29521 7285 1
 0 7 -44 519848 22147 1
 1 7 -44 1042 3362 1
 2 7 -44 2512 3492 1
 3 7 -44 797 3517 1
 4 7 -44 419001 14422 1
 5 7 -44 85691 6073 1
 6 7 -44 136324 7908 1
 7 7 -44 1440 3836 1
 8 7 -44 118555 7209 1
 9 7 -44 36529 5839 1
 10 7 -44 79084 7101 1
 11 7 -44 1861 4670 1
 12 7 -44 12970 6227 1
 0 8 -44 14034 5557 1
 1 8 -44 12308 3881 1
 2 8 -44 368733 12873 1
 3 8 -44 140023 8040 1
 4 8 -44 -2590 3445 1
 5 8 -44 65361 6160 1
 6 8 -44 142355 8641 1
 7 8 -44 120749 7702 1
 8 8 -44 119165 8207 1
 9 8 -44 -2077 4393 1
 10 8 -44 35091 6352 1
 11 8 -44 28536 6077 1
 0 9 -44 26292 6876 1
 1 9 -44 246881 11110 1
 2 9 -44 2768 3922 1
 3 9 -44 29730 4962 1
 4 9 -44 19148 4453 1
 5 9 -44 320114 12409 1
 6 9 -44 12666 4904 1
 7 9 -44 4834 4450 1
 8 9 -44 810 4428 1
 9 9 -44 374473 20262 1
 10 9 -44 5654 5254 1
 0 10 -44 -4986 4986 1
 1 10 -44 5932 3902 1
 2 10 -44 141465 8148 1
 3 10 -44 242657 11278 1
 4 10 -44 14227 5058 1
 5 10 -44 -4380 5013 1
 6 10 -44 59635 6938 1
 7 10 -44 246906 13754 1
 8 10 -44 24711 6913 1
 9 10 -44 -1206 5445 1
 0 11 -44 334079 21568 1
 1 11 -44 -2753 4885 1
 2 11 -44 -262 4933 1
 3 11 -44 4474 6636 1
 4 11 -44 272115 15607 1
 5 11 -44 -1912 5830 1
 6 11 -44 37520 7469 1
 7 11 -44 3720 6530 1
 0 12 -44 -6922 6922 1
 1 12 -44 48033 7401 1
 2 12 -44 144843 10884 1
 3 12 -44 85288 9786 1
 4 12 -44 3383 6581 1
 5 12 -44 12735 7170 1
 2 0 -43 342915 16551 1
 4 0 -43 199208 13767 1
 6 0 -43 85540 8272 1
 8 0 -43 208426 10934 1
 10 0 -43 135875 10892 1
 12 0 -43 31657 7340 1
 14 0 -43 96745 12099 1
 1 1 -43 104312 5163 1
 2 1 -43 14930 3375 1
 3 1 -43 181048 7085 1
 4 1 -43 45685 4434 1
 5 1 -43 136319 8089 1
 6 1 -43 23760 3767 1
 7 1 -43 30800 3970 1
 8 1 -43 188123 7632 1
 9 1 -43 27582 3939 1
 10 1 -43 47339 4980 1
 11 1 -43 17249 4358 1
 12 1 -43 27353 4894 1
 13 1 -43 90060 7192 1
 14 1 -43 31569 6034 1
 15 1 -43 46348 6373 1
 1 2 -43 259930 9058 1
 2 2 -43 -1879 2595 1
 3 2 -43 233443 9053 1
 4 2 -43 26482 3583 1
 5 2 -43 44899 4300 1
 6 2 -43 6467 3204 1
 7 2 -43 27650 3953 1
 8 2 -43 34949 4445 1
 9 2 -43 19241 3963 1
 10 2 -43 -2624 3547 1
 11 2 -43 64186 5980 1
 12 2 -43 2324 3926 1
 13 2 -43 72518 6621 1
 14 2 -43 2646 4779 1
 15 2 -43 107014 9718 1
 1 3 -43 151260 7182 1
 2 3 -43 34205 4002 1
 3 3 -43 24839 3757 1
 4 3 -43 67878 5026 1
 5 3 -43 12193 3203 1
 6 3 -43 113829 6214 1
 7 3 -43 24989 4231 1
 8 3 -43 189694 8578 1
 9 3 -43 6103 3363 1
 10 3 -43 113534 6959 1
 11 3 -43 4607 3825 1
 12 3 -43 39069 4834 1
 13 3 -43 30843 5434 1
 14 3 -43 22856 5375 1
 15 3 -43 64713 9834 1
 1 4 -43 3208 2934 1
 2 4 -43 57928 4724 1
 3 4 -43 5769 3836 1
 4 4 -43 122318 6519 1
 5 4 -43 5241 3431 1
 6 4 -43 126402 6622 1
 7 4 -43 22678 4329 1
 8 4 -43 168787 7645 1
 9 4 -43 2666 3801 1
 10 4 -43 95185 6910 1
 11 4 -43 2517 4116 1
 12 4 -43 42740 5508 1
 13 4 -43 18473 5161 1
 14 4 -43 16139 5555 1
 1 5 -43 297375 10026 1
 2 5 -43 14014 3436 1
 3 5 -43 119515 6181 1
 4 5 -43 66133 4887 1
 5 5 -43 28715 3792 1
 6 5 -43 19143 3538 1
 7 5 -43 12779 3646 1
 8 5 -43 43939 4342 1
 9 5 -43 31732 5236 1
 10 5 -43 76972 6585 1
 11 5 -43 44966 5784 1
 12 5 -43 40623 6302 1
 13 5 -43 48504 6663 1
 14 5 -43 2619 6361 1
 1 6 -43 123560 7411 1
 2 6 -43 14427 3536 1
 3 6 -43 105871 6888 1
 4 6 -43 14837 3521 1
 5 6 -43 40174 4382 1
 6 6 -43 1116 3176 1
 7 6 -43 27480 4633 1
 8 6 -43 51979 6269 1
 9 6 -43 14084 4332 1
 10 6 -43 18776 4664 1
 11 6 -43 59185 7270 1
 12 6 -43 48147 6454 1
 13 6 -43 52865 7855 1
 1 7 -43 1432 4203 1
 2 7 -43 56661 5875 1
 3 7 -43 100684 6778 1
 4 7 -43 75563 5427 1
 5 7 -43 35403 4579 1
 6 7 -43 175513 8212 1
 7 7 -43 7883 5018 1
 8 7 -43 64738 5900 1
 9 7 -43 6541 4606 1
 10 7 -43 55803 6245 1
 11 7 -43 2150 4522 1
 12 7 -43 32764 6702 1
 13 7 -43 26458 9860 1
 1 8 -43 52015 5405 1
 2 8 -43 23897 4655 1
 3 8 -43 49482 5468 1
 4 8 -43 21705 4193 1
 5 8 -43 21772 4775 1
 6 8 -43 84495 6958 1
 7 8 -43 78691 6469 1
 8 8 -43 97964 8657 1
 9 8 -43 6693 4728 1
 10 8 -43 106404 8088 1
 11 8 -43 15134 5700 1
 12 8 -43 27597 9005 1
 1 9 -43 123278 8684 1
 2 9 -43 39649 5913 1
 3 9 -43 85328 6980 1
 4 9 -43 7017 4110 1
 5 9 -43 28764 5097 1
 6 9 -43 22290 4944 1
 7 9 -43 12385 4520 1
 8 9 -43 21659 4947 1
 9 9 -43 28484 5669 1
 10 9 -43 -1601 4523 1
 11 9 -43 24620 8096 1
 1 10 -43 35173 4929 1
 2 10 -43 421 4002 1
 3 10 -43 69324 6362 1
 4 10 -43 20150 5305 1
 5 10 -43 26277 5697 1
 6 10 -43 7476 4790 1
 7 10 -43 8053 5472 1
 8 10 -43 48795 7436 1
 9 10 -43 505 5529 1
 1 11 -43 9034 5409 1
 2 11 -43 37490 6513 1
 3 11 -43 1644 5478 1
 4 11 -43 32216 6922 1
 5 11 -43 10411 5790 1
 6 11 -43 39816 7131 1
 7 11 -43 1044 5958 1
 8 11 -43 62513 10713 1
 1 12 -43 22569 6105 1
 2 12 -43 12235 6900 1
 3 12 -43 34887 6799 1
 4 12 -43 17743 6647 1
 5 12 -43 7123 6722 1
 0 0 -42 419790 22121 1
 2 0 -42 468453 16857 1
 4 0 -42 978869 31245 1
 6 0 -42 8838 4275 1
 8 0 -42 167832 11878 1
 10 0 -42 211648 12562 1
 12 0 -42 304646 17653 1
 14 0 -42 382656 25823 1
 0 1 -42 48686 4956 1
 1 1 -42 79127 4375 1
 2 1 -42 218940 7471 1
 3 1 -42 352619 11265 1
 4 1 -42 32079 3565 1
 5 1 -42 37314 4025 1
 6 1 -42 67058 4941 1
 7 1 -42 239664 8741 1
 8 1 -42 127067 6393 1
 9 1 -42 205018 8332 1
 10 1 -42 85679 5664 1
 11 1 -42 114926 6585 1
 12 1 -42 95444 7153 1
 13 1 -42 93842 7460 1
 14 1 -42 155137 9697 1
 15 1 -42 62744 7101 1
 0 2 -42 64839 5374 1
 1 2 -42 275224 8402 1
 2 2 -42 6947 2561 1
 3 2 -42 204391 7477 1
 4 2 -42 10825 3141 1
 5 2 -42 390446 11827 1
 6 2 -42 22924 3539 1
 7 2 -42 205472 8548 1
 8 2 -42 42093 4506 1
 9 2 -42 677626 17141 1
 10 2 -42 10453 3478 1
 11 2 -42 150183 8567 1
 12 2 -42 -3531 3531 1
 13 2 -42 160765 8555 1
 14 2 -42 1265 4785 1
 15 2 -42 85679 9336 1
 0 3 -42 74852 5860 1
 1 3 -42 60410 4049 1
 2 3 -42 530416 15051 1
 3 3 -42 213773 9052 1
 4 3 -42 98859 5825 1
 5 3 -42 206857 7987 1
 6 3 -42 192219 7638 1
 7 3 -42 183554 7914 1
 8 3 -42 123909 6651 1
 9 3 -42 23407 4495 1
 10 3 -42 145417 7150 1
 11 3 -42 59185 5547 1
 12 3 -42 78454 5892 1
 13 3 -42 54990 6392 1
 14 3 -42 168477 10142 1
 15 3 -42 61676 8056 1
 0 4 -42 605685 22779 1
 1 4 -42 35596 3696 1
 2 4 -42 79107 4834 1
 3 4 -42 10496 3418 1
 4 4 -42 330010 10393 1
 5 4 -42 40004 4109 1
 6 4 -42 159197 7280 1
 7 4 -42 83371 5523 1
 8 4 -42 161335 7544 1
 9 4 -42 20016 3843 1
 10 4 -42 137536 7297 1
 11 4 -42 3741 3747 1
 12 4 -42 105778 7212 1
 13 4 -42 5910 4845 1
 14 4 -42 233697 13863 1
 15 4 -42 2405 6452 1
 0 5 -42 26547 6203 1
 1 5 -42 162114 6868 1
 2 5 -42 70080 5001 1
 3 5 -42 355557 13561 1
 4 5 -42 86341 5425 1
 5 5 -42 259783 9000 1
 6 5 -42 54556 4450 1
 7 5 -42 206614 8113 1
 8 5 -42 42054 4223 1
 9 5 -42 90464 5955 1
 10 5 -42 78715 6292 1
 11 5 -42 270630 10645 1
 12 5 -42 29688 5290 1
 13 5 -42 40772 6462 1
 14 5 -42 24346 6348 1
 0 6 -42 101163 8078 1
 1 6 -42 208968 8938 1
 2 6 -42 9405 3307 1
 3 6 -42 130354 6736 1
 4 6 -42 73968 5445 1
 5 6 -42 414280 12728 1
 6 6 -42 49467 4490 1
 7 6 -42 240086 9238 1
 8 6 -42 27069 4314 1
 9 6 -42 280184 11718 1
 10 6 -42 23787 4898 1
 11 6 -42 169345 9789 1
 12 6 -42 14917 5288 1
 13 6 -42 152623 10651 1
 14 6 -42 5261 7866 1
 0 7 -42 325755 17369 1
 1 7 -42 2999 3731 1
 2 7 -42 465663 17994 1
 3 7 -42 62752 5300 1
 4 7 -42 44858 4698 1
 5 7 -42 5325 3407 1
 6 7 -42 247783 9624 1
 7 7 -42 9438 3995 1
 8 7 -42 54169 5504 1
 9 7 -42 5877 4251 1
 10 7 -42 171702 9803 1
 11 7 -42 31637 5640 1
 12 7 -42 149977 9960 1
 13 7 -42 23765 8003 1
 0 8 -42 453356 21272 1
 1 8 -42 121115 7403 1
 2 8 -42 182992 9856 1
 3 8 -42 1766 3595 1
 4 8 -42 202638 9115 1
 5 8 -42 84367 5973 1
 6 8 -42 48523 6986 1
 7 8 -42 4924 4048 1
 8 8 -42 119842 7506 1
 9 8 -42 21637 5174 1
 10 8 -42 96626 7767 1
 11 8 -42 57397 7512 1
 12 8 -42 97691 9560 1
 0 9 -42 16929 6038 1
 1 9 -42 140558 8206 1
 2 9 -42 4671 4233 1
 3 9 -42 209340 10261 1
 4 9 -42 14934 4954 1
 5 9 -42 79568 6902 1
 6 9 -42 12708 4630 1
 7 9 -42 389666 16214 1
 8 9 -42 5647 4386 1
 9 9 -42 180791 10302 1
 10 9 -42 1847 5135 1
 11 9 -42 109380 9515 1
 0 10 -42 91959 10385 1
 1 10 -42 82310 7235 1
 2 10 -42 29072 5581 1
 3 10 -42 104833 7400 1
 4 10 -42 111570 7547 1
 5 10 -42 215758 11530 1
 6 10 -42 7707 4972 1
 7 10 -42 116868 8931 1
 8 10 -42 72322 7738 1
 9 10 -42 62206 8425 1
 10 10 -42 15968 6478 1
 0 11 -42 98941 11789 1
 1 11 -42 7903 4837 1
 2 11 -42 250937 16074 1
 3 11 -42 4576 5529 1
 4 11 -42 73680 8349 1
 5 11 -42 4720 5307 1
 6 11 -42 116021 10064 1
 7 11 -42 7253 6462 1
 8 11 -42 105944 10174 1
 0 12 -42 96605 13908 1
 1 12 -42 39918 6842 1
 2 12 -42 79391 10212 1
 3 12 -42 24830 7205 1
 4 12 -42 92647 9411 1
 5 12 -42 89017 9316 1
 6 12 -42 51935 9090 1
 0 13 -42 -433 10205 1
 1 13 -42 33197 8734 1
 2 13 -42 7750 6525 1
 2 0 -41 122689 7141 1
 4 0 -41 168126 8770 1
 6 0 -41 168673 9666 1
 8 0 -41 209667 11677 1
 10 0 -41 126429 9132 1
 12 0 -41 104151 10704 1
 14 0 -41 28151 8263 1
 16 0 -41 17969 8595 1
 1 1 -41 187658 6380 1
 2 1 -41 93888 4480 1
 3 1 -41 82403 4326 1
 4 1 -41 15477 3060 1
 5 1 -41 18336 3183 1
 6 1 -41 46797 4346 1
 7 1 -41 6263 2984 1
 8 1 -41 92900 5204 1
 9 1 -41 31155 4117 1
 10 1 -41 143893 6984 1
 11 1 -41 78385 5615 1
 12 1 -41 9549 4049 1
 13 1 -41 20729 4716 1
 14 1 -41 25785 5458 1
 15 1 -41 69453 7754 1
 16 1 -41 20746 6455 1
 1 2 -41 267804 8095 1
 2 2 -41 18846 2790 1
 3 2 -41 261093 8480 1
 4 2 -41 1923 2683 1
 5 2 -41 44999 4391 1
 6 2 -41 1634 2682 1
 7 2 -41 11602 3474 1
 8 2 -41 3914 3105 1
 9 2 -41 75566 5885 1
 10 2 -41 5273 3352 1
 11 2 -41 12445 3668 1
 12 2 -41 22180 4504 1
 13 2 -41 148377 8336 1
 14 2 -41 -1891 4556 1
 15 2 -41 99474 8080 1
 1 3 -41 18217 2701 1
 2 3 -41 21223 2942 1
 3 3 -41 109138 5447 1
 4 3 -41 13598 3349 1
 5 3 -41 40314 4669 1
 6 3 -41 198097 7795 1
 7 3 -41 49040 4260 1
 8 3 -41 104649 5630 1
 9 3 -41 23309 4191 1
 10 3 -41 121995 6803 1
 11 3 -41 29488 4815 1
 12 3 -41 29679 5000 1
 13 3 -41 50270 5840 1
 14 3 -41 11225 5300 1
 15 3 -41 98993 8570 1
 1 4 -41 11160 2619 1
 2 4 -41 70922 4252 1
 3 4 -41 5011 3021 1
 4 4 -41 161025 7171 1
 5 4 -41 52867 4338 1
 6 4 -41 164268 6979 1
 7 4 -41 25685 3723 1
 8 4 -41 268317 9542 1
 9 4 -41 16096 3563 1
 10 4 -41 83077 5534 1
 11 4 -41 17950 4619 1
 12 4 -41 49842 5659 1
 13 4 -41 5823 4771 1
 14 4 -41 18294 5609 1
 15 4 -41 -1736 5039 1
 1 5 -41 103033 5283 1
 2 5 -41 42048 3856 1
 3 5 -41 119948 5860 1
 4 5 -41 7004 3015 1
 5 5 -41 42495 4822 1
 6 5 -41 37531 3984 1
 7 5 -41 10499 3295 1
 8 5 -41 31121 4585 1
 9 5 -41 126 3184 1
 10 5 -41 109178 8543 1
 11 5 -41 77904 6409 1
 12 5 -41 5116 4660 1
 13 5 -41 39860 6444 1
 14 5 -41 12048 5474 1
 1 6 -41 164185 6795 1
 2 6 -41 1836 2576 1
 3 6 -41 177878 7066 1
 4 6 -41 27500 3757 1
 5 6 -41 33661 3797 1
 6 6 -41 31539 3964 1
 7 6 -41 35532 4293 1
 8 6 -41 28658 4243 1
 9 6 -41 68171 6799 1
 10 6 -41 20771 4465 1
 11 6 -41 35166 5760 1
 12 6 -41 18739 5051 1
 13 6 -41 129763 9956 1
 14 6 -41 22698 7730 1
 1 7 -41 53783 4758 1
 2 7 -41 74358 5485 1
 3 7 -41 11389 3340 1
 4 7 -41 134299 7035 1
 5 7 -41 -2999 2999 1
 6 7 -41 165096 8662 1
 7 7 -41 -3390 3390 1
 8 7 -41 100249 7692 1
 9 7 -41 766 3904 1
 10 7 -41 81453 6989 1
 11 7 -41 11006 5015 1
 12 7 -41 38564 6324 1
 13 7 -41 6419 6353 1
 1 8 -41 94331 6180 1
 2 8 -41 -75 3474 1
 3 8 -41 613 3532 1
 4 8 -41 58439 5100 1
 5 8 -41 23746 5035 1
 6 8 -41 43302 4775 1
 7 8 -41 -3174 3928 1
 8 8 -41 118712 7743 1
 9 8 -41 17025 4715 1
 10 8 -41 65486 7052 1
 11 8 -41 11342 5143 1
 12 8 -41 130970 9774 1
 1 9 -41 158608 8462 1
 2 9 -41 887 3645 1
 3 9 -41 83045 6339 1
 4 9 -41 6009 4174 1
 5 9 -41 41075 6023 1
 6 9 -41 24934 5319 1
 7 9 -41 17716 4616 1
 8 9 -41 3437 4409 1
 9 9 -41 5242 4907 1
 10 9 -41 1830 4724 1
 11 9 -41 63575 7718 1
 1 10 -41 99139 6931 1
 2 10 -41 9129 4372 1
 3 10 -41 11488 5263 1
 4 10 -41 23769 5366 1
 5 10 -41 20961 5445 1
 6 10 -41 15049 5238 1
 7 10 -41 23168 5747 1
 8 10 -41 28454 6105 1
 9 10 -41 629 5167 1
 10 10 -41 18055 6362 1
 1 11 -41 19160 5498 1
 2 11 -41 24170 5619 1
 3 11 -41 13809 5478 1
 4 11 -41 49711 8327 1
 5 11 -41 4535 5413 1
 6 11 -41 108843 9473 1
 7 11 -41 12828 6526 1
 8 11 -41 53883 8970 1
 9 11 -41 649 6781 1
 1 12 -41 39074 6839 1
 2 12 -41 1461 5260 1
 3 12 -41 33339 6739 1
 4 12 -41 42068 7375 1
 5 12 -41 14892 6198 1
 6 12 -41 44807 7670 1
 7 12 -41 4476 6748 1
 1 13 -41 38495 7855 1
 2 13 -41 1792 6451 1
 3 13 -41 56452 9726 1
 0 0 -40 1682796 67899 1
 2 0 -40 291702 12299 1
 4 0 -40 225729 10726 1
 6 0 -40 378331 18478 1
 8 0 -40 136173 9742 1
 10 0 -40 616905 21242 1
 12 0 -40 66634 14015 1
 14 0 -40 355109 22499 1
 16 0 -40 11224 8878 1
 0 1 -40 52423 5463 1
 1 1 -40 217329 7155 1
 2 1 -40 213450 7393 1
 3 1 -40 146963 5937 1
 4 1 -40 44411 3554 1
 5 1 -40 48448 3984 1
 6 1 -40 150756 7353 1
 7 1 -40 313471 10735 1
 8 1 -40 99954 5616 1
 9 1 -40 51010 4518 1
 10 1 -40 31843 4109 1
 11 1 -40 391621 12546 1
 12 1 -40 146463 8304 1
 13 1 -40 12387 4654 1
 14 1 -40 -3561 4615 1
 15 1 -40 40111 5757 1
 16 1 -40 199616 14647 1
 0 2 -40 27451 4046 1
 1 2 -40 330370 9116 1
 2 2 -40 -2091 2091 1
 3 2 -40 59592 3834 1
 4 2 -40 8287 2564 1
 5 2 -40 749395 19186 1
 6 2 -40 9400 3090 1
 7 2 -40 143493 6572 1
 8 2 -40 124 2745 1
 9 2 -40 543335 15161 1
 10 2 -40 8021 3592 1
 11 2 -40 110235 6675 1
 12 2 -40 4073 4118 1
 13 2 -40 258152 11104 1
 14 2 -40 3946 4425 1
 15 2 -40 121602 8972 1
 16 2 -40 19341 7203 1
 0 3 -40 86644 6785 1
 1 3 -40 63012 3680 1
 2 3 -40 309851 8832 1
 3 3 -40 271734 9015 1
 4 3 -40 115017 5700 1
 5 3 -40 44244 4434 1
 6 3 -40 223707 8275 1
 7 3 -40 539027 14564 1
 8 3 -40 143649 6684 1
 9 3 -40 2066 3034 1
 10 3 -40 16110 3703 1
 11 3 -40 106171 6336 1
 12 3 -40 399828 15178 1
 13 3 -40 21733 4849 1
 14 3 -40 17818 5381 1
 15 3 -40 37070 6608 1
 0 4 -40 401441 14585 1
 1 4 -40 6934 2565 1
 2 4 -40 191013 7219 1
 3 4 -40 23473 3418 1
 4 4 -40 539383 15605 1
 5 4 -40 208789 8020 1
 6 4 -40 147894 6682 1
 7 4 -40 15788 3328 1
 8 4 -40 193728 7498 1
 9 4 -40 24236 3780 1
 10 4 -40 253797 9382 1
 11 4 -40 9520 4076 1
 12 4 -40 21251 4876 1
 13 4 -40 24287 5516 1
 14 4 -40 298274 14854 1
 15 4 -40 4820 5480 1
 0 5 -40 10389 3699 1
 1 5 -40 128228 6403 1
 2 5 -40 286163 9294 1
 3 5 -40 500955 12990 1
 4 5 -40 51194 4429 1
 5 5 -40 37895 5218 1
 6 5 -40 27164 3694 1
 7 5 -40 379222 11283 1
 8 5 -40 32981 3886 1
 9 5 -40 138637 6750 1
 10 5 -40 28368 4332 1
 11 5 -40 259621 11756 1
 12 5 -40 56980 6724 1
 13 5 -40 25425 6656 1
 14 5 -40 1301 4858 1
 15 5 -40 60237 9010 1
 0 6 -40 9712 3864 1
 1 6 -40 238694 7983 1
 2 6 -40 43780 3858 1
 3 6 -40 176656 7050 1
 4 6 -40 141750 6262 1
 5 6 -40 423634 12481 1
 6 6 -40 13018 3407 1
 7 6 -40 26551 5138 1
 8 6 -40 27540 4223 1
 9 6 -40 457541 14782 1
 10 6 -40 39959 5633 1
 11 6 -40 32703 6109 1
 12 6 -40 3881 4948 1
 13 6 -40 225303 12109 1
 14 6 -40 68457 8745 1
 0 7 -40 15198 5016 1
 1 7 -40 43834 4529 1
 2 7 -40 448645 13962 1
 3 7 -40 3996 3078 1
 4 7 -40 122030 6518 1
 5 7 -40 4181 3456 1
 6 7 -40 231982 9027 1
 7 7 -40 63182 5460 1
 8 7 -40 226147 9452 1
 9 7 -40 18705 4584 1
 10 7 -40 15504 4751 1
 11 7 -40 61203 6492 1
 12 7 -40 355163 17658 1
 13 7 -40 -665 5570 1
 14 7 -40 59178 10858 1
 0 8 -40 628805 26215 1
 1 8 -40 58255 5552 1
 2 8 -40 34886 4382 1
 3 8 -40 41083 4772 1
 4 8 -40 195613 8090 1
 5 8 -40 82558 6004 1
 6 8 -40 60726 5611 1
 7 8 -40 -3519 3820 1
 8 8 -40 67992 7123 1
 9 8 -40 89214 6805 1
 10 8 -40 204530 10481 1
 11 8 -40 7956 5210 1
 12 8 -40 13769 5729 1
 13 8 -40 67022 10423 1
 0 9 -40 -4030 4294 1
 1 9 -40 130509 7392 1
 2 9 -40 31195 4439 1
 3 9 -40 319020 12328 1
 4 9 -40 -2145 3608 1
 5 9 -40 34096 5282 1
 6 9 -40 44917 6164 1
 7 9 -40 415877 14609 1
 8 9 -40 3963 4219 1
 9 9 -40 68851 6905 1
 10 9 -40 -926 5133 1
 11 9 -40 285077 17703 1
 12 9 -40 3080 6494 1
 0 10 -40 122050 9905 1
 1 10 -40 97824 6510 1
 2 10 -40 19543 4573 1
 3 10 -40 51121 5941 1
 4 10 -40 67429 7388 1
 5 10 -40 291532 13706 1
 6 10 -40 41855 6683 1
 7 10 -40 37869 6373 1
 8 10 -40 5095 4952 1
 9 10 -40 139289 10763 1
 10 10 -40 84120 8685 1
 11 10 -40 872 6254 1
 0 11 -40 31688 8866 1
 1 11 -40 560 5058 1
 2 11 -40 274451 14168 1
 3 11 -40 7493 5084 1
 4 11 -40 59205 7486 1
 5 11 -40 -4792 4792 1
 6 11 -40 200641 12331 1
 7 11 -40 30684 7133 1
 8 11 -40 59992 9987 1
 9 11 -40 8360 6399 1
 0 12 -40 207657 19027 1
 1 12 -40 85659 10123 1
 2 12 -40 6894 5159 1
 3 12 -40 9709 5783 1
 4 12 -40 137917 10739 1
 5 12 -40 188218 17265 1
 6 12 -40 44685 7436 1
 7 12 -40 10089 8127 1
 0 13 -40 4144 8415 1
 1 13 -40 55444 7611 1
 2 13 -40 14335 6124 1
 3 13 -40 152889 11702 1
 4 13 -40 7839 6447 1
 2 0 -39 98213 6096 1
 4 0 -39 86915 6457 1
 6 0 -39 472943 17977 1
 8 0 -39 113806 8695 1
 10 0 -39 189027 11051 1
 12 0 -39 115359 9649 1
 14 0 -39 61146 11241 1
 16 0 -39 18160 8779 1
 1 1 -39 240037 7451 1
 2 1 -39 27850 2891 1
 3 1 -39 121947 5236 1
 4 1 -39 81674 4313 1
 5 1 -39 20464 2867 1
 6 1 -39 136148 6258 1
 7 1 -39 16079 3251 1
 8 1 -39 44907 4121 1
 9 1 -39 69976 4994 1
 10 1 -39 75299 5210 1
 11 1 -39 64500 5108 1
 12 1 -39 53980 4967 1
 13 1 -39 56208 6070 1
 14 1 -39 8427 4533 1
 15 1 -39 30196 5638 1
 16 1 -39 19973 5749 1
 1 2 -39 268770 8392 1
 2 2 -39 3564 2176 1
 3 2 -39 88883 4607 1
 4 2 -39 25106 3149 1
 5 2 -39 74960 4511 1
 6 2 -39 34415 4019 1
 7 2 -39 45226 4072 1
 8 2 -39 4330 3129 1
 9 2 -39 56838 4529 1
 10 2 -39 3282 3323 1
 11 2 -39 124367 6754 1
 12 2 -39 -3615 3615 1
 13 2 -39 137633 7797 1
 14 2 -39 -262 4058 1
 15 2 -39 113097 8310 1
 16 2 -39 7746 5998 1
 1 3 -39 112634 4745 1
 2 3 -39 105924 4810 1
 3 3 -39 32701 3289 1
 4 3 -39 161796 6674 1
 5 3 -39 37782 4049 1
 6 3 -39 97720 7283 1
 7 3 -39 107864 5521 1
 8 3 -39 181236 7340 1
 9 3 -39 26697 3841 1
 10 3 -39 41437 4343 1
 11 3 -39 16231 3601 1
 12 3 -39 75230 5711 1
 13 3 -39 23391 4866 1
 14 3 -39 18758 5124 1
 15 3 -39 21943 5895 1
 16 3 -39 20867 7771 1
 1 4 -39 5515 2491 1
 2 4 -39 46283 3255 1
 3 4 -39 16635 2942 1
 4 4 -39 247493 8760 1
 5 4 -39 16112 3530 1
 6 4 -39 318815 11369 1
 7 4 -39 4599 2785 1
 8 4 -39 142877 6607 1
 9 4 -39 51878 4447 1
 10 4 -39 108505 5940 1
 11 4 -39 19195 3822 1
 12 4 -39 52098 6050 1
 13 4 -39 42620 5719 1
 14 4 -39 5411 5482 1
 15 4 -39 18371 6162 1
 1 5 -39 144113 5478 1
 2 5 -39 7321 2724 1
 3 5 -39 67489 6279 1
 4 5 -39 33324 3517 1
 5 5 -39 30051 3782 1
 6 5 -39 14439 3347 1
 7 5 -39 8006 2995 1
 8 5 -39 12236 3667 1
 9 5 -39 24827 3861 1
 10 5 -39 75672 5682 1
 11 5 -39 36394 5469 1
 12 5 -39 75515 6694 1
 13 5 -39 56507 6911 1
 14 5 -39 8898 5120 1
 15 5 -39 82978 8627 1
 1 6 -39 188949 7060 1
 2 6 -39 64810 4313 1
 3 6 -39 197756 7330 1
 4 6 -39 14243 3050 1
 5 6 -39 27801 3483 1
 6 6 -39 16045 3417 1
 7 6 -39 4083 2981 1
 8 6 -39 11667 3776 1
 9 6 -39 24944 4071 1
 10 6 -39 3495 4208 1
 11 6 -39 56442 5813 1
 12 6 -39 -1519 4599 1
 13 6 -39 103867 8677 1
 14 6 -39 -4737 5086 1
 1 7 -39 75135 5197 1
 2 7 -39 14937 3306 1
 3 7 -39 30015 3851 1
 4 7 -39 68526 4940 1
 5 7 -39 3310 3016 1
 6 7 -39 95466 6017 1
 7 7 -39 -1415 3218 1
 8 7 -39 219017 9248 1
 9 7 -39 10907 4760 1
 10 7 -39 72182 6620 1
 11 7 -39 8809 4669 1
 12 7 -39 23804 6089 1
 13 7 -39 10434 5743 1
 14 7 -39 26238 9666 1
 1 8 -39 11543 3493 1
 2 8 -39 22570 3894 1
 3 8 -39 17415 3823 1
 4 8 -39 28184 4018 1
 5 8 -39 9431 3630 1
 6 8 -39 81085 5965 1
 7 8 -39 50042 5112 1
 8 8 -39 115232 8325 1
 9 8 -39 9774 4243 1
 10 8 -39 144148 9117 1
 11 8 -39 31942 6110 1
 12 8 -39 39176 6797 1
 13 8 -39 8416 6684 1
 1 9 -39 99002 6220 1
 2 9 -39 3000 3291 1
 3 9 -39 151127 7298 1
 4 9 -39 7644 3843 1
 5 9 -39 11011 3902 1
 6 9 -39 19777 5094 1
 7 9 -39 15843 4652 1
 8 9 -39 27638 5556 1
 9 9 -39 29677 5481 1
 10 9 -39 28873 5941 1
 11 9 -39 51354 7384 1
 12 9 -39 -6179 6179 1
 1 10 -39 56236 5601 1
 2 10 -39 2695 3939 1
 3 10 -39 58858 5948 1
 4 10 -39 11392 4514 1
 5 10 -39 21741 5605 1
 6 10 -39 17694 5380 1
 7 10 -39 24288 5517 1
 8 10 -39 18017 5459 1
 9 10 -39 18598 6588 1
 10 10 -39 20877 6562 1
 11 10 -39 24370 7406 1
 1 11 -39 -1867 4823 1
 2 11 -39 22149 6001 1
 3 11 -39 14438 6185 1
 4 11 -39 89098 8305 1
 5 11 -39 175 5273 1
 6 11 -39 102133 8925 1
 7 11 -39 3680 5623 1
 8 11 -39 73406 8911 1
 9 11 -39 3081 5816 1
 1 12 -39 40055 6584 1
 2 12 -39 14553 5696 1
 3 12 -39 -58 4809 1
 4 12 -39 13166 6085 1
 5 12 -39 10786 5740 1
 6 12 -39 67419 8479 1
 7 12 -39 12344 6346 1
 8 12 -39 67433 8726 1
 1 13 -39 135622 10088 1
 2 13 -39 3124 5845 1
 3 13 -39 30979 6745 1
 4 13 -39 12490 6190 1
 5 13 -39 24622 7073 1
 0 0 -38 341106 25245 1
 2 0 -38 987633 33944 1
 4 0 -38 63150 6200 1
 6 0 -38 359889 14561 1
 8 0 -38 269887 14055 1
 10 0 -38 206654 11884 1
 12 0 -38 366952 17210 1
 14 0 -38 36025 7803 1
 16 0 -38 365428 26748 1
 0 1 -38 426713 14546 1
 1 1 -38 275098 7974 1
 2 1 -38 8519 2574 1
 3 1 -38 32756 2946 1
 4 1 -38 290487 9970 1
 5 1 -38 489991 12247 1
 6 1 -38 111893 5059 1
 7 1 -38 69105 4859 1
 8 1 -38 60141 4591 1
 9 1 -38 395166 11727 1
 10 1 -38 113838 5921 1
 11 1 -38 31218 4089 1
 12 1 -38 93207 5998 1
 13 1 -38 168547 8833 1
 14 1 -38 128643 8529 1
 15 1 -38 40837 5993 1
 16 1 -38 16425 6189 1
 0 2 -38 156549 8532 1
 1 2 -38 155492 5565 1
 2 2 -38 4174 2176 1
 3 2 -38 541347 13112 1
 4 2 -38 -2016 2016 1
 5 2 -38 110960 5444 1
 6 2 -38 29238 3631 1
 7 2 -38 1011220 24437 1
 8 2 -38 2144 3096 1
 9 2 -38 82464 5284 1
 10 2 -38 3853 3204 1
 11 2 -38 483013 13983 1
 12 2 -38 15031 3957 1
 13 2 -38 109139 6909 1
 14 2 -38 1806 4265 1
 15 2 -38 136931 8428 1
 16 2 -38 2848 5142 1
 0 3 -38 462628 15125 1
 1 3 -38 158695 5609 1
 2 3 -38 52985 3324 1
 3 3 -38 4969 2218 1
 4 3 -38 363090 9988 1
 5 3 -38 552407 13506 1
 6 3 -38 140875 6983 1
 7 3 -38 12139 3054 1
 8 3 -38 112562 5696 1
 9 3 -38 43233 4712 1
 10 3 -38 333502 11196 1
 11 3 -38 11416 3714 1
 12 3 -38 66447 7005 1
 13 3 -38 88460 7311 1
 14 3 -38 300717 13013 1
 15 3 -38 18953 5878 1
 16 3 -38 41363 7442 1
 0 4 -38 80089 6085 1
 1 4 -38 6261 2126 1
 2 4 -38 489029 11693 1
 3 4 -38 61001 3711 1
 4 4 -38 180187 6929 1
 5 4 -38 14693 3074 1
 6 4 -38 636991 16153 1
 7 4 -38 6358 2796 1
 8 4 -38 96211 5347 1
 9 4 -38 3999 3019 1
 10 4 -38 144852 6594 1
 11 4 -38 6134 3297 1
 12 4 -38 374649 15048 1
 13 4 -38 23037 4839 1
 14 4 -38 22114 5380 1
 15 4 -38 9225 5345 1
 16 4 -38 223732 14057 1
 0 5 -38 384859 14897 1
 1 5 -38 166394 5896 1
 2 5 -38 10022 2920 1
 3 5 -38 68156 4336 1
 4 5 -38 88033 5513 1
 5 5 -38 636261 15478 1
 6 5 -38 12753 3067 1
 7 5 -38 73040 4706 1
 8 5 -38 21763 3502 1
 9 5 -38 478586 13855 1
 10 5 -38 190401 8515 1
 11 5 -38 50574 6223 1
 12 5 -38 32386 5760 1
 13 5 -38 202370 13773 1
 14 5 -38 24318 5933 1
 15 5 -38 55640 8203 1
 0 6 -38 -487 3362 1
 1 6 -38 204476 7915 1
 2 6 -38 8351 2707 1
 3 6 -38 374853 11891 1
 4 6 -38 4356 2717 1
 5 6 -38 6681 2894 1
 6 6 -38 105350 5666 1
 7 6 -38 441051 13806 1
 8 6 -38 39270 4276 1
 9 6 -38 105256 6120 1
 10 6 -38 5124 3536 1
 11 6 -38 479774 16005 1
 12 6 -38 47323 7067 1
 13 6 -38 25026 6052 1
 14 6 -38 71237 10523 1
 15 6 -38 68164 10275 1
 0 7 -38 895386 33405 1
 1 7 -38 104082 5897 1
 2 7 -38 61953 4842 1
 3 7 -38 5108 3055 1
 4 7 -38 282943 9593 1
 5 7 -38 12738 3655 1
 6 7 -38 51518 5318 1
 7 7 -38 78748 5564 1
 8 7 -38 187424 9112 1
 9 7 -38 144347 8311 1
 10 7 -38 322804 12721 1
 11 7 -38 -4074 4074 1
 12 7 -38 32309 6171 1
 13 7 -38 29008 6366 1
 14 7 -38 216760 16648 1
 0 8 -38 11867 4908 1
 1 8 -38 65212 5206 1
 2 8 -38 401029 13064 1
 3 8 -38 42045 4800 1
 4 8 -38 69961 4832 1
 5 8 -38 7489 3456 1
 6 8 -38 129567 7029 1
 7 8 -38 90380 6434 1
 8 8 -38 95878 7527 1
 9 8 -38 30128 5893 1
 10 8 -38 31963 5689 1
 11 8 -38 72429 7831 1
 12 8 -38 161280 10822 1
 13 8 -38 4238 5959 1
 0 9 -38 100466 9512 1
 1 9 -38 160764 7652 1
 2 9 -38 3578 3258 1
 3 9 -38 109106 6042 1
 4 9 -38 58832 5164 1
 5 9 -38 437667 14147 1
 6 9 -38 -291 3576 1
 7 9 -38 50248 7223 1
 8 9 -38 17490 5435 1
 9 9 -38 320723 14109 1
 10 9 -38 9844 4946 1
 11 9 -38 26287 7115 1
 12 9 -38 10817 6160 1
 0 10 -38 7880 5075 1
 1 10 -38 43729 4627 1
 2 10 -38 105098 6693 1
 3 10 -38 262552 11849 1
 4 10 -38 16273 4800 1
 5 10 -38 12931 4973 1
 6 10 -38 52966 7054 1
 7 10 -38 282599 13142 1
 8 10 -38 35426 7416 1
 9 10 -38 49696 7083 1
 10 10 -38 21297 6352 1
 11 10 -38 109458 9682 1
 0 11 -38 194071 17149 1
 1 11 -38 -977 4281 1
 2 11 -38 35672 6112 1
 3 11 -38 4895 6012 1
 4 11 -38 240691 13879 1
 5 11 -38 3263 5554 1
 6 11 -38 65025 7612 1
 7 11 -38 -336 5552 1
 8 11 -38 122728 10737 1
 9 11 -38 9588 6050 1
 10 11 -38 75033 11215 1
 0 12 -38 6691 6858 1
 1 12 -38 11005 5451 1
 2 12 -38 259089 13476 1
 3 12 -38 67616 7876 1
 4 12 -38 29676 6701 1
 5 12 -38 48973 7198 1
 6 12 -38 113585 9895 1
 7 12 -38 175392 12215 1
 8 12 -38 67329 9753 1
 0 13 -38 -7304 7304 1
 1 13 -38 125613 12605 1
 2 13 -38 9961 5864 1
 3 13 -38 27189 6546 1
 4 13 -38 7513 5858 1
 5 13 -38 227349 18013 1
 6 13 -38 2135 6937 1
 2 0 -37 99856 6686 1
 4 0 -37 28370 4709 1
 6 0 -37 134682 7825 1
 8 0 -37 370933 15318 1
 10 0 -37 333718 17618 1
 12 0 -37 44618 6137 1
 14 0 -37 87893 9307 1
 16 0 -37 33116 7983 1
 1 1 -37 192434 6387 1
 2 1 -37 25834 2695 1
 3 1 -37 107135 4861 1
 4 1 -37 94970 4658 1
 5 1 -37 27217 2841 1
 6 1 -37 163729 6308 1
 7 1 -37 15900 2915 1
 8 1 -37 133843 6467 1
 9 1 -37 47130 4236 1
 10 1 -37 34059 3790 1
 11 1 -37 20230 3800 1
 12 1 -37 19950 3900 1
 13 1 -37 105693 7399 1
 14 1 -37 13608 4505 1
 15 1 -37 54927 6596 1
 16 1 -37 -4243 4243 1
 1 2 -37 315908 8523 1
 2 2 -37 16838 2497 1
 3 2 -37 168210 6490 1
 4 2 -37 7405 2476 1
 5 2 -37 86520 4419 1
 6 2 -37 11095 2775 1
 7 2 -37 19622 3190 1
 8 2 -37 12905 2987 1
 9 2 -37 26389 3627 1
 10 2 -37 -877 2799 1
 11 2 -37 123218 7145 1
 12 2 -37 38073 4669 1
 13 2 -37 79576 6398 1
 14 2 -37 44 4289 1
 15 2 -37 210397 10229 1
 16 2 -37 4734 5120 1
 1 3 -37 166832 6020 1
 2 3 -37 37740 2962 1
 3 3 -37 71455 3896 1
 4 3 -37 121559 5219 1
 5 3 -37 22252 3019 1
 6 3 -37 253839 9557 1
 7 3 -37 3637 3075 1
 8 3 -37 167012 6884 1
 9 3 -37 14787 3288 1
 10 3 -37 124921 6125 1
 11 3 -37 4105 3192 1
 12 3 -37 78019 5760 1
 13 3 -37 50834 5837 1
 14 3 -37 15434 4918 1
 15 3 -37 34432 6366 1
 16 3 -37 9757 5384 1
 1 4 -37 5781 2085 1
 2 4 -37 50922 3240 1
 3 4 -37 72023 3903 1
 4 4 -37 49389 3729 1
 5 4 -37 30592 3736 1
 6 4 -37 252424 10295 1
 7 4 -37 21613 3473 1
 8 4 -37 144982 6357 1
 9 4 -37 13638 3263 1
 10 4 -37 201773 7557 1
 11 4 -37 2163 3188 1
 12 4 -37 56291 5778 1
 13 4 -37 4054 4452 1
 14 4 -37 34253 5687 1
 15 4 -37 10405 5540 1
 16 4 -37 25860 6690 1
 1 5 -37 132214 4958 1
 2 5 -37 5738 2373 1
 3 5 -37 60094 3988 1
 4 5 -37 107618 5767 1
 5 5 -37 58210 5324 1
 6 5 -37 44565 4001 1
 7 5 -37 47441 4212 1
 8 5 -37 102128 5701 1
 9 5 -37 38672 3928 1
 10 5 -37 35164 4513 1
 11 5 -37 48046 5128 1
 12 5 -37 60272 6382 1
 13 5 -37 163929 9725 1
 14 5 -37 -418 4562 1
 15 5 -37 29405 6628 1
 1 6 -37 313304 9969 1
 2 6 -37 19000 2993 1
 3 6 -37 115174 5714 1
 4 6 -37 7154 2755 1
 5 6 -37 10473 2835 1
 6 6 -37 76442 4941 1
 7 6 -37 24344 3691 1
 8 6 -37 27124 4053 1
 9 6 -37 9126 3515 1
 10 6 -37 -1787 3221 1
 11 6 -37 122642 7208 1
 12 6 -37 9849 4554 1
 13 6 -37 45129 7665 1
 14 6 -37 3999 5346 1
 15 6 -37 126733 11458 1
 1 7 -37 100514 5560 1
 2 7 -37 2967 2832 1
 3 7 -37 28524 3563 1
 4 7 -37 86897 5004 1
 5 7 -37 20019 3395 1
 6 7 -37 134688 6377 1
 7 7 -37 32835 4385 1
 8 7 -37 129236 6874 1
 9 7 -37 6571 4465 1
 10 7 -37 92685 7544 1
 11 7 -37 5966 4870 1
 12 7 -37 69616 7710 1
 13 7 -37 483 5311 1
 14 7 -37 33596 8962 1
 1 8 -37 110426 6318 1
 2 8 -37 61884 4848 1
 3 8 -37 5962 3010 1
 4 8 -37 105783 5695 1
 5 8 -37 1300 3393 1
 6 8 -37 192354 8742 1
 7 8 -37 5541 4065 1
 8 8 -37 32234 5125 1
 9 8 -37 63372 6370 1
 10 8 -37 138043 8862 1
 11 8 -37 11964 5419 1
 12 8 -37 33568 6300 1
 13 8 -37 -5727 5727 1
 14 8 -37 35217 8823 1
 1 9 -37 126944 6932 1
 2 9 -37 25722 3994 1
 3 9 -37 67033 5037 1
 4 9 -37 33582 4202 1
 5 9 -37 35294 4728 1
 6 9 -37 13351 4269 1
 7 9 -37 1002 3979 1
 8 9 -37 37864 5508 1
 9 9 -37 28777 5417 1
 10 9 -37 2406 4978 1
 11 9 -37 16166 5927 1
 12 9 -37 16700 6060 1
 13 9 -37 83276 10784 1
 1 10 -37 59128 4910 1
 2 10 -37 9303 3503 1
 3 10 -37 78556 5862 1
 4 10 -37 56547 5639 1
 5 10 -37 96516 8416 1
 6 10 -37 29225 5410 1
 7 10 -37 66226 7125 1
 8 10 -37 23527 5913 1
 9 10 -37 -5082 5082 1
 10 10 -37 13953 6271 1
 11 10 -37 44983 7525 1
 12 10 -37 354 10176 1
 1 11 -37 9526 5066 1
 2 11 -37 49639 6243 1
 3 11 -37 28701 5862 1
 4 11 -37 79651 8380 1
 5 11 -37 -924 5176 1
 6 11 -37 94186 8622 1
 7 11 -37 9473 5965 1
 8 11 -37 90330 11015 1
 9 11 -37 11788 6118 1
 10 11 -37 44336 7673 1
 1 12 -37 -3997 4405 1
 2 12 -37 18465 5952 1
 3 12 -37 29150 6524 1
 4 12 -37 -665 5108 1
 5 12 -37 1587 5108 1
 6 12 -37 107557 9345 1
 7 12 -37 7067 6088 1
 8 12 -37 48083 7842 1
 1 13 -37 77683 7766 1
 2 13 -37 10344 5503 1
 3 13 -37 52686 7938 1
 4 13 -37 1015 5317 1
 5 13 -37 17788 6092 1
 6 13 -37 -2747 5772 1
 1 14 -37 98949 10760 1
 2 14 -37 -1591 11453 1
 0 0 -36 317763 18376 1
 2 0 -36 688828 22760 1
 4 0 -36 207268 10970 1
 6 0 -36 148649 8160 1
 8 0 -36 516731 19399 1
 10 0 -36 402728 20079 1
 12 0 -36 374633 16126 1
 14 0 -36 184260 15422 1
 16 0 -36 190730 19053 1
 0 1 -36 331103 12174 1
 1 1 -36 241355 7513 1
 2 1 -36 104293 5011 1
 3 1 -36 106605 4576 1
 4 1 -36 503363 12019 1
 5 1 -36 254827 8543 1
 6 1 -36 134990 5474 1
 7 1 -36 172723 6208 1
 8 1 -36 71213 4906 1
 9 1 -36 461814 12888 1
 10 1 -36 68814 4831 1
 11 1 -36 177516 8025 1
 12 1 -36 74958 5250 1
 13 1 -36 170224 9724 1
 14 1 -36 250210 11941 1
 15 1 -36 59693 6252 1
 16 1 -36 35796 6144 1
 17 1 -36 56154 9023 1
 0 2 -36 112392 6937 1
 1 2 -36 279895 7948 1
 2 2 -36 5601 2037 1
 3 2 -36 554327 12369 1
 4 2 -36 18735 2563 1
 5 2 -36 309836 9307 1
 6 2 -36 2493 2241 1
 7 2 -36 691013 16039 1
 8 2 -36 11327 3087 1
 9 2 -36 192446 7846 1
 10 2 -36 24752 3689 1
 11 2 -36 186348 8460 1
 12 2 -36 9180 3571 1
 13 2 -36 165266 9283 1
 14 2 -36 912 3798 1
 15 2 -36 129782 7871 1
 16 2 -36 11527 5370 1
 17 2 -36 84254 9590 1
 0 3 -36 600321 18462 1
 1 3 -36 169228 5844 1
 2 3 -36 182931 6268 1
 3 3 -36 333826 9676 1
 4 3 -36 349580 9383 1
 5 3 -36 102145 4896 1
 6 3 -36 161821 6127 1
 7 3 -36 179561 7577 1
 8 3 -36 165836 6848 1
 9 3 -36 287747 9986 1
 10 3 -36 305658 9895 1
 11 3 -36 10293 3298 1
 12 3 -36 127626 6929 1
 13 3 -36 113636 8024 1
 14 3 -36 178355 9216 1
 15 3 -36 42805 6362 1
 16 3 -36 81082 8251 1
 0 4 -36 107515 7494 1
 1 4 -36 64553 3460 1
 2 4 -36 570433 13167 1
 3 4 -36 4842 2126 1
 4 4 -36 270824 8778 1
 5 4 -36 140934 6432 1
 6 4 -36 116179 6014 1
 7 4 -36 10136 2784 1
 8 4 -36 234382 7877 1
 9 4 -36 9377 3068 1
 10 4 -36 172147 7050 1
 11 4 -36 68042 4896 1
 12 4 -36 347856 16143 1
 13 4 -36 5384 4646 1
 14 4 -36 109442 8263 1
 15 4 -36 13117 5899 1
 16 4 -36 216897 11891 1
 0 5 -36 109465 6313 1
 1 5 -36 277715 8197 1
 2 5 -36 150920 5508 1
 3 5 -36 81549 4306 1
 4 5 -36 237329 7763 1
 5 5 -36 277675 9725 1
 6 5 -36 10695 2934 1
 7 5 -36 233626 8374 1
 8 5 -36 63193 4738 1
 9 5 -36 385346 11658 1
 10 5 -36 33062 4257 1
 11 5 -36 124110 6810 1
 12 5 -36 37262 5477 1
 13 5 -36 179003 9786 1
 14 5 -36 49640 7683 1
 15 5 -36 77736 8132 1
 16 5 -36 2193 5631 1
 0 6 -36 87604 5597 1
 1 6 -36 215082 7109 1
 2 6 -36 22733 3326 1
 3 6 -36 444572 11499 1
 4 6 -36 6229 2776 1
 5 6 -36 233286 8458 1
 6 6 -36 48670 4801 1
 7 6 -36 549166 14442 1
 8 6 -36 36901 4431 1
 9 6 -36 233260 8770 1
 10 6 -36 19886 3974 1
 11 6 -36 316594 15869 1
 12 6 -36 25763 5586 1
 13 6 -36 87528 7984 1
 14 6 -36 27158 6403 1
 15 6 -36 75385 8312 1
 0 7 -36 757162 29445 1
 1 7 -36 37485 4639 1
 2 7 -36 120031 5892 1
 3 7 -36 28151 3590 1
 4 7 -36 166081 7291 1
 5 7 -36 36727 3838 1
 6 7 -36 192222 8081 1
 7 7 -36 35493 4217 1
 8 7 -36 161188 8133 1
 9 7 -36 29645 4757 1
 10 7 -36 271867 12865 1
 11 7 -36 5276 4543 1
 12 7 -36 99419 8205 1
 13 7 -36 6660 5805 1
 14 7 -36 220850 14994 1
 15 7 -36 2640 9420 1
 0 8 -36 274996 15669 1
 1 8 -36 38419 4053 1
 2 8 -36 417846 13376 1
 3 8 -36 34336 3914 1
 4 8 -36 158121 7362 1
 5 8 -36 4952 3299 1
 6 8 -36 311357 11610 1
 7 8 -36 84196 5938 1
 8 8 -36 82865 6751 1
 9 8 -36 38073 6037 1
 10 8 -36 98926 7736 1
 11 8 -36 19678 6595 1
 12 8 -36 153267 10317 1
 13 8 -36 28929 7429 1
 14 8 -36 29135 9063 1
 0 9 -36 14419 4883 1
 1 9 -36 121041 6563 1
 2 9 -36 7105 3424 1
 3 9 -36 151884 8840 1
 4 9 -36 20855 3796 1
 5 9 -36 479863 14910 1
 6 9 -36 59908 5669 1
 7 9 -36 174869 8985 1
 8 9 -36 17142 5537 1
 9 9 -36 198917 11806 1
 10 9 -36 15176 5170 1
 11 9 -36 140595 10858 1
 12 9 -36 -326 5336 1
 13 9 -36 131781 13765 1
 0 10 -36 12977 5263 1
 1 10 -36 59741 5150 1
 2 10 -36 54820 4695 1
 3 10 -36 234377 9240 1
 4 10 -36 38142 4718 1
 5 10 -36 292171 13290 1
 6 10 -36 74411 7458 1
 7 10 -36 204319 12076 1
 8 10 -36 49465 7302 1
 9 10 -36 41509 6814 1
 10 10 -36 32851 6457 1
 11 10 -36 138751 13850 1
 12 10 -36 50021 9929 1
 0 11 -36 219854 15764 1
 1 11 -36 6551 4472 1
 2 11 -36 41972 5860 1
 3 11 -36 17087 5184 1
 4 11 -36 296246 14148 1
 5 11 -36 11189 6115 1
 6 11 -36 177487 11861 1
 7 11 -36 8719 5405 1
 8 11 -36 32116 6729 1
 9 11 -36 -5206 5206 1
 10 11 -36 173416 12436 1
 0 12 -36 238343 16543 1
 1 12 -36 10353 5025 1
 2 12 -36 177378 11604 1
 3 12 -36 180229 12125 1
 4 12 -36 37932 7090 1
 5 12 -36 70713 10850 1
 6 12 -36 122703 9794 1
 7 12 -36 46519 7826 1
 8 12 -36 40591 7509 1
 9 12 -36 18998 7513 1
 0 13 -36 46557 10020 1
 1 13 -36 116551 9274 1
 2 13 -36 21907 5848 1
 3 13 -36 62072 8499 1
 4 13 -36 8866 5775 1
 5 13 -36 172087 11376 1
 6 13 -36 2526 6033 1
 7 13 -36 104354 9734 1
 0 14 -36 23978 9831 1
 1 14 -36 44800 8156 1
 2 14 -36 73701 10519 1
 3 14 -36 105113 11521 1
 2 0 -35 61433 5162 1
 4 0 -35 208324 9068 1
 6 0 -35 335854 13054 1
 8 0 -35 220284 11052 1
 10 0 -35 202144 10406 1
 12 0 -35 107231 8161 1
 14 0 -35 25069 6682 1
 16 0 -35 10538 11646 1
 1 1 -35 247545 7441 1
 2 1 -35 115365 4866 1
 3 1 -35 88234 4275 1
 4 1 -35 139983 5551 1
 5 1 -35 15501 2500 1
 6 1 -35 103537 4763 1
 7 1 -35 8050 2312 1
 8 1 -35 103611 5169 1
 9 1 -35 137063 6076 1
 10 1 -35 186750 7245 1
 11 1 -35 82675 5222 1
 12 1 -35 20239 3994 1
 13 1 -35 45979 4933 1
 14 1 -35 26723 4821 1
 15 1 -35 73042 6333 1
 16 1 -35 8810 4699 1
 17 1 -35 39905 8379 1
 1 2 -35 228937 6992 1
 2 2 -35 7282 2058 1
 3 2 -35 96464 4201 1
 4 2 -35 76335 3917 1
 5 2 -35 178687 6778 1
 6 2 -35 2665 2180 1
 7 2 -35 15925 2557 1
 8 2 -35 16477 3244 1
 9 2 -35 61461 4250 1
 10 2 -35 11360 3017 1
 11 2 -35 22765 3666 1
 12 2 -35 4950 3492 1
 13 2 -35 205158 10906 1
 14 2 -35 7372 4427 1
 15 2 -35 177739 10227 1
 16 2 -35 9892 4867 1
 17 2 -35 105348 11680 1
 1 3 -35 157365 5569 1
 2 3 -35 23305 2430 1
 3 3 -35 132222 5082 1
 4 3 -35 51020 4192 1
 5 3 -35 57149 3681 1
 6 3 -35 131153 5570 1
 7 3 -35 66900 4629 1
 8 3 -35 213240 8542 1
 9 3 -35 24876 3499 1
 10 3 -35 116957 7625 1
 11 3 -35 18152 3632 1
 12 3 -35 44866 4627 1
 13 3 -35 70542 7112 1
 14 3 -35 8152 4620 1
 15 3 -35 71825 7341 1
 16 3 -35 11884 5172 1
 17 3 -35 11505 6052 1
 1 4 -35 102005 4380 1
 2 4 -35 89270 4110 1
 3 4 -35 42002 3428 1
 4 4 -35 198418 6455 1
 5 4 -35 43007 3618 1
 6 4 -35 171401 6661 1
 7 4 -35 -1873 3090 1
 8 4 -35 170746 6913 1
 9 4 -35 3321 3030 1
 10 4 -35 269970 9705 1
 11 4 -35 27059 4488 1
 12 4 -35 38588 5128 1
 13 4 -35 8790 4577 1
 14 4 -35 26341 5535 1
 15 4 -35 14393 5063 1
 16 4 -35 17210 5288 1
 1 5 -35 174994 6306 1
 2 5 -35 12704 2300 1
 3 5 -35 97883 4554 1
 4 5 -35 89440 4600 1
 5 5 -35 4699 2747 1
 6 5 -35 19047 3751 1
 7 5 -35 19243 3273 1
 8 5 -35 37313 3897 1
 9 5 -35 9018 3159 1
 10 5 -35 103595 6474 1
 11 5 -35 61568 5144 1
 12 5 -35 8021 4590 1
 13 5 -35 112524 7545 1
 14 5 -35 4395 4874 1
 15 5 -35 127696 10265 1
 16 5 -35 16939 6370 1
 1 6 -35 268479 8200 1
 2 6 -35 69453 4087 1
 3 6 -35 203491 7292 1
 4 6 -35 1919 2451 1
 5 6 -35 61174 4632 1
 6 6 -35 55325 4126 1
 7 6 -35 11875 2960 1
 8 6 -35 21926 3946 1
 9 6 -35 50485 4720 1
 10 6 -35 5396 3579 1
 11 6 -35 31124 5550 1
 12 6 -35 2154 4185 1
 13 6 -35 123034 9123 1
 14 6 -35 7254 4926 1
 15 6 -35 56257 7817 1
 1 7 -35 73972 5436 1
 2 7 -35 25546 3847 1
 3 7 -35 9130 3110 1
 4 7 -35 14106 3058 1
 5 7 -35 56155 4154 1
 6 7 -35 149996 6408 1
 7 7 -35 17361 3772 1
 8 7 -35 219040 9443 1
 9 7 -35 -2736 3259 1
 10 7 -35 117556 7333 1
 11 7 -35 6363 4278 1
 12 7 -35 63381 7077 1
 13 7 -35 15686 6098 1
 14 7 -35 26872 6921 1
 15 7 -35 12488 7818 1
 1 8 -35 3108 2924 1
 2 8 -35 86147 5118 1
 3 8 -35 57122 4746 1
 4 8 -35 105288 5500 1
 5 8 -35 10130 3546 1
 6 8 -35 140621 7765 1
 7 8 -35 52485 5266 1
 8 8 -35 219390 10138 1
 9 8 -35 7913 4220 1
 10 8 -35 69574 8959 1
 11 8 -35 9127 4980 1
 12 8 -35 64168 7223 1
 13 8 -35 20423 6755 1
 14 8 -35 3447 6242 1
 1 9 -35 73122 5603 1
 2 9 -35 11970 3384 1
 3 9 -35 224095 9869 1
 4 9 -35 36902 4241 1
 5 9 -35 32418 4308 1
 6 9 -35 72958 5998 1
 7 9 -35 30260 4564 1
 8 9 -35 1530 4717 1
 9 9 -35 6895 4312 1
 10 9 -35 20303 5421 1
 11 9 -35 58371 7518 1
 12 9 -35 39889 6928 1
 13 9 -35 58695 8876 1
 1 10 -35 138338 7101 1
 2 10 -35 13705 3503 1
 3 10 -35 56383 5163 1
 4 10 -35 2548 3485 1
 5 10 -35 30080 5078 1
 6 10 -35 25995 5632 1
 7 10 -35 21296 5365 1
 8 10 -35 43949 6468 1
 9 10 -35 35813 6505 1
 10 10 -35 10394 5768 1
 11 10 -35 14911 6114 1
 12 10 -35 -326 5754 1
 1 11 -35 19984 7982 1
 2 11 -35 21844 5886 1
 3 11 -35 3528 4998 1
 4 11 -35 59419 7063 1
 5 11 -35 10090 5266 1
 6 11 -35 154389 12047 1
 7 11 -35 34366 7718 1
 8 11 -35 45543 7142 1
 9 11 -35 7850 5693 1
 10 11 -35 69178 10541 1
 11 11 -35 7436 7215 1
 1 12 -35 18667 5278 1
 2 12 -35 14093 5052 1
 3 12 -35 16036 5125 1
 4 12 -35 67580 9076 1
 5 12 -35 29469 7148 1
 6 12 -35 37444 6861 1
 7 12 -35 1473 5390 1
 8 12 -35 85235 9307 1
 9 12 -35 3103 6083 1
 1 13 -35 118294 9682 1
 2 13 -35 3493 5765 1
 3 13 -35 41744 6929 1
 4 13 -35 2423 5322 1
 5 13 -35 20833 6162 1
 6 13 -35 -5225 5225 1
 7 13 -35 15211 6843 1
 1 14 -35 32631 7209 1
 2 14 -35 811 5572 1
 3 14 -35 106590 10984 1
 4 14 -35 1580 7065 1
 0 0 -34 1542336 60246 1
 2 0 -34 24791 4056 1
 4 0 -34 1317406 40790 1
 6 0 -34 296160 12030 1
 8 0 -34 177753 9014 1
 10 0 -34 579649 21119 1
 12 0 -34 11757 4811 1
 14 0 -34 390921 27189 1
 16 0 -34 9455 6957 1
 0 1 -34 11618 2887 1
 1 1 -34 150060 5429 1
 2 1 -34 236099 9231 1
 3 1 -34 505415 12269 1
 4 1 -34 91199 4535 1
 5 1 -34 64038 3863 1
 6 1 -34 166618 6381 1
 7 1 -34 650207 14592 1
 8 1 -34 149474 5804 1
 9 1 -34 1742 2870 1
 10 1 -34 44058 4367 1
 11 1 -34 302199 9320 1
 12 1 -34 235346 9746 1
 13 1 -34 16416 3870 1
 14 1 -34 23332 4855 1
 15 1 -34 56187 5580 1
 16 1 -34 209584 11057 1
 17 1 -34 46970 6643 1
 0 2 -34 15231 3184 1
 1 2 -34 388896 10523 1
 2 2 -34 23822 2921 1
 3 2 -34 37928 2841 1
 4 2 -34 34011 2785 1
 5 2 -34 715185 15468 1
 6 2 -34 22964 2722 1
 7 2 -34 3502 2264 1
 8 2 -34 33704 4002 1
 9 2 -34 1123609 25949 1
 10 2 -34 28529 3543 1
 11 2 -34 3227 2932 1
 12 2 -34 284 3196 1
 13 2 -34 333705 12722 1
 14 2 -34 41360 5494 1
 15 2 -34 129897 8334 1
 16 2 -34 356 4279 1
 17 2 -34 56646 7320 1
 0 3 -34 56849 5003 1
 1 3 -34 225284 7062 1
 2 3 -34 719365 17177 1
 3 3 -34 256218 7867 1
 4 3 -34 23317 2612 1
 5 3 -34 21205 2748 1
 6 3 -34 259157 7815 1
 7 3 -34 559991 13276 1
 8 3 -34 155276 7018 1
 9 3 -34 37775 3814 1
 10 3 -34 80798 4931 1
 11 3 -34 151221 6725 1
 12 3 -34 475915 14677 1
 13 3 -34 12838 4493 1
 14 3 -34 2990 4563 1
 15 3 -34 37116 5804 1
 16 3 -34 279842 12917 1
 17 3 -34 66555 9807 1
 0 4 -34 1003186 31880 1
 1 4 -34 61383 3552 1
 2 4 -34 126453 5126 1
 3 4 -34 36705 3011 1
 4 4 -34 745461 17448 1
 5 4 -34 55407 3920 1
 6 4 -34 115925 5244 1
 7 4 -34 3545 2548 1
 8 4 -34 152466 6210 1
 9 4 -34 71989 4785 1
 10 4 -34 424424 11717 1
 11 4 -34 18969 3643 1
 12 4 -34 626 3535 1
 13 4 -34 29667 5348 1
 14 4 -34 422953 15639 1
 15 4 -34 6572 4637 1
 16 4 -34 7136 4703 1
 0 5 -34 32214 3968 1
 1 5 -34 87435 4065 1
 2 5 -34 311851 8814 1
 3 5 -34 954971 22642 1
 4 5 -34 48417 3481 1
 5 5 -34 5795 2484 1
 6 5 -34 91116 5310 1
 7 5 -34 475295 12078 1
 8 5 -34 34604 3755 1
 9 5 -34 10869 3058 1
 10 5 -34 24741 3826 1
 11 5 -34 265187 10398 1
 12 5 -34 106665 7876 1
 13 5 -34 73559 6680 1
 14 5 -34 15352 5182 1
 15 5 -34 134709 9491 1
 16 5 -34 82816 8347 1
 0 6 -34 11999 3334 1
 1 6 -34 464533 11365 1
 2 6 -34 71353 3914 1
 3 6 -34 56528 3760 1
 4 6 -34 83097 4700 1
 5 6 -34 425406 12443 1
 6 6 -34 30052 3350 1
 7 6 -34 6948 2725 1
 8 6 -34 27209 3741 1
 9 6 -34 811824 22202 1
 10 6 -34 36004 4563 1
 11 6 -34 7802 4079 1
 12 6 -34 5599 4570 1
 13 6 -34 268177 13009 1
 14 6 -34 135941 9864 1
 15 6 -34 45395 7987 1
 16 6 -34 7378 7214 1
 0 7 -34 16468 5179 1
 1 7 -34 48794 4408 1
 2 7 -34 544983 16525 1
 3 7 -34 76695 4864 1
 4 7 -34 15209 3099 1
 5 7 -34 4080 3269 1
 6 7 -34 213624 8440 1
 7 7 -34 103237 6741 1
 8 7 -34 268238 9533 1
 9 7 -34 2408 3876 1
 10 7 -34 35026 4945 1
 11 7 -34 52886 6857 1
 12 7 -34 371473 16618 1
 13 7 -34 2219 4873 1
 14 7 -34 1089 5630 1
 15 7 -34 8528 6861 1
 0 8 -34 610994 27226 1
 1 8 -34 31648 4209 1
 2 8 -34 18879 3398 1
 3 8 -34 48079 4190 1
 4 8 -34 665319 16397 1
 5 8 -34 90325 5565 1
 6 8 -34 52013 4865 1
 7 8 -34 21592 4114 1
 8 8 -34 121228 7226 1
 9 8 -34 70644 6523 1
 10 8 -34 191946 12297 1
 11 8 -34 9599 4977 1
 12 8 -34 12198 5348 1
 13 8 -34 41178 7624 1
 14 8 -34 349915 18162 1
 0 9 -34 94272 8695 1
 1 9 -34 42982 4408 1
 2 9 -34 95086 5748 1
 3 9 -34 518718 14726 1
 4 9 -34 32027 4088 1
 5 9 -34 12799 3785 1
 6 9 -34 33510 4596 1
 7 9 -34 544572 20656 1
 8 9 -34 4708 4003 1
 9 9 -34 4831 4974 1
 10 9 -34 -143 4524 1
 11 9 -34 323366 16996 1
 12 9 -34 10525 5265 1
 13 9 -34 22048 6928 1
 0 10 -34 68378 10058 1
 1 10 -34 193899 8601 1
 2 10 -34 37546 4762 1
 3 10 -34 55221 4997 1
 4 10 -34 60831 5242 1
 5 10 -34 359049 13802 1
 6 10 -34 30338 5375 1
 7 10 -34 9678 5200 1
 8 10 -34 30805 6352 1
 9 10 -34 357959 17073 1
 10 10 -34 126306 9619 1
 11 10 -34 22305 6289 1
 12 10 -34 6653 5987 1
 0 11 -34 112005 12505 1
 1 11 -34 17616 5537 1
 2 11 -34 410422 16213 1
 3 11 -34 17780 5535 1
 4 11 -34 7325 5566 1
 5 11 -34 8705 4986 1
 6 11 -34 187861 11601 1
 7 11 -34 22594 6266 1
 8 11 -34 116215 10063 1
 9 11 -34 15298 5809 1
 10 11 -34 36919 7078 1
 11 11 -34 -4014 5402 1
 0 12 -34 214087 21696 1
 1 12 -34 74693 8572 1
 2 12 -34 -4221 4342 1
 3 12 -34 4720 4748 1
 4 12 -34 259515 13527 1
 5 12 -34 150957 14007 1
 6 12 -34 18058 6259 1
 7 12 -34 5601 5476 1
 8 12 -34 57948 8205 1
 9 12 -34 87120 9735 1
 10 12 -34 67313 18193 1
 0 13 -34 13667 8434 1
 1 13 -34 67723 7842 1
 2 13 -34 3434 5265 1
 3 13 -34 215392 13316 1
 4 13 -34 8092 5496 1
 5 13 -34 9828 5543 1
 6 13 -34 2101 5457 1
 7 13 -34 261317 15727 1
 8 13 -34 8797 21531 1
 0 14 -34 116065 15110 1
 1 14 -34 34359 6928 1
 2 14 -34 11396 6114 1
 3 14 -34 16444 7068 1
 4 14 -34 35344 8508 1
 2 0 -33 131247 7154 1
 4 0 -33 351733 12725 1
 6 0 -33 245616 10760 1
 8 0 -33 426544 14903 1
 10 0 -33 135955 8849 1
 12 0 -33 228648 13157 1
 14 0 -33 61424 9213 1
 16 0 -33 3350 5636 1
 1 1 -33 218132 6504 1
 2 1 -33 56304 3201 1
 3 1 -33 149021 6485 1
 4 1 -33 29664 3380 1
 5 1 -33 98056 4474 1
 6 1 -33 159538 6072 1
 7 1 -33 72433 3830 1
 8 1 -33 54090 3605 1
 9 1 -33 4492 2821 1
 10 1 -33 32416 4069 1
 11 1 -33 81766 5226 1
 12 1 -33 15953 4264 1
 13 1 -33 67877 5789 1
 14 1 -33 54127 5668 1
 15 1 -33 57767 5543 1
 16 1 -33 11674 4563 1
 17 1 -33 13764 5153 1
 1 2 -33 242253 7096 1
 2 2 -33 153662 5835 1
 3 2 -33 343678 9306 1
 4 2 -33 18961 2353 1
 5 2 -33 53844 3516 1
 6 2 -33 7688 2232 1
 7 2 -33 45278 3458 1
 8 2 -33 42061 3267 1
 9 2 -33 49554 4214 1
 10 2 -33 -671 2693 1
 11 2 -33 25927 3443 1
 12 2 -33 7348 3471 1
 13 2 -33 269300 10683 1
 14 2 -33 9215 3850 1
 15 2 -33 118241 8126 1
 16 2 -33 12517 4863 1
 17 2 -33 198202 12805 1
 1 3 -33 394258 9927 1
 2 3 -33 92971 4031 1
 3 3 -33 23110 3042 1
 4 3 -33 97782 4363 1
 5 3 -33 11844 2541 1
 6 3 -33 186915 6300 1
 7 3 -33 116761 5011 1
 8 3 -33 155247 6795 1
 9 3 -33 12966 3185 1
 10 3 -33 255918 9016 1
 11 3 -33 64801 4646 1
 12 3 -33 19149 3835 1
 13 3 -33 8562 3831 1
 14 3 -33 40859 5560 1
 15 3 -33 16368 4771 1
 16 3 -33 19068 5612 1
 17 3 -33 38846 7071 1
 1 4 -33 19238 2432 1
 2 4 -33 8976 2328 1
 3 4 -33 26586 2725 1
 4 4 -33 223411 6872 1
 5 4 -33 12191 2744 1
 6 4 -33 160379 6324 1
 7 4 -33 48367 4327 1
 8 4 -33 351710 11460 1
 9 4 -33 10162 3349 1
 10 4 -33 164360 7102 1
 11 4 -33 9582 3530 1
 12 4 -33 93945 6184 1
 13 4 -33 31087 5736 1
 14 4 -33 16094 4851 1
 15 4 -33 -1547 4300 1
 16 4 -33 17441 5403 1
 17 4 -33 4447 6125 1
 1 5 -33 94636 4598 1
 2 5 -33 17048 2287 1
 3 5 -33 221581 7309 1
 4 5 -33 106841 4674 1
 5 5 -33 88761 4390 1
 6 5 -33 122513 5282 1
 7 5 -33 68891 4755 1
 8 5 -33 18401 3724 1
 9 5 -33 10964 3103 1
 10 5 -33 84733 5618 1
 11 5 -33 71397 5489 1
 12 5 -33 19743 4657 1
 13 5 -33 88744 7466 1
 14 5 -33 1495 4566 1
 15 5 -33 168576 10733 1
 16 5 -33 13608 5266 1
 1 6 -33 255044 7409 1
 2 6 -33 162682 6253 1
 3 6 -33 106965 4835 1
 4 6 -33 58743 3737 1
 5 6 -33 20218 3259 1
 6 6 -33 -926 2844 1
 7 6 -33 10946 2725 1
 8 6 -33 21153 3922 1
 9 6 -33 77504 5487 1
 10 6 -33 17588 3599 1
 11 6 -33 34391 4920 1
 12 6 -33 2786 4940 1
 13 6 -33 157009 10059 1
 14 6 -33 8918 5286 1
 15 6 -33 48557 7408 1
 16 6 -33 9037 6757 1
 1 7 -33 126459 6160 1
 2 7 -33 23182 3534 1
 3 7 -33 30921 4614 1
 4 7 -33 44848 4080 1
 5 7 -33 7142 2974 1
 6 7 -33 210786 7639 1
 7 7 -33 3302 2980 1
 8 7 -33 95939 6203 1
 9 7 -33 7130 4487 1
 10 7 -33 129351 7603 1
 11 7 -33 5036 5340 1
 12 7 -33 25809 6052 1
 13 7 -33 14320 5879 1
 14 7 -33 23058 6159 1
 15 7 -33 21163 6407 1
 1 8 -33 43005 4475 1
 2 8 -33 157352 7492 1
 3 8 -33 2782 3027 1
 4 8 -33 117209 6192 1
 5 8 -33 47865 4595 1
 6 8 -33 74895 5376 1
 7 8 -33 5453 3404 1
 8 8 -33 187010 8986 1
 9 8 -33 12871 4325 1
 10 8 -33 79593 7584 1
 11 8 -33 5136 4784 1
 12 8 -33 48220 6508 1
 13 8 -33 21290 6258 1
 14 8 -33 36821 6939 1
 1 9 -33 123348 6333 1
 2 9 -33 30515 4068 1
 3 9 -33 82739 5116 1
 4 9 -33 32787 4152 1
 5 9 -33 44306 4547 1
 6 9 -33 8740 3599 1
 7 9 -33 16234 4217 1
 8 9 -33 41486 5319 1
 9 9 -33 13871 5595 1
 10 9 -33 38565 6323 1
 11 9 -33 68817 7340 1
 12 9 -33 2679 5225 1
 13 9 -33 52855 10072 1
 14 9 -33 13590 7300 1
 1 10 -33 128276 6978 1
 2 10 -33 -3162 3162 1
 3 10 -33 344328 11837 1
 4 10 -33 11425 3774 1
 5 10 -33 18051 4664 1
 6 10 -33 13209 4420 1
 7 10 -33 12273 5084 1
 8 10 -33 19065 6153 1
 9 10 -33 27700 6977 1
 10 10 -33 10450 5832 1
 11 10 -33 6133 5290 1
 12 10 -33 15629 6585 1
 13 10 -33 53761 9676 1
 1 11 -33 3046 4739 1
 2 11 -33 71711 6345 1
 3 11 -33 18312 4963 1
 4 11 -33 27934 5854 1
 5 11 -33 -5404 5404 1
 6 11 -33 71204 7435 1
 7 11 -33 -599 5307 1
 8 11 -33 107289 9102 1
 9 11 -33 15711 6280 1
 10 11 -33 108873 10030 1
 11 11 -33 -2993 5537 1
 1 12 -33 24220 5421 1
 2 12 -33 22910 5206 1
 3 12 -33 32278 5528 1
 4 12 -33 61669 7341 1
 5 12 -33 3973 4921 1
 6 12 -33 37789 6714 1
 7 12 -33 6962 5591 1
 8 12 -33 105017 9511 1
 9 12 -33 20409 6464 1
 10 12 -33 58076 9147 1
 1 13 -33 101395 8267 1
 2 13 -33 7466 5084 1
 3 13 -33 59340 9690 1
 4 13 -33 -2841 5175 1
 5 13 -33 31190 6964 1
 6 13 -33 4215 5471 1
 7 13 -33 5650 5727 1
 8 13 -33 6591 6284 1
 1 14 -33 44083 8344 1
 2 14 -33 2776 5890 1
 3 14 -33 8131 6060 1
 4 14 -33 5873 5744 1
 5 14 -33 17874 6944 1
 0 0 -32 543148 23661 1
 2 0 -32 583474 19800 1
 4 0 -32 1167335 39725 1
 6 0 -32 276028 14052 1
 8 0 -32 375396 13883 1
 10 0 -32 129933 9156 1
 12 0 -32 641200 26042 1
 14 0 -32 110914 13677 1
 16 0 -32 79094 9244 1
 0 1 -32 201923 8600 1
 1 1 -32 321383 8130 1
 2 1 -32 410727 11472 1
 3 1 -32 399112 9362 1
 4 1 -32 333064 9643 1
 5 1 -32 372036 11015 1
 6 1 -32 328510 9156 1
 7 1 -32 258417 7684 1
 8 1 -32 52739 3523 1
 9 1 -32 354912 10835 1
 10 1 -32 124412 6617 1
 11 1 -32 90375 5307 1
 12 1 -32 155108 6879 1
 13 1 -32 200309 8795 1
 14 1 -32 159829 9351 1
 15 1 -32 37659 5017 1
 16 1 -32 52521 5839 1
 17 1 -32 39370 6542 1
 0 2 -32 31705 3843 1
 1 2 -32 319982 8006 1
 2 2 -32 11646 2646 1
 3 2 -32 1057767 22304 1
 4 2 -32 23248 2749 1
 5 2 -32 619384 13634 1
 6 2 -32 20419 2496 1
 7 2 -32 687683 14648 1
 8 2 -32 48527 3498 1
 9 2 -32 290492 9160 1
 10 2 -32 7199 2827 1
 11 2 -32 241309 8899 1
 12 2 -32 146 3145 1
 13 2 -32 237435 9315 1
 14 2 -32 33801 5156 1
 15 2 -32 163010 8955 1
 16 2 -32 11108 4406 1
 17 2 -32 112579 9161 1
 0 3 -32 203840 8603 1
 1 3 -32 269472 7804 1
 2 3 -32 497697 13887 1
 3 3 -32 17219 2309 1
 4 3 -32 362156 9457 1
 5 3 -32 99946 4805 1
 6 3 -32 191069 6600 1
 7 3 -32 129448 5132 1
 8 3 -32 184815 6905 1
 9 3 -32 233038 9067 1
 10 3 -32 356745 10294 1
 11 3 -32 212698 7976 1
 12 3 -32 116457 7752 1
 13 3 -32 57587 5405 1
 14 3 -32 317877 12167 1
 15 3 -32 8765 4778 1
 16 3 -32 58155 6958 1
 17 3 -32 23729 5724 1
 0 4 -32 1134571 32094 1
 1 4 -32 64650 3750 1
 2 4 -32 581044 14399 1
 3 4 -32 4707 1889 1
 4 4 -32 397769 10158 1
 5 4 -32 16815 2209 1
 6 4 -32 186042 6347 1
 7 4 -32 20188 3089 1
 8 4 -32 301941 9463 1
 9 4 -32 106023 5388 1
 10 4 -32 364321 12599 1
 11 4 -32 65146 4698 1
 12 4 -32 292076 10746 1
 13 4 -32 4094 3971 1
 14 4 -32 55357 6614 1
 15 4 -32 7753 4811 1
 16 4 -32 217318 11793 1
 17 4 -32 12035 6583 1
 0 5 -32 91024 5854 1
 1 5 -32 178785 6362 1
 2 5 -32 73289 3704 1
 3 5 -32 345895 9424 1
 4 5 -32 224008 6992 1
 5 5 -32 584267 13582 1
 6 5 -32 160861 5905 1
 7 5 -32 169157 6331 1
 8 5 -32 12632 2739 1
 9 5 -32 260140 9383 1
 10 5 -32 35335 4238 1
 11 5 -32 319065 15346 1
 12 5 -32 23696 4606 1
 13 5 -32 133032 13402 1
 14 5 -32 55704 6708 1
 15 5 -32 72891 7860 1
 16 5 -32 71954 8314 1
 0 6 -32 40151 3851 1
 1 6 -32 264199 8003 1
 2 6 -32 15692 2562 1
 3 6 -32 420051 10601 1
 4 6 -32 149340 5923 1
 5 6 -32 406223 10609 1
 6 6 -32 14851 2903 1
 7 6 -32 432645 11425 1
 8 6 -32 11279 3217 1
 9 6 -32 206578 8321 1
 10 6 -32 40399 4608 1
 11 6 -32 218913 9791 1
 12 6 -32 52910 6257 1
 13 6 -32 83307 7530 1
 14 6 -32 32952 8182 1
 15 6 -32 72735 7906 1
 16 6 -32 71596 9321 1
 0 7 -32 475288 16185 1
 1 7 -32 26432 4522 1
 2 7 -32 333289 10188 1
 3 7 -32 149776 5962 1
 4 7 -32 181642 7281 1
 5 7 -32 159838 7349 1
 6 7 -32 417286 11512 1
 7 7 -32 150563 7848 1
 8 7 -32 117858 6688 1
 9 7 -32 64399 5550 1
 10 7 -32 192821 9734 1
 11 7 -32 42411 6662 1
 12 7 -32 125867 9388 1
 13 7 -32 53535 6985 1
 14 7 -32 208164 13338 1
 15 7 -32 7098 6029 1
 0 8 -32 459287 20707 1
 1 8 -32 38214 4182 1
 2 8 -32 180769 7464 1
 3 8 -32 32746 4002 1
 4 8 -32 193983 8015 1
 5 8 -32 271475 9760 1
 6 8 -32 160800 7194 1
 7 8 -32 69905 5780 1
 8 8 -32 159119 8674 1
 9 8 -32 8989 3988 1
 10 8 -32 62925 6587 1
 11 8 -32 71741 8216 1
 12 8 -32 175580 11050 1
 13 8 -32 22353 6253 1
 14 8 -32 157619 11922 1
 15 8 -32 29970 9203 1
 0 9 -32 266031 15334 1
 1 9 -32 220907 9093 1
 2 9 -32 70671 5973 1
 3 9 -32 177138 7538 1
 4 9 -32 114015 6863 1
 5 9 -32 230442 9107 1
 6 9 -32 6528 3458 1
 7 9 -32 276798 10823 1
 8 9 -32 11153 4418 1
 9 9 -32 374847 20555 1
 10 9 -32 26293 5920 1
 11 9 -32 55773 6848 1
 12 9 -32 15138 5574 1
 13 9 -32 126247 11609 1
 14 9 -32 -3137 6823 1
 0 10 -32 90592 8208 1
 1 10 -32 165166 8002 1
 2 10 -32 67625 5593 1
 3 10 -32 177149 8147 1
 4 10 -32 58540 6603 1
 5 10 -32 56664 5746 1
 6 10 -32 20061 4675 1
 7 10 -32 170221 9964 1
 8 10 -32 102872 8539 1
 9 10 -32 233189 12769 1
 10 10 -32 19331 5947 1
 11 10 -32 110831 9847 1
 12 10 -32 62340 9272 1
 13 10 -32 33657 10483 1
 0 11 -32 355718 18032 1
 1 11 -32 10190 4493 1
 2 11 -32 367165 14602 1
 3 11 -32 6371 4435 1
 4 11 -32 131790 9474 1
 5 11 -32 36160 6359 1
 6 11 -32 99924 10292 1
 7 11 -32 19363 6878 1
 8 11 -32 127165 9495 1
 9 11 -32 -3414 4590 1
 10 11 -32 145045 10930 1
 11 11 -32 -1379 5449 1
 12 11 -32 68545 12633 1
 0 12 -32 53189 9307 1
 1 12 -32 56973 6422 1
 2 12 -32 130892 8969 1
 3 12 -32 93751 7606 1
 4 12 -32 96565 8178 1
 5 12 -32 33585 6041 1
 6 12 -32 92437 8832 1
 7 12 -32 83054 8117 1
 8 12 -32 44437 7351 1
 9 12 -32 74096 8626 1
 10 12 -32 40124 8662 1
 0 13 -32 26454 8218 1
 1 13 -32 100310 8190 1
 2 13 -32 7189 4890 1
 3 13 -32 107654 9063 1
 4 13 -32 -1975 4995 1
 5 13 -32 124281 11538 1
 6 13 -32 6578 5204 1
 7 13 -32 147938 10558 1
 8 13 -32 6546 6420 1
 0 14 -32 72251 14987 1
 1 14 -32 8359 5727 1
 2 14 -32 96170 10250 1
 3 14 -32 66079 11401 1
 4 14 -32 38853 7625 1
 5 14 -32 125212 10342 1
 6 14 -32 31375 8479 1
 2 0 -31 171303 8118 1
 4 0 -31 263676 11660 1
 6 0 -31 349942 12965 1
 8 0 -31 198034 9356 1
 10 0 -31 340915 14488 1
 12 0 -31 187303 10996 1
 14 0 -31 24039 5840 1
 16 0 -31 25185 7546 1
 18 0 -31 -2174 8503 1
 1 1 -31 291880 7688 1
 2 1 -31 60185 3146 1
 3 1 -31 117667 4617 1
 4 1 -31 95528 4097 1
 5 1 -31 127667 4898 1
 6 1 -31 164859 6237 1
 7 1 -31 89035 4163 1
 8 1 -31 254437 7712 1
 9 1 -31 70849 4094 1
 10 1 -31 53465 4401 1
 11 1 -31 52765 4096 1
 12 1 -31 62856 4878 1
 13 1 -31 113215 6742 1
 14 1 -31 14781 4170 1
 15 1 -31 42493 4946 1
 16 1 -31 28463 5512 1
 17 1 -31 77578 8055 1
 18 1 -31 21510 7195 1
 1 2 -31 310847 7697 1
 2 2 -31 37844 2670 1
 3 2 -31 382035 10485 1
 4 2 -31 5559 1857 1
 5 2 -31 58437 3408 1
 6 2 -31 90175 4313 1
 7 2 -31 129891 4910 1
 8 2 -31 110882 5313 1
 9 2 -31 -146 2633 1
 10 2 -31 7528 2774 1
 11 2 -31 133504 6394 1
 12 2 -31 13798 3493 1
 13 2 -31 133796 7397 1
 14 2 -31 -1500 5476 1
 15 2 -31 330278 13729 1
 16 2 -31 5238 4858 1
 17 2 -31 31469 6335 1
 1 3 -31 275401 7788 1
 2 3 -31 20609 2239 1
 3 3 -31 169502 6105 1
 4 3 -31 127092 4696 1
 5 3 -31 51708 3548 1
 6 3 -31 183807 6036 1
 7 3 -31 17773 2532 1
 8 3 -31 135190 5287 1
 9 3 -31 38494 3897 1
 10 3 -31 143517 6477 1
 11 3 -31 5813 3057 1
 12 3 -31 60373 4962 1
 13 3 -31 87240 6157 1
 14 3 -31 25683 4879 1
 15 3 -31 10336 4545 1
 16 3 -31 -2792 4337 1
 17 3 -31 25333 5728 1
 1 4 -31 127008 4672 1
 2 4 -31 158323 5497 1
 3 4 -31 13961 2286 1
 4 4 -31 115803 4513 1
 5 4 -31 -521 2087 1
 6 4 -31 205162 7008 1
 7 4 -31 6262 2457 1
 8 4 -31 254302 9541 1
 9 4 -31 41687 3758 1
 10 4 -31 298055 9784 1
 11 4 -31 26365 4151 1
 12 4 -31 105318 6476 1
 13 4 -31 1018 3846 1
 14 4 -31 63120 6660 1
 15 4 -31 -1416 4203 1
 16 4 -31 23254 5634 1
 17 4 -31 8434 5398 1
 1 5 -31 208121 6263 1
 2 5 -31 17029 2461 1
 3 5 -31 92723 4202 1
 4 5 -31 119523 4819 1
 5 5 -31 91747 4476 1
 6 5 -31 44526 3418 1
 7 5 -31 17465 2901 1
 8 5 -31 67391 4335 1
 9 5 -31 19898 3266 1
 10 5 -31 25661 3807 1
 11 5 -31 62131 5507 1
 12 5 -31 -2855 3507 1
 13 5 -31 165044 11023 1
 14 5 -31 2724 4335 1
 15 5 -31 29825 5780 1
 16 5 -31 1252 7488 1
 17 5 -31 95192 9763 1
 1 6 -31 301222 7894 1
 2 6 -31 6005 2040 1
 3 6 -31 148494 5445 1
 4 6 -31 22582 2689 1
 5 6 -31 220342 8613 1
 6 6 -31 28969 3136 1
 7 6 -31 132576 5765 1
 8 6 -31 -278 2693 1
 9 6 -31 40599 4222 1
 10 6 -31 6071 3339 1
 11 6 -31 94586 6367 1
 12 6 -31 24349 4658 1
 13 6 -31 63391 7151 1
 14 6 -31 -2053 4588 1
 15 6 -31 165869 11212 1
 16 6 -31 5830 5459 1
 1 7 -31 30195 2909 1
 2 7 -31 49342 3404 1
 3 7 -31 21376 2995 1
 4 7 -31 97267 4839 1
 5 7 -31 30915 3739 1
 6 7 -31 178568 7663 1
 7 7 -31 27554 3439 1
 8 7 -31 228455 8836 1
 9 7 -31 11397 3867 1
 10 7 -31 98664 7218 1
 11 7 -31 11151 4442 1
 12 7 -31 127654 10166 1
 13 7 -31 39475 6963 1
 14 7 -31 29210 6257 1
 15 7 -31 6593 5678 1
 16 7 -31 5901 8135 1
 1 8 -31 2528 2910 1
 2 8 -31 109493 6916 1
 3 8 -31 34121 4533 1
 4 8 -31 101325 6145 1
 5 8 -31 14365 3680 1
 6 8 -31 232103 9107 1
 7 8 -31 2041 3320 1
 8 8 -31 81867 5926 1
 9 8 -31 -447 3662 1
 10 8 -31 93156 7337 1
 11 8 -31 27757 6442 1
 12 8 -31 24232 5730 1
 13 8 -31 5521 5699 1
 14 8 -31 17963 6249 1
 15 8 -31 23526 9089 1
 1 9 -31 147142 7439 1
 2 9 -31 58300 4537 1
 3 9 -31 93121 6014 1
 4 9 -31 33790 3969 1
 5 9 -31 60939 4850 1
 6 9 -31 19870 4079 1
 7 9 -31 12582 3728 1
 8 9 -31 35520 4854 1
 9 9 -31 79476 6996 1
 10 9 -31 20713 5778 1
 11 9 -31 21030 5566 1
 12 9 -31 35803 6395 1
 13 9 -31 126765 10289 1
 14 9 -31 2504 7085 1
 1 10 -31 258745 9925 1
 2 10 -31 21272 3646 1
 3 10 -31 62264 4975 1
 4 10 -31 -3360 3360 1
 5 10 -31 1479 3706 1
 6 10 -31 40091 5193 1
 7 10 -31 15127 4519 1
 8 10 -31 50926 6965 1
 9 10 -31 6415 5250 1
 10 10 -31 26940 6257 1
 11 10 -31 84555 8427 1
 12 10 -31 3254 5461 1
 13 10 -31 9327 6644 1
 1 11 -31 17797 4402 1
 2 11 -31 12877 4639 1
 3 11 -31 602 3976 1
 4 11 -31 56954 6195 1
 5 11 -31 6419 4772 1
 6 11 -31 90542 7873 1
 7 11 -31 30322 6599 1
 8 11 -31 137420 12532 1
 9 11 -31 -4834 4834 1
 10 11 -31 54690 7317 1
 11 11 -31 14646 6033 1
 12 11 -31 129307 13572 1
 1 12 -31 62617 7127 1
 2 12 -31 12400 5094 1
 3 12 -31 34101 5968 1
 4 12 -31 63230 7026 1
 5 12 -31 4416 4906 1
 6 12 -31 126388 9418 1
 7 12 -31 383 5046 1
 8 12 -31 17980 6414 1
 9 12 -31 -1239 5153 1
 10 12 -31 52868 7904 1
 1 13 -31 84362 8686 1
 2 13 -31 -318 4490 1
 3 13 -31 71006 7367 1
 4 13 -31 1890 4815 1
 5 13 -31 19958 5789 1
 6 13 -31 2744 5059 1
 7 13 -31 1705 5422 1
 8 13 -31 7021 5866 1
 9 13 -31 25355 7491 1
 1 14 -31 19413 7178 1
 2 14 -31 10651 6438 1
 3 14 -31 26269 7183 1
 4 14 -31 5906 6232 1
 5 14 -31 30601 6912 1
 6 14 -31 26524 6979 1
 1 15 -31 17302 18593 1
 0 0 -30 35736 4838 1
 2 0 -30 1182043 33431 1
 4 0 -30 105103 8389 1
 6 0 -30 814068 24902 1
 8 0 -30 246558 10411 1
 10 0 -30 219786 11123 1
 12 0 -30 327812 16500 1
 14 0 -30 64428 7499 1
 16 0 -30 425831 20426 1
 18 0 -30 19446 10181 1
 0 1 -30 934598 26950 1
 1 1 -30 385431 8706 1
 2 1 -30 5620 1784 1
 3 1 -30 93742 3778 1
 4 1 -30 429200 10563 1
 5 1 -30 985552 21814 1
 6 1 -30 89962 4247 1
 7 1 -30 53895 3288 1
 8 1 -30 277416 7799 1
 9 1 -30 495585 11917 1
 10 1 -30 161600 6995 1
 11 1 -30 31735 3619 1
 12 1 -30 96052 5442 1
 13 1 -30 144299 7127 1
 14 1 -30 290069 11602 1
 15 1 -30 84402 6776 1
 16 1 -30 22919 4880 1
 17 1 -30 45495 6364 1
 18 1 -30 51138 9407 1
 0 2 -30 1269 2381 1
 1 2 -30 336506 7871 1
 2 2 -30 23393 2255 1
 3 2 -30 1060012 21088 1
 4 2 -30 14976 2337 1
 5 2 -30 96304 4652 1
 6 2 -30 154049 5266 1
 7 2 -30 1288558 25934 1
 8 2 -30 45965 3479 1
 9 2 -30 2743 2417 1
 10 2 -30 -1638 2480 1
 11 2 -30 595334 15037 1
 12 2 -30 7916 3320 1
 13 2 -30 70373 5279 1
 14 2 -30 -3088 3088 1
 15 2 -30 175781 8966 1
 16 2 -30 37059 6310 1
 17 2 -30 73987 8333 1
 18 2 -30 -4272 6186 1
 0 3 -30 2315719 65539 1
 1 3 -30 156771 5165 1
 2 3 -30 17720 2225 1
 3 3 -30 86565 3766 1
 4 3 -30 449915 12520 1
 5 3 -30 172245 5983 1
 6 3 -30 125943 4836 1
 7 3 -30 57062 3294 1
 8 3 -30 212599 6795 1
 9 3 -30 393327 12391 1
 10 3 -30 380360 11903 1
 11 3 -30 78705 4771 1
 12 3 -30 51387 5273 1
 13 3 -30 135215 7444 1
 14 3 -30 215600 11449 1
 15 3 -30 8105 4629 1
 16 3 -30 52864 6334 1
 17 3 -30 5699 4913 1
 0 4 -30 17107 2963 1
 1 4 -30 233007 6773 1
 2 4 -30 1954570 45882 1
 3 4 -30 13562 1893 1
 4 4 -30 7989 2075 1
 5 4 -30 19341 2491 1
 6 4 -30 523887 11520 1
 7 4 -30 40066 3145 1
 8 4 -30 387131 10091 1
 9 4 -30 71213 5044 1
 10 4 -30 45960 4018 1
 11 4 -30 59565 5108 1
 12 4 -30 455828 14821 1
 13 4 -30 11361 4188 1
 14 4 -30 31984 5747 1
 15 4 -30 251 4342 1
 16 4 -30 214696 12141 1
 17 4 -30 10947 5303 1
 0 5 -30 11890 4051 1
 1 5 -30 396387 9532 1
 2 5 -30 14917 1995 1
 3 5 -30 128045 5005 1
 4 5 -30 327055 8748 1
 5 5 -30 821178 17195 1
 6 5 -30 21467 2750 1
 7 5 -30 98368 4465 1
 8 5 -30 39916 3652 1
 9 5 -30 425280 11847 1
 10 5 -30 40172 4174 1
 11 5 -30 8103 3864 1
 12 5 -30 12316 4079 1
 13 5 -30 237707 12262 1
 14 5 -30 190473 10773 1
 15 5 -30 48231 6642 1
 16 5 -30 2506 4927 1
 17 5 -30 48832 8220 1
 0 6 -30 17303 2789 1
 1 6 -30 140483 4792 1
 2 6 -30 100966 4205 1
 3 6 -30 681772 15149 1
 4 6 -30 5191 2203 1
 5 6 -30 56792 3641 1
 6 6 -30 78578 3915 1
 7 6 -30 757378 17563 1
 8 6 -30 39635 3884 1
 9 6 -30 87750 5438 1
 10 6 -30 10708 3499 1
 11 6 -30 447795 15105 1
 12 6 -30 62974 5742 1
 13 6 -30 40536 6314 1
 14 6 -30 35464 6772 1
 15 6 -30 99221 8238 1
 16 6 -30 18807 6618 1
 0 7 -30 971239 28327 1
 1 7 -30 33936 2725 1
 2 7 -30 18909 2386 1
 3 7 -30 2516 2069 1
 4 7 -30 607625 13931 1
 5 7 -30 224580 7805 1
 6 7 -30 108824 9545 1
 7 7 -30 8240 2846 1
 8 7 -30 219630 7978 1
 9 7 -30 28256 4204 1
 10 7 -30 334942 11979 1
 11 7 -30 906 4399 1
 12 7 -30 50432 6380 1
 13 7 -30 19267 5782 1
 14 7 -30 168064 10858 1
 15 7 -30 7549 5561 1
 16 7 -30 5833 6402 1
 0 8 -30 29813 7860 1
 1 8 -30 25326 3675 1
 2 8 -30 579984 15104 1
 3 8 -30 105105 5662 1
 4 8 -30 38290 4014 1
 5 8 -30 20976 4033 1
 6 8 -30 469691 13988 1
 7 8 -30 136893 6659 1
 8 8 -30 65086 5310 1
 9 8 -30 16554 4436 1
 10 8 -30 27253 4990 1
 11 8 -30 48402 6216 1
 12 8 -30 222317 11373 1
 13 8 -30 9825 5835 1
 14 8 -30 29726 6708 1
 15 8 -30 7379 6240 1
 0 9 -30 294093 14829 1
 1 9 -30 295356 10637 1
 2 9 -30 12199 3224 1
 3 9 -30 29564 3805 1
 4 9 -30 6918 3295 1
 5 9 -30 882530 22340 1
 6 9 -30 18180 4654 1
 7 9 -30 16194 3855 1
 8 9 -30 13447 4188 1
 9 9 -30 379380 15492 1
 10 9 -30 42546 6443 1
 11 9 -30 41205 8878 1
 12 9 -30 13348 5282 1
 13 9 -30 155548 11634 1
 14 9 -30 9490 6504 1
 0 10 -30 12351 4677 1
 1 10 -30 162881 7405 1
 2 10 -30 137988 6664 1
 3 10 -30 161588 7867 1
 4 10 -30 22749 4231 1
 5 10 -30 5645 3774 1
 6 10 -30 118585 7293 1
 7 10 -30 385464 16362 1
 8 10 -30 42801 6339 1
 9 10 -30 75350 7699 1
 10 10 -30 39562 6270 1
 11 10 -30 376570 17236 1
 12 10 -30 83930 9097 1
 13 10 -30 4462 6076 1
 0 11 -30 747703 29184 1
 1 11 -30 -1971 3485 1
 2 11 -30 8134 4372 1
 3 11 -30 4172 3948 1
 4 11 -30 426000 16662 1
 5 11 -30 20770 5088 1
 6 11 -30 30910 6232 1
 7 11 -30 8902 4629 1
 8 11 -30 80621 8119 1
 9 11 -30 10957 5777 1
 10 11 -30 243393 13836 1
 11 11 -30 -1044 5344 1
 12 11 -30 20815 6639 1
 0 12 -30 9757 7238 1
 1 12 -30 81143 8125 1
 2 12 -30 176074 11644 1
 3 12 -30 88203 7349 1
 4 12 -30 39771 6299 1
 5 12 -30 14886 5279 1
 6 12 -30 167903 11328 1
 7 12 -30 125971 9862 1
 8 12 -30 35461 6520 1
 9 12 -30 9038 6407 1
 10 12 -30 3704 5578 1
 11 12 -30 62814 8719 1
 0 13 -30 1542 10718 1
 1 13 -30 114352 8478 1
 2 13 -30 8134 4861 1
 3 13 -30 29453 5437 1
 4 13 -30 -850 4726 1
 5 13 -30 303507 14183 1
 6 13 -30 -1233 5281 1
 7 13 -30 42331 6843 1
 8 13 -30 -1200 5281 1
 9 13 -30 265822 16478 1
 0 14 -30 -240 7122 1
 1 14 -30 7772 5612 1
 2 14 -30 217665 13083 1
 3 14 -30 132056 11825 1
 4 14 -30 8645 5866 1
 5 14 -30 12419 5578 1
 6 14 -30 106819 10595 1
 7 14 -30 91391 28645 1
 0 15 -30 110769 26032 1
 1 15 -30 24037 8896 1
 2 15 -30 19045 9168 1
 2 0 -29 80295 5335 1
 4 0 -29 472660 16098 1
 6 0 -29 391604 14039 1
 8 0 -29 168065 8123 1
 10 0 -29 364177 16434 1
 12 0 -29 26347 5598 1
 14 0 -29 65954 7371 1
 16 0 -29 9798 6002 1
 18 0 -29 70010 11229 1
 1 1 -29 209724 6058 1
 2 1 -29 36876 2582 1
 3 1 -29 171882 5210 1
 4 1 -29 174836 5391 1
 5 1 -29 47070 3181 1
 6 1 -29 120187 5521 1
 7 1 -29 86493 4245 1
 8 1 -29 281268 8351 1
 9 1 -29 13157 2573 1
 10 1 -29 22295 3529 1
 11 1 -29 34870 3515 1
 12 1 -29 18806 3423 1
 13 1 -29 80368 5333 1
 14 1 -29 13141 4057 1
 15 1 -29 89133 7348 1
 16 1 -29 13835 4309 1
 17 1 -29 111884 7918 1
 18 1 -29 9079 5263 1
 1 2 -29 499370 11269 1
 2 2 -29 31421 2369 1
 3 2 -29 190425 5924 1
 4 2 -29 53477 3801 1
 5 2 -29 297538 7911 1
 6 2 -29 42452 3254 1
 7 2 -29 12687 2350 1
 8 2 -29 25957 2870 1
 9 2 -29 35388 3248 1
 10 2 -29 2499 2620 1
 11 2 -29 168686 6867 1
 12 2 -29 1421 2953 1
 13 2 -29 105792 5983 1
 14 2 -29 32170 4255 1
 15 2 -29 174553 8914 1
 16 2 -29 3571 4247 1
 17 2 -29 102702 8866 1
 18 2 -29 -5360 5360 1
 1 3 -29 249307 6701 1
 2 3 -29 37627 2546 1
 3 3 -29 176257 6433 1
 4 3 -29 205860 6162 1
 5 3 -29 12734 2190 1
 6 3 -29 198781 6615 1
 7 3 -29 16895 2232 1
 8 3 -29 384241 9641 1
 9 3 -29 150667 5661 1
 10 3 -29 86389 5053 1
 11 3 -29 81065 4981 1
 12 3 -29 240689 9771 1
 13 3 -29 79668 5925 1
 14 3 -29 31323 4737 1
 15 3 -29 10258 4633 1
 16 3 -29 7758 4716 1
 17 3 -29 15923 5615 1
 18 3 -29 17530 5663 1
 1 4 -29 235428 6692 1
 2 4 -29 63273 3145 1
 3 4 -29 58614 3443 1
 4 4 -29 35965 2582 1
 5 4 -29 7044 2182 1
 6 4 -29 360362 9718 1
 7 4 -29 205845 6735 1
 8 4 -29 197117 6762 1
 9 4 -29 12913 2874 1
 10 4 -29 145807 6050 1
 11 4 -29 4751 3777 1
 12 4 -29 119583 7337 1
 13 4 -29 19366 4758 1
 14 4 -29 57634 6587 1
 15 4 -29 7547 4809 1
 16 4 -29 12253 5285 1
 17 4 -29 6073 4781 1
 1 5 -29 277166 8122 1
 2 5 -29 242066 7251 1
 3 5 -29 457360 10755 1
 4 5 -29 199859 6478 1
 5 5 -29 165179 6391 1
 6 5 -29 138685 5359 1
 7 5 -29 31547 3089 1
 8 5 -29 49362 4027 1
 9 5 -29 44301 3923 1
 10 5 -29 18710 3543 1
 11 5 -29 49870 4785 1
 12 5 -29 10196 3905 1
 13 5 -29 68173 7459 1
 14 5 -29 8040 4710 1
 15 5 -29 127833 9643 1
 16 5 -29 8682 5885 1
 17 5 -29 75849 8353 1
 1 6 -29 202915 6363 1
 2 6 -29 17268 2167 1
 3 6 -29 160483 5720 1
 4 6 -29 20361 2496 1
 5 6 -29 57870 3524 1
 6 6 -29 28922 3231 1
 7 6 -29 11161 2834 1
 8 6 -29 40728 3693 1
 9 6 -29 46360 4205 1
 10 6 -29 84403 5678 1
 11 6 -29 81951 6232 1
 12 6 -29 7568 3894 1
 13 6 -29 81209 8496 1
 14 6 -29 7957 5289 1
 15 6 -29 76924 7933 1
 16 6 -29 6483 5389 1
 1 7 -29 37820 2533 1
 2 7 -29 22087 2607 1
 3 7 -29 98462 4260 1
 4 7 -29 98675 5596 1
 5 7 -29 10749 2455 1
 6 7 -29 155102 7428 1
 7 7 -29 5651 2601 1
 8 7 -29 269763 8866 1
 9 7 -29 2771 2968 1
 10 7 -29 76346 6295 1
 11 7 -29 12654 4180 1
 12 7 -29 87550 8245 1
 13 7 -29 9527 4848 1
 14 7 -29 31448 6149 1
 15 7 -29 23589 6021 1
 16 7 -29 10291 5718 1
 1 8 -29 76503 4605 1
 2 8 -29 129746 5852 1
 3 8 -29 23616 3854 1
 4 8 -29 172078 7117 1
 5 8 -29 55600 4735 1
 6 8 -29 266617 9781 1
 7 8 -29 10511 3399 1
 8 8 -29 126650 7603 1
 9 8 -29 6908 4092 1
 10 8 -29 108283 7615 1
 11 8 -29 19593 5593 1
 12 8 -29 17488 5580 1
 13 8 -29 -843 4581 1
 14 8 -29 5610 5789 1
 15 8 -29 2654 6243 1
 1 9 -29 210475 7741 1
 2 9 -29 13952 2906 1
 3 9 -29 84643 4962 1
 4 9 -29 21947 3946 1
 5 9 -29 44015 4536 1
 6 9 -29 18152 3801 1
 7 9 -29 148563 7406 1
 8 9 -29 5687 3770 1
 9 9 -29 21158 4952 1
 10 9 -29 61185 7322 1
 11 9 -29 23247 5841 1
 12 9 -29 29849 6096 1
 13 9 -29 67903 8399 1
 14 9 -29 5232 5903 1
 1 10 -29 208353 8502 1
 2 10 -29 8302 3069 1
 3 10 -29 188794 8342 1
 4 10 -29 29739 5027 1
 5 10 -29 31071 4518 1
 6 10 -29 54237 5374 1
 7 10 -29 12317 4371 1
 8 10 -29 55612 6187 1
 9 10 -29 56510 7061 1
 10 10 -29 48174 7286 1
 11 10 -29 89289 8508 1
 12 10 -29 14306 5825 1
 13 10 -29 29698 7035 1
 1 11 -29 13117 3909 1
 2 11 -29 16685 4126 1
 3 11 -29 16765 4596 1
 4 11 -29 84760 7022 1
 5 11 -29 7545 4338 1
 6 11 -29 48386 6735 1
 7 11 -29 1348 4560 1
 8 11 -29 91840 8572 1
 9 11 -29 571 5189 1
 10 11 -29 114634 10463 1
 11 11 -29 4735 5274 1
 12 11 -29 83869 8983 1
 1 12 -29 93595 7254 1
 2 12 -29 28454 5374 1
 3 12 -29 10740 4593 1
 4 12 -29 42618 5880 1
 5 12 -29 48920 6353 1
 6 12 -29 52535 7088 1
 7 12 -29 -2135 4950 1
 8 12 -29 65512 8500 1
 9 12 -29 12201 5938 1
 10 12 -29 44325 7537 1
 11 12 -29 10862 6357 1
 1 13 -29 81735 7104 1
 2 13 -29 8069 5106 1
 3 13 -29 59966 6483 1
 4 13 -29 -3268 4426 1
 5 13 -29 26321 5988 1
 6 13 -29 15882 5570 1
 7 13 -29 19804 5797 1
 8 13 -29 1544 5500 1
 9 13 -29 21911 7241 1
 1 14 -29 31852 6435 1
 2 14 -29 4934 5430 1
 3 14 -29 25304 6753 1
 4 14 -29 20093 5868 1
 5 14 -29 15232 6197 1
 6 14 -29 34484 6905 1
 7 14 -29 16074 6313 1
 1 15 -29 12301 8175 1
 2 15 -29 16283 10833 1
 3 15 -29 -2463 7324 1
 0 0 -28 2242198 84387 1
 2 0 -28 531231 16012 1
 4 0 -28 1084125 30225 1
 6 0 -28 277451 11081 1
 8 0 -28 267893 10965 1
 10 0 -28 471034 16233 1
 12 0 -28 41269 6897 1
 14 0 -28 434895 20025 1
 16 0 -28 62875 8032 1
 18 0 -28 393320 21980 1
 0 1 -28 184385 7751 1
 1 1 -28 206387 5894 1
 2 1 -28 450997 10027 1
 3 1 -28 506458 10854 1
 4 1 -28 314685 7854 1
 5 1 -28 286415 7579 1
 6 1 -28 325842 8624 1
 7 1 -28 820032 17941 1
 8 1 -28 117508 4812 1
 9 1 -28 89399 4345 1
 10 1 -28 66549 4130 1
 11 1 -28 263190 9137 1
 12 1 -28 305976 9805 1
 13 1 -28 47823 4562 1
 14 1 -28 102394 5878 1
 15 1 -28 65771 6483 1
 16 1 -28 188437 11086 1
 17 1 -28 127670 7904 1
 18 1 -28 2693 5173 1
 0 2 -28 362678 12297 1
 1 2 -28 712674 14734 1
 2 2 -28 33628 2416 1
 3 2 -28 314112 7635 1
 4 2 -28 36130 2464 1
 5 2 -28 1272413 30000 1
 6 2 -28 63583 3792 1
 7 2 -28 183813 5946 1
 8 2 -28 48499 3244 1
 9 2 -28 607930 13693 1
 10 2 -28 14067 3056 1
 11 2 -28 89911 5001 1
 12 2 -28 -480 2870 1
 13 2 -28 197081 8364 1
 14 2 -28 69713 5370 1
 15 2 -28 106583 7175 1
 16 2 -28 4713 4464 1
 17 2 -28 53030 6710 1
 18 2 -28 -3064 4671 1
 0 3 -28 152420 6949 1
 1 3 -28 463190 10625 1
 2 3 -28 1161269 23054 1
 3 3 -28 139523 4817 1
 4 3 -28 805732 19368 1
 5 3 -28 9404 2265 1
 6 3 -28 474757 10859 1
 7 3 -28 418630 10154 1
 8 3 -28 317088 9183 1
 9 3 -28 31712 3020 1
 10 3 -28 84026 4811 1
 11 3 -28 443210 12508 1
 12 3 -28 160776 8187 1
 13 3 -28 39055 5368 1
 14 3 -28 18753 4306 1
 15 3 -28 15884 4668 1
 16 3 -28 226995 17946 1
 17 3 -28 28551 5976 1
 18 3 -28 11872 7240 1
 0 4 -28 1465428 40135 1
 1 4 -28 93225 3632 1
 2 4 -28 230007 8102 1
 3 4 -28 43281 3454 1
 4 4 -28 380706 10838 1
 5 4 -28 6478 2468 1
 6 4 -28 358916 9073 1
 7 4 -28 52049 3217 1
 8 4 -28 126022 5020 1
 9 4 -28 125535 5775 1
 10 4 -28 549486 14048 1
 11 4 -28 1593 3229 1
 12 4 -28 143613 7177 1
 13 4 -28 7933 3985 1
 14 4 -28 305458 14218 1
 15 4 -28 -4364 4364 1
 16 4 -28 17025 5300 1
 17 4 -28 4218 5253 1
 0 5 -28 36456 3336 1
 1 5 -28 294730 7508 1
 2 5 -28 145800 5264 1
 3 5 -28 461069 10926 1
 4 5 -28 154590 5482 1
 5 5 -28 133482 5280 1
 6 5 -28 290364 8336 1
 7 5 -28 748981 16837 1
 8 5 -28 13243 2517 1
 9 5 -28 177057 8012 1
 10 5 -28 65700 4781 1
 11 5 -28 484535 14253 1
 12 5 -28 132038 7278 1
 13 5 -28 47619 5813 1
 14 5 -28 -110 4537 1
 15 5 -28 121414 9107 1
 16 5 -28 101998 9024 1
 17 5 -28 63725 8178 1
 0 6 -28 102094 5794 1
 1 6 -28 256128 6584 1
 2 6 -28 81450 3786 1
 3 6 -28 167408 5715 1
 4 6 -28 135275 5049 1
 5 6 -28 1133765 24315 1
 6 6 -28 44993 3095 1
 7 6 -28 230539 7450 1
 8 6 -28 56554 4367 1
 9 6 -28 462000 12689 1
 10 6 -28 69921 5549 1
 11 6 -28 51554 5111 1
 12 6 -28 5908 3799 1
 13 6 -28 191710 13659 1
 14 6 -28 40864 6320 1
 15 6 -28 56470 7726 1
 16 6 -28 5380 5078 1
 17 6 -28 30370 7668 1
 0 7 -28 684663 20405 1
 1 7 -28 9277 1926 1
 2 7 -28 688692 15655 1
 3 7 -28 192128 6049 1
 4 7 -28 71124 3712 1
 5 7 -28 10077 2542 1
 6 7 -28 432787 12086 1
 7 7 -28 75684 5017 1
 8 7 -28 189245 6893 1
 9 7 -28 25924 4024 1
 10 7 -28 24104 4896 1
 11 7 -28 15632 4254 1
 12 7 -28 284123 12403 1
 13 7 -28 2954 5222 1
 14 7 -28 33640 6653 1
 15 7 -28 23161 6228 1
 16 7 -28 167232 11257 1
 0 8 -28 256119 12098 1
 1 8 -28 135807 6120 1
 2 8 -28 289102 9085 1
 3 8 -28 83236 4619 1
 4 8 -28 876612 20760 1
 5 8 -28 249608 8864 1
 6 8 -28 120964 6527 1
 7 8 -28 13796 3543 1
 8 8 -28 173368 7894 1
 9 8 -28 87543 7546 1
 10 8 -28 155251 8420 1
 11 8 -28 6622 4466 1
 12 8 -28 33179 5835 1
 13 8 -28 11939 5578 1
 14 8 -28 360345 16872 1
 15 8 -28 13539 6035 1
 0 9 -28 2643 3717 1
 1 9 -28 151108 6416 1
 2 9 -28 28833 3258 1
 3 9 -28 530230 12848 1
 4 9 -28 24208 3444 1
 5 9 -28 63615 4894 1
 6 9 -28 10644 3379 1
 7 9 -28 405722 14006 1
 8 9 -28 10300 3919 1
 9 9 -28 73979 6685 1
 10 9 -28 31513 6709 1
 11 9 -28 177512 11180 1
 12 9 -28 14596 5435 1
 13 9 -28 43719 8665 1
 14 9 -28 13639 6351 1
 15 9 -28 77914 9653 1
 0 10 -28 219294 11570 1
 1 10 -28 228943 8461 1
 2 10 -28 116379 6422 1
 3 10 -28 182617 8371 1
 4 10 -28 97876 6865 1
 5 10 -28 96113 6451 1
 6 10 -28 36219 5035 1
 7 10 -28 43212 5359 1
 8 10 -28 86120 7356 1
 9 10 -28 512786 19768 1
 10 10 -28 55627 6590 1
 11 10 -28 101346 10413 1
 12 10 -28 14458 6036 1
 13 10 -28 126272 10691 1
 14 10 -28 45591 12016 1
 0 11 -28 184887 12143 1
 1 11 -28 4891 3806 1
 2 11 -28 495606 16604 1
 3 11 -28 26684 4760 1
 4 11 -28 157096 10064 1
 5 11 -28 2432 4204 1
 6 11 -28 135976 8793 1
 7 11 -28 8716 4669 1
 8 11 -28 175604 12236 1
 9 11 -28 1709 5059 1
 10 11 -28 74671 8084 1
 11 11 -28 1274 4787 1
 12 11 -28 185291 12273 1
 0 12 -28 280484 16679 1
 1 12 -28 124599 7688 1
 2 12 -28 49368 6247 1
 3 12 -28 29428 5392 1
 4 12 -28 205676 11372 1
 5 12 -28 185883 10420 1
 6 12 -28 33286 6355 1
 7 12 -28 33546 6191 1
 8 12 -28 80251 8413 1
 9 12 -28 106664 9110 1
 10 12 -28 61748 8074 1
 11 12 -28 10003 6446 1
 0 13 -28 446 6253 1
 1 13 -28 84714 7739 1
 2 13 -28 3629 4347 1
 3 13 -28 214535 11527 1
 4 13 -28 5050 4783 1
 5 13 -28 29507 7142 1
 6 13 -28 8667 5466 1
 7 13 -28 321044 17491 1
 8 13 -28 3156 5212 1
 9 13 -28 54471 8090 1
 0 14 -28 179274 18410 1
 1 14 -28 38365 6259 1
 2 14 -28 28660 6762 1
 3 14 -28 13105 5757 1
 4 14 -28 107241 9260 1
 5 14 -28 108933 9389 1
 6 14 -28 54892 7581 1
 7 14 -28 44355 9146 1
 0 15 -28 55998 12543 1
 1 15 -28 21122 7992 1
 2 15 -28 158677 18445 1
 3 15 -28 372 8460 1
 4 15 -28 53200 12548 1
 2 0 -27 116610 6708 1
 4 0 -27 246613 9482 1
 6 0 -27 187094 8030 1
 8 0 -27 593874 19981 1
 10 0 -27 154644 8399 1
 12 0 -27 50884 6817 1
 14 0 -27 17724 5062 1
 16 0 -27 5523 5256 1
 18 0 -27 83353 12572 1
 1 1 -27 234466 6335 1
 2 1 -27 77142 3226 1
 3 1 -27 191788 5698 1
 4 1 -27 429891 9770 1
 5 1 -27 49574 2874 1
 6 1 -27 281095 7942 1
 7 1 -27 25882 2722 1
 8 1 -27 44805 3249 1
 9 1 -27 52353 3671 1
 10 1 -27 239264 7539 1
 11 1 -27 101612 5672 1
 12 1 -27 33326 4296 1
 13 1 -27 49193 4380 1
 14 1 -27 1212 3047 1
 15 1 -27 114731 8683 1
 16 1 -27 2798 3843 1
 17 1 -27 35836 5468 1
 18 1 -27 5561 4944 1
 1 2 -27 483981 10723 1
 2 2 -27 45868 2768 1
 3 2 -27 400901 9282 1
 4 2 -27 44021 2624 1
 5 2 -27 116002 4498 1
 6 2 -27 54924 3159 1
 7 2 -27 109689 4650 1
 8 2 -27 80575 3984 1
 9 2 -27 49512 3596 1
 10 2 -27 2301 2230 1
 11 2 -27 2940 2999 1
 12 2 -27 -2712 2712 1
 13 2 -27 190961 7892 1
 14 2 -27 24708 3866 1
 15 2 -27 71148 6247 1
 16 2 -27 -867 4185 1
 17 2 -27 148113 10370 1
 18 2 -27 11661 5096 1
 1 3 -27 615464 12935 1
 2 3 -27 119349 4431 1
 3 3 -27 435145 10320 1
 4 3 -27 48118 2982 1
 5 3 -27 11051 1875 1
 6 3 -27 354908 9097 1
 7 3 -27 71039 3638 1
 8 3 -27 133925 5087 1
 9 3 -27 72106 3889 1
 10 3 -27 257273 8351 1
 11 3 -27 75422 4976 1
 12 3 -27 26763 3670 1
 13 3 -27 10386 3795 1
 14 3 -27 20033 4269 1
 15 3 -27 31101 5335 1
 16 3 -27 5139 4415 1
 17 3 -27 15108 5506 1
 18 3 -27 14741 6730 1
 1 4 -27 165724 5689 1
 2 4 -27 87417 3557 1
 3 4 -27 142121 5024 1
 4 4 -27 332534 8910 1
 5 4 -27 3210 1938 1
 6 4 -27 394109 10081 1
 7 4 -27 8877 2223 1
 8 4 -27 329688 8576 1
 9 4 -27 73969 4032 1
 10 4 -27 99862 5142 1
 11 4 -27 -2725 2725 1
 12 4 -27 247711 9786 1
 13 4 -27 25010 5152 1
 14 4 -27 19296 4721 1
 15 4 -27 3525 4256 1
 16 4 -27 11112 4894 1
 17 4 -27 6623 4988 1
 18 4 -27 37598 7981 1
 1 5 -27 246957 6742 1
 2 5 -27 88826 3733 1
 3 5 -27 220763 6942 1
 4 5 -27 8869 2041 1
 5 5 -27 172798 5878 1
 6 5 -27 114976 4918 1
 7 5 -27 22431 2744 1
 8 5 -27 83479 4525 1
 9 5 -27 8229 3054 1
 10 5 -27 35495 4776 1
 11 5 -27 131061 6666 1
 12 5 -27 14390 4121 1
 13 5 -27 13216 4564 1
 14 5 -27 3602 5308 1
 15 5 -27 186353 10614 1
 16 5 -27 10898 5557 1
 17 5 -27 19756 7980 1
 1 6 -27 195125 5912 1
 2 6 -27 6606 1870 1
 3 6 -27 366208 9073 1
 4 6 -27 129275 4755 1
 5 6 -27 115894 4522 1
 6 6 -27 5181 2068 1
 7 6 -27 59644 3871 1
 8 6 -27 37233 3624 1
 9 6 -27 64831 4606 1
 10 6 -27 4547 3313 1
 11 6 -27 10607 3663 1
 12 6 -27 45222 5097 1
 13 6 -27 114787 8643 1
 14 6 -27 16611 6011 1
 15 6 -27 49156 6714 1
 16 6 -27 6081 5104 1
 17 6 -27 164387 12188 1
 1 7 -27 32118 2424 1
 2 7 -27 78099 3603 1
 3 7 -27 25120 2472 1
 4 7 -27 43906 2804 1
 5 7 -27 8590 2026 1
 6 7 -27 212652 6885 1
 7 7 -27 28908 3585 1
 8 7 -27 81542 4679 1
 9 7 -27 2624 3091 1
 10 7 -27 242099 10210 1
 11 7 -27 -1858 3619 1
 12 7 -27 13657 4615 1
 13 7 -27 14954 5728 1
 14 7 -27 46856 6762 1
 15 7 -27 41475 6706 1
 16 7 -27 21484 6238 1
 1 8 -27 102051 4644 1
 2 8 -27 51620 3673 1
 3 8 -27 17745 2680 1
 4 8 -27 259197 8000 1
 5 8 -27 12577 3281 1
 6 8 -27 103652 5827 1
 7 8 -27 56602 4698 1
 8 8 -27 260613 9986 1
 9 8 -27 26809 4307 1
 10 8 -27 79238 6239 1
 11 8 -27 -3565 3565 1
 12 8 -27 18983 5284 1
 13 8 -27 5701 5082 1
 14 8 -27 25814 5715 1
 15 8 -27 6529 6088 1
 16 8 -27 13704 7406 1
 1 9 -27 132200 6337 1
 2 9 -27 49306 4207 1
 3 9 -27 184320 7294 1
 4 9 -27 11297 2964 1
 5 9 -27 184943 7648 1
 6 9 -27 10943 3451 1
 7 9 -27 13467 3748 1
 8 9 -27 32493 6293 1
 9 9 -27 49141 5817 1
 10 9 -27 6464 4184 1
 11 9 -27 79407 7323 1
 12 9 -27 8571 5311 1
 13 9 -27 37067 6865 1
 14 9 -27 32560 7214 1
 15 9 -27 146785 16021 1
 1 10 -27 209686 7560 1
 2 10 -27 7999 3068 1
 3 10 -27 163654 7376 1
 4 10 -27 90246 6565 1
 5 10 -27 39323 4893 1
 6 10 -27 13536 4266 1
 7 10 -27 1855 4135 1
 8 10 -27 83816 6799 1
 9 10 -27 36274 6357 1
 10 10 -27 7064 4755 1
 11 10 -27 22626 6112 1
 12 10 -27 38899 7111 1
 13 10 -27 112122 10931 1
 14 10 -27 3063 7974 1
 1 11 -27 3998 3555 1
 2 11 -27 58306 5331 1
 3 11 -27 14184 4673 1
 4 11 -27 21336 4666 1
 5 11 -27 2096 4025 1
 6 11 -27 128660 9278 1
 7 11 -27 8140 5644 1
 8 11 -27 129016 8840 1
 9 11 -27 -4305 4305 1
 10 11 -27 147572 9672 1
 11 11 -27 -2853 4698 1
 12 11 -27 18485 7700 1
 13 11 -27 19658 8275 1
 1 12 -27 67040 5898 1
 2 12 -27 36223 4870 1
 3 12 -27 52764 6731 1
 4 12 -27 41585 6590 1
 5 12 -27 19281 5090 1
 6 12 -27 45551 6025 1
 7 12 -27 -579 4880 1
 8 12 -27 98867 9269 1
 9 12 -27 26351 5910 1
 10 12 -27 18961 6331 1
 11 12 -27 -4724 4747 1
 1 13 -27 125882 9022 1
 2 13 -27 -3784 3784 1
 3 13 -27 63012 7175 1
 4 13 -27 951 4326 1
 5 13 -27 68348 7381 1
 6 13 -27 5124 5089 1
 7 13 -27 15973 6207 1
 8 13 -27 11681 5837 1
 9 13 -27 12387 6349 1
 10 13 -27 -1178 5876 1
 1 14 -27 18925 5498 1
 2 14 -27 -4882 4882 1
 3 14 -27 27481 6171 1
 4 14 -27 23998 6109 1
 5 14 -27 43813 6818 1
 6 14 -27 8379 6282 1
 7 14 -27 10404 6257 1
 8 14 -27 51820 14005 1
 1 15 -27 27575 9624 1
 2 15 -27 23937 9817 1
 3 15 -27 4462 8654 1
 4 15 -27 55857 12117 1
 0 0 -26 2648821 100490 1
 2 0 -26 299973 10467 1
 4 0 -26 1095710 31302 1
 6 0 -26 308408 11622 1
 8 0 -26 331369 12811 1
 10 0 -26 591254 20028 1
 12 0 -26 59644 6177 1
 14 0 -26 121796 10109 1
 16 0 -26 139527 10478 1
 18 0 -26 73333 12309 1
 0 1 -26 79839 4965 1
 1 1 -26 277311 6973 1
 2 1 -26 885410 17456 1
 3 1 -26 1042441 19637 1
 4 1 -26 179025 5487 1
 5 1 -26 553976 12004 1
 6 1 -26 471764 10456 1
 7 1 -26 578752 13750 1
 8 1 -26 96040 4054 1
 9 1 -26 89348 4254 1
 10 1 -26 92548 4516 1
 11 1 -26 308632 11553 1
 12 1 -26 367906 10950 1
 13 1 -26 25125 3621 1
 14 1 -26 138349 6654 1
 15 1 -26 40243 5157 1
 16 1 -26 130117 7906 1
 17 1 -26 30624 5089 1
 18 1 -26 6667 4818 1
 0 2 -26 216245 8370 1
 1 2 -26 578432 11864 1
 2 2 -26 77717 3527 1
 3 2 -26 725865 15049 1
 4 2 -26 86317 3515 1
 5 2 -26 687559 14567 1
 6 2 -26 37824 3046 1
 7 2 -26 298444 7918 1
 8 2 -26 72449 3847 1
 9 2 -26 688556 14727 1
 10 2 -26 21579 2802 1
 11 2 -26 272364 9463 1
 12 2 -26 3813 3075 1
 13 2 -26 401904 11508 1
 14 2 -26 23962 4049 1
 15 2 -26 71480 6848 1
 16 2 -26 65324 6095 1
 17 2 -26 40105 6366 1
 18 2 -26 5855 4860 1
 0 3 -26 241467 8888 1
 1 3 -26 209145 5821 1
 2 3 -26 657193 13428 1
 3 3 -26 698652 14862 1
 4 3 -26 151279 5063 1
 5 3 -26 3566 1882 1
 6 3 -26 439266 11333 1
 7 3 -26 552654 11815 1
 8 3 -26 152772 5362 1
 9 3 -26 252057 7614 1
 10 3 -26 143899 6022 1
 11 3 -26 128034 5823 1
 12 3 -26 321364 11026 1
 13 3 -26 28551 4640 1
 14 3 -26 39558 4672 1
 15 3 -26 29906 5334 1
 16 3 -26 109278 7956 1
 17 3 -26 24214 5803 1
 18 3 -26 31734 6112 1
 0 4 -26 2376420 63676 1
 1 4 -26 126364 4183 1
 2 4 -26 629479 13466 1
 3 4 -26 54312 2918 1
 4 4 -26 1339183 26749 1
 5 4 -26 67391 3888 1
 6 4 -26 345204 8636 1
 7 4 -26 67759 3511 1
 8 4 -26 393716 9723 1
 9 4 -26 31034 3234 1
 10 4 -26 140522 6395 1
 11 4 -26 14864 3363 1
 12 4 -26 145629 7189 1
 13 4 -26 43780 5187 1
 14 4 -26 323632 12744 1
 15 4 -26 3358 4542 1
 16 4 -26 38461 6213 1
 17 4 -26 23296 5821 1
 18 4 -26 123906 12725 1
 0 5 -26 13738 2496 1
 1 5 -26 197273 5708 1
 2 5 -26 303459 8336 1
 3 5 -26 968549 20666 1
 4 5 -26 75542 3938 1
 5 5 -26 180804 6256 1
 6 5 -26 78826 3740 1
 7 5 -26 474955 10995 1
 8 5 -26 128207 5022 1
 9 5 -26 108080 5441 1
 10 5 -26 4565 3516 1
 11 5 -26 211949 8658 1
 12 5 -26 84300 6364 1
 13 5 -26 74818 6952 1
 14 5 -26 75551 7059 1
 15 5 -26 114137 8598 1
 16 5 -26 121580 9509 1
 17 5 -26 51354 8081 1
 0 6 -26 99586 5495 1
 1 6 -26 299019 7869 1
 2 6 -26 49209 2989 1
 3 6 -26 346582 8509 1
 4 6 -26 288231 7475 1
 5 6 -26 559172 12593 1
 6 6 -26 26544 2437 1
 7 6 -26 346643 8642 1
 8 6 -26 37859 3319 1
 9 6 -26 530244 14374 1
 10 6 -26 48913 4550 1
 11 6 -26 111145 6648 1
 12 6 -26 56295 5507 1
 13 6 -26 154686 9262 1
 14 6 -26 33009 6157 1
 15 6 -26 75558 7793 1
 16 6 -26 11951 5872 1
 17 6 -26 57398 7725 1
 0 7 -26 186333 8338 1
 1 7 -26 44156 3105 1
 2 7 -26 969431 20636 1
 3 7 -26 21941 2265 1
 4 7 -26 170872 5412 1
 5 7 -26 43623 2871 1
 6 7 -26 251409 7415 1
 7 7 -26 98763 4911 1
 8 7 -26 155942 6821 1
 9 7 -26 -1565 3131 1
 10 7 -26 211961 9464 1
 11 7 -26 45864 5192 1
 12 7 -26 135145 7829 1
 13 7 -26 5737 4789 1
 14 7 -26 49036 6610 1
 15 7 -26 15496 5301 1
 16 7 -26 173036 11411 1
 0 8 -26 501137 17579 1
 1 8 -26 202918 7063 1
 2 8 -26 106791 4857 1
 3 8 -26 45029 3337 1
 4 8 -26 553373 12786 1
 5 8 -26 115590 5294 1
 6 8 -26 169697 6927 1
 7 8 -26 62623 4745 1
 8 8 -26 135737 7545 1
 9 8 -26 164656 8349 1
 10 8 -26 309668 12870 1
 11 8 -26 7912 4340 1
 12 8 -26 24395 5325 1
 13 8 -26 39882 6395 1
 14 8 -26 213195 12077 1
 15 8 -26 20046 5944 1
 16 8 -26 106281 10794 1
 0 9 -26 45828 5467 1
 1 9 -26 197755 7477 1
 2 9 -26 10462 2687 1
 3 9 -26 387198 10857 1
 4 9 -26 2007 2577 1
 5 9 -26 419249 12571 1
 6 9 -26 3863 3500 1
 7 9 -26 380019 13259 1
 8 9 -26 6191 4292 1
 9 9 -26 128508 8158 1
 10 9 -26 60560 6590 1
 11 9 -26 311163 14874 1
 12 9 -26 11536 5011 1
 13 9 -26 49568 8000 1
 14 9 -26 -665 5082 1
 15 9 -26 85940 11885 1
 0 10 -26 269965 12769 1
 1 10 -26 192316 7143 1
 2 10 -26 57949 4322 1
 3 10 -26 5587 3212 1
 4 10 -26 201216 8645 1
 5 10 -26 368794 14603 1
 6 10 -26 19603 4376 1
 7 10 -26 37143 5219 1
 8 10 -26 57589 6005 1
 9 10 -26 206444 13009 1
 10 10 -26 38618 6026 1
 11 10 -26 135737 9565 1
 12 10 -26 39819 7281 1
 13 10 -26 122922 10650 1
 14 10 -26 35066 8234 1
 0 11 -26 385861 18771 1
 1 11 -26 15197 4264 1
 2 11 -26 534714 18431 1
 3 11 -26 315 3922 1
 4 11 -26 74548 7255 1
 5 11 -26 14731 4419 1
 6 11 -26 254272 11446 1
 7 11 -26 15001 4912 1
 8 11 -26 135629 8874 1
 9 11 -26 3966 4701 1
 10 11 -26 104069 12604 1
 11 11 -26 -4225 5031 1
 12 11 -26 142278 11311 1
 13 11 -26 2418 7836 1
 0 12 -26 271677 15448 1
 1 12 -26 116350 7253 1
 2 12 -26 64782 5541 1
 3 12 -26 30896 5020 1
 4 12 -26 84508 7048 1
 5 12 -26 157453 9640 1
 6 12 -26 47421 6374 1
 7 12 -26 34144 5833 1
 8 12 -26 34781 6361 1
 9 12 -26 120014 12170 1
 10 12 -26 74874 7812 1
 11 12 -26 8163 5625 1
 12 12 -26 19428 8857 1
 0 13 -26 10591 7750 1
 1 13 -26 98038 7554 1
 2 13 -26 2197 4219 1
 3 13 -26 229355 11614 1
 4 13 -26 5097 4524 1
 5 13 -26 43879 6677 1
 6 13 -26 3698 4863 1
 7 13 -26 235844 13023 1
 8 13 -26 -358 5608 1
 9 13 -26 104655 9613 1
 10 13 -26 11087 6266 1
 0 14 -26 200758 14443 1
 1 14 -26 41684 6173 1
 2 14 -26 34836 7273 1
 3 14 -26 49999 7146 1
 4 14 -26 157486 10461 1
 5 14 -26 99314 8596 1
 6 14 -26 17839 7104 1
 7 14 -26 66897 9206 1
 8 14 -26 74300 10372 1
 0 15 -26 15857 11458 1
 1 15 -26 17767 9795 1
 2 15 -26 240365 20079 1
 3 15 -26 11625 9198 1
 4 15 -26 89230 14089 1
 5 15 -26 19993 9590 1
 2 0 -25 225661 9236 1
 4 0 -25 304055 10784 1
 6 0 -25 337860 11514 1
 8 0 -25 215110 9569 1
 10 0 -25 534231 17212 1
 12 0 -25 63693 6430 1
 14 0 -25 92332 7903 1
 16 0 -25 35379 7155 1
 18 0 -25 11715 7848 1
 1 1 -25 476949 10762 1
 2 1 -25 82132 3587 1
 3 1 -25 307152 7310 1
 4 1 -25 186385 5584 1
 5 1 -25 165022 5753 1
 6 1 -25 147451 4835 1
 7 1 -25 4221 1883 1
 8 1 -25 197114 6921 1
 9 1 -25 38946 3043 1
 10 1 -25 184486 6490 1
 11 1 -25 25186 4622 1
 12 1 -25 12954 3185 1
 13 1 -25 65924 4794 1
 14 1 -25 27201 3937 1
 15 1 -25 15547 3693 1
 16 1 -25 29871 4995 1
 17 1 -25 47399 5897 1
 18 1 -25 19750 5274 1
 1 2 -25 497792 10582 1
 2 2 -25 101809 3856 1
 3 2 -25 456092 10491 1
 4 2 -25 42127 2503 1
 5 2 -25 401022 9212 1
 6 2 -25 48318 2943 1
 7 2 -25 39826 2996 1
 8 2 -25 65 1835 1
 9 2 -25 30231 2771 1
 10 2 -25 63109 3779 1
 11 2 -25 125457 6180 1
 12 2 -25 43556 4244 1
 13 2 -25 181770 7607 1
 14 2 -25 1408 3176 1
 15 2 -25 191816 9399 1
 16 2 -25 2479 3924 1
 17 2 -25 44596 7764 1
 18 2 -25 7685 4938 1
 1 3 -25 251942 6170 1
 2 3 -25 176642 5259 1
 3 3 -25 258134 7082 1
 4 3 -25 197695 5690 1
 5 3 -25 39633 2496 1
 6 3 -25 97561 4272 1
 7 3 -25 6183 1905 1
 8 3 -25 144726 4681 1
 9 3 -25 70250 3699 1
 10 3 -25 111120 5819 1
 11 3 -25 6686 2665 1
 12 3 -25 253288 9141 1
 13 3 -25 62953 5885 1
 14 3 -25 18600 3998 1
 15 3 -25 44674 5553 1
 16 3 -25 13009 4711 1
 17 3 -25 5971 5266 1
 18 3 -25 20326 5530 1
 1 4 -25 5284 1563 1
 2 4 -25 228314 6597 1
 3 4 -25 7226 1757 1
 4 4 -25 219246 6565 1
 5 4 -25 33283 2593 1
 6 4 -25 442384 10708 1
 7 4 -25 52408 3241 1
 8 4 -25 331594 10824 1
 9 4 -25 -1406 1829 1
 10 4 -25 263547 8892 1
 11 4 -25 19459 3448 1
 12 4 -25 47125 4947 1
 13 4 -25 5784 3973 1
 14 4 -25 86391 6740 1
 15 4 -25 5871 4592 1
 16 4 -25 13631 5569 1
 17 4 -25 7100 5202 1
 18 4 -25 11910 6576 1
 1 5 -25 274384 6756 1
 2 5 -25 324218 8188 1
 3 5 -25 256413 8068 1
 4 5 -25 36380 2730 1
 5 5 -25 124973 4860 1
 6 5 -25 65966 3851 1
 7 5 -25 89841 3859 1
 8 5 -25 154353 5321 1
 9 5 -25 58670 3870 1
 10 5 -25 20402 3520 1
 11 5 -25 28069 3771 1
 12 5 -25 14981 3845 1
 13 5 -25 135123 7970 1
 14 5 -25 4513 4451 1
 15 5 -25 44360 6652 1
 16 5 -25 6610 5312 1
 17 5 -25 75463 8361 1
 1 6 -25 404715 10481 1
 2 6 -25 25079 2382 1
 3 6 -25 179169 6000 1
 4 6 -25 48261 2837 1
 5 6 -25 58329 2922 1
 6 6 -25 34005 2440 1
 7 6 -25 33454 2777 1
 8 6 -25 30704 2996 1
 9 6 -25 18554 3480 1
 10 6 -25 70653 5186 1
 11 6 -25 54925 4977 1
 12 6 -25 2459 3587 1
 13 6 -25 107419 9521 1
 14 6 -25 3659 5127 1
 15 6 -25 97046 7935 1
 16 6 -25 -1280 5240 1
 17 6 -25 71764 8424 1
 1 7 -25 78809 3843 1
 2 7 -25 25768 2204 1
 3 7 -25 16580 1900 1
 4 7 -25 114258 3968 1
 5 7 -25 4827 1777 1
 6 7 -25 175976 5930 1
 7 7 -25 580 2213 1
 8 7 -25 343208 11209 1
 9 7 -25 21691 4030 1
 10 7 -25 144324 7472 1
 11 7 -25 559 3717 1
 12 7 -25 92651 7196 1
 13 7 -25 20436 5499 1
 14 7 -25 32603 6159 1
 15 7 -25 15954 5551 1
 16 7 -25 4438 5240 1
 1 8 -25 122358 5393 1
 2 8 -25 28194 2717 1
 3 8 -25 59932 3374 1
 4 8 -25 113285 4751 1
 5 8 -25 28438 2831 1
 6 8 -25 211382 7865 1
 7 8 -25 9293 2907 1
 8 8 -25 99043 6867 1
 9 8 -25 21904 4078 1
 10 8 -25 156808 8549 1
 11 8 -25 21337 4380 1
 12 8 -25 60623 6067 1
 13 8 -25 18210 6750 1
 14 8 -25 36049 6649 1
 15 8 -25 21177 5819 1
 16 8 -25 20845 6442 1
 1 9 -25 205080 7254 1
 2 9 -25 27339 3020 1
 3 9 -25 170978 6640 1
 4 9 -25 71104 4320 1
 5 9 -25 54885 4058 1
 6 9 -25 22425 3910 1
 7 9 -25 140688 7387 1
 8 9 -25 -1266 3560 1
 9 9 -25 24411 4801 1
 10 9 -25 42078 5334 1
 11 9 -25 49825 6894 1
 12 9 -25 26380 6066 1
 13 9 -25 103950 8813 1
 14 9 -25 8457 6109 1
 15 9 -25 76928 10633 1
 1 10 -25 187550 6579 1
 2 10 -25 18414 3205 1
 3 10 -25 68914 4580 1
 4 10 -25 12518 3627 1
 5 10 -25 43115 5044 1
 6 10 -25 22565 4365 1
 7 10 -25 60065 5990 1
 8 10 -25 52062 5803 1
 9 10 -25 58941 6578 1
 10 10 -25 57340 7169 1
 11 10 -25 59963 7170 1
 12 10 -25 16684 6619 1
 13 10 -25 11872 6023 1
 14 10 -25 7036 6070 1
 1 11 -25 6616 3540 1
 2 11 -25 37982 4630 1
 3 11 -25 -3411 3782 1
 4 11 -25 82574 6473 1
 5 11 -25 16757 4515 1
 6 11 -25 155813 9165 1
 7 11 -25 9522 4492 1
 8 11 -25 127438 8415 1
 9 11 -25 490 4840 1
 10 11 -25 78081 7777 1
 11 11 -25 8258 5228 1
 12 11 -25 98966 9406 1
 13 11 -25 8266 6217 1
 1 12 -25 46546 6403 1
 2 12 -25 27590 4535 1
 3 12 -25 72358 6752 1
 4 12 -25 14194 4346 1
 5 12 -25 22797 5238 1
 6 12 -25 103622 9979 1
 7 12 -25 17810 5332 1
 8 12 -25 60320 7196 1
 9 12 -25 15002 5482 1
 10 12 -25 85803 8323 1
 11 12 -25 22263 6634 1
 12 12 -25 32748 8266 1
 1 13 -25 151533 8941 1
 2 13 -25 1141 4044 1
 3 13 -25 123596 8542 1
 4 13 -25 5636 4542 1
 5 13 -25 37310 5774 1
 6 13 -25 9435 5201 1
 7 13 -25 15816 5573 1
 8 13 -25 -3028 4904 1
 9 13 -25 48336 7253 1
 10 13 -25 13335 6272 1
 1 14 -25 43194 6762 1
 2 14 -25 9781 5851 1
 3 14 -25 25828 6242 1
 4 14 -25 18487 6479 1
 5 14 -25 3184 5615 1
 6 14 -25 45198 7360 1
 7 14 -25 12171 6311 1
 8 14 -25 46000 8514 1
 1 15 -25 -2523 6147 1
 2 15 -25 43546 10969 1
 3 15 -25 -6877 6877 1
 4 15 -25 52856 10252 1
 5 15 -25 -1399 7402 1
 0 0 -24 761314 33605 1
 2 0 -24 2473896 62974 1
 4 0 -24 179954 7629 1
 6 0 -24 743137 21730 1
 8 0 -24 302344 11809 1
 10 0 -24 185748 9582 1
 12 0 -24 509595 19851 1
 14 0 -24 6286 4575 1
 16 0 -24 277844 14833 1
 18 0 -24 4944 6874 1
 0 1 -24 980920 27145 1
 1 1 -24 809920 16434 1
 2 1 -24 81495 3260 1
 3 1 -24 91113 3485 1
 4 1 -24 1300886 26432 1
 5 1 -24 438579 9937 1
 6 1 -24 59784 2999 1
 7 1 -24 4020 1887 1
 8 1 -24 272236 7862 1
 9 1 -24 573289 12893 1
 10 1 -24 162067 6153 1
 11 1 -24 2371 2470 1
 12 1 -24 70253 4647 1
 13 1 -24 241448 8738 1
 14 1 -24 326757 10998 1
 15 1 -24 19400 4498 1
 16 1 -24 443 3922 1
 17 1 -24 16299 4684 1
 18 1 -24 68175 6787 1
 19 1 -24 79681 9451 1
 0 2 -24 37038 3333 1
 1 2 -24 536085 11245 1
 2 2 -24 35111 2268 1
 3 2 -24 1607252 31198 1
 4 2 -24 19782 2191 1
 5 2 -24 66764 3166 1
 6 2 -24 105397 3912 1
 7 2 -24 1799521 35063 1
 8 2 -24 41271 2759 1
 9 2 -24 50527 3209 1
 10 2 -24 45263 3310 1
 11 2 -24 765255 18262 1
 12 2 -24 2592 2660 1
 13 2 -24 62639 4880 1
 14 2 -24 2898 3204 1
 15 2 -24 174678 8048 1
 16 2 -24 8082 4180 1
 17 2 -24 125961 8020 1
 18 2 -24 -1544 4479 1
 0 3 -24 1010407 28424 1
 1 3 -24 389563 8675 1
 2 3 -24 37139 2348 1
 3 3 -24 188003 5410 1
 4 3 -24 1258179 23938 1
 5 3 -24 290779 7370 1
 6 3 -24 77568 3513 1
 7 3 -24 7065 1881 1
 8 3 -24 120461 4728 1
 9 3 -24 365569 9312 1
 10 3 -24 426298 10668 1
 11 3 -24 54356 4995 1
 12 3 -24 18163 3025 1
 13 3 -24 114896 6426 1
 14 3 -24 326604 11577 1
 15 3 -24 43616 5913 1
 16 3 -24 14818 4993 1
 17 3 -24 14183 5301 1
 18 3 -24 80613 8391 1
 0 4 -24 8670 2349 1
 1 4 -24 11425 1798 1
 2 4 -24 1813255 34936 1
 3 4 -24 140785 5355 1
 4 4 -24 201672 5902 1
 5 4 -24 39200 3279 1
 6 4 -24 894066 19896 1
 7 4 -24 12783 1814 1
 8 4 -24 148910 5383 1
 9 4 -24 40460 2820 1
 10 4 -24 123535 6234 1
 11 4 -24 34007 3954 1
 12 4 -24 586634 16011 1
 13 4 -24 -3411 3411 1
 14 4 -24 14484 4210 1
 15 4 -24 9159 4578 1
 16 4 -24 279606 14375 1
 17 4 -24 8241 5594 1
 18 4 -24 14627 5882 1
 0 5 -24 275026 9090 1
 1 5 -24 484501 10306 1
 2 5 -24 32408 2391 1
 3 5 -24 145208 4893 1
 4 5 -24 282123 7754 1
 5 5 -24 1016125 22449 1
 6 5 -24 49076 2969 1
 7 5 -24 12684 1971 1
 8 5 -24 97208 4026 1
 9 5 -24 779500 16103 1
 10 5 -24 60443 4504 1
 11 5 -24 14661 3508 1
 12 5 -24 14923 4118 1
 13 5 -24 304705 12228 1
 14 5 -24 132067 8961 1
 15 5 -24 36561 6709 1
 16 5 -24 13654 5332 1
 17 5 -24 66571 7985 1
 18 5 -24 59245 9009 1
 0 6 -24 33780 4040 1
 1 6 -24 409770 9803 1
 2 6 -24 506901 11778 1
 3 6 -24 429302 9938 1
 4 6 -24 3967 1903 1
 5 6 -24 8030 1761 1
 6 6 -24 83095 3635 1
 7 6 -24 1160799 22155 1
 8 6 -24 36592 2981 1
 9 6 -24 9857 3229 1
 10 6 -24 62783 4988 1
 11 6 -24 309147 11879 1
 12 6 -24 23072 4799 1
 13 6 -24 50054 6124 1
 14 6 -24 -4312 4312 1
 15 6 -24 87080 7644 1
 16 6 -24 58057 7959 1
 17 6 -24 108821 9258 1
 0 7 -24 2249365 68975 1
 1 7 -24 53934 3757 1
 2 7 -24 6919 1881 1
 3 7 -24 3232 1597 1
 4 7 -24 796401 14841 1
 5 7 -24 123852 4535 1
 6 7 -24 123437 4776 1
 7 7 -24 6600 2492 1
 8 7 -24 331940 11450 1
 9 7 -24 314355 11268 1
 10 7 -24 223386 10294 1
 11 7 -24 -1033 3480 1
 12 7 -24 60595 6890 1
 13 7 -24 47193 6743 1
 14 7 -24 256100 12604 1
 15 7 -24 6147 4823 1
 16 7 -24 6270 6048 1
 17 7 -24 8977 6588 1
 0 8 -24 73947 5928 1
 1 8 -24 97554 4258 1
 2 8 -24 573968 13421 1
 3 8 -24 438461 10659 1
 4 8 -24 16321 2325 1
 5 8 -24 5457 2146 1
 6 8 -24 341873 9481 1
 7 8 -24 218050 8032 1
 8 8 -24 151647 7195 1
 9 8 -24 17315 3833 1
 10 8 -24 90492 6334 1
 11 8 -24 174952 9065 1
 12 8 -24 249635 15843 1
 13 8 -24 6794 4588 1
 14 8 -24 -2568 4584 1
 15 8 -24 21452 5671 1
 16 8 -24 258510 15292 1
 0 9 -24 43488 4712 1
 1 9 -24 269502 8057 1
 2 9 -24 37175 3267 1
 3 9 -24 35731 3392 1
 4 9 -24 84308 4611 1
 5 9 -24 630410 15360 1
 6 9 -24 25246 4155 1
 7 9 -24 5131 3525 1
 8 9 -24 11898 3696 1
 9 9 -24 481768 16267 1
 10 9 -24 44419 5398 1
 11 9 -24 44876 6165 1
 12 9 -24 4048 4866 1
 13 9 -24 194581 11579 1
 14 9 -24 23453 6673 1
 15 9 -24 40914 7976 1
 0 10 -24 13877 3908 1
 1 10 -24 106758 4837 1
 2 10 -24 447854 12424 1
 3 10 -24 482049 13117 1
 4 10 -24 698 3139 1
 5 10 -24 69068 6195 1
 6 10 -24 139183 8131 1
 7 10 -24 283358 12197 1
 8 10 -24 49815 5609 1
 9 10 -24 2863 4183 1
 10 10 -24 28096 5443 1
 11 10 -24 336849 14577 1
 12 10 -24 50313 8163 1
 13 10 -24 -3050 4872 1
 14 10 -24 4064 5643 1
 0 11 -24 917105 35493 1
 1 11 -24 15807 3538 1
 2 11 -24 16650 3692 1
 3 11 -24 7713 4557 1
 4 11 -24 524015 18087 1
 5 11 -24 17182 5243 1
 6 11 -24 91281 8373 1
 7 11 -24 9218 4166 1
 8 11 -24 138961 9546 1
 9 11 -24 -4166 4166 1
 10 11 -24 194537 11225 1
 11 11 -24 2837 5382 1
 12 11 -24 14015 5744 1
 13 11 -24 3410 5967 1
 0 12 -24 19846 7517 1
 1 12 -24 23418 5604 1
 2 12 -24 175945 9573 1
 3 12 -24 235601 11739 1
 4 12 -24 -666 4055 1
 5 12 -24 2109 4213 1
 6 12 -24 125199 8531 1
 7 12 -24 151494 9728 1
 8 12 -24 38965 5964 1
 9 12 -24 12271 5251 1
 10 12 -24 41305 6751 1
 11 12 -24 84664 9406 1
 12 12 -24 133289 12186 1
 0 13 -24 -1209 10917 1
 1 13 -24 195150 9995 1
 2 13 -24 5033 3956 1
 3 13 -24 30365 5203 1
 4 13 -24 14211 4927 1
 5 13 -24 309506 13740 1
 6 13 -24 -730 4526 1
 7 13 -24 3276 5195 1
 8 13 -24 -856 5600 1
 9 13 -24 377038 18008 1
 10 13 -24 626 5682 1
 0 14 -24 2947 6155 1
 1 14 -24 19751 5707 1
 2 14 -24 232391 14594 1
 3 14 -24 66523 8180 1
 4 14 -24 16432 5812 1
 5 14 -24 7082 6039 1
 6 14 -24 82246 9164 1
 7 14 -24 182264 12437 1
 8 14 -24 43611 8285 1
 0 15 -24 289649 25742 1
 1 15 -24 7249 6960 1
 2 15 -24 15463 8903 1
 3 15 -24 8717 8399 1
 4 15 -24 218699 18825 1
 5 15 -24 9607 7944 1
 6 15 -24 40483 9523 1
 2 0 -23 130103 6194 1
 4 0 -23 280904 10084 1
 6 0 -23 436447 14069 1
 8 0 -23 254396 12168 1
 10 0 -23 548649 19557 1
 12 0 -23 90855 7039 1
 14 0 -23 121852 8764 1
 16 0 -23 35375 6513 1
 18 0 -23 16947 6699 1
 1 1 -23 618927 12834 1
 2 1 -23 17856 1958 1
 3 1 -23 273471 6752 1
 4 1 -23 278692 6869 1
 5 1 -23 21386 2406 1
 6 1 -23 226687 6165 1
 7 1 -23 3511 1749 1
 8 1 -23 218704 7310 1
 9 1 -23 49605 3314 1
 10 1 -23 85221 4857 1
 11 1 -23 12575 2593 1
 12 1 -23 7259 3061 1
 13 1 -23 144564 6518 1
 14 1 -23 76913 5165 1
 15 1 -23 24525 3942 1
 16 1 -23 10135 4129 1
 17 1 -23 35303 5066 1
 18 1 -23 21884 4919 1
 19 1 -23 16143 6841 1
 1 2 -23 806531 16009 1
 2 2 -23 179628 5081 1
 3 2 -23 497794 10174 1
 4 2 -23 450770 10561 1
 5 2 -23 273808 7121 1
 6 2 -23 32589 2767 1
 7 2 -23 100903 4382 1
 8 2 -23 109563 4289 1
 9 2 -23 6663 1980 1
 10 2 -23 3726 2163 1
 11 2 -23 125683 5564 1
 12 2 -23 15741 3448 1
 13 2 -23 88630 5540 1
 14 2 -23 2908 3273 1
 15 2 -23 168448 8238 1
 16 2 -23 12788 4588 1
 17 2 -23 73090 6482 1
 18 2 -23 748 4511 1
 19 2 -23 85305 9996 1
 1 3 -23 272453 6424 1
 2 3 -23 115958 3931 1
 3 3 -23 33506 2396 1
 4 3 -23 223288 6345 1
 5 3 -23 73735 3443 1
 6 3 -23 313177 7806 1
 7 3 -23 26582 2480 1
 8 3 -23 258443 6885 1
 9 3 -23 4592 1780 1
 10 3 -23 116027 4666 1
 11 3 -23 39022 3455 1
 12 3 -23 130448 6157 1
 13 3 -23 60713 5239 1
 14 3 -23 51926 5065 1
 15 3 -23 14915 4497 1
 16 3 -23 22143 5162 1
 17 3 -23 105489 8691 1
 18 3 -23 43022 6918 1
 1 4 -23 46146 2378 1
 2 4 -23 375209 8363 1
 3 4 -23 14599 1979 1
 4 4 -23 261390 7138 1
 5 4 -23 38237 2746 1
 6 4 -23 477053 10611 1
 7 4 -23 3806 1547 1
 8 4 -23 172281 5413 1
 9 4 -23 20002 2246 1
 10 4 -23 241022 7485 1
 11 4 -23 2025 2866 1
 12 4 -23 190283 7450 1
 13 4 -23 5437 3731 1
 14 4 -23 52083 5181 1
 15 4 -23 17093 5018 1
 16 4 -23 37071 5973 1
 17 4 -23 13593 5494 1
 18 4 -23 13192 5631 1
 1 5 -23 334493 7456 1
 2 5 -23 16329 1963 1
 3 5 -23 676724 14418 1
 4 5 -23 89008 4024 1
 5 5 -23 163770 4806 1
 6 5 -23 110474 3883 1
 7 5 -23 133910 4613 1
 8 5 -23 56433 3206 1
 9 5 -23 66810 3806 1
 10 5 -23 58118 4420 1
 11 5 -23 11070 3162 1
 12 5 -23 62524 5059 1
 13 5 -23 143429 8038 1
 14 5 -23 3419 3986 1
 15 5 -23 59751 8902 1
 16 5 -23 -1998 4454 1
 17 5 -23 141860 10261 1
 18 5 -23 23741 7072 1
 1 6 -23 665094 14864 1
 2 6 -23 22111 2114 1
 3 6 -23 184823 5675 1
 4 6 -23 11812 1857 1
 5 6 -23 89075 3363 1
 6 6 -23 52855 2759 1
 7 6 -23 23798 2359 1
 8 6 -23 6716 2229 1
 9 6 -23 15786 3000 1
 10 6 -23 114613 6560 1
 11 6 -23 86108 5776 1
 12 6 -23 47364 5243 1
 13 6 -23 16849 4485 1
 14 6 -23 -3724 4421 1
 15 6 -23 158896 11211 1
 16 6 -23 22474 6079 1
 17 6 -23 53933 7285 1
 1 7 -23 94000 4456 1
 2 7 -23 15092 2216 1
 3 7 -23 9971 2213 1
 4 7 -23 202718 5599 1
 5 7 -23 8371 2126 1
 6 7 -23 141886 5314 1
 7 7 -23 6580 2695 1
 8 7 -23 328712 10773 1
 9 7 -23 15637 3581 1
 10 7 -23 370268 12648 1
 11 7 -23 18390 4010 1
 12 7 -23 136865 8268 1
 13 7 -23 41103 6149 1
 14 7 -23 17503 5160 1
 15 7 -23 10139 4754 1
 16 7 -23 13615 5909 1
 17 7 -23 33050 7381 1
 1 8 -23 146762 5096 1
 2 8 -23 47581 3203 1
 3 8 -23 64560 3135 1
 4 8 -23 75205 3467 1
 5 8 -23 24707 2685 1
 6 8 -23 170206 6094 1
 7 8 -23 15469 2985 1
 8 8 -23 189264 7495 1
 9 8 -23 9039 3493 1
 10 8 -23 138124 7542 1
 11 8 -23 42616 5113 1
 12 8 -23 25817 4952 1
 13 8 -23 584 4549 1
 14 8 -23 45992 6403 1
 15 8 -23 20495 5679 1
 16 8 -23 33784 6750 1
 1 9 -23 191906 6228 1
 2 9 -23 874 2036 1
 3 9 -23 290869 8457 1
 4 9 -23 18964 2733 1
 5 9 -23 122490 5442 1
 6 9 -23 24706 3665 1
 7 9 -23 62324 4835 1
 8 9 -23 63114 5099 1
 9 9 -23 32111 4915 1
 10 9 -23 8015 3835 1
 11 9 -23 2031 3934 1
 12 9 -23 3938 5052 1
 13 9 -23 123053 8998 1
 14 9 -23 38794 6896 1
 15 9 -23 50218 7580 1
 1 10 -23 148478 5862 1
 2 10 -23 19305 3172 1
 3 10 -23 189357 7246 1
 4 10 -23 13954 3405 1
 5 10 -23 55038 5634 1
 6 10 -23 116753 7586 1
 7 10 -23 24376 4646 1
 8 10 -23 10147 4064 1
 9 10 -23 13206 4673 1
 10 10 -23 60035 7525 1
 11 10 -23 30273 5854 1
 12 10 -23 10943 5707 1
 13 10 -23 46346 7167 1
 14 10 -23 11558 6321 1
 1 11 -23 4171 3863 1
 2 11 -23 111993 6184 1
 3 11 -23 15043 3803 1
 4 11 -23 132604 9792 1
 5 11 -23 3685 4100 1
 6 11 -23 81041 6328 1
 7 11 -23 1749 3870 1
 8 11 -23 212872 11455 1
 9 11 -23 654 4627 1
 10 11 -23 55948 6782 1
 11 11 -23 5610 4961 1
 12 11 -23 42338 7455 1
 13 11 -23 8302 6015 1
 1 12 -23 39734 4610 1
 2 12 -23 16910 4055 1
 3 12 -23 61498 5610 1
 4 12 -23 46704 5472 1
 5 12 -23 36381 5425 1
 6 12 -23 97475 7872 1
 7 12 -23 14173 4729 1
 8 12 -23 56201 6762 1
 9 12 -23 7633 5025 1
 10 12 -23 67917 8549 1
 11 12 -23 12010 5851 1
 12 12 -23 26881 6941 1
 1 13 -23 94760 7766 1
 2 13 -23 5631 4185 1
 3 13 -23 83261 7575 1
 4 13 -23 1885 4232 1
 5 13 -23 19863 5502 1
 6 13 -23 3932 4684 1
 7 13 -23 29220 6310 1
 8 13 -23 7599 5314 1
 9 13 -23 33654 7604 1
 10 13 -23 9318 5857 1
 11 13 -23 10105 6326 1
 1 14 -23 94749 8085 1
 2 14 -23 26060 6150 1
 3 14 -23 25980 6456 1
 4 14 -23 17258 5678 1
 5 14 -23 4373 5707 1
 6 14 -23 34564 7313 1
 7 14 -23 9385 5839 1
 8 14 -23 39117 8923 1
 9 14 -23 9723 7439 1
 1 15 -23 -88 6307 1
 2 15 -23 9898 6843 1
 3 15 -23 4393 7744 1
 4 15 -23 73243 11462 1
 5 15 -23 9559 7597 1
 6 15 -23 44683 8370 1
 0 0 -22 3601433 131059 1
 2 0 -22 390548 11739 1
 4 0 -22 743969 21509 1
 6 0 -22 538803 15708 1
 8 0 -22 295759 11595 1
 10 0 -22 243237 11645 1
 12 0 -22 593924 23889 1
 14 0 -22 119484 9048 1
 16 0 -22 277343 16323 1
 18 0 -22 150436 12829 1
 0 1 -22 672738 20249 1
 1 1 -22 760638 15931 1
 2 1 -22 411266 8993 1
 3 1 -22 392113 9740 1
 4 1 -22 425746 9406 1
 5 1 -22 154424 5027 1
 6 1 -22 377640 8440 1
 7 1 -22 573163 11959 1
 8 1 -22 125632 4780 1
 9 1 -22 279578 7981 1
 10 1 -22 335675 8861 1
 11 1 -22 227180 7666 1
 12 1 -22 140212 7538 1
 13 1 -22 180622 7100 1
 14 1 -22 56020 4670 1
 15 1 -22 42017 4793 1
 16 1 -22 130644 8497 1
 17 1 -22 50286 5459 1
 18 1 -22 75893 6885 1
 19 1 -22 37387 7450 1
 0 2 -22 187956 7256 1
 1 2 -22 362468 8117 1
 2 2 -22 39099 2389 1
 3 2 -22 649320 13402 1
 4 2 -22 177359 5566 1
 5 2 -22 500498 10998 1
 6 2 -22 23781 2181 1
 7 2 -22 1107020 21773 1
 8 2 -22 119367 4855 1
 9 2 -22 774726 15644 1
 10 2 -22 12598 2414 1
 11 2 -22 297088 11175 1
 12 2 -22 2874 2571 1
 13 2 -22 280121 9331 1
 14 2 -22 4848 3399 1
 15 2 -22 70343 5618 1
 16 2 -22 8191 4349 1
 17 2 -22 169976 9326 1
 18 2 -22 5018 4954 1
 19 2 -22 72281 9367 1
 0 3 -22 899320 25025 1
 1 3 -22 283124 7085 1
 2 3 -22 809550 16200 1
 3 3 -22 437786 9952 1
 4 3 -22 489273 11350 1
 5 3 -22 585151 12774 1
 6 3 -22 491404 10264 1
 7 3 -22 203924 5962 1
 8 3 -22 255727 6750 1
 9 3 -22 6217 1909 1
 10 3 -22 124611 4845 1
 11 3 -22 207590 7465 1
 12 3 -22 162949 6510 1
 13 3 -22 72132 4970 1
 14 3 -22 199866 8585 1
 15 3 -22 29066 4825 1
 16 3 -22 96518 8107 1
 17 3 -22 67999 7043 1
 18 3 -22 79046 7996 1
 0 4 -22 1631802 44582 1
 1 4 -22 125085 4029 1
 2 4 -22 819355 16970 1
 3 4 -22 31808 2391 1
 4 4 -22 925283 18825 1
 5 4 -22 84991 3717 1
 6 4 -22 471659 10018 1
 7 4 -22 64411 3141 1
 8 4 -22 412834 9940 1
 9 4 -22 35550 2563 1
 10 4 -22 155467 5477 1
 11 4 -22 7767 3074 1
 12 4 -22 364848 11356 1
 13 4 -22 7986 3541 1
 14 4 -22 193801 8616 1
 15 4 -22 14161 5290 1
 16 4 -22 278325 13837 1
 17 4 -22 2880 4802 1
 18 4 -22 79084 8333 1
 0 5 -22 204266 7308 1
 1 5 -22 227957 6071 1
 2 5 -22 81334 3562 1
 3 5 -22 1058999 21116 1
 4 5 -22 197333 5331 1
 5 5 -22 581763 12394 1
 6 5 -22 122326 4340 1
 7 5 -22 755453 14692 1
 8 5 -22 14849 2173 1
 9 5 -22 516358 11693 1
 10 5 -22 167484 7003 1
 11 5 -22 174357 6937 1
 12 5 -22 43730 4338 1
 13 5 -22 94116 6952 1
 14 5 -22 25522 4894 1
 15 5 -22 80857 7648 1
 16 5 -22 61011 7464 1
 17 5 -22 60247 7275 1
 18 5 -22 11299 6289 1
 0 6 -22 165595 7319 1
 1 6 -22 429434 9929 1
 2 6 -22 185438 5825 1
 3 6 -22 427881 10992 1
 4 6 -22 114075 4206 1
 5 6 -22 661739 13413 1
 6 6 -22 114045 3935 1
 7 6 -22 297475 7245 1
 8 6 -22 84737 4120 1
 9 6 -22 499876 12316 1
 10 6 -22 15823 4213 1
 11 6 -22 414710 13864 1
 12 6 -22 3569 3654 1
 13 6 -22 151061 10721 1
 14 6 -22 11343 5011 1
 15 6 -22 96739 7639 1
 16 6 -22 41555 6678 1
 17 6 -22 42755 6704 1
 0 7 -22 445828 15024 1
 1 7 -22 73746 3657 1
 2 7 -22 885703 19043 1
 3 7 -22 27613 2508 1
 4 7 -22 465873 9996 1
 5 7 -22 81588 3501 1
 6 7 -22 226435 6761 1
 7 7 -22 21486 2909 1
 8 7 -22 218509 7873 1
 9 7 -22 24964 3493 1
 10 7 -22 309634 12067 1
 11 7 -22 52432 5141 1
 12 7 -22 114391 7177 1
 13 7 -22 50355 5823 1
 14 7 -22 215622 10693 1
 15 7 -22 7751 4590 1
 16 7 -22 133801 10373 1
 17 7 -22 11941 6146 1
 0 8 -22 519458 17665 1
 1 8 -22 222098 6502 1
 2 8 -22 613503 13775 1
 3 8 -22 87408 3606 1
 4 8 -22 638020 13447 1
 5 8 -22 73611 3555 1
 6 8 -22 173722 5891 1
 7 8 -22 77423 4833 1
 8 8 -22 231366 9247 1
 9 8 -22 85490 5495 1
 10 8 -22 177770 8210 1
 11 8 -22 65638 5544 1
 12 8 -22 133369 8450 1
 13 8 -22 16769 5279 1
 14 8 -22 121603 8769 1
 15 8 -22 25096 5610 1
 16 8 -22 70933 8004 1
 0 9 -22 82493 6273 1
 1 9 -22 223181 6839 1
 2 9 -22 3327 2305 1
 3 9 -22 505611 11599 1
 4 9 -22 72441 4049 1
 5 9 -22 195631 7310 1
 6 9 -22 19855 3193 1
 7 9 -22 444556 16677 1
 8 9 -22 13265 3603 1
 9 9 -22 410270 13747 1
 10 9 -22 4428 3892 1
 11 9 -22 151308 8447 1
 12 9 -22 19027 5210 1
 13 9 -22 135737 8881 1
 14 9 -22 58168 7374 1
 15 9 -22 72063 8542 1
 0 10 -22 323968 14452 1
 1 10 -22 104016 5847 1
 2 10 -22 42155 4018 1
 3 10 -22 231598 8621 1
 4 10 -22 141990 6907 1
 5 10 -22 356478 12892 1
 6 10 -22 139268 8766 1
 7 10 -22 253729 11406 1
 8 10 -22 70894 6633 1
 9 10 -22 167790 11943 1
 10 10 -22 33264 5738 1
 11 10 -22 43724 6025 1
 12 10 -22 67900 7664 1
 13 10 -22 125295 10057 1
 14 10 -22 27882 7107 1
 15 10 -22 68380 10080 1
 0 11 -22 294694 17309 1
 1 11 -22 17902 3443 1
 2 11 -22 430880 12843 1
 3 11 -22 9173 3504 1
 4 11 -22 362835 12748 1
 5 11 -22 25934 4430 1
 6 11 -22 217734 10235 1
 7 11 -22 9006 4097 1
 8 11 -22 132913 8955 1
 9 11 -22 24860 5527 1
 10 11 -22 115087 8597 1
 11 11 -22 -2380 4785 1
 12 11 -22 84133 8514 1
 13 11 -22 -5092 5092 1
 14 11 -22 179660 15033 1
 0 12 -22 290197 16011 1
 1 12 -22 114940 6943 1
 2 12 -22 136225 7913 1
 3 12 -22 77544 6319 1
 4 12 -22 64266 6830 1
 5 12 -22 136390 8385 1
 6 12 -22 57097 6234 1
 7 12 -22 79546 7060 1
 8 12 -22 53351 6405 1
 9 12 -22 63414 7267 1
 10 12 -22 68165 7870 1
 11 12 -22 42977 6950 1
 12 12 -22 51390 8066 1
 0 13 -22 25709 9498 1
 1 13 -22 142744 8969 1
 2 13 -22 -2695 4256 1
 3 13 -22 130046 8496 1
 4 13 -22 -1539 4365 1
 5 13 -22 167940 9810 1
 6 13 -22 3057 4339 1
 7 13 -22 217696 12865 1
 8 13 -22 6799 4845 1
 9 13 -22 174144 11739 1
 10 13 -22 14335 5925 1
 11 13 -22 94141 11343 1
 0 14 -22 130897 14886 1
 1 14 -22 52985 8945 1
 2 14 -22 136149 10493 1
 3 14 -22 44159 6835 1
 4 14 -22 102253 9386 1
 5 14 -22 70693 7946 1
 6 14 -22 71670 8518 1
 7 14 -22 22966 6503 1
 8 14 -22 44894 8307 1
 9 14 -22 40879 11297 1
 0 15 -22 208957 21150 1
 1 15 -22 16426 7348 1
 2 15 -22 176841 14659 1
 3 15 -22 2590 7432 1
 4 15 -22 78034 10934 1
 5 15 -22 3343 7292 1
 6 15 -22 71191 9891 1
 0 16 -22 54712 20997 1
 2 0 -21 542036 15264 1
 4 0 -21 441021 14142 1
 6 0 -21 433370 13085 1
 8 0 -21 531044 16637 1
 10 0 -21 75930 4906 1
 12 0 -21 246329 12813 1
 14 0 -21 23060 4778 1
 16 0 -21 25168 6392 1
 18 0 -21 65752 9844 1
 1 1 -21 852256 21272 1
 2 1 -21 67983 2718 1
 3 1 -21 289163 6218 1
 4 1 -21 146505 4723 1
 5 1 -21 175137 5202 1
 6 1 -21 235369 6348 1
 7 1 -21 22274 2121 1
 8 1 -21 217172 6392 1
 9 1 -21 326 1736 1
 10 1 -21 582332 12455 1
 11 1 -21 131273 5262 1
 12 1 -21 47465 5328 1
 13 1 -21 30610 3605 1
 14 1 -21 44594 5012 1
 15 1 -21 145578 7083 1
 16 1 -21 27178 4600 1
 17 1 -21 33229 4908 1
 18 1 -21 10410 4772 1
 19 1 -21 31136 6396 1
 1 2 -21 330484 7589 1
 2 2 -21 36479 2113 1
 3 2 -21 261560 6517 1
 4 2 -21 9750 1796 1
 5 2 -21 80407 3288 1
 6 2 -21 108784 4200 1
 7 2 -21 259970 6675 1
 8 2 -21 13702 2147 1
 9 2 -21 70155 3787 1
 10 2 -21 25855 2806 1
 11 2 -21 26194 3978 1
 12 2 -21 6624 2962 1
 13 2 -21 215884 8730 1
 14 2 -21 11541 3390 1
 15 2 -21 52547 5906 1
 16 2 -21 4189 4421 1
 17 2 -21 176899 9885 1
 18 2 -21 18606 6105 1
 19 2 -21 27457 7164 1
 1 3 -21 375948 8553 1
 2 3 -21 112623 3679 1
 3 3 -21 317050 7577 1
 4 3 -21 75967 3831 1
 5 3 -21 196674 5716 1
 6 3 -21 460671 9568 1
 7 3 -21 22833 2126 1
 8 3 -21 171872 5652 1
 9 3 -21 3550 2117 1
 10 3 -21 322837 8586 1
 11 3 -21 76266 4117 1
 12 3 -21 36241 4480 1
 13 3 -21 27949 3839 1
 14 3 -21 21299 4080 1
 15 3 -21 109497 6776 1
 16 3 -21 24384 5626 1
 17 3 -21 52540 6379 1
 18 3 -21 11166 5260 1
 19 3 -21 36354 7625 1
 1 4 -21 76460 3094 1
 2 4 -21 11675 1850 1
 3 4 -21 85768 3714 1
 4 4 -21 429862 9610 1
 5 4 -21 26327 2239 1
 6 4 -21 220738 6015 1
 7 4 -21 2743 1946 1
 8 4 -21 546014 11541 1
 9 4 -21 67647 4435 1
 10 4 -21 87634 4135 1
 11 4 -21 6551 2496 1
 12 4 -21 147377 7095 1
 13 4 -21 -3074 3074 1
 14 4 -21 18147 4060 1
 15 4 -21 3623 4395 1
 16 4 -21 6954 5713 1
 17 4 -21 16652 5525 1
 18 4 -21 69345 7781 1
 1 5 -21 266217 6640 1
 2 5 -21 24946 2109 1
 3 5 -21 201685 5504 1
 4 5 -21 3438 1481 1
 5 5 -21 355123 7644 1
 6 5 -21 58019 3015 1
 7 5 -21 40724 2624 1
 8 5 -21 65215 3383 1
 9 5 -21 14067 2449 1
 10 5 -21 209226 7304 1
 11 5 -21 93491 5056 1
 12 5 -21 19895 3939 1
 13 5 -21 71886 5975 1
 14 5 -21 23094 4633 1
 15 5 -21 133997 9350 1
 16 5 -21 7964 4920 1
 17 5 -21 38521 6575 1
 18 5 -21 79 5295 1
 1 6 -21 414830 9559 1
 2 6 -21 46040 2372 1
 3 6 -21 408604 8999 1
 4 6 -21 52284 2489 1
 5 6 -21 146702 4710 1
 6 6 -21 20674 2128 1
 7 6 -21 78657 3377 1
 8 6 -21 118750 4655 1
 9 6 -21 99072 4606 1
 10 6 -21 19708 3523 1
 11 6 -21 33599 4064 1
 12 6 -21 5749 3662 1
 13 6 -21 228240 10515 1
 14 6 -21 -2016 3846 1
 15 6 -21 57327 6893 1
 16 6 -21 2389 4948 1
 17 6 -21 88698 8285 1
 18 6 -21 1955 6000 1
 1 7 -21 75746 4002 1
 2 7 -21 94770 3840 1
 3 7 -21 36479 2575 1
 4 7 -21 48554 2884 1
 5 7 -21 39513 2817 1
 6 7 -21 286346 7980 1
 7 7 -21 7420 2086 1
 8 7 -21 111851 5439 1
 9 7 -21 24228 3771 1
 10 7 -21 199850 9941 1
 11 7 -21 10978 3970 1
 12 7 -21 43942 5398 1
 13 7 -21 12451 4260 1
 14 7 -21 126404 8754 1
 15 7 -21 22579 5308 1
 16 7 -21 39759 7105 1
 17 7 -21 9046 5938 1
 1 8 -21 86344 3976 1
 2 8 -21 35978 2914 1
 3 8 -21 206401 6510 1
 4 8 -21 249974 6733 1
 5 8 -21 26352 2493 1
 6 8 -21 280286 7750 1
 7 8 -21 1181 2480 1
 8 8 -21 259186 9091 1
 9 8 -21 2417 3642 1
 10 8 -21 127559 6785 1
 11 8 -21 6512 3502 1
 12 8 -21 92957 7121 1
 13 8 -21 21769 4890 1
 14 8 -21 7908 4771 1
 15 8 -21 7754 4908 1
 16 8 -21 9993 5780 1
 1 9 -21 227010 6690 1
 2 9 -21 87886 3854 1
 3 9 -21 243912 7365 1
 4 9 -21 26369 2839 1
 5 9 -21 128994 5739 1
 6 9 -21 19137 2960 1
 7 9 -21 29566 3750 1
 8 9 -21 11361 3762 1
 9 9 -21 25743 4126 1
 10 9 -21 49358 5070 1
 11 9 -21 102578 7146 1
 12 9 -21 16043 5114 1
 13 9 -21 13162 5078 1
 14 9 -21 6827 5352 1
 15 9 -21 102393 9154 1
 16 9 -21 4648 6692 1
 1 10 -21 130726 6021 1
 2 10 -21 33164 3628 1
 3 10 -21 82409 4553 1
 4 10 -21 55920 4780 1
 5 10 -21 78407 5295 1
 6 10 -21 7449 3472 1
 7 10 -21 61713 5648 1
 8 10 -21 68278 6058 1
 9 10 -21 69745 6003 1
 10 10 -21 9139 4461 1
 11 10 -21 37291 5734 1
 12 10 -21 28006 5873 1
 13 10 -21 124784 10139 1
 14 10 -21 2744 5368 1
 15 10 -21 82201 11645 1
 1 11 -21 -1815 2926 1
 2 11 -21 38316 3751 1
 3 11 -21 114260 6736 1
 4 11 -21 80735 5719 1
 5 11 -21 -1013 3315 1
 6 11 -21 264948 11708 1
 7 11 -21 14435 4297 1
 8 11 -21 82770 6665 1
 9 11 -21 5065 4868 1
 10 11 -21 74971 7485 1
 11 11 -21 9984 4835 1
 12 11 -21 25483 6478 1
 13 11 -21 -2406 5094 1
 14 11 -21 44493 9173 1
 1 12 -21 76368 5420 1
 2 12 -21 27531 4029 1
 3 12 -21 59761 5276 1
 4 12 -21 41444 5225 1
 5 12 -21 12678 4334 1
 6 12 -21 26576 5029 1
 7 12 -21 41432 5471 1
 8 12 -21 80305 7657 1
 9 12 -21 16624 5753 1
 10 12 -21 49323 6713 1
 11 12 -21 5171 5806 1
 12 12 -21 37946 8278 1
 1 13 -21 134143 8754 1
 2 13 -21 21356 5408 1
 3 13 -21 58250 6567 1
 4 13 -21 -71 4279 1
 5 13 -21 79105 7216 1
 6 13 -21 7883 4641 1
 7 13 -21 13996 4997 1
 8 13 -21 7672 5088 1
 9 13 -21 10066 5863 1
 10 13 -21 -2591 6015 1
 11 13 -21 56008 9209 1
 1 14 -21 88932 9228 1
 2 14 -21 642 5028 1
 3 14 -21 52311 6512 1
 4 14 -21 43747 6328 1
 5 14 -21 28931 6227 1
 6 14 -21 43902 7128 1
 7 14 -21 997 5300 1
 8 14 -21 50324 8024 1
 9 14 -21 24344 7655 1
 1 15 -21 2640 6584 1
 2 15 -21 46023 9292 1
 3 15 -21 11915 7525 1
 4 15 -21 26015 8188 1
 5 15 -21 9130 6801 1
 6 15 -21 89900 11256 1
 7 15 -21 3967 6916 1
 1 16 -21 15684 8316 1
 2 16 -21 13374 14301 1
 0 0 -20 1316467 51507 1
 2 0 -20 181333 6981 1
 4 0 -20 2018056 56730 1
 6 0 -20 341581 11139 1
 8 0 -20 360493 13996 1
 10 0 -20 430334 13501 1
 12 0 -20 73126 6633 1
 14 0 -20 421970 16459 1
 16 0 -20 7021 7286 1
 18 0 -20 265773 17477 1
 0 1 -20 73992 4013 1
 1 1 -20 305785 6652 1
 2 1 -20 1429066 28961 1
 3 1 -20 1308725 25323 1
 4 1 -20 281194 6928 1
 5 1 -20 55550 2763 1
 6 1 -20 210581 5554 1
 7 1 -20 994695 18923 1
 8 1 -20 429607 10651 1
 9 1 -20 171754 5823 1
 10 1 -20 166890 5411 1
 11 1 -20 484446 11338 1
 12 1 -20 300380 10670 1
 13 1 -20 10759 3093 1
 14 1 -20 1013 2993 1
 15 1 -20 175651 8072 1
 16 1 -20 205718 9908 1
 17 1 -20 93358 6630 1
 18 1 -20 1840 4444 1
 19 1 -20 -1806 4983 1
 0 2 -20 451440 15165 1
 1 2 -20 702462 14505 1
 2 2 -20 31960 1966 1
 3 2 -20 257305 6234 1
 4 2 -20 7699 1729 1
 5 2 -20 1026450 22019 1
 6 2 -20 71419 3290 1
 7 2 -20 161928 5228 1
 8 2 -20 8042 1826 1
 9 2 -20 1381898 27823 1
 10 2 -20 144540 5843 1
 11 2 -20 4708 2321 1
 12 2 -20 7324 2916 1
 13 2 -20 376445 10588 1
 14 2 -20 26832 4067 1
 15 2 -20 109746 6322 1
 16 2 -20 3420 3998 1
 17 2 -20 65296 6559 1
 18 2 -20 2848 4989 1
 19 2 -20 109785 8999 1
 0 3 -20 183523 6748 1
 1 3 -20 58881 2618 1
 2 3 -20 1613918 31115 1
 3 3 -20 889755 19077 1
 4 3 -20 292603 8003 1
 5 3 -20 36155 2273 1
 6 3 -20 1018840 18571 1
 7 3 -20 806628 15838 1
 8 3 -20 192549 5612 1
 9 3 -20 44155 2780 1
 10 3 -20 84166 3772 1
 11 3 -20 115714 4844 1
 12 3 -20 205555 6933 1
 13 3 -20 24900 3744 1
 14 3 -20 2861 3339 1
 15 3 -20 102723 6873 1
 16 3 -20 397311 15461 1
 17 3 -20 32221 6004 1
 18 3 -20 14836 5513 1
 19 3 -20 8818 6436 1
 0 4 -20 2607228 69727 1
 1 4 -20 111210 3793 1
 2 4 -20 46229 2658 1
 3 4 -20 101856 3780 1
 4 4 -20 1218888 23382 1
 5 4 -20 453248 9127 1
 6 4 -20 209495 5828 1
 7 4 -20 13949 1747 1
 8 4 -20 327709 7474 1
 9 4 -20 6239 2066 1
 10 4 -20 451266 10401 1
 11 4 -20 1383 2514 1
 12 4 -20 20104 3365 1
 13 4 -20 2890 3626 1
 14 4 -20 561670 16643 1
 15 4 -20 31561 5130 1
 16 4 -20 675 4859 1
 17 4 -20 13689 4945 1
 18 4 -20 293650 14708 1
 0 5 -20 59662 3670 1
 1 5 -20 203336 5555 1
 2 5 -20 509442 11609 1
 3 5 -20 527383 10693 1
 4 5 -20 20442 1910 1
 5 5 -20 80608 3041 1
 6 5 -20 26519 2146 1
 7 5 -20 1282594 23199 1
 8 5 -20 154555 5169 1
 9 5 -20 9912 2189 1
 10 5 -20 68427 4172 1
 11 5 -20 655825 15533 1
 12 5 -20 172479 7641 1
 13 5 -20 52756 5433 1
 14 5 -20 19079 4427 1
 15 5 -20 126151 8524 1
 16 5 -20 18342 5698 1
 17 5 -20 146465 10297 1
 18 5 -20 -4624 4624 1
 0 6 -20 8426 3052 1
 1 6 -20 593886 13825 1
 2 6 -20 136565 4198 1
 3 6 -20 107923 3611 1
 4 6 -20 172290 4875 1
 5 6 -20 740884 15003 1
 6 6 -20 33873 2340 1
 7 6 -20 74139 3217 1
 8 6 -20 47999 3113 1
 9 6 -20 810064 16848 1
 10 6 -20 139493 6639 1
 11 6 -20 23080 3620 1
 12 6 -20 7251 3698 1
 13 6 -20 402714 19175 1
 14 6 -20 50503 5969 1
 15 6 -20 15978 5304 1
 16 6 -20 9641 4921 1
 17 6 -20 28637 6481 1
 18 6 -20 12184 6560 1
 0 7 -20 246668 9261 1
 1 7 -20 51632 3004 1
 2 7 -20 1252555 24080 1
 3 7 -20 205342 5843 1
 4 7 -20 35855 2484 1
 5 7 -20 2168 1786 1
 6 7 -20 633318 12348 1
 7 7 -20 122223 4622 1
 8 7 -20 151383 5830 1
 9 7 -20 13297 4326 1
 10 7 -20 26194 3823 1
 11 7 -20 33742 4346 1
 12 7 -20 564204 16989 1
 13 7 -20 9889 4173 1
 14 7 -20 22466 6777 1
 15 7 -20 20382 5269 1
 16 7 -20 236094 12988 1
 17 7 -20 13556 5922 1
 0 8 -20 1662840 48119 1
 1 8 -20 92177 4216 1
 2 8 -20 42384 2504 1
 3 8 -20 93309 3925 1
 4 8 -20 783514 15492 1
 5 8 -20 379825 8975 1
 6 8 -20 170293 5901 1
 7 8 -20 43763 3896 1
 8 8 -20 190340 7329 1
 9 8 -20 61112 5142 1
 10 8 -20 442858 13452 1
 11 8 -20 13956 3863 1
 12 8 -20 31937 4720 1
 13 8 -20 48518 6121 1
 14 8 -20 221171 11060 1
 15 8 -20 9699 5045 1
 16 8 -20 8470 5437 1
 0 9 -20 12806 3053 1
 1 9 -20 192194 5719 1
 2 9 -20 5617 1846 1
 3 9 -20 414679 10050 1
 4 9 -20 3416 2170 1
 5 9 -20 80942 4157 1
 6 9 -20 20039 3031 1
 7 9 -20 542041 14699 1
 8 9 -20 -343 2787 1
 9 9 -20 -2882 2882 1
 10 9 -20 17470 4068 1
 11 9 -20 559933 17291 1
 12 9 -20 3583 4538 1
 13 9 -20 2196 4215 1
 14 9 -20 11871 5067 1
 15 9 -20 82562 8143 1
 16 9 -20 95628 10924 1
 0 10 -20 295300 11524 1
 1 10 -20 238437 7969 1
 2 10 -20 7795 3075 1
 3 10 -20 10136 2821 1
 4 10 -20 170208 7581 1
 5 10 -20 858669 23156 1
 6 10 -20 23086 3660 1
 7 10 -20 20618 4019 1
 8 10 -20 46384 5445 1
 9 10 -20 296465 11990 1
 10 10 -20 70459 6413 1
 11 10 -20 15070 5325 1
 12 10 -20 5696 4810 1
 13 10 -20 137426 10109 1
 14 10 -20 98463 10427 1
 15 10 -20 89270 12808 1
 0 11 -20 59259 8080 1
 1 11 -20 -2833 2833 1
 2 11 -20 480395 13863 1
 3 11 -20 12878 3491 1
 4 11 -20 130361 7573 1
 5 11 -20 3057 3603 1
 6 11 -20 422536 14942 1
 7 11 -20 27667 4731 1
 8 11 -20 105528 7202 1
 9 11 -20 16146 5104 1
 10 11 -20 17082 5578 1
 11 11 -20 18477 5431 1
 12 11 -20 277756 15168 1
 13 11 -20 1938 5491 1
 14 11 -20 5366 7623 1
 0 12 -20 444536 20660 1
 1 12 -20 102941 6557 1
 2 12 -20 832 3076 1
 3 12 -20 25433 4089 1
 4 12 -20 279577 11710 1
 5 12 -20 261094 12631 1
 6 12 -20 12090 4415 1
 7 12 -20 13517 4975 1
 8 12 -20 45887 5918 1
 9 12 -20 206363 14757 1
 10 12 -20 127846 10040 1
 11 12 -20 5843 5319 1
 12 12 -20 3380 5635 1
 13 12 -20 33568 10283 1
 0 13 -20 10956 5623 1
 1 13 -20 114263 7603 1
 2 13 -20 5888 4141 1
 3 13 -20 302295 17221 1
 4 13 -20 28529 4981 1
 5 13 -20 23533 5104 1
 6 13 -20 2613 4247 1
 7 13 -20 294552 13601 1
 8 13 -20 6748 4939 1
 9 13 -20 21050 6205 1
 10 13 -20 -1522 5430 1
 11 13 -20 186602 14028 1
 0 14 -20 276843 22785 1
 1 14 -20 44034 7273 1
 2 14 -20 35430 6853 1
 3 14 -20 7052 5006 1
 4 14 -20 178614 10274 1
 5 14 -20 124304 9349 1
 6 14 -20 7247 5307 1
 7 14 -20 5333 6233 1
 8 14 -20 61965 8133 1
 9 14 -20 173369 14458 1
 0 15 -20 5799 9382 1
 1 15 -20 14001 6931 1
 2 15 -20 407099 25207 1
 3 15 -20 -2257 5640 1
 4 15 -20 8115 6479 1
 5 15 -20 5071 6196 1
 6 15 -20 77924 10171 1
 7 15 -20 8584 6812 1
 0 16 -20 25209 14399 1
 1 16 -20 41335 10504 1
 2 16 -20 3247 6974 1
 2 0 -19 90324 4103 1
 4 0 -19 340686 12212 1
 6 0 -19 443000 13277 1
 8 0 -19 282394 10774 1
 10 0 -19 493950 15742 1
 12 0 -19 197275 10661 1
 14 0 -19 305969 14040 1
 16 0 -19 26516 6373 1
 18 0 -19 31484 8212 1
 1 1 -19 333311 6812 1
 2 1 -19 74816 2683 1
 3 1 -19 423121 10943 1
 4 1 -19 186972 5279 1
 5 1 -19 31311 2195 1
 6 1 -19 56597 2955 1
 7 1 -19 121873 4456 1
 8 1 -19 265570 6843 1
 9 1 -19 23914 2474 1
 10 1 -19 322015 8588 1
 11 1 -19 85777 3943 1
 12 1 -19 43588 3845 1
 13 1 -19 95845 5112 1
 14 1 -19 17867 3416 1
 15 1 -19 146843 7574 1
 16 1 -19 6890 3908 1
 17 1 -19 31174 4826 1
 18 1 -19 16463 4771 1
 19 1 -19 12009 5944 1
 1 2 -19 696839 13548 1
 2 2 -19 73763 2966 1
 3 2 -19 604505 12348 1
 4 2 -19 5752 1916 1
 5 2 -19 568454 12412 1
 6 2 -19 8498 1782 1
 7 2 -19 73761 3228 1
 8 2 -19 51732 2952 1
 9 2 -19 114213 4759 1
 10 2 -19 58285 3314 1
 11 2 -19 73002 3717 1
 12 2 -19 32825 3334 1
 13 2 -19 194692 7331 1
 14 2 -19 9716 3347 1
 15 2 -19 129947 7761 1
 16 2 -19 -3652 3652 1
 17 2 -19 138058 8849 1
 18 2 -19 -1799 4595 1
 19 2 -19 48256 6795 1
 1 3 -19 32771 1891 1
 2 3 -19 93877 3444 1
 3 3 -19 599557 13246 1
 4 3 -19 210363 5987 1
 5 3 -19 49950 2308 1
 6 3 -19 418506 8521 1
 7 3 -19 11230 1633 1
 8 3 -19 391388 8185 1
 9 3 -19 32021 2671 1
 10 3 -19 105895 4252 1
 11 3 -19 20240 2575 1
 12 3 -19 127121 5712 1
 13 3 -19 42309 4526 1
 14 3 -19 11360 3344 1
 15 3 -19 84976 6536 1
 16 3 -19 45848 5908 1
 17 3 -19 39723 6414 1
 18 3 -19 16296 5419 1
 19 3 -19 49723 8833 1
 1 4 -19 93942 3610 1
 2 4 -19 136344 4425 1
 3 4 -19 63204 3151 1
 4 4 -19 213395 5380 1
 5 4 -19 23777 2044 1
 6 4 -19 539630 10624 1
 7 4 -19 506 1440 1
 8 4 -19 369493 8484 1
 9 4 -19 2846 1826 1
 10 4 -19 234716 7022 1
 11 4 -19 47246 3379 1
 12 4 -19 117730 5510 1
 13 4 -19 11340 3650 1
 14 4 -19 92376 6097 1
 15 4 -19 11346 4171 1
 16 4 -19 18690 5114 1
 17 4 -19 21128 5440 1
 18 4 -19 34161 7027 1
 19 4 -19 -413 7647 1
 1 5 -19 274575 6712 1
 2 5 -19 22633 1880 1
 3 5 -19 201400 5275 1
 4 5 -19 34076 2132 1
 5 5 -19 185983 4771 1
 6 5 -19 17531 1841 1
 7 5 -19 107066 4108 1
 8 5 -19 149130 4864 1
 9 5 -19 63604 3366 1
 10 5 -19 200273 7000 1
 11 5 -19 92425 5649 1
 12 5 -19 92751 5342 1
 13 5 -19 73532 6030 1
 14 5 -19 11007 3965 1
 15 5 -19 132797 8643 1
 16 5 -19 3534 5160 1
 17 5 -19 67537 7612 1
 18 5 -19 -4698 4698 1
 1 6 -19 310223 7496 1
 2 6 -19 43263 2447 1
 3 6 -19 217459 5370 1
 4 6 -19 49028 2576 1
 5 6 -19 305191 7158 1
 6 6 -19 81789 3221 1
 7 6 -19 26712 2673 1
 8 6 -19 3492 1770 1
 9 6 -19 49467 3336 1
 10 6 -19 22757 4878 1
 11 6 -19 133998 6407 1
 12 6 -19 12892 4015 1
 13 6 -19 160872 8907 1
 14 6 -19 9822 4419 1
 15 6 -19 37011 6263 1
 16 6 -19 9763 5262 1
 17 6 -19 90972 8758 1
 18 6 -19 9095 6523 1
 1 7 -19 147063 4952 1
 2 7 -19 49843 2572 1
 3 7 -19 41129 2304 1
 4 7 -19 295518 7470 1
 5 7 -19 26297 2291 1
 6 7 -19 273318 7270 1
 7 7 -19 2441 1842 1
 8 7 -19 81308 4487 1
 9 7 -19 8368 2736 1
 10 7 -19 58839 4648 1
 11 7 -19 20082 4070 1
 12 7 -19 167950 8985 1
 13 7 -19 24497 4809 1
 14 7 -19 52155 6689 1
 15 7 -19 19794 5143 1
 16 7 -19 16818 5368 1
 17 7 -19 2274 5025 1
 1 8 -19 120458 4030 1
 2 8 -19 22886 1988 1
 3 8 -19 26802 2143 1
 4 8 -19 144449 4691 1
 5 8 -19 50088 3184 1
 6 8 -19 302590 7994 1
 7 8 -19 4492 2260 1
 8 8 -19 216309 8217 1
 9 8 -19 16641 3265 1
 10 8 -19 182031 8475 1
 11 8 -19 45396 5507 1
 12 8 -19 119174 7271 1
 13 8 -19 28570 5928 1
 14 8 -19 21371 5662 1
 15 8 -19 7333 4699 1
 16 8 -19 5175 5281 1
 17 8 -19 6203 6134 1
 1 9 -19 299802 7524 1
 2 9 -19 46503 2991 1
 3 9 -19 242181 6637 1
 4 9 -19 9598 2389 1
 5 9 -19 28369 3521 1
 6 9 -19 54143 4003 1
 7 9 -19 59003 4219 1
 8 9 -19 42100 4119 1
 9 9 -19 29175 4702 1
 10 9 -19 10366 3552 1
 11 9 -19 103415 6795 1
 12 9 -19 -3921 3921 1
 13 9 -19 42119 5915 1
 14 9 -19 7791 4918 1
 15 9 -19 96029 9494 1
 16 9 -19 5242 6108 1
 1 10 -19 205507 7605 1
 2 10 -19 12635 2672 1
 3 10 -19 102940 5114 1
 4 10 -19 13534 2999 1
 5 10 -19 37541 3866 1
 6 10 -19 46253 4377 1
 7 10 -19 53950 5255 1
 8 10 -19 47078 5121 1
 9 10 -19 17962 4538 1
 10 10 -19 47506 5698 1
 11 10 -19 16951 4958 1
 12 10 -19 1099 4405 1
 13 10 -19 93274 8529 1
 14 10 -19 5904 5538 1
 15 10 -19 92890 11578 1
 1 11 -19 9153 3323 1
 2 11 -19 27759 3603 1
 3 11 -19 2588 3347 1
 4 11 -19 236396 9737 1
 5 11 -19 2452 3267 1
 6 11 -19 236999 9777 1
 7 11 -19 -1423 3661 1
 8 11 -19 150872 8546 1
 9 11 -19 7430 4259 1
 10 11 -19 74728 7138 1
 11 11 -19 10564 4834 1
 12 11 -19 27048 6193 1
 13 11 -19 -1081 5880 1
 14 11 -19 13645 8055 1
 1 12 -19 47900 4749 1
 2 12 -19 36531 4186 1
 3 12 -19 17172 3851 1
 4 12 -19 56417 5464 1
 5 12 -19 40216 5226 1
 6 12 -19 50701 5548 1
 7 12 -19 10607 4284 1
 8 12 -19 124326 8517 1
 9 12 -19 19514 5461 1
 10 12 -19 65923 7098 1
 11 12 -19 3053 5318 1
 12 12 -19 46321 7623 1
 13 12 -19 20706 8530 1
 1 13 -19 139246 10321 1
 2 13 -19 -3357 3357 1
 3 13 -19 121239 8331 1
 4 13 -19 1509 3908 1
 5 13 -19 88048 9456 1
 6 13 -19 13144 4727 1
 7 13 -19 9605 4717 1
 8 13 -19 6570 5324 1
 9 13 -19 13148 5859 1
 10 13 -19 5766 6037 1
 11 13 -19 12919 6872 1
 1 14 -19 64901 9846 1
 2 14 -19 25461 7672 1
 3 14 -19 54857 6999 1
 4 14 -19 37554 5750 1
 5 14 -19 17068 5795 1
 6 14 -19 20479 6138 1
 7 14 -19 2233 5588 1
 8 14 -19 31151 8783 1
 9 14 -19 50742 8655 1
 1 15 -19 2990 7521 1
 2 15 -19 35613 8440 1
 3 15 -19 23780 7062 1
 4 15 -19 29402 7979 1
 5 15 -19 3483 6420 1
 6 15 -19 54119 8646 1
 7 15 -19 5340 6352 1
 1 16 -19 51026 10125 1
 2 16 -19 4274 7758 1
 3 16 -19 19498 9166 1
 0 0 -18 230909 10273 1
 2 0 -18 2493251 63234 1
 4 0 -18 590970 19673 1
 6 0 -18 572459 16857 1
 8 0 -18 74979 4541 1
 10 0 -18 378742 12122 1
 12 0 -18 764941 22738 1
 14 0 -18 199674 10716 1
 16 0 -18 224824 13695 1
 18 0 -18 58895 10118 1
 0 1 -18 2036649 53537 1
 1 1 -18 911752 17518 1
 2 1 -18 621067 12116 1
 3 1 -18 359380 7900 1
 4 1 -18 989604 20743 1
 5 1 -18 696509 14082 1
 6 1 -18 22283 2116 1
 7 1 -18 37649 2648 1
 8 1 -18 220011 5691 1
 9 1 -18 599376 13921 1
 10 1 -18 432081 9861 1
 11 1 -18 250309 7410 1
 12 1 -18 156995 6412 1
 13 1 -18 355669 11023 1
 14 1 -18 156560 6969 1
 15 1 -18 40282 4893 1
 16 1 -18 62596 5578 1
 17 1 -18 34266 5378 1
 18 1 -18 141131 8407 1
 19 1 -18 88249 8152 1
 0 2 -18 12131 1821 1
 1 2 -18 507556 10317 1
 2 2 -18 343188 7463 1
 3 2 -18 960627 18233 1
 4 2 -18 9457 1585 1
 5 2 -18 38886 2465 1
 6 2 -18 8976 1732 1
 7 2 -18 1289089 24074 1
 8 2 -18 47152 2744 1
 9 2 -18 345703 8718 1
 10 2 -18 128858 4746 1
 11 2 -18 970916 18534 1
 12 2 -18 27797 3251 1
 13 2 -18 193936 7402 1
 14 2 -18 -116 2720 1
 15 2 -18 204057 8856 1
 16 2 -18 2840 4691 1
 17 2 -18 133048 8354 1
 18 2 -18 14388 5357 1
 19 2 -18 104577 8763 1
 0 3 -18 1281841 45321 1
 1 3 -18 106723 3380 1
 2 3 -18 57370 3356 1
 3 3 -18 303719 7809 1
 4 3 -18 619276 12523 1
 5 3 -18 490317 9639 1
 6 3 -18 217299 5324 1
 7 3 -18 215119 5438 1
 8 3 -18 447230 9340 1
 9 3 -18 173048 5445 1
 10 3 -18 158165 5638 1
 11 3 -18 12283 2531 1
 12 3 -18 335816 10178 1
 13 3 -18 75564 5036 1
 14 3 -18 381276 11378 1
 15 3 -18 56218 5342 1
 16 3 -18 136679 8659 1
 17 3 -18 41625 5786 1
 18 3 -18 116833 8829 1
 19 3 -18 26777 7595 1
 0 4 -18 343009 10654 1
 1 4 -18 81918 3095 1
 2 4 -18 1781344 32879 1
 3 4 -18 221043 6082 1
 4 4 -18 235745 6273 1
 5 4 -18 146075 4183 1
 6 4 -18 964360 17302 1
 7 4 -18 56378 3394 1
 8 4 -18 252756 6758 1
 9 4 -18 9992 2075 1
 10 4 -18 216585 6782 1
 11 4 -18 51992 3346 1
 12 4 -18 267942 8736 1
 13 4 -18 43658 4748 1
 14 4 -18 205105 9163 1
 15 4 -18 9734 4053 1
 16 4 -18 441458 16396 1
 17 4 -18 -3335 4435 1
 18 4 -18 57758 7309 1
 19 4 -18 -1170 6407 1
 0 5 -18 369475 11832 1
 1 5 -18 355200 7836 1
 2 5 -18 305330 6575 1
 3 5 -18 277311 6472 1
 4 5 -18 171640 4692 1
 5 5 -18 1241832 21852 1
 6 5 -18 53246 2650 1
 7 5 -18 321362 7508 1
 8 5 -18 94275 3764 1
 9 5 -18 746413 14573 1
 10 5 -18 162537 5948 1
 11 5 -18 154642 6846 1
 12 5 -18 15976 3331 1
 13 5 -18 180374 8525 1
 14 5 -18 123976 7434 1
 15 5 -18 94132 8776 1
 16 5 -18 20992 5941 1
 17 5 -18 78633 7957 1
 18 5 -18 20650 5843 1
 0 6 -18 85500 4881 1
 1 6 -18 276045 6827 1
 2 6 -18 267105 6291 1
 3 6 -18 584414 11316 1
 4 6 -18 14534 1776 1
 5 6 -18 355353 7401 1
 6 6 -18 150124 4603 1
 7 6 -18 623890 12987 1
 8 6 -18 48069 3074 1
 9 6 -18 115360 5623 1
 10 6 -18 26489 3468 1
 11 6 -18 649371 16014 1
 12 6 -18 170060 7509 1
 13 6 -18 83705 6702 1
 14 6 -18 47016 5508 1
 15 6 -18 126207 8413 1
 16 6 -18 18466 5578 1
 17 6 -18 77698 8092 1
 18 6 -18 25928 6814 1
 0 7 -18 1014392 29741 1
 1 7 -18 113615 4168 1
 2 7 -18 114349 3605 1
 3 7 -18 16497 1894 1
 4 7 -18 1091268 20546 1
 5 7 -18 171260 5065 1
 6 7 -18 226661 6355 1
 7 7 -18 77753 3771 1
 8 7 -18 129062 4910 1
 9 7 -18 223001 7833 1
 10 7 -18 279967 9577 1
 11 7 -18 114103 6366 1
 12 7 -18 294925 17338 1
 13 7 -18 70427 6288 1
 14 7 -18 221574 11116 1
 15 7 -18 7308 5286 1
 16 7 -18 114068 9123 1
 17 7 -18 -1442 4834 1
 0 8 -18 203179 8301 1
 1 8 -18 115585 3899 1
 2 8 -18 883413 16653 1
 3 8 -18 157489 4969 1
 4 8 -18 143324 4566 1
 5 8 -18 59843 3345 1
 6 8 -18 339862 8571 1
 7 8 -18 207812 7037 1
 8 8 -18 187931 8140 1
 9 8 -18 45515 4186 1
 10 8 -18 315851 11061 1
 11 8 -18 150083 7348 1
 12 8 -18 279052 11108 1
 13 8 -18 26661 5711 1
 14 8 -18 90100 7508 1
 15 8 -18 28643 5621 1
 16 8 -18 156908 10619 1
 17 8 -18 28349 7310 1
 0 9 -18 28262 3271 1
 1 9 -18 396550 8683 1
 2 9 -18 19112 2145 1
 3 9 -18 113520 4485 1
 4 9 -18 50967 3285 1
 5 9 -18 336743 9266 1
 6 9 -18 121284 5424 1
 7 9 -18 30670 3254 1
 8 9 -18 48447 4031 1
 9 9 -18 658639 17483 1
 10 9 -18 15101 3831 1
 11 9 -18 186146 8907 1
 12 9 -18 2186 4281 1
 13 9 -18 122192 9213 1
 14 9 -18 76143 7285 1
 15 9 -18 86053 10039 1
 16 9 -18 7216 6203 1
 0 10 -18 9788 3815 1
 1 10 -18 136540 6052 1
 2 10 -18 234296 7711 1
 3 10 -18 409554 13541 1
 4 10 -18 18980 3370 1
 5 10 -18 333266 10546 1
 6 10 -18 171462 7649 1
 7 10 -18 792520 20565 1
 8 10 -18 54979 5477 1
 9 10 -18 55629 5323 1
 10 10 -18 50436 5514 1
 11 10 -18 69639 6915 1
 12 10 -18 54846 6484 1
 13 10 -18 48864 7302 1
 14 10 -18 56260 7553 1
 15 10 -18 85832 8920 1
 0 11 -18 719164 25930 1
 1 11 -18 741 2875 1
 2 11 -18 110139 5961 1
 3 11 -18 5953 3150 1
 4 11 -18 519425 14851 1
 5 11 -18 18130 4007 1
 6 11 -18 150881 7668 1
 7 11 -18 7417 3895 1
 8 11 -18 222481 10484 1
 9 11 -18 49615 5315 1
 10 11 -18 109511 7818 1
 11 11 -18 5292 4360 1
 12 11 -18 89922 8758 1
 13 11 -18 986 5440 1
 14 11 -18 291417 17546 1
 0 12 -18 237870 13888 1
 1 12 -18 58135 4844 1
 2 12 -18 312156 11001 1
 3 12 -18 117873 6417 1
 4 12 -18 34331 4730 1
 5 12 -18 5367 3635 1
 6 12 -18 106220 7104 1
 7 12 -18 198988 9993 1
 8 12 -18 67951 7242 1
 9 12 -18 39406 5975 1
 10 12 -18 39138 6372 1
 11 12 -18 47266 7152 1
 12 12 -18 92266 9130 1
 13 12 -18 38588 8500 1
 0 13 -18 -3914 4879 1
 1 13 -18 173332 9009 1
 2 13 -18 7136 3665 1
 3 13 -18 54720 5655 1
 4 13 -18 3777 4045 1
 5 13 -18 425990 16873 1
 6 13 -18 20525 4998 1
 7 13 -18 146747 9988 1
 8 13 -18 47574 6778 1
 9 13 -18 303062 17540 1
 10 13 -18 14851 6013 1
 11 13 -18 28898 7798 1
 0 14 -18 -6332 8781 1
 1 14 -18 61941 8260 1
 2 14 -18 216338 14045 1
 3 14 -18 85168 8346 1
 4 14 -18 52402 6542 1
 5 14 -18 26474 6218 1
 6 14 -18 78197 9075 1
 7 14 -18 132888 11538 1
 8 14 -18 39013 8287 1
 9 14 -18 44989 8849 1
 10 14 -18 27087 8799 1
 0 15 -18 349115 27241 1
 1 15 -18 9292 6738 1
 2 15 -18 115076 11402 1
 3 15 -18 2340 6702 1
 4 15 -18 120811 12088 1
 5 15 -18 9868 6382 1
 6 15 -18 38236 9187 1
 7 15 -18 -737 6414 1
 0 16 -18 18594 10983 1
 1 16 -18 60296 11867 1
 2 16 -18 74510 12173 1
 3 16 -18 48411 12125 1
 2 0 -17 136488 5285 1
 4 0 -17 486485 14777 1
 6 0 -17 512754 15114 1
 8 0 -17 140263 6302 1
 10 0 -17 206717 8356 1
 12 0 -17 231696 10372 1
 14 0 -17 313050 15758 1
 16 0 -17 20183 6057 1
 18 0 -17 -3485 5946 1
 1 1 -17 532773 10479 1
 2 1 -17 10386 1207 1
 3 1 -17 376750 7796 1
 4 1 -17 164337 5203 1
 5 1 -17 74875 3044 1
 6 1 -17 64481 3016 1
 7 1 -17 20170 2170 1
 8 1 -17 267306 6589 1
 9 1 -17 45973 2782 1
 10 1 -17 165478 5319 1
 11 1 -17 96746 4378 1
 12 1 -17 362461 10010 1
 13 1 -17 220795 8674 1
 14 1 -17 8548 3224 1
 15 1 -17 6938 3391 1
 16 1 -17 2089 3183 1
 17 1 -17 80189 6589 1
 18 1 -17 45631 5877 1
 19 1 -17 32785 6091 1
 1 2 -17 511168 10215 1
 2 2 -17 153551 4183 1
 3 2 -17 248488 6434 1
 4 2 -17 75769 3016 1
 5 2 -17 238611 6175 1
 6 2 -17 17830 1939 1
 7 2 -17 115898 4048 1
 8 2 -17 67900 3230 1
 9 2 -17 5863 2036 1
 10 2 -17 21691 2275 1
 11 2 -17 304668 7742 1
 12 2 -17 11601 2820 1
 13 2 -17 63128 4486 1
 14 2 -17 31549 3724 1
 15 2 -17 338651 12632 1
 16 2 -17 2792 3999 1
 17 2 -17 69123 6322 1
 18 2 -17 10516 5341 1
 19 2 -17 135619 12270 1
 1 3 -17 261953 6323 1
 2 3 -17 35191 2119 1
 3 3 -17 10007 1573 1
 4 3 -17 100888 3488 1
 5 3 -17 54893 2820 1
 6 3 -17 179752 4823 1
 7 3 -17 317229 6930 1
 8 3 -17 444893 9898 1
 9 3 -17 7415 2096 1
 10 3 -17 119220 5032 1
 11 3 -17 5606 2163 1
 12 3 -17 87618 4838 1
 13 3 -17 64240 4615 1
 14 3 -17 26506 3798 1
 15 3 -17 71655 5646 1
 16 3 -17 14473 4833 1
 17 3 -17 196584 10202 1
 18 3 -17 50591 7174 1
 19 3 -17 -1841 5381 1
 1 4 -17 21736 1669 1
 2 4 -17 214695 5625 1
 3 4 -17 54145 2564 1
 4 4 -17 414263 8285 1
 5 4 -17 102972 3380 1
 6 4 -17 638710 12049 1
 7 4 -17 15394 1874 1
 8 4 -17 180179 5500 1
 9 4 -17 2247 1705 1
 10 4 -17 474370 10724 1
 11 4 -17 50602 3454 1
 12 4 -17 42418 3744 1
 13 4 -17 29484 3985 1
 14 4 -17 4689 3425 1
 15 4 -17 20253 4298 1
 16 4 -17 74657 8764 1
 17 4 -17 -2105 4541 1
 18 4 -17 8985 5179 1
 19 4 -17 4957 6255 1
 1 5 -17 409765 8892 1
 2 5 -17 224767 5309 1
 3 5 -17 146178 4133 1
 4 5 -17 41776 2169 1
 5 5 -17 218620 5155 1
 6 5 -17 124918 3860 1
 7 5 -17 20121 1981 1
 8 5 -17 75111 3487 1
 9 5 -17 85137 3758 1
 10 5 -17 53525 3593 1
 11 5 -17 9364 2854 1
 12 5 -17 113870 5942 1
 13 5 -17 146698 7158 1
 14 5 -17 4196 3857 1
 15 5 -17 72146 6307 1
 16 5 -17 5256 4626 1
 17 5 -17 108618 9194 1
 18 5 -17 10132 5782 1
 1 6 -17 468292 9718 1
 2 6 -17 73861 2842 1
 3 6 -17 186708 5083 1
 4 6 -17 110260 3572 1
 5 6 -17 194048 5106 1
 6 6 -17 38374 2545 1
 7 6 -17 11037 1848 1
 8 6 -17 78321 4146 1
 9 6 -17 8955 2314 1
 10 6 -17 17547 3681 1
 11 6 -17 147700 6637 1
 12 6 -17 21224 3733 1
 13 6 -17 49988 5458 1
 14 6 -17 10543 4310 1
 15 6 -17 207138 10924 1
 16 6 -17 2022 4400 1
 17 6 -17 49673 7020 1
 18 6 -17 7064 7143 1
 1 7 -17 100140 3603 1
 2 7 -17 197462 5136 1
 3 7 -17 146225 4151 1
 4 7 -17 196471 5492 1
 5 7 -17 13033 1865 1
 6 7 -17 150181 5255 1
 7 7 -17 4352 1951 1
 8 7 -17 249905 7212 1
 9 7 -17 11883 2928 1
 10 7 -17 125093 6140 1
 11 7 -17 17887 3785 1
 12 7 -17 117705 7039 1
 13 7 -17 79013 7700 1
 14 7 -17 43330 5898 1
 15 7 -17 3758 4427 1
 16 7 -17 17372 5569 1
 17 7 -17 16581 5658 1
 1 8 -17 52951 2535 1
 2 8 -17 77881 3014 1
 3 8 -17 74915 3500 1
 4 8 -17 13520 2052 1
 5 8 -17 5773 1878 1
 6 8 -17 149546 5233 1
 7 8 -17 14130 2473 1
 8 8 -17 200664 7208 1
 9 8 -17 5891 2803 1
 10 8 -17 364877 12759 1
 11 8 -17 25602 4472 1
 12 8 -17 26256 4743 1
 13 8 -17 9 4043 1
 14 8 -17 46786 5998 1
 15 8 -17 37882 5940 1
 16 8 -17 21701 5511 1
 17 8 -17 11174 6558 1
 1 9 -17 302080 7312 1
 2 9 -17 37962 2591 1
 3 9 -17 406461 9011 1
 4 9 -17 39138 3451 1
 5 9 -17 48250 3225 1
 6 9 -17 68515 4398 1
 7 9 -17 8300 2653 1
 8 9 -17 107252 5677 1
 9 9 -17 92512 5620 1
 10 9 -17 22436 3957 1
 11 9 -17 26846 3974 1
 12 9 -17 11445 4246 1
 13 9 -17 165615 9787 1
 14 9 -17 5245 4448 1
 15 9 -17 34612 6787 1
 16 9 -17 21763 6469 1
 1 10 -17 166768 6822 1
 2 10 -17 10335 2648 1
 3 10 -17 178778 7254 1
 4 10 -17 63312 4613 1
 5 10 -17 20462 3346 1
 6 10 -17 57755 4637 1
 7 10 -17 12049 3305 1
 8 10 -17 39966 5580 1
 9 10 -17 43134 5103 1
 10 10 -17 11673 3949 1
 11 10 -17 47247 6079 1
 12 10 -17 23004 6309 1
 13 10 -17 33230 6362 1
 14 10 -17 19470 6010 1
 15 10 -17 129489 10315 1
 1 11 -17 44307 4994 1
 2 11 -17 104510 5899 1
 3 11 -17 82704 5120 1
 4 11 -17 207266 9682 1
 5 11 -17 5581 3263 1
 6 11 -17 175026 8908 1
 7 11 -17 11075 3848 1
 8 11 -17 226948 9970 1
 9 11 -17 11264 4112 1
 10 11 -17 59062 5907 1
 11 11 -17 16273 5226 1
 12 11 -17 39903 6572 1
 13 11 -17 242 4667 1
 14 11 -17 21749 6415 1
 1 12 -17 30886 4032 1
 2 12 -17 32268 3877 1
 3 12 -17 38671 4257 1
 4 12 -17 11791 3621 1
 5 12 -17 47370 4989 1
 6 12 -17 133063 7995 1
 7 12 -17 33010 6287 1
 8 12 -17 45875 6193 1
 9 12 -17 2495 4070 1
 10 12 -17 125771 10068 1
 11 12 -17 20938 6086 1
 12 12 -17 17853 7792 1
 13 12 -17 15383 7374 1
 1 13 -17 108858 6938 1
 2 13 -17 1974 3519 1
 3 13 -17 95973 6584 1
 4 13 -17 10639 4065 1
 5 13 -17 55354 5805 1
 6 13 -17 13002 5048 1
 7 13 -17 46543 6388 1
 8 13 -17 10886 5021 1
 9 13 -17 32795 6503 1
 10 13 -17 839 5327 1
 11 13 -17 3996 6581 1
 12 13 -17 9147 7727 1
 1 14 -17 111528 10871 1
 2 14 -17 15383 6154 1
 3 14 -17 37200 7286 1
 4 14 -17 59933 6667 1
 5 14 -17 43774 6498 1
 6 14 -17 68003 8353 1
 7 14 -17 9515 6480 1
 8 14 -17 35149 7233 1
 9 14 -17 9450 7015 1
 10 14 -17 22610 10600 1
 1 15 -17 10513 7099 1
 2 15 -17 12069 7120 1
 3 15 -17 4960 6220 1
 4 15 -17 58163 8866 1
 5 15 -17 17364 6668 1
 6 15 -17 70428 11919 1
 7 15 -17 4073 6488 1
 8 15 -17 89720 19094 1
 1 16 -17 71625 10919 1
 2 16 -17 9245 7426 1
 3 16 -17 10349 7310 1
 4 16 -17 27803 8626 1
 0 0 -16 2920320 107635 1
 2 0 -16 1050678 27930 1
 4 0 -16 153277 5713 1
 6 0 -16 779058 21880 1
 8 0 -16 539414 15758 1
 10 0 -16 156515 7394 1
 12 0 -16 746336 22671 1
 14 0 -16 101850 7963 1
 16 0 -16 499396 21989 1
 18 0 -16 38717 8859 1
 0 1 -16 751681 20974 1
 1 1 -16 326268 6842 1
 2 1 -16 706557 13265 1
 3 1 -16 151207 4149 1
 4 1 -16 379811 7841 1
 5 1 -16 1031238 19592 1
 6 1 -16 162788 4766 1
 7 1 -16 23145 2104 1
 8 1 -16 286559 7161 1
 9 1 -16 482569 10447 1
 10 1 -16 501321 10729 1
 11 1 -16 279596 8103 1
 12 1 -16 44913 3502 1
 13 1 -16 208843 9066 1
 14 1 -16 218787 8176 1
 15 1 -16 58022 5318 1
 16 1 -16 46385 4681 1
 17 1 -16 47323 5726 1
 18 1 -16 189275 10253 1
 19 1 -16 98509 8441 1
 0 2 -16 340975 10072 1
 1 2 -16 321671 6626 1
 2 2 -16 536954 10927 1
 3 2 -16 805060 17216 1
 4 2 -16 247659 6453 1
 5 2 -16 993507 19923 1
 6 2 -16 42050 2305 1
 7 2 -16 1580017 27067 1
 8 2 -16 51593 2804 1
 9 2 -16 136403 4709 1
 10 2 -16 101700 3996 1
 11 2 -16 1180481 21970 1
 12 2 -16 2035 2304 1
 13 2 -16 105301 6304 1
 14 2 -16 4869 2933 1
 15 2 -16 241966 9741 1
 16 2 -16 9478 4003 1
 17 2 -16 281982 12303 1
 18 2 -16 9700 5099 1
 19 2 -16 56810 7574 1
 0 3 -16 631192 17212 1
 1 3 -16 129624 3370 1
 2 3 -16 282082 6486 1
 3 3 -16 360589 8104 1
 4 3 -16 584709 11689 1
 5 3 -16 432427 8438 1
 6 3 -16 322746 6668 1
 7 3 -16 426242 8265 1
 8 3 -16 158166 4651 1
 9 3 -16 238315 6406 1
 10 3 -16 417263 9470 1
 11 3 -16 19582 2250 1
 12 3 -16 74741 4265 1
 13 3 -16 134447 6651 1
 14 3 -16 570915 15927 1
 15 3 -16 44673 4803 1
 16 3 -16 87280 7485 1
 17 3 -16 37414 5917 1
 18 3 -16 200797 11438 1
 19 3 -16 7455 5334 1
 0 4 -16 400704 12007 1
 1 4 -16 7436 1408 1
 2 4 -16 2078132 37449 1
 3 4 -16 169419 4441 1
 4 4 -16 254674 5846 1
 5 4 -16 38090 2104 1
 6 4 -16 764472 13699 1
 7 4 -16 90815 3442 1
 8 4 -16 347336 8473 1
 9 4 -16 32226 2357 1
 10 4 -16 86571 4079 1
 11 4 -16 24415 2741 1
 12 4 -16 710479 16607 1
 13 4 -16 39177 4480 1
 14 4 -16 101526 6331 1
 15 4 -16 45651 5161 1
 16 4 -16 621802 22132 1
 17 4 -16 -2505 4278 1
 18 4 -16 79646 7814 1
 19 4 -16 19122 7029 1
 0 5 -16 862464 24698 1
 1 5 -16 647794 13933 1
 2 5 -16 73461 2829 1
 3 5 -16 347280 7206 1
 4 5 -16 77198 2968 1
 5 5 -16 386044 7848 1
 6 5 -16 23441 1896 1
 7 5 -16 376496 8284 1
 8 5 -16 45108 2611 1
 9 5 -16 661922 13858 1
 10 5 -16 124841 5135 1
 11 5 -16 55162 3984 1
 12 5 -16 45839 3940 1
 13 5 -16 236333 10085 1
 14 5 -16 69490 6040 1
 15 5 -16 152807 8516 1
 16 5 -16 7346 4671 1
 17 5 -16 47796 6690 1
 18 5 -16 57732 7188 1
 0 6 -16 9485 2727 1
 1 6 -16 245737 6017 1
 2 6 -16 180091 4833 1
 3 6 -16 826861 15449 1
 4 6 -16 73502 3041 1
 5 6 -16 84266 3384 1
 6 6 -16 14622 1870 1
 7 6 -16 1034283 20295 1
 8 6 -16 153349 5032 1
 9 6 -16 129165 5445 1
 10 6 -16 67591 4361 1
 11 6 -16 458861 12996 1
 12 6 -16 52803 4902 1
 13 6 -16 122915 7271 1
 14 6 -16 7912 4129 1
 15 6 -16 169695 9824 1
 16 6 -16 34692 6056 1
 17 6 -16 89081 7947 1
 18 6 -16 23404 6448 1
 0 7 -16 1030619 28259 1
 1 7 -16 125625 3798 1
 2 7 -16 371667 7596 1
 3 7 -16 79062 2900 1
 4 7 -16 491354 10506 1
 5 7 -16 122647 4668 1
 6 7 -16 232234 6491 1
 7 7 -16 5508 1843 1
 8 7 -16 209485 6439 1
 9 7 -16 81735 4836 1
 10 7 -16 409055 11855 1
 11 7 -16 90441 5400 1
 12 7 -16 116416 6586 1
 13 7 -16 73509 5922 1
 14 7 -16 575902 20710 1
 15 7 -16 9047 4678 1
 16 7 -16 17504 5031 1
 17 7 -16 10572 5605 1
 0 8 -16 447175 13675 1
 1 8 -16 163008 4944 1
 2 8 -16 914480 17350 1
 3 8 -16 180258 5399 1
 4 8 -16 40990 2755 1
 5 8 -16 25204 2433 1
 6 8 -16 166469 5863 1
 7 8 -16 170637 5973 1
 8 8 -16 248867 7674 1
 9 8 -16 99955 5168 1
 10 8 -16 160365 9419 1
 11 8 -16 70836 5205 1
 12 8 -16 268335 10801 1
 13 8 -16 45415 5376 1
 14 8 -16 44658 6173 1
 15 8 -16 29472 5921 1
 16 8 -16 158529 10901 1
 17 8 -16 31862 7016 1
 0 9 -16 192596 7487 1
 1 9 -16 433449 9430 1
 2 9 -16 818 1519 1
 3 9 -16 66229 3206 1
 4 9 -16 239804 6619 1
 5 9 -16 565949 11791 1
 6 9 -16 15711 2703 1
 7 9 -16 157596 6114 1
 8 9 -16 33266 3589 1
 9 9 -16 775594 17551 1
 10 9 -16 23525 3818 1
 11 9 -16 143497 7553 1
 12 9 -16 1037 3431 1
 13 9 -16 261672 11351 1
 14 9 -16 12990 4715 1
 15 9 -16 34512 6544 1
 16 9 -16 36971 6943 1
 0 10 -16 183750 9493 1
 1 10 -16 164108 5640 1
 2 10 -16 129700 5192 1
 3 10 -16 443286 12194 1
 4 10 -16 107701 5672 1
 5 10 -16 213088 8517 1
 6 10 -16 66120 4704 1
 7 10 -16 380984 12101 1
 8 10 -16 157533 7822 1
 9 10 -16 66825 5537 1
 10 10 -16 17501 4098 1
 11 10 -16 250007 11430 1
 12 10 -16 169825 9449 1
 13 10 -16 12319 5180 1
 14 10 -16 6903 5475 1
 15 10 -16 71811 8349 1
 0 11 -16 940950 31271 1
 1 11 -16 31891 3146 1
 2 11 -16 191544 7291 1
 3 11 -16 883 2726 1
 4 11 -16 693549 17701 1
 5 11 -16 11250 3303 1
 6 11 -16 138688 7334 1
 7 11 -16 8508 4073 1
 8 11 -16 142277 9852 1
 9 11 -16 45566 5134 1
 10 11 -16 265056 11796 1
 11 11 -16 18266 5384 1
 12 11 -16 22324 6025 1
 13 11 -16 7824 4944 1
 14 11 -16 238919 14723 1
 0 12 -16 5051 4539 1
 1 12 -16 79091 5088 1
 2 12 -16 332576 11896 1
 3 12 -16 138660 7197 1
 4 12 -16 90803 6292 1
 5 12 -16 135178 7325 1
 6 12 -16 147495 8041 1
 7 12 -16 88258 7116 1
 8 12 -16 84454 8417 1
 9 12 -16 88251 7178 1
 10 12 -16 46374 7795 1
 11 12 -16 105451 9790 1
 12 12 -16 74116 8856 1
 13 12 -16 22343 7758 1
 0 13 -16 24021 6478 1
 1 13 -16 151523 8020 1
 2 13 -16 3510 3388 1
 3 13 -16 74989 6110 1
 4 13 -16 12322 4008 1
 5 13 -16 434893 15707 1
 6 13 -16 15349 6308 1
 7 13 -16 106203 8282 1
 8 13 -16 2721 4821 1
 9 13 -16 246068 13616 1
 10 13 -16 295 5393 1
 11 13 -16 39786 7899 1
 12 13 -16 9455 7647 1
 0 14 -16 169625 27366 1
 1 14 -16 84040 9196 1
 2 14 -16 133400 12199 1
 3 14 -16 148333 11676 1
 4 14 -16 57778 6753 1
 5 14 -16 19574 5348 1
 6 14 -16 119853 10188 1
 7 14 -16 183699 12348 1
 8 14 -16 49231 7963 1
 9 14 -16 55411 9967 1
 10 14 -16 23675 8212 1
 0 15 -16 523511 40349 1
 1 15 -16 15460 8345 1
 2 15 -16 85730 9790 1
 3 15 -16 -2155 5458 1
 4 15 -16 170402 13087 1
 5 15 -16 5785 5685 1
 6 15 -16 60667 9523 1
 7 15 -16 8815 7085 1
 8 15 -16 70808 10368 1
 0 16 -16 12654 10175 1
 1 16 -16 39082 8581 1
 2 16 -16 112012 11836 1
 3 16 -16 73925 10273 1
 4 16 -16 20589 8519 1
 2 0 -15 686917 18661 1
 4 0 -15 382872 12464 1
 6 0 -15 342472 11316 1
 8 0 -15 767911 23129 1
 10 0 -15 326828 11282 1
 12 0 -15 183573 10005 1
 14 0 -15 37216 5424 1
 16 0 -15 50585 6716 1
 18 0 -15 77794 10929 1
 1 1 -15 574272 10579 1
 2 1 -15 158861 3785 1
 3 1 -15 67841 2456 1
 4 1 -15 69096 2856 1
 5 1 -15 89688 3246 1
 6 1 -15 245307 6005 1
 7 1 -15 22578 2000 1
 8 1 -15 407981 8560 1
 9 1 -15 14706 2072 1
 10 1 -15 192224 5845 1
 11 1 -15 101194 4316 1
 12 1 -15 36923 3239 1
 13 1 -15 89011 5510 1
 14 1 -15 17690 3151 1
 15 1 -15 134954 7222 1
 16 1 -15 19551 3880 1
 17 1 -15 160181 9377 1
 18 1 -15 41331 6157 1
 19 1 -15 18670 6081 1
 1 2 -15 381274 8309 1
 2 2 -15 27022 1720 1
 3 2 -15 878365 18341 1
 4 2 -15 149153 4806 1
 5 2 -15 96385 3089 1
 6 2 -15 88267 3193 1
 7 2 -15 53408 2677 1
 8 2 -15 13678 2073 1
 9 2 -15 80579 3621 1
 10 2 -15 59635 3439 1
 11 2 -15 139014 4795 1
 12 2 -15 30145 2999 1
 13 2 -15 207162 7729 1
 14 2 -15 21815 3508 1
 15 2 -15 190780 8383 1
 16 2 -15 14102 4251 1
 17 2 -15 241792 10842 1
 18 2 -15 787 4149 1
 19 2 -15 86959 8600 1
 1 3 -15 42337 1986 1
 2 3 -15 244222 5857 1
 3 3 -15 239301 5869 1
 4 3 -15 512293 9927 1
 5 3 -15 12572 1648 1
 6 3 -15 383206 7641 1
 7 3 -15 6760 1455 1
 8 3 -15 77314 3097 1
 9 3 -15 47208 2693 1
 10 3 -15 257717 7133 1
 11 3 -15 33019 2740 1
 12 3 -15 106793 4682 1
 13 3 -15 188745 7921 1
 14 3 -15 55608 4965 1
 15 3 -15 100456 6267 1
 16 3 -15 31244 4703 1
 17 3 -15 45180 6148 1
 18 3 -15 14532 5133 1
 19 3 -15 56003 7517 1
 1 4 -15 44987 2025 1
 2 4 -15 471204 9292 1
 3 4 -15 361004 7402 1
 4 4 -15 135080 3598 1
 5 4 -15 5324 1497 1
 6 4 -15 416043 7996 1
 7 4 -15 25311 1975 1
 8 4 -15 416112 9206 1
 9 4 -15 13912 1881 1
 10 4 -15 97342 4636 1
 11 4 -15 3964 2186 1
 12 4 -15 181433 8079 1
 13 4 -15 16564 3626 1
 14 4 -15 103499 8152 1
 15 4 -15 56959 5425 1
 16 4 -15 29168 5875 1
 17 4 -15 11241 5141 1
 18 4 -15 48452 6670 1
 19 4 -15 -1562 5377 1
 1 5 -15 348763 7128 1
 2 5 -15 177441 4692 1
 3 5 -15 390774 8152 1
 4 5 -15 10337 1497 1
 5 5 -15 23836 1911 1
 6 5 -15 63864 2741 1
 7 5 -15 88980 3317 1
 8 5 -15 117601 4508 1
 9 5 -15 36841 2650 1
 10 5 -15 65886 3562 1
 11 5 -15 89118 4745 1
 12 5 -15 121891 5979 1
 13 5 -15 159795 7588 1
 14 5 -15 86188 6195 1
 15 5 -15 130333 8027 1
 16 5 -15 6556 4612 1
 17 5 -15 80816 7718 1
 18 5 -15 33937 6157 1
 19 5 -15 163582 43201 1
 1 6 -15 199130 4968 1
 2 6 -15 10036 1456 1
 3 6 -15 210017 5155 1
 4 6 -15 6518 1488 1
 5 6 -15 73395 3031 1
 6 6 -15 114842 4174 1
 7 6 -15 27315 2630 1
 8 6 -15 95439 4130 1
 9 6 -15 71176 3521 1
 10 6 -15 136967 5637 1
 11 6 -15 48438 4428 1
 12 6 -15 -56 2843 1
 13 6 -15 226888 10123 1
 14 6 -15 -972 3650 1
 15 6 -15 161497 9784 1
 16 6 -15 16911 5197 1
 17 6 -15 82765 7792 1
 18 6 -15 38521 7060 1
 1 7 -15 141954 4136 1
 2 7 -15 75340 2731 1
 3 7 -15 61650 2670 1
 4 7 -15 256973 6180 1
 5 7 -15 11760 1837 1
 6 7 -15 383108 9806 1
 7 7 -15 45641 3083 1
 8 7 -15 210945 6704 1
 9 7 -15 5688 2448 1
 10 7 -15 204767 7440 1
 11 7 -15 73020 5160 1
 12 7 -15 62032 4943 1
 13 7 -15 19934 4008 1
 14 7 -15 31821 5138 1
 15 7 -15 11604 4470 1
 16 7 -15 36817 6063 1
 17 7 -15 41003 6842 1
 18 7 -15 28220 8111 1
 1 8 -15 98247 3457 1
 2 8 -15 17053 1861 1
 3 8 -15 26479 1972 1
 4 8 -15 99777 3767 1
 5 8 -15 18854 2253 1
 6 8 -15 184331 7515 1
 7 8 -15 547 2164 1
 8 8 -15 172305 6782 1
 9 8 -15 40816 3863 1
 10 8 -15 271255 9840 1
 11 8 -15 56126 5344 1
 12 8 -15 198371 8893 1
 13 8 -15 71609 6481 1
 14 8 -15 34029 5482 1
 15 8 -15 32077 6030 1
 16 8 -15 15044 5428 1
 17 8 -15 4344 6115 1
 1 9 -15 279615 6757 1
 2 9 -15 921 1468 1
 3 9 -15 71857 3215 1
 4 9 -15 49078 3045 1
 5 9 -15 89276 4219 1
 6 9 -15 64225 3604 1
 7 9 -15 20792 2893 1
 8 9 -15 57767 4422 1
 9 9 -15 58925 4501 1
 10 9 -15 26135 3858 1
 11 9 -15 87802 5793 1
 12 9 -15 43863 4923 1
 13 9 -15 79508 6818 1
 14 9 -15 8086 4981 1
 15 9 -15 63563 8774 1
 16 9 -15 6903 5713 1
 1 10 -15 180499 5628 1
 2 10 -15 12276 2303 1
 3 10 -15 135865 5336 1
 4 10 -15 64420 4831 1
 5 10 -15 145023 6738 1
 6 10 -15 29445 3653 1
 7 10 -15 183046 8191 1
 8 10 -15 59536 4754 1
 9 10 -15 10451 3558 1
 10 10 -15 28152 5220 1
 11 10 -15 106975 6908 1
 12 10 -15 15391 4730 1
 13 10 -15 74565 7150 1
 14 10 -15 9977 5435 1
 15 10 -15 74760 9127 1
 1 11 -15 35471 3397 1
 2 11 -15 49188 4625 1
 3 11 -15 41641 3865 1
 4 11 -15 253605 10030 1
 5 11 -15 11083 3322 1
 6 11 -15 228422 10148 1
 7 11 -15 26338 4270 1
 8 11 -15 117864 8668 1
 9 11 -15 13541 4136 1
 10 11 -15 86929 7558 1
 11 11 -15 30282 5601 1
 12 11 -15 46149 6183 1
 13 11 -15 2786 4869 1
 14 11 -15 27312 6393 1
 1 12 -15 107279 6282 1
 2 12 -15 16742 3773 1
 3 12 -15 25858 4033 1
 4 12 -15 68389 5656 1
 5 12 -15 10699 3783 1
 6 12 -15 95986 6528 1
 7 12 -15 7606 4253 1
 8 12 -15 62729 6936 1
 9 12 -15 41177 6258 1
 10 12 -15 129826 8786 1
 11 12 -15 15351 5431 1
 12 12 -15 48849 11595 1
 13 12 -15 28928 7097 1
 1 13 -15 122783 7199 1
 2 13 -15 4361 3294 1
 3 13 -15 61058 5553 1
 4 13 -15 6862 4195 1
 5 13 -15 81253 6545 1
 6 13 -15 13287 5881 1
 7 13 -15 30364 5605 1
 8 13 -15 18379 5671 1
 9 13 -15 29499 5605 1
 10 13 -15 4503 7131 1
 11 13 -15 40262 7708 1
 12 13 -15 6459 8315 1
 1 14 -15 102152 9113 1
 2 14 -15 41012 6841 1
 3 14 -15 42559 6778 1
 4 14 -15 81993 7705 1
 5 14 -15 36805 6268 1
 6 14 -15 41426 6675 1
 7 14 -15 9204 6138 1
 8 14 -15 29049 7135 1
 9 14 -15 19593 7119 1
 10 14 -15 12068 7686 1
 1 15 -15 7196 6277 1
 2 15 -15 34571 7166 1
 3 15 -15 1349 5764 1
 4 15 -15 42593 7744 1
 5 15 -15 8810 5553 1
 6 15 -15 47594 7752 1
 7 15 -15 22551 7124 1
 8 15 -15 96216 11628 1
 1 16 -15 26189 8257 1
 2 16 -15 4552 6637 1
 3 16 -15 45889 8950 1
 4 16 -15 34776 9030 1
 5 16 -15 4639 13686 1
 0 0 -14 9263696 336243 1
 2 0 -14 37241 2529 1
 4 0 -14 2645480 70218 1
 6 0 -14 289192 8976 1
 8 0 -14 688192 18912 1
 10 0 -14 452887 14755 1
 12 0 -14 120594 8065 1
 14 0 -14 1239976 35459 1
 16 0 -14 235713 17282 1
 18 0 -14 467927 28061 1
 20 0 -14 -135 11561 1
 0 1 -14 97082 4092 1
 1 1 -14 447305 9289 1
 2 1 -14 223720 5155 1
 3 1 -14 709824 14402 1
 4 1 -14 21577 1616 1
 5 1 -14 14884 1693 1
 6 1 -14 343967 7981 1
 7 1 -14 1133862 20536 1
 8 1 -14 681251 13319 1
 9 1 -14 31431 2889 1
 10 1 -14 79632 3686 1
 11 1 -14 435619 10685 1
 12 1 -14 318118 9019 1
 13 1 -14 98671 5742 1
 14 1 -14 18845 3714 1
 15 1 -14 181457 7733 1
 16 1 -14 275614 10897 1
 17 1 -14 103295 7243 1
 18 1 -14 10671 4626 1
 19 1 -14 13478 5435 1
 0 2 -14 1748094 47363 1
 1 2 -14 434035 8522 1
 2 2 -14 296927 6842 1
 3 2 -14 488264 10684 1
 4 2 -14 23643 1593 1
 5 2 -14 1221088 21333 1
 6 2 -14 282730 6260 1
 7 2 -14 5718 1765 1
 8 2 -14 59472 2829 1
 9 2 -14 2069190 36744 1
 10 2 -14 134842 4985 1
 11 2 -14 40408 3041 1
 12 2 -14 12080 2466 1
 13 2 -14 481372 12564 1
 14 2 -14 2231 2878 1
 15 2 -14 109873 7009 1
 16 2 -14 35965 5022 1
 17 2 -14 116467 7461 1
 18 2 -14 9186 4653 1
 19 2 -14 339765 17063 1
 0 3 -14 223026 7341 1
 1 3 -14 288803 6972 1
 2 3 -14 1663719 29706 1
 3 3 -14 896349 16739 1
 4 3 -14 401016 7956 1
 5 3 -14 33205 1949 1
 6 3 -14 378958 7412 1
 7 3 -14 456291 9129 1
 8 3 -14 246010 6089 1
 9 3 -14 48470 3068 1
 10 3 -14 162871 5224 1
 11 3 -14 131047 4434 1
 12 3 -14 561536 12083 1
 13 3 -14 102661 6140 1
 14 3 -14 11301 3609 1
 15 3 -14 138161 7103 1
 16 3 -14 462398 14377 1
 17 3 -14 33784 5554 1
 18 3 -14 8369 5507 1
 19 3 -14 27108 6142 1
 0 4 -14 1428310 47640 1
 1 4 -14 93081 3605 1
 2 4 -14 67643 2611 1
 3 4 -14 35978 1922 1
 4 4 -14 779706 14082 1
 5 4 -14 72153 2664 1
 6 4 -14 212204 5369 1
 7 4 -14 114026 3838 1
 8 4 -14 362438 8397 1
 9 4 -14 7478 2039 1
 10 4 -14 569748 12110 1
 11 4 -14 11608 2280 1
 12 4 -14 126381 6212 1
 13 4 -14 7639 3527 1
 14 4 -14 737990 18971 1
 15 4 -14 25444 4466 1
 16 4 -14 5836 4239 1
 17 4 -14 2879 4528 1
 18 4 -14 256089 13178 1
 19 4 -14 -1458 5120 1
 0 5 -14 42802 3571 1
 1 5 -14 291165 7099 1
 2 5 -14 401625 7798 1
 3 5 -14 487058 9233 1
 4 5 -14 80018 2917 1
 5 5 -14 9563 1546 1
 6 5 -14 187953 5173 1
 7 5 -14 1574737 29706 1
 8 5 -14 110673 4294 1
 9 5 -14 56980 3171 1
 10 5 -14 31356 2668 1
 11 5 -14 774355 17279 1
 12 5 -14 79457 4955 1
 13 5 -14 88687 6393 1
 14 5 -14 20234 4166 1
 15 5 -14 143233 7914 1
 16 5 -14 128251 9044 1
 17 5 -14 186974 10289 1
 18 5 -14 10366 5382 1
 19 5 -14 35219 7278 1
 0 6 -14 414007 12623 1
 1 6 -14 211377 5545 1
 2 6 -14 26325 1863 1
 3 6 -14 79987 2840 1
 4 6 -14 16057 1818 1
 5 6 -14 828992 15727 1
 6 6 -14 110297 4097 1
 7 6 -14 183870 5553 1
 8 6 -14 22743 2891 1
 9 6 -14 744367 15043 1
 10 6 -14 67412 3733 1
 11 6 -14 5676 3016 1
 12 6 -14 21888 3647 1
 13 6 -14 349471 11806 1
 14 6 -14 99480 6943 1
 15 6 -14 109502 8398 1
 16 6 -14 14100 4910 1
 17 6 -14 62873 8714 1
 18 6 -14 58672 8373 1
 0 7 -14 151455 6029 1
 1 7 -14 101090 3352 1
 2 7 -14 936855 16706 1
 3 7 -14 77840 3003 1
 4 7 -14 108180 3749 1
 5 7 -14 65918 3284 1
 6 7 -14 466583 10035 1
 7 7 -14 267875 7503 1
 8 7 -14 217252 6676 1
 9 7 -14 7165 2364 1
 10 7 -14 73538 4836 1
 11 7 -14 156382 6868 1
 12 7 -14 604306 17920 1
 13 7 -14 -910 3629 1
 14 7 -14 36727 5119 1
 15 7 -14 12117 4676 1
 16 7 -14 486414 18765 1
 17 7 -14 5312 5628 1
 18 7 -14 10923 6582 1
 0 8 -14 1335842 31871 1
 1 8 -14 107906 3569 1
 2 8 -14 22305 1903 1
 3 8 -14 28672 2010 1
 4 8 -14 677880 13756 1
 5 8 -14 151213 5015 1
 6 8 -14 159050 5645 1
 7 8 -14 5428 2073 1
 8 8 -14 121099 5506 1
 9 8 -14 193638 7028 1
 10 8 -14 540546 13956 1
 11 8 -14 40933 4074 1
 12 8 -14 12297 3789 1
 13 8 -14 68688 5709 1
 14 8 -14 314100 12868 1
 15 8 -14 58269 6971 1
 16 8 -14 16952 5578 1
 17 8 -14 10344 5618 1
 0 9 -14 121424 5483 1
 1 9 -14 125365 3835 1
 2 9 -14 20667 1981 1
 3 9 -14 567223 12093 1
 4 9 -14 15544 2073 1
 5 9 -14 126288 4668 1
 6 9 -14 151654 6367 1
 7 9 -14 579053 14218 1
 8 9 -14 40368 3473 1
 9 9 -14 20583 3430 1
 10 9 -14 43386 4305 1
 11 9 -14 497020 14786 1
 12 9 -14 18129 4023 1
 13 9 -14 24962 4679 1
 14 9 -14 2999 4683 1
 15 9 -14 125340 9674 1
 16 9 -14 -1342 5839 1
 0 10 -14 37893 4146 1
 1 10 -14 241674 7124 1
 2 10 -14 1127 1901 1
 3 10 -14 64441 3827 1
 4 10 -14 337397 9663 1
 5 10 -14 719337 17451 1
 6 10 -14 94879 7025 1
 7 10 -14 18255 3308 1
 8 10 -14 26794 3628 1
 9 10 -14 310669 11243 1
 10 10 -14 155293 8461 1
 11 10 -14 80713 6247 1
 12 10 -14 42044 5667 1
 13 10 -14 210816 11007 1
 14 10 -14 160589 10433 1
 15 10 -14 35066 6855 1
 0 11 -14 58185 6109 1
 1 11 -14 54060 3669 1
 2 11 -14 663598 15827 1
 3 11 -14 9866 3061 1
 4 11 -14 65428 4675 1
 5 11 -14 39116 4841 1
 6 11 -14 364752 12016 1
 7 11 -14 -1452 3069 1
 8 11 -14 145750 8074 1
 9 11 -14 5849 3687 1
 10 11 -14 93223 8417 1
 11 11 -14 47353 5837 1
 12 11 -14 382627 15760 1
 13 11 -14 23379 5867 1
 14 11 -14 11142 6183 1
 0 12 -14 512195 20398 1
 1 12 -14 128310 6340 1
 2 12 -14 80018 5308 1
 3 12 -14 22282 3702 1
 4 12 -14 361999 12659 1
 5 12 -14 174056 8530 1
 6 12 -14 28338 4118 1
 7 12 -14 31961 5107 1
 8 12 -14 44753 5549 1
 9 12 -14 221963 11295 1
 10 12 -14 155402 9369 1
 11 12 -14 11373 4830 1
 12 12 -14 8733 5765 1
 13 12 -14 109453 11196 1
 0 13 -14 22607 5742 1
 1 13 -14 84353 6065 1
 2 13 -14 -1267 3273 1
 3 13 -14 385747 13745 1
 4 13 -14 736 3998 1
 5 13 -14 36927 5064 1
 6 13 -14 16154 4432 1
 7 13 -14 607982 24425 1
 8 13 -14 18910 5420 1
 9 13 -14 12568 4844 1
 10 13 -14 15713 5713 1
 11 13 -14 203435 14754 1
 12 13 -14 2876 7627 1
 0 14 -14 165823 19334 1
 1 14 -14 130355 10353 1
 2 14 -14 15333 5969 1
 3 14 -14 8595 5929 1
 4 14 -14 170224 10900 1
 5 14 -14 194283 11737 1
 6 14 -14 34939 6885 1
 7 14 -14 30034 9674 1
 8 14 -14 44617 10059 1
 9 14 -14 152029 16193 1
 10 14 -14 65379 11633 1
 0 15 -14 9968 9560 1
 1 15 -14 -1470 6222 1
 2 15 -14 487233 22822 1
 3 15 -14 15100 6750 1
 4 15 -14 38795 8306 1
 5 15 -14 6512 5577 1
 6 15 -14 86769 9729 1
 7 15 -14 -690 5378 1
 8 15 -14 132817 12601 1
 0 16 -14 76669 15508 1
 1 16 -14 57450 9060 1
 2 16 -14 20661 6937 1
 3 16 -14 28133 7529 1
 4 16 -14 106896 14801 1
 5 16 -14 74916 12125 1
 2 0 -13 38559 2396 1
 4 0 -13 663877 18162 1
 6 0 -13 562623 17258 1
 8 0 -13 826175 21994 1
 10 0 -13 145015 7971 1
 12 0 -13 29885 4524 1
 14 0 -13 176750 11780 1
 16 0 -13 51270 6722 1
 18 0 -13 139866 11859 1
 20 0 -13 13062 8773 1
 1 1 -13 228375 5165 1
 2 1 -13 543944 10327 1
 3 1 -13 406771 8287 1
 4 1 -13 214975 5081 1
 5 1 -13 113812 3857 1
 6 1 -13 203979 5149 1
 7 1 -13 25919 2366 1
 8 1 -13 327537 7828 1
 9 1 -13 8323 2051 1
 10 1 -13 558258 12559 1
 11 1 -13 117171 4955 1
 12 1 -13 111972 4750 1
 13 1 -13 210454 8244 1
 14 1 -13 58598 4822 1
 15 1 -13 213877 8759 1
 16 1 -13 59483 5133 1
 17 1 -13 39018 5564 1
 18 1 -13 15823 4895 1
 19 1 -13 171660 10182 1
 20 1 -13 46790 8585 1
 1 2 -13 293585 6870 1
 2 2 -13 137464 4093 1
 3 2 -13 580806 12644 1
 4 2 -13 28880 1576 1
 5 2 -13 47774 2225 1
 6 2 -13 269065 6167 1
 7 2 -13 94774 3407 1
 8 2 -13 23896 2334 1
 9 2 -13 107802 4237 1
 10 2 -13 8737 1846 1
 11 2 -13 26998 2466 1
 12 2 -13 7686 2317 1
 13 2 -13 325471 9698 1
 14 2 -13 3685 2788 1
 15 2 -13 46464 4906 1
 16 2 -13 12484 4068 1
 17 2 -13 261842 11917 1
 18 2 -13 19050 5655 1
 19 2 -13 48105 6592 1
 1 3 -13 553429 10927 1
 2 3 -13 225864 5153 1
 3 3 -13 74433 2681 1
 4 3 -13 13974 1500 1
 5 3 -13 286097 5971 1
 6 3 -13 218352 5072 1
 7 3 -13 43628 2197 1
 8 3 -13 271120 6345 1
 9 3 -13 10245 1742 1
 10 3 -13 146004 4736 1
 11 3 -13 70530 3180 1
 12 3 -13 66698 3799 1
 13 3 -13 45622 4734 1
 14 3 -13 105652 6438 1
 15 3 -13 132337 7149 1
 16 3 -13 53448 5876 1
 17 3 -13 69328 6668 1
 18 3 -13 8745 5023 1
 19 3 -13 27198 6427 1
 1 4 -13 63459 2441 1
 2 4 -13 434787 8290 1
 3 4 -13 72791 2634 1
 4 4 -13 212242 4986 1
 5 4 -13 48442 2211 1
 6 4 -13 381400 7599 1
 7 4 -13 86356 3223 1
 8 4 -13 241341 6460 1
 9 4 -13 4721 1683 1
 10 4 -13 212134 6423 1
 11 4 -13 108970 4552 1
 12 4 -13 188640 7391 1
 13 4 -13 15342 4554 1
 14 4 -13 31366 4385 1
 15 4 -13 17891 4125 1
 16 4 -13 20541 4617 1
 17 4 -13 16477 5168 1
 18 4 -13 63550 7495 1
 19 4 -13 11245 5887 1
 1 5 -13 517584 10453 1
 2 5 -13 19158 1709 1
 3 5 -13 124397 3643 1
 4 5 -13 3949 1445 1
 5 5 -13 4072 1524 1
 6 5 -13 135309 4184 1
 7 5 -13 34098 2381 1
 8 5 -13 68854 3541 1
 9 5 -13 158562 5183 1
 10 5 -13 262920 7196 1
 11 5 -13 221902 7212 1
 12 5 -13 28759 3782 1
 13 5 -13 69454 5718 1
 14 5 -13 28454 4532 1
 15 5 -13 236190 10368 1
 16 5 -13 10190 4742 1
 17 5 -13 34189 5733 1
 18 5 -13 10369 5261 1
 19 5 -13 54879 8012 1
 1 6 -13 146715 3934 1
 2 6 -13 12034 1375 1
 3 6 -13 233772 5298 1
 4 6 -13 13897 1779 1
 5 6 -13 55219 2595 1
 6 6 -13 25401 2260 1
 7 6 -13 54395 2888 1
 8 6 -13 36092 2715 1
 9 6 -13 57226 3386 1
 10 6 -13 147702 5340 1
 11 6 -13 13395 3207 1
 12 6 -13 27250 3721 1
 13 6 -13 257947 10692 1
 14 6 -13 18979 4311 1
 15 6 -13 130606 7807 1
 16 6 -13 -2261 4079 1
 17 6 -13 324182 13756 1
 18 6 -13 15306 5781 1
 1 7 -13 84391 2948 1
 2 7 -13 83113 3067 1
 3 7 -13 89387 3050 1
 4 7 -13 328002 7711 1
 5 7 -13 46122 2653 1
 6 7 -13 281809 7264 1
 7 7 -13 3727 1696 1
 8 7 -13 132789 5734 1
 9 7 -13 47054 3475 1
 10 7 -13 111973 5734 1
 11 7 -13 117436 6040 1
 12 7 -13 69170 5227 1
 13 7 -13 -1116 3287 1
 14 7 -13 14921 4053 1
 15 7 -13 12755 4690 1
 16 7 -13 66913 6743 1
 17 7 -13 3591 5258 1
 18 7 -13 -1740 5637 1
 1 8 -13 56370 2384 1
 2 8 -13 82180 3173 1
 3 8 -13 4728 1498 1
 4 8 -13 241620 6165 1
 5 8 -13 10687 2007 1
 6 8 -13 210787 6525 1
 7 8 -13 5102 2081 1
 8 8 -13 282079 7984 1
 9 8 -13 24476 3247 1
 10 8 -13 90479 5114 1
 11 8 -13 78170 5244 1
 12 8 -13 110284 6391 1
 13 8 -13 17243 4144 1
 14 8 -13 39833 5295 1
 15 8 -13 36812 5482 1
 16 8 -13 7157 5016 1
 17 8 -13 46226 7498 1
 1 9 -13 80070 4015 1
 2 9 -13 111808 4230 1
 3 9 -13 191274 5713 1
 4 9 -13 7784 1842 1
 5 9 -13 49699 3098 1
 6 9 -13 44204 3237 1
 7 9 -13 26946 3007 1
 8 9 -13 1303 2369 1
 9 9 -13 37140 3573 1
 10 9 -13 50018 4913 1
 11 9 -13 81609 5550 1
 12 9 -13 3628 3685 1
 13 9 -13 45540 5416 1
 14 9 -13 30071 6058 1
 15 9 -13 144968 10190 1
 16 9 -13 5297 5326 1
 1 10 -13 125563 4734 1
 2 10 -13 29713 2721 1
 3 10 -13 143025 5478 1
 4 10 -13 60399 4298 1
 5 10 -13 43910 3944 1
 6 10 -13 121493 6150 1
 7 10 -13 93376 5288 1
 8 10 -13 18153 3504 1
 9 10 -13 40531 4331 1
 10 10 -13 62840 5375 1
 11 10 -13 52361 5371 1
 12 10 -13 3881 4034 1
 13 10 -13 193622 10277 1
 14 10 -13 15541 5702 1
 15 10 -13 25165 6580 1
 16 10 -13 5198 6525 1
 1 11 -13 81170 4874 1
 2 11 -13 39153 3449 1
 3 11 -13 8249 2758 1
 4 11 -13 110613 5850 1
 5 11 -13 11469 3391 1
 6 11 -13 216299 10747 1
 7 11 -13 5819 3183 1
 8 11 -13 170922 8385 1
 9 11 -13 -783 3924 1
 10 11 -13 83559 8800 1
 11 11 -13 31721 5260 1
 12 11 -13 28525 5440 1
 13 11 -13 9658 4954 1
 14 11 -13 62250 7883 1
 15 11 -13 4500 6710 1
 1 12 -13 35998 3773 1
 2 12 -13 10837 3724 1
 3 12 -13 78170 5611 1
 4 12 -13 99708 7728 1
 5 12 -13 82554 6248 1
 6 12 -13 56435 4962 1
 7 12 -13 49046 5207 1
 8 12 -13 138416 8331 1
 9 12 -13 25883 4961 1
 10 12 -13 56447 6388 1
 11 12 -13 19167 5130 1
 12 12 -13 64275 8590 1
 13 12 -13 76799 9814 1
 1 13 -13 94595 6818 1
 2 13 -13 19800 4018 1
 3 13 -13 107316 7069 1
 4 13 -13 13307 4415 1
 5 13 -13 44300 5414 1
 6 13 -13 37694 5248 1
 7 13 -13 18802 5770 1
 8 13 -13 3679 4480 1
 9 13 -13 14317 5752 1
 10 13 -13 2891 4878 1
 11 13 -13 53818 10545 1
 12 13 -13 5409 8167 1
 1 14 -13 155382 11318 1
 2 14 -13 42510 6921 1
 3 14 -13 51879 8306 1
 4 14 -13 53946 6404 1
 5 14 -13 14898 5043 1
 6 14 -13 72391 7456 1
 7 14 -13 10392 6181 1
 8 14 -13 51443 8289 1
 9 14 -13 25720 7769 1
 10 14 -13 40976 10338 1
 1 15 -13 5990 6212 1
 2 15 -13 63565 8703 1
 3 15 -13 3617 5844 1
 4 15 -13 28596 10068 1
 5 15 -13 7233 5329 1
 6 15 -13 84600 9100 1
 7 15 -13 3506 6556 1
 8 15 -13 54188 9250 1
 1 16 -13 40291 8252 1
 2 16 -13 17230 7067 1
 3 16 -13 23448 6902 1
 4 16 -13 52953 8806 1
 5 16 -13 10103 8182 1
 0 0 -12 1607304 59568 1
 2 0 -12 288575 7604 1
 4 0 -12 1962264 49390 1
 6 0 -12 929335 24734 1
 8 0 -12 605142 17572 1
 10 0 -12 376334 14066 1
 12 0 -12 329137 13497 1
 14 0 -12 458815 17249 1
 16 0 -12 231689 17131 1
 18 0 -12 285865 21655 1
 20 0 -12 62069 12892 1
 0 1 -12 1403548 36964 1
 1 1 -12 85267 2275 1
 2 1 -12 996112 19341 1
 3 1 -12 426210 9032 1
 4 1 -12 831909 15866 1
 5 1 -12 1145140 20208 1
 6 1 -12 241087 5704 1
 7 1 -12 1301757 23111 1
 8 1 -12 86928 3340 1
 9 1 -12 460893 9654 1
 10 1 -12 369718 9183 1
 11 1 -12 221886 6892 1
 12 1 -12 285650 8698 1
 13 1 -12 187360 7295 1
 14 1 -12 275545 9418 1
 15 1 -12 150948 7530 1
 16 1 -12 240683 9599 1
 17 1 -12 117119 7896 1
 18 1 -12 115475 7800 1
 19 1 -12 85123 7762 1
 20 1 -12 33108 7378 1
 0 2 -12 253267 7342 1
 1 2 -12 357600 7068 1
 2 2 -12 304174 6775 1
 3 2 -12 836919 17368 1
 4 2 -12 14253 1230 1
 5 2 -12 299594 6716 1
 6 2 -12 107605 3576 1
 7 2 -12 413308 8490 1
 8 2 -12 8802 1624 1
 9 2 -12 851576 16735 1
 10 2 -12 67243 3224 1
 11 2 -12 473371 10581 1
 12 2 -12 10836 2577 1
 13 2 -12 438514 12565 1
 14 2 -12 102482 5739 1
 15 2 -12 122297 7152 1
 16 2 -12 31383 4706 1
 17 2 -12 159713 8807 1
 18 2 -12 14546 5161 1
 19 2 -12 157908 10815 1
 0 3 -12 165475 5549 1
 1 3 -12 208504 4534 1
 2 3 -12 821929 15465 1
 3 3 -12 152450 4143 1
 4 3 -12 605052 11707 1
 5 3 -12 1166859 20434 1
 6 3 -12 369050 7768 1
 7 3 -12 631571 11938 1
 8 3 -12 240795 6115 1
 9 3 -12 52166 2925 1
 10 3 -12 224877 5987 1
 11 3 -12 373072 8731 1
 12 3 -12 647503 13113 1
 13 3 -12 124298 6655 1
 14 3 -12 195641 8453 1
 15 3 -12 12580 3646 1
 16 3 -12 211589 9191 1
 17 3 -12 68198 6692 1
 18 3 -12 98242 8453 1
 19 3 -12 26888 6135 1
 0 4 -12 1800597 49621 1
 1 4 -12 9486 1150 1
 2 4 -12 926888 16600 1
 3 4 -12 247387 5511 1
 4 4 -12 833385 13925 1
 5 4 -12 69228 2630 1
 6 4 -12 255287 6015 1
 7 4 -12 138303 4309 1
 8 4 -12 223459 6186 1
 9 4 -12 19109 2112 1
 10 4 -12 554314 12270 1
 11 4 -12 38613 3047 1
 12 4 -12 440952 11653 1
 13 4 -12 25221 4632 1
 14 4 -12 350396 11817 1
 15 4 -12 24724 4395 1
 16 4 -12 448246 18885 1
 17 4 -12 -1601 4557 1
 18 4 -12 124553 9785 1
 19 4 -12 17500 6924 1
 0 5 -12 824894 19959 1
 1 5 -12 313412 6499 1
 2 5 -12 13591 1367 1
 3 5 -12 603184 11204 1
 4 5 -12 11158 1686 1
 5 5 -12 32802 2233 1
 6 5 -12 179664 4874 1
 7 5 -12 255412 6428 1
 8 5 -12 102439 4360 1
 9 5 -12 670843 13264 1
 10 5 -12 94884 4103 1
 11 5 -12 633962 13921 1
 12 5 -12 93167 5631 1
 13 5 -12 234586 9938 1
 14 5 -12 62344 5354 1
 15 5 -12 151690 9903 1
 16 5 -12 128299 8795 1
 17 5 -12 92279 7595 1
 18 5 -12 16757 5542 1
 19 5 -12 156103 11903 1
 0 6 -12 105962 4756 1
 1 6 -12 132720 3823 1
 2 6 -12 122719 3846 1
 3 6 -12 661977 11741 1
 4 6 -12 6864 1540 1
 5 6 -12 528445 10830 1
 6 6 -12 9123 1835 1
 7 6 -12 614560 12296 1
 8 6 -12 152922 5431 1
 9 6 -12 493992 10712 1
 10 6 -12 411255 10148 1
 11 6 -12 280436 8986 1
 12 6 -12 74022 5122 1
 13 6 -12 322049 10784 1
 14 6 -12 55210 5508 1
 15 6 -12 153835 8218 1
 16 6 -12 16511 5166 1
 17 6 -12 86943 7834 1
 18 6 -12 13548 5491 1
 0 7 -12 358851 9795 1
 1 7 -12 47277 2302 1
 2 7 -12 415720 8208 1
 3 7 -12 172358 4680 1
 4 7 -12 423436 8482 1
 5 7 -12 102492 3822 1
 6 7 -12 499226 10719 1
 7 7 -12 65122 3408 1
 8 7 -12 195139 6406 1
 9 7 -12 25634 2977 1
 10 7 -12 151943 6474 1
 11 7 -12 6409 3043 1
 12 7 -12 335051 11609 1
 13 7 -12 1641 3320 1
 14 7 -12 333209 12350 1
 15 7 -12 684 4014 1
 16 7 -12 308109 13952 1
 17 7 -12 10139 5169 1
 18 7 -12 121651 10660 1
 0 8 -12 513167 14017 1
 1 8 -12 41023 2199 1
 2 8 -12 536348 10998 1
 3 8 -12 41938 2413 1
 4 8 -12 639356 12961 1
 5 8 -12 260055 6670 1
 6 8 -12 132314 4716 1
 7 8 -12 225140 7090 1
 8 8 -12 285575 8284 1
 9 8 -12 27712 3553 1
 10 8 -12 217690 7779 1
 11 8 -12 47732 4219 1
 12 8 -12 117088 6891 1
 13 8 -12 9588 3598 1
 14 8 -12 271600 11473 1
 15 8 -12 49778 6737 1
 16 8 -12 118543 9530 1
 17 8 -12 24242 6346 1
 0 9 -12 13758 2574 1
 1 9 -12 182470 5682 1
 2 9 -12 91367 3472 1
 3 9 -12 409153 8931 1
 4 9 -12 23519 2459 1
 5 9 -12 226906 6831 1
 6 9 -12 10078 2437 1
 7 9 -12 591198 13337 1
 8 9 -12 7140 2819 1
 9 9 -12 473199 12091 1
 10 9 -12 22598 3503 1
 11 9 -12 212146 9211 1
 12 9 -12 47679 5086 1
 13 9 -12 150797 8734 1
 14 9 -12 31074 5409 1
 15 9 -12 123609 9053 1
 16 9 -12 8885 5776 1
 0 10 -12 207112 8341 1
 1 10 -12 200841 6456 1
 2 10 -12 68887 3623 1
 3 10 -12 268981 8010 1
 4 10 -12 101000 5170 1
 5 10 -12 182585 6587 1
 6 10 -12 97562 5194 1
 7 10 -12 411759 13055 1
 8 10 -12 24087 3501 1
 9 10 -12 477393 13093 1
 10 10 -12 125208 7303 1
 11 10 -12 93566 6615 1
 12 10 -12 58660 6402 1
 13 10 -12 130056 8608 1
 14 10 -12 111420 8928 1
 15 10 -12 54553 7562 1
 16 10 -12 49254 8570 1
 0 11 -12 206713 9991 1
 1 11 -12 8403 2402 1
 2 11 -12 390306 10593 1
 3 11 -12 14500 2848 1
 4 11 -12 314309 9722 1
 5 11 -12 -2690 2827 1
 6 11 -12 202096 9367 1
 7 11 -12 12303 4204 1
 8 11 -12 333144 12601 1
 9 11 -12 18098 4530 1
 10 11 -12 149967 8905 1
 11 11 -12 24123 5139 1
 12 11 -12 170629 9450 1
 13 11 -12 3316 4785 1
 14 11 -12 151053 13342 1
 15 11 -12 15645 7279 1
 0 12 -12 342357 15953 1
 1 12 -12 107409 5328 1
 2 12 -12 280878 9960 1
 3 12 -12 71203 5257 1
 4 12 -12 229392 10244 1
 5 12 -12 100224 6036 1
 6 12 -12 54860 5274 1
 7 12 -12 135710 7523 1
 8 12 -12 123987 7587 1
 9 12 -12 155679 8888 1
 10 12 -12 60360 7068 1
 11 12 -12 48711 6636 1
 12 12 -12 38939 7053 1
 13 12 -12 47648 8963 1
 14 12 -12 79241 34946 1
 0 13 -12 -3569 5070 1
 1 13 -12 169893 9432 1
 2 13 -12 3249 3710 1
 3 13 -12 181936 9169 1
 4 13 -12 6177 4006 1
 5 13 -12 169231 9533 1
 6 13 -12 19310 4740 1
 7 13 -12 332727 15073 1
 8 13 -12 12239 5144 1
 9 13 -12 149343 10931 1
 10 13 -12 7393 5464 1
 11 13 -12 125339 12132 1
 12 13 -12 11660 7654 1
 0 14 -12 167935 15547 1
 1 14 -12 91109 9392 1
 2 14 -12 98988 9166 1
 3 14 -12 52203 6770 1
 4 14 -12 102207 7956 1
 5 14 -12 168373 11259 1
 6 14 -12 122828 9033 1
 7 14 -12 118933 10359 1
 8 14 -12 56404 8578 1
 9 14 -12 77220 10220 1
 10 14 -12 54231 10331 1
 0 15 -12 339104 23710 1
 1 15 -12 -2561 5247 1
 2 15 -12 256944 16170 1
 3 15 -12 -1777 5086 1
 4 15 -12 73525 13203 1
 5 15 -12 10740 5681 1
 6 15 -12 108234 9702 1
 7 15 -12 18132 7826 1
 8 15 -12 75544 10062 1
 0 16 -12 75695 14695 1
 1 16 -12 52522 8835 1
 2 16 -12 63031 10145 1
 3 16 -12 29771 7959 1
 4 16 -12 77830 10289 1
 5 16 -12 113927 14842 1
 2 0 -11 1136813 31332 1
 4 0 -11 202612 6905 1
 6 0 -11 864293 25472 1
 8 0 -11 592682 16608 1
 10 0 -11 107757 6462 1
 12 0 -11 74112 6237 1
 14 0 -11 126099 8835 1
 16 0 -11 69214 7319 1
 18 0 -11 39186 11155 1
 20 0 -11 80164 14994 1
 1 1 -11 326961 7580 1
 2 1 -11 235340 5702 1
 3 1 -11 47663 2096 1
 4 1 -11 329975 6732 1
 5 1 -11 138510 3584 1
 6 1 -11 269566 6110 1
 7 1 -11 20835 1928 1
 8 1 -11 45151 2459 1
 9 1 -11 41943 2435 1
 10 1 -11 174972 5863 1
 11 1 -11 116372 4633 1
 12 1 -11 123149 5107 1
 13 1 -11 168669 7595 1
 14 1 -11 110126 5785 1
 15 1 -11 149457 7498 1
 16 1 -11 4321 3284 1
 17 1 -11 291368 12222 1
 18 1 -11 53643 6268 1
 19 1 -11 28659 5721 1
 20 1 -11 14811 6850 1
 1 2 -11 277939 5953 1
 2 2 -11 86710 2820 1
 3 2 -11 376882 7693 1
 4 2 -11 7998 1103 1
 5 2 -11 390564 8083 1
 6 2 -11 10362 1704 1
 7 2 -11 83128 3087 1
 8 2 -11 3308 1469 1
 9 2 -11 216271 5620 1
 10 2 -11 78996 3745 1
 11 2 -11 212546 6134 1
 12 2 -11 1591 1907 1
 13 2 -11 202050 7585 1
 14 2 -11 34939 3932 1
 15 2 -11 277969 9871 1
 16 2 -11 10398 4142 1
 17 2 -11 91271 7105 1
 18 2 -11 1998 4426 1
 19 2 -11 82074 8585 1
 20 2 -11 2950 6384 1
 1 3 -11 50556 2130 1
 2 3 -11 107454 2910 1
 3 3 -11 176609 4123 1
 4 3 -11 145909 3601 1
 5 3 -11 246741 5425 1
 6 3 -11 422270 8215 1
 7 3 -11 14315 1698 1
 8 3 -11 166975 4838 1
 9 3 -11 43438 2677 1
 10 3 -11 182214 5405 1
 11 3 -11 217152 6242 1
 12 3 -11 83605 4105 1
 13 3 -11 157567 7212 1
 14 3 -11 23974 3853 1
 15 3 -11 2351 3405 1
 16 3 -11 9699 3894 1
 17 3 -11 109938 8285 1
 18 3 -11 49186 6742 1
 19 3 -11 13967 6917 1
 1 4 -11 6898 1116 1
 2 4 -11 170231 3897 1
 3 4 -11 25906 1696 1
 4 4 -11 288214 5661 1
 5 4 -11 5610 1624 1
 6 4 -11 260788 6098 1
 7 4 -11 13444 1810 1
 8 4 -11 416915 8899 1
 9 4 -11 62571 3188 1
 10 4 -11 247469 7003 1
 11 4 -11 1958 2056 1
 12 4 -11 158256 6341 1
 13 4 -11 5412 3572 1
 14 4 -11 207312 8876 1
 15 4 -11 11985 4053 1
 16 4 -11 45892 6123 1
 17 4 -11 1096 4780 1
 18 4 -11 14532 5471 1
 19 4 -11 6297 5702 1
 1 5 -11 148628 3894 1
 2 5 -11 104850 3006 1
 3 5 -11 309781 6717 1
 4 5 -11 14510 1621 1
 5 5 -11 58577 3964 1
 6 5 -11 83849 3327 1
 7 5 -11 63274 2990 1
 8 5 -11 173661 5507 1
 9 5 -11 86659 3956 1
 10 5 -11 36562 2814 1
 11 5 -11 49886 3524 1
 12 5 -11 41942 3936 1
 13 5 -11 272700 9913 1
 14 5 -11 16222 4128 1
 15 5 -11 54629 5603 1
 16 5 -11 8032 4398 1
 17 5 -11 112029 8175 1
 18 5 -11 16367 5446 1
 19 5 -11 26929 6818 1
 1 6 -11 173317 5121 1
 2 6 -11 24368 1842 1
 3 6 -11 246832 5616 1
 4 6 -11 16890 1856 1
 5 6 -11 97650 3775 1
 6 6 -11 8569 2049 1
 7 6 -11 93749 3732 1
 8 6 -11 93548 3877 1
 9 6 -11 26049 2508 1
 10 6 -11 69758 4166 1
 11 6 -11 115869 5496 1
 12 6 -11 17421 3570 1
 13 6 -11 317461 10611 1
 14 6 -11 33178 4958 1
 15 6 -11 200969 9814 1
 16 6 -11 10792 4837 1
 17 6 -11 73316 7431 1
 18 6 -11 29306 6499 1
 1 7 -11 57277 2385 1
 2 7 -11 97273 3184 1
 3 7 -11 6597 1490 1
 4 7 -11 349842 7957 1
 5 7 -11 28596 2224 1
 6 7 -11 304708 7603 1
 7 7 -11 11795 2154 1
 8 7 -11 267859 7875 1
 9 7 -11 38398 3215 1
 10 7 -11 122272 5709 1
 11 7 -11 9532 2958 1
 12 7 -11 25997 3967 1
 13 7 -11 11302 3493 1
 14 7 -11 27484 4240 1
 15 7 -11 15209 4662 1
 16 7 -11 32334 5730 1
 17 7 -11 40964 6493 1
 18 7 -11 71176 8474 1
 1 8 -11 11088 1375 1
 2 8 -11 60668 2710 1
 3 8 -11 114866 4498 1
 4 8 -11 122794 4224 1
 5 8 -11 15980 2122 1
 6 8 -11 139966 4749 1
 7 8 -11 20438 2986 1
 8 8 -11 258381 7631 1
 9 8 -11 114576 5485 1
 10 8 -11 484887 12533 1
 11 8 -11 22531 3589 1
 12 8 -11 35122 4783 1
 13 8 -11 15252 3792 1
 14 8 -11 18376 4592 1
 15 8 -11 46970 5949 1
 16 8 -11 46412 6649 1
 17 8 -11 20051 6851 1
 1 9 -11 219711 5914 1
 2 9 -11 6028 1612 1
 3 9 -11 178310 5401 1
 4 9 -11 19699 2061 1
 5 9 -11 73528 3536 1
 6 9 -11 20789 2637 1
 7 9 -11 19172 2617 1
 8 9 -11 53391 3805 1
 9 9 -11 80948 4433 1
 10 9 -11 26705 3801 1
 11 9 -11 26328 3993 1
 12 9 -11 21244 4171 1
 13 9 -11 146094 8413 1
 14 9 -11 19160 4839 1
 15 9 -11 127087 9733 1
 16 9 -11 11692 5656 1
 17 9 -11 120061 19718 1
 1 10 -11 164986 5647 1
 2 10 -11 11242 2203 1
 3 10 -11 158700 5589 1
 4 10 -11 24167 2970 1
 5 10 -11 112128 5348 1
 6 10 -11 94367 5136 1
 7 10 -11 21863 3038 1
 8 10 -11 9933 2820 1
 9 10 -11 26265 3486 1
 10 10 -11 22081 3833 1
 11 10 -11 57435 5188 1
 12 10 -11 18173 4755 1
 13 10 -11 56064 6430 1
 14 10 -11 3914 4610 1
 15 10 -11 151975 11576 1
 16 10 -11 20362 8013 1
 1 11 -11 18071 2572 1
 2 11 -11 25720 3101 1
 3 11 -11 51016 3749 1
 4 11 -11 96095 5333 1
 5 11 -11 1531 2757 1
 6 11 -11 273066 9695 1
 7 11 -11 -2560 3081 1
 8 11 -11 169733 7916 1
 9 11 -11 3493 3671 1
 10 11 -11 95914 7020 1
 11 11 -11 26034 4741 1
 12 11 -11 54573 6755 1
 13 11 -11 5679 4618 1
 14 11 -11 24578 6587 1
 15 11 -11 6962 7409 1
 1 12 -11 85658 5447 1
 2 12 -11 40000 3854 1
 3 12 -11 16819 3559 1
 4 12 -11 29652 4349 1
 5 12 -11 10896 3357 1
 6 12 -11 70522 5588 1
 7 12 -11 21071 4037 1
 8 12 -11 101722 7119 1
 9 12 -11 24003 5452 1
 10 12 -11 208359 11180 1
 11 12 -11 44880 6313 1
 12 12 -11 11655 5724 1
 13 12 -11 15784 6983 1
 14 12 -11 34004 11001 1
 1 13 -11 181392 9832 1
 2 13 -11 -1332 3425 1
 3 13 -11 141023 8418 1
 4 13 -11 8877 4187 1
 5 13 -11 51487 5759 1
 6 13 -11 7830 4381 1
 7 13 -11 34617 5198 1
 8 13 -11 17891 5287 1
 9 13 -11 34458 6062 1
 10 13 -11 2040 4937 1
 11 13 -11 26760 7347 1
 12 13 -11 4921 6728 1
 1 14 -11 45155 7696 1
 2 14 -11 8985 5103 1
 3 14 -11 43031 5922 1
 4 14 -11 87299 7452 1
 5 14 -11 59215 6964 1
 6 14 -11 79752 7564 1
 7 14 -11 14231 7086 1
 8 14 -11 36070 7668 1
 9 14 -11 12556 7208 1
 10 14 -11 20514 8645 1
 11 14 -11 21094 11607 1
 1 15 -11 2968 5372 1
 2 15 -11 26801 6804 1
 3 15 -11 9967 6060 1
 4 15 -11 102702 9575 1
 5 15 -11 6864 5070 1
 6 15 -11 100227 9036 1
 7 15 -11 5687 6499 1
 8 15 -11 101872 11428 1
 1 16 -11 35116 8444 1
 2 16 -11 15661 7282 1
 3 16 -11 32466 7373 1
 4 16 -11 14788 6761 1
 5 16 -11 14853 7829 1
 0 0 -10 32117 2893 1
 2 0 -10 253067 8021 1
 4 0 -10 289349 8855 1
 6 0 -10 1156258 34913 1
 8 0 -10 469417 13416 1
 10 0 -10 86235 5581 1
 12 0 -10 1059717 30485 1
 14 0 -10 303812 13878 1
 16 0 -10 1089594 35564 1
 18 0 -10 7630 6100 1
 20 0 -10 107283 17867 1
 0 1 -10 2030974 56948 1
 1 1 -10 468956 8898 1
 2 1 -10 1330 935 1
 3 1 -10 154877 3791 1
 4 1 -10 841362 15395 1
 5 1 -10 2128943 36478 1
 6 1 -10 172235 4508 1
 7 1 -10 107816 3541 1
 8 1 -10 132475 4391 1
 9 1 -10 499834 10239 1
 10 1 -10 285891 7461 1
 11 1 -10 48322 3092 1
 12 1 -10 53834 3560 1
 13 1 -10 335308 10500 1
 14 1 -10 506712 13509 1
 15 1 -10 233890 11817 1
 16 1 -10 2463 3192 1
 17 1 -10 77926 8092 1
 18 1 -10 244620 11459 1
 19 1 -10 82624 7788 1
 20 1 -10 18035 8103 1
 0 2 -10 105795 5319 1
 1 2 -10 223355 5217 1
 2 2 -10 33723 1696 1
 3 2 -10 1337796 24823 1
 4 2 -10 1060 912 1
 5 2 -10 104552 3287 1
 6 2 -10 10878 1605 1
 7 2 -10 1196378 20708 1
 8 2 -10 12429 1719 1
 9 2 -10 154185 4824 1
 10 2 -10 53690 3230 1
 11 2 -10 1190921 22588 1
 12 2 -10 7529 2174 1
 13 2 -10 62576 4101 1
 14 2 -10 4293 2938 1
 15 2 -10 247062 9201 1
 16 2 -10 20095 5326 1
 17 2 -10 300253 12928 1
 18 2 -10 5591 4555 1
 19 2 -10 44976 6805 1
 20 2 -10 -672 5716 1
 0 3 -10 1645491 47034 1
 1 3 -10 48823 1975 1
 2 3 -10 18140 1141 1
 3 3 -10 348803 6502 1
 4 3 -10 616158 11134 1
 5 3 -10 498552 9364 1
 6 3 -10 305624 6370 1
 7 3 -10 49262 2477 1
 8 3 -10 179786 4865 1
 9 3 -10 319763 7821 1
 10 3 -10 881014 16924 1
 11 3 -10 23574 2424 1
 12 3 -10 77265 4028 1
 13 3 -10 224717 8594 1
 14 3 -10 603691 15608 1
 15 3 -10 8813 3538 1
 16 3 -10 -2029 3435 1
 17 3 -10 28171 5227 1
 18 3 -10 231565 13000 1
 19 3 -10 81334 8725 1
 0 4 -10 645074 16472 1
 1 4 -10 15503 1319 1
 2 4 -10 1975648 33835 1
 3 4 -10 56942 2107 1
 4 4 -10 235652 5116 1
 5 4 -10 80828 2889 1
 6 4 -10 584323 11800 1
 7 4 -10 31603 2216 1
 8 4 -10 493670 10601 1
 9 4 -10 42432 2998 1
 10 4 -10 133559 5097 1
 11 4 -10 115531 5400 1
 12 4 -10 895568 18717 1
 13 4 -10 4878 3454 1
 14 4 -10 13178 3606 1
 15 4 -10 -1036 3699 1
 16 4 -10 479078 16589 1
 17 4 -10 2756 4930 1
 18 4 -10 1870 5006 1
 19 4 -10 4630 5553 1
 0 5 -10 577834 15794 1
 1 5 -10 483336 9840 1
 2 5 -10 29871 1692 1
 3 5 -10 23741 1691 1
 4 5 -10 192360 5238 1
 5 5 -10 838137 16300 1
 6 5 -10 79021 3167 1
 7 5 -10 10603 1838 1
 8 5 -10 96263 3815 1
 9 5 -10 1132230 21579 1
 10 5 -10 120842 4780 1
 11 5 -10 95796 4610 1
 12 5 -10 14365 3188 1
 13 5 -10 450335 13092 1
 14 5 -10 274567 10559 1
 15 5 -10 34823 5163 1
 16 5 -10 11850 4412 1
 17 5 -10 67325 7032 1
 18 5 -10 105923 9486 1
 19 5 -10 194969 12792 1
 0 6 -10 223383 6991 1
 1 6 -10 218938 4963 1
 2 6 -10 587939 11781 1
 3 6 -10 983387 17616 1
 4 6 -10 72613 2890 1
 5 6 -10 17165 2092 1
 6 6 -10 12969 1906 1
 7 6 -10 1325642 24470 1
 8 6 -10 113975 4269 1
 9 6 -10 13383 2313 1
 10 6 -10 52289 3822 1
 11 6 -10 494626 12660 1
 12 6 -10 184625 9255 1
 13 6 -10 113324 6109 1
 14 6 -10 3990 3553 1
 15 6 -10 158854 8441 1
 16 6 -10 51863 7028 1
 17 6 -10 147377 10025 1
 18 6 -10 24702 5764 1
 0 7 -10 1369552 31726 1
 1 7 -10 124164 3546 1
 2 7 -10 28220 1863 1
 3 7 -10 47012 2277 1
 4 7 -10 1031711 18724 1
 5 7 -10 157205 5204 1
 6 7 -10 195264 5952 1
 7 7 -10 82483 3798 1
 8 7 -10 210699 6897 1
 9 7 -10 288363 8502 1
 10 7 -10 467944 12617 1
 11 7 -10 9178 3416 1
 12 7 -10 2413 3562 1
 13 7 -10 61936 5125 1
 14 7 -10 504437 15869 1
 15 7 -10 9674 4580 1
 16 7 -10 54163 6696 1
 17 7 -10 6565 5421 1
 18 7 -10 244554 13694 1
 0 8 -10 107633 4541 1
 1 8 -10 8890 1352 1
 2 8 -10 880200 15753 1
 3 8 -10 366184 8093 1
 4 8 -10 11559 2118 1
 5 8 -10 32219 2344 1
 6 8 -10 202851 6304 1
 7 8 -10 472297 11287 1
 8 8 -10 235213 7060 1
 9 8 -10 3301 2391 1
 10 8 -10 118232 7079 1
 11 8 -10 103198 5699 1
 12 8 -10 359613 12278 1
 13 8 -10 16266 3992 1
 14 8 -10 6536 4084 1
 15 8 -10 32778 5575 1
 16 8 -10 427360 17377 1
 17 8 -10 44614 7461 1
 0 9 -10 449315 12937 1
 1 9 -10 356138 7938 1
 2 9 -10 8810 1673 1
 3 9 -10 104013 3673 1
 4 9 -10 42210 2710 1
 5 9 -10 555374 12468 1
 6 9 -10 25134 2584 1
 7 9 -10 13115 2671 1
 8 9 -10 21153 3090 1
 9 9 -10 613694 14620 1
 10 9 -10 22573 3268 1
 11 9 -10 10898 3449 1
 12 9 -10 10311 3822 1
 13 9 -10 321142 13489 1
 14 9 -10 15106 4594 1
 15 9 -10 161866 9601 1
 16 9 -10 2513 4983 1
 17 9 -10 41072 9375 1
 0 10 -10 63548 4330 1
 1 10 -10 163722 5559 1
 2 10 -10 203256 6587 1
 3 10 -10 399092 9736 1
 4 10 -10 15553 2404 1
 5 10 -10 53446 3760 1
 6 10 -10 163390 8387 1
 7 10 -10 564311 14337 1
 8 10 -10 90113 5154 1
 9 10 -10 206 2696 1
 10 10 -10 13995 3576 1
 11 10 -10 358245 13381 1
 12 10 -10 200628 10270 1
 13 10 -10 496 4118 1
 14 10 -10 1297 4427 1
 15 10 -10 74030 10056 1
 16 10 -10 138193 13269 1
 0 11 -10 1594621 43198 1
 1 11 -10 15158 2606 1
 2 11 -10 10978 2675 1
 3 11 -10 1018 2306 1
 4 11 -10 405013 11697 1
 5 11 -10 3513 2936 1
 6 11 -10 164528 7116 1
 7 11 -10 9429 3499 1
 8 11 -10 100890 5950 1
 9 11 -10 10439 3662 1
 10 11 -10 438371 15061 1
 11 11 -10 20860 4820 1
 12 11 -10 25441 4882 1
 13 11 -10 12893 4733 1
 14 11 -10 242893 13719 1
 15 11 -10 14311 7892 1
 0 12 -10 39252 5445 1
 1 12 -10 106237 6883 1
 2 12 -10 552104 15251 1
 3 12 -10 51003 4458 1
 4 12 -10 9405 3133 1
 5 12 -10 15838 3609 1
 6 12 -10 150897 7728 1
 7 12 -10 147523 7566 1
 8 12 -10 106916 7398 1
 9 12 -10 30106 5743 1
 10 12 -10 28266 5373 1
 11 12 -10 214056 12707 1
 12 12 -10 82469 8840 1
 13 12 -10 1636 6547 1
 14 12 -10 29174 8597 1
 0 13 -10 21147 7067 1
 1 13 -10 184618 8977 1
 2 13 -10 5350 3464 1
 3 13 -10 40101 5356 1
 4 13 -10 49938 6020 1
 5 13 -10 560894 20701 1
 6 13 -10 11093 4795 1
 7 13 -10 19891 5275 1
 8 13 -10 13328 5113 1
 9 13 -10 431140 17145 1
 10 13 -10 17649 6263 1
 11 13 -10 3191 5864 1
 12 13 -10 -349 6016 1
 0 14 -10 -792 7307 1
 1 14 -10 23073 6410 1
 2 14 -10 166157 11636 1
 3 14 -10 208373 10794 1
 4 14 -10 40259 6175 1
 5 14 -10 2205 4277 1
 6 14 -10 128604 8873 1
 7 14 -10 308858 14503 1
 8 14 -10 60456 9536 1
 9 14 -10 14289 7919 1
 10 14 -10 16668 8352 1
 11 14 -10 42700 10612 1
 0 15 -10 351116 24199 1
 1 15 -10 1248 5347 1
 2 15 -10 17776 5854 1
 3 15 -10 682 5777 1
 4 15 -10 334358 16475 1
 5 15 -10 6293 4907 1
 6 15 -10 61479 7741 1
 7 15 -10 5326 6614 1
 8 15 -10 101089 11475 1
 9 15 -10 1384 9263 1
 0 16 -10 4903 8332 1
 1 16 -10 50529 8481 1
 2 16 -10 159842 12811 1
 3 16 -10 155145 11846 1
 4 16 -10 9226 6475 1
 5 16 -10 8580 7005 1
 6 16 -10 51143 14803 1
 2 0 -9 1162288 34627 1
 4 0 -9 1576781 42168 1
 6 0 -9 859235 24841 1
 8 0 -9 233892 8903 1
 10 0 -9 182995 8633 1
 12 0 -9 111458 7583 1
 14 0 -9 66799 6268 1
 16 0 -9 62704 7121 1
 18 0 -9 28784 7220 1
 20 0 -9 83319 15720 1
 1 1 -9 286166 8468 1
 2 1 -9 110394 3304 1
 3 1 -9 48268 1712 1
 4 1 -9 242700 5038 1
 5 1 -9 130475 3664 1
 6 1 -9 126859 3803 1
 7 1 -9 140422 4277 1
 8 1 -9 233207 5752 1
 9 1 -9 25586 2430 1
 10 1 -9 104571 4133 1
 11 1 -9 36192 2936 1
 12 1 -9 20522 2564 1
 13 1 -9 228148 8553 1
 14 1 -9 54915 4237 1
 15 1 -9 101956 5782 1
 16 1 -9 7741 3448 1
 17 1 -9 111616 7885 1
 18 1 -9 46679 5962 1
 19 1 -9 64599 6698 1
 20 1 -9 34270 8818 1
 1 2 -9 272695 6259 1
 2 2 -9 857957 16347 1
 3 2 -9 211184 4335 1
 4 2 -9 52345 2082 1
 5 2 -9 142290 3729 1
 6 2 -9 123478 3950 1
 7 2 -9 10578 1617 1
 8 2 -9 8129 1713 1
 9 2 -9 58671 2782 1
 10 2 -9 2216 2004 1
 11 2 -9 245580 6432 1
 12 2 -9 8470 2196 1
 13 2 -9 218518 7832 1
 14 2 -9 7488 2924 1
 15 2 -9 322909 10757 1
 16 2 -9 -3291 3291 1
 17 2 -9 141927 8544 1
 18 2 -9 16490 5277 1
 19 2 -9 110877 8536 1
 20 2 -9 7552 5909 1
 1 3 -9 108969 3412 1
 2 3 -9 471222 8779 1
 3 3 -9 251271 4939 1
 4 3 -9 199444 4164 1
 5 3 -9 90961 3036 1
 6 3 -9 241954 5759 1
 7 3 -9 2362 1489 1
 8 3 -9 281654 6974 1
 9 3 -9 36087 2441 1
 10 3 -9 159907 5426 1
 11 3 -9 46806 3017 1
 12 3 -9 325539 8629 1
 13 3 -9 132681 6416 1
 14 3 -9 21242 3672 1
 15 3 -9 27369 4216 1
 16 3 -9 15708 4420 1
 17 3 -9 59857 6787 1
 18 3 -9 43232 6852 1
 19 3 -9 6814 5257 1
 1 4 -9 142732 4000 1
 2 4 -9 138203 3710 1
 3 4 -9 85759 2825 1
 4 4 -9 494523 9824 1
 5 4 -9 106504 3748 1
 6 4 -9 362398 7887 1
 7 4 -9 29049 2186 1
 8 4 -9 245615 6551 1
 9 4 -9 2797 1718 1
 10 4 -9 388283 9667 1
 11 4 -9 102042 4559 1
 12 4 -9 95001 4832 1
 13 4 -9 5067 3056 1
 14 4 -9 30574 4342 1
 15 4 -9 14604 4058 1
 16 4 -9 37281 5016 1
 17 4 -9 21413 5493 1
 18 4 -9 20353 5864 1
 19 4 -9 14967 5730 1
 1 5 -9 757350 14075 1
 2 5 -9 57901 2258 1
 3 5 -9 81018 2659 1
 4 5 -9 98244 3385 1
 5 5 -9 55313 2801 1
 6 5 -9 144667 4515 1
 7 5 -9 203426 5865 1
 8 5 -9 101598 3761 1
 9 5 -9 196104 7855 1
 10 5 -9 29182 2692 1
 11 5 -9 129419 5159 1
 12 5 -9 39144 4007 1
 13 5 -9 176518 7752 1
 14 5 -9 29520 4186 1
 15 5 -9 57467 5641 1
 16 5 -9 25579 5286 1
 17 5 -9 135326 8817 1
 18 5 -9 10579 5471 1
 19 5 -9 21025 6614 1
 1 6 -9 174109 4605 1
 2 6 -9 234834 5075 1
 3 6 -9 177122 4756 1
 4 6 -9 67863 3033 1
 5 6 -9 172296 5273 1
 6 6 -9 71301 3727 1
 7 6 -9 27011 2274 1
 8 6 -9 21332 2344 1
 9 6 -9 16012 2175 1
 10 6 -9 87015 4197 1
 11 6 -9 145437 5882 1
 12 6 -9 17231 3316 1
 13 6 -9 93154 5502 1
 14 6 -9 3807 3582 1
 15 6 -9 254373 14420 1
 16 6 -9 700 4038 1
 17 6 -9 145478 9715 1
 18 6 -9 5938 5273 1
 1 7 -9 167698 5324 1
 2 7 -9 28689 1940 1
 3 7 -9 33099 2135 1
 4 7 -9 349912 7753 1
 5 7 -9 32788 2406 1
 6 7 -9 425546 9918 1
 7 7 -9 53210 3432 1
 8 7 -9 281123 8033 1
 9 7 -9 11665 2631 1
 10 7 -9 134071 6028 1
 11 7 -9 19808 3060 1
 12 7 -9 87152 5830 1
 13 7 -9 69465 5345 1
 14 7 -9 22088 4862 1
 15 7 -9 9357 4338 1
 16 7 -9 28657 5372 1
 17 7 -9 38466 7364 1
 18 7 -9 43868 6907 1
 1 8 -9 5567 1290 1
 2 8 -9 86798 3070 1
 3 8 -9 45957 2565 1
 4 8 -9 86330 3415 1
 5 8 -9 49260 2947 1
 6 8 -9 241184 6773 1
 7 8 -9 12785 2284 1
 8 8 -9 67156 3885 1
 9 8 -9 16410 2619 1
 10 8 -9 169372 6573 1
 11 8 -9 13923 3123 1
 12 8 -9 86292 5643 1
 13 8 -9 17925 3983 1
 14 8 -9 64885 6333 1
 15 8 -9 57901 6123 1
 16 8 -9 52797 6673 1
 17 8 -9 35821 7088 1
 1 9 -9 222763 6065 1
 2 9 -9 34339 2235 1
 3 9 -9 288578 7568 1
 4 9 -9 10243 1974 1
 5 9 -9 46404 3012 1
 6 9 -9 35114 2940 1
 7 9 -9 14828 2556 1
 8 9 -9 44772 3672 1
 9 9 -9 106102 6183 1
 10 9 -9 20381 3145 1
 11 9 -9 55085 5244 1
 12 9 -9 16215 3870 1
 13 9 -9 152930 9828 1
 14 9 -9 28626 4948 1
 15 9 -9 103067 8452 1
 16 9 -9 10463 5602 1
 17 9 -9 85353 11300 1
 1 10 -9 308768 8135 1
 2 10 -9 36173 2877 1
 3 10 -9 94815 4748 1
 4 10 -9 29691 2822 1
 5 10 -9 44214 3194 1
 6 10 -9 130292 5679 1
 7 10 -9 6837 2658 1
 8 10 -9 92820 5162 1
 9 10 -9 9003 3503 1
 10 10 -9 45322 5217 1
 11 10 -9 64202 5418 1
 12 10 -9 17451 4756 1
 13 10 -9 48400 5758 1
 14 10 -9 4416 4392 1
 15 10 -9 64580 8920 1
 16 10 -9 19553 8148 1
 1 11 -9 27661 2815 1
 2 11 -9 26630 3087 1
 3 11 -9 5039 3104 1
 4 11 -9 108172 5472 1
 5 11 -9 37035 3673 1
 6 11 -9 123447 5991 1
 7 11 -9 33420 3965 1
 8 11 -9 113796 6360 1
 9 11 -9 503 3319 1
 10 11 -9 138042 7544 1
 11 11 -9 14816 4729 1
 12 11 -9 129015 8090 1
 13 11 -9 14241 5172 1
 14 11 -9 27005 6783 1
 15 11 -9 8448 9051 1
 1 12 -9 131002 5973 1
 2 12 -9 19445 3443 1
 3 12 -9 43980 3995 1
 4 12 -9 49379 4318 1
 5 12 -9 -794 3223 1
 6 12 -9 137285 7276 1
 7 12 -9 29928 4774 1
 8 12 -9 70616 6128 1
 9 12 -9 18968 5588 1
 10 12 -9 108506 8590 1
 11 12 -9 24176 5820 1
 12 12 -9 30929 7794 1
 13 12 -9 19258 7541 1
 14 12 -9 25824 9812 1
 1 13 -9 77845 6647 1
 2 13 -9 1809 3321 1
 3 13 -9 71350 6218 1
 4 13 -9 27164 5468 1
 5 13 -9 52920 6411 1
 6 13 -9 54660 5729 1
 7 13 -9 16033 5163 1
 8 13 -9 8143 4680 1
 9 13 -9 41488 6158 1
 10 13 -9 7682 5220 1
 11 13 -9 32628 7975 1
 12 13 -9 8716 7188 1
 1 14 -9 65856 8175 1
 2 14 -9 758 5056 1
 3 14 -9 64999 6835 1
 4 14 -9 44840 7441 1
 5 14 -9 34541 5731 1
 6 14 -9 51021 6413 1
 7 14 -9 17643 5428 1
 8 14 -9 53943 8376 1
 9 14 -9 5872 6201 1
 10 14 -9 20265 7786 1
 11 14 -9 10645 7862 1
 1 15 -9 7001 5509 1
 2 15 -9 54449 7404 1
 3 15 -9 -2347 5115 1
 4 15 -9 81461 8826 1
 5 15 -9 4690 5053 1
 6 15 -9 74608 8271 1
 7 15 -9 4736 6153 1
 8 15 -9 126820 14181 1
 9 15 -9 9410 6933 1
 1 16 -9 24091 7051 1
 2 16 -9 40667 9204 1
 3 16 -9 27584 6862 1
 4 16 -9 25851 7405 1
 5 16 -9 33246 8379 1
 6 16 -9 11463 8364 1
 0 0 -8 3768369 139465 1
 2 0 -8 3482703 101893 1
 4 0 -8 1291152 32809 1
 6 0 -8 676366 21069 1
 8 0 -8 270661 9847 1
 10 0 -8 310920 10832 1
 12 0 -8 466354 17458 1
 14 0 -8 1230156 37378 1
 16 0 -8 93562 8826 1
 18 0 -8 303079 28470 1
 20 0 -8 62743 12907 1
 0 1 -8 1622865 48164 1
 1 1 -8 615378 13513 1
 2 1 -8 120345 3298 1
 3 1 -8 480529 9546 1
 4 1 -8 536385 10106 1
 5 1 -8 146787 4043 1
 6 1 -8 188671 5087 1
 7 1 -8 674084 12635 1
 8 1 -8 283690 6632 1
 9 1 -8 143984 4510 1
 10 1 -8 68499 3232 1
 11 1 -8 204358 6253 1
 12 1 -8 291976 8322 1
 13 1 -8 114662 6845 1
 14 1 -8 100562 5474 1
 15 1 -8 68659 5294 1
 16 1 -8 261368 9974 1
 17 1 -8 54365 6409 1
 18 1 -8 49492 6578 1
 19 1 -8 76526 7117 1
 20 1 -8 50765 8644 1
 0 2 -8 1112378 31805 1
 1 2 -8 226903 5334 1
 2 2 -8 11106 1047 1
 3 2 -8 282136 5343 1
 4 2 -8 143293 3262 1
 5 2 -8 724888 13238 1
 6 2 -8 68972 2959 1
 7 2 -8 853599 15196 1
 8 2 -8 21380 1943 1
 9 2 -8 1681024 28187 1
 10 2 -8 1419 1590 1
 11 2 -8 275109 7388 1
 12 2 -8 2430 2069 1
 13 2 -8 573824 15126 1
 14 2 -8 19051 3421 1
 15 2 -8 230773 8670 1
 16 2 -8 8367 3958 1
 17 2 -8 152182 8647 1
 18 2 -8 24481 5368 1
 19 2 -8 254145 12058 1
 20 2 -8 7178 6123 1
 0 3 -8 1983751 49628 1
 1 3 -8 164957 4500 1
 2 3 -8 359261 6835 1
 3 3 -8 560291 10131 1
 4 3 -8 145340 3694 1
 5 3 -8 10262 1454 1
 6 3 -8 285261 6009 1
 7 3 -8 322541 6728 1
 8 3 -8 358059 7707 1
 9 3 -8 79452 3487 1
 10 3 -8 209492 6282 1
 11 3 -8 370017 9369 1
 12 3 -8 602055 13133 1
 13 3 -8 94193 5703 1
 14 3 -8 168556 7255 1
 15 3 -8 50035 5069 1
 16 3 -8 494959 15225 1
 17 3 -8 16437 5162 1
 18 3 -8 63463 6949 1
 19 3 -8 41025 6424 1
 0 4 -8 2632718 63465 1
 1 4 -8 346905 6720 1
 2 4 -8 815685 13973 1
 3 4 -8 25171 1514 1
 4 4 -8 1200707 22246 1
 5 4 -8 89584 3268 1
 6 4 -8 384923 8576 1
 7 4 -8 -736 1511 1
 8 4 -8 315697 7333 1
 9 4 -8 77304 3492 1
 10 4 -8 848503 16136 1
 11 4 -8 180792 6356 1
 12 4 -8 297604 8975 1
 13 4 -8 21314 3711 1
 14 4 -8 473173 14698 1
 15 4 -8 30856 4521 1
 16 4 -8 94709 6784 1
 17 4 -8 4368 4303 1
 18 4 -8 232298 12194 1
 19 4 -8 -840 4864 1
 0 5 -8 68625 3154 1
 1 5 -8 705114 12748 1
 2 5 -8 418992 7766 1
 3 5 -8 350951 7599 1
 4 5 -8 398378 8718 1
 5 5 -8 332226 7304 1
 6 5 -8 214284 5684 1
 7 5 -8 1024065 19256 1
 8 5 -8 16425 2071 1
 9 5 -8 245263 6557 1
 10 5 -8 22671 2448 1
 11 5 -8 702570 14801 1
 12 5 -8 85000 5291 1
 13 5 -8 62203 5123 1
 14 5 -8 122624 6942 1
 15 5 -8 96479 6573 1
 16 5 -8 98095 7791 1
 17 5 -8 219260 11242 1
 18 5 -8 13757 5285 1
 19 5 -8 9112 5825 1
 0 6 -8 197771 6644 1
 1 6 -8 344314 6920 1
 2 6 -8 540503 10134 1
 3 6 -8 360234 7646 1
 4 6 -8 26838 2187 1
 5 6 -8 1180299 22452 1
 6 6 -8 136491 4580 1
 7 6 -8 285090 7762 1
 8 6 -8 14516 2266 1
 9 6 -8 602833 13252 1
 10 6 -8 154964 5449 1
 11 6 -8 384122 10725 1
 12 6 -8 1775 2749 1
 13 6 -8 244656 8875 1
 14 6 -8 10506 3714 1
 15 6 -8 135498 7927 1
 16 6 -8 34493 5730 1
 17 6 -8 79414 7720 1
 18 6 -8 45471 7254 1
 0 7 -8 855118 20074 1
 1 7 -8 52459 2172 1
 2 7 -8 621434 11954 1
 3 7 -8 200065 5378 1
 4 7 -8 378667 8629 1
 5 7 -8 13051 1893 1
 6 7 -8 661985 13750 1
 7 7 -8 71971 4418 1
 8 7 -8 220823 6525 1
 9 7 -8 5880 2583 1
 10 7 -8 236576 7890 1
 11 7 -8 95442 4944 1
 12 7 -8 653894 15600 1
 13 7 -8 51933 4915 1
 14 7 -8 78195 6068 1
 15 7 -8 13560 4466 1
 16 7 -8 483271 17382 1
 17 7 -8 23512 6241 1
 18 7 -8 46223 10131 1
 0 8 -8 1309674 33307 1
 1 8 -8 65234 2673 1
 2 8 -8 317406 7630 1
 3 8 -8 55535 2685 1
 4 8 -8 250958 6478 1
 5 8 -8 336562 8448 1
 6 8 -8 296492 8776 1
 7 8 -8 70228 4414 1
 8 8 -8 65949 3806 1
 9 8 -8 32964 3425 1
 10 8 -8 292750 8972 1
 11 8 -8 27398 3472 1
 12 8 -8 119055 6788 1
 13 8 -8 45984 5176 1
 14 8 -8 274628 12491 1
 15 8 -8 84688 7074 1
 16 8 -8 144245 12512 1
 17 8 -8 22925 6438 1
 0 9 -8 6705 2257 1
 1 9 -8 304967 7303 1
 2 9 -8 160074 5002 1
 3 9 -8 239588 6350 1
 4 9 -8 3628 1679 1
 5 9 -8 531814 11862 1
 6 9 -8 39369 3101 1
 7 9 -8 798686 16727 1
 8 9 -8 24766 3148 1
 9 9 -8 188943 7031 1
 10 9 -8 57142 4062 1
 11 9 -8 544219 15962 1
 12 9 -8 14006 4252 1
 13 9 -8 79401 7059 1
 14 9 -8 3771 4025 1
 15 9 -8 121805 8624 1
 16 9 -8 12341 6011 1
 17 9 -8 84722 11293 1
 0 10 -8 301759 11963 1
 1 10 -8 201459 6231 1
 2 10 -8 129844 4914 1
 3 10 -8 50858 3240 1
 4 10 -8 75662 3757 1
 5 10 -8 290365 8658 1
 6 10 -8 135329 6366 1
 7 10 -8 187630 7219 1
 8 10 -8 163573 6864 1
 9 10 -8 218341 8230 1
 10 10 -8 120115 5874 1
 11 10 -8 92556 6201 1
 12 10 -8 8284 4414 1
 13 10 -8 118477 7891 1
 14 10 -8 142569 8663 1
 15 10 -8 20915 7186 1
 16 10 -8 12865 7808 1
 0 11 -8 588082 17324 1
 1 11 -8 -590 1957 1
 2 11 -8 733552 16737 1
 3 11 -8 15617 3017 1
 4 11 -8 281509 9352 1
 5 11 -8 14939 3503 1
 6 11 -8 119471 5818 1
 7 11 -8 93243 5578 1
 8 11 -8 142091 7036 1
 9 11 -8 8158 3310 1
 10 11 -8 99698 6179 1
 11 11 -8 17115 5097 1
 12 11 -8 376905 15503 1
 13 11 -8 7149 4829 1
 14 11 -8 74205 7798 1
 15 11 -8 10034 8511 1
 0 12 -8 127126 7703 1
 1 12 -8 112342 5694 1
 2 12 -8 46645 4168 1
 3 12 -8 155322 7265 1
 4 12 -8 292037 10112 1
 5 12 -8 77793 5413 1
 6 12 -8 162322 7707 1
 7 12 -8 36568 4741 1
 8 12 -8 62913 5894 1
 9 12 -8 267811 11113 1
 10 12 -8 111217 7825 1
 11 12 -8 15431 5648 1
 12 12 -8 50959 7507 1
 13 12 -8 67669 9861 1
 14 12 -8 81239 11024 1
 0 13 -8 11711 7982 1
 1 13 -8 57219 5352 1
 2 13 -8 -1480 3405 1
 3 13 -8 251208 11083 1
 4 13 -8 6162 4035 1
 5 13 -8 197098 10832 1
 6 13 -8 60087 6073 1
 7 13 -8 304760 15687 1
 8 13 -8 18393 5823 1
 9 13 -8 222243 13086 1
 10 13 -8 -790 5338 1
 11 13 -8 181522 13164 1
 12 13 -8 10496 6707 1
 0 14 -8 65151 12118 1
 1 14 -8 96062 8353 1
 2 14 -8 107555 9162 1
 3 14 -8 54657 6082 1
 4 14 -8 119767 8224 1
 5 14 -8 202027 10694 1
 6 14 -8 49403 6458 1
 7 14 -8 53292 6687 1
 8 14 -8 102292 9455 1
 9 14 -8 85313 9768 1
 10 14 -8 63806 9230 1
 11 14 -8 10560 7670 1
 0 15 -8 201190 18239 1
 1 15 -8 -8 5115 1
 2 15 -8 280137 15058 1
 3 15 -8 13078 5728 1
 4 15 -8 119369 10644 1
 5 15 -8 -1548 4884 1
 6 15 -8 126366 11329 1
 7 15 -8 12463 8550 1
 8 15 -8 77288 10057 1
 9 15 -8 -6144 6144 1
 0 16 -8 191274 18168 1
 1 16 -8 63709 9574 1
 2 16 -8 31303 8268 1
 3 16 -8 57420 9355 1
 4 16 -8 79449 10028 1
 5 16 -8 142064 12731 1
 6 16 -8 3223 7170 1
 2 0 -7 27293 1813 1
 4 0 -7 801582 20974 1
 6 0 -7 625886 17623 1
 8 0 -7 638958 17715 1
 10 0 -7 213653 8788 1
 12 0 -7 136802 7740 1
 14 0 -7 147645 9271 1
 16 0 -7 5411 4689 1
 18 0 -7 154167 12013 1
 20 0 -7 6409 9905 1
 1 1 -7 514905 10861 1
 2 1 -7 111787 3704 1
 3 1 -7 102731 2853 1
 4 1 -7 219746 4803 1
 5 1 -7 42277 2056 1
 6 1 -7 247085 5837 1
 7 1 -7 8068 1672 1
 8 1 -7 241034 5945 1
 9 1 -7 -1360 1425 1
 10 1 -7 248670 7615 1
 11 1 -7 81911 3855 1
 12 1 -7 40653 3221 1
 13 1 -7 44913 3847 1
 14 1 -7 177648 7100 1
 15 1 -7 208293 7948 1
 16 1 -7 86180 5562 1
 17 1 -7 45974 7188 1
 18 1 -7 4751 4469 1
 19 1 -7 82867 7613 1
 20 1 -7 23560 7628 1
 1 2 -7 228425 5795 1
 2 2 -7 16146 1132 1
 3 2 -7 487548 9207 1
 4 2 -7 43543 1740 1
 5 2 -7 309272 6546 1
 6 2 -7 27581 1758 1
 7 2 -7 4493 1496 1
 8 2 -7 17791 1838 1
 9 2 -7 163385 4691 1
 10 2 -7 12794 1876 1
 11 2 -7 18353 2670 1
 12 2 -7 3439 2049 1
 13 2 -7 315843 10201 1
 14 2 -7 9105 2849 1
 15 2 -7 179000 7488 1
 16 2 -7 -3343 3651 1
 17 2 -7 321931 13232 1
 18 2 -7 5333 4557 1
 19 2 -7 20850 6880 1
 20 2 -7 3105 6055 1
 1 3 -7 1783028 31434 1
 2 3 -7 118548 3076 1
 3 3 -7 177344 4080 1
 4 3 -7 185239 4320 1
 5 3 -7 22921 1780 1
 6 3 -7 241502 5857 1
 7 3 -7 81169 3049 1
 8 3 -7 276969 6590 1
 9 3 -7 2937 1646 1
 10 3 -7 318812 8131 1
 11 3 -7 159273 5498 1
 12 3 -7 43805 3253 1
 13 3 -7 13033 3791 1
 14 3 -7 8472 3105 1
 15 3 -7 102211 6558 1
 16 3 -7 37369 5017 1
 17 3 -7 18674 4953 1
 18 3 -7 10114 4702 1
 19 3 -7 75696 7918 1
 20 3 -7 61692 11098 1
 1 4 -7 322965 6242 1
 2 4 -7 29106 1409 1
 3 4 -7 103045 3013 1
 4 4 -7 259067 5796 1
 5 4 -7 4056 1688 1
 6 4 -7 577381 11472 1
 7 4 -7 64489 3052 1
 8 4 -7 451489 9394 1
 9 4 -7 17487 2135 1
 10 4 -7 228547 6465 1
 11 4 -7 22541 2689 1
 12 4 -7 210272 7535 1
 13 4 -7 53447 5675 1
 14 4 -7 26615 3951 1
 15 4 -7 9685 4782 1
 16 4 -7 9256 4495 1
 17 4 -7 8400 4491 1
 18 4 -7 72881 7297 1
 19 4 -7 5920 5193 1
 1 5 -7 504107 9483 1
 2 5 -7 109217 3766 1
 3 5 -7 162657 4864 1
 4 5 -7 319858 7148 1
 5 5 -7 34748 2501 1
 6 5 -7 297729 7181 1
 7 5 -7 70221 3311 1
 8 5 -7 1981 1696 1
 9 5 -7 38137 2503 1
 10 5 -7 125241 4643 1
 11 5 -7 178502 5928 1
 12 5 -7 9029 2899 1
 13 5 -7 110659 5772 1
 14 5 -7 8955 3703 1
 15 5 -7 184504 8636 1
 16 5 -7 28644 5244 1
 17 5 -7 52956 6684 1
 18 5 -7 -2754 4442 1
 19 5 -7 71448 8667 1
 1 6 -7 562148 10440 1
 2 6 -7 5560 1344 1
 3 6 -7 155002 4642 1
 4 6 -7 47533 2539 1
 5 6 -7 101397 3707 1
 6 6 -7 93538 3875 1
 7 6 -7 320456 7960 1
 8 6 -7 20425 2325 1
 9 6 -7 77877 3935 1
 10 6 -7 24542 2778 1
 11 6 -7 65964 4127 1
 12 6 -7 64750 4264 1
 13 6 -7 224579 8725 1
 14 6 -7 3790 3607 1
 15 6 -7 68460 6030 1
 16 6 -7 -3184 3645 1
 17 6 -7 192285 10748 1
 18 6 -7 24690 5981 1
 19 6 -7 23956 7948 1
 1 7 -7 11999 1535 1
 2 7 -7 121435 3606 1
 3 7 -7 66864 2748 1
 4 7 -7 437603 9217 1
 5 7 -7 28946 2261 1
 6 7 -7 395034 9365 1
 7 7 -7 1951 1891 1
 8 7 -7 163054 5764 1
 9 7 -7 6038 2328 1
 10 7 -7 145606 5763 1
 11 7 -7 28986 3908 1
 12 7 -7 126884 6723 1
 13 7 -7 25142 4070 1
 14 7 -7 16001 4073 1
 15 7 -7 29718 4850 1
 16 7 -7 49151 6255 1
 17 7 -7 3648 5002 1
 18 7 -7 2805 5610 1
 1 8 -7 135332 4199 1
 2 8 -7 216207 5763 1
 3 8 -7 6641 1924 1
 4 8 -7 178017 5653 1
 5 8 -7 14926 2060 1
 6 8 -7 275786 8693 1
 7 8 -7 4513 2027 1
 8 8 -7 266935 7710 1
 9 8 -7 14039 2724 1
 10 8 -7 134096 5522 1
 11 8 -7 50641 4109 1
 12 8 -7 183674 8066 1
 13 8 -7 72603 5582 1
 14 8 -7 17463 5480 1
 15 8 -7 28670 5251 1
 16 8 -7 16752 5661 1
 17 8 -7 41848 7221 1
 1 9 -7 169384 5400 1
 2 9 -7 24874 2080 1
 3 9 -7 152485 5281 1
 4 9 -7 312 1548 1
 5 9 -7 123290 4755 1
 6 9 -7 59070 3528 1
 7 9 -7 30192 2957 1
 8 9 -7 5061 2435 1
 9 9 -7 1428 2335 1
 10 9 -7 34909 3632 1
 11 9 -7 148935 6926 1
 12 9 -7 3190 3459 1
 13 9 -7 43262 6118 1
 14 9 -7 -309 3931 1
 15 9 -7 244894 11937 1
 16 9 -7 13611 5872 1
 17 9 -7 30384 9484 1
 1 10 -7 151430 4889 1
 2 10 -7 19288 2454 1
 3 10 -7 199229 5985 1
 4 10 -7 41378 3058 1
 5 10 -7 41262 3024 1
 6 10 -7 15591 2838 1
 7 10 -7 6211 2599 1
 8 10 -7 72849 4599 1
 9 10 -7 21341 3405 1
 10 10 -7 22853 3837 1
 11 10 -7 24878 4020 1
 12 10 -7 18452 4668 1
 13 10 -7 114755 8111 1
 14 10 -7 15876 4895 1
 15 10 -7 31078 6397 1
 16 10 -7 -6496 6496 1
 1 11 -7 17934 2328 1
 2 11 -7 55948 3774 1
 3 11 -7 22214 2962 1
 4 11 -7 91713 4943 1
 5 11 -7 -1107 2532 1
 6 11 -7 120520 5959 1
 7 11 -7 5995 2922 1
 8 11 -7 141374 7278 1
 9 11 -7 3041 3274 1
 10 11 -7 152662 7947 1
 11 11 -7 15290 4576 1
 12 11 -7 52630 6206 1
 13 11 -7 -2207 4435 1
 14 11 -7 73937 9886 1
 15 11 -7 30073 9082 1
 1 12 -7 135719 5783 1
 2 12 -7 58918 4858 1
 3 12 -7 69412 5129 1
 4 12 -7 77451 5018 1
 5 12 -7 133803 6910 1
 6 12 -7 48704 5064 1
 7 12 -7 -86 3330 1
 8 12 -7 64945 5675 1
 9 12 -7 46611 8178 1
 10 12 -7 64160 6968 1
 11 12 -7 18860 5957 1
 12 12 -7 34692 6929 1
 13 12 -7 59340 8636 1
 14 12 -7 19596 7992 1
 1 13 -7 66649 6057 1
 2 13 -7 5222 3250 1
 3 13 -7 98330 7013 1
 4 13 -7 14424 4622 1
 5 13 -7 149031 9156 1
 6 13 -7 22731 4934 1
 7 13 -7 18498 6568 1
 8 13 -7 25535 5682 1
 9 13 -7 4010 5697 1
 10 13 -7 537 4970 1
 11 13 -7 65649 9201 1
 12 13 -7 17263 7185 1
 13 13 -7 36665 24730 1
 1 14 -7 61931 7041 1
 2 14 -7 45578 6785 1
 3 14 -7 28585 5157 1
 4 14 -7 38291 6310 1
 5 14 -7 36893 5833 1
 6 14 -7 37051 6016 1
 7 14 -7 41277 6438 1
 8 14 -7 78158 7552 1
 9 14 -7 27520 7017 1
 10 14 -7 27068 7194 1
 11 14 -7 16393 7543 1
 1 15 -7 9814 5750 1
 2 15 -7 60550 7695 1
 3 15 -7 11172 5529 1
 4 15 -7 80078 9772 1
 5 15 -7 -3890 4771 1
 6 15 -7 124818 11648 1
 7 15 -7 -593 5257 1
 8 15 -7 60518 8886 1
 9 15 -7 5981 6803 1
 1 16 -7 37722 7277 1
 2 16 -7 3774 5830 1
 3 16 -7 29219 8118 1
 4 16 -7 25619 7738 1
 5 16 -7 6253 6827 1
 6 16 -7 21936 8541 1
 2 0 -6 204681 6478 1
 4 0 -6 5986493 157588 1
 6 0 -6 688684 18517 1
 8 0 -6 647340 16739 1
 10 0 -6 890921 26978 1
 12 0 -6 178611 8871 1
 14 0 -6 655634 22571 1
 16 0 -6 138736 12203 1
 18 0 -6 354122 24111 1
 20 0 -6 20851 10854 1
 0 1 -6 1361611 40091 1
 1 1 -6 179829 4929 1
 2 1 -6 650083 13307 1
 3 1 -6 133453 3219 1
 4 1 -6 6678 1255 1
 5 1 -6 523892 9798 1
 6 1 -6 350410 7400 1
 7 1 -6 982262 17626 1
 8 1 -6 199596 5428 1
 9 1 -6 65499 3050 1
 10 1 -6 280504 7552 1
 11 1 -6 474253 11446 1
 12 1 -6 161787 5700 1
 13 1 -6 57914 3996 1
 14 1 -6 43261 3902 1
 15 1 -6 175184 7593 1
 16 1 -6 265160 9626 1
 17 1 -6 92750 8582 1
 18 1 -6 71185 7009 1
 19 1 -6 -495 4661 1
 20 1 -6 38156 7848 1
 0 2 -6 111455 3845 1
 1 2 -6 527866 11125 1
 2 2 -6 24207 1306 1
 3 2 -6 216448 4386 1
 4 2 -6 82609 2585 1
 5 2 -6 1261441 21792 1
 6 2 -6 21357 1711 1
 7 2 -6 237557 5608 1
 8 2 -6 13884 1729 1
 9 2 -6 1736427 30570 1
 10 2 -6 69091 3497 1
 11 2 -6 373926 9038 1
 12 2 -6 3056 2215 1
 13 2 -6 363524 10453 1
 14 2 -6 25864 3432 1
 15 2 -6 163408 7223 1
 16 2 -6 22347 4573 1
 17 2 -6 147254 8907 1
 18 2 -6 -744 4112 1
 19 2 -6 123918 8734 1
 20 2 -6 1164 6027 1
 0 3 -6 1338076 35530 1
 1 3 -6 1291559 23063 1
 2 3 -6 3731859 63346 1
 3 3 -6 278292 5652 1
 4 3 -6 35047 1784 1
 5 3 -6 52553 2479 1
 6 3 -6 439484 9021 1
 7 3 -6 1035255 18241 1
 8 3 -6 302618 6630 1
 9 3 -6 58485 2824 1
 10 3 -6 311190 8749 1
 11 3 -6 278220 7394 1
 12 3 -6 356099 9857 1
 13 3 -6 53461 4249 1
 14 3 -6 124516 6567 1
 15 3 -6 63138 5407 1
 16 3 -6 298073 11767 1
 17 3 -6 38780 5466 1
 18 3 -6 62565 6576 1
 19 3 -6 14407 5612 1
 20 3 -6 105057 10747 1
 0 4 -6 4888057 108438 1
 1 4 -6 175615 3751 1
 2 4 -6 215411 4583 1
 3 4 -6 66651 2574 1
 4 4 -6 1248728 24986 1
 5 4 -6 120448 3915 1
 6 4 -6 242356 6176 1
 7 4 -6 11494 1957 1
 8 4 -6 340967 7595 1
 9 4 -6 91333 3790 1
 10 4 -6 436116 9783 1
 11 4 -6 22186 2361 1
 12 4 -6 247489 8021 1
 13 4 -6 29742 4231 1
 14 4 -6 667588 17165 1
 15 4 -6 17838 4215 1
 16 4 -6 52004 5405 1
 17 4 -6 -859 4121 1
 18 4 -6 260820 12548 1
 19 4 -6 50616 7029 1
 0 5 -6 51373 2729 1
 1 5 -6 316642 6249 1
 2 5 -6 285353 5967 1
 3 5 -6 1235673 21727 1
 4 5 -6 304433 6819 1
 5 5 -6 114095 3990 1
 6 5 -6 368430 8423 1
 7 5 -6 1135218 21922 1
 8 5 -6 8761 2034 1
 9 5 -6 181479 7326 1
 10 5 -6 34660 2905 1
 11 5 -6 509544 11532 1
 12 5 -6 158702 6409 1
 13 5 -6 151527 7895 1
 14 5 -6 9113 3533 1
 15 5 -6 196692 9036 1
 16 5 -6 146620 8848 1
 17 5 -6 63685 6985 1
 18 5 -6 14723 5284 1
 19 5 -6 42851 7490 1
 0 6 -6 209386 7028 1
 1 6 -6 733997 13065 1
 2 6 -6 115291 3455 1
 3 6 -6 343632 7558 1
 4 6 -6 82589 3321 1
 5 6 -6 885340 16566 1
 6 6 -6 36173 2469 1
 7 6 -6 252364 7137 1
 8 6 -6 108226 4260 1
 9 6 -6 1015006 20050 1
 10 6 -6 3626 2052 1
 11 6 -6 52902 3894 1
 12 6 -6 5117 2741 1
 13 6 -6 366234 11253 1
 14 6 -6 143706 7122 1
 15 6 -6 95029 7046 1
 16 6 -6 13208 4557 1
 17 6 -6 42535 6357 1
 18 6 -6 21440 6128 1
 19 6 -6 172730 12502 1
 0 7 -6 81775 4084 1
 1 7 -6 6862 1276 1
 2 7 -6 2491670 42743 1
 3 7 -6 174276 4895 1
 4 7 -6 153342 4566 1
 5 7 -6 148071 4685 1
 6 7 -6 451555 10265 1
 7 7 -6 79990 4061 1
 8 7 -6 486400 11169 1
 9 7 -6 12043 2942 1
 10 7 -6 93079 4579 1
 11 7 -6 68381 4256 1
 12 7 -6 494497 13141 1
 13 7 -6 7666 3665 1
 14 7 -6 193248 9153 1
 15 7 -6 12495 4584 1
 16 7 -6 280201 13326 1
 17 7 -6 10416 5286 1
 18 7 -6 47067 7458 1
 0 8 -6 307517 9030 1
 1 8 -6 111518 3257 1
 2 8 -6 465626 10083 1
 3 8 -6 84237 3302 1
 4 8 -6 891572 18599 1
 5 8 -6 269223 7258 1
 6 8 -6 114052 4445 1
 7 8 -6 34704 2797 1
 8 8 -6 251479 7730 1
 9 8 -6 93748 5097 1
 10 8 -6 341541 10272 1
 11 8 -6 20067 3080 1
 12 8 -6 83474 5531 1
 13 8 -6 98920 6363 1
 14 8 -6 372147 15371 1
 15 8 -6 12730 4515 1
 16 8 -6 89028 7959 1
 17 8 -6 15111 5718 1
 0 9 -6 73687 3856 1
 1 9 -6 71606 3257 1
 2 9 -6 30398 2263 1
 3 9 -6 687070 13880 1
 4 9 -6 27646 2401 1
 5 9 -6 89047 4016 1
 6 9 -6 13299 2372 1
 7 9 -6 1111169 21674 1
 8 9 -6 7663 2653 1
 9 9 -6 64487 4607 1
 10 9 -6 2634 2629 1
 11 9 -6 455145 13493 1
 12 9 -6 65095 5722 1
 13 9 -6 87741 6921 1
 14 9 -6 4022 4017 1
 15 9 -6 146488 9182 1
 16 9 -6 26684 7185 1
 17 9 -6 71071 12314 1
 0 10 -6 372323 10957 1
 1 10 -6 197001 5475 1
 2 10 -6 15789 2471 1
 3 10 -6 96353 3917 1
 4 10 -6 270041 7575 1
 5 10 -6 346060 9647 1
 6 10 -6 20690 2924 1
 7 10 -6 227899 8132 1
 8 10 -6 121387 5948 1
 9 10 -6 280278 10083 1
 10 10 -6 82141 5060 1
 11 10 -6 48322 4517 1
 12 10 -6 44206 5509 1
 13 10 -6 143137 8410 1
 14 10 -6 112065 9704 1
 15 10 -6 35691 6767 1
 16 10 -6 26770 8250 1
 0 11 -6 525585 16353 1
 1 11 -6 34403 2882 1
 2 11 -6 655261 16638 1
 3 11 -6 53822 4038 1
 4 11 -6 25088 3232 1
 5 11 -6 9156 2889 1
 6 11 -6 260739 9144 1
 7 11 -6 79223 5189 1
 8 11 -6 187631 7541 1
 9 11 -6 9151 3641 1
 10 11 -6 98754 6066 1
 11 11 -6 27492 5082 1
 12 11 -6 242452 11953 1
 13 11 -6 3534 4437 1
 14 11 -6 44739 7486 1
 15 11 -6 2241 7660 1
 0 12 -6 344480 14768 1
 1 12 -6 162946 6853 1
 2 12 -6 40172 4232 1
 3 12 -6 24878 3647 1
 4 12 -6 306048 10764 1
 5 12 -6 368437 12924 1
 6 12 -6 60732 5030 1
 7 12 -6 8296 3635 1
 8 12 -6 31725 4855 1
 9 12 -6 280343 11383 1
 10 12 -6 124958 8719 1
 11 12 -6 76685 8391 1
 12 12 -6 10876 5497 1
 13 12 -6 68861 9150 1
 14 12 -6 180691 15019 1
 0 13 -6 4602 7248 1
 1 13 -6 110975 7315 1
 2 13 -6 429 3154 1
 3 13 -6 336757 11966 1
 4 13 -6 26553 4560 1
 5 13 -6 174844 9032 1
 6 13 -6 8408 4080 1
 7 13 -6 234328 13733 1
 8 13 -6 8880 4805 1
 9 13 -6 62843 7221 1
 10 13 -6 9184 5623 1
 11 13 -6 249863 16433 1
 12 13 -6 138 6165 1
 13 13 -6 13497 18269 1
 0 14 -6 516167 28030 1
 1 14 -6 24464 4985 1
 2 14 -6 17600 5405 1
 3 14 -6 84245 8931 1
 4 14 -6 194167 11759 1
 5 14 -6 182564 10504 1
 6 14 -6 76747 7480 1
 7 14 -6 28646 6761 1
 8 14 -6 38271 6254 1
 9 14 -6 128828 10851 1
 10 14 -6 68863 9316 1
 11 14 -6 12200 6804 1
 0 15 -6 78488 13663 1
 1 15 -6 -577 4899 1
 2 15 -6 338910 16438 1
 3 15 -6 8224 5999 1
 4 15 -6 46450 10202 1
 5 15 -6 4906 4917 1
 6 15 -6 170901 11962 1
 7 15 -6 5678 5305 1
 8 15 -6 98840 10298 1
 9 15 -6 24578 7572 1
 0 16 -6 238182 29411 1
 1 16 -6 70436 8825 1
 2 16 -6 18642 6648 1
 3 16 -6 40218 8052 1
 4 16 -6 46225 8197 1
 5 16 -6 155997 13121 1
 6 16 -6 17207 8449 1
 2 0 -5 138728 5002 1
 4 0 -5 2265892 57524 1
 6 0 -5 1107368 29663 1
 8 0 -5 407843 12941 1
 10 0 -5 130418 8068 1
 12 0 -5 315931 12911 1
 14 0 -5 90196 8107 1
 16 0 -5 16037 5065 1
 18 0 -5 48341 9106 1
 20 0 -5 139602 15461 1
 1 1 -5 224128 5904 1
 2 1 -5 648049 13079 1
 3 1 -5 490736 9049 1
 4 1 -5 169642 3710 1
 5 1 -5 378909 7441 1
 6 1 -5 263966 6089 1
 7 1 -5 84157 3114 1
 8 1 -5 41424 2485 1
 9 1 -5 21665 2012 1
 10 1 -5 185748 5817 1
 11 1 -5 324402 8453 1
 12 1 -5 99745 4448 1
 13 1 -5 108277 4978 1
 14 1 -5 73546 4732 1
 15 1 -5 110221 5988 1
 16 1 -5 22274 3916 1
 17 1 -5 129033 11809 1
 18 1 -5 37294 5720 1
 19 1 -5 20176 5567 1
 20 1 -5 21486 7102 1
 1 2 -5 211931 5051 1
 2 2 -5 88346 2518 1
 3 2 -5 591672 11614 1
 4 2 -5 28580 1606 1
 5 2 -5 203987 4686 1
 6 2 -5 61682 2497 1
 7 2 -5 768900 13392 1
 8 2 -5 3716 1540 1
 9 2 -5 31595 2183 1
 10 2 -5 18937 1990 1
 11 2 -5 143963 4959 1
 12 2 -5 945 2052 1
 13 2 -5 165305 6566 1
 14 2 -5 -993 2543 1
 15 2 -5 163219 7502 1
 16 2 -5 13776 4085 1
 17 2 -5 153102 11174 1
 18 2 -5 3961 4439 1
 19 2 -5 91638 7698 1
 20 2 -5 -578 5540 1
 1 3 -5 305082 7475 1
 2 3 -5 112142 2918 1
 3 3 -5 272479 5863 1
 4 3 -5 161663 4055 1
 5 3 -5 5653 1812 1
 6 3 -5 539373 11110 1
 7 3 -5 11013 1710 1
 8 3 -5 282302 6429 1
 9 3 -5 43708 2535 1
 10 3 -5 269190 6972 1
 11 3 -5 32900 2656 1
 12 3 -5 220359 7560 1
 13 3 -5 86635 5440 1
 14 3 -5 21755 3670 1
 15 3 -5 77371 5832 1
 16 3 -5 44529 5577 1
 17 3 -5 18981 4999 1
 18 3 -5 35678 5543 1
 19 3 -5 11887 5696 1
 20 3 -5 42511 8307 1
 1 4 -5 74970 2444 1
 2 4 -5 303617 6164 1
 3 4 -5 17258 1557 1
 4 4 -5 220917 5630 1
 5 4 -5 44959 2575 1
 6 4 -5 240785 6279 1
 7 4 -5 42802 2682 1
 8 4 -5 661635 12914 1
 9 4 -5 29184 2252 1
 10 4 -5 223242 7142 1
 11 4 -5 15848 2324 1
 12 4 -5 203648 6983 1
 13 4 -5 1744 3125 1
 14 4 -5 37324 4041 1
 15 4 -5 11283 4105 1
 16 4 -5 41127 5720 1
 17 4 -5 -1044 4130 1
 18 4 -5 45237 6049 1
 19 4 -5 8186 4789 1
 1 5 -5 337333 6609 1
 2 5 -5 140864 3768 1
 3 5 -5 406723 8324 1
 4 5 -5 112810 3613 1
 5 5 -5 394030 8847 1
 6 5 -5 214237 5722 1
 7 5 -5 2129 1710 1
 8 5 -5 150684 5293 1
 9 5 -5 125363 4738 1
 10 5 -5 82020 3591 1
 11 5 -5 38730 3031 1
 12 5 -5 33410 3459 1
 13 5 -5 237290 9209 1
 14 5 -5 14338 3601 1
 15 5 -5 188800 8882 1
 16 5 -5 20751 4786 1
 17 5 -5 72104 6869 1
 18 5 -5 11819 5120 1
 19 5 -5 16845 5876 1
 1 6 -5 339018 6484 1
 2 6 -5 70765 2748 1
 3 6 -5 497394 10046 1
 4 6 -5 61737 3028 1
 5 6 -5 150222 4683 1
 6 6 -5 7823 1805 1
 7 6 -5 12118 2129 1
 8 6 -5 211085 6432 1
 9 6 -5 49929 3722 1
 10 6 -5 68866 3909 1
 11 6 -5 80387 5284 1
 12 6 -5 18839 3184 1
 13 6 -5 219233 8048 1
 14 6 -5 8444 3510 1
 15 6 -5 246878 11530 1
 16 6 -5 18289 4836 1
 17 6 -5 64375 7090 1
 18 6 -5 2594 5088 1
 19 6 -5 62761 8368 1
 1 7 -5 24123 1688 1
 2 7 -5 203686 5088 1
 3 7 -5 97382 3493 1
 4 7 -5 121943 4034 1
 5 7 -5 55537 3173 1
 6 7 -5 207733 5952 1
 7 7 -5 41311 2896 1
 8 7 -5 506373 11729 1
 9 7 -5 4097 2208 1
 10 7 -5 292916 9002 1
 11 7 -5 10570 2653 1
 12 7 -5 45928 4365 1
 13 7 -5 7128 3386 1
 14 7 -5 45336 5045 1
 15 7 -5 7650 4139 1
 16 7 -5 22626 5587 1
 17 7 -5 32256 6811 1
 18 7 -5 61363 8899 1
 1 8 -5 34887 1890 1
 2 8 -5 148653 4366 1
 3 8 -5 395564 8788 1
 4 8 -5 175742 5353 1
 5 8 -5 25701 2612 1
 6 8 -5 212004 6391 1
 7 8 -5 30420 2740 1
 8 8 -5 226429 7248 1
 9 8 -5 15037 2741 1
 10 8 -5 204685 7258 1
 11 8 -5 44649 3692 1
 12 8 -5 16358 3412 1
 13 8 -5 56153 5036 1
 14 8 -5 58827 6982 1
 15 8 -5 43275 5545 1
 16 8 -5 28520 5645 1
 17 8 -5 3548 5183 1
 1 9 -5 143525 4849 1
 2 9 -5 10587 1764 1
 3 9 -5 228163 6173 1
 4 9 -5 15701 1995 1
 5 9 -5 275197 7738 1
 6 9 -5 52671 3262 1
 7 9 -5 32630 2963 1
 8 9 -5 27928 3241 1
 9 9 -5 25696 3222 1
 10 9 -5 28940 3663 1
 11 9 -5 44514 4021 1
 12 9 -5 29094 4378 1
 13 9 -5 114420 7135 1
 14 9 -5 -112 3780 1
 15 9 -5 99788 8044 1
 16 9 -5 6833 6117 1
 17 9 -5 99242 12903 1
 1 10 -5 209964 6062 1
 2 10 -5 11560 2039 1
 3 10 -5 106400 4289 1
 4 10 -5 129437 4840 1
 5 10 -5 140938 5311 1
 6 10 -5 33246 3781 1
 7 10 -5 15378 3574 1
 8 10 -5 103860 5508 1
 9 10 -5 15749 3228 1
 10 10 -5 51232 4359 1
 11 10 -5 61751 4934 1
 12 10 -5 12027 4506 1
 13 10 -5 67179 6807 1
 14 10 -5 12063 4833 1
 15 10 -5 82663 8842 1
 16 10 -5 10365 7184 1
 1 11 -5 83013 5429 1
 2 11 -5 11660 2587 1
 3 11 -5 20538 3354 1
 4 11 -5 94999 5359 1
 5 11 -5 3755 2829 1
 6 11 -5 168294 7993 1
 7 11 -5 37306 4335 1
 8 11 -5 136189 7003 1
 9 11 -5 30148 3922 1
 10 11 -5 130592 6534 1
 11 11 -5 8625 4252 1
 12 11 -5 103115 8766 1
 13 11 -5 41774 6508 1
 14 11 -5 25536 6561 1
 15 11 -5 6330 6698 1
 1 12 -5 60288 4380 1
 2 12 -5 57479 4357 1
 3 12 -5 23416 3721 1
 4 12 -5 58544 4648 1
 5 12 -5 42605 4357 1
 6 12 -5 155937 7747 1
 7 12 -5 52152 4798 1
 8 12 -5 59728 5404 1
 9 12 -5 27449 4571 1
 10 12 -5 205915 11285 1
 11 12 -5 34580 6605 1
 12 12 -5 27445 6740 1
 13 12 -5 16918 7356 1
 14 12 -5 19134 8007 1
 1 13 -5 210252 9897 1
 2 13 -5 7588 3226 1
 3 13 -5 52373 4892 1
 4 13 -5 10792 3949 1
 5 13 -5 66827 5710 1
 6 13 -5 20271 4650 1
 7 13 -5 55741 6008 1
 8 13 -5 7648 4751 1
 9 13 -5 45866 6326 1
 10 13 -5 10253 5426 1
 11 13 -5 57537 9562 1
 12 13 -5 230 5778 1
 13 13 -5 75069 12979 1
 1 14 -5 60703 7125 1
 2 14 -5 16950 5032 1
 3 14 -5 48776 6168 1
 4 14 -5 50437 6735 1
 5 14 -5 18563 4953 1
 6 14 -5 50997 6892 1
 7 14 -5 15116 5237 1
 8 14 -5 44488 6818 1
 9 14 -5 30903 6956 1
 10 14 -5 11309 7108 1
 11 14 -5 14999 10242 1
 1 15 -5 8641 5064 1
 2 15 -5 33382 5790 1
 3 15 -5 6989 5359 1
 4 15 -5 51493 9506 1
 5 15 -5 1074 4841 1
 6 15 -5 98153 11428 1
 7 15 -5 6426 5690 1
 8 15 -5 114389 11094 1
 9 15 -5 4381 6696 1
 1 16 -5 43355 8316 1
 2 16 -5 15950 7206 1
 3 16 -5 58342 9224 1
 4 16 -5 -2520 5882 1
 5 16 -5 14750 7013 1
 6 16 -5 11659 7878 1
 2 0 -4 2464969 74948 1
 4 0 -4 371526 10907 1
 6 0 -4 1088288 27183 1
 8 0 -4 413619 12378 1
 10 0 -4 109299 6943 1
 12 0 -4 863193 24359 1
 14 0 -4 7022 5116 1
 16 0 -4 337612 15401 1
 18 0 -4 30066 7616 1
 20 0 -4 285690 39157 1
 1 1 -4 560375 15551 1
 2 1 -4 69002 2203 1
 3 1 -4 408109 8370 1
 4 1 -4 1921320 33165 1
 5 1 -4 1641110 27159 1
 6 1 -4 360932 6831 1
 7 1 -4 9691 1685 1
 8 1 -4 122245 4145 1
 9 1 -4 1303855 22706 1
 10 1 -4 241226 7264 1
 11 1 -4 103807 4447 1
 12 1 -4 9353 2368 1
 13 1 -4 261852 8304 1
 14 1 -4 548150 14910 1
 15 1 -4 27184 4060 1
 16 1 -4 34066 4288 1
 17 1 -4 39329 6530 1
 18 1 -4 107826 7874 1
 19 1 -4 209696 12358 1
 20 1 -4 8056 6152 1
 0 2 -4 122726 4578 1
 1 2 -4 143443 4100 1
 2 2 -4 3366 894 1
 3 2 -4 1723855 30077 1
 4 2 -4 115123 3227 1
 5 2 -4 743155 13514 1
 6 2 -4 13557 1430 1
 7 2 -4 1716745 29589 1
 8 2 -4 51488 2575 1
 9 2 -4 9485 1703 1
 10 2 -4 12423 2255 1
 11 2 -4 694346 14456 1
 12 2 -4 1744 2179 1
 13 2 -4 138319 6030 1
 14 2 -4 10822 3138 1
 15 2 -4 224832 8736 1
 16 2 -4 15068 3981 1
 17 2 -4 97520 7571 1
 18 2 -4 2788 4276 1
 19 2 -4 19353 4993 1
 20 2 -4 5030 6639 1
 0 3 -4 1959478 49861 1
 1 3 -4 563809 11724 1
 2 3 -4 364445 6946 1
 3 3 -4 909205 16956 1
 4 3 -4 2655696 46716 1
 5 3 -4 65375 2608 1
 6 3 -4 399733 8573 1
 7 3 -4 13005 1942 1
 8 3 -4 328612 7596 1
 9 3 -4 714965 13207 1
 10 3 -4 498849 10602 1
 11 3 -4 9498 2220 1
 12 3 -4 93524 4360 1
 13 3 -4 103103 5653 1
 14 3 -4 466847 13384 1
 15 3 -4 54367 5261 1
 16 3 -4 8024 5233 1
 17 3 -4 56392 8715 1
 18 3 -4 218973 10494 1
 19 3 -4 60078 7228 1
 20 3 -4 21782 7746 1
 0 4 -4 243071 7156 1
 1 4 -4 151431 3455 1
 2 4 -4 3435178 58362 1
 3 4 -4 199106 4685 1
 4 4 -4 460301 9025 1
 5 4 -4 30939 2109 1
 6 4 -4 547283 11613 1
 7 4 -4 179818 5336 1
 8 4 -4 835166 16167 1
 9 4 -4 26750 2187 1
 10 4 -4 155480 5098 1
 11 4 -4 21231 2672 1
 12 4 -4 372048 10090 1
 13 4 -4 11650 3393 1
 14 4 -4 11022 3660 1
 15 4 -4 15203 3969 1
 16 4 -4 493177 16012 1
 17 4 -4 20550 5631 1
 18 4 -4 8073 4759 1
 19 4 -4 11943 5297 1
 0 5 -4 200589 6068 1
 1 5 -4 328639 6147 1
 2 5 -4 29906 2054 1
 3 5 -4 466708 9032 1
 4 5 -4 155926 4737 1
 5 5 -4 1094323 20629 1
 6 5 -4 44341 2672 1
 7 5 -4 309339 7504 1
 8 5 -4 112449 4559 1
 9 5 -4 1143756 22526 1
 10 5 -4 175515 5466 1
 11 5 -4 18203 2919 1
 12 5 -4 66305 4355 1
 13 5 -4 427145 12775 1
 14 5 -4 291616 10284 1
 15 5 -4 60833 5570 1
 16 5 -4 10434 5823 1
 17 5 -4 21771 5267 1
 18 5 -4 30912 6130 1
 19 5 -4 84705 8560 1
 0 6 -4 38073 2869 1
 1 6 -4 466981 8302 1
 2 6 -4 177808 4661 1
 3 6 -4 897874 16344 1
 4 6 -4 178589 5115 1
 5 6 -4 29508 2399 1
 6 6 -4 131571 4504 1
 7 6 -4 1392927 30068 1
 8 6 -4 127412 5053 1
 9 6 -4 234960 6892 1
 10 6 -4 24511 2765 1
 11 6 -4 716151 15637 1
 12 6 -4 213321 8152 1
 13 6 -4 62155 4591 1
 14 6 -4 38470 4785 1
 15 6 -4 183914 9160 1
 16 6 -4 46750 6313 1
 17 6 -4 134342 9164 1
 18 6 -4 -1813 5106 1
 19 6 -4 38253 7682 1
 0 7 -4 1621208 39951 1
 1 7 -4 11021 1440 1
 2 7 -4 616636 11595 1
 3 7 -4 5850 1489 1
 4 7 -4 1348853 25343 1
 5 7 -4 494355 10486 1
 6 7 -4 151041 5161 1
 7 7 -4 3772 1809 1
 8 7 -4 327963 8335 1
 9 7 -4 130686 5281 1
 10 7 -4 349763 9243 1
 11 7 -4 21218 3091 1
 12 7 -4 17514 4005 1
 13 7 -4 15 3335 1
 14 7 -4 270591 11119 1
 15 7 -4 2808 4352 1
 16 7 -4 7599 4897 1
 17 7 -4 9097 5061 1
 18 7 -4 211096 13486 1
 0 8 -4 250969 7951 1
 1 8 -4 54758 2371 1
 2 8 -4 1492706 26754 1
 3 8 -4 349977 7725 1
 4 8 -4 105927 3861 1
 5 8 -4 21103 2185 1
 6 8 -4 462374 10534 1
 7 8 -4 223878 6806 1
 8 8 -4 170042 6118 1
 9 8 -4 33611 3227 1
 10 8 -4 76444 4440 1
 11 8 -4 85679 4798 1
 12 8 -4 249785 9333 1
 13 8 -4 14248 3871 1
 14 8 -4 85178 7136 1
 15 8 -4 48360 5584 1
 16 8 -4 320057 14228 1
 17 8 -4 20450 6141 1
 18 8 -4 23584 30268 1
 0 9 -4 143160 6505 1
 1 9 -4 427908 8761 1
 2 9 -4 19859 1948 1
 3 9 -4 203909 5499 1
 4 9 -4 29206 2651 1
 5 9 -4 777516 16288 1
 6 9 -4 13806 2264 1
 7 9 -4 78536 4069 1
 8 9 -4 28053 3232 1
 9 9 -4 660241 15817 1
 10 9 -4 39643 3935 1
 11 9 -4 19240 3639 1
 12 9 -4 5743 3254 1
 13 9 -4 204933 9041 1
 14 9 -4 25831 4788 1
 15 9 -4 89328 7766 1
 16 9 -4 23908 6087 1
 17 9 -4 41659 11880 1
 0 10 -4 181253 7606 1
 1 10 -4 130976 4371 1
 2 10 -4 442526 9844 1
 3 10 -4 224800 6750 1
 4 10 -4 100053 4691 1
 5 10 -4 73717 4184 1
 6 10 -4 86246 4793 1
 7 10 -4 929175 20235 1
 8 10 -4 69155 4759 1
 9 10 -4 22339 3447 1
 10 10 -4 29648 3791 1
 11 10 -4 394781 14765 1
 12 10 -4 108560 7402 1
 13 10 -4 19389 5476 1
 14 10 -4 6147 4578 1
 15 10 -4 86519 9620 1
 16 10 -4 78793 9850 1
 0 11 -4 792076 22498 1
 1 11 -4 43596 3436 1
 2 11 -4 35283 3426 1
 3 11 -4 5599 2596 1
 4 11 -4 604599 15182 1
 5 11 -4 6747 3011 1
 6 11 -4 168446 6927 1
 7 11 -4 13774 3258 1
 8 11 -4 148241 6565 1
 9 11 -4 -20 3370 1
 10 11 -4 213680 8657 1
 11 11 -4 8729 4429 1
 12 11 -4 14922 5114 1
 13 11 -4 29024 5624 1
 14 11 -4 287169 14553 1
 15 11 -4 12615 6627 1
 0 12 -4 17141 5401 1
 1 12 -4 21384 3746 1
 2 12 -4 557195 14918 1
 3 12 -4 151388 7143 1
 4 12 -4 10352 3518 1
 5 12 -4 93997 6544 1
 6 12 -4 161723 7594 1
 7 12 -4 203783 8985 1
 8 12 -4 43512 5740 1
 9 12 -4 8932 4572 1
 10 12 -4 46969 7581 1
 11 12 -4 80284 8685 1
 12 12 -4 159739 11757 1
 13 12 -4 13047 6618 1
 14 12 -4 20340 7637 1
 0 13 -4 39946 9361 1
 1 13 -4 310818 13040 1
 2 13 -4 12183 3645 1
 3 13 -4 40964 4500 1
 4 13 -4 13051 4050 1
 5 13 -4 340234 12641 1
 6 13 -4 55659 5883 1
 7 13 -4 68584 6237 1
 8 13 -4 16022 5277 1
 9 13 -4 450974 18019 1
 10 13 -4 9814 5441 1
 11 13 -4 32619 7434 1
 12 13 -4 8096 6321 1
 13 13 -4 206728 16891 1
 0 14 -4 204263 14588 1
 1 14 -4 12573 4665 1
 2 14 -4 302421 14729 1
 3 14 -4 147061 9174 1
 4 14 -4 10163 4579 1
 5 14 -4 5590 4364 1
 6 14 -4 86090 8179 1
 7 14 -4 163316 10529 1
 8 14 -4 99509 8801 1
 9 14 -4 22748 5961 1
 10 14 -4 22901 7180 1
 11 14 -4 99533 11703 1
 0 15 -4 328334 22631 1
 1 15 -4 24401 5821 1
 2 15 -4 43475 6401 1
 3 15 -4 1451 4815 1
 4 15 -4 254690 14092 1
 5 15 -4 -2219 5010 1
 6 15 -4 47766 6779 1
 7 15 -4 3373 5032 1
 8 15 -4 80097 8780 1
 9 15 -4 -1538 5904 1
 0 16 -4 7896 8076 1
 1 16 -4 65146 8748 1
 2 16 -4 63952 9753 1
 3 16 -4 119266 11136 1
 4 16 -4 1340 6268 1
 5 16 -4 15281 7753 1
 6 16 -4 15028 7684 1
 2 0 -3 2632459 75336 1
 4 0 -3 580296 15752 1
 6 0 -3 476460 12350 1
 8 0 -3 912932 23825 1
 10 0 -3 524639 18175 1
 12 0 -3 72894 5538 1
 14 0 -3 165374 14076 1
 16 0 -3 48062 9027 1
 18 0 -3 37540 8495 1
 20 0 -3 128275 14782 1
 1 1 -3 703535 36709 1
 2 1 -3 1011873 19972 1
 3 1 -3 1075403 20348 1
 4 1 -3 358791 6831 1
 5 1 -3 324492 6108 1
 6 1 -3 11057 2008 1
 7 1 -3 14526 1801 1
 8 1 -3 319549 7223 1
 9 1 -3 109441 5570 1
 10 1 -3 77695 4107 1
 11 1 -3 11723 2237 1
 12 1 -3 93758 4472 1
 13 1 -3 247375 7811 1
 14 1 -3 19249 3304 1
 15 1 -3 47974 4525 1
 16 1 -3 14181 3757 1
 17 1 -3 91843 7968 1
 18 1 -3 33431 5648 1
 19 1 -3 29876 5864 1
 20 1 -3 7091 6058 1
 1 2 -3 702059 15062 1
 2 2 -3 622786 11975 1
 3 2 -3 973992 18173 1
 4 2 -3 137126 3597 1
 5 2 -3 733933 14135 1
 6 2 -3 70130 2800 1
 7 2 -3 390712 8559 1
 8 2 -3 67312 2741 1
 9 2 -3 87816 3427 1
 10 2 -3 24888 2379 1
 11 2 -3 128436 4933 1
 12 2 -3 -1247 2323 1
 13 2 -3 187633 7460 1
 14 2 -3 11624 3156 1
 15 2 -3 263334 9949 1
 16 2 -3 9904 4009 1
 17 2 -3 16068 5196 1
 18 2 -3 4028 4249 1
 19 2 -3 91708 8027 1
 20 2 -3 14755 6420 1
 1 3 -3 371918 7268 1
 2 3 -3 224061 4892 1
 3 3 -3 268019 6000 1
 4 3 -3 488518 9662 1
 5 3 -3 215622 5390 1
 6 3 -3 369006 8319 1
 7 3 -3 18632 1989 1
 8 3 -3 643283 12062 1
 9 3 -3 45098 2754 1
 10 3 -3 96709 4567 1
 11 3 -3 17903 2271 1
 12 3 -3 74579 4155 1
 13 3 -3 48384 4269 1
 14 3 -3 14083 3347 1
 15 3 -3 16884 4117 1
 16 3 -3 5638 3980 1
 17 3 -3 112421 7966 1
 18 3 -3 54577 6253 1
 19 3 -3 12565 5246 1
 20 3 -3 26583 6926 1
 1 4 -3 61509 2554 1
 2 4 -3 165225 4092 1
 3 4 -3 168527 4059 1
 4 4 -3 405665 8220 1
 5 4 -3 277876 6482 1
 6 4 -3 749186 14877 1
 7 4 -3 6836 1933 1
 8 4 -3 233861 6546 1
 9 4 -3 4210 1668 1
 10 4 -3 435013 10070 1
 11 4 -3 44384 2876 1
 12 4 -3 71312 4475 1
 13 4 -3 32874 4063 1
 14 4 -3 108836 5765 1
 15 4 -3 2836 3692 1
 16 4 -3 102978 6976 1
 17 4 -3 12718 4840 1
 18 4 -3 3762 4339 1
 19 4 -3 21924 5912 1
 1 5 -3 175411 3832 1
 2 5 -3 37989 2021 1
 3 5 -3 342029 7764 1
 4 5 -3 9818 1653 1
 5 5 -3 86924 4631 1
 6 5 -3 122525 4117 1
 7 5 -3 339927 7915 1
 8 5 -3 170068 5546 1
 9 5 -3 79523 3995 1
 10 5 -3 77462 4342 1
 11 5 -3 8864 2263 1
 12 5 -3 7417 2815 1
 13 5 -3 175118 7283 1
 14 5 -3 13124 3520 1
 15 5 -3 67010 5970 1
 16 5 -3 8358 4844 1
 17 5 -3 147991 10162 1
 18 5 -3 14990 5502 1
 19 5 -3 10043 5850 1
 1 6 -3 1097297 18750 1
 2 6 -3 90015 3330 1
 3 6 -3 268708 6145 1
 4 6 -3 42881 2594 1
 5 6 -3 389061 8706 1
 6 6 -3 251863 7433 1
 7 6 -3 31134 2596 1
 8 6 -3 11370 1995 1
 9 6 -3 13936 2701 1
 10 6 -3 22265 2647 1
 11 6 -3 211616 7294 1
 12 6 -3 51508 4103 1
 13 6 -3 41211 4257 1
 14 6 -3 7635 3615 1
 15 6 -3 157872 8778 1
 16 6 -3 9716 4801 1
 17 6 -3 48705 6770 1
 18 6 -3 2736 4812 1
 19 6 -3 94462 12352 1
 1 7 -3 41116 1994 1
 2 7 -3 88443 3156 1
 3 7 -3 108649 3765 1
 4 7 -3 318115 7301 1
 5 7 -3 136966 4416 1
 6 7 -3 267130 7261 1
 7 7 -3 14056 2185 1
 8 7 -3 237471 6875 1
 9 7 -3 14394 2505 1
 10 7 -3 100712 4769 1
 11 7 -3 414 2418 1
 12 7 -3 426968 11966 1
 13 7 -3 20387 3712 1
 14 7 -3 7295 3556 1
 15 7 -3 -1736 3979 1
 16 7 -3 10077 5045 1
 17 7 -3 42262 6218 1
 18 7 -3 47331 7804 1
 1 8 -3 159731 4097 1
 2 8 -3 53199 2499 1
 3 8 -3 98110 3702 1
 4 8 -3 146552 4609 1
 5 8 -3 58746 3159 1
 6 8 -3 413675 9943 1
 7 8 -3 5693 2014 1
 8 8 -3 141129 5273 1
 9 8 -3 873 2309 1
 10 8 -3 241816 8077 1
 11 8 -3 48664 4003 1
 12 8 -3 41316 5135 1
 13 8 -3 21063 3994 1
 14 8 -3 69459 7628 1
 15 8 -3 13373 4984 1
 16 8 -3 26775 6067 1
 17 8 -3 11079 5897 1
 18 8 -3 2402 6761 1
 1 9 -3 275045 6546 1
 2 9 -3 51063 2980 1
 3 9 -3 412302 9030 1
 4 9 -3 17116 2110 1
 5 9 -3 57694 3248 1
 6 9 -3 45130 3042 1
 7 9 -3 208083 6998 1
 8 9 -3 20331 3338 1
 9 9 -3 75734 4464 1
 10 9 -3 36502 3617 1
 11 9 -3 22955 3482 1
 12 9 -3 14005 3872 1
 13 9 -3 159945 8345 1
 14 9 -3 13184 4408 1
 15 9 -3 50800 6400 1
 16 9 -3 4259 5130 1
 17 9 -3 91047 12956 1
 1 10 -3 320864 7478 1
 2 10 -3 63219 3334 1
 3 10 -3 69368 3521 1
 4 10 -3 19490 2813 1
 5 10 -3 42258 3416 1
 6 10 -3 36175 3260 1
 7 10 -3 26241 3203 1
 8 10 -3 33877 4120 1
 9 10 -3 5614 2991 1
 10 10 -3 109552 5883 1
 11 10 -3 78899 5370 1
 12 10 -3 14712 4317 1
 13 10 -3 18429 4641 1
 14 10 -3 7190 4716 1
 15 10 -3 117458 9269 1
 16 10 -3 14838 6644 1
 1 11 -3 18386 2790 1
 2 11 -3 45698 3411 1
 3 11 -3 1420 2455 1
 4 11 -3 143495 6194 1
 5 11 -3 9023 2655 1
 6 11 -3 134364 6299 1
 7 11 -3 2019 2603 1
 8 11 -3 324656 10426 1
 9 11 -3 -2625 2625 1
 10 11 -3 91700 5650 1
 11 11 -3 8732 4199 1
 12 11 -3 58862 6678 1
 13 11 -3 17227 5259 1
 14 11 -3 33295 7357 1
 15 11 -3 13372 7004 1
 1 12 -3 4057 2888 1
 2 12 -3 57971 5157 1
 3 12 -3 60795 4840 1
 4 12 -3 50672 5510 1
 5 12 -3 160128 7425 1
 6 12 -3 118053 6983 1
 7 12 -3 41610 4515 1
 8 12 -3 45719 5053 1
 9 12 -3 8425 4472 1
 10 12 -3 162612 10547 1
 11 12 -3 18105 6080 1
 12 12 -3 35754 7096 1
 13 12 -3 23318 7302 1
 14 12 -3 3339 6594 1
 1 13 -3 164029 8644 1
 2 13 -3 10083 3576 1
 3 13 -3 251561 9778 1
 4 13 -3 5625 4525 1
 5 13 -3 55995 5336 1
 6 13 -3 16476 4221 1
 7 13 -3 20197 4748 1
 8 13 -3 23051 5080 1
 9 13 -3 46769 5901 1
 10 13 -3 23173 5608 1
 11 13 -3 4413 6129 1
 12 13 -3 13581 6578 1
 13 13 -3 128039 13877 1
 1 14 -3 83184 7324 1
 2 14 -3 36839 5893 1
 3 14 -3 39793 5705 1
 4 14 -3 3791 3887 1
 5 14 -3 19935 4996 1
 6 14 -3 41545 6076 1
 7 14 -3 35643 7302 1
 8 14 -3 64208 7032 1
 9 14 -3 7198 5028 1
 10 14 -3 48517 8242 1
 11 14 -3 29931 8134 1
 1 15 -3 7680 4998 1
 2 15 -3 29024 5958 1
 3 15 -3 -2834 4910 1
 4 15 -3 79500 8663 1
 5 15 -3 3920 4991 1
 6 15 -3 57118 7220 1
 7 15 -3 3495 5067 1
 8 15 -3 103801 9413 1
 9 15 -3 10132 6232 1
 1 16 -3 38330 7710 1
 2 16 -3 13970 6459 1
 3 16 -3 30828 8313 1
 4 16 -3 25483 7505 1
 5 16 -3 30802 7568 1
 6 16 -3 30535 8639 1
 2 0 -2 2324670 68074 1
 4 0 -2 2780365 70706 1
 6 0 -2 435230 12842 1
 8 0 -2 1292173 31026 1
 10 0 -2 730956 22512 1
 12 0 -2 325195 14333 1
 14 0 -2 337927 15034 1
 16 0 -2 61668 8713 1
 18 0 -2 144034 12095 1
 20 0 -2 81242 12748 1
 1 1 -2 58139 32368 1
 2 1 -2 1097132 23041 1
 3 1 -2 644721 13740 1
 4 1 -2 1177504 20991 1
 5 1 -2 543292 9945 1
 6 1 -2 281769 6386 1
 7 1 -2 1119111 19674 1
 8 1 -2 214788 5393 1
 9 1 -2 921057 16705 1
 10 1 -2 122170 4606 1
 11 1 -2 147858 5212 1
 12 1 -2 138584 5044 1
 13 1 -2 330501 9177 1
 14 1 -2 367772 11058 1
 15 1 -2 50947 4520 1
 16 1 -2 36759 4378 1
 17 1 -2 40803 6139 1
 18 1 -2 79321 6778 1
 19 1 -2 100072 8440 1
 20 1 -2 28242 6602 1
 0 2 -2 930888 29214 1
 1 2 -2 1141308 23492 1
 2 2 -2 432723 8326 1
 3 2 -2 1898899 35155 1
 4 2 -2 519992 10175 1
 5 2 -2 1404211 25061 1
 6 2 -2 15155 1392 1
 7 2 -2 1126187 20426 1
 8 2 -2 27665 2163 1
 9 2 -2 625347 12322 1
 10 2 -2 1676 1629 1
 11 2 -2 528575 11229 1
 12 2 -2 56 2045 1
 13 2 -2 223746 7552 1
 14 2 -2 37048 3874 1
 15 2 -2 105985 6952 1
 16 2 -2 22679 4569 1
 17 2 -2 97891 7450 1
 18 2 -2 5171 4181 1
 19 2 -2 73089 7219 1
 20 2 -2 7155 6070 1
 0 3 -2 4326764 112334 1
 1 3 -2 93245 2630 1
 2 3 -2 717352 13125 1
 3 3 -2 237272 5863 1
 4 3 -2 1776373 32862 1
 5 3 -2 929730 17098 1
 6 3 -2 511755 10168 1
 7 3 -2 401222 8665 1
 8 3 -2 368594 8053 1
 9 3 -2 274084 7017 1
 10 3 -2 346265 9494 1
 11 3 -2 259573 7252 1
 12 3 -2 103609 4708 1
 13 3 -2 112572 5949 1
 14 3 -2 227505 9386 1
 15 3 -2 -1559 3499 1
 16 3 -2 167436 8369 1
 17 3 -2 29430 5051 1
 18 3 -2 112124 8438 1
 19 3 -2 53242 7526 1
 20 3 -2 47398 8939 1
 0 4 -2 2498164 57650 1
 1 4 -2 110938 2823 1
 2 4 -2 2859191 48703 1
 3 4 -2 75356 2551 1
 4 4 -2 1172458 20817 1
 5 4 -2 56691 2532 1
 6 4 -2 1218169 22640 1
 7 4 -2 269066 6887 1
 8 4 -2 109878 4057 1
 9 4 -2 31853 2353 1
 10 4 -2 222592 7505 1
 11 4 -2 71818 3686 1
 12 4 -2 386655 10488 1
 13 4 -2 20749 3646 1
 14 4 -2 209528 8430 1
 15 4 -2 2656 3704 1
 16 4 -2 469303 17224 1
 17 4 -2 41389 5833 1
 18 4 -2 94572 7906 1
 19 4 -2 8329 5647 1
 0 5 -2 620412 16097 1
 1 5 -2 340435 6371 1
 2 5 -2 356259 7213 1
 3 5 -2 386876 8135 1
 4 5 -2 201070 5110 1
 5 5 -2 1139379 20747 1
 6 5 -2 45871 2637 1
 7 5 -2 453680 9476 1
 8 5 -2 124425 4498 1
 9 5 -2 241243 6906 1
 10 5 -2 96497 4198 1
 11 5 -2 118142 4836 1
 12 5 -2 140200 6168 1
 13 5 -2 165837 7002 1
 14 5 -2 80952 5474 1
 15 5 -2 212600 9318 1
 16 5 -2 43119 5958 1
 17 5 -2 81229 7542 1
 18 5 -2 21001 5777 1
 19 5 -2 8316 5635 1
 0 6 -2 25079 2299 1
 1 6 -2 810245 13196 1
 2 6 -2 97380 3188 1
 3 6 -2 703187 13253 1
 4 6 -2 49946 2564 1
 5 6 -2 289744 7160 1
 6 6 -2 617655 13028 1
 7 6 -2 1158998 23016 1
 8 6 -2 50205 3000 1
 9 6 -2 514029 11093 1
 10 6 -2 8902 2260 1
 11 6 -2 735235 15594 1
 12 6 -2 10075 3115 1
 13 6 -2 108998 6000 1
 14 6 -2 142234 7536 1
 15 6 -2 61391 6093 1
 16 6 -2 40382 5826 1
 17 6 -2 140586 9260 1
 18 6 -2 14369 5542 1
 19 6 -2 50945 8929 1
 0 7 -2 3779797 85044 1
 1 7 -2 74246 2927 1
 2 7 -2 951559 16998 1
 3 7 -2 146500 4455 1
 4 7 -2 668532 13439 1
 5 7 -2 5905 1729 1
 6 7 -2 226216 6433 1
 7 7 -2 141835 5753 1
 8 7 -2 289688 8258 1
 9 7 -2 82736 4354 1
 10 7 -2 486074 11602 1
 11 7 -2 14708 2860 1
 12 7 -2 165567 7038 1
 13 7 -2 79363 8057 1
 14 7 -2 81489 6083 1
 15 7 -2 11834 4812 1
 16 7 -2 149607 9582 1
 17 7 -2 12085 5717 1
 18 7 -2 116367 9964 1
 0 8 -2 250094 8043 1
 1 8 -2 279384 6253 1
 2 8 -2 520084 10173 1
 3 8 -2 6058 1591 1
 4 8 -2 358795 7985 1
 5 8 -2 71665 3348 1
 6 8 -2 592044 13137 1
 7 8 -2 120940 4780 1
 8 8 -2 135810 5289 1
 9 8 -2 81090 4250 1
 10 8 -2 102226 5400 1
 11 8 -2 229059 7700 1
 12 8 -2 362333 12946 1
 13 8 -2 15446 3716 1
 14 8 -2 148700 8450 1
 15 8 -2 4948 4459 1
 16 8 -2 173110 12181 1
 17 8 -2 7436 5887 1
 18 8 -2 47945 9483 1
 0 9 -2 78545 4619 1
 1 9 -2 374818 8000 1
 2 9 -2 110911 3967 1
 3 9 -2 265944 6690 1
 4 9 -2 32029 2738 1
 5 9 -2 695691 14254 1
 6 9 -2 15740 2284 1
 7 9 -2 485445 11549 1
 8 9 -2 7503 2675 1
 9 9 -2 649603 15651 1
 10 9 -2 9842 3162 1
 11 9 -2 194146 7679 1
 12 9 -2 10864 3692 1
 13 9 -2 199514 9457 1
 14 9 -2 43401 5573 1
 15 9 -2 111835 8167 1
 16 9 -2 12121 5794 1
 17 9 -2 45561 9951 1
 0 10 -2 129247 5736 1
 1 10 -2 239924 6316 1
 2 10 -2 434400 9674 1
 3 10 -2 171629 5512 1
 4 10 -2 107623 4436 1
 5 10 -2 77104 4087 1
 6 10 -2 86306 4276 1
 7 10 -2 431783 11680 1
 8 10 -2 59036 4311 1
 9 10 -2 227931 8928 1
 10 10 -2 70691 5011 1
 11 10 -2 202777 8364 1
 12 10 -2 74206 6575 1
 13 10 -2 74466 6686 1
 14 10 -2 74765 8472 1
 15 10 -2 38564 6522 1
 16 10 -2 26497 7378 1
 0 11 -2 787377 22297 1
 1 11 -2 2060 1979 1
 2 11 -2 355225 10601 1
 3 11 -2 33134 3227 1
 4 11 -2 578418 14805 1
 5 11 -2 54126 3959 1
 6 11 -2 153550 6950 1
 7 11 -2 19720 3425 1
 8 11 -2 243927 11593 1
 9 11 -2 16463 3521 1
 10 11 -2 96107 6450 1
 11 11 -2 10389 4539 1
 12 11 -2 147960 9054 1
 13 11 -2 -3329 4402 1
 14 11 -2 168724 11261 1
 15 11 -2 -459 7425 1
 0 12 -2 157433 11374 1
 1 12 -2 24819 3417 1
 2 12 -2 217341 8782 1
 3 12 -2 412651 12861 1
 4 12 -2 156301 7617 1
 5 12 -2 175042 8798 1
 6 12 -2 128746 6517 1
 7 12 -2 176161 8822 1
 8 12 -2 50174 5657 1
 9 12 -2 141313 8192 1
 10 12 -2 53919 6782 1
 11 12 -2 22045 5958 1
 12 12 -2 150261 12459 1
 13 12 -2 30561 8031 1
 14 12 -2 55350 9693 1
 0 13 -2 14411 5764 1
 1 13 -2 209392 10047 1
 2 13 -2 13786 3677 1
 3 13 -2 192477 8448 1
 4 13 -2 2452 3340 1
 5 13 -2 158504 8078 1
 6 13 -2 7524 3708 1
 7 13 -2 110056 7668 1
 8 13 -2 11117 5048 1
 9 13 -2 327098 16513 1
 10 13 -2 575 4533 1
 11 13 -2 117847 14302 1
 12 13 -2 5026 6304 1
 13 13 -2 109430 12231 1
 0 14 -2 236308 19839 1
 1 14 -2 48571 5715 1
 2 14 -2 310957 14050 1
 3 14 -2 35915 5275 1
 4 14 -2 60374 5873 1
 5 14 -2 40560 6068 1
 6 14 -2 58504 6689 1
 7 14 -2 108743 9525 1
 8 14 -2 57388 7523 1
 9 14 -2 71119 7490 1
 10 14 -2 57350 8247 1
 11 14 -2 97756 11237 1
 0 15 -2 229225 16771 1
 1 15 -2 10125 4900 1
 2 15 -2 79584 8659 1
 3 15 -2 -2422 5131 1
 4 15 -2 214352 12948 1
 5 15 -2 -2409 4651 1
 6 15 -2 87597 8195 1
 7 15 -2 5016 5015 1
 8 15 -2 67512 8675 1
 9 15 -2 6392 5860 1
 0 16 -2 68623 14094 1
 1 16 -2 44054 8059 1
 2 16 -2 29885 6970 1
 3 16 -2 92487 10853 1
 4 16 -2 21416 7090 1
 5 16 -2 43376 8408 1
 6 16 -2 31618 8702 1
 2 0 -1 103810 4364 1
 4 0 -1 190199 6617 1
 6 0 -1 878181 22344 1
 8 0 -1 896670 22792 1
 10 0 -1 476316 15209 1
 12 0 -1 580492 17779 1
 14 0 -1 196039 10786 1
 16 0 -1 26413 7074 1
 18 0 -1 73608 9046 1
 20 0 -1 34711 10521 1
 1 1 -1 24696 19312 1
 2 1 -1 146312 3795 1
 3 1 -1 596184 13645 1
 4 1 -1 79917 2637 1
 5 1 -1 144350 3835 1
 6 1 -1 387337 7562 1
 7 1 -1 41664 2227 1
 8 1 -1 253251 6238 1
 9 1 -1 27050 2127 1
 10 1 -1 471306 10637 1
 11 1 -1 126632 4683 1
 12 1 -1 26746 2791 1
 13 1 -1 72970 4255 1
 14 1 -1 11666 3016 1
 15 1 -1 38515 4925 1
 16 1 -1 10913 3523 1
 17 1 -1 28726 5592 1
 18 1 -1 33646 5405 1
 19 1 -1 41927 6641 1
 20 1 -1 13079 6262 1
 1 2 -1 443245 10776 1
 2 2 -1 11659 1190 1
 3 2 -1 1353833 26106 1
 4 2 -1 702329 13052 1
 5 2 -1 435363 8859 1
 6 2 -1 19490 1571 1
 7 2 -1 482984 9822 1
 8 2 -1 6600 1721 1
 9 2 -1 95093 3616 1
 10 2 -1 6699 1837 1
 11 2 -1 58770 3102 1
 12 2 -1 43473 3116 1
 13 2 -1 286566 8534 1
 14 2 -1 -1826 2612 1
 15 2 -1 70569 5142 1
 16 2 -1 24488 4702 1
 17 2 -1 303126 15358 1
 18 2 -1 -180 4159 1
 19 2 -1 11075 5333 1
 20 2 -1 5642 5944 1
 1 3 -1 443722 8443 1
 2 3 -1 180807 4502 1
 3 3 -1 707026 12393 1
 4 3 -1 369246 7112 1
 5 3 -1 169164 4512 1
 6 3 -1 554071 11126 1
 7 3 -1 251466 6517 1
 8 3 -1 137266 4515 1
 9 3 -1 23461 2289 1
 10 3 -1 374928 9963 1
 11 3 -1 100615 4281 1
 12 3 -1 125773 5203 1
 13 3 -1 72675 5030 1
 14 3 -1 116736 6316 1
 15 3 -1 21978 4378 1
 16 3 -1 26493 4592 1
 17 3 -1 48887 6077 1
 18 3 -1 21796 5115 1
 19 3 -1 70412 8155 1
 20 3 -1 42025 8425 1
 1 4 -1 295406 5623 1
 2 4 -1 196336 4566 1
 3 4 -1 25299 1680 1
 4 4 -1 668222 12606 1
 5 4 -1 32066 2067 1
 6 4 -1 738722 14555 1
 7 4 -1 39981 2558 1
 8 4 -1 579531 11177 1
 9 4 -1 7872 1756 1
 10 4 -1 157502 5232 1
 11 4 -1 17317 2333 1
 12 4 -1 177198 7175 1
 13 4 -1 28371 3908 1
 14 4 -1 21783 3710 1
 15 4 -1 12803 3927 1
 16 4 -1 17090 4314 1
 17 4 -1 9200 4788 1
 18 4 -1 61158 6705 1
 19 4 -1 9483 5473 1
 1 5 -1 296709 5728 1
 2 5 -1 47145 2158 1
 3 5 -1 393088 8910 1
 4 5 -1 48582 2478 1
 5 5 -1 300242 6908 1
 6 5 -1 115995 3942 1
 7 5 -1 347894 8012 1
 8 5 -1 200097 5829 1
 9 5 -1 31557 2608 1
 10 5 -1 76593 4129 1
 11 5 -1 55547 3538 1
 12 5 -1 6791 2802 1
 13 5 -1 62215 4502 1
 14 5 -1 86562 5881 1
 15 5 -1 229605 9427 1
 16 5 -1 8102 4471 1
 17 5 -1 85835 7708 1
 18 5 -1 1511 4724 1
 19 5 -1 53029 7158 1
 1 6 -1 491415 9424 1
 2 6 -1 13497 1827 1
 3 6 -1 564556 10660 1
 4 6 -1 175778 5321 1
 5 6 -1 115640 4230 1
 6 6 -1 144967 4825 1
 7 6 -1 43069 3055 1
 8 6 -1 139065 4942 1
 9 6 -1 50551 3271 1
 10 6 -1 5791 2242 1
 11 6 -1 57772 3753 1
 12 6 -1 2481 2756 1
 13 6 -1 207086 8452 1
 14 6 -1 4250 3463 1
 15 6 -1 42102 5007 1
 16 6 -1 39701 5852 1
 17 6 -1 132813 9236 1
 18 6 -1 -741 4812 1
 19 6 -1 43793 8341 1
 1 7 -1 208492 4738 1
 2 7 -1 116742 3675 1
 3 7 -1 57655 2615 1
 4 7 -1 100667 3649 1
 5 7 -1 28645 2390 1
 6 7 -1 228203 6555 1
 7 7 -1 13189 2073 1
 8 7 -1 214642 7357 1
 9 7 -1 10041 2335 1
 10 7 -1 371582 11220 1
 11 7 -1 51991 4016 1
 12 7 -1 145200 7103 1
 13 7 -1 16417 3612 1
 14 7 -1 58503 5471 1
 15 7 -1 33351 5444 1
 16 7 -1 22127 5605 1
 17 7 -1 5619 5424 1
 18 7 -1 24568 6070 1
 1 8 -1 254914 5853 1
 2 8 -1 91363 3228 1
 3 8 -1 40316 2526 1
 4 8 -1 149570 4474 1
 5 8 -1 4727 1857 1
 6 8 -1 239528 7364 1
 7 8 -1 59987 3462 1
 8 8 -1 276817 7530 1
 9 8 -1 34994 3250 1
 10 8 -1 103355 4962 1
 11 8 -1 20395 3335 1
 12 8 -1 150783 7101 1
 13 8 -1 45079 4650 1
 14 8 -1 49976 5806 1
 15 8 -1 -275 4382 1
 16 8 -1 24228 6626 1
 17 8 -1 -3704 4984 1
 18 8 -1 27123 8185 1
 1 9 -1 250289 6245 1
 2 9 -1 45678 2586 1
 3 9 -1 205499 5640 1
 4 9 -1 20844 2239 1
 5 9 -1 355972 9007 1
 6 9 -1 47319 3198 1
 7 9 -1 108106 4788 1
 8 9 -1 34171 3362 1
 9 9 -1 24804 3264 1
 10 9 -1 21574 3451 1
 11 9 -1 113945 6333 1
 12 9 -1 5110 3440 1
 13 9 -1 71876 6640 1
 14 9 -1 4451 4250 1
 15 9 -1 150914 9439 1
 16 9 -1 4784 5602 1
 17 9 -1 23573 8158 1
 1 10 -1 263949 6692 1
 2 10 -1 20346 2155 1
 3 10 -1 122305 4790 1
 4 10 -1 53417 3348 1
 5 10 -1 40426 3220 1
 6 10 -1 56809 4342 1
 7 10 -1 123243 5665 1
 8 10 -1 61183 4492 1
 9 10 -1 28364 3955 1
 10 10 -1 77177 5342 1
 11 10 -1 22143 3710 1
 12 10 -1 42737 5756 1
 13 10 -1 115107 7975 1
 14 10 -1 17741 4837 1
 15 10 -1 16959 5774 1
 16 10 -1 2300 5822 1
 1 11 -1 10126 2128 1
 2 11 -1 125391 5482 1
 3 11 -1 25409 3183 1
 4 11 -1 267787 8558 1
 5 11 -1 18073 3276 1
 6 11 -1 244006 8984 1
 7 11 -1 -784 2813 1
 8 11 -1 81695 5415 1
 9 11 -1 2192 3017 1
 10 11 -1 162815 8110 1
 11 11 -1 -18 3627 1
 12 11 -1 50585 6005 1
 13 11 -1 14886 5398 1
 14 11 -1 45172 6762 1
 15 11 -1 21268 7852 1
 1 12 -1 66140 4514 1
 2 12 -1 21521 3606 1
 3 12 -1 74049 5139 1
 4 12 -1 149053 9070 1
 5 12 -1 56436 5723 1
 6 12 -1 68576 6204 1
 7 12 -1 78819 6856 1
 8 12 -1 130745 7658 1
 9 12 -1 47871 6802 1
 10 12 -1 66736 7012 1
 11 12 -1 6815 4886 1
 12 12 -1 27652 7465 1
 13 12 -1 28344 7676 1
 14 12 -1 23220 7418 1
 1 13 -1 189002 9117 1
 2 13 -1 24784 4139 1
 3 13 -1 66215 5199 1
 4 13 -1 -2277 3389 1
 5 13 -1 72368 5838 1
 6 13 -1 12196 4132 1
 7 13 -1 24677 4522 1
 8 13 -1 8584 6002 1
 9 13 -1 13043 4800 1
 10 13 -1 2299 4809 1
 11 13 -1 77230 9722 1
 12 13 -1 1593 6077 1
 13 13 -1 27885 8933 1
 1 14 -1 118918 8370 1
 2 14 -1 5003 4211 1
 3 14 -1 31297 5225 1
 4 14 -1 25281 5026 1
 5 14 -1 13092 4556 1
 6 14 -1 52590 6436 1
 7 14 -1 -567 4753 1
 8 14 -1 47769 6395 1
 9 14 -1 19704 5495 1
 10 14 -1 38438 7767 1
 11 14 -1 28071 8415 1
 1 15 -1 1709 4634 1
 2 15 -1 39898 5897 1
 3 15 -1 93 5272 1
 4 15 -1 46675 8172 1
 5 15 -1 1535 4579 1
 6 15 -1 103413 9311 1
 7 15 -1 5174 5408 1
 8 15 -1 49638 8109 1
 9 15 -1 5650 5760 1
 1 16 -1 33101 6508 1
 2 16 -1 8213 5459 1
 3 16 -1 49290 8233 1
 4 16 -1 26945 6959 1
 5 16 -1 21921 6554 1
 6 16 -1 38858 8649 1
 2 0 0 5685 1206 1
 4 0 0 130382 5272 1
 6 0 0 530601 14934 1
 8 0 0 441917 12624 1
 10 0 0 898053 25133 1
 12 0 0 81798 5480 1
 14 0 0 593201 20136 1
 16 0 0 315 4245 1
 18 0 0 318337 19311 1
 20 0 0 11864 7945 1
 1 1 0 -17134 17134 1
 2 1 0 85584 2639 1
 3 1 0 404094 8601 1
 4 1 0 8389 1318 1
 5 1 0 112 1001 1
 6 1 0 689953 12305 1
 7 1 0 821764 15052 1
 8 1 0 390157 9327 1
 9 1 0 3965 1623 1
 10 1 0 180797 5629 1
 11 1 0 784615 15348 1
 12 1 0 157312 5828 1
 13 1 0 4989 2521 1
 14 1 0 830 2767 1
 15 1 0 11617 3297 1
 16 1 0 270305 10999 1
 17 1 0 29347 5695 1
 18 1 0 8237 4743 1
 19 1 0 8920 4979 1
 20 1 0 14781 6379 1
 0 2 0 519134 15966 1
 1 2 0 512802 12965 1
 2 2 0 50408 1755 1
 3 2 0 209017 5205 1
 4 2 0 1934 1357 1
 5 2 0 4533276 77284 1
 6 2 0 21896 1652 1
 7 2 0 14914 2151 1
 8 2 0 2387 1639 1
 9 2 0 2460061 41665 1
 10 2 0 73191 3524 1
 11 2 0 1518 1963 1
 12 2 0 10411 2223 1
 13 2 0 640155 14533 1
 14 2 0 2748 2716 1
 15 2 0 92447 5844 1
 16 2 0 6289 3825 1
 17 2 0 125798 8800 1
 18 2 0 10884 4778 1
 19 2 0 75759 7751 1
 20 2 0 15176 6174 1
 0 3 0 855 1186 1
 1 3 0 600722 11025 1
 2 3 0 4512826 76648 1
 3 3 0 2006146 37109 1
 4 3 0 145227 3731 1
 5 3 0 20852 1674 1
 6 3 0 801899 14895 1
 7 3 0 224776 5792 1
 8 3 0 52304 2737 1
 9 3 0 219 1647 1
 10 3 0 142751 5091 1
 11 3 0 401393 9873 1
 12 3 0 426047 10847 1
 13 3 0 18903 4743 1
 14 3 0 2891 3201 1
 15 3 0 11160 3956 1
 16 3 0 502501 17193 1
 17 3 0 98935 7414 1
 18 3 0 4019 4260 1
 19 3 0 9001 5598 1
 20 3 0 55625 8140 1
 0 4 0 1522443 34528 1
 1 4 0 131049 3317 1
 2 4 0 3813 1431 1
 3 4 0 21614 1472 1
 4 4 0 2765505 47727 1
 5 4 0 46182 2583 1
 6 4 0 323307 7512 1
 7 4 0 3153 1694 1
 8 4 0 543853 11135 1
 9 4 0 129930 4548 1
 10 4 0 556083 11923 1
 11 4 0 1072 2068 1
 12 4 0 16657 2836 1
 13 4 0 52250 4675 1
 14 4 0 211551 8805 1
 15 4 0 12585 3843 1
 16 4 0 -349 3683 1
 17 4 0 3860 4271 1
 18 4 0 256847 11803 1
 19 4 0 23538 6057 1
 0 5 0 132 1204 1
 1 5 0 187463 4078 1
 2 5 0 884913 15673 1
 3 5 0 1545990 29034 1
 4 5 0 2681 1456 1
 5 5 0 36025 2321 1
 6 5 0 300709 7041 1
 7 5 0 2664367 48707 1
 8 5 0 236335 6575 1
 9 5 0 563 1705 1
 10 5 0 11669 2250 1
 11 5 0 392973 10003 1
 12 5 0 65614 4372 1
 13 5 0 49054 4459 1
 14 5 0 3113 3370 1
 15 5 0 115255 6646 1
 16 5 0 114143 7919 1
 17 5 0 58694 6688 1
 18 5 0 -3551 4330 1
 19 5 0 10131 5542 1
 0 6 0 149705 7176 1
 1 6 0 193341 4585 1
 2 6 0 4056 1471 1
 3 6 0 116864 3544 1
 4 6 0 592053 11869 1
 5 6 0 1568523 29412 1
 6 6 0 7501 1763 1
 7 6 0 8601 1969 1
 8 6 0 142744 4995 1
 9 6 0 927356 18393 1
 10 6 0 2122 2113 1
 11 6 0 2237 2221 1
 12 6 0 2002 2863 1
 13 6 0 391363 11969 1
 14 6 0 137715 7609 1
 15 6 0 27567 4561 1
 16 6 0 3275 4307 1
 17 6 0 55586 6942 1
 18 6 0 11428 5951 1
 19 6 0 188529 14337 1
 0 7 0 11794 2709 1
 1 7 0 49493 2435 1
 2 7 0 2475202 43907 1
 3 7 0 39296 2252 1
 4 7 0 8332 1520 1
 5 7 0 683 1721 1
 6 7 0 487513 10834 1
 7 7 0 279339 7474 1
 8 7 0 322124 8603 1
 9 7 0 94 2032 1
 10 7 0 97950 5273 1
 11 7 0 173567 7503 1
 12 7 0 544626 14729 1
 13 7 0 -1801 3091 1
 14 7 0 4353 3621 1
 15 7 0 20038 5026 1
 16 7 0 220286 11840 1
 17 7 0 10379 5281 1
 18 7 0 4990 5510 1
 0 8 0 1619793 37523 1
 1 8 0 331467 6646 1
 2 8 0 3286 1355 1
 3 8 0 21179 2076 1
 4 8 0 866105 15964 1
 5 8 0 28346 2366 1
 6 8 0 100299 4438 1
 7 8 0 3051 1914 1
 8 8 0 183184 6631 1
 9 8 0 268372 8459 1
 10 8 0 151685 6365 1
 11 8 0 5415 2745 1
 12 8 0 12220 3781 1
 13 8 0 124604 7017 1
 14 8 0 608950 18776 1
 15 8 0 7526 4645 1
 16 8 0 4016 4921 1
 17 8 0 6799 5943 1
 18 8 0 99667 10955 1
 0 9 0 12419 2453 1
 1 9 0 169132 4908 1
 2 9 0 96490 3812 1
 3 9 0 1068220 19927 1
 4 9 0 54 1639 1
 5 9 0 29514 2445 1
 6 9 0 91024 4220 1
 7 9 0 781941 15837 1
 8 9 0 26456 3044 1
 9 9 0 -2378 2378 1
 10 9 0 4695 2568 1
 11 9 0 611300 15475 1
 12 9 0 8817 3440 1
 13 9 0 21141 5490 1
 14 9 0 3790 4136 1
 15 9 0 138348 9285 1
 16 9 0 42184 7553 1
 17 9 0 86076 12918 1
 0 10 0 655051 16942 1
 1 10 0 248769 6223 1
 2 10 0 7262 1979 1
 3 10 0 12428 2164 1
 4 10 0 431029 10034 1
 5 10 0 521442 12038 1
 6 10 0 30971 3097 1
 7 10 0 9697 2593 1
 8 10 0 48925 4057 1
 9 10 0 295121 9868 1
 10 10 0 152130 7177 1
 11 10 0 4152 3418 1
 12 10 0 9577 4539 1
 13 10 0 194419 10368 1
 14 10 0 80544 7181 1
 15 10 0 30432 6223 1
 16 10 0 -3531 5595 1
 0 11 0 3870 2653 1
 1 11 0 46184 3034 1
 2 11 0 1000386 21309 1
 3 11 0 109927 5689 1
 4 11 0 91778 5274 1
 5 11 0 5968 2829 1
 6 11 0 490213 13142 1
 7 11 0 11237 3181 1
 8 11 0 16386 3632 1
 9 11 0 -2835 2835 1
 10 11 0 53196 4938 1
 11 11 0 15727 4802 1
 12 11 0 357550 14524 1
 13 11 0 10559 5084 1
 14 11 0 3033 5060 1
 15 11 0 14192 7177 1
 0 12 0 139635 12471 1
 1 12 0 143147 6282 1
 2 12 0 4881 3204 1
 3 12 0 19110 3560 1
 4 12 0 395670 13613 1
 5 12 0 672058 18518 1
 6 12 0 6758 3637 1
 7 12 0 10294 3799 1
 8 12 0 146671 8729 1
 9 12 0 141149 7965 1
 10 12 0 190314 10451 1
 11 12 0 7076 4590 1
 12 12 0 -861 6330 1
 13 12 0 39131 8018 1
 14 12 0 239617 16976 1
 0 13 0 4608 5231 1
 1 13 0 100188 6666 1
 2 13 0 131 3487 1
 3 13 0 182804 8842 1
 4 13 0 -3095 3095 1
 5 13 0 1881 3265 1
 6 13 0 51952 5451 1
 7 13 0 725154 20902 1
 8 13 0 4927 4482 1
 9 13 0 8590 4798 1
 10 13 0 1677 4626 1
 11 13 0 380557 18828 1
 12 13 0 -1341 6318 1
 13 13 0 6234 7091 1
 0 14 0 403541 24678 1
 1 14 0 83171 6713 1
 2 14 0 -538 4218 1
 3 14 0 1925 4435 1
 4 14 0 151063 9210 1
 5 14 0 49948 5902 1
 6 14 0 68531 6844 1
 7 14 0 -1901 4345 1
 8 14 0 55178 6842 1
 9 14 0 158074 10282 1
 10 14 0 92902 8945 1
 11 14 0 3013 6466 1
 0 15 0 -3487 6634 1
 1 15 0 14429 5030 1
 2 15 0 446654 18358 1
 3 15 0 -3009 4414 1
 4 15 0 2117 5005 1
 5 15 0 381 4913 1
 6 15 0 234018 12924 1
 7 15 0 -647 5277 1
 8 15 0 46956 7441 1
 9 15 0 -4867 5038 1
 0 16 0 42967 13355 1
 1 16 0 50754 7157 1
 2 16 0 6133 5472 1
 3 16 0 15697 6585 1
 4 16 0 60531 9402 1
 5 16 0 182749 12997 1
 6 16 0 9769 8224 1
 2 0 1 96863 4140 1
 4 0 1 190088 7070 1
 6 0 1 853469 23418 1
 8 0 1 902144 25016 1
 10 0 1 460436 14956 1
 12 0 1 535515 16997 1
 14 0 1 170963 9676 1
 16 0 1 9616 5134 1
 18 0 1 79860 9327 1
 20 0 1 17374 9006 1
 1 1 1 23019 18406 1
 2 1 1 151090 3593 1
 3 1 1 633994 12285 1
 4 1 1 98573 2858 1
 5 1 1 135983 3497 1
 6 1 1 372316 7403 1
 7 1 1 40302 2211 1
 8 1 1 250241 6080 1
 9 1 1 29714 3020 1
 10 1 1 474242 10795 1
 11 1 1 114670 4338 1
 12 1 1 31451 2775 1
 13 1 1 86590 4758 1
 14 1 1 11996 3162 1
 15 1 1 45959 5088 1
 16 1 1 28015 4064 1
 17 1 1 6277 4639 1
 18 1 1 32885 5291 1
 19 1 1 46268 6218 1
 20 1 1 18011 6496 1
 1 2 1 464481 10112 1
 2 2 1 10931 1158 1
 3 2 1 1315610 22288 1
 4 2 1 703144 13413 1
 5 2 1 467534 9020 1
 6 2 1 12880 1583 1
 7 2 1 485567 9770 1
 8 2 1 4024 1793 1
 9 2 1 96720 3765 1
 10 2 1 7720 1850 1
 11 2 1 54540 3062 1
 12 2 1 42189 2920 1
 13 2 1 296456 8558 1
 14 2 1 -2383 2744 1
 15 2 1 68305 5288 1
 16 2 1 23023 4811 1
 17 2 1 283918 15451 1
 18 2 1 6903 4224 1
 19 2 1 21675 5465 1
 20 2 1 -30 5669 1
 1 3 1 430993 9423 1
 2 3 1 172881 4447 1
 3 3 1 647068 13442 1
 4 3 1 356438 6935 1
 5 3 1 176593 4376 1
 6 3 1 559186 10470 1
 7 3 1 255572 6138 1
 8 3 1 152710 4525 1
 9 3 1 25537 2305 1
 10 3 1 364463 9139 1
 11 3 1 100898 4330 1
 12 3 1 134227 5643 1
 13 3 1 83986 5237 1
 14 3 1 93342 6227 1
 15 3 1 16466 4226 1
 16 3 1 25995 4476 1
 17 3 1 53825 5994 1
 18 3 1 14847 4879 1
 19 3 1 46749 6950 1
 20 3 1 38827 7647 1
 1 4 1 314082 5913 1
 2 4 1 203330 4633 1
 3 4 1 24291 1791 1
 4 4 1 680111 12623 1
 5 4 1 34051 1999 1
 6 4 1 733078 13997 1
 7 4 1 37751 2463 1
 8 4 1 530124 11599 1
 9 4 1 5019 1801 1
 10 4 1 128943 4746 1
 11 4 1 16026 2495 1
 12 4 1 165237 6490 1
 13 4 1 16369 3682 1
 14 4 1 23000 4065 1
 15 4 1 9897 3812 1
 16 4 1 12038 4658 1
 17 4 1 9120 4391 1
 18 4 1 53479 6240 1
 19 4 1 2964 5137 1
 1 5 1 302686 5864 1
 2 5 1 40793 2006 1
 3 5 1 400878 8472 1
 4 5 1 59324 2692 1
 5 5 1 301975 7523 1
 6 5 1 118572 4082 1
 7 5 1 352021 8010 1
 8 5 1 189500 5692 1
 9 5 1 37751 2778 1
 10 5 1 75960 3899 1
 11 5 1 58611 3539 1
 12 5 1 8918 2618 1
 13 5 1 61758 5119 1
 14 5 1 95258 6328 1
 15 5 1 224527 9297 1
 16 5 1 7821 4863 1
 17 5 1 72666 7041 1
 18 5 1 1086 4872 1
 19 5 1 33970 7160 1
 1 6 1 564971 10164 1
 2 6 1 14226 1652 1
 3 6 1 554771 10588 1
 4 6 1 186137 5245 1
 5 6 1 124223 4220 1
 6 6 1 159576 4766 1
 7 6 1 58217 3000 1
 8 6 1 126480 5714 1
 9 6 1 54901 3223 1
 10 6 1 13161 2564 1
 11 6 1 74843 4258 1
 12 6 1 5089 2734 1
 13 6 1 188937 7523 1
 14 6 1 10579 3604 1
 15 6 1 37093 4942 1
 16 6 1 41800 5974 1
 17 6 1 136239 9613 1
 18 6 1 5115 5214 1
 19 6 1 44107 8584 1
 1 7 1 203118 5038 1
 2 7 1 109373 3560 1
 3 7 1 55012 2565 1
 4 7 1 99869 3612 1
 5 7 1 24854 2469 1
 6 7 1 246769 6321 1
 7 7 1 15409 2174 1
 8 7 1 211366 6291 1
 9 7 1 9071 2336 1
 10 7 1 358057 10084 1
 11 7 1 62639 4521 1
 12 7 1 177526 7664 1
 13 7 1 21651 3761 1
 14 7 1 59302 5668 1
 15 7 1 29189 5124 1
 16 7 1 28957 6287 1
 17 7 1 9393 5455 1
 18 7 1 16219 6158 1
 1 8 1 266268 5735 1
 2 8 1 83597 3258 1
 3 8 1 34335 2876 1
 4 8 1 143208 4647 1
 5 8 1 4557 1768 1
 6 8 1 250533 7628 1
 7 8 1 51608 3149 1
 8 8 1 251002 7278 1
 9 8 1 38408 3518 1
 10 8 1 104768 5160 1
 11 8 1 24342 3330 1
 12 8 1 146150 8448 1
 13 8 1 49514 4835 1
 14 8 1 47665 5946 1
 15 8 1 9073 4971 1
 16 8 1 23989 5885 1
 17 8 1 -1565 5213 1
 18 8 1 25407 7386 1
 1 9 1 241723 6386 1
 2 9 1 49391 3083 1
 3 9 1 206861 5772 1
 4 9 1 16623 2231 1
 5 9 1 368034 9077 1
 6 9 1 49847 3406 1
 7 9 1 120508 4800 1
 8 9 1 43002 3581 1
 9 9 1 18554 2864 1
 10 9 1 21095 3341 1
 11 9 1 97832 5622 1
 12 9 1 -61 3537 1
 13 9 1 71133 6260 1
 14 9 1 4995 4665 1
 15 9 1 140018 9679 1
 16 9 1 2372 5572 1
 17 9 1 42182 8641 1
 1 10 1 280553 6685 1
 2 10 1 20703 2284 1
 3 10 1 116055 4956 1
 4 10 1 52999 3189 1
 5 10 1 28995 2809 1
 6 10 1 53903 3553 1
 7 10 1 125822 5655 1
 8 10 1 64055 4479 1
 9 10 1 24188 3615 1
 10 10 1 73769 4888 1
 11 10 1 20192 3839 1
 12 10 1 48699 5767 1
 13 10 1 111510 7481 1
 14 10 1 9254 4710 1
 15 10 1 21478 7303 1
 16 10 1 646 6189 1
 1 11 1 8840 2249 1
 2 11 1 118425 5087 1
 3 11 1 19461 2777 1
 4 11 1 267287 8805 1
 5 11 1 16387 3006 1
 6 11 1 244099 8945 1
 7 11 1 506 2741 1
 8 11 1 102765 6208 1
 9 11 1 1173 3132 1
 10 11 1 164273 7932 1
 11 11 1 9081 4499 1
 12 11 1 40495 5509 1
 13 11 1 23078 5461 1
 14 11 1 39745 7083 1
 15 11 1 19870 6840 1
 1 12 1 64522 5384 1
 2 12 1 17315 3489 1
 3 12 1 73133 5274 1
 4 12 1 146960 7093 1
 5 12 1 66059 6348 1
 6 12 1 69941 5892 1
 7 12 1 81090 6877 1
 8 12 1 125353 7513 1
 9 12 1 66785 6115 1
 10 12 1 66891 6766 1
 11 12 1 2034 4613 1
 12 12 1 30602 6594 1
 13 12 1 27846 7983 1
 14 12 1 13184 9468 1
 1 13 1 175986 8861 1
 2 13 1 25596 3996 1
 3 13 1 61136 5192 1
 4 13 1 1345 3438 1
 5 13 1 80555 6144 1
 6 13 1 15426 4304 1
 7 13 1 24109 4665 1
 8 13 1 11041 4676 1
 9 13 1 7383 4446 1
 10 13 1 10633 4759 1
 11 13 1 63186 8064 1
 12 13 1 8747 6848 1
 13 13 1 42475 9550 1
 1 14 1 127905 8731 1
 2 14 1 1369 4733 1
 3 14 1 24903 5153 1
 4 14 1 27969 4910 1
 5 14 1 19836 5043 1
 6 14 1 49093 5979 1
 7 14 1 -2511 4058 1
 8 14 1 32199 6628 1
 9 14 1 23986 6086 1
 10 14 1 37072 6378 1
 11 14 1 18357 6664 1
 1 15 1 7881 4671 1
 2 15 1 28562 7806 1
 3 15 1 1476 4820 1
 4 15 1 47704 6917 1
 5 15 1 -3217 4774 1
 6 15 1 139422 10723 1
 7 15 1 -130 5370 1
 8 15 1 44234 7063 1
 9 15 1 10347 5800 1
 1 16 1 47772 6570 1
 2 16 1 12087 5880 1
 3 16 1 50826 7829 1
 4 16 1 11959 7323 1
 5 16 1 34255 7561 1
 6 16 1 38064 8330 1
 2 0 2 2302571 64142 1
 4 0 2 2817233 70787 1
 6 0 2 506330 13723 1
 8 0 2 1212311 35491 1
 10 0 2 754263 21592 1
 12 0 2 324874 12651 1
 14 0 2 341584 14298 1
 16 0 2 97835 8214 1
 18 0 2 122934 11057 1
 20 0 2 104804 15980 1
 1 1 2 122410 23885 1
 2 1 2 1079515 21754 1
 3 1 2 602291 11996 1
 4 1 2 1160758 20118 1
 5 1 2 562693 10207 1
 6 1 2 305392 6300 1
 7 1 2 1133626 20901 1
 8 1 2 189119 5553 1
 9 1 2 919577 17387 1
 10 1 2 124023 4700 1
 11 1 2 166240 5604 1
 12 1 2 121545 4569 1
 13 1 2 314060 8840 1
 14 1 2 368691 11151 1
 15 1 2 50111 4723 1
 16 1 2 29092 4323 1
 17 1 2 35223 5771 1
 18 1 2 77244 6948 1
 19 1 2 93571 7719 1
 20 1 2 27554 7000 1
 0 2 2 892250 29199 1
 1 2 2 1159727 28073 1
 2 2 2 416202 8004 1
 3 2 2 1930035 33624 1
 4 2 2 549940 10057 1
 5 2 2 1381083 24082 1
 6 2 2 14957 2070 1
 7 2 2 1116163 19306 1
 8 2 2 34139 2307 1
 9 2 2 632914 12081 1
 10 2 2 7254 1794 1
 11 2 2 537745 11425 1
 12 2 2 63 1868 1
 13 2 2 227146 7717 1
 14 2 2 34073 3819 1
 15 2 2 122846 6561 1
 16 2 2 20655 4429 1
 17 2 2 110636 9172 1
 18 2 2 6745 4701 1
 19 2 2 57716 7167 1
 20 2 2 -279 5431 1
 0 3 2 4241433 107160 1
 1 3 2 96314 2880 1
 2 3 2 711498 12823 1
 3 3 2 273192 5489 1
 4 3 2 1764477 30125 1
 5 3 2 909937 16025 1
 6 3 2 506360 9844 1
 7 3 2 381751 8075 1
 8 3 2 359451 7907 1
 9 3 2 272168 6841 1
 10 3 2 311161 8607 1
 11 3 2 265791 7649 1
 12 3 2 101043 4708 1
 13 3 2 119971 7701 1
 14 3 2 226564 8810 1
 15 3 2 8488 3698 1
 16 3 2 144333 8983 1
 17 3 2 19521 4877 1
 18 3 2 96693 7851 1
 19 3 2 66382 7290 1
 20 3 2 38056 7202 1
 0 4 2 2469471 60128 1
 1 4 2 104214 2927 1
 2 4 2 2823792 49724 1
 3 4 2 78563 2553 1
 4 4 2 1163902 20378 1
 5 4 2 59310 2540 1
 6 4 2 1235678 23196 1
 7 4 2 253053 6472 1
 8 4 2 130489 4505 1
 9 4 2 29473 2563 1
 10 4 2 232190 6374 1
 11 4 2 64379 3620 1
 12 4 2 393238 10453 1
 13 4 2 19810 4016 1
 14 4 2 202851 9427 1
 15 4 2 -170 3383 1
 16 4 2 458565 15138 1
 17 4 2 19609 4823 1
 18 4 2 103891 7815 1
 19 4 2 9279 5006 1
 0 5 2 619305 14384 1
 1 5 2 346408 6686 1
 2 5 2 362086 7403 1
 3 5 2 383023 8296 1
 4 5 2 180882 4970 1
 5 5 2 1137565 20305 1
 6 5 2 40011 2514 1
 7 5 2 421687 9329 1
 8 5 2 124518 4475 1
 9 5 2 226228 6608 1
 10 5 2 102884 4478 1
 11 5 2 112968 5052 1
 12 5 2 132353 5889 1
 13 5 2 158073 7976 1
 14 5 2 72152 5992 1
 15 5 2 211370 8801 1
 16 5 2 44565 5865 1
 17 5 2 73579 6861 1
 18 5 2 29370 5997 1
 19 5 2 30630 6645 1
 0 6 2 17708 1985 1
 1 6 2 738911 13383 1
 2 6 2 93650 3206 1
 3 6 2 741577 13313 1
 4 6 2 37009 2447 1
 5 6 2 283360 6865 1
 6 6 2 593369 11727 1
 7 6 2 1135806 21359 1
 8 6 2 66271 3448 1
 9 6 2 527112 11325 1
 10 6 2 12172 2499 1
 11 6 2 747791 15586 1
 12 6 2 20493 3207 1
 13 6 2 115770 7593 1
 14 6 2 145064 7462 1
 15 6 2 65313 6702 1
 16 6 2 26653 6640 1
 17 6 2 110553 9990 1
 18 6 2 9230 5304 1
 19 6 2 56060 8932 1
 0 7 2 3789681 85001 1
 1 7 2 90549 2855 1
 2 7 2 979020 17777 1
 3 7 2 159747 4740 1
 4 7 2 686654 12879 1
 5 7 2 11670 1873 1
 6 7 2 221284 6096 1
 7 7 2 147695 5432 1
 8 7 2 309175 7962 1
 9 7 2 81545 4279 1
 10 7 2 492344 11769 1
 11 7 2 5894 2726 1
 12 7 2 154729 6721 1
 13 7 2 76767 6208 1
 14 7 2 74708 6041 1
 15 7 2 10726 4655 1
 16 7 2 131985 10217 1
 17 7 2 -3223 5278 1
 18 7 2 125307 10764 1
 0 8 2 273696 8090 1
 1 8 2 279025 6090 1
 2 8 2 518206 10366 1
 3 8 2 6817 1702 1
 4 8 2 372689 8266 1
 5 8 2 73117 3390 1
 6 8 2 593707 12822 1
 7 8 2 126132 4594 1
 8 8 2 148838 5206 1
 9 8 2 76848 4489 1
 10 8 2 109818 5871 1
 11 8 2 217485 7953 1
 12 8 2 380527 12274 1
 13 8 2 17462 3841 1
 14 8 2 148139 8964 1
 15 8 2 -2142 4538 1
 16 8 2 171249 10862 1
 17 8 2 -137 5187 1
 18 8 2 53384 8832 1
 0 9 2 89455 4332 1
 1 9 2 364580 7929 1
 2 9 2 105557 4123 1
 3 9 2 266575 6575 1
 4 9 2 31658 2663 1
 5 9 2 722909 15241 1
 6 9 2 8753 2175 1
 7 9 2 482038 11816 1
 8 9 2 12223 2690 1
 9 9 2 637097 14241 1
 10 9 2 10866 3002 1
 11 9 2 184808 7670 1
 12 9 2 9003 3847 1
 13 9 2 216285 10089 1
 14 9 2 38411 6128 1
 15 9 2 96326 8589 1
 16 9 2 14800 5659 1
 17 9 2 31453 7761 1
 0 10 2 127794 6584 1
 1 10 2 230876 5894 1
 2 10 2 420698 9168 1
 3 10 2 165100 6087 1
 4 10 2 98832 4308 1
 5 10 2 74249 4007 1
 6 10 2 81874 4326 1
 7 10 2 416400 11142 1
 8 10 2 77830 4773 1
 9 10 2 234830 8395 1
 10 10 2 68929 5064 1
 11 10 2 208066 9533 1
 12 10 2 82476 7840 1
 13 10 2 84325 7450 1
 14 10 2 85075 7793 1
 15 10 2 41209 7604 1
 16 10 2 30814 7754 1
 0 11 2 792081 22569 1
 1 11 2 5198 2381 1
 2 11 2 367547 10911 1
 3 11 2 38170 3609 1
 4 11 2 549960 13872 1
 5 11 2 41856 3735 1
 6 11 2 139656 6558 1
 7 11 2 17791 3415 1
 8 11 2 246113 9350 1
 9 11 2 8793 3520 1
 10 11 2 104544 6451 1
 11 11 2 11640 4465 1
 12 11 2 139144 8872 1
 13 11 2 981 4814 1
 14 11 2 187819 12027 1
 15 11 2 131 7014 1
 0 12 2 140864 10540 1
 1 12 2 24016 3338 1
 2 12 2 210410 8383 1
 3 12 2 392536 13225 1
 4 12 2 158494 8187 1
 5 12 2 182376 9275 1
 6 12 2 98014 6858 1
 7 12 2 185902 10665 1
 8 12 2 48120 5923 1
 9 12 2 134875 8292 1
 10 12 2 62089 6504 1
 11 12 2 26772 6033 1
 12 12 2 147703 10649 1
 13 12 2 25267 7433 1
 14 12 2 36287 8875 1
 0 13 2 9163 6042 1
 1 13 2 222851 10040 1
 2 13 2 16186 3733 1
 3 13 2 201910 9233 1
 4 13 2 9039 3607 1
 5 13 2 172521 8235 1
 6 13 2 1877 3748 1
 7 13 2 132672 8072 1
 8 13 2 8687 4386 1
 9 13 2 318758 13742 1
 10 13 2 7586 4277 1
 11 13 2 115652 9413 1
 12 13 2 -5547 5547 1
 13 13 2 87146 11612 1
 0 14 2 231713 14416 1
 1 14 2 48940 5783 1
 2 14 2 291217 13395 1
 3 14 2 39247 6302 1
 4 14 2 69864 6591 1
 5 14 2 46081 5803 1
 6 14 2 52106 5868 1
 7 14 2 122458 7878 1
 8 14 2 53299 6687 1
 9 14 2 64619 7814 1
 10 14 2 32870 6433 1
 11 14 2 87416 11057 1
 0 15 2 260343 20133 1
 1 15 2 21503 5282 1
 2 15 2 88271 8194 1
 3 15 2 -4349 4349 1
 4 15 2 217145 15014 1
 5 15 2 337 4934 1
 6 15 2 87582 8948 1
 7 15 2 13364 5703 1
 8 15 2 82305 8076 1
 9 15 2 3872 5506 1
 0 16 2 58342 10987 1
 1 16 2 42180 6735 1
 2 16 2 27568 6128 1
 3 16 2 93187 10554 1
 4 16 2 25135 8069 1
 5 16 2 49606 8981 1
 6 16 2 24385 7544 1
 2 0 3 2481229 75353 1
 4 0 3 586670 15862 1
 6 0 3 402762 12109 1
 8 0 3 879247 23667 1
 10 0 3 501349 17582 1
 12 0 3 79589 5288 1
 14 0 3 169145 9579 1
 16 0 3 42840 7050 1
 18 0 3 30938 7266 1
 20 0 3 130851 18016 1
 1 1 3 795240 34298 1
 2 1 3 989038 19487 1
 3 1 3 1103355 20368 1
 4 1 3 344947 7708 1
 5 1 3 298992 6351 1
 6 1 3 20281 1639 1
 7 1 3 14198 1827 1
 8 1 3 324331 7499 1
 9 1 3 110320 3953 1
 10 1 3 61603 3341 1
 11 1 3 8707 2242 1
 12 1 3 83178 3850 1
 13 1 3 237993 7252 1
 14 1 3 24187 3436 1
 15 1 3 24910 3912 1
 16 1 3 16146 3745 1
 17 1 3 93749 7290 1
 18 1 3 25627 5097 1
 19 1 3 33055 5959 1
 20 1 3 -1184 5850 1
 1 2 3 655156 15849 1
 2 2 3 638915 12066 1
 3 2 3 910493 16532 1
 4 2 3 134680 3637 1
 5 2 3 733252 13559 1
 6 2 3 72211 3019 1
 7 2 3 381682 7900 1
 8 2 3 58918 3061 1
 9 2 3 88617 3479 1
 10 2 3 28792 2488 1
 11 2 3 142600 4868 1
 12 2 3 1250 1966 1
 13 2 3 197354 8721 1
 14 2 3 13138 3052 1
 15 2 3 245819 9048 1
 16 2 3 1878 3809 1
 17 2 3 28617 5550 1
 18 2 3 9408 4712 1
 19 2 3 78969 8048 1
 20 2 3 -5115 5115 1
 1 3 3 340257 8068 1
 2 3 3 220541 4425 1
 3 3 3 285679 5712 1
 4 3 3 508230 8972 1
 5 3 3 239907 5012 1
 6 3 3 370027 7828 1
 7 3 3 11550 1866 1
 8 3 3 598783 11837 1
 9 3 3 45416 2807 1
 10 3 3 105220 4792 1
 11 3 3 14553 2543 1
 12 3 3 89417 4306 1
 13 3 3 51128 4822 1
 14 3 3 14798 3859 1
 15 3 3 24994 4237 1
 16 3 3 3323 3878 1
 17 3 3 129513 8660 1
 18 3 3 51568 6419 1
 19 3 3 14506 5308 1
 20 3 3 17095 6553 1
 1 4 3 73640 2482 1
 2 4 3 168469 3980 1
 3 4 3 155282 3932 1
 4 4 3 422773 8085 1
 5 4 3 282268 6022 1
 6 4 3 707237 13568 1
 7 4 3 1361 1650 1
 8 4 3 246304 6349 1
 9 4 3 1828 1665 1
 10 4 3 441525 9935 1
 11 4 3 30977 2902 1
 12 4 3 68257 4135 1
 13 4 3 29572 3913 1
 14 4 3 112122 7620 1
 15 4 3 12017 3827 1
 16 4 3 99094 7747 1
 17 4 3 5177 4145 1
 18 4 3 8098 4662 1
 19 4 3 9925 5139 1
 1 5 3 173014 4107 1
 2 5 3 38677 1887 1
 3 5 3 352291 7451 1
 4 5 3 12170 1684 1
 5 5 3 100351 3638 1
 6 5 3 119285 4034 1
 7 5 3 338799 7526 1
 8 5 3 184490 5537 1
 9 5 3 71745 3553 1
 10 5 3 79968 4141 1
 11 5 3 5807 2329 1
 12 5 3 6208 2773 1
 13 5 3 182635 8482 1
 14 5 3 16462 3914 1
 15 5 3 65446 5709 1
 16 5 3 51 4393 1
 17 5 3 139143 8877 1
 18 5 3 5358 4874 1
 19 5 3 7766 5664 1
 1 6 3 1135953 18518 1
 2 6 3 102723 4223 1
 3 6 3 251678 6106 1
 4 6 3 51245 2510 1
 5 6 3 384612 8180 1
 6 6 3 261098 6867 1
 7 6 3 27046 2651 1
 8 6 3 12383 2194 1
 9 6 3 17865 2279 1
 10 6 3 22763 2967 1
 11 6 3 207365 7053 1
 12 6 3 49300 4605 1
 13 6 3 38969 4019 1
 14 6 3 7446 3567 1
 15 6 3 170722 8600 1
 16 6 3 18636 4859 1
 17 6 3 60190 7587 1
 18 6 3 1148 4977 1
 19 6 3 73122 10206 1
 1 7 3 34074 1989 1
 2 7 3 85310 3063 1
 3 7 3 104853 3849 1
 4 7 3 302477 7004 1
 5 7 3 119617 4043 1
 6 7 3 285285 6912 1
 7 7 3 12737 2041 1
 8 7 3 227498 8563 1
 9 7 3 13079 2393 1
 10 7 3 121499 5201 1
 11 7 3 2150 2639 1
 12 7 3 405698 11273 1
 13 7 3 13616 3739 1
 14 7 3 6469 3948 1
 15 7 3 -1350 4258 1
 16 7 3 14982 6102 1
 17 7 3 32542 7550 1
 18 7 3 53267 7523 1
 1 8 3 157067 4525 1
 2 8 3 52829 2568 1
 3 8 3 112431 4075 1
 4 8 3 139519 4500 1
 5 8 3 57702 3038 1
 6 8 3 429765 10445 1
 7 8 3 4748 1894 1
 8 8 3 133925 5048 1
 9 8 3 6 2093 1
 10 8 3 254555 8608 1
 11 8 3 55888 4343 1
 12 8 3 34101 3853 1
 13 8 3 22629 4340 1
 14 8 3 58696 6181 1
 15 8 3 18589 5078 1
 16 8 3 31172 6435 1
 17 8 3 15027 5969 1
 18 8 3 5016 6843 1
 1 9 3 290800 6712 1
 2 9 3 54179 2731 1
 3 9 3 413982 9166 1
 4 9 3 19131 2405 1
 5 9 3 63121 3546 1
 6 9 3 46275 3190 1
 7 9 3 225045 7122 1
 8 9 3 25406 2965 1
 9 9 3 71786 5537 1
 10 9 3 33253 3881 1
 11 9 3 12459 3343 1
 12 9 3 12996 4030 1
 13 9 3 159713 8567 1
 14 9 3 13281 5586 1
 15 9 3 66296 7175 1
 16 9 3 -1240 4930 1
 17 9 3 104948 12137 1
 1 10 3 328533 8900 1
 2 10 3 57415 3083 1
 3 10 3 76929 4022 1
 4 10 3 22085 3043 1
 5 10 3 53642 3741 1
 6 10 3 40390 3839 1
 7 10 3 35720 3229 1
 8 10 3 27688 3601 1
 9 10 3 7000 2819 1
 10 10 3 124536 6336 1
 11 10 3 76106 5717 1
 12 10 3 16686 4866 1
 13 10 3 9917 4571 1
 14 10 3 6496 5055 1
 15 10 3 114520 10388 1
 16 10 3 6938 6508 1
 1 11 3 20665 2831 1
 2 11 3 48132 3831 1
 3 11 3 -441 2558 1
 4 11 3 147191 6327 1
 5 11 3 12209 3033 1
 6 11 3 148491 6646 1
 7 11 3 -2354 2702 1
 8 11 3 335772 11687 1
 9 11 3 2926 3342 1
 10 11 3 71404 5677 1
 11 11 3 1808 4000 1
 12 11 3 58303 6615 1
 13 11 3 18815 5628 1
 14 11 3 36227 6790 1
 15 11 3 3158 7263 1
 1 12 3 9173 2828 1
 2 12 3 67092 4801 1
 3 12 3 68518 4844 1
 4 12 3 50345 4603 1
 5 12 3 141400 7895 1
 6 12 3 128432 7197 1
 7 12 3 32538 5478 1
 8 12 3 46911 5374 1
 9 12 3 8455 4542 1
 10 12 3 154181 8801 1
 11 12 3 15802 4883 1
 12 12 3 31919 8022 1
 13 12 3 40178 7374 1
 14 12 3 21723 8014 1
 1 13 3 164443 8912 1
 2 13 3 21015 3729 1
 3 13 3 241107 10239 1
 4 13 3 9345 3704 1
 5 13 3 46909 5020 1
 6 13 3 13276 4281 1
 7 13 3 17542 4852 1
 8 13 3 12182 4792 1
 9 13 3 41811 5762 1
 10 13 3 12167 4787 1
 11 13 3 7623 5092 1
 12 13 3 4309 6177 1
 13 13 3 124008 13580 1
 1 14 3 83258 7016 1
 2 14 3 34636 7337 1
 3 14 3 45434 5720 1
 4 14 3 -2475 3790 1
 5 14 3 20800 4937 1
 6 14 3 29589 4864 1
 7 14 3 37212 5437 1
 8 14 3 59166 6420 1
 9 14 3 1567 4889 1
 10 14 3 45065 7053 1
 11 14 3 33365 8358 1
 1 15 3 -2942 4215 1
 2 15 3 21304 5179 1
 3 15 3 4727 4614 1
 4 15 3 66194 7296 1
 5 15 3 4199 4623 1
 6 15 3 52486 7455 1
 7 15 3 7167 5140 1
 8 15 3 91677 8862 1
 9 15 3 7361 5700 1
 1 16 3 46098 6878 1
 2 16 3 11480 5303 1
 3 16 3 30167 6534 1
 4 16 3 12088 6560 1
 5 16 3 16950 6709 1
 6 16 3 29271 8113 1
 2 0 4 2623299 70784 1
 4 0 4 402971 11179 1
 6 0 4 1046278 27208 1
 8 0 4 393516 12298 1
 10 0 4 95335 5228 1
 12 0 4 839455 25538 1
 14 0 4 11878 4305 1
 16 0 4 306396 15608 1
 18 0 4 28443 7172 1
 20 0 4 275443 21584 1
 1 1 4 525438 17823 1
 2 1 4 88319 2381 1
 3 1 4 408868 8221 1
 4 1 4 1936495 33981 1
 5 1 4 1597252 27715 1
 6 1 4 320872 6778 1
 7 1 4 6875 1526 1
 8 1 4 144984 4281 1
 9 1 4 1278609 22638 1
 10 1 4 257749 7054 1
 11 1 4 121429 4651 1
 12 1 4 11804 2516 1
 13 1 4 285733 8168 1
 14 1 4 594107 14731 1
 15 1 4 27126 3708 1
 16 1 4 36737 4606 1
 17 1 4 44333 5506 1
 18 1 4 127268 8060 1
 19 1 4 195469 10348 1
 20 1 4 4884 6477 1
 0 2 4 125410 4304 1
 1 2 4 169308 3740 1
 2 2 4 1803 1190 1
 3 2 4 1686883 30144 1
 4 2 4 114249 3083 1
 5 2 4 728015 13579 1
 6 2 4 13800 1723 1
 7 2 4 1702107 30316 1
 8 2 4 52387 2895 1
 9 2 4 5802 2089 1
 10 2 4 11145 2194 1
 11 2 4 687884 14127 1
 12 2 4 -1871 1871 1
 13 2 4 136757 5857 1
 14 2 4 12722 3081 1
 15 2 4 215106 8542 1
 16 2 4 11095 4193 1
 17 2 4 86005 7536 1
 18 2 4 3381 4306 1
 19 2 4 14599 5849 1
 20 2 4 6054 6027 1
 0 3 4 1982282 49974 1
 1 3 4 603776 12250 1
 2 3 4 346646 7043 1
 3 3 4 868293 16208 1
 4 3 4 2658514 45731 1
 5 3 4 58661 2408 1
 6 3 4 384650 8053 1
 7 3 4 5131 1669 1
 8 3 4 350901 8033 1
 9 3 4 718415 14165 1
 10 3 4 473089 11840 1
 11 3 4 2936 1952 1
 12 3 4 90333 4394 1
 13 3 4 107930 6179 1
 14 3 4 473496 15248 1
 15 3 4 50694 5258 1
 16 3 4 6627 3934 1
 17 3 4 44882 7143 1
 18 3 4 211531 10592 1
 19 3 4 68984 7701 1
 20 3 4 11932 6175 1
 0 4 4 224060 6893 1
 1 4 4 138801 3704 1
 2 4 4 3395715 59663 1
 3 4 4 200993 4577 1
 4 4 4 434577 8453 1
 5 4 4 41589 2180 1
 6 4 4 577532 10782 1
 7 4 4 168074 4997 1
 8 4 4 806502 15858 1
 9 4 4 28170 2421 1
 10 4 4 161536 5313 1
 11 4 4 25344 2712 1
 12 4 4 360325 10294 1
 13 4 4 15541 3290 1
 14 4 4 14328 3837 1
 15 4 4 11338 3811 1
 16 4 4 475020 16085 1
 17 4 4 14759 4626 1
 18 4 4 15030 5014 1
 19 4 4 7033 5144 1
 0 5 4 204226 7400 1
 1 5 4 329306 6195 1
 2 5 4 21783 1589 1
 3 5 4 426333 8691 1
 4 5 4 178911 4780 1
 5 5 4 1065211 19283 1
 6 5 4 56313 2792 1
 7 5 4 302622 7109 1
 8 5 4 120355 4497 1
 9 5 4 1151859 22798 1
 10 5 4 178088 6129 1
 11 5 4 15589 2769 1
 12 5 4 53657 4100 1
 13 5 4 410424 12702 1
 14 5 4 307120 13077 1
 15 5 4 73751 5834 1
 16 5 4 6440 4755 1
 17 5 4 40460 5562 1
 18 5 4 24451 6240 1
 19 5 4 81356 8853 1
 0 6 4 35233 2759 1
 1 6 4 449687 8532 1
 2 6 4 158294 4471 1
 3 6 4 874230 16306 1
 4 6 4 177753 4891 1
 5 6 4 41936 2416 1
 6 6 4 124345 4190 1
 7 6 4 1370423 26317 1
 8 6 4 126246 4881 1
 9 6 4 235854 7136 1
 10 6 4 31319 2832 1
 11 6 4 728299 16032 1
 12 6 4 216048 7726 1
 13 6 4 73759 5121 1
 14 6 4 37175 4847 1
 15 6 4 195967 9369 1
 16 6 4 38270 5489 1
 17 6 4 135240 10170 1
 18 6 4 -4491 4491 1
 19 6 4 29388 7712 1
 0 7 4 1574151 38508 1
 1 7 4 8413 1510 1
 2 7 4 611824 11405 1
 3 7 4 8703 1604 1
 4 7 4 1391730 25386 1
 5 7 4 484374 10357 1
 6 7 4 160266 4880 1
 7 7 4 2783 1777 1
 8 7 4 288478 8265 1
 9 7 4 125293 5297 1
 10 7 4 335222 10828 1
 11 7 4 21358 3321 1
 12 7 4 21277 3328 1
 13 7 4 -134 3109 1
 14 7 4 305751 11194 1
 15 7 4 -301 4768 1
 16 7 4 3399 5054 1
 17 7 4 3765 5610 1
 18 7 4 196042 12377 1
 0 8 4 253812 8762 1
 1 8 4 49593 2352 1
 2 8 4 1479538 24724 1
 3 8 4 338977 8105 1
 4 8 4 102469 3726 1
 5 8 4 23144 2269 1
 6 8 4 452949 10861 1
 7 8 4 223108 6665 1
 8 8 4 165240 5629 1
 9 8 4 30486 3162 1
 10 8 4 83289 4835 1
 11 8 4 92417 5106 1
 12 8 4 273209 10414 1
 13 8 4 4003 3667 1
 14 8 4 86764 7588 1
 15 8 4 54112 6580 1
 16 8 4 333438 15766 1
 17 8 4 20032 6339 1
 0 9 4 145754 6327 1
 1 9 4 430691 8680 1
 2 9 4 13695 1638 1
 3 9 4 195556 5564 1
 4 9 4 31155 2598 1
 5 9 4 735291 16062 1
 6 9 4 16736 2422 1
 7 9 4 83017 4134 1
 8 9 4 28434 2994 1
 9 9 4 667002 15956 1
 10 9 4 42790 3835 1
 11 9 4 23242 3658 1
 12 9 4 10393 3786 1
 13 9 4 172270 9364 1
 14 9 4 28904 5115 1
 15 9 4 100063 8611 1
 16 9 4 8228 6615 1
 17 9 4 40762 8868 1
 0 10 4 187953 7961 1
 1 10 4 139327 4434 1
 2 10 4 464134 10463 1
 3 10 4 213624 6546 1
 4 10 4 96254 4392 1
 5 10 4 71465 3974 1
 6 10 4 74402 4317 1
 7 10 4 955953 20269 1
 8 10 4 72449 4752 1
 9 10 4 19095 3392 1
 10 10 4 39489 4409 1
 11 10 4 397004 13241 1
 12 10 4 129702 8748 1
 13 10 4 23971 5014 1
 14 10 4 196 4712 1
 15 10 4 80244 9050 1
 16 10 4 75531 9652 1
 0 11 4 807929 23000 1
 1 11 4 32481 3111 1
 2 11 4 42216 3742 1
 3 11 4 5442 2882 1
 4 11 4 571276 14471 1
 5 11 4 4955 2836 1
 6 11 4 161720 6965 1
 7 11 4 8518 3624 1
 8 11 4 177311 8425 1
 9 11 4 2328 3250 1
 10 11 4 239286 11702 1
 11 11 4 2651 3972 1
 12 11 4 15759 4980 1
 13 11 4 12471 5163 1
 14 11 4 292029 15471 1
 15 11 4 -5738 6211 1
 0 12 4 18881 5918 1
 1 12 4 25188 3296 1
 2 12 4 540933 14181 1
 3 12 4 148742 8648 1
 4 12 4 15022 3283 1
 5 12 4 99922 5832 1
 6 12 4 158223 8090 1
 7 12 4 230397 10955 1
 8 12 4 52954 5418 1
 9 12 4 4031 3783 1
 10 12 4 60240 6228 1
 11 12 4 82112 7514 1
 12 12 4 190419 11021 1
 13 12 4 24770 6560 1
 14 12 4 25707 8417 1
 0 13 4 39275 7065 1
 1 13 4 310703 12495 1
 2 13 4 11198 3363 1
 3 13 4 49163 4922 1
 4 13 4 10517 3780 1
 5 13 4 348575 13188 1
 6 13 4 49927 5357 1
 7 13 4 74833 6500 1
 8 13 4 23618 4905 1
 9 13 4 525438 19230 1
 10 13 4 1560 4525 1
 11 13 4 37303 6228 1
 12 13 4 9627 5560 1
 13 13 4 185096 14945 1
 0 14 4 202637 13405 1
 1 14 4 23372 4834 1
 2 14 4 304710 16313 1
 3 14 4 154715 8880 1
 4 14 4 1681 3883 1
 5 14 4 5516 4388 1
 6 14 4 85885 6503 1
 7 14 4 141915 8693 1
 8 14 4 127863 8289 1
 9 14 4 21120 5224 1
 10 14 4 22581 6934 1
 11 14 4 96758 10171 1
 0 15 4 356724 20902 1
 1 15 4 29698 5901 1
 2 15 4 50904 6366 1
 3 15 4 5071 4657 1
 4 15 4 271565 13356 1
 5 15 4 4976 4734 1
 6 15 4 38244 6601 1
 7 15 4 6405 5053 1
 8 15 4 78950 7784 1
 9 15 4 622 5134 1
 0 16 4 340 7294 1
 1 16 4 55798 7124 1
 2 16 4 79756 8630 1
 3 16 4 125854 9962 1
 4 16 4 180 5262 1
 5 16 4 23922 6969 1
 6 16 4 21929 6881 1
 2 0 5 140144 5350 1
 4 0 5 2270188 55147 1
 6 0 5 1132844 28478 1
 8 0 5 477140 13333 1
 10 0 5 170165 8032 1
 12 0 5 329267 12792 1
 14 0 5 70693 6917 1
 16 0 5 25950 6141 1
 18 0 5 41780 8545 1
 20 0 5 113958 14377 1
 1 1 5 185504 4666 1
 2 1 5 637823 12849 1
 3 1 5 473711 10646 1
 4 1 5 152424 3907 1
 5 1 5 389329 7309 1
 6 1 5 295386 6167 1
 7 1 5 86369 3298 1
 8 1 5 37340 2298 1
 9 1 5 21396 2019 1
 10 1 5 177978 5333 1
 11 1 5 287768 7754 1
 12 1 5 99361 4279 1
 13 1 5 94113 4779 1
 14 1 5 72700 5101 1
 15 1 5 105411 5822 1
 16 1 5 16010 4286 1
 17 1 5 106232 7867 1
 18 1 5 33491 5407 1
 19 1 5 24007 5651 1
 20 1 5 8521 6485 1
 1 2 5 228845 4844 1
 2 2 5 86226 2772 1
 3 2 5 605939 11170 1
 4 2 5 30065 1616 1
 5 2 5 191518 5370 1
 6 2 5 55639 2600 1
 7 2 5 764358 14917 1
 8 2 5 6055 1935 1
 9 2 5 29384 2354 1
 10 2 5 13160 2138 1
 11 2 5 131689 4708 1
 12 2 5 3204 1991 1
 13 2 5 169246 6608 1
 14 2 5 1970 2816 1
 15 2 5 161364 7998 1
 16 2 5 22649 4632 1
 17 2 5 161894 9712 1
 18 2 5 -784 4304 1
 19 2 5 101350 8589 1
 20 2 5 3056 6123 1
 1 3 5 279723 6327 1
 2 3 5 113637 3236 1
 3 3 5 273060 5657 1
 4 3 5 150757 4466 1
 5 3 5 5004 1256 1
 6 3 5 517930 10443 1
 7 3 5 10971 2298 1
 8 3 5 279857 7312 1
 9 3 5 34580 3297 1
 10 3 5 251571 7475 1
 11 3 5 32809 3341 1
 12 3 5 197926 6502 1
 13 3 5 68178 4166 1
 14 3 5 16661 3826 1
 15 3 5 65547 5746 1
 16 3 5 45748 5484 1
 17 3 5 25107 5526 1
 18 3 5 40162 6096 1
 19 3 5 24825 5875 1
 20 3 5 38646 7282 1
 1 4 5 84315 2778 1
 2 4 5 307013 6174 1
 3 4 5 21649 1430 1
 4 4 5 246572 6013 1
 5 4 5 49399 2378 1
 6 4 5 260580 6176 1
 7 4 5 45385 2626 1
 8 4 5 641949 12773 1
 9 4 5 24521 2266 1
 10 4 5 220823 6560 1
 11 4 5 15415 2649 1
 12 4 5 216147 7114 1
 13 4 5 951 3100 1
 14 4 5 33525 4616 1
 15 4 5 11719 3775 1
 16 4 5 42434 5306 1
 17 4 5 4949 4172 1
 18 4 5 23894 5077 1
 19 4 5 1281 5172 1
 1 5 5 331010 6835 1
 2 5 5 131142 4341 1
 3 5 5 405041 8275 1
 4 5 5 92476 3520 1
 5 5 5 411572 8301 1
 6 5 5 193080 5543 1
 7 5 5 6147 1764 1
 8 5 5 147901 5196 1
 9 5 5 124902 4883 1
 10 5 5 79044 3960 1
 11 5 5 44211 3649 1
 12 5 5 38613 3656 1
 13 5 5 256905 9563 1
 14 5 5 15008 3951 1
 15 5 5 185662 8576 1
 16 5 5 23926 5339 1
 17 5 5 64084 6366 1
 18 5 5 4953 5268 1
 19 5 5 28617 8662 1
 1 6 5 366099 6726 1
 2 6 5 69120 2870 1
 3 6 5 534646 10100 1
 4 6 5 64531 3331 1
 5 6 5 134859 5111 1
 6 6 5 6867 1715 1
 7 6 5 6904 1823 1
 8 6 5 210424 6478 1
 9 6 5 51316 3255 1
 10 6 5 64407 3749 1
 11 6 5 80065 4689 1
 12 6 5 13965 3538 1
 13 6 5 219298 9381 1
 14 6 5 3793 3593 1
 15 6 5 226257 10417 1
 16 6 5 14999 6910 1
 17 6 5 53921 7594 1
 18 6 5 1083 4999 1
 19 6 5 47318 8599 1
 1 7 5 28412 2121 1
 2 7 5 197975 4924 1
 3 7 5 98113 3362 1
 4 7 5 110618 3834 1
 5 7 5 54765 2824 1
 6 7 5 202347 5798 1
 7 7 5 37943 2686 1
 8 7 5 498308 11050 1
 9 7 5 4780 2465 1
 10 7 5 300430 8818 1
 11 7 5 1947 2815 1
 12 7 5 33009 3780 1
 13 7 5 11370 3834 1
 14 7 5 56478 5758 1
 15 7 5 8576 4575 1
 16 7 5 16321 5601 1
 17 7 5 24131 6665 1
 18 7 5 66570 8279 1
 1 8 5 44623 2148 1
 2 8 5 144327 4085 1
 3 8 5 412056 9212 1
 4 8 5 186553 5225 1
 5 8 5 25137 2580 1
 6 8 5 211905 6506 1
 7 8 5 20269 2482 1
 8 8 5 231654 7157 1
 9 8 5 19038 2740 1
 10 8 5 182791 7321 1
 11 8 5 44363 4068 1
 12 8 5 9759 3556 1
 13 8 5 46250 5097 1
 14 8 5 56198 6715 1
 15 8 5 26874 5494 1
 16 8 5 41829 6492 1
 17 8 5 1908 6049 1
 1 9 5 130299 4170 1
 2 9 5 13053 1618 1
 3 9 5 232854 6440 1
 4 9 5 14354 2090 1
 5 9 5 295148 8094 1
 6 9 5 43649 3164 1
 7 9 5 25740 2920 1
 8 9 5 32941 3087 1
 9 9 5 33113 3577 1
 10 9 5 29565 3514 1
 11 9 5 34067 4225 1
 12 9 5 31910 4556 1
 13 9 5 118033 7479 1
 14 9 5 -3654 3654 1
 15 9 5 101365 8626 1
 16 9 5 -2610 5246 1
 17 9 5 83666 11516 1
 1 10 5 205459 6446 1
 2 10 5 6091 1872 1
 3 10 5 111794 4525 1
 4 10 5 118441 4728 1
 5 10 5 127524 5148 1
 6 10 5 37483 3105 1
 7 10 5 17603 3100 1
 8 10 5 105208 5481 1
 9 10 5 5897 3168 1
 10 10 5 46844 4484 1
 11 10 5 61521 5785 1
 12 10 5 5705 4248 1
 13 10 5 66810 6663 1
 14 10 5 7034 4810 1
 15 10 5 86493 9115 1
 16 10 5 13400 7165 1
 1 11 5 67043 4243 1
 2 11 5 14527 2830 1
 3 11 5 21251 3961 1
 4 11 5 106033 5668 1
 5 11 5 976 2671 1
 6 11 5 190298 7386 1
 7 11 5 41980 4711 1
 8 11 5 143547 7931 1
 9 11 5 28729 4743 1
 10 11 5 144849 7617 1
 11 11 5 12731 4655 1
 12 11 5 84578 7871 1
 13 11 5 29068 6015 1
 14 11 5 16262 5788 1
 15 11 5 19735 7987 1
 1 12 5 55379 4134 1
 2 12 5 49414 4018 1
 3 12 5 14542 3119 1
 4 12 5 54218 4491 1
 5 12 5 47466 4771 1
 6 12 5 176299 8161 1
 7 12 5 50172 5433 1
 8 12 5 63440 5889 1
 9 12 5 17951 4306 1
 10 12 5 199588 9893 1
 11 12 5 38841 5880 1
 12 12 5 23076 5653 1
 13 12 5 6306 6770 1
 14 12 5 21386 7290 1
 1 13 5 215420 10006 1
 2 13 5 3135 3318 1
 3 13 5 71433 5836 1
 4 13 5 1663 3780 1
 5 13 5 54291 5179 1
 6 13 5 21933 4715 1
 7 13 5 53950 5639 1
 8 13 5 1383 4279 1
 9 13 5 40505 5581 1
 10 13 5 -4102 4102 1
 11 13 5 49624 6883 1
 12 13 5 11089 5950 1
 13 13 5 47107 11103 1
 1 14 5 62778 6110 1
 2 14 5 5595 5384 1
 3 14 5 40563 5541 1
 4 14 5 43588 5448 1
 5 14 5 26780 4967 1
 6 14 5 64970 6055 1
 7 14 5 8394 4187 1
 8 14 5 31260 5621 1
 9 14 5 34009 5825 1
 10 14 5 9855 5580 1
 11 14 5 14634 6298 1
 1 15 5 18111 5023 1
 2 15 5 15930 6097 1
 3 15 5 1810 4583 1
 4 15 5 56433 6540 1
 5 15 5 5845 4648 1
 6 15 5 99153 8474 1
 7 15 5 1638 4648 1
 8 15 5 113718 8909 1
 9 15 5 4121 5508 1
 1 16 5 54986 7102 1
 2 16 5 6918 6049 1
 3 16 5 33159 6560 1
 4 16 5 4300 5188 1
 5 16 5 22068 7274 1
 6 16 5 29437 7381 1
 0 0 6 1881951 158004 1
 2 0 6 204963 6000 1
 4 0 6 6013795 150417 1
 6 0 6 644787 17677 1
 8 0 6 552567 16601 1
 10 0 6 879405 28127 1
 12 0 6 196414 9193 1
 14 0 6 655390 21683 1
 16 0 6 114814 10229 1
 18 0 6 346256 19660 1
 20 0 6 22087 9513 1
 0 1 6 1345350 37807 1
 1 1 6 197962 4453 1
 2 1 6 656898 11874 1
 3 1 6 146011 3663 1
 4 1 6 8553 1348 1
 5 1 6 521196 9582 1
 6 1 6 370970 7095 1
 7 1 6 979198 17061 1
 8 1 6 188059 5115 1
 9 1 6 67698 3313 1
 10 1 6 293885 7376 1
 11 1 6 498152 10754 1
 12 1 6 165090 5630 1
 13 1 6 55962 4188 1
 14 1 6 35249 4256 1
 15 1 6 180220 7576 1
 16 1 6 255059 9703 1
 17 1 6 95468 7200 1
 18 1 6 67287 6898 1
 19 1 6 13028 5245 1
 20 1 6 37219 7756 1
 0 2 6 118037 4887 1
 1 2 6 491389 11661 1
 2 2 6 21311 1359 1
 3 2 6 178467 4361 1
 4 2 6 79295 2485 1
 5 2 6 1255054 22386 1
 6 2 6 21076 1928 1
 7 2 6 221215 6183 1
 8 2 6 15132 2075 1
 9 2 6 1760174 31479 1
 10 2 6 66674 3505 1
 11 2 6 382640 8934 1
 12 2 6 -1257 2221 1
 13 2 6 346439 10582 1
 14 2 6 17618 3479 1
 15 2 6 154338 7635 1
 16 2 6 21245 5078 1
 17 2 6 133535 8636 1
 18 2 6 1392 4469 1
 19 2 6 133028 9908 1
 20 2 6 7999 6492 1
 0 3 6 1314572 30088 1
 1 3 6 1262155 22751 1
 2 3 6 3708968 69487 1
 3 3 6 240700 6080 1
 4 3 6 20336 1663 1
 5 3 6 60535 2493 1
 6 3 6 462962 8998 1
 7 3 6 1037343 19197 1
 8 3 6 281850 6718 1
 9 3 6 55221 3065 1
 10 3 6 344505 8893 1
 11 3 6 297118 7743 1
 12 3 6 371018 9317 1
 13 3 6 56239 4195 1
 14 3 6 123531 6731 1
 15 3 6 68914 5799 1
 16 3 6 256650 11369 1
 17 3 6 37680 5703 1
 18 3 6 62195 7448 1
 19 3 6 9026 5206 1
 20 3 6 117832 10881 1
 0 4 6 4878830 112670 1
 1 4 6 174741 3961 1
 2 4 6 222896 4953 1
 3 4 6 63054 2328 1
 4 4 6 1256211 22850 1
 5 4 6 107712 3730 1
 6 4 6 215197 5498 1
 7 4 6 10072 1999 1
 8 4 6 364891 8048 1
 9 4 6 101077 3834 1
 10 4 6 426216 10149 1
 11 4 6 25305 2789 1
 12 4 6 266537 8277 1
 13 4 6 44295 4304 1
 14 4 6 665510 17550 1
 15 4 6 14825 4178 1
 16 4 6 42521 5383 1
 17 4 6 -2193 3939 1
 18 4 6 255306 11737 1
 19 4 6 29900 6195 1
 0 5 6 58180 3088 1
 1 5 6 331679 6581 1
 2 5 6 283944 6248 1
 3 5 6 1194010 22596 1
 4 5 6 300917 6705 1
 5 5 6 105856 3596 1
 6 5 6 388852 8225 1
 7 5 6 1135409 20631 1
 8 5 6 18195 2318 1
 9 5 6 193856 6045 1
 10 5 6 27621 3165 1
 11 5 6 534854 12665 1
 12 5 6 159176 6397 1
 13 5 6 151912 7271 1
 14 5 6 8471 3533 1
 15 5 6 195529 8840 1
 16 5 6 148335 8834 1
 17 5 6 93040 7740 1
 18 5 6 14313 5914 1
 19 5 6 58567 8357 1
 0 6 6 221510 7367 1
 1 6 6 712257 12381 1
 2 6 6 112447 3754 1
 3 6 6 341513 7187 1
 4 6 6 77441 3107 1
 5 6 6 865878 16834 1
 6 6 6 24709 2096 1
 7 6 6 264416 7197 1
 8 6 6 108418 4420 1
 9 6 6 1030903 21079 1
 10 6 6 4564 2255 1
 11 6 6 44786 4092 1
 12 6 6 8741 2911 1
 13 6 6 351598 11335 1
 14 6 6 138896 7328 1
 15 6 6 121709 7343 1
 16 6 6 14376 5075 1
 17 6 6 44246 6489 1
 18 6 6 34114 6636 1
 19 6 6 178905 13466 1
 0 7 6 80303 4283 1
 1 7 6 4815 1271 1
 2 7 6 2524906 42898 1
 3 7 6 180417 4867 1
 4 7 6 132785 4235 1
 5 7 6 145716 4635 1
 6 7 6 433849 10039 1
 7 7 6 84872 4015 1
 8 7 6 482085 10739 1
 9 7 6 11912 2372 1
 10 7 6 91920 4778 1
 11 7 6 59477 4763 1
 12 7 6 498035 13961 1
 13 7 6 10605 3800 1
 14 7 6 200036 9195 1
 15 7 6 14819 4953 1
 16 7 6 269530 13108 1
 17 7 6 7660 5817 1
 18 7 6 51995 7653 1
 0 8 6 323498 10486 1
 1 8 6 98748 3280 1
 2 8 6 465086 9878 1
 3 8 6 78842 3371 1
 4 8 6 907405 16753 1
 5 8 6 259290 7288 1
 6 8 6 110638 4608 1
 7 8 6 26258 2663 1
 8 8 6 258249 7659 1
 9 8 6 97553 4714 1
 10 8 6 336110 10301 1
 11 8 6 17086 3573 1
 12 8 6 87200 5975 1
 13 8 6 105265 6820 1
 14 8 6 365086 14944 1
 15 8 6 14110 4980 1
 16 8 6 99503 8517 1
 17 8 6 27953 7460 1
 0 9 6 72904 4126 1
 1 9 6 79734 2951 1
 2 9 6 36085 2862 1
 3 9 6 669378 13324 1
 4 9 6 28472 2330 1
 5 9 6 93409 4076 1
 6 9 6 13326 2437 1
 7 9 6 1138076 22711 1
 8 9 6 9553 2426 1
 9 9 6 62225 4251 1
 10 9 6 5103 2880 1
 11 9 6 440573 14347 1
 12 9 6 57880 5209 1
 13 9 6 96050 7369 1
 14 9 6 10298 4242 1
 15 9 6 146854 9645 1
 16 9 6 44432 7371 1
 17 9 6 72385 11376 1
 0 10 6 391407 12576 1
 1 10 6 208249 5947 1
 2 10 6 14332 2031 1
 3 10 6 104283 6029 1
 4 10 6 287312 7917 1
 5 10 6 345945 9647 1
 6 10 6 22251 2946 1
 7 10 6 220633 8197 1
 8 10 6 119147 6552 1
 9 10 6 302946 10308 1
 10 10 6 84350 6581 1
 11 10 6 51103 5824 1
 12 10 6 48946 6127 1
 13 10 6 158992 9586 1
 14 10 6 123878 8508 1
 15 10 6 50909 8515 1
 16 10 6 17358 7702 1
 0 11 6 536585 17811 1
 1 11 6 34671 3496 1
 2 11 6 665950 15575 1
 3 11 6 43050 4205 1
 4 11 6 18768 3516 1
 5 11 6 8730 2854 1
 6 11 6 254208 10104 1
 7 11 6 88029 6118 1
 8 11 6 181686 8434 1
 9 11 6 7522 3772 1
 10 11 6 114595 7033 1
 11 11 6 24555 5134 1
 12 11 6 266550 13296 1
 13 11 6 6008 5033 1
 14 11 6 35428 6498 1
 15 11 6 7784 7572 1
 0 12 6 298529 13854 1
 1 12 6 167791 6581 1
 2 12 6 39810 3710 1
 3 12 6 22965 3457 1
 4 12 6 315801 10059 1
 5 12 6 349210 11986 1
 6 12 6 64371 5428 1
 7 12 6 8550 3994 1
 8 12 6 43473 5127 1
 9 12 6 272336 13652 1
 10 12 6 121227 8085 1
 11 12 6 76829 7528 1
 12 12 6 10002 5412 1
 13 12 6 63049 7660 1
 14 12 6 185782 13597 1
 0 13 6 6817 5593 1
 1 13 6 77446 5994 1
 2 13 6 4550 3218 1
 3 13 6 327223 11867 1
 4 13 6 18719 4641 1
 5 13 6 163942 8259 1
 6 13 6 9031 4143 1
 7 13 6 222019 10380 1
 8 13 6 12861 4596 1
 9 13 6 76706 6650 1
 10 13 6 17972 5198 1
 11 13 6 239415 13411 1
 12 13 6 -783 5091 1
 13 13 6 53269 12857 1
 0 14 6 524242 24113 1
 1 14 6 38964 5710 1
 2 14 6 2638 5034 1
 3 14 6 65810 6395 1
 4 14 6 195400 9824 1
 5 14 6 164721 9112 1
 6 14 6 83170 6727 1
 7 14 6 19198 5062 1
 8 14 6 39842 6010 1
 9 14 6 117020 8823 1
 10 14 6 58854 7555 1
 11 14 6 6985 6505 1
 0 15 6 83075 10706 1
 1 15 6 802 4466 1
 2 15 6 339653 17558 1
 3 15 6 9494 4823 1
 4 15 6 41547 5821 1
 5 15 6 12623 5110 1
 6 15 6 147382 9226 1
 7 15 6 4056 4798 1
 8 15 6 90733 8068 1
 9 15 6 10407 5727 1
 0 16 6 201129 17992 1
 1 16 6 71611 8825 1
 2 16 6 25321 6446 1
 3 16 6 28695 6571 1
 4 16 6 25230 6751 1
 5 16 6 162168 12098 1
 6 16 6 14257 6841 1
 2 0 7 39513 2254 1
 4 0 7 782365 21113 1
 6 0 7 639486 17109 1
 8 0 7 660178 18058 1
 10 0 7 197749 9637 1
 12 0 7 139775 9178 1
 14 0 7 153570 9080 1
 16 0 7 4541 5122 1
 18 0 7 215997 14138 1
 20 0 7 18152 10673 1
 1 1 7 492066 9567 1
 2 1 7 126829 3347 1
 3 1 7 119792 3231 1
 4 1 7 236259 5108 1
 5 1 7 32134 1802 1
 6 1 7 206942 5564 1
 7 1 7 8048 1775 1
 8 1 7 233533 6151 1
 9 1 7 -1533 1533 1
 10 1 7 227360 6779 1
 11 1 7 71995 4181 1
 12 1 7 45806 3328 1
 13 1 7 48490 4017 1
 14 1 7 169139 7063 1
 15 1 7 184881 8362 1
 16 1 7 75520 6589 1
 17 1 7 35612 6436 1
 18 1 7 1171 4231 1
 19 1 7 82975 7753 1
 20 1 7 23220 7909 1
 1 2 7 214441 4729 1
 2 2 7 16051 1238 1
 3 2 7 499060 9406 1
 4 2 7 40546 1901 1
 5 2 7 359039 6802 1
 6 2 7 28111 1970 1
 7 2 7 9897 1805 1
 8 2 7 17888 2317 1
 9 2 7 153671 6113 1
 10 2 7 6302 2191 1
 11 2 7 16486 2314 1
 12 2 7 5131 2119 1
 13 2 7 331856 9817 1
 14 2 7 7939 3378 1
 15 2 7 186828 8946 1
 16 2 7 770 3644 1
 17 2 7 308014 12911 1
 18 2 7 1417 4452 1
 19 2 7 11559 5556 1
 20 2 7 -5227 5410 1
 1 3 7 1722397 30929 1
 2 3 7 135836 5352 1
 3 3 7 208278 4782 1
 4 3 7 196084 4542 1
 5 3 7 21649 1921 1
 6 3 7 233861 5955 1
 7 3 7 77928 3261 1
 8 3 7 288728 6615 1
 9 3 7 4599 1654 1
 10 3 7 301681 8181 1
 11 3 7 130341 4913 1
 12 3 7 41030 3114 1
 13 3 7 14130 3948 1
 14 3 7 5523 3655 1
 15 3 7 88798 6398 1
 16 3 7 35345 5307 1
 17 3 7 16195 4837 1
 18 3 7 12868 4536 1
 19 3 7 71324 7451 1
 20 3 7 83509 10362 1
 1 4 7 340440 6465 1
 2 4 7 33517 1885 1
 3 4 7 107409 3468 1
 4 4 7 241267 5929 1
 5 4 7 6530 1616 1
 6 4 7 565980 10854 1
 7 4 7 60735 2954 1
 8 4 7 461649 9833 1
 9 4 7 15858 2181 1
 10 4 7 240472 7641 1
 11 4 7 24114 2793 1
 12 4 7 205664 7354 1
 13 4 7 55373 4313 1
 14 4 7 19029 3764 1
 15 4 7 14184 3977 1
 16 4 7 15859 6423 1
 17 4 7 6025 4318 1
 18 4 7 64250 6699 1
 19 4 7 464 5243 1
 1 5 7 512283 10024 1
 2 5 7 119542 3772 1
 3 5 7 187477 4758 1
 4 5 7 319379 7049 1
 5 5 7 37012 2364 1
 6 5 7 281854 6818 1
 7 5 7 74239 3400 1
 8 5 7 3612 1845 1
 9 5 7 34816 2791 1
 10 5 7 134362 4943 1
 11 5 7 157725 6112 1
 12 5 7 10291 2901 1
 13 5 7 95642 5339 1
 14 5 7 18359 3998 1
 15 5 7 180889 8275 1
 16 5 7 19322 4771 1
 17 5 7 55511 6689 1
 18 5 7 719 4967 1
 19 5 7 72149 8415 1
 1 6 7 581348 10587 1
 2 6 7 4041 1373 1
 3 6 7 150144 4353 1
 4 6 7 34506 2948 1
 5 6 7 90046 3503 1
 6 6 7 106355 3727 1
 7 6 7 321796 7962 1
 8 6 7 21503 2366 1
 9 6 7 71253 3954 1
 10 6 7 36824 3133 1
 11 6 7 67571 4628 1
 12 6 7 59838 4517 1
 13 6 7 206468 8771 1
 14 6 7 -624 3677 1
 15 6 7 54788 5946 1
 16 6 7 2845 4648 1
 17 6 7 189644 11049 1
 18 6 7 32739 6314 1
 19 6 7 27423 8806 1
 1 7 7 20234 2144 1
 2 7 7 115115 3660 1
 3 7 7 52257 2516 1
 4 7 7 439617 8963 1
 5 7 7 24113 2146 1
 6 7 7 401885 9343 1
 7 7 7 448 1661 1
 8 7 7 163217 5718 1
 9 7 7 1812 2042 1
 10 7 7 156383 6312 1
 11 7 7 24617 3641 1
 12 7 7 130633 6748 1
 13 7 7 17962 4118 1
 14 7 7 20245 4690 1
 15 7 7 13335 4950 1
 16 7 7 44542 6941 1
 17 7 7 14843 5730 1
 18 7 7 17462 6262 1
 1 8 7 150578 3979 1
 2 8 7 214295 6631 1
 3 8 7 5152 1416 1
 4 8 7 179060 5799 1
 5 8 7 16878 2018 1
 6 8 7 292537 7623 1
 7 8 7 4848 1981 1
 8 8 7 236362 7407 1
 9 8 7 5096 2579 1
 10 8 7 139191 7018 1
 11 8 7 45120 4726 1
 12 8 7 186219 8551 1
 13 8 7 62370 5573 1
 14 8 7 19093 4887 1
 15 8 7 32704 5597 1
 16 8 7 19737 6315 1
 17 8 7 31586 7791 1
 1 9 7 176595 5294 1
 2 9 7 26929 2097 1
 3 9 7 167792 5153 1
 4 9 7 2574 1647 1
 5 9 7 133227 4730 1
 6 9 7 68900 4556 1
 7 9 7 28862 2849 1
 8 9 7 8995 2635 1
 9 9 7 2848 2741 1
 10 9 7 32479 3743 1
 11 9 7 133133 7194 1
 12 9 7 2118 3422 1
 13 9 7 40852 5430 1
 14 9 7 12238 4619 1
 15 9 7 222610 12620 1
 16 9 7 13433 5947 1
 17 9 7 37871 10205 1
 1 10 7 137342 4981 1
 2 10 7 23426 2497 1
 3 10 7 194465 6183 1
 4 10 7 38759 2915 1
 5 10 7 28969 3057 1
 6 10 7 24708 3685 1
 7 10 7 9437 2867 1
 8 10 7 67875 6739 1
 9 10 7 27291 3928 1
 10 10 7 26061 4440 1
 11 10 7 23278 4425 1
 12 10 7 16666 4873 1
 13 10 7 119588 8069 1
 14 10 7 18376 5227 1
 15 10 7 35658 7456 1
 16 10 7 5631 7185 1
 1 11 7 10400 3176 1
 2 11 7 52116 4381 1
 3 11 7 19965 3254 1
 4 11 7 97207 5310 1
 5 11 7 3181 2800 1
 6 11 7 139296 7189 1
 7 11 7 11376 4330 1
 8 11 7 150147 7853 1
 9 11 7 -242 3665 1
 10 11 7 165111 8284 1
 11 11 7 23181 4993 1
 12 11 7 42131 6629 1
 13 11 7 -4132 4484 1
 14 11 7 84538 8189 1
 15 11 7 24942 8227 1
 1 12 7 120085 5918 1
 2 12 7 59296 4258 1
 3 12 7 88241 4946 1
 4 12 7 94963 5622 1
 5 12 7 143565 6916 1
 6 12 7 51830 5096 1
 7 12 7 6403 4142 1
 8 12 7 75128 6040 1
 9 12 7 46007 5178 1
 10 12 7 39328 5534 1
 11 12 7 28268 5204 1
 12 12 7 56966 7409 1
 13 12 7 43380 7148 1
 14 12 7 14665 6835 1
 1 13 7 84622 6530 1
 2 13 7 10518 3425 1
 3 13 7 104228 6586 1
 4 13 7 9849 3933 1
 5 13 7 156175 7858 1
 6 13 7 16926 4270 1
 7 13 7 24780 4718 1
 8 13 7 23127 6110 1
 9 13 7 2644 4130 1
 10 13 7 416 4531 1
 11 13 7 58623 7350 1
 12 13 7 15475 6605 1
[truncated: 258,736 more chars]
