# Supplementary material for: Switchable Reactivities of Metalated Phosphasilenes Regulated by Reversible 1,2‐Metal Migration
Source: Angew Chem Int Ed Engl. 2025 Dec 16;65(5):e18102. doi: 10.1002/anie.202518102 (PMC12851009; doi:10.1002/anie.202518102)
Supplement: Supplementary file 2 — Supporting Information [file ANIE-65-e18102-s001.zip › 7.cif]

data_zhuhu119_0ma
_audit_creation_date               2024-09-04
_audit_creation_method
;
Olex2 1.3
(compiled Nov 21 2019 18:26:39 for OlexSys, GUI svn.r6003)
;
_shelx_SHELXL_version_number       '2018/3'
_audit_contact_author_address      ?
_audit_contact_author_email        ?
_audit_contact_author_name         ''
_audit_contact_author_phone        ?
_publ_contact_author_id_orcid      ?
_publ_section_references
;
Dolomanov, O.V., Bourhis, L.J., Gildea, R.J, Howard, J.A.K. & Puschmann, H.
 (2009), J. Appl. Cryst. 42, 339-341.

Sheldrick, G.M. (2015). Acta Cryst. C71, 3-8.
;
_chemical_name_common              ?
_chemical_name_systematic          ?
_chemical_formula_moiety           'C68 H103 Ag N5 P Si2, C3 H3'
_chemical_formula_sum              'C71 H106 Ag N5 P Si2'
_chemical_formula_weight           1224.62
_chemical_melting_point            ?
loop_
  _atom_type_symbol
  _atom_type_description
  _atom_type_scat_dispersion_real
  _atom_type_scat_dispersion_imag
  _atom_type_scat_source
 'C' 'C' 0.0033 0.0016 'International Tables Vol C Tables 4.2.6.8 and 6.1.1.4'
 'H' 'H' 0.0000 0.0000 'International Tables Vol C Tables 4.2.6.8 and 6.1.1.4'
 'Ag' 'Ag' -0.8971 1.1015
 'International Tables Vol C Tables 4.2.6.8 and 6.1.1.4'
 'N' 'N' 0.0061 0.0033 'International Tables Vol C Tables 4.2.6.8 and 6.1.1.4'
 'P' 'P' 0.1023 0.0942 'International Tables Vol C Tables 4.2.6.8 and 6.1.1.4'
 'Si' 'Si' 0.0817 0.0704 'International Tables Vol C Tables 4.2.6.8 and 6.1.1.4'

_shelx_space_group_comment
;
The symmetry employed for this shelxl refinement is uniquely defined
by the following loop, which should always be used as a source of
symmetry information in preference to the above space-group names.
They are only intended as comments.
;
_space_group_crystal_system        'triclinic'
_space_group_IT_number             2
_space_group_name_H-M_alt          'P -1'
_space_group_name_Hall             '-P 1'
loop_
  _space_group_symop_operation_xyz
 'x, y, z'
 '-x, -y, -z'

_cell_length_a                     13.333(2)
_cell_length_b                     14.462(2)
_cell_length_c                     22.038(4)
_cell_angle_alpha                  102.806(6)
_cell_angle_beta                   96.868(6)
_cell_angle_gamma                  112.891(4)
_cell_volume                       3715.9(10)
_cell_formula_units_Z              2
_cell_measurement_reflns_used      9473
_cell_measurement_temperature      100.0
_cell_measurement_theta_max        25.63
_cell_measurement_theta_min        2.66
_shelx_estimated_absorpt_T_max     0.942
_shelx_estimated_absorpt_T_min     0.905
_exptl_absorpt_coefficient_mu      0.364
_exptl_absorpt_correction_T_max    0.7453
_exptl_absorpt_correction_T_min    0.7139
_exptl_absorpt_correction_type     multi-scan
_exptl_absorpt_process_details     ?
_exptl_absorpt_special_details     ?
_exptl_crystal_colour              yellow
_exptl_crystal_colour_primary      yellow
_exptl_crystal_density_diffrn      1.094
_exptl_crystal_density_meas        ?
_exptl_crystal_density_method      ?
_exptl_crystal_description         block
_exptl_crystal_F_000               1314
_exptl_crystal_size_max            0.28
_exptl_crystal_size_mid            0.227
_exptl_crystal_size_min            0.166
_exptl_transmission_factor_max     ?
_exptl_transmission_factor_min     ?
_diffrn_reflns_av_R_equivalents    0.0631
_diffrn_reflns_av_unetI/netI       0.0304
_diffrn_reflns_Laue_measured_fraction_full  0.996
_diffrn_reflns_Laue_measured_fraction_max  0.995
_diffrn_reflns_limit_h_max         16
_diffrn_reflns_limit_h_min         -16
_diffrn_reflns_limit_k_max         17
_diffrn_reflns_limit_k_min         -17
_diffrn_reflns_limit_l_max         26
_diffrn_reflns_limit_l_min         -26
_diffrn_reflns_number              173417
_diffrn_reflns_point_group_measured_fraction_full  0.996
_diffrn_reflns_point_group_measured_fraction_max  0.995
_diffrn_reflns_theta_full          25.242
_diffrn_reflns_theta_max           25.689
_diffrn_reflns_theta_min           2.054
_diffrn_ambient_temperature        100.0
_diffrn_detector_area_resol_mean   ?
_diffrn_measured_fraction_theta_full  0.996
_diffrn_measured_fraction_theta_max  0.995
_diffrn_measurement_device_type    'Bruker APEX-II CCD'
_diffrn_measurement_method         ?
_diffrn_radiation_type             MoK\a
_diffrn_radiation_wavelength       0.71073
_diffrn_source                     ?
_reflns_Friedel_coverage           0.000
_reflns_Friedel_fraction_full      .
_reflns_Friedel_fraction_max       .
_reflns_number_gt                  12986
_reflns_number_total               14066
_reflns_special_details
;
 Reflections were merged by SHELXL according to the crystal
 class for the calculation of statistics and refinement.
 
 Structure factors included contributions from the .fab file.
 
 _reflns_Friedel_fraction is defined as the number of unique
 Friedel pairs measured divided by the number that would be
 possible theoretically, ignoring centric projections and
 systematic absences.
;
_reflns_threshold_expression       'I > 2\s(I)'
_computing_cell_refinement         ?
_computing_data_collection         ?
_computing_data_reduction          ?
_computing_molecular_graphics      'Olex2 1.3 (Dolomanov et al., 2009)'
_computing_publication_material    'Olex2 1.3 (Dolomanov et al., 2009)'
_computing_structure_refinement    'SHELXL 2018/3 (Sheldrick, 2015)'
_computing_structure_solution      'SHELXT 2018/2 (Sheldrick, 2018)'
_refine_diff_density_max           0.665
_refine_diff_density_min           -0.428
_refine_diff_density_rms           0.079
_refine_ls_extinction_coef         .
_refine_ls_extinction_method       none
_refine_ls_goodness_of_fit_ref     1.100
_refine_ls_hydrogen_treatment      constr
_refine_ls_matrix_type             full
_refine_ls_number_parameters       747
_refine_ls_number_reflns           14066
_refine_ls_number_restraints       37
_refine_ls_R_factor_all            0.0419
_refine_ls_R_factor_gt             0.0388
_refine_ls_restrained_S_all        1.101
_refine_ls_shift/su_max            0.001
_refine_ls_shift/su_mean           0.000
_refine_ls_structure_factor_coef   Fsqd
_refine_ls_weighting_details      
 'w=1/[\s^2^(Fo^2^)+(0.0604P)^2^+3.1762P] where P=(Fo^2^+2Fc^2^)/3'
_refine_ls_weighting_scheme        calc
_refine_ls_wR_factor_gt            0.1106
_refine_ls_wR_factor_ref           0.1137
_refine_special_details            ?
_olex2_refinement_description
;
1. Fixed Uiso
 At 1.2 times of:
  All C(H) groups, All C(H,H) groups
 At 1.5 times of:
  All C(H,H,H) groups
2. Restrained distances
 C65D-C63 \\sim C65-C63
 with sigma of 0.02
3. Rigid body (RIGU) restrains
 C11, C10, C9, C8, C7, C12
 with sigma for 1-2 distances of 0.001 and sigma for 1-3 distances of 0.001
4. Others
 Sof(H63A)=Sof(C65D)=Sof(H65D)=Sof(H65E)=Sof(H65F)=1-FVAR(1)
 Sof(H63)=Sof(C65)=Sof(H65A)=Sof(H65B)=Sof(H65C)=FVAR(1)
5.a Ternary CH refined with riding coordinates:
 C28(H28), C51(H51), C54(H54), C63(H63), C63(H63A), C66(H66), C13(H13),
 C16(H16), C25(H25)
5.b Aromatic/amide H refined with riding coordinates:
 C43(H43), C44(H44), C49(H49), C48(H48), C47(H47), C59(H59), C60(H60),
 C61(H61), C10(H10), C11(H11), C9(H9), C23(H23), C22(H22), C21(H21), C71(H71),
 C69(H69), C70(H70)
5.c Fitted hexagon refined as free rotating group:
 C10(C11,C12,C7,C8,C9)
5.d Idealised Me refined as rotating group:
 C52(H52A,H52B,H52C), C53(H53A,H53B,H53C), C56(H56A,H56B,H56C), C55(H55A,H55B,
 H55C), C65(H65A,H65B,H65C), C64(H64A,H64B,H64C), C68(H68A,H68B,H68C), C67(H67A,
 H67B,H67C), C6(H6A,H6B,H6C), C5(H5A,H5B,H5C), C15(H15A,H15B,H15C), C14(H14A,
 H14B,H14C), C18(H18A,H18B,H18C), C17(H17A,H17B,H17C), C27(H27A,H27B,H27C),
 C26(H26A,H26B,H26C), C29(H29A,H29B,H29C), C30(H30A,H30B,H30C), C38(H38A,H38B,
 H38C), C36(H36A,H36B,H36C), C37(H37A,H37B,H37C), C33(H33A,H33B,H33C), C32(H32A,
 H32B,H32C), C34(H34A,H34B,H34C), C40(H40A,H40B,H40C), C42(H42A,H42B,H42C),
 C41(H41A,H41B,H41C), C65D(H65D,H65E,H65F)
;
_atom_sites_solution_hydrogens     geom
_atom_sites_solution_primary       ?
_atom_sites_solution_secondary     ?
loop_
  _atom_site_label
  _atom_site_type_symbol
  _atom_site_fract_x
  _atom_site_fract_y
  _atom_site_fract_z
  _atom_site_U_iso_or_equiv
  _atom_site_adp_type
  _atom_site_occupancy
  _atom_site_site_symmetry_order
  _atom_site_calc_flag
  _atom_site_refinement_flags_posn
  _atom_site_refinement_flags_adp
  _atom_site_refinement_flags_occupancy
  _atom_site_disorder_assembly
  _atom_site_disorder_group
 Ag1 Ag 0.67278(2) 0.42011(2) 0.21880(2) 0.02199(7) Uani 1 1 d . . . . .
 Si1 Si 0.84903(5) 0.40609(5) 0.22567(3) 0.02063(13) Uani 1 1 d . . . . .
 P1 P 1.01523(5) 0.48668(5) 0.21616(3) 0.02603(13) Uani 1 1 d . . . . .
 Si2 Si 1.05043(5) 0.64468(5) 0.20504(3) 0.02405(14) Uani 1 1 d . . . . .
 C1 C 0.51631(18) 0.43185(16) 0.22154(10) 0.0217(4) Uani 1 1 d . . . . .
 C43 C 0.33526(19) 0.40650(18) 0.21380(12) 0.0275(5) Uani 1 1 d . . . . .
 H43 H 0.255987 0.374343 0.200444 0.033 Uiso 1 1 calc R U . . .
 C44 C 0.39887(19) 0.50077(18) 0.25586(12) 0.0276(5) Uani 1 1 d . . . . .
 H44 H 0.373719 0.548374 0.278485 0.033 Uiso 1 1 calc R U . . .
 N1 N 0.84268(15) 0.30111(14) 0.24834(9) 0.0225(4) Uani 1 1 d . . . . .
 C3 C 0.90191(18) 0.08932(17) 0.26232(10) 0.0222(4) Uani 1 1 d . . . . .
 C19 C 0.81537(18) 0.15789(16) 0.12340(10) 0.0195(4) Uani 1 1 d . . . . .
 C28 C 0.62198(19) 0.0766(2) 0.14684(11) 0.0288(5) Uani 1 1 d . . . . .
 H28 H 0.668324 0.073984 0.185040 0.035 Uiso 1 1 calc R U . . .
 N5 N 0.40751(15) 0.36463(14) 0.19338(9) 0.0230(4) Uani 1 1 d . . . . .
 N4 N 0.50861(15) 0.51518(14) 0.25987(9) 0.0226(4) Uani 1 1 d . . . . .
 C45 C 0.60157(18) 0.61019(17) 0.30089(11) 0.0259(5) Uani 1 1 d . . . . .
 C50 C 0.6549(2) 0.6077(2) 0.35852(12) 0.0342(5) Uani 1 1 d . . . . .
 C49 C 0.7380(2) 0.7028(2) 0.39909(14) 0.0462(7) Uani 1 1 d . . . . .
 H49 H 0.776739 0.704243 0.438634 0.055 Uiso 1 1 calc R U . . .
 C48 C 0.7644(3) 0.7939(2) 0.38261(17) 0.0536(8) Uani 1 1 d . . . . .
 H48 H 0.820328 0.857979 0.411183 0.064 Uiso 1 1 calc R U . . .
 C47 C 0.7106(2) 0.7939(2) 0.32485(16) 0.0450(7) Uani 1 1 d . . . . .
 H47 H 0.730710 0.857982 0.314260 0.054 Uiso 1 1 calc R U . . .
 C46 C 0.62770(19) 0.70189(18) 0.28207(13) 0.0302(5) Uani 1 1 d . . . . .
 C51 C 0.5705(2) 0.7003(2) 0.21784(14) 0.0365(6) Uani 1 1 d . . . . .
 H51 H 0.489887 0.650090 0.208903 0.044 Uiso 1 1 calc R U . . .
 C52 C 0.6209(3) 0.6593(3) 0.16464(16) 0.0512(7) Uani 1 1 d . . . . .
 H52A H 0.698770 0.709401 0.170672 0.077 Uiso 1 1 calc R U . . .
 H52B H 0.577830 0.651024 0.122941 0.077 Uiso 1 1 calc R U . . .
 H52C H 0.618139 0.591228 0.166431 0.077 Uiso 1 1 calc R U . . .
 C53 C 0.5757(3) 0.8068(2) 0.21558(19) 0.0542(8) Uani 1 1 d . . . . .
 H53A H 0.544473 0.833191 0.249826 0.081 Uiso 1 1 calc R U . . .
 H53B H 0.532364 0.799132 0.174128 0.081 Uiso 1 1 calc R U . . .
 H53C H 0.653758 0.856420 0.221355 0.081 Uiso 1 1 calc R U . . .
 C54 C 0.6224(3) 0.5090(2) 0.37911(13) 0.0418(6) Uani 1 1 d . . . . .
 H54 H 0.569822 0.448811 0.341603 0.050 Uiso 1 1 calc R U . . .
 C56 C 0.5595(4) 0.5154(4) 0.43224(19) 0.0743(11) Uani 1 1 d . . . . .
 H56A H 0.609463 0.572972 0.470065 0.111 Uiso 1 1 calc R U . . .
 H56B H 0.533564 0.449078 0.443136 0.111 Uiso 1 1 calc R U . . .
 H56C H 0.495005 0.528148 0.417631 0.111 Uiso 1 1 calc R U . . .
 C55 C 0.7220(4) 0.4878(3) 0.3984(2) 0.0702(10) Uani 1 1 d . . . . .
 H55A H 0.757980 0.481086 0.362493 0.105 Uiso 1 1 calc R U . . .
 H55B H 0.697115 0.422418 0.410428 0.105 Uiso 1 1 calc R U . . .
 H55C H 0.775499 0.545969 0.434954 0.105 Uiso 1 1 calc R U . . .
 C57 C 0.36827(19) 0.26298(18) 0.14713(11) 0.0270(5) Uani 1 1 d . . . . .
 C58 C 0.3092(2) 0.17358(19) 0.16555(13) 0.0322(5) Uani 1 1 d . . . . .
 C63 C 0.2898(2) 0.1810(2) 0.23250(13) 0.0340(6) Uani 1 1 d D . . . .
 H63 H 0.283893 0.249238 0.245168 0.041 Uiso 0.45(3) 1 calc R U P A 1
 H63A H 0.303916 0.254071 0.256135 0.041 Uiso 0.55(3) 1 calc R U P A 2
 C65 C 0.3929(7) 0.2009(15) 0.2798(5) 0.047(3) Uani 0.45(3) 1 d D . P A 1
 H65A H 0.408914 0.139315 0.269963 0.071 Uiso 0.45(3) 1 calc R U P A 1
 H65B H 0.380153 0.214195 0.323139 0.071 Uiso 0.45(3) 1 calc R U P A 1
 H65C H 0.456538 0.262194 0.277045 0.071 Uiso 0.45(3) 1 calc R U P A 1
 C64 C 0.1760(4) 0.1026(4) 0.2326(3) 0.105(2) Uani 1 1 d . . . . .
 H64A H 0.118740 0.118683 0.211185 0.158 Uiso 1 1 calc R U . . .
 H64B H 0.169525 0.106076 0.276794 0.158 Uiso 1 1 calc R U . . .
 H64C H 0.165520 0.031934 0.209912 0.158 Uiso 1 1 calc R U . . .
 C59 C 0.2691(2) 0.0763(2) 0.11935(16) 0.0440(7) Uani 1 1 d . . . . .
 H59 H 0.228451 0.014221 0.130076 0.053 Uiso 1 1 calc R U . . .
 C60 C 0.2870(3) 0.0686(2) 0.05887(16) 0.0499(8) Uani 1 1 d . . . . .
 H60 H 0.260481 0.001465 0.028615 0.060 Uiso 1 1 calc R U . . .
 C61 C 0.3437(2) 0.1581(2) 0.04155(14) 0.0451(7) Uani 1 1 d . . . . .
 H61 H 0.354186 0.151657 -0.000810 0.054 Uiso 1 1 calc R U . . .
 C62 C 0.3856(2) 0.2578(2) 0.08551(12) 0.0338(5) Uani 1 1 d . . . . .
 C66 C 0.4437(2) 0.3537(2) 0.06384(12) 0.0387(6) Uani 1 1 d . . . . .
 H66 H 0.470283 0.417405 0.101491 0.046 Uiso 1 1 calc R U . . .
 C68 C 0.3603(3) 0.3611(3) 0.01244(18) 0.0624(10) Uani 1 1 d . . . . .
 H68A H 0.328713 0.296706 -0.023510 0.094 Uiso 1 1 calc R U . . .
 H68B H 0.399243 0.421493 -0.002664 0.094 Uiso 1 1 calc R U . . .
 H68C H 0.300031 0.369844 0.030813 0.094 Uiso 1 1 calc R U . . .
 C67 C 0.5439(3) 0.3522(3) 0.03878(18) 0.0523(8) Uani 1 1 d . . . . .
 H67A H 0.594917 0.345052 0.071418 0.078 Uiso 1 1 calc R U . . .
 H67B H 0.582818 0.417747 0.028521 0.078 Uiso 1 1 calc R U . . .
 H67C H 0.518993 0.292667 0.000151 0.078 Uiso 1 1 calc R U . . .
 C2 C 0.86761(17) 0.22342(16) 0.24089(10) 0.0187(4) Uani 1 1 d . . . . .
 N3 N 0.86174(15) 0.15289(14) 0.18446(8) 0.0193(4) Uani 1 1 d . . . . .
 C4 C 0.87762(18) 0.06841(17) 0.19830(10) 0.0216(4) Uani 1 1 d . . . . .
 C6 C 0.8660(2) -0.02421(19) 0.14708(12) 0.0320(5) Uani 1 1 d . . . . .
 H6A H 0.802042 -0.043479 0.112131 0.048 Uiso 1 1 calc R U . . .
 H6B H 0.853892 -0.083378 0.164565 0.048 Uiso 1 1 calc R U . . .
 H6C H 0.934277 -0.006714 0.130854 0.048 Uiso 1 1 calc R U . . .
 C5 C 0.9330(2) 0.03146(19) 0.30350(11) 0.0279(5) Uani 1 1 d . . . . .
 H5A H 0.923954 -0.036431 0.276736 0.042 Uiso 1 1 calc R U . . .
 H5B H 0.884492 0.020021 0.333779 0.042 Uiso 1 1 calc R U . . .
 H5C H 1.011121 0.072680 0.327103 0.042 Uiso 1 1 calc R U . . .
 N2 N 0.89869(15) 0.18556(14) 0.28891(8) 0.0214(4) Uani 1 1 d . . . . .
 C13 C 1.1128(3) 0.3582(3) 0.35605(15) 0.0781(15) Uani 1 1 d . . . . .
 H13 H 1.083083 0.327150 0.308764 0.094 Uiso 1 1 calc R U . . .
 C15 C 1.1690(4) 0.4768(4) 0.3708(2) 0.0946(18) Uani 1 1 d . . . . .
 H15A H 1.200115 0.508719 0.416916 0.142 Uiso 1 1 calc R U . . .
 H15B H 1.113985 0.501536 0.356917 0.142 Uiso 1 1 calc R U . . .
 H15C H 1.229366 0.496580 0.348078 0.142 Uiso 1 1 calc R U . . .
 C14 C 1.1991(4) 0.3216(4) 0.3759(3) 0.108(2) Uani 1 1 d . . . . .
 H14A H 1.254053 0.335926 0.349321 0.162 Uiso 1 1 calc R U . . .
 H14B H 1.162675 0.245996 0.370372 0.162 Uiso 1 1 calc R U . . .
 H14C H 1.236930 0.359014 0.420858 0.162 Uiso 1 1 calc R U . . .
 C10 C 0.94528(18) 0.33578(15) 0.48378(6) 0.0554(8) Uani 1 1 d G . . . .
 H10 H 0.955719 0.369951 0.527691 0.066 Uiso 1 1 calc R U . . .
 C11 C 1.03099(15) 0.37068(14) 0.45244(7) 0.0634(10) Uani 1 1 d G . . . .
 H11 H 1.100005 0.428709 0.474940 0.076 Uiso 1 1 calc R U . . .
 C12 C 1.01572(13) 0.32068(14) 0.38819(7) 0.0474(7) Uani 1 1 d G . . . .
 C7 C 0.91475(13) 0.23577(12) 0.35527(5) 0.0264(4) Uani 1 1 d G . . . .
 C8 C 0.82904(11) 0.20087(12) 0.38660(7) 0.0321(5) Uani 1 1 d G . . . .
 C9 C 0.84431(15) 0.25087(15) 0.45086(7) 0.0442(6) Uani 1 1 d G . . . .
 H9 H 0.785729 0.227016 0.472271 0.053 Uiso 1 1 calc R U . . .
 C16 C 0.7155(2) 0.1120(3) 0.35108(13) 0.0443(7) Uani 1 1 d . . . . .
 H16 H 0.725210 0.073346 0.310240 0.053 Uiso 1 1 calc R U . . .
 C18 C 0.6322(3) 0.1540(4) 0.3339(3) 0.105(2) Uani 1 1 d . . . . .
 H18A H 0.623228 0.194942 0.372977 0.157 Uiso 1 1 calc R U . . .
 H18B H 0.559984 0.095395 0.310917 0.157 Uiso 1 1 calc R U . . .
 H18C H 0.659273 0.199121 0.306572 0.157 Uiso 1 1 calc R U . . .
 C17 C 0.6700(3) 0.0341(2) 0.38771(16) 0.0525(8) Uani 1 1 d . . . . .
 H17A H 0.726854 0.011190 0.401367 0.079 Uiso 1 1 calc R U . . .
 H17B H 0.603164 -0.026793 0.360204 0.079 Uiso 1 1 calc R U . . .
 H17C H 0.650364 0.067311 0.425356 0.079 Uiso 1 1 calc R U . . .
 C24 C 0.70017(19) 0.12970(18) 0.10793(11) 0.0256(5) Uani 1 1 d . . . . .
 C23 C 0.6574(2) 0.1488(2) 0.05375(12) 0.0346(6) Uani 1 1 d . . . . .
 H23 H 0.579892 0.131912 0.042899 0.041 Uiso 1 1 calc R U . . .
 C22 C 0.7256(2) 0.1919(2) 0.01557(12) 0.0357(6) Uani 1 1 d . . . . .
 H22 H 0.695588 0.207180 -0.020258 0.043 Uiso 1 1 calc R U . . .
 C21 C 0.8377(2) 0.21300(18) 0.02931(11) 0.0281(5) Uani 1 1 d . . . . .
 H21 H 0.883099 0.239109 0.001381 0.034 Uiso 1 1 calc R U . . .
 C20 C 0.88509(18) 0.19649(16) 0.08362(10) 0.0219(4) Uani 1 1 d . . . . .
 C25 C 1.0064(2) 0.2152(2) 0.09437(12) 0.0339(6) Uani 1 1 d . . . . .
 H25 H 1.030877 0.212913 0.138501 0.041 Uiso 1 1 calc R U . . .
 C27 C 1.0187(3) 0.1276(3) 0.04599(19) 0.0566(9) Uani 1 1 d . . . . .
 H27A H 0.966951 0.059002 0.048286 0.085 Uiso 1 1 calc R U . . .
 H27B H 1.095619 0.135215 0.056167 0.085 Uiso 1 1 calc R U . . .
 H27C H 1.001349 0.132804 0.002742 0.085 Uiso 1 1 calc R U . . .
 C26 C 1.0831(2) 0.3203(2) 0.08749(14) 0.0431(7) Uani 1 1 d . . . . .
 H26A H 1.061816 0.322517 0.043880 0.065 Uiso 1 1 calc R U . . .
 H26B H 1.160616 0.329261 0.096195 0.065 Uiso 1 1 calc R U . . .
 H26C H 1.076187 0.376994 0.117973 0.065 Uiso 1 1 calc R U . . .
 C29 C 0.5426(3) -0.0353(2) 0.10834(14) 0.0459(7) Uani 1 1 d . . . . .
 H29A H 0.496906 -0.034748 0.070264 0.069 Uiso 1 1 calc R U . . .
 H29B H 0.493904 -0.068794 0.134587 0.069 Uiso 1 1 calc R U . . .
 H29C H 0.585843 -0.074654 0.095312 0.069 Uiso 1 1 calc R U . . .
 C30 C 0.5563(3) 0.1363(3) 0.1703(2) 0.0580(9) Uani 1 1 d . . . . .
 H30A H 0.608130 0.208004 0.195905 0.087 Uiso 1 1 calc R U . . .
 H30B H 0.509200 0.101033 0.196591 0.087 Uiso 1 1 calc R U . . .
 H30C H 0.509055 0.138754 0.133592 0.087 Uiso 1 1 calc R U . . .
 C35 C 1.0334(3) 0.7331(2) 0.28011(13) 0.0395(6) Uani 1 1 d . . . . .
 C38 C 1.0957(3) 0.8518(2) 0.28921(15) 0.0483(7) Uani 1 1 d . . . . .
 H38A H 1.075091 0.867097 0.249629 0.073 Uiso 1 1 calc R U . . .
 H38B H 1.176555 0.873282 0.299704 0.073 Uiso 1 1 calc R U . . .
 H38C H 1.075049 0.890596 0.324085 0.073 Uiso 1 1 calc R U . . .
 C36 C 0.9083(3) 0.7081(3) 0.27396(16) 0.0515(8) Uani 1 1 d . . . . .
 H36A H 0.899081 0.751369 0.312007 0.077 Uiso 1 1 calc R U . . .
 H36B H 0.865601 0.633730 0.270080 0.077 Uiso 1 1 calc R U . . .
 H36C H 0.880753 0.723537 0.235899 0.077 Uiso 1 1 calc R U . . .
 C37 C 1.0683(3) 0.7105(3) 0.34196(14) 0.0519(8) Uani 1 1 d . . . . .
 H37A H 1.148873 0.730344 0.350900 0.078 Uiso 1 1 calc R U . . .
 H37B H 1.027657 0.635412 0.337148 0.078 Uiso 1 1 calc R U . . .
 H37C H 1.050594 0.751151 0.377415 0.078 Uiso 1 1 calc R U . . .
 C31 C 0.9590(2) 0.6385(2) 0.12703(13) 0.0391(6) Uani 1 1 d . . . . .
 C33 C 0.9683(3) 0.7460(2) 0.12232(15) 0.0441(7) Uani 1 1 d . . . . .
 H33A H 0.939385 0.776273 0.156425 0.066 Uiso 1 1 calc R U . . .
 H33B H 0.924607 0.737151 0.080683 0.066 Uiso 1 1 calc R U . . .
 H33C H 1.046893 0.792966 0.126870 0.066 Uiso 1 1 calc R U . . .
 C32 C 0.8372(2) 0.5640(2) 0.11741(15) 0.0464(7) Uani 1 1 d . . . . .
 H32A H 0.831075 0.493828 0.116102 0.070 Uiso 1 1 calc R U . . .
 H32B H 0.794360 0.560932 0.077052 0.070 Uiso 1 1 calc R U . . .
 H32C H 0.807486 0.589206 0.152870 0.070 Uiso 1 1 calc R U . . .
 C34 C 0.9954(3) 0.5892(3) 0.06851(14) 0.0497(7) Uani 1 1 d . . . . .
 H34A H 1.070993 0.637298 0.068034 0.075 Uiso 1 1 calc R U . . .
 H34B H 0.943283 0.576760 0.029048 0.075 Uiso 1 1 calc R U . . .
 H34C H 0.994839 0.522430 0.071582 0.075 Uiso 1 1 calc R U . . .
 C39 C 1.2087(2) 0.6988(2) 0.20121(16) 0.0414(6) Uani 1 1 d . . . . .
 C40 C 1.2501(3) 0.7978(2) 0.17884(17) 0.0484(7) Uani 1 1 d . . . . .
 H40A H 1.210658 0.780878 0.134562 0.073 Uiso 1 1 calc R U . . .
 H40B H 1.330679 0.823495 0.181375 0.073 Uiso 1 1 calc R U . . .
 H40C H 1.235497 0.852201 0.206333 0.073 Uiso 1 1 calc R U . . .
 C42 C 1.2343(2) 0.6169(2) 0.15838(17) 0.0473(7) Uani 1 1 d . . . . .
 H42A H 1.215522 0.555638 0.174458 0.071 Uiso 1 1 calc R U . . .
 H42B H 1.314077 0.646704 0.158312 0.071 Uiso 1 1 calc R U . . .
 H42C H 1.189934 0.595454 0.114745 0.071 Uiso 1 1 calc R U . . .
 C41 C 1.2805(3) 0.7248(3) 0.26810(17) 0.0512(8) Uani 1 1 d . . . . .
 H41A H 1.276034 0.784409 0.297174 0.077 Uiso 1 1 calc R U . . .
 H41B H 1.358446 0.743038 0.265544 0.077 Uiso 1 1 calc R U . . .
 H41C H 1.252737 0.663704 0.284185 0.077 Uiso 1 1 calc R U . . .
 C71 C 0.9327(2) -0.0333(2) 0.54069(13) 0.0414(6) Uani 1 1 d . . . . .
 H71 H 0.886164 -0.056186 0.568840 0.050 Uiso 1 1 calc R U . . .
 C69 C 1.0681(2) -0.0479(2) 0.48243(13) 0.0424(7) Uani 1 1 d . . . . .
 H69 H 1.115165 -0.080567 0.470224 0.051 Uiso 1 1 calc R U . . .
 C70 C 1.0006(3) -0.0815(2) 0.52318(13) 0.0417(7) Uani 1 1 d . . . . .
 H70 H 1.000705 -0.137335 0.539114 0.050 Uiso 1 1 calc R U . . .
 C65D C 0.3607(12) 0.1401(15) 0.2695(4) 0.055(3) Uani 0.55(3) 1 d D . P A 2
 H65D H 0.340664 0.066731 0.246751 0.083 Uiso 0.55(3) 1 calc R U P A 2
 H65E H 0.346236 0.144821 0.312444 0.083 Uiso 0.55(3) 1 calc R U P A 2
 H65F H 0.440147 0.182648 0.272998 0.083 Uiso 0.55(3) 1 calc R U P A 2

loop_
  _atom_site_aniso_label
  _atom_site_aniso_U_11
  _atom_site_aniso_U_22
  _atom_site_aniso_U_33
  _atom_site_aniso_U_23
  _atom_site_aniso_U_13
  _atom_site_aniso_U_12
 Ag1 0.01906(10) 0.01929(10) 0.02681(10) 0.00531(7) 0.00562(7) 0.00811(7)
 Si1 0.0218(3) 0.0200(3) 0.0221(3) 0.0069(2) 0.0059(2) 0.0104(2)
 P1 0.0244(3) 0.0258(3) 0.0367(3) 0.0164(3) 0.0125(2) 0.0143(2)
 Si2 0.0257(3) 0.0241(3) 0.0297(3) 0.0129(3) 0.0106(3) 0.0141(3)
 C1 0.0204(10) 0.0185(10) 0.0241(10) 0.0053(8) 0.0055(8) 0.0067(8)
 C43 0.0186(10) 0.0265(11) 0.0362(13) 0.0087(10) 0.0051(9) 0.0091(9)
 C44 0.0200(11) 0.0255(11) 0.0372(13) 0.0070(10) 0.0083(9) 0.0104(9)
 N1 0.0251(9) 0.0200(9) 0.0213(9) 0.0056(7) 0.0056(7) 0.0089(8)
 C3 0.0213(10) 0.0226(10) 0.0244(11) 0.0087(9) 0.0046(8) 0.0103(9)
 C19 0.0219(10) 0.0178(10) 0.0174(10) 0.0033(8) 0.0001(8) 0.0093(8)
 C28 0.0200(11) 0.0367(13) 0.0228(11) 0.0057(10) 0.0011(9) 0.0077(10)
 N5 0.0196(9) 0.0197(9) 0.0256(9) 0.0044(7) 0.0031(7) 0.0059(7)
 N4 0.0181(9) 0.0188(9) 0.0269(9) 0.0017(7) 0.0047(7) 0.0064(7)
 C45 0.0187(10) 0.0218(11) 0.0310(12) -0.0004(9) 0.0060(9) 0.0066(9)
 C50 0.0314(13) 0.0337(13) 0.0301(12) 0.0004(10) 0.0045(10) 0.0121(11)
 C49 0.0388(15) 0.0450(16) 0.0364(15) -0.0040(12) -0.0041(12) 0.0117(13)
 C48 0.0392(16) 0.0318(15) 0.061(2) -0.0100(14) -0.0044(14) 0.0034(12)
 C47 0.0314(14) 0.0222(12) 0.0663(19) 0.0020(12) 0.0013(13) 0.0050(11)
 C46 0.0201(11) 0.0224(11) 0.0449(14) 0.0040(10) 0.0075(10) 0.0090(9)
 C51 0.0256(12) 0.0284(12) 0.0528(16) 0.0165(12) 0.0067(11) 0.0071(10)
 C52 0.0552(19) 0.0530(18) 0.0494(18) 0.0233(15) 0.0175(15) 0.0211(15)
 C53 0.0407(16) 0.0411(16) 0.089(3) 0.0341(17) 0.0133(16) 0.0178(14)
 C54 0.0496(16) 0.0420(15) 0.0265(13) 0.0070(11) 0.0046(12) 0.0151(13)
 C56 0.090(3) 0.096(3) 0.061(2) 0.040(2) 0.040(2) 0.047(3)
 C55 0.079(3) 0.077(3) 0.075(3) 0.036(2) 0.018(2) 0.047(2)
 C57 0.0218(11) 0.0210(11) 0.0294(12) 0.0007(9) 0.0001(9) 0.0056(9)
 C58 0.0208(11) 0.0233(11) 0.0449(14) 0.0057(10) 0.0042(10) 0.0051(9)
 C63 0.0262(12) 0.0282(12) 0.0497(15) 0.0149(11) 0.0146(11) 0.0103(10)
 C65 0.039(4) 0.053(8) 0.047(4) 0.018(5) 0.017(3) 0.014(4)
 C64 0.062(3) 0.103(4) 0.097(3) 0.016(3) 0.046(3) -0.020(2)
 C59 0.0296(13) 0.0219(12) 0.0626(19) 0.0013(12) 0.0055(13) 0.0005(10)
 C60 0.0425(16) 0.0278(14) 0.0530(18) -0.0115(13) -0.0004(14) 0.0041(12)
 C61 0.0440(16) 0.0389(15) 0.0334(14) -0.0086(12) -0.0003(12) 0.0114(13)
 C62 0.0315(13) 0.0304(13) 0.0309(13) 0.0018(10) -0.0004(10) 0.0105(11)
 C66 0.0471(16) 0.0393(14) 0.0278(13) 0.0089(11) 0.0070(11) 0.0175(12)
 C68 0.054(2) 0.100(3) 0.061(2) 0.049(2) 0.0244(17) 0.043(2)
 C67 0.0368(16) 0.0479(17) 0.070(2) 0.0206(16) 0.0131(15) 0.0140(14)
 C2 0.0163(9) 0.0187(10) 0.0183(10) 0.0052(8) 0.0028(8) 0.0052(8)
 N3 0.0204(9) 0.0209(9) 0.0167(8) 0.0052(7) 0.0025(7) 0.0097(7)
 C4 0.0207(10) 0.0217(10) 0.0243(11) 0.0072(9) 0.0040(8) 0.0111(9)
 C6 0.0429(14) 0.0287(12) 0.0277(12) 0.0049(10) 0.0035(10) 0.0220(11)
 C5 0.0305(12) 0.0303(12) 0.0293(12) 0.0157(10) 0.0076(10) 0.0155(10)
 N2 0.0249(9) 0.0215(9) 0.0175(8) 0.0059(7) 0.0034(7) 0.0101(7)
 C13 0.051(2) 0.091(3) 0.0233(14) 0.0063(16) -0.0020(13) -0.031(2)
 C15 0.063(2) 0.103(3) 0.092(3) 0.071(3) -0.004(2) -0.008(2)
 C14 0.084(3) 0.062(3) 0.141(5) 0.000(3) 0.067(4) -0.003(2)
 C10 0.095(2) 0.0475(15) 0.0205(12) 0.0066(10) 0.0123(11) 0.0297(14)
 C11 0.081(2) 0.0469(17) 0.0231(12) 0.0011(11) 0.0003(12) -0.0035(15)
 C12 0.0525(15) 0.0436(15) 0.0207(11) 0.0076(10) 0.0008(10) -0.0018(12)
 C7 0.0368(11) 0.0263(10) 0.0175(10) 0.0079(8) 0.0045(8) 0.0147(9)
 C8 0.0419(13) 0.0390(13) 0.0258(10) 0.0143(9) 0.0118(9) 0.0240(11)
 C9 0.0661(16) 0.0560(15) 0.0279(11) 0.0173(11) 0.0226(11) 0.0378(12)
 C16 0.0345(14) 0.068(2) 0.0340(14) 0.0211(14) 0.0162(11) 0.0205(14)
 C18 0.039(2) 0.130(4) 0.175(5) 0.115(4) 0.019(3) 0.029(2)
 C17 0.064(2) 0.0417(16) 0.0529(18) 0.0153(14) 0.0188(16) 0.0210(15)
 C24 0.0225(11) 0.0270(11) 0.0219(11) 0.0027(9) 0.0003(9) 0.0088(9)
 C23 0.0232(12) 0.0461(15) 0.0309(13) 0.0122(11) -0.0026(10) 0.0134(11)
 C22 0.0347(13) 0.0419(14) 0.0275(12) 0.0152(11) -0.0054(10) 0.0142(11)
 C21 0.0309(12) 0.0261(11) 0.0238(11) 0.0095(9) 0.0023(9) 0.0086(10)
 C20 0.0243(11) 0.0194(10) 0.0190(10) 0.0039(8) 0.0011(8) 0.0084(9)
 C25 0.0281(12) 0.0551(16) 0.0257(12) 0.0192(11) 0.0096(10) 0.0204(12)
 C27 0.065(2) 0.059(2) 0.080(2) 0.0362(18) 0.0432(19) 0.0462(18)
 C26 0.0271(13) 0.0481(16) 0.0374(14) 0.0003(12) 0.0128(11) 0.0043(12)
 C29 0.0608(19) 0.0323(14) 0.0354(14) 0.0115(12) 0.0159(13) 0.0085(13)
 C30 0.0462(18) 0.0424(17) 0.089(3) 0.0177(17) 0.0392(18) 0.0171(14)
 C35 0.0537(17) 0.0320(13) 0.0382(14) 0.0115(11) 0.0155(13) 0.0217(13)
 C38 0.066(2) 0.0299(14) 0.0496(17) 0.0070(12) 0.0153(15) 0.0231(14)
 C36 0.0583(19) 0.0521(18) 0.0569(19) 0.0142(15) 0.0283(16) 0.0334(16)
 C37 0.075(2) 0.0448(17) 0.0363(15) 0.0081(13) 0.0156(15) 0.0280(16)
 C31 0.0454(15) 0.0389(14) 0.0396(14) 0.0215(12) 0.0069(12) 0.0205(12)
 C33 0.0527(17) 0.0443(16) 0.0507(17) 0.0268(14) 0.0121(14) 0.0292(14)
 C32 0.0443(16) 0.0509(17) 0.0483(17) 0.0209(14) 0.0016(13) 0.0241(14)
 C34 0.067(2) 0.0561(19) 0.0385(15) 0.0224(14) 0.0165(14) 0.0337(17)
 C39 0.0326(14) 0.0354(14) 0.0657(19) 0.0262(14) 0.0202(13) 0.0156(12)
 C40 0.0399(16) 0.0376(15) 0.079(2) 0.0330(15) 0.0278(15) 0.0153(13)
 C42 0.0355(15) 0.0437(16) 0.076(2) 0.0262(15) 0.0296(15) 0.0207(13)
 C41 0.0363(15) 0.0464(17) 0.066(2) 0.0182(15) 0.0069(14) 0.0135(13)
 C71 0.0443(16) 0.0444(15) 0.0269(13) 0.0067(11) 0.0021(11) 0.0139(13)
 C69 0.0471(16) 0.0436(15) 0.0289(13) -0.0064(12) -0.0072(12) 0.0255(13)
 C70 0.0516(17) 0.0320(13) 0.0321(13) 0.0056(11) -0.0074(12) 0.0152(12)
 C65D 0.052(6) 0.082(9) 0.047(4) 0.022(4) 0.016(3) 0.040(6)

_geom_special_details
;
 All esds (except the esd in the dihedral angle between two l.s. planes)
 are estimated using the full covariance matrix.  The cell esds are taken
 into account individually in the estimation of esds in distances, angles
 and torsion angles; correlations between esds in cell parameters are only
 used when they are defined by crystal symmetry.  An approximate (isotropic)
 treatment of cell esds is used for estimating esds involving l.s. planes.
;
loop_
  _geom_bond_atom_site_label_1
  _geom_bond_atom_site_label_2
  _geom_bond_distance
  _geom_bond_site_symmetry_2
  _geom_bond_publ_flag
 Ag1 Si1 2.4260(7) . ?
 Ag1 C1 2.165(2) . ?
 Si1 P1 2.1267(9) . ?
 Si1 N1 1.6757(19) . ?
 P1 Si2 2.2233(9) . ?
 Si2 C35 1.950(3) . ?
 Si2 C31 1.948(3) . ?
 Si2 C39 1.965(3) . ?
 C1 N5 1.362(3) . ?
 C1 N4 1.357(3) . ?
 C43 H43 0.9500 . ?
 C43 C44 1.338(3) . ?
 C43 N5 1.391(3) . ?
 C44 H44 0.9500 . ?
 C44 N4 1.384(3) . ?
 N1 C2 1.273(3) . ?
 C3 C4 1.346(3) . ?
 C3 C5 1.487(3) . ?
 C3 N2 1.405(3) . ?
 C19 N3 1.441(3) . ?
 C19 C24 1.403(3) . ?
 C19 C20 1.397(3) . ?
 C28 H28 1.0000 . ?
 C28 C24 1.515(3) . ?
 C28 C29 1.518(4) . ?
 C28 C30 1.509(4) . ?
 N5 C57 1.443(3) . ?
 N4 C45 1.448(3) . ?
 C45 C50 1.394(4) . ?
 C45 C46 1.404(3) . ?
 C50 C49 1.397(4) . ?
 C50 C54 1.511(4) . ?
 C49 H49 0.9500 . ?
 C49 C48 1.369(5) . ?
 C48 H48 0.9500 . ?
 C48 C47 1.384(5) . ?
 C47 H47 0.9500 . ?
 C47 C46 1.390(4) . ?
 C46 C51 1.516(4) . ?
 C51 H51 1.0000 . ?
 C51 C52 1.539(4) . ?
 C51 C53 1.527(4) . ?
 C52 H52A 0.9800 . ?
 C52 H52B 0.9800 . ?
 C52 H52C 0.9800 . ?
 C53 H53A 0.9800 . ?
 C53 H53B 0.9800 . ?
 C53 H53C 0.9800 . ?
 C54 H54 1.0000 . ?
 C54 C56 1.526(5) . ?
 C54 C55 1.510(5) . ?
 C56 H56A 0.9800 . ?
 C56 H56B 0.9800 . ?
 C56 H56C 0.9800 . ?
 C55 H55A 0.9800 . ?
 C55 H55B 0.9800 . ?
 C55 H55C 0.9800 . ?
 C57 C58 1.405(3) . ?
 C57 C62 1.395(4) . ?
 C58 C63 1.516(4) . ?
 C58 C59 1.396(4) . ?
 C63 H63 1.0000 . ?
 C63 H63A 1.0000 . ?
 C63 C65 1.509(8) . ?
 C63 C64 1.500(4) . ?
 C63 C65D 1.542(8) . ?
 C65 H65A 0.9800 . ?
 C65 H65B 0.9800 . ?
 C65 H65C 0.9800 . ?
 C64 H64A 0.9800 . ?
 C64 H64B 0.9800 . ?
 C64 H64C 0.9800 . ?
 C59 H59 0.9500 . ?
 C59 C60 1.370(5) . ?
 C60 H60 0.9500 . ?
 C60 C61 1.385(5) . ?
 C61 H61 0.9500 . ?
 C61 C62 1.398(4) . ?
 C62 C66 1.515(4) . ?
 C66 H66 1.0000 . ?
 C66 C68 1.541(4) . ?
 C66 C67 1.512(4) . ?
 C68 H68A 0.9800 . ?
 C68 H68B 0.9800 . ?
 C68 H68C 0.9800 . ?
 C67 H67A 0.9800 . ?
 C67 H67B 0.9800 . ?
 C67 H67C 0.9800 . ?
 C2 N3 1.395(3) . ?
 C2 N2 1.386(3) . ?
 N3 C4 1.408(3) . ?
 C4 C6 1.489(3) . ?
 C6 H6A 0.9800 . ?
 C6 H6B 0.9800 . ?
 C6 H6C 0.9800 . ?
 C5 H5A 0.9800 . ?
 C5 H5B 0.9800 . ?
 C5 H5C 0.9800 . ?
 N2 C7 1.430(2) . ?
 C13 H13 1.0000 . ?
 C13 C15 1.517(6) . ?
 C13 C14 1.501(7) . ?
 C13 C12 1.521(4) . ?
 C15 H15A 0.9800 . ?
 C15 H15B 0.9800 . ?
 C15 H15C 0.9800 . ?
 C14 H14A 0.9800 . ?
 C14 H14B 0.9800 . ?
 C14 H14C 0.9800 . ?
 C10 H10 0.9500 . ?
 C10 C11 1.3900 . ?
 C10 C9 1.3900 . ?
 C11 H11 0.9500 . ?
 C11 C12 1.3900 . ?
 C12 C7 1.3900 . ?
 C7 C8 1.3900 . ?
 C8 C9 1.3900 . ?
 C8 C16 1.521(3) . ?
 C9 H9 0.9500 . ?
 C16 H16 1.0000 . ?
 C16 C18 1.508(5) . ?
 C16 C17 1.509(4) . ?
 C18 H18A 0.9800 . ?
 C18 H18B 0.9800 . ?
 C18 H18C 0.9800 . ?
 C17 H17A 0.9800 . ?
 C17 H17B 0.9800 . ?
 C17 H17C 0.9800 . ?
 C24 C23 1.391(3) . ?
 C23 H23 0.9500 . ?
 C23 C22 1.378(4) . ?
 C22 H22 0.9500 . ?
 C22 C21 1.384(4) . ?
 C21 H21 0.9500 . ?
 C21 C20 1.397(3) . ?
 C20 C25 1.512(3) . ?
 C25 H25 1.0000 . ?
 C25 C27 1.540(4) . ?
 C25 C26 1.520(4) . ?
 C27 H27A 0.9800 . ?
 C27 H27B 0.9800 . ?
 C27 H27C 0.9800 . ?
 C26 H26A 0.9800 . ?
 C26 H26B 0.9800 . ?
 C26 H26C 0.9800 . ?
 C29 H29A 0.9800 . ?
 C29 H29B 0.9800 . ?
 C29 H29C 0.9800 . ?
 C30 H30A 0.9800 . ?
 C30 H30B 0.9800 . ?
 C30 H30C 0.9800 . ?
 C35 C38 1.542(4) . ?
 C35 C36 1.545(4) . ?
 C35 C37 1.531(4) . ?
 C38 H38A 0.9800 . ?
 C38 H38B 0.9800 . ?
 C38 H38C 0.9800 . ?
 C36 H36A 0.9800 . ?
 C36 H36B 0.9800 . ?
 C36 H36C 0.9800 . ?
 C37 H37A 0.9800 . ?
 C37 H37B 0.9800 . ?
 C37 H37C 0.9800 . ?
 C31 C33 1.538(4) . ?
 C31 C32 1.516(4) . ?
 C31 C34 1.555(4) . ?
 C33 H33A 0.9800 . ?
 C33 H33B 0.9800 . ?
 C33 H33C 0.9800 . ?
 C32 H32A 0.9800 . ?
 C32 H32B 0.9800 . ?
 C32 H32C 0.9800 . ?
 C34 H34A 0.9800 . ?
 C34 H34B 0.9800 . ?
 C34 H34C 0.9800 . ?
 C39 C40 1.537(4) . ?
 C39 C42 1.519(4) . ?
 C39 C41 1.538(4) . ?
 C40 H40A 0.9800 . ?
 C40 H40B 0.9800 . ?
 C40 H40C 0.9800 . ?
 C42 H42A 0.9800 . ?
 C42 H42B 0.9800 . ?
 C42 H42C 0.9800 . ?
 C41 H41A 0.9800 . ?
 C41 H41B 0.9800 . ?
 C41 H41C 0.9800 . ?
 C71 H71 0.9500 . ?
 C71 C69 1.384(4) 2_756 ?
 C71 C70 1.381(4) . ?
 C69 H69 0.9500 . ?
 C69 C70 1.378(4) . ?
 C70 H70 0.9500 . ?
 C65D H65D 0.9800 . ?
 C65D H65E 0.9800 . ?
 C65D H65F 0.9800 . ?

loop_
  _geom_angle_atom_site_label_1
  _geom_angle_atom_site_label_2
  _geom_angle_atom_site_label_3
  _geom_angle
  _geom_angle_site_symmetry_1
  _geom_angle_site_symmetry_3
  _geom_angle_publ_flag
 C1 Ag1 Si1 174.77(6) . . ?
 P1 Si1 Ag1 141.17(3) . . ?
 N1 Si1 Ag1 111.65(7) . . ?
 N1 Si1 P1 107.12(7) . . ?
 Si1 P1 Si2 112.62(3) . . ?
 C35 Si2 P1 110.37(9) . . ?
 C35 Si2 C39 109.55(13) . . ?
 C31 Si2 P1 112.72(9) . . ?
 C31 Si2 C35 111.11(13) . . ?
 C31 Si2 C39 110.42(13) . . ?
 C39 Si2 P1 102.32(8) . . ?
 N5 C1 Ag1 133.32(16) . . ?
 N4 C1 Ag1 123.42(15) . . ?
 N4 C1 N5 103.10(18) . . ?
 C44 C43 H43 126.6 . . ?
 C44 C43 N5 106.8(2) . . ?
 N5 C43 H43 126.6 . . ?
 C43 C44 H44 126.8 . . ?
 C43 C44 N4 106.4(2) . . ?
 N4 C44 H44 126.8 . . ?
 C2 N1 Si1 147.65(17) . . ?
 C4 C3 C5 131.0(2) . . ?
 C4 C3 N2 107.65(18) . . ?
 N2 C3 C5 121.28(19) . . ?
 C24 C19 N3 117.56(19) . . ?
 C20 C19 N3 120.39(18) . . ?
 C20 C19 C24 121.90(19) . . ?
 C24 C28 H28 108.0 . . ?
 C24 C28 C29 110.7(2) . . ?
 C29 C28 H28 108.0 . . ?
 C30 C28 H28 108.0 . . ?
 C30 C28 C24 112.1(2) . . ?
 C30 C28 C29 110.0(2) . . ?
 C1 N5 C43 111.49(18) . . ?
 C1 N5 C57 126.01(19) . . ?
 C43 N5 C57 122.48(19) . . ?
 C1 N4 C44 112.25(18) . . ?
 C1 N4 C45 125.92(18) . . ?
 C44 N4 C45 121.83(18) . . ?
 C50 C45 N4 118.8(2) . . ?
 C50 C45 C46 123.6(2) . . ?
 C46 C45 N4 117.5(2) . . ?
 C45 C50 C49 117.0(3) . . ?
 C45 C50 C54 122.8(2) . . ?
 C49 C50 C54 120.1(3) . . ?
 C50 C49 H49 119.6 . . ?
 C48 C49 C50 120.9(3) . . ?
 C48 C49 H49 119.6 . . ?
 C49 C48 H48 119.6 . . ?
 C49 C48 C47 120.8(3) . . ?
 C47 C48 H48 119.6 . . ?
 C48 C47 H47 119.4 . . ?
 C48 C47 C46 121.2(3) . . ?
 C46 C47 H47 119.4 . . ?
 C45 C46 C51 121.8(2) . . ?
 C47 C46 C45 116.5(2) . . ?
 C47 C46 C51 121.7(2) . . ?
 C46 C51 H51 107.7 . . ?
 C46 C51 C52 110.2(2) . . ?
 C46 C51 C53 113.7(2) . . ?
 C52 C51 H51 107.7 . . ?
 C53 C51 H51 107.7 . . ?
 C53 C51 C52 109.6(3) . . ?
 C51 C52 H52A 109.5 . . ?
 C51 C52 H52B 109.5 . . ?
 C51 C52 H52C 109.5 . . ?
 H52A C52 H52B 109.5 . . ?
 H52A C52 H52C 109.5 . . ?
 H52B C52 H52C 109.5 . . ?
 C51 C53 H53A 109.5 . . ?
 C51 C53 H53B 109.5 . . ?
 C51 C53 H53C 109.5 . . ?
 H53A C53 H53B 109.5 . . ?
 H53A C53 H53C 109.5 . . ?
 H53B C53 H53C 109.5 . . ?
 C50 C54 H54 107.6 . . ?
 C50 C54 C56 109.8(3) . . ?
 C56 C54 H54 107.6 . . ?
 C55 C54 C50 112.1(3) . . ?
 C55 C54 H54 107.6 . . ?
 C55 C54 C56 112.0(3) . . ?
 C54 C56 H56A 109.5 . . ?
 C54 C56 H56B 109.5 . . ?
 C54 C56 H56C 109.5 . . ?
 H56A C56 H56B 109.5 . . ?
 H56A C56 H56C 109.5 . . ?
 H56B C56 H56C 109.5 . . ?
 C54 C55 H55A 109.5 . . ?
 C54 C55 H55B 109.5 . . ?
 C54 C55 H55C 109.5 . . ?
 H55A C55 H55B 109.5 . . ?
 H55A C55 H55C 109.5 . . ?
 H55B C55 H55C 109.5 . . ?
 C58 C57 N5 118.1(2) . . ?
 C62 C57 N5 118.9(2) . . ?
 C62 C57 C58 122.9(2) . . ?
 C57 C58 C63 122.1(2) . . ?
 C59 C58 C57 117.0(3) . . ?
 C59 C58 C63 120.9(2) . . ?
 C58 C63 H63 102.8 . . ?
 C58 C63 H63A 111.6 . . ?
 C58 C63 C65D 110.8(3) . . ?
 C65 C63 C58 111.9(4) . . ?
 C65 C63 H63 102.8 . . ?
 C64 C63 C58 112.3(3) . . ?
 C64 C63 H63 102.8 . . ?
 C64 C63 H63A 111.6 . . ?
 C64 C63 C65 121.5(6) . . ?
 C64 C63 C65D 98.4(7) . . ?
 C65D C63 H63A 111.6 . . ?
 C63 C65 H65A 109.5 . . ?
 C63 C65 H65B 109.5 . . ?
 C63 C65 H65C 109.5 . . ?
 H65A C65 H65B 109.5 . . ?
 H65A C65 H65C 109.5 . . ?
 H65B C65 H65C 109.5 . . ?
 C63 C64 H64A 109.5 . . ?
 C63 C64 H64B 109.5 . . ?
 C63 C64 H64C 109.5 . . ?
 H64A C64 H64B 109.5 . . ?
 H64A C64 H64C 109.5 . . ?
 H64B C64 H64C 109.5 . . ?
 C58 C59 H59 119.3 . . ?
 C60 C59 C58 121.4(3) . . ?
 C60 C59 H59 119.3 . . ?
 C59 C60 H60 119.8 . . ?
 C59 C60 C61 120.5(3) . . ?
 C61 C60 H60 119.8 . . ?
 C60 C61 H61 119.5 . . ?
 C60 C61 C62 120.9(3) . . ?
 C62 C61 H61 119.5 . . ?
 C57 C62 C61 117.3(2) . . ?
 C57 C62 C66 123.6(2) . . ?
 C61 C62 C66 119.1(2) . . ?
 C62 C66 H66 108.2 . . ?
 C62 C66 C68 110.0(2) . . ?
 C68 C66 H66 108.2 . . ?
 C67 C66 C62 111.7(2) . . ?
 C67 C66 H66 108.2 . . ?
 C67 C66 C68 110.4(2) . . ?
 C66 C68 H68A 109.5 . . ?
 C66 C68 H68B 109.5 . . ?
 C66 C68 H68C 109.5 . . ?
 H68A C68 H68B 109.5 . . ?
 H68A C68 H68C 109.5 . . ?
 H68B C68 H68C 109.5 . . ?
 C66 C67 H67A 109.5 . . ?
 C66 C67 H67B 109.5 . . ?
 C66 C67 H67C 109.5 . . ?
 H67A C67 H67B 109.5 . . ?
 H67A C67 H67C 109.5 . . ?
 H67B C67 H67C 109.5 . . ?
 N1 C2 N3 129.21(19) . . ?
 N1 C2 N2 126.15(19) . . ?
 N2 C2 N3 104.46(17) . . ?
 C2 N3 C19 120.37(17) . . ?
 C2 N3 C4 109.76(17) . . ?
 C4 N3 C19 127.75(17) . . ?
 C3 C4 N3 107.59(18) . . ?
 C3 C4 C6 130.3(2) . . ?
 N3 C4 C6 122.13(19) . . ?
 C4 C6 H6A 109.5 . . ?
 C4 C6 H6B 109.5 . . ?
 C4 C6 H6C 109.5 . . ?
 H6A C6 H6B 109.5 . . ?
 H6A C6 H6C 109.5 . . ?
 H6B C6 H6C 109.5 . . ?
 C3 C5 H5A 109.5 . . ?
 C3 C5 H5B 109.5 . . ?
 C3 C5 H5C 109.5 . . ?
 H5A C5 H5B 109.5 . . ?
 H5A C5 H5C 109.5 . . ?
 H5B C5 H5C 109.5 . . ?
 C3 N2 C7 126.74(17) . . ?
 C2 N2 C3 110.20(17) . . ?
 C2 N2 C7 122.85(17) . . ?
 C15 C13 H13 108.2 . . ?
 C15 C13 C12 112.8(4) . . ?
 C14 C13 H13 108.2 . . ?
 C14 C13 C15 108.6(3) . . ?
 C14 C13 C12 110.8(3) . . ?
 C12 C13 H13 108.2 . . ?
 C13 C15 H15A 109.5 . . ?
 C13 C15 H15B 109.5 . . ?
 C13 C15 H15C 109.5 . . ?
 H15A C15 H15B 109.5 . . ?
 H15A C15 H15C 109.5 . . ?
 H15B C15 H15C 109.5 . . ?
 C13 C14 H14A 109.5 . . ?
 C13 C14 H14B 109.5 . . ?
 C13 C14 H14C 109.5 . . ?
 H14A C14 H14B 109.5 . . ?
 H14A C14 H14C 109.5 . . ?
 H14B C14 H14C 109.5 . . ?
 C11 C10 H10 120.0 . . ?
 C11 C10 C9 120.0 . . ?
 C9 C10 H10 120.0 . . ?
 C10 C11 H11 120.0 . . ?
 C10 C11 C12 120.0 . . ?
 C12 C11 H11 120.0 . . ?
 C11 C12 C13 118.62(16) . . ?
 C7 C12 C13 121.34(16) . . ?
 C7 C12 C11 120.0 . . ?
 C12 C7 N2 119.86(12) . . ?
 C12 C7 C8 120.0 . . ?
 C8 C7 N2 120.14(12) . . ?
 C7 C8 C9 120.0 . . ?
 C7 C8 C16 121.25(14) . . ?
 C9 C8 C16 118.66(14) . . ?
 C10 C9 H9 120.0 . . ?
 C8 C9 C10 120.0 . . ?
 C8 C9 H9 120.0 . . ?
 C8 C16 H16 107.5 . . ?
 C18 C16 C8 111.0(3) . . ?
 C18 C16 H16 107.5 . . ?
 C18 C16 C17 110.2(3) . . ?
 C17 C16 C8 112.9(2) . . ?
 C17 C16 H16 107.5 . . ?
 C16 C18 H18A 109.5 . . ?
 C16 C18 H18B 109.5 . . ?
 C16 C18 H18C 109.5 . . ?
 H18A C18 H18B 109.5 . . ?
 H18A C18 H18C 109.5 . . ?
 H18B C18 H18C 109.5 . . ?
 C16 C17 H17A 109.5 . . ?
 C16 C17 H17B 109.5 . . ?
 C16 C17 H17C 109.5 . . ?
 H17A C17 H17B 109.5 . . ?
 H17A C17 H17C 109.5 . . ?
 H17B C17 H17C 109.5 . . ?
 C19 C24 C28 122.2(2) . . ?
 C23 C24 C19 118.0(2) . . ?
 C23 C24 C28 119.8(2) . . ?
 C24 C23 H23 119.5 . . ?
 C22 C23 C24 121.0(2) . . ?
 C22 C23 H23 119.5 . . ?
 C23 C22 H22 119.9 . . ?
 C23 C22 C21 120.1(2) . . ?
 C21 C22 H22 119.9 . . ?
 C22 C21 H21 119.5 . . ?
 C22 C21 C20 121.0(2) . . ?
 C20 C21 H21 119.5 . . ?
 C19 C20 C25 123.45(19) . . ?
 C21 C20 C19 117.7(2) . . ?
 C21 C20 C25 118.8(2) . . ?
 C20 C25 H25 108.6 . . ?
 C20 C25 C27 109.6(2) . . ?
 C20 C25 C26 112.9(2) . . ?
 C27 C25 H25 108.6 . . ?
 C26 C25 H25 108.6 . . ?
 C26 C25 C27 108.4(2) . . ?
 C25 C27 H27A 109.5 . . ?
 C25 C27 H27B 109.5 . . ?
 C25 C27 H27C 109.5 . . ?
 H27A C27 H27B 109.5 . . ?
 H27A C27 H27C 109.5 . . ?
 H27B C27 H27C 109.5 . . ?
 C25 C26 H26A 109.5 . . ?
 C25 C26 H26B 109.5 . . ?
 C25 C26 H26C 109.5 . . ?
 H26A C26 H26B 109.5 . . ?
 H26A C26 H26C 109.5 . . ?
 H26B C26 H26C 109.5 . . ?
 C28 C29 H29A 109.5 . . ?
 C28 C29 H29B 109.5 . . ?
 C28 C29 H29C 109.5 . . ?
 H29A C29 H29B 109.5 . . ?
 H29A C29 H29C 109.5 . . ?
 H29B C29 H29C 109.5 . . ?
 C28 C30 H30A 109.5 . . ?
 C28 C30 H30B 109.5 . . ?
 C28 C30 H30C 109.5 . . ?
 H30A C30 H30B 109.5 . . ?
 H30A C30 H30C 109.5 . . ?
 H30B C30 H30C 109.5 . . ?
 C38 C35 Si2 114.2(2) . . ?
 C38 C35 C36 106.6(2) . . ?
 C36 C35 Si2 109.2(2) . . ?
 C37 C35 Si2 112.65(19) . . ?
 C37 C35 C38 108.7(2) . . ?
 C37 C35 C36 105.0(3) . . ?
 C35 C38 H38A 109.5 . . ?
 C35 C38 H38B 109.5 . . ?
 C35 C38 H38C 109.5 . . ?
 H38A C38 H38B 109.5 . . ?
 H38A C38 H38C 109.5 . . ?
 H38B C38 H38C 109.5 . . ?
 C35 C36 H36A 109.5 . . ?
 C35 C36 H36B 109.5 . . ?
 C35 C36 H36C 109.5 . . ?
 H36A C36 H36B 109.5 . . ?
 H36A C36 H36C 109.5 . . ?
 H36B C36 H36C 109.5 . . ?
 C35 C37 H37A 109.5 . . ?
 C35 C37 H37B 109.5 . . ?
 C35 C37 H37C 109.5 . . ?
 H37A C37 H37B 109.5 . . ?
 H37A C37 H37C 109.5 . . ?
 H37B C37 H37C 109.5 . . ?
 C33 C31 Si2 114.2(2) . . ?
 C33 C31 C34 107.5(2) . . ?
 C32 C31 Si2 111.72(18) . . ?
 C32 C31 C33 109.8(2) . . ?
 C32 C31 C34 104.1(3) . . ?
 C34 C31 Si2 108.90(19) . . ?
 C31 C33 H33A 109.5 . . ?
 C31 C33 H33B 109.5 . . ?
 C31 C33 H33C 109.5 . . ?
 H33A C33 H33B 109.5 . . ?
 H33A C33 H33C 109.5 . . ?
 H33B C33 H33C 109.5 . . ?
 C31 C32 H32A 109.5 . . ?
 C31 C32 H32B 109.5 . . ?
 C31 C32 H32C 109.5 . . ?
 H32A C32 H32B 109.5 . . ?
 H32A C32 H32C 109.5 . . ?
 H32B C32 H32C 109.5 . . ?
 C31 C34 H34A 109.5 . . ?
 C31 C34 H34B 109.5 . . ?
 C31 C34 H34C 109.5 . . ?
 H34A C34 H34B 109.5 . . ?
 H34A C34 H34C 109.5 . . ?
 H34B C34 H34C 109.5 . . ?
 C40 C39 Si2 113.96(19) . . ?
 C40 C39 C41 108.2(3) . . ?
 C42 C39 Si2 112.1(2) . . ?
 C42 C39 C40 108.1(2) . . ?
 C42 C39 C41 105.0(3) . . ?
 C41 C39 Si2 108.9(2) . . ?
 C39 C40 H40A 109.5 . . ?
 C39 C40 H40B 109.5 . . ?
 C39 C40 H40C 109.5 . . ?
 H40A C40 H40B 109.5 . . ?
 H40A C40 H40C 109.5 . . ?
 H40B C40 H40C 109.5 . . ?
 C39 C42 H42A 109.5 . . ?
 C39 C42 H42B 109.5 . . ?
 C39 C42 H42C 109.5 . . ?
 H42A C42 H42B 109.5 . . ?
 H42A C42 H42C 109.5 . . ?
 H42B C42 H42C 109.5 . . ?
 C39 C41 H41A 109.5 . . ?
 C39 C41 H41B 109.5 . . ?
 C39 C41 H41C 109.5 . . ?
 H41A C41 H41B 109.5 . . ?
 H41A C41 H41C 109.5 . . ?
 H41B C41 H41C 109.5 . . ?
 C69 C71 H71 119.7 2_756 . ?
 C70 C71 H71 119.7 . . ?
 C70 C71 C69 120.6(3) . 2_756 ?
 C71 C69 H69 120.1 2_756 . ?
 C70 C69 C71 119.9(3) . 2_756 ?
 C70 C69 H69 120.1 . . ?
 C71 C70 H70 120.2 . . ?
 C69 C70 C71 119.5(3) . . ?
 C69 C70 H70 120.2 . . ?
 C63 C65D H65D 109.5 . . ?
 C63 C65D H65E 109.5 . . ?
 C63 C65D H65F 109.5 . . ?
 H65D C65D H65E 109.5 . . ?
 H65D C65D H65F 109.5 . . ?
 H65E C65D H65F 109.5 . . ?

loop_
  _geom_torsion_atom_site_label_1
  _geom_torsion_atom_site_label_2
  _geom_torsion_atom_site_label_3
  _geom_torsion_atom_site_label_4
  _geom_torsion
  _geom_torsion_site_symmetry_1
  _geom_torsion_site_symmetry_2
  _geom_torsion_site_symmetry_3
  _geom_torsion_site_symmetry_4
  _geom_torsion_publ_flag
 Ag1 Si1 N1 C2 138.2(3) . . . . ?
 Ag1 C1 N5 C43 175.82(17) . . . . ?
 Ag1 C1 N5 C57 -5.2(3) . . . . ?
 Ag1 C1 N4 C44 -176.03(16) . . . . ?
 Ag1 C1 N4 C45 4.2(3) . . . . ?
 Si1 N1 C2 N3 -43.1(4) . . . . ?
 Si1 N1 C2 N2 142.6(2) . . . . ?
 P1 Si1 N1 C2 -44.1(3) . . . . ?
 C1 N5 C57 C58 112.0(3) . . . . ?
 C1 N5 C57 C62 -71.1(3) . . . . ?
 C1 N4 C45 C50 -77.0(3) . . . . ?
 C1 N4 C45 C46 107.4(3) . . . . ?
 C43 C44 N4 C1 -0.4(3) . . . . ?
 C43 C44 N4 C45 179.4(2) . . . . ?
 C43 N5 C57 C58 -69.2(3) . . . . ?
 C43 N5 C57 C62 107.7(3) . . . . ?
 C44 C43 N5 C1 -0.7(3) . . . . ?
 C44 C43 N5 C57 -179.6(2) . . . . ?
 C44 N4 C45 C50 103.3(3) . . . . ?
 C44 N4 C45 C46 -72.4(3) . . . . ?
 N1 C2 N3 C19 -4.5(3) . . . . ?
 N1 C2 N3 C4 -169.2(2) . . . . ?
 N1 C2 N2 C3 170.3(2) . . . . ?
 N1 C2 N2 C7 -4.8(3) . . . . ?
 C3 N2 C7 C12 103.3(2) . . . . ?
 C3 N2 C7 C8 -77.7(2) . . . . ?
 C19 N3 C4 C3 -168.0(2) . . . . ?
 C19 N3 C4 C6 11.3(3) . . . . ?
 C19 C24 C23 C22 1.5(4) . . . . ?
 C19 C20 C25 C27 104.6(3) . . . . ?
 C19 C20 C25 C26 -134.4(2) . . . . ?
 C28 C24 C23 C22 -176.6(2) . . . . ?
 N5 C1 N4 C44 0.0(2) . . . . ?
 N5 C1 N4 C45 -179.8(2) . . . . ?
 N5 C43 C44 N4 0.6(3) . . . . ?
 N5 C57 C58 C63 -2.2(3) . . . . ?
 N5 C57 C58 C59 178.0(2) . . . . ?
 N5 C57 C62 C61 -178.3(2) . . . . ?
 N5 C57 C62 C66 -0.1(4) . . . . ?
 N4 C1 N5 C43 0.4(2) . . . . ?
 N4 C1 N5 C57 179.4(2) . . . . ?
 N4 C45 C50 C49 -174.9(2) . . . . ?
 N4 C45 C50 C54 2.1(4) . . . . ?
 N4 C45 C46 C47 174.5(2) . . . . ?
 N4 C45 C46 C51 -6.9(3) . . . . ?
 C45 C50 C49 C48 0.5(4) . . . . ?
 C45 C50 C54 C56 -106.3(3) . . . . ?
 C45 C50 C54 C55 128.6(3) . . . . ?
 C45 C46 C51 C52 -78.2(3) . . . . ?
 C45 C46 C51 C53 158.4(2) . . . . ?
 C50 C45 C46 C47 -0.9(4) . . . . ?
 C50 C45 C46 C51 177.7(2) . . . . ?
 C50 C49 C48 C47 -1.0(5) . . . . ?
 C49 C50 C54 C56 70.7(4) . . . . ?
 C49 C50 C54 C55 -54.5(4) . . . . ?
 C49 C48 C47 C46 0.5(5) . . . . ?
 C48 C47 C46 C45 0.4(4) . . . . ?
 C48 C47 C46 C51 -178.2(3) . . . . ?
 C47 C46 C51 C52 100.4(3) . . . . ?
 C47 C46 C51 C53 -23.1(4) . . . . ?
 C46 C45 C50 C49 0.4(4) . . . . ?
 C46 C45 C50 C54 177.5(2) . . . . ?
 C54 C50 C49 C48 -176.6(3) . . . . ?
 C57 C58 C63 C65 -77.3(8) . . . . ?
 C57 C58 C63 C64 142.1(4) . . . . ?
 C57 C58 C63 C65D -109.0(8) . . . . ?
 C57 C58 C59 C60 0.3(4) . . . . ?
 C57 C62 C66 C68 -114.2(3) . . . . ?
 C57 C62 C66 C67 122.9(3) . . . . ?
 C58 C57 C62 C61 -1.5(4) . . . . ?
 C58 C57 C62 C66 176.6(2) . . . . ?
 C58 C59 C60 C61 -1.6(5) . . . . ?
 C63 C58 C59 C60 -179.4(3) . . . . ?
 C59 C58 C63 C65 102.5(8) . . . . ?
 C59 C58 C63 C64 -38.2(4) . . . . ?
 C59 C58 C63 C65D 70.7(8) . . . . ?
 C59 C60 C61 C62 1.3(5) . . . . ?
 C60 C61 C62 C57 0.2(4) . . . . ?
 C60 C61 C62 C66 -178.0(3) . . . . ?
 C61 C62 C66 C68 63.9(4) . . . . ?
 C61 C62 C66 C67 -59.0(3) . . . . ?
 C62 C57 C58 C63 -179.0(2) . . . . ?
 C62 C57 C58 C59 1.3(4) . . . . ?
 C2 N3 C4 C3 -4.8(2) . . . . ?
 C2 N3 C4 C6 174.5(2) . . . . ?
 C2 N2 C7 C12 -82.5(2) . . . . ?
 C2 N2 C7 C8 96.6(2) . . . . ?
 N3 C19 C24 C28 -11.3(3) . . . . ?
 N3 C19 C24 C23 170.7(2) . . . . ?
 N3 C19 C20 C21 -171.36(19) . . . . ?
 N3 C19 C20 C25 12.2(3) . . . . ?
 N3 C2 N2 C3 -5.2(2) . . . . ?
 N3 C2 N2 C7 179.77(16) . . . . ?
 C4 C3 N2 C2 2.4(2) . . . . ?
 C4 C3 N2 C7 177.24(18) . . . . ?
 C5 C3 C4 N3 -175.8(2) . . . . ?
 C5 C3 C4 C6 4.9(4) . . . . ?
 C5 C3 N2 C2 179.98(19) . . . . ?
 C5 C3 N2 C7 -5.2(3) . . . . ?
 N2 C3 C4 N3 1.4(2) . . . . ?
 N2 C3 C4 C6 -177.8(2) . . . . ?
 N2 C2 N3 C19 170.69(17) . . . . ?
 N2 C2 N3 C4 6.0(2) . . . . ?
 N2 C7 C8 C9 -179.01(17) . . . . ?
 N2 C7 C8 C16 -2.3(2) . . . . ?
 C13 C12 C7 N2 -3.4(3) . . . . ?
 C13 C12 C7 C8 177.6(3) . . . . ?
 C15 C13 C12 C11 -46.7(4) . . . . ?
 C15 C13 C12 C7 135.7(2) . . . . ?
 C14 C13 C12 C11 75.3(4) . . . . ?
 C14 C13 C12 C7 -102.3(3) . . . . ?
 C10 C11 C12 C13 -177.7(3) . . . . ?
 C10 C11 C12 C7 0.0 . . . . ?
 C11 C10 C9 C8 0.0 . . . . ?
 C11 C12 C7 N2 179.01(17) . . . . ?
 C11 C12 C7 C8 0.0 . . . . ?
 C12 C7 C8 C9 0.0 . . . . ?
 C12 C7 C8 C16 176.7(2) . . . . ?
 C7 C8 C9 C10 0.0 . . . . ?
 C7 C8 C16 C18 -99.2(3) . . . . ?
 C7 C8 C16 C17 136.6(2) . . . . ?
 C9 C10 C11 C12 0.0 . . . . ?
 C9 C8 C16 C18 77.6(3) . . . . ?
 C9 C8 C16 C17 -46.7(3) . . . . ?
 C16 C8 C9 C10 -176.8(2) . . . . ?
 C24 C19 N3 C2 -68.8(3) . . . . ?
 C24 C19 N3 C4 92.8(3) . . . . ?
 C24 C19 C20 C21 4.2(3) . . . . ?
 C24 C19 C20 C25 -172.3(2) . . . . ?
 C24 C23 C22 C21 2.6(4) . . . . ?
 C23 C22 C21 C20 -3.4(4) . . . . ?
 C22 C21 C20 C19 0.1(3) . . . . ?
 C22 C21 C20 C25 176.7(2) . . . . ?
 C21 C20 C25 C27 -71.8(3) . . . . ?
 C21 C20 C25 C26 49.2(3) . . . . ?
 C20 C19 N3 C2 106.9(2) . . . . ?
 C20 C19 N3 C4 -91.5(3) . . . . ?
 C20 C19 C24 C28 173.0(2) . . . . ?
 C20 C19 C24 C23 -4.9(3) . . . . ?
 C29 C28 C24 C19 -112.3(3) . . . . ?
 C29 C28 C24 C23 65.6(3) . . . . ?
 C30 C28 C24 C19 124.5(3) . . . . ?
 C30 C28 C24 C23 -57.5(3) . . . . ?
 C71 C69 C70 C71 -0.1(4) 2_756 . . . ?
 C69 C71 C70 C69 0.1(4) 2_756 . . . ?

_smtbx_masks_special_details       ?
loop_
  _smtbx_masks_void_nr
  _smtbx_masks_void_average_x
  _smtbx_masks_void_average_y
  _smtbx_masks_void_average_z
  _smtbx_masks_void_volume
  _smtbx_masks_void_count_electrons
  _smtbx_masks_void_content
 1 0.500 0.000 0.500 236.3 57.7 '1.5 C6H6'

_smtbx_masks_void_probe_radius     1.5
_smtbx_masks_void_truncation_radius  1.0
_shelx_res_file
;
TITL ZhuHu119_0ma_a.res in P-1
    zhuhu119_0ma.res
    created by SHELXL-2018/3 at 14:15:26 on 04-Sep-2024
CELL 0.71073 13.3334 14.462 22.0378 102.806 96.868 112.891
ZERR 2 0.0022 0.0022 0.0036 0.006 0.006 0.004
LATT 1
SFAC C H Ag N P Si
UNIT 142 212 2 10 2 4
RIGU 0.001 0.001 C11 C10 C9 C8 C7 C12
SADI C65D C63 C65 C63

L.S. 4
PLAN  5 0 0
SIZE 0.166 0.227 0.28
TEMP -173.15
CONF
HTAB
BOND $H
fmap 2
acta
MORE -1
ABIN
OMIT 3 -2 4
OMIT 3 -1 2
OMIT 0 0 7
OMIT -2 0 8
OMIT -2 2 3
OMIT 0 0 5
OMIT -3 2 7
OMIT 0 0 3
OMIT 1 0 1
OMIT 0 -1 3
OMIT 0 1 1
OMIT 0 0 4
OMIT 1 -1 1
OMIT -1 0 3
OMIT -3 2 6
OMIT 1 1 3
OMIT -1 0 2
OMIT -1 4 0
OMIT 2 1 1
OMIT 3 -2 2
OMIT -1 -1 1
OMIT 1 0 2
OMIT 2 -2 2
OMIT 1 1 2
OMIT 2 -1 2
OMIT -2 2 2
OMIT 2 -2 4
REM <olex2.extras>
REM <HklSrc "%.\\ZhuHu119_0ma.hkl">
REM </olex2.extras>

WGHT    0.060400    3.176200
FVAR       0.37425   0.45320
AG1   3    0.672783    0.420108    0.218802    11.00000    0.01906    0.01929 =
         0.02681    0.00531    0.00562    0.00811
SI1   6    0.849031    0.406091    0.225669    11.00000    0.02181    0.02002 =
         0.02208    0.00693    0.00590    0.01036
P1    5    1.015229    0.486680    0.216163    11.00000    0.02443    0.02582 =
         0.03671    0.01637    0.01252    0.01432
SI2   6    1.050425    0.644675    0.205036    11.00000    0.02569    0.02405 =
         0.02967    0.01289    0.01065    0.01410
C1    1    0.516313    0.431853    0.221544    11.00000    0.02036    0.01851 =
         0.02406    0.00525    0.00545    0.00672
C43   1    0.335255    0.406498    0.213796    11.00000    0.01863    0.02646 =
         0.03620    0.00870    0.00514    0.00910
AFIX  43
H43   2    0.255987    0.374343    0.200444    11.00000   -1.20000
AFIX   0
C44   1    0.398868    0.500768    0.255858    11.00000    0.02003    0.02547 =
         0.03724    0.00701    0.00832    0.01036
AFIX  43
H44   2    0.373719    0.548374    0.278485    11.00000   -1.20000
AFIX   0
N1    4    0.842676    0.301109    0.248336    11.00000    0.02512    0.01998 =
         0.02135    0.00557    0.00563    0.00886
C3    1    0.901910    0.089316    0.262323    11.00000    0.02125    0.02257 =
         0.02440    0.00871    0.00462    0.01026
C19   1    0.815370    0.157894    0.123398    11.00000    0.02192    0.01778 =
         0.01738    0.00326    0.00013    0.00929
C28   1    0.621978    0.076617    0.146843    11.00000    0.02000    0.03666 =
         0.02276    0.00567    0.00114    0.00766
AFIX  13
H28   2    0.668324    0.073984    0.185040    11.00000   -1.20000
AFIX   0
N5    4    0.407512    0.364633    0.193379    11.00000    0.01957    0.01966 =
         0.02556    0.00443    0.00312    0.00593
N4    4    0.508614    0.515178    0.259868    11.00000    0.01807    0.01877 =
         0.02688    0.00172    0.00473    0.00641
C45   1    0.601565    0.610186    0.300886    11.00000    0.01872    0.02179 =
         0.03097   -0.00036    0.00599    0.00659
C50   1    0.654880    0.607696    0.358515    11.00000    0.03136    0.03374 =
         0.03014    0.00035    0.00454    0.01210
C49   1    0.738003    0.702786    0.399087    11.00000    0.03883    0.04502 =
         0.03644   -0.00398   -0.00412    0.01171
AFIX  43
H49   2    0.776739    0.704243    0.438634    11.00000   -1.20000
AFIX   0
C48   1    0.764391    0.793923    0.382611    11.00000    0.03922    0.03185 =
         0.06099   -0.01001   -0.00444    0.00339
AFIX  43
H48   2    0.820328    0.857979    0.411183    11.00000   -1.20000
AFIX   0
C47   1    0.710598    0.793913    0.324852    11.00000    0.03140    0.02217 =
         0.06626    0.00198    0.00131    0.00496
AFIX  43
H47   2    0.730710    0.857982    0.314260    11.00000   -1.20000
AFIX   0
C46   1    0.627702    0.701891    0.282067    11.00000    0.02008    0.02241 =
         0.04488    0.00404    0.00753    0.00897
C51   1    0.570503    0.700271    0.217836    11.00000    0.02563    0.02838 =
         0.05277    0.01653    0.00670    0.00714
AFIX  13
H51   2    0.489887    0.650090    0.208903    11.00000   -1.20000
AFIX   0
C52   1    0.620883    0.659258    0.164642    11.00000    0.05519    0.05298 =
         0.04940    0.02330    0.01753    0.02108
AFIX 137
H52A  2    0.698770    0.709401    0.170672    11.00000   -1.50000
H52B  2    0.577830    0.651024    0.122941    11.00000   -1.50000
H52C  2    0.618139    0.591228    0.166431    11.00000   -1.50000
AFIX   0
C53   1    0.575744    0.806792    0.215585    11.00000    0.04067    0.04111 =
         0.08856    0.03412    0.01335    0.01779
AFIX 137
H53A  2    0.544473    0.833191    0.249826    11.00000   -1.50000
H53B  2    0.532364    0.799132    0.174128    11.00000   -1.50000
H53C  2    0.653758    0.856420    0.221355    11.00000   -1.50000
AFIX   0
C54   1    0.622371    0.509010    0.379110    11.00000    0.04961    0.04202 =
         0.02646    0.00702    0.00461    0.01512
AFIX  13
H54   2    0.569822    0.448811    0.341603    11.00000   -1.20000
AFIX   0
C56   1    0.559472    0.515371    0.432240    11.00000    0.08952    0.09567 =
         0.06063    0.03981    0.04038    0.04727
AFIX 137
H56A  2    0.609463    0.572972    0.470065    11.00000   -1.50000
H56B  2    0.533564    0.449078    0.443136    11.00000   -1.50000
H56C  2    0.495005    0.528148    0.417631    11.00000   -1.50000
AFIX   0
C55   1    0.721983    0.487755    0.398443    11.00000    0.07921    0.07674 =
         0.07513    0.03612    0.01803    0.04678
AFIX 137
H55A  2    0.757980    0.481086    0.362493    11.00000   -1.50000
H55B  2    0.697115    0.422418    0.410428    11.00000   -1.50000
H55C  2    0.775499    0.545969    0.434954    11.00000   -1.50000
AFIX   0
C57   1    0.368266    0.262983    0.147134    11.00000    0.02184    0.02101 =
         0.02937    0.00070    0.00009    0.00562
C58   1    0.309220    0.173576    0.165549    11.00000    0.02082    0.02331 =
         0.04488    0.00574    0.00423    0.00514
C63   1    0.289762    0.181041    0.232495    11.00000    0.02615    0.02825 =
         0.04974    0.01492    0.01459    0.01026
PART 1
AFIX  13
H63   2    0.283893    0.249238    0.245168    21.00000   -1.20000
AFIX  13
PART 0
PART 2
H63A  2    0.303916    0.254071    0.256135   -21.00000   -1.20000
AFIX   0
PART 0
PART 1
C65   1    0.392878    0.200929    0.279806    21.00000    0.03900    0.05335 =
         0.04734    0.01816    0.01693    0.01436
AFIX 137
H65A  2    0.408914    0.139315    0.269963    21.00000   -1.50000
H65B  2    0.380153    0.214195    0.323139    21.00000   -1.50000
H65C  2    0.456538    0.262194    0.277045    21.00000   -1.50000
AFIX   0
PART 0
C64   1    0.176032    0.102640    0.232606    11.00000    0.06198    0.10300 =
         0.09687    0.01574    0.04619   -0.02026
AFIX 137
H64A  2    0.118740    0.118683    0.211185    11.00000   -1.50000
H64B  2    0.169525    0.106076    0.276794    11.00000   -1.50000
H64C  2    0.165520    0.031934    0.209912    11.00000   -1.50000
AFIX   0
C59   1    0.269075    0.076339    0.119350    11.00000    0.02962    0.02193 =
         0.06263    0.00133    0.00545    0.00046
AFIX  43
H59   2    0.228451    0.014221    0.130076    11.00000   -1.20000
AFIX   0
C60   1    0.287047    0.068641    0.058871    11.00000    0.04253    0.02784 =
         0.05296   -0.01155   -0.00038    0.00413
AFIX  43
H60   2    0.260481    0.001465    0.028615    11.00000   -1.20000
AFIX   0
C61   1    0.343678    0.158120    0.041548    11.00000    0.04399    0.03887 =
         0.03339   -0.00859   -0.00034    0.01141
AFIX  43
H61   2    0.354186    0.151657   -0.000810    11.00000   -1.20000
AFIX   0
C62   1    0.385588    0.257802    0.085512    11.00000    0.03152    0.03040 =
         0.03093    0.00182   -0.00036    0.01054
C66   1    0.443660    0.353669    0.063843    11.00000    0.04706    0.03928 =
         0.02780    0.00888    0.00698    0.01749
AFIX  13
H66   2    0.470283    0.417405    0.101491    11.00000   -1.20000
AFIX   0
C68   1    0.360325    0.361105    0.012441    11.00000    0.05351    0.09950 =
         0.06060    0.04917    0.02438    0.04266
AFIX 137
H68A  2    0.328713    0.296706   -0.023510    11.00000   -1.50000
H68B  2    0.399243    0.421493   -0.002664    11.00000   -1.50000
H68C  2    0.300031    0.369844    0.030813    11.00000   -1.50000
AFIX   0
C67   1    0.543918    0.352150    0.038778    11.00000    0.03675    0.04795 =
         0.07006    0.02057    0.01312    0.01397
AFIX 137
H67A  2    0.594917    0.345052    0.071418    11.00000   -1.50000
H67B  2    0.582818    0.417747    0.028521    11.00000   -1.50000
H67C  2    0.518993    0.292667    0.000151    11.00000   -1.50000
AFIX   0
C2    1    0.867609    0.223420    0.240892    11.00000    0.01628    0.01872 =
         0.01831    0.00517    0.00277    0.00521
N3    4    0.861737    0.152895    0.184463    11.00000    0.02045    0.02087 =
         0.01669    0.00524    0.00254    0.00968
C4    1    0.877619    0.068411    0.198301    11.00000    0.02065    0.02167 =
         0.02431    0.00725    0.00399    0.01108
C6    1    0.865961   -0.024209    0.147084    11.00000    0.04295    0.02866 =
         0.02772    0.00485    0.00348    0.02202
AFIX 137
H6A   2    0.802042   -0.043479    0.112131    11.00000   -1.50000
H6B   2    0.853892   -0.083378    0.164565    11.00000   -1.50000
H6C   2    0.934277   -0.006714    0.130854    11.00000   -1.50000
AFIX   0
C5    1    0.933022    0.031464    0.303496    11.00000    0.03047    0.03029 =
         0.02926    0.01573    0.00759    0.01552
AFIX 137
H5A   2    0.923954   -0.036431    0.276736    11.00000   -1.50000
H5B   2    0.884492    0.020021    0.333779    11.00000   -1.50000
H5C   2    1.011121    0.072680    0.327103    11.00000   -1.50000
AFIX   0
N2    4    0.898688    0.185558    0.288914    11.00000    0.02492    0.02149 =
         0.01751    0.00594    0.00340    0.01006
C13   1    1.112764    0.358203    0.356053    11.00000    0.05123    0.09089 =
         0.02331    0.00635   -0.00201   -0.03082
AFIX  13
H13   2    1.083083    0.327150    0.308764    11.00000   -1.20000
AFIX   0
C15   1    1.169039    0.476754    0.370796    11.00000    0.06280    0.10305 =
         0.09163    0.07092   -0.00376   -0.00778
AFIX 137
H15A  2    1.200115    0.508719    0.416916    11.00000   -1.50000
H15B  2    1.113985    0.501536    0.356917    11.00000   -1.50000
H15C  2    1.229366    0.496580    0.348078    11.00000   -1.50000
AFIX   0
C14   1    1.199093    0.321611    0.375870    11.00000    0.08369    0.06180 =
         0.14070    0.00010    0.06736   -0.00302
AFIX 137
H14A  2    1.254053    0.335926    0.349321    11.00000   -1.50000
H14B  2    1.162675    0.245996    0.370372    11.00000   -1.50000
H14C  2    1.236930    0.359014    0.420858    11.00000   -1.50000
AFIX  66
C10   1    0.945285    0.335778    0.483776    11.00000    0.09525    0.04752 =
         0.02053    0.00657    0.01234    0.02972
AFIX  43
H10   2    0.955719    0.369951    0.527691    11.00000   -1.20000
AFIX  65
C11   1    1.030992    0.370681    0.452441    11.00000    0.08149    0.04691 =
         0.02309    0.00110    0.00034   -0.00345
AFIX  43
H11   2    1.100005    0.428709    0.474940    11.00000   -1.20000
AFIX  65
C12   1    1.015724    0.320680    0.388187    11.00000    0.05255    0.04364 =
         0.02075    0.00763    0.00078   -0.00183
C7    1    0.914749    0.235775    0.355267    11.00000    0.03681    0.02626 =
         0.01754    0.00791    0.00446    0.01466
C8    1    0.829041    0.200871    0.386601    11.00000    0.04186    0.03900 =
         0.02575    0.01431    0.01176    0.02403
C9    1    0.844307    0.250871    0.450855    11.00000    0.06608    0.05596 =
         0.02787    0.01734    0.02260    0.03776
AFIX  43
H9    2    0.785729    0.227016    0.472271    11.00000   -1.20000
AFIX   0
C16   1    0.715476    0.111951    0.351076    11.00000    0.03447    0.06845 =
         0.03396    0.02107    0.01618    0.02049
AFIX  13
H16   2    0.725210    0.073346    0.310240    11.00000   -1.20000
AFIX   0
C18   1    0.632200    0.154037    0.333880    11.00000    0.03870    0.12984 =
         0.17483    0.11486    0.01943    0.02945
AFIX 137
H18A  2    0.623228    0.194942    0.372977    11.00000   -1.50000
H18B  2    0.559984    0.095395    0.310917    11.00000   -1.50000
H18C  2    0.659273    0.199121    0.306572    11.00000   -1.50000
AFIX   0
C17   1    0.669978    0.034093    0.387711    11.00000    0.06356    0.04171 =
         0.05285    0.01533    0.01882    0.02101
AFIX 137
H17A  2    0.726854    0.011190    0.401367    11.00000   -1.50000
H17B  2    0.603164   -0.026793    0.360204    11.00000   -1.50000
H17C  2    0.650364    0.067311    0.425356    11.00000   -1.50000
AFIX   0
C24   1    0.700169    0.129702    0.107927    11.00000    0.02247    0.02699 =
         0.02185    0.00265    0.00035    0.00876
C23   1    0.657366    0.148824    0.053749    11.00000    0.02321    0.04615 =
         0.03090    0.01221   -0.00256    0.01340
AFIX  43
H23   2    0.579892    0.131912    0.042899    11.00000   -1.20000
AFIX   0
C22   1    0.725570    0.191913    0.015571    11.00000    0.03469    0.04189 =
         0.02752    0.01519   -0.00536    0.01420
AFIX  43
H22   2    0.695588    0.207180   -0.020258    11.00000   -1.20000
AFIX   0
C21   1    0.837672    0.213001    0.029309    11.00000    0.03092    0.02612 =
         0.02378    0.00949    0.00226    0.00860
AFIX  43
H21   2    0.883099    0.239109    0.001381    11.00000   -1.20000
AFIX   0
C20   1    0.885087    0.196490    0.083623    11.00000    0.02434    0.01944 =
         0.01904    0.00390    0.00106    0.00842
C25   1    1.006373    0.215150    0.094366    11.00000    0.02813    0.05513 =
         0.02568    0.01918    0.00956    0.02041
AFIX  13
H25   2    1.030877    0.212913    0.138501    11.00000   -1.20000
AFIX   0
C27   1    1.018694    0.127579    0.045991    11.00000    0.06532    0.05944 =
         0.08012    0.03616    0.04322    0.04623
AFIX 137
H27A  2    0.966951    0.059002    0.048286    11.00000   -1.50000
H27B  2    1.095619    0.135215    0.056167    11.00000   -1.50000
H27C  2    1.001349    0.132804    0.002742    11.00000   -1.50000
AFIX   0
C26   1    1.083061    0.320325    0.087493    11.00000    0.02715    0.04810 =
         0.03744    0.00028    0.01280    0.00429
AFIX 137
H26A  2    1.061816    0.322517    0.043880    11.00000   -1.50000
H26B  2    1.160616    0.329261    0.096195    11.00000   -1.50000
H26C  2    1.076187    0.376994    0.117973    11.00000   -1.50000
AFIX   0
C29   1    0.542629   -0.035309    0.108341    11.00000    0.06083    0.03230 =
         0.03543    0.01145    0.01585    0.00848
AFIX 137
H29A  2    0.496906   -0.034748    0.070264    11.00000   -1.50000
H29B  2    0.493904   -0.068794    0.134587    11.00000   -1.50000
H29C  2    0.585843   -0.074654    0.095312    11.00000   -1.50000
AFIX   0
C30   1    0.556338    0.136336    0.170287    11.00000    0.04618    0.04245 =
         0.08919    0.01766    0.03918    0.01711
AFIX 137
H30A  2    0.608130    0.208004    0.195905    11.00000   -1.50000
H30B  2    0.509200    0.101033    0.196591    11.00000   -1.50000
H30C  2    0.509055    0.138754    0.133592    11.00000   -1.50000
AFIX   0
C35   1    1.033383    0.733065    0.280113    11.00000    0.05370    0.03197 =
         0.03824    0.01154    0.01550    0.02171
C38   1    1.095698    0.851833    0.289212    11.00000    0.06605    0.02989 =
         0.04963    0.00696    0.01532    0.02311
AFIX 137
H38A  2    1.075091    0.867097    0.249629    11.00000   -1.50000
H38B  2    1.176555    0.873282    0.299704    11.00000   -1.50000
H38C  2    1.075049    0.890596    0.324085    11.00000   -1.50000
AFIX   0
C36   1    0.908261    0.708146    0.273962    11.00000    0.05834    0.05207 =
         0.05686    0.01422    0.02829    0.03340
AFIX 137
H36A  2    0.899081    0.751369    0.312007    11.00000   -1.50000
H36B  2    0.865601    0.633730    0.270080    11.00000   -1.50000
H36C  2    0.880753    0.723537    0.235899    11.00000   -1.50000
AFIX   0
C37   1    1.068267    0.710458    0.341961    11.00000    0.07547    0.04482 =
         0.03630    0.00810    0.01558    0.02795
AFIX 137
H37A  2    1.148873    0.730344    0.350900    11.00000   -1.50000
H37B  2    1.027657    0.635412    0.337148    11.00000   -1.50000
H37C  2    1.050594    0.751151    0.377415    11.00000   -1.50000
AFIX   0
C31   1    0.958992    0.638535    0.127025    11.00000    0.04542    0.03894 =
         0.03963    0.02149    0.00688    0.02047
C33   1    0.968315    0.745973    0.122324    11.00000    0.05266    0.04429 =
         0.05068    0.02676    0.01206    0.02925
AFIX 137
H33A  2    0.939385    0.776273    0.156425    11.00000   -1.50000
H33B  2    0.924607    0.737151    0.080683    11.00000   -1.50000
H33C  2    1.046893    0.792966    0.126870    11.00000   -1.50000
AFIX   0
C32   1    0.837218    0.564043    0.117413    11.00000    0.04434    0.05085 =
         0.04831    0.02091    0.00164    0.02406
AFIX 137
H32A  2    0.831075    0.493828    0.116102    11.00000   -1.50000
H32B  2    0.794360    0.560932    0.077052    11.00000   -1.50000
H32C  2    0.807486    0.589206    0.152870    11.00000   -1.50000
AFIX   0
C34   1    0.995393    0.589193    0.068512    11.00000    0.06736    0.05607 =
         0.03850    0.02239    0.01653    0.03372
AFIX 137
H34A  2    1.070993    0.637298    0.068034    11.00000   -1.50000
H34B  2    0.943283    0.576760    0.029048    11.00000   -1.50000
H34C  2    0.994839    0.522430    0.071582    11.00000   -1.50000
AFIX   0
C39   1    1.208728    0.698790    0.201213    11.00000    0.03260    0.03536 =
         0.06571    0.02623    0.02015    0.01558
C40   1    1.250141    0.797809    0.178845    11.00000    0.03990    0.03756 =
         0.07880    0.03301    0.02783    0.01528
AFIX 137
H40A  2    1.210658    0.780878    0.134562    11.00000   -1.50000
H40B  2    1.330679    0.823495    0.181375    11.00000   -1.50000
H40C  2    1.235497    0.852201    0.206333    11.00000   -1.50000
AFIX   0
C42   1    1.234336    0.616882    0.158384    11.00000    0.03553    0.04373 =
         0.07560    0.02616    0.02963    0.02071
AFIX 137
H42A  2    1.215522    0.555638    0.174458    11.00000   -1.50000
H42B  2    1.314077    0.646704    0.158312    11.00000   -1.50000
H42C  2    1.189934    0.595454    0.114745    11.00000   -1.50000
AFIX   0
C41   1    1.280498    0.724850    0.268097    11.00000    0.03629    0.04643 =
         0.06624    0.01821    0.00685    0.01352
AFIX 137
H41A  2    1.276034    0.784409    0.297174    11.00000   -1.50000
H41B  2    1.358446    0.743038    0.265544    11.00000   -1.50000
H41C  2    1.252737    0.663704    0.284185    11.00000   -1.50000
AFIX   0

C71   1    0.932690   -0.033319    0.540688    11.00000    0.04430    0.04439 =
         0.02685    0.00666    0.00206    0.01386
AFIX  43
H71   2    0.886164   -0.056186    0.568840    11.00000   -1.20000
AFIX   0
C69   1    1.068126   -0.047947    0.482425    11.00000    0.04710    0.04357 =
         0.02891   -0.00639   -0.00717    0.02549
AFIX  43
H69   2    1.115165   -0.080567    0.470224    11.00000   -1.20000
AFIX   0
C70   1    1.000578   -0.081482    0.523177    11.00000    0.05164    0.03199 =
         0.03206    0.00558   -0.00740    0.01516
AFIX  43
H70   2    1.000705   -0.137335    0.539114    11.00000   -1.20000
AFIX   0

PART 2
C65D  1    0.360660    0.140080    0.269547   -21.00000    0.05174    0.08211 =
         0.04663    0.02218    0.01611    0.04033
AFIX 137
H65D  2    0.340664    0.066731    0.246751   -21.00000   -1.50000
H65E  2    0.346236    0.144821    0.312444   -21.00000   -1.50000
H65F  2    0.440147    0.182648    0.272998   -21.00000   -1.50000
AFIX   0
HKLF 4


REM  ZhuHu119_0ma_a.res in P-1
REM wR2 = 0.1137, GooF = S = 1.100, Restrained GooF = 1.101 for all data
REM R1 = 0.0388 for 12986 Fo > 4sig(Fo) and 0.0419 for all 14066 data
REM 747 parameters refined using 37 restraints

END

WGHT      0.0604      3.1766

REM No hydrogen bonds found for HTAB generation

REM Highest difference peak  0.665,  deepest hole -0.428,  1-sigma level  0.079
Q1    1   1.1434  0.6082  0.0901  11.00000  0.05    0.67
Q2    1   1.1802  0.6673  0.1562  11.00000  0.05    0.62
Q3    1   0.8839  0.5491  0.0780  11.00000  0.05    0.54
Q4    1   0.8386  0.6522  0.1740  11.00000  0.05    0.53
Q5    1   1.2154  0.2868  0.3807  11.00000  0.05    0.52
;
_shelx_res_checksum                55583
_shelx_hkl_file
;
   1  -2   1 1674.73  106.69
   1  -2   1 1676.53  106.39
  -1   2  -1 1789.52  106.79
  -1   2  -1 1790.92  107.19
   2  -4   2    9.30    2.20
   2  -4   2    9.20    1.90
   2  -4   2    9.10    1.80
   2  -4   2    7.20    1.90
   2  -4   2    8.10    1.80
   2  -4   2    5.40    1.60
   2  -4   2    8.80    1.90
  -2   4  -2    9.60    1.80
  -2   4  -2    5.50    1.70
  -2   4  -2    6.70    1.70
  -2   4  -2    7.50    1.80
  -2   4  -2    8.90    2.10
  -2   4  -2    6.40    1.60
  -2   4  -2    5.10    1.50
   3  -6   3   15.60    3.00
   3  -6   3   17.00    3.20
   3  -6   3   16.00    3.20
   3  -6   3   15.70    3.00
   3  -6   3   17.10    3.40
  -3   6  -3   19.00    3.20
  -3   6  -3   15.10    3.30
  -3   6  -3   12.60    2.70
  -3   6  -3   12.80    2.60
  -3   6  -3   19.50    4.00
  -3   6  -3   13.20    3.00
  -3   6  -3   12.00    2.90
   4  -8   4  590.14   37.30
   4  -8   4  610.94   37.90
   4  -8   4  610.04   37.30
   4  -8   4  610.64   37.40
   4  -8   4  604.24   38.60
   4  -8   4  579.64   37.00
   4  -8   4  618.34   37.90
  -4   8  -4  612.04   37.00
  -4   8  -4  570.64   37.20
  -4   8  -4  610.04   37.30
  -4   8  -4  590.64   36.70
  -4   8  -4  541.95   36.60
  -4   8  -4  607.64   38.00
  -4   8  -4  603.24   38.00
   5 -10   5  112.49   11.30
   5 -10   5   85.99   10.00
   5 -10   5   80.19   10.20
   5 -10   5   83.49    9.70
   5 -10   5   94.89   10.20
   5 -10   5   86.19    9.70
   5 -10   5   92.79   10.80
   5 -10   5  106.59    9.40
  -5  10  -5   90.99   10.20
  -5  10  -5   94.99    8.80
  -5  10  -5   95.89   11.20
  -5  10  -5   79.29    9.10
  -5  10  -5   97.79   11.20
  -5  10  -5   85.39    9.90
  -5  10  -5   95.39    9.00
   6 -12   6    2.10    2.70
   6 -12   6    0.90    2.80
   6 -12   6    5.60    5.80
   6 -12   6    8.50    3.40
   6 -12   6   -0.70    2.20
   6 -12   6    5.20    3.40
   6 -12   6    6.30    5.50
   6 -12   6    8.70    3.60
   6 -12   6    8.80    3.80
  -6  12  -6    4.90    3.80
  -6  12  -6    3.60    2.70
  -6  12  -6    0.10    2.20
  -6  12  -6    3.60    3.30
  -6  12  -6    6.10    4.40
  -6  12  -6    0.80    2.60
  -6  12  -6    2.40    3.40
  -6  12  -6   -0.30    1.80
   7 -14   7    0.20    3.50
   7 -14   7    1.30    2.60
   7 -14   7    6.50    4.00
   7 -14   7    3.80    3.10
   7 -14   7    7.10    5.80
   7 -14   7   10.00    4.60
   7 -14   7    0.10    2.50
   7 -14   7    3.10    3.00
  -7  14  -7    0.30    2.70
  -7  14  -7   -2.50    2.50
  -7  14  -7    2.20    4.60
  -7  14  -7    3.10    3.10
  -7  14  -7    7.30    4.20
  -7  14  -7    2.60    2.60
   8 -16   8   11.80    5.50
   8 -16   8   11.40    5.50
   8 -16   8    8.90    4.60
   8 -16   8   17.40    5.30
   8 -16   8    1.30    3.30
  -8  16  -8   10.00    6.30
  -8  16  -8    7.00    4.30
  -8  16  -8   15.20    5.20
  -8  16  -8   12.70    4.80
  -8  16  -9   23.40    6.20
  -8  16  -9   12.30    6.40
  -8  16  -9   17.90    5.80
   8 -16   9   25.60    6.60
   8 -16   9   33.80    8.40
   8 -16   9   24.90    7.40
   8 -16   9   19.50    6.40
   8 -16   9   23.00    6.70
  -7  14  -8    0.20    4.10
  -7  14  -8    2.50    3.30
  -7  14  -8    2.10    3.20
  -7  14  -8   -2.20    1.60
  -7  14  -8    0.10    2.90
  -7  14  -8    1.60    3.00
   7 -14   8    1.80    3.00
   7 -14   8    3.10    2.70
   7 -14   8   -3.60    1.70
   7 -14   8    0.80    2.70
   7 -14   8    4.30    5.80
   7 -14   8   -0.10    2.80
   7 -14   8    7.40    3.70
   7 -14   8   11.40    4.70
  -6  12  -7  100.89   12.80
  -6  12  -7   80.49   10.50
  -6  12  -7   75.89   10.00
  -6  12  -7   79.09   11.60
  -6  12  -7   82.19    9.90
  -6  12  -7   86.39   10.90
  -6  12  -7  108.99   11.50
  -6  12  -7  112.39   14.30
   6 -12   7  112.49   12.00
   6 -12   7   90.89   11.10
   6 -12   7   88.99   10.20
   6 -12   7   88.29   11.50
   6 -12   7   97.09   11.40
   6 -12   7   79.99   10.80
   6 -12   7  116.79   13.20
   6 -12   7   88.89   11.30
  -5  10  -6  372.96   24.50
  -5  10  -6  335.77   23.30
  -5  10  -6  305.07   23.30
  -5  10  -6  344.67   24.90
  -5  10  -6  343.87   23.80
  -5  10  -6  371.16   25.40
  -5  10  -6  323.17   23.70
   5 -10   6  385.06   26.30
   5 -10   6  349.67   24.20
   5 -10   6  380.36   25.20
   5 -10   6  340.07   24.00
   5 -10   6  359.26   23.60
   5 -10   6  331.57   23.80
   5 -10   6  375.96   24.30
   5 -10   6  323.37   24.30
  -4   8  -5  384.46   26.00
  -4   8  -5  382.06   27.00
  -4   8  -5  420.86   26.10
  -4   8  -5  434.06   26.50
  -4   8  -5  388.56   26.40
  -4   8  -5  399.56   26.30
  -4   8  -5  395.56   27.20
   4  -8   5  397.66   26.40
   4  -8   5  399.06   26.40
   4  -8   5  429.06   26.60
   4  -8   5  432.16   27.40
   4  -8   5  404.66   26.40
   4  -8   5  379.66   26.20
   4  -8   5  436.36   27.30
   4  -8   5  405.66   25.90
  -3   6  -4  155.68   11.10
  -3   6  -4  150.68   10.90
  -3   6  -4  161.08   11.80
  -3   6  -4  145.99   10.70
  -3   6  -4  153.28   11.10
  -3   6  -4  138.29   11.30
  -3   6  -4  155.98   11.00
   3  -6   4  141.49   10.90
   3  -6   4  157.18   11.10
   3  -6   4  157.68   12.10
   3  -6   4  150.38   10.90
   3  -6   4  144.49   10.90
   3  -6   4  136.89   11.20
   3  -6   4  149.88   11.60
  -2   4  -3   63.99    5.00
  -2   4  -3   53.69    4.90
  -2   4  -3   62.19    5.00
  -2   4  -3   54.49    5.10
  -2   4  -3   59.69    5.30
  -2   4  -3   66.39    5.00
  -2   4  -3   57.09    4.80
   2  -4   3   56.89    4.90
   2  -4   3   58.09    5.00
   2  -4   3   64.09    5.00
   2  -4   3   67.19    5.10
   2  -4   3   51.99    4.80
   2  -4   3   61.19    5.30
   2  -4   3   56.39    5.10
  -1   2  -2 1710.03   97.09
  -1   2  -2 1713.43   96.79
   1  -2   2 1361.46   95.19
   1  -2   2 1363.96   95.49
   1  -2   0  628.44   37.50
  -2   4  -1  557.14   46.40
  -2   4  -1  557.44   46.90
   3  -6   2  288.27   19.90
   3  -6   2  289.77   19.50
   3  -6   2  295.67   19.70
   3  -6   2  268.37   20.70
   3  -6   2  315.77   19.70
   3  -6   2  317.07   19.70
   3  -6   2  291.87   20.30
  -3   6  -2  299.47   19.50
  -3   6  -2  330.27   20.40
  -3   6  -2  301.17   19.70
  -3   6  -2  323.37   20.40
  -3   6  -2  303.17   19.40
  -3   6  -2  307.57   19.50
  -3   6  -2  315.37   19.90
   4  -8   3   23.00    4.60
   4  -8   3   35.90    5.30
   4  -8   3   28.70    4.60
   4  -8   3   20.20    3.90
   4  -8   3   24.10    4.50
   4  -8   3   20.00    4.00
   4  -8   3   24.30    4.90
  -4   8  -3   24.60    5.10
  -4   8  -3   20.90    4.20
  -4   8  -3   22.80    4.00
  -4   8  -3   32.20    5.50
  -4   8  -3   20.90    3.80
  -4   8  -3   24.50    4.10
   5 -10   4  576.44   38.30
   5 -10   4  617.04   42.20
   5 -10   4  601.54   38.20
   5 -10   4  624.34   38.20
   5 -10   4  613.44   38.40
   5 -10   4  632.74   38.00
   5 -10   4  603.84   38.90
   5 -10   4  567.84   38.00
   5 -10   4  572.54   38.50
  -5  10  -4  591.54   39.10
  -5  10  -4  591.64   38.30
  -5  10  -4  578.34   37.70
  -5  10  -4  595.64   39.10
  -5  10  -4  562.94   38.20
  -5  10  -4  580.04   37.50
  -5  10  -4  684.23   43.30
   6 -12   5   12.50    4.20
   6 -12   5    7.80    3.20
   6 -12   5   12.30    4.30
   6 -12   5    9.40    3.80
   6 -12   5    9.20    3.80
   6 -12   5   11.80    4.50
   6 -12   5   15.70    4.20
   6 -12   5    4.10    5.20
  -6  12  -5    8.20    3.60
  -6  12  -5   12.20    3.60
  -6  12  -5   10.50    4.40
  -6  12  -5   14.00    4.30
  -6  12  -5   14.80    4.20
  -6  12  -5   11.20    5.10
  -6  12  -5   12.70    4.30
  -6  12  -5    7.20    4.80
   7 -14   6   -3.30    1.70
   7 -14   6    9.50    6.70
   7 -14   6   -1.40    2.30
   7 -14   6   -2.40    2.20
   7 -14   6   -4.40    2.00
   7 -14   6   -0.40    2.40
   7 -14   6   -1.00    3.10
  -7  14  -6   -2.60    1.70
  -7  14  -6    2.70    2.90
  -7  14  -6   -1.20    2.10
  -7  14  -6   -1.50    4.20
  -7  14  -6    0.10    3.10
  -7  14  -6    4.20    3.20
   8 -16   7    4.20    3.60
   8 -16   7   14.90    5.60
   8 -16   7    7.50    4.60
   8 -16   7    6.40    4.30
   8 -16   7   17.20    6.10
  -8  16  -7   13.50    4.70
  -8  16  -7    1.90    5.30
  -8  16  -7    9.10    4.30
  -8  16  -7    5.20    3.80
  -8  16 -10   -0.90    3.80
  -8  16 -10    4.20    3.90
  -8  16 -10   -4.00    1.40
  -8  16 -10   -0.70    2.30
   8 -16  10    5.00    3.80
   8 -16  10    0.40    2.90
   8 -16  10   -0.60    3.00
   8 -16  10   -0.10    2.90
   8 -16  10    1.20    4.00
  -7  14  -9    3.20    4.30
  -7  14  -9   -0.30    3.00
  -7  14  -9   -1.70    2.30
  -7  14  -9    5.30    3.10
  -7  14  -9    6.70    3.70
   7 -14   9   -2.60    2.90
   7 -14   9   -1.30    2.50
   7 -14   9    4.10    6.00
   7 -14   9    4.40    4.90
   7 -14   9    4.70    3.60
   7 -14   9    6.60    4.50
   7 -14   9    0.90    2.70
  -6  12  -8    4.20    2.80
  -6  12  -8    8.20    4.60
  -6  12  -8   -3.20    1.90
  -6  12  -8    1.50    3.00
  -6  12  -8   -1.80    2.00
  -6  12  -8    0.70    2.30
  -6  12  -8    1.50    3.20
   6 -12   8    5.10    3.40
   6 -12   8   -1.10    2.30
   6 -12   8   -0.30    2.70
   6 -12   8    1.30    2.50
   6 -12   8   -0.70    1.90
   6 -12   8    7.00    3.70
   6 -12   8    4.50    3.20
   6 -12   8   -1.10    2.60
  -5  10  -7   48.00    6.90
  -5  10  -7   59.69    7.80
  -5  10  -7   49.60    7.00
  -5  10  -7   60.19    8.60
  -5  10  -7   41.50    6.40
  -5  10  -7   46.50    7.60
  -5  10  -7   41.10    6.20
   5 -10   7   36.40    6.20
   5 -10   7   34.20    6.40
   5 -10   7   39.10    6.50
   5 -10   7   55.69    7.60
   5 -10   7   41.50    6.50
   5 -10   7   52.39    6.80
   5 -10   7   41.60    7.20
   5 -10   7   50.09    7.20
  -4   8  -6  619.34   40.80
  -4   8  -6  674.53   41.10
  -4   8  -6  667.93   40.10
  -4   8  -6  648.34   40.30
  -4   8  -6  657.73   40.00
  -4   8  -6  645.94   40.20
  -4   8  -6  664.23   39.80
   4  -8   6  632.34   40.70
   4  -8   6  623.24   40.60
   4  -8   6  692.03   40.30
   4  -8   6  644.74   40.10
   4  -8   6  655.73   40.30
   4  -8   6  621.04   40.00
   4  -8   6  592.14   39.80
  -3   6  -5   58.09    5.90
  -3   6  -5   58.69    7.00
  -3   6  -5   56.29    7.00
  -3   6  -5   77.89    6.30
  -3   6  -5   64.99    6.20
  -3   6  -5   74.89    6.40
   3  -6   5   70.09    6.40
   3  -6   5   57.49    6.90
   3  -6   5   59.69    7.00
   3  -6   5   67.29    6.30
   3  -6   5   73.79    6.40
   3  -6   5   65.99    7.00
   3  -6   5   67.29    6.10
  -2   4  -4  212.38   13.80
  -2   4  -4  206.58   13.70
  -2   4  -4  211.28   14.30
  -2   4  -4  210.48   13.80
  -2   4  -4  222.18   14.00
  -2   4  -4  240.48   14.50
  -2   4  -4  209.18   13.90
   2  -4   4  220.78   14.30
   2  -4   4  212.98   13.90
   2  -4   4  198.58   13.80
   2  -4   4  225.48   14.00
   2  -4   4  205.68   13.80
   2  -4   4  221.88   14.00
   2  -4   4  216.28   14.30
  -1   2  -3 5879.21  343.67
  -1   2  -3 5882.41  343.27
   1  -2   3 5884.71  343.37
   1  -2   3 5891.01  343.07
   1  -2  -1 1104.89   70.69
   1  -2  -1 1109.09   71.09
   2  -4   0  218.68   14.50
   2  -4   0  194.08   11.80
   2  -4   0  188.28   12.00
   2  -4   0  183.58   11.80
   2  -4   0  184.48   11.80
   2  -4   0  169.08   11.60
   2  -4   0  162.08   11.90
   2  -4   0  173.78   12.00
  -2   4   0  184.18   11.60
  -2   4   0  168.28   11.60
  -2   4   0  173.58   11.70
  -2   4   0  179.38   12.10
  -2   4   0  176.08   12.00
  -2   4   0  183.58   11.70
  -2   4   0  180.18   12.10
   3  -6   1  546.95   33.90
   3  -6   1  556.34   33.30
   3  -6   1  553.54   33.40
   3  -6   1  561.84   36.40
   3  -6   1  542.55   33.30
   3  -6   1  521.15   33.60
   3  -6   1  593.84   33.50
  -3   6  -1  578.54   33.90
  -3   6  -1  506.75   33.20
  -3   6  -1  519.75   33.70
  -3   6  -1  555.64   33.20
  -3   6  -1  546.55   33.10
  -3   6  -1  528.15   33.90
  -3   6  -1  532.15   33.80
   4  -8   2  208.88   14.50
   4  -8   2  208.08   14.80
   4  -8   2  186.08   14.20
   4  -8   2  195.48   14.70
   4  -8   2  233.98   18.40
   4  -8   2  184.98   14.80
   4  -8   2  175.28   13.90
   4  -8   2  199.68   14.40
  -4   8  -2  185.68   13.90
  -4   8  -2  188.18   13.90
  -4   8  -2  206.38   14.10
  -4   8  -2  196.08   14.90
  -4   8  -2  200.28   14.40
  -4   8  -2  184.48   14.60
  -4   8  -2  207.08   15.10
   5 -10   3  314.37   21.00
   5 -10   3  281.67   21.00
   5 -10   3  309.27   21.00
   5 -10   3  289.87   20.50
   5 -10   3  289.17   21.10
   5 -10   3  343.17   21.00
   5 -10   3  246.18   23.60
   5 -10   3  287.67   20.70
   5 -10   3  277.67   21.10
  -5  10  -3  289.87   21.60
  -5  10  -3  305.07   21.00
  -5  10  -3  297.27   20.30
  -5  10  -3  241.28   20.80
  -5  10  -3  303.97   20.30
  -5  10  -3  296.27   21.10
   6 -12   4  105.79   12.80
   6 -12   4   99.79   11.80
   6 -12   4  113.89   10.60
   6 -12   4  114.79   12.70
   6 -12   4  130.99   13.90
   6 -12   4  132.29   17.70
   6 -12   4   87.19   11.20
   6 -12   4   91.59   11.50
   6 -12   4  111.99   13.10
  -6  12  -4  111.89   13.20
  -6  12  -4   87.69   11.10
  -6  12  -4   99.79   12.60
  -6  12  -4   78.99   10.20
  -6  12  -4  112.29   14.90
  -6  12  -4  114.79   10.40
  -6  12  -4  101.59   11.20
  -6  12  -4   94.69   11.70
   7 -14   5    8.40    4.20
   7 -14   5    7.50    4.60
   7 -14   5   12.20    4.70
   7 -14   5    9.50    4.40
   7 -14   5    7.50    4.40
   7 -14   5    9.30    4.60
   7 -14   5   18.00    8.10
  -7  14  -5    4.80    3.70
  -7  14  -5    7.20    4.20
  -7  14  -5   10.90    4.00
  -7  14  -5   11.40    6.20
  -7  14  -5   15.00    4.70
  -7  14  -5   13.40    6.40
   8 -16   6   -1.40    2.80
   8 -16   6    0.30    3.30
   8 -16   6    1.00    2.90
   8 -16   6    0.00    2.60
   8 -16   6   -4.00    2.50
  -8  16  -6   -1.80    2.30
  -8  16  -6    1.70    3.20
  -8  16  -6    0.00    2.70
  -8  16  -6   -0.20    5.30
  -8  16 -11   18.80    5.90
  -8  16 -11   26.10    6.80
  -8  16 -11   19.90    5.80
  -8  16 -11   12.20    6.20
   8 -16  11    7.10    4.90
   8 -16  11   11.00    5.20
   8 -16  11   15.80    5.90
  -7  14 -10    9.50    4.00
  -7  14 -10    8.90    5.30
  -7  14 -10    5.70    3.90
  -7  14 -10   13.80    5.00
  -7  14 -10    9.70    4.30
  -7  14 -10    6.60    4.00
   7 -14  10    6.40    4.00
   7 -14  10   11.30    5.00
   7 -14  10    9.20    4.30
   7 -14  10   10.40    4.00
   7 -14  10    3.30    3.80
   7 -14  10   13.70    4.90
  -6  12  -9  364.16   25.90
  -6  12  -9  384.86   28.20
  -6  12  -9  353.06   26.70
  -6  12  -9  357.66   27.70
  -6  12  -9  343.37   26.00
  -6  12  -9  363.56   26.30
  -6  12  -9  392.66   26.70
   6 -12   9  367.06   25.70
   6 -12   9  354.16   27.20
   6 -12   9  400.66   26.90
   6 -12   9  358.56   26.70
   6 -12   9  427.76   27.20
   6 -12   9  387.36   27.00
   6 -12   9  356.16   26.80
   6 -12   9  397.46   28.30
  -5  10  -8  670.73   39.70
  -5  10  -8  637.94   39.40
  -5  10  -8  600.64   39.10
  -5  10  -8  594.44   40.40
  -5  10  -8  616.94   38.90
  -5  10  -8  642.54   41.00
  -5  10  -8  597.04   39.60
   5 -10   8  584.14   40.00
   5 -10   8  634.84   39.60
   5 -10   8  592.24   40.10
   5 -10   8  606.34   39.40
   5 -10   8  609.24   39.50
   5 -10   8  574.34   39.30
   5 -10   8  613.54   39.60
   5 -10   8  661.13   38.80
  -4   8  -7   88.19    8.70
  -4   8  -7   88.09   10.10
  -4   8  -7   90.49    8.50
  -4   8  -7   97.69    8.80
  -4   8  -7   90.79    8.40
  -4   8  -7  111.49    9.00
  -4   8  -7  124.39   10.20
   4  -8   7   99.89    8.80
   4  -8   7   83.79    8.50
   4  -8   7   94.29    8.80
   4  -8   7  108.99    9.70
   4  -8   7  116.69    8.60
   4  -8   7   97.39    8.70
   4  -8   7   93.59   10.30
  -3   6  -6    3.70    2.20
  -3   6  -6    1.50    1.90
  -3   6  -6    1.60    1.80
  -3   6  -6    7.70    2.90
  -3   6  -6    4.70    2.10
  -3   6  -6    4.80    2.20
  -3   6  -6    2.10    1.60
   3  -6   6    8.40    2.40
   3  -6   6    3.50    2.10
   3  -6   6    1.30    1.50
   3  -6   6    3.20    1.60
   3  -6   6    4.50    2.20
   3  -6   6    3.10    1.80
   3  -6   6    2.90    2.20
   3  -6   6    6.00    2.40
  -2   4  -5   42.70    4.10
  -2   4  -5   30.10    3.80
  -2   4  -5   48.50    4.20
  -2   4  -5   37.90    4.70
  -2   4  -5   46.80    4.10
  -2   4  -5   43.30    4.90
  -2   4  -5   48.50    4.20
   2  -4   5   41.80    4.80
   2  -4   5   50.69    4.20
   2  -4   5   46.80    3.70
   2  -4   5   37.10    4.30
   2  -4   5   37.60    4.70
   2  -4   5   41.10    4.00
   2  -4   5   44.30    4.10
   2  -4   5   43.20    4.10
  -1   2  -4 1782.72  112.39
  -1   2  -4 1783.52  112.79
   0   0   3    0.10    0.10
   1  -2  -2 2777.32  163.68
  -1   2   2 2715.73  163.48
  -1   2   2 2726.33  163.78
   2  -4  -1 1286.07   91.39
   2  -4  -1 1289.37   91.99
  -2   4   1 1394.56   91.89
  -2   4   1 1393.56   91.39
   3  -6   0  304.07   21.00
   3  -6   0  325.77   21.20
   3  -6   0  301.97   20.90
   3  -6   0  329.37   22.50
   3  -6   0  329.37   21.80
   3  -6   0  372.76   25.20
   3  -6   0  338.07   21.90
   3  -6   0  340.37   21.20
  -3   6   0  349.96   21.90
  -3   6   0  334.57   21.30
  -3   6   0  339.27   21.80
  -3   6   0  339.17   20.90
  -3   6   0  329.27   21.00
  -3   6   0  352.86   21.10
  -3   6   0  318.77   21.60
   4  -8   1  179.18   13.50
   4  -8   1  206.18   14.10
   4  -8   1  181.18   14.10
   4  -8   1  197.18   13.90
   4  -8   1  186.68   14.40
   4  -8   1  160.88   13.60
   4  -8   1  201.98   14.00
   4  -8   1  213.08   18.00
  -4   8  -1  180.08   13.40
  -4   8  -1  180.58   13.70
  -4   8  -1  183.88   15.60
  -4   8  -1  182.98   13.30
  -4   8  -1  212.88   13.70
  -4   8  -1  182.78   14.30
  -4   8  -1  166.38   13.90
   5 -10   2  369.96   25.10
   5 -10   2  375.76   25.10
   5 -10   2  365.86   25.50
   5 -10   2  361.56   25.40
   5 -10   2  355.76   25.00
   5 -10   2  385.56   26.00
   5 -10   2  372.86   24.80
   5 -10   2  403.36   30.20
   5 -10   2  354.66   25.00
  -5  10  -2  371.56   25.60
  -5  10  -2  389.76   24.80
  -5  10  -2  403.16   26.30
  -5  10  -2  392.46   24.70
  -5  10  -2  334.87   24.80
  -5  10  -2  365.26   24.50
  -5  10  -2  365.96   27.70
  -5  10  -2  308.37   25.20
   6 -12   3    6.50    3.60
   6 -12   3    4.00    2.90
   6 -12   3    3.30    3.00
   6 -12   3   -0.40    4.00
   6 -12   3    4.40    3.50
   6 -12   3   -0.60    2.30
   6 -12   3    6.80    3.40
   6 -12   3    1.70    3.10
   6 -12   3    4.80    3.60
  -6  12  -3    8.40    3.70
  -6  12  -3    3.50    2.80
  -6  12  -3    8.00    3.50
  -6  12  -3   10.70    3.80
  -6  12  -3    7.20    3.10
  -6  12  -3    1.50    2.60
  -6  12  -3    2.70    3.10
  -6  12  -3    5.80    4.80
   7 -14   4   -1.10    3.60
   7 -14   4    1.40    3.50
   7 -14   4   -2.00    2.30
   7 -14   4   11.00    4.60
   7 -14   4    0.80    3.30
   7 -14   4   -0.70    4.40
   7 -14   4    8.00    3.70
  -7  14  -4    6.10    3.50
  -7  14  -4    2.90    3.10
  -7  14  -4    6.60    3.70
  -7  14  -4    2.30    3.40
  -7  14  -4    0.30    3.30
  -7  14  -4    2.00    4.90
   8 -16   5   56.19    9.50
   8 -16   5   64.09   10.90
   8 -16   5   68.59   11.90
   8 -16   5   68.19   11.50
   8 -16   5   70.99   11.40
  -8  16  -5   80.99   10.80
  -8  16  -5   54.19   13.10
  -8  16  -5   40.60    8.20
  -8  16  -5   79.99   10.60
  -8  16 -12    3.00    4.60
  -8  16 -12   11.30    4.80
  -8  16 -12    9.20    4.90
   8 -16  12    9.60    6.60
   8 -16  12   11.60    4.60
   8 -16  12    8.90    4.90
   8 -16  12   10.30    5.40
  -7  14 -11    2.90    5.10
  -7  14 -11    5.10    4.20
  -7  14 -11    3.50    2.80
  -7  14 -11    4.30    3.40
  -7  14 -11    1.60    3.00
  -7  14 -11    4.30    4.10
   7 -14  11    1.90    3.30
   7 -14  11    0.40    3.00
   7 -14  11    3.20    3.00
   7 -14  11    2.70    3.40
   7 -14  11    3.80    3.90
   7 -14  11   -2.80    2.20
  -6  12 -10   12.80    5.10
  -6  12 -10    5.20    3.50
  -6  12 -10    3.80    3.40
  -6  12 -10    0.80    2.60
  -6  12 -10    7.00    3.50
  -6  12 -10   11.40    4.00
  -6  12 -10   10.90    4.20
   6 -12  10    6.40    3.90
   6 -12  10    4.60    3.10
   6 -12  10   15.70    4.70
   6 -12  10    8.80    4.70
   6 -12  10    4.90    3.40
   6 -12  10    5.30    3.50
   6 -12  10    5.60    2.90
   6 -12  10   11.50    4.40
  -5  10  -9   53.89    7.50
  -5  10  -9   59.79    7.80
  -5  10  -9   55.39    8.00
  -5  10  -9   58.69    7.70
  -5  10  -9   73.09    9.70
  -5  10  -9   46.50    8.10
  -5  10  -9   56.29    7.50
   5 -10   9   62.19    8.30
   5 -10   9   55.29    8.30
   5 -10   9   64.79    7.70
   5 -10   9   49.10    7.40
   5 -10   9   56.29    7.90
   5 -10   9   62.49    8.20
   5 -10   9   57.59    7.90
   5 -10   9   61.39    9.00
  -4   8  -8  229.08   17.10
  -4   8  -8  244.78   17.60
  -4   8  -8  234.58   17.40
  -4   8  -8  240.98   18.50
  -4   8  -8  233.78   18.30
  -4   8  -8  268.47   17.70
  -4   8  -8  241.48   17.70
   4  -8   8  252.87   17.70
   4  -8   8  270.97   18.70
   4  -8   8  244.98   17.80
   4  -8   8  262.47   17.90
   4  -8   8  254.57   16.90
   4  -8   8  267.87   17.80
   4  -8   8  264.67   18.60
   4  -8   8  245.78   17.80
  -3   6  -7  599.44   36.80
  -3   6  -7  595.34   36.60
  -3   6  -7  581.24   36.80
  -3   6  -7  594.84   37.40
  -3   6  -7  570.74   36.30
   3  -6   7  605.14   37.40
   3  -6   7  627.44   37.00
   3  -6   7  606.54   35.90
   3  -6   7  595.24   36.70
   3  -6   7  621.64   36.90
   3  -6   7  599.84   36.80
   3  -6   7  590.64   37.20
  -2   4  -6    1.40    1.10
  -2   4  -6   -0.30    1.20
  -2   4  -6    0.90    1.00
  -2   4  -6    0.60    1.10
  -2   4  -6    2.20    1.60
  -2   4  -6    0.50    1.00
  -2   4  -6    0.50    1.20
   2  -4   6    0.80    1.00
   2  -4   6   -0.30    0.90
   2  -4   6    2.20    1.30
   2  -4   6    1.50    0.90
   2  -4   6    3.50    1.60
   2  -4   6    2.20    1.20
   2  -4   6    0.30    0.90
   2  -4   6    1.00    1.10
  -1   2  -5 1268.87   84.19
  -1   2  -5 1268.87   84.59
   0   0   4    0.10    0.10
   0   0   4    0.00    0.10
   1  -2  -3  755.42   46.10
   2  -4  -2  107.69    8.00
   2  -4  -2  101.89    7.70
   2  -4  -2  112.99    7.80
   2  -4  -2  111.69    7.60
   2  -4  -2  121.39    8.50
   2  -4  -2  137.89   11.30
   2  -4  -2  107.99    7.90
  -2   4   2  116.09    7.40
  -2   4   2   84.99    9.80
  -2   4   2  117.89    7.70
  -2   4   2  114.09    7.90
  -2   4   2   94.99    7.80
  -2   4   2  109.49    7.80
  -2   4   2  104.39    8.30
  -2   4   2  124.69    9.80
   3  -6  -1    4.80    4.20
   3  -6  -1    6.90    2.30
   3  -6  -1    7.10    2.20
   3  -6  -1    7.90    3.10
   3  -6  -1    8.10    2.20
   3  -6  -1    6.40    2.10
   3  -6  -1    5.20    2.10
   3  -6  -1    7.50    2.60
  -3   6   1   13.00    3.00
  -3   6   1    4.80    1.90
  -3   6   1    5.10    1.90
  -3   6   1    7.40    2.20
  -3   6   1    5.30    1.90
  -3   6   1    3.50    2.40
  -3   6   1    6.10    2.50
   4  -8   0   20.40    4.00
   4  -8   0   13.30    3.10
   4  -8   0   15.30    3.30
   4  -8   0   16.60    3.50
   4  -8   0   13.00    3.20
   4  -8   0   18.00    4.20
   4  -8   0    9.50    3.20
   4  -8   0    5.40    4.40
  -4   8   0   20.10    3.70
  -4   8   0   13.30    4.80
  -4   8   0    7.00    3.10
  -4   8   0   18.40    4.10
  -4   8   0   17.30    3.70
  -4   8   0   13.20    2.90
  -4   8   0   15.90    3.80
   5 -10   1  557.44   35.20
   5 -10   1  541.45   35.60
   5 -10   1  552.94   36.10
   5 -10   1  573.84   36.60
   5 -10   1  531.95   35.40
   5 -10   1  543.55   35.50
   5 -10   1  571.44   36.00
   5 -10   1  546.95   35.60
  -5  10  -1  489.35   38.10
  -5  10  -1  557.74   34.90
  -5  10  -1  556.54   35.10
  -5  10  -1  547.55   36.40
  -5  10  -1  586.24   35.10
  -5  10  -1  550.84   35.60
  -5  10  -1  577.64   36.40
  -5  10  -1  549.85   36.10
   6 -12   2   49.00    9.00
   6 -12   2   58.09    8.60
   6 -12   2   47.40    7.40
   6 -12   2   42.30    6.90
   6 -12   2   36.20    7.50
   6 -12   2   55.79    8.50
   6 -12   2   45.80    7.30
   6 -12   2   41.80   10.50
  -6  12  -2   44.30    6.90
  -6  12  -2   43.90    7.20
  -6  12  -2   37.80    7.50
  -6  12  -2   50.79   10.50
  -6  12  -2   40.90    6.50
  -6  12  -2   56.29    8.80
  -6  12  -2   48.30    7.10
   7 -14   3  149.69   16.00
   7 -14   3  134.39   15.70
   7 -14   3   85.99   17.50
   7 -14   3  147.69   15.60
   7 -14   3  137.19   15.70
   7 -14   3  130.19   15.60
   7 -14   3  121.99   14.10
  -7  14  -3  143.89   16.10
  -7  14  -3  142.69   19.40
  -7  14  -3  139.89   12.60
  -7  14  -3  142.99   13.00
  -7  14  -3  151.88   13.30
   8 -16   4    3.80    4.30
   8 -16   4   -1.00    2.90
   8 -16   4    1.20    2.90
   8 -16   4   -1.30    3.10
   8 -16   4   -1.70    2.20
   8 -16   4    0.00    2.90
  -8  16  -4    7.20    6.90
  -8  16  -4    4.70    3.50
  -8  16  -4    2.30    2.90
  -8  16  -4    0.80    2.70
  -8  16 -13   32.90    8.50
  -8  16 -13   11.90    5.40
  -8  16 -13   21.10    6.40
  -8  16 -13    7.40    4.60
   8 -16  13   14.50    5.70
   8 -16  13    8.40    5.30
   8 -16  13   12.30    5.00
   8 -16  13   14.60    6.50
  -7  14 -12    4.70    4.00
  -7  14 -12    1.50    3.00
  -7  14 -12    1.50    2.90
  -7  14 -12    6.90    4.00
  -7  14 -12    8.30    4.70
  -7  14 -12    1.40    2.70
   7 -14  12   -0.10    3.40
   7 -14  12   -2.60    2.00
   7 -14  12   -2.10    2.30
   7 -14  12    0.20    2.90
   7 -14  12    7.40    3.80
   7 -14  12    3.00    3.00
  -6  12 -11  305.97   23.70
  -6  12 -11  309.17   24.50
  -6  12 -11  318.77   23.20
  -6  12 -11  305.67   22.60
  -6  12 -11  326.27   23.50
  -6  12 -11  301.37   22.70
   6 -12  11  300.27   23.40
   6 -12  11  323.57   26.80
   6 -12  11  339.17   24.60
   6 -12  11  286.27   22.70
   6 -12  11  293.67   23.10
   6 -12  11  342.77   24.30
   6 -12  11  332.77   22.50
   6 -12  11  321.27   23.50
  -5  10 -10  147.69   13.80
  -5  10 -10  166.58   13.60
  -5  10 -10  136.79   12.50
  -5  10 -10  153.58   13.00
  -5  10 -10  160.88   12.80
  -5  10 -10  174.68   14.70
  -5  10 -10  145.59   12.60
   5 -10  10  150.88   12.00
   5 -10  10  166.48   14.10
   5 -10  10  148.59   13.60
   5 -10  10  173.78   13.30
   5 -10  10  128.39   12.50
   5 -10  10  152.28   13.00
   5 -10  10  147.59   13.00
   5 -10  10  147.19   12.90
  -4   8  -9   90.99    8.40
  -4   8  -9   86.69    8.40
  -4   8  -9   94.89    8.30
  -4   8  -9  104.39    8.40
  -4   8  -9   77.79    9.80
  -4   8  -9   83.09    8.10
  -4   8  -9   94.39   10.50
   4  -8   9   70.99    8.60
   4  -8   9   78.19    9.40
   4  -8   9   86.89    8.50
   4  -8   9  102.99   10.90
   4  -8   9  108.69    8.80
   4  -8   9  104.49    8.70
   4  -8   9   75.99    7.30
   4  -8   9   82.69    9.30
  -3   6  -8   89.39    7.70
  -3   6  -8   84.69    7.60
  -3   6  -8   85.19    8.00
  -3   6  -8   87.39    8.00
  -3   6  -8   97.09    7.60
  -3   6  -8   79.89    7.30
  -3   6  -8   81.19    7.10
   3  -6   8   82.19    7.20
   3  -6   8   80.89    9.20
   3  -6   8   69.49    8.20
   3  -6   8   78.09    7.30
   3  -6   8   89.59    7.70
   3  -6   8   80.29    7.40
   3  -6   8   88.89    6.70
   3  -6   8   77.89    8.50
  -2   4  -7  607.74   35.50
  -2   4  -7  566.64   35.50
  -2   4  -7  618.44   36.20
  -2   4  -7  587.74   35.30
  -2   4  -7  596.64   35.70
  -2   4  -7  611.74   36.10
   2  -4   7  588.24   35.60
   2  -4   7  537.55   34.50
   2  -4   7  579.74   35.50
   2  -4   7  614.64   35.50
   2  -4   7  582.64   35.50
   2  -4   7  598.84   35.50
   2  -4   7  597.34   35.90
   2  -4   7  612.44   36.10
   0   0   5    0.00    0.10
   0   0   5    0.10    0.10
   1  -2  -4 6456.75  374.86
   2  -4  -3  141.09   14.10
   2  -4  -3  176.38   11.20
   2  -4  -3  177.98   11.30
   2  -4  -3  179.88   12.20
   2  -4  -3  163.58   11.40
   2  -4  -3  163.58   11.40
   2  -4  -3  174.08   11.70
   2  -4  -3  163.58   11.80
  -2   4   3  176.88   11.30
  -2   4   3  191.78   10.90
  -2   4   3  206.78   15.60
  -2   4   3  172.38   11.70
  -2   4   3  211.88   14.30
  -2   4   3  168.48   11.30
  -2   4   3  155.28   11.10
   3  -6  -2  810.52   48.90
   3  -6  -2  810.42   48.70
   3  -6  -2  875.01   49.10
   3  -6  -2  843.12   48.80
   3  -6  -2  837.82   49.20
   3  -6  -2  815.92   49.70
   3  -6  -2  721.93   52.69
  -3   6   2  805.82   48.20
  -3   6   2  875.51   49.10
  -3   6   2  751.52   51.39
  -3   6   2  819.82   49.80
  -3   6   2  818.82   48.60
  -3   6   2  862.51   49.60
  -3   6   2  816.42   48.60
  -3   6   2  834.22   49.10
   4  -8  -1  293.17   20.50
   4  -8  -1  297.77   21.20
   4  -8  -1  306.07   20.70
   4  -8  -1  300.57   21.30
   4  -8  -1  336.97   20.60
   4  -8  -1  304.87   20.90
   4  -8  -1  312.77   20.70
  -4   8   1  303.67   21.00
  -4   8   1  295.47   21.10
  -4   8   1  306.27   20.20
  -4   8   1  305.47   20.70
  -4   8   1  328.47   20.50
  -4   8   1  283.97   21.20
  -4   8   1  320.97   20.10
  -4   8   1  319.07   24.20
   5 -10   0  193.78   16.40
   5 -10   0  219.88   16.70
   5 -10   0  243.68   16.60
   5 -10   0  235.78   17.60
   5 -10   0  223.58   16.80
   5 -10   0  215.78   21.30
   5 -10   0  231.78   16.90
   5 -10   0  225.58   17.40
  -5  10   0  213.78   17.10
  -5  10   0  242.28   17.70
  -5  10   0  211.28   16.00
  -5  10   0  171.08   18.70
  -5  10   0  226.98   16.00
  -5  10   0  236.38   16.40
  -5  10   0  233.38   16.90
  -5  10   0  255.27   18.10
   6 -12   1   16.40    4.80
   6 -12   1   11.90    4.00
   6 -12   1   13.40    4.00
   6 -12   1   11.30    4.00
   6 -12   1   13.90    4.50
   6 -12   1   15.10    5.00
  -6  12  -1   12.60    3.90
  -6  12  -1    9.30    4.30
  -6  12  -1    6.00    5.00
  -6  12  -1   23.30    4.60
  -6  12  -1   12.80    4.40
  -6  12  -1    7.40    3.10
  -6  12  -1   12.10    4.70
   7 -14   2    1.20    2.80
   7 -14   2    1.90    3.50
   7 -14   2   -1.00    2.50
   7 -14   2   -0.20    2.70
   7 -14   2    2.50    3.10
   7 -14   2   -2.40    2.30
   7 -14   2    1.70    5.80
  -7  14  -2   -2.10    3.10
  -7  14  -2   -2.40    2.10
  -7  14  -2   -2.10    1.60
  -7  14  -2    1.10    4.50
  -7  14  -2   -3.40    1.90
   8 -16   3   42.90    7.90
   8 -16   3   25.80    7.70
   8 -16   3   29.50    7.80
   8 -16   3   32.90    8.20
   8 -16   3   28.30    7.30
   8 -16   3   32.10    7.70
  -8  16  -3   34.80   11.30
  -8  16  -3   47.60    8.30
  -8  16  -3   45.50    7.90
  -8  16  -3   42.10    7.80
  -8  16 -14   29.60    7.00
  -8  16 -14   28.00    8.10
  -8  16 -14   27.40    6.60
  -8  16 -14   27.00    7.40
   8 -16  14   36.10    7.70
   8 -16  14   42.90    9.90
   8 -16  14   16.20    6.50
   8 -16  14   36.00    8.00
  -7  14 -13    4.60    3.80
  -7  14 -13   -2.90    2.20
  -7  14 -13    4.50    3.00
  -7  14 -13   -0.70    2.60
  -7  14 -13   -3.40    2.20
  -7  14 -13   -0.40    2.40
   7 -14  13    4.00    3.70
   7 -14  13    2.20    2.80
   7 -14  13    5.60    3.70
   7 -14  13   -5.10    1.80
   7 -14  13   -0.10    2.40
  -6  12 -12   11.40    4.10
  -6  12 -12   11.00    4.40
  -6  12 -12   12.80    4.80
  -6  12 -12   15.50    4.30
  -6  12 -12    7.90    4.40
  -6  12 -12   10.30    3.90
   6 -12  12   19.40    5.70
   6 -12  12    9.40    3.60
   6 -12  12   11.60    4.20
   6 -12  12   10.20    4.00
   6 -12  12    8.50    3.90
   6 -12  12   14.10    5.60
  -5  10 -11  139.49   12.90
  -5  10 -11  146.49   16.50
  -5  10 -11  126.49   11.20
  -5  10 -11  135.99   11.40
  -5  10 -11  121.99   11.70
  -5  10 -11  125.09   11.40
  -5  10 -11  117.49   11.40
   5 -10  11  118.29   11.60
   5 -10  11  126.39   11.50
   5 -10  11  116.79   10.30
   5 -10  11  124.39   14.00
   5 -10  11  125.49   13.60
   5 -10  11  121.19   11.50
   5 -10  11  130.99   11.90
   5 -10  11  136.69   11.60
  -4   8 -10  335.87   23.00
  -4   8 -10  324.87   22.40
  -4   8 -10  359.16   23.00
  -4   8 -10  351.76   22.70
  -4   8 -10  357.86   23.30
  -4   8 -10  367.16   24.10
  -4   8 -10  306.27   23.60
   4  -8  10  341.27   23.00
   4  -8  10  317.87   21.60
   4  -8  10  337.27   22.80
   4  -8  10  351.36   23.80
   4  -8  10  336.47   23.40
   4  -8  10  315.27   22.60
   4  -8  10  334.67   22.90
  -3   6  -9   98.29    8.40
  -3   6  -9  105.99    8.30
  -3   6  -9  105.69    8.70
  -3   6  -9   96.69    9.00
  -3   6  -9  106.99    8.70
  -3   6  -9   83.79    9.60
  -3   6  -9   91.99    8.20
   3  -6   9  108.69    7.70
   3  -6   9   99.49    8.40
   3  -6   9  113.59    8.60
   3  -6   9  113.69    9.30
   3  -6   9  108.79    8.70
   3  -6   9   89.09    8.60
   3  -6   9   89.09    8.20
   3  -6   9  103.39    8.60
  -2   4  -8   41.70    4.50
  -2   4  -8   36.40    5.10
  -2   4  -8   34.10    4.50
  -2   4  -8   38.80    5.00
  -2   4  -8   41.80    4.90
  -2   4  -8   43.20    4.90
   2  -4   8   52.69    5.30
   2  -4   8   35.00    4.30
   2  -4   8   44.30    4.90
   2  -4   8   47.30    5.40
   2  -4   8   49.90    5.20
   2  -4   8   36.60    4.60
   2  -4   8   42.00    3.50
   2  -4   8   52.49    5.70
  -1   2  -7  869.91   52.79
   1  -2   7  951.70   56.59
   0   0  -6  654.73   35.50
   0   0   6  546.05   34.50
   0   0   6  544.35   33.10
   0   0   6  600.14   37.10
   0   0   6  568.54   36.20
   0   0   6  533.05   34.60
   1  -2  -5  115.49    7.30
   1  -2  -5  102.79   10.10
   1  -2  -5  109.49    7.20
   1  -2  -5  107.49    7.30
   1  -2  -5  118.59    7.50
   1  -2  -5  114.79    7.10
   1  -2  -5  115.99    7.50
   1  -2  -5  109.39   10.30
   1  -2  -5  131.99   10.60
  -1   2   5  111.89    7.30
  -1   2   5   97.09    9.80
  -1   2   5  138.79   10.20
  -1   2   5  116.69   10.50
  -1   2   5  122.69   11.10
  -1   2   5  110.59    7.50
  -1   2   5  114.19    7.30
   2  -4  -4   69.69   11.40
   2  -4  -4   78.69    5.90
   2  -4  -4   76.39    6.00
   2  -4  -4   76.59    6.00
   2  -4  -4   76.49    5.70
   2  -4  -4   77.59    6.20
   2  -4  -4   81.69    6.00
   2  -4  -4   72.79    6.70
  -2   4   4   75.19    5.80
  -2   4   4   53.79    8.90
  -2   4   4   80.79    8.30
  -2   4   4   79.59    6.20
  -2   4   4   81.49    6.00
  -2   4   4   79.39    5.50
  -2   4   4   81.79    5.20
  -2   4   4   90.29   10.00
  -2   4   4   70.19    5.70
   3  -6  -3   15.70    3.00
   3  -6  -3   18.80    3.50
   3  -6  -3   12.80    2.90
   3  -6  -3   16.50    5.90
   3  -6  -3   17.60    3.20
   3  -6  -3   13.00    2.60
   3  -6  -3   15.40    3.40
   3  -6  -3   20.00    3.90
  -3   6   3   12.80    2.50
  -3   6   3   11.00    2.80
  -3   6   3   17.50    3.80
  -3   6   3   14.70    4.80
  -3   6   3   15.80    3.30
  -3   6   3   13.60    2.40
  -3   6   3   20.60    6.10
  -3   6   3    7.70    2.30
   4  -8  -2    8.50    2.60
   4  -8  -2    4.30    2.40
   4  -8  -2   12.10    3.50
   4  -8  -2   11.70    3.10
   4  -8  -2    9.70    2.90
   4  -8  -2    7.30    3.10
   4  -8  -2    9.30    5.30
   4  -8  -2   11.10    2.90
  -4   8   2   10.20    3.30
  -4   8   2   13.20    4.70
  -4   8   2   11.00    2.80
  -4   8   2   11.40    2.80
  -4   8   2   10.60    3.40
  -4   8   2   11.30    3.10
  -4   8   2    6.30    2.20
  -4   8   2   13.70    2.90
   5 -10  -1  335.77   23.20
   5 -10  -1  294.17   21.70
   5 -10  -1  307.67   22.20
   5 -10  -1  315.17   22.40
   5 -10  -1  328.17   22.40
   5 -10  -1  335.27   22.60
   5 -10  -1  270.17   26.60
   5 -10  -1  337.77   23.30
  -5  10   1  315.87   23.20
  -5  10   1  323.07   21.40
  -5  10   1  351.26   21.90
  -5  10   1  323.07   22.70
  -5  10   1  326.27   22.40
  -5  10   1  340.37   22.00
  -5  10   1  304.27   22.90
   6 -12   0  270.57   21.10
   6 -12   0  291.07   22.50
   6 -12   0  317.77   23.10
   6 -12   0  280.17   21.70
   6 -12   0  319.27   22.40
   6 -12   0  325.57   23.50
   6 -12   0  323.67   28.50
   6 -12   0  270.57   21.50
  -6  12   0  271.77   21.60
  -6  12   0  309.67   21.00
  -6  12   0  265.97   22.30
  -6  12   0  286.47   22.70
  -6  12   0  315.17   21.20
  -6  12   0  331.57   21.60
  -6  12   0  283.87   22.10
  -6  12   0  293.47   26.10
   7 -14   1   16.80    4.80
   7 -14   1   22.50    5.80
   7 -14   1   16.20    5.40
   7 -14   1   19.50    6.00
   7 -14   1   16.70    5.30
   7 -14   1   27.10    6.60
  -7  14  -1   18.20    4.80
  -7  14  -1   23.30    6.10
  -7  14  -1   23.30    5.10
  -7  14  -1   17.50    5.70
  -7  14  -1   11.50    7.10
   8 -16   2   29.20    7.20
   8 -16   2   28.20    7.00
   8 -16   2   24.90    7.30
   8 -16   2   31.70    7.80
   8 -16   2   22.60    6.00
   8 -16   2   24.50    6.60
  -8  16  -2   29.30   10.40
  -8  16  -2   35.40    7.10
  -8  16  -2   18.20    5.10
  -8  16  -2   31.30    6.60
  -7  14 -14    0.30    3.00
  -7  14 -14   15.30    5.10
  -7  14 -14    1.10    2.80
  -7  14 -14    2.40    2.90
  -7  14 -14    5.60    4.10
  -7  14 -14    3.10    3.60
   7 -14  14    3.40    3.00
   7 -14  14    1.10    3.20
   7 -14  14    2.20    4.10
   7 -14  14    1.50    3.30
   7 -14  14    0.50    3.00
  -6  12 -13  204.88   16.20
  -6  12 -13  207.08   16.90
  -6  12 -13  174.48   19.30
  -6  12 -13  216.98   17.50
  -6  12 -13  235.48   16.70
   6 -12  13  209.98   17.10
   6 -12  13  187.78   15.10
   6 -12  13  183.58   16.00
   6 -12  13  175.68   16.80
   6 -12  13  157.78   16.00
  -5  10 -12   -1.00    2.20
  -5  10 -12   -4.10    1.50
  -5  10 -12    2.40    2.80
  -5  10 -12   -0.10    2.30
  -5  10 -12   -2.30    1.70
  -5  10 -12    0.50    2.80
   5 -10  12    3.20    2.80
   5 -10  12   -2.30    1.90
   5 -10  12    0.30    2.70
   5 -10  12    2.10    2.70
   5 -10  12    2.20    2.70
   5 -10  12    1.10    2.00
   5 -10  12    0.10    2.60
   5 -10  12    1.10    2.50
  -4   8 -11   45.00    6.70
  -4   8 -11   43.00    6.80
  -4   8 -11   55.99    6.80
  -4   8 -11   36.50    6.70
  -4   8 -11   32.20    5.70
  -4   8 -11   29.90    5.40
  -4   8 -11   38.70    5.60
   4  -8  11   40.30    5.10
   4  -8  11   49.80    6.80
   4  -8  11   51.09    6.60
   4  -8  11   56.89    7.00
   4  -8  11   45.10    7.00
   4  -8  11   42.90    6.40
   4  -8  11   50.29    6.60
   4  -8  11   36.70    6.40
  -3   6 -10  559.74   32.00
  -3   6 -10  521.45   31.60
  -3   6 -10  534.85   33.00
  -3   6 -10  518.05   32.70
  -3   6 -10  510.65   31.80
  -3   6 -10  499.35   32.00
  -3   6 -10  500.25   32.00
   3  -6  10  458.55   31.60
   3  -6  10  488.75   32.20
   3  -6  10  495.25   30.60
   3  -6  10  513.35   32.00
   3  -6  10  492.15   31.80
   3  -6  10  515.55   31.90
   3  -6  10  518.25   32.00
   3  -6  10  516.25   32.90
  -2   4  -9   97.59    7.90
  -2   4  -9   92.79    7.60
  -2   4  -9   92.09    8.00
  -2   4  -9  105.69    7.80
  -2   4  -9   97.69    7.40
  -2   4  -9  100.69    8.30
  -2   4  -9  107.79    7.90
   2  -4   9   89.69    7.70
   2  -4   9   98.89    7.80
   2  -4   9   97.19    7.60
   2  -4   9   96.09    7.60
   2  -4   9   84.59    7.70
   2  -4   9  104.79    8.30
   2  -4   9   90.19    6.50
   2  -4   9  100.09    7.50
  -1   2  -8 2503.75  148.39
  -1   2  -8 2512.65  147.89
   1  -2   8 2102.69  145.09
   1  -2   8 2105.09  145.59
   0   0   7    0.00    0.20
   1  -2  -6 1577.94   94.69
  -1   2   6 1564.44   93.29
  -2   4   5 1488.15   91.39
   3  -6  -4   10.00    2.40
   3  -6  -4    6.70    2.60
   3  -6  -4    7.80    2.10
   3  -6  -4    5.00    2.10
   3  -6  -4    8.10    2.80
   3  -6  -4    7.30    2.20
   3  -6  -4    9.80    5.20
   3  -6  -4    5.30    2.00
  -3   6   4    8.10    2.10
  -3   6   4    1.80    3.90
  -3   6   4   12.60    5.20
  -3   6   4    6.70    1.70
  -3   6   4    8.90    2.40
  -3   6   4   10.40    2.70
  -3   6   4    8.30    2.40
   4  -8  -3 1053.49   62.69
   4  -8  -3 1079.69   62.29
   4  -8  -3 1022.00   61.99
   4  -8  -3 1021.20   62.09
   4  -8  -3 1026.90   61.69
   4  -8  -3  981.40   62.89
   4  -8  -3 1009.80   62.09
  -4   8   3 1144.39   67.19
  -4   8   3 1044.10   61.59
  -4   8   3 1043.20   62.09
  -4   8   3 1031.90   61.89
  -4   8   3 1085.09   61.59
  -4   8   3 1015.90   62.59
  -4   8   3  994.20   63.19
   5 -10  -2   -2.00    1.30
   5 -10  -2   -1.30    1.70
   5 -10  -2   -1.80    1.50
   5 -10  -2   -2.10    3.40
   5 -10  -2    3.70    2.30
   5 -10  -2    5.30    2.90
   5 -10  -2   -0.80    2.50
   5 -10  -2    0.40    1.70
  -5  10   2   -1.50    1.30
  -5  10   2   -2.10    1.20
  -5  10   2    1.40    1.90
  -5  10   2    1.80    2.10
  -5  10   2    0.00    3.10
  -5  10   2   -0.30    1.90
  -5  10   2    1.30    2.30
  -5  10   2    1.50    2.20
   6 -12  -1   78.59   15.40
   6 -12  -1   58.49    9.30
   6 -12  -1   56.49   11.30
   6 -12  -1   86.99   10.40
   6 -12  -1   60.69    8.90
   6 -12  -1   72.39    9.70
   6 -12  -1   75.69   12.60
   6 -12  -1   81.39   10.10
  -6  12   1   76.19   10.90
  -6  12   1   92.89   10.90
  -6  12   1   60.99    9.20
  -6  12   1   90.89   11.80
  -6  12   1   74.69    9.00
  -6  12   1   89.69    9.80
  -6  12   1   72.29   13.60
  -6  12   1   78.29    8.80
   7 -14   0   44.90    8.10
   7 -14   0   47.60    8.80
   7 -14   0   37.30    7.50
   7 -14   0   48.10    8.30
   7 -14   0   30.00    6.40
   7 -14   0   42.60    8.20
  -7  14   0   36.60   10.80
  -7  14   0   39.90    6.60
  -7  14   0   41.60    6.90
  -7  14   0   35.70    7.50
  -7  14   0   32.50    7.20
   8 -16   1    3.00    3.00
   8 -16   1    2.30    3.60
   8 -16   1    8.50    4.80
   8 -16   1    7.40    4.10
   8 -16   1   -3.10    1.80
  -8  16  -1   -2.10    4.50
  -8  16  -1    3.70    3.20
  -8  16  -1    4.30    3.30
  -8  16  -1    6.00    4.10
  -7  14 -15   -1.10    2.60
  -7  14 -15    1.50    2.60
  -7  14 -15    4.60    3.90
  -7  14 -15    9.60    4.30
  -7  14 -15    5.90    6.70
  -7  14 -15    3.30    3.60
   7 -14  15    4.50    3.30
   7 -14  15    3.00    4.10
   7 -14  15    3.50    3.40
   7 -14  15    3.10    3.60
   7 -14  15   11.00    5.10
  -6  12 -14   90.09   11.20
  -6  12 -14   82.19   10.50
  -6  12 -14   73.19   10.30
  -6  12 -14   98.59   11.90
  -6  12 -14   87.19   10.60
  -6  12 -14   85.39   12.40
   6 -12  14   91.99   11.50
   6 -12  14   80.09   11.40
   6 -12  14   88.79   10.00
   6 -12  14   92.59   14.40
   6 -12  14   75.89   10.20
   6 -12  14   75.59   10.50
  -5  10 -13  362.86   26.10
  -5  10 -13  342.67   24.40
  -5  10 -13  353.16   26.10
  -5  10 -13  368.26   25.20
  -5  10 -13  348.77   24.10
   5 -10  13  353.96   24.90
   5 -10  13  363.86   23.20
   5 -10  13  350.76   24.70
   5 -10  13  330.97   24.60
   5 -10  13  374.36   26.00
   5 -10  13  310.17   24.40
   5 -10  13  332.17   24.20
   5 -10  13  333.27   25.10
  -4   8 -12  174.68   14.80
  -4   8 -12  176.48   13.70
  -4   8 -12  180.08   14.20
  -4   8 -12  183.78   14.00
  -4   8 -12  170.88   13.60
  -4   8 -12  165.08   13.90
  -4   8 -12  172.68   14.80
   4  -8  12  170.78   14.60
   4  -8  12  186.68   12.80
   4  -8  12  176.38   13.80
   4  -8  12  203.98   14.50
   4  -8  12  174.58   14.50
   4  -8  12  214.28   14.50
   4  -8  12  177.48   14.10
   4  -8  12  164.78   13.80
  -3   6 -11    5.40    2.60
  -3   6 -11    2.90    1.60
  -3   6 -11    1.40    1.90
  -3   6 -11    2.60    1.80
  -3   6 -11    4.90    2.40
  -3   6 -11    2.40    1.80
  -3   6 -11    2.00    1.80
   3  -6  11    3.50    2.00
   3  -6  11    8.40    2.60
   3  -6  11    0.50    1.90
   3  -6  11    2.10    1.50
   3  -6  11    4.70    2.10
   3  -6  11    6.30    3.00
   3  -6  11    2.20    2.00
   3  -6  11    1.80    1.30
  -2   4 -10   16.00    3.40
  -2   4 -10   18.70    2.90
  -2   4 -10   14.60    3.00
  -2   4 -10   13.30    2.70
  -2   4 -10   17.30    3.30
  -2   4 -10   16.00    2.90
  -2   4 -10   10.40    2.80
   2  -4  10   21.10    3.30
   2  -4  10    9.40    2.90
   2  -4  10   15.40    3.30
   2  -4  10   14.40    5.30
   2  -4  10   18.10    2.90
   2  -4  10   12.30    2.60
   2  -4  10   11.10    2.60
   2  -4  10   20.90    3.60
   2  -4  10   12.90    1.80
  -1   2  -9   11.10    2.80
  -1   2  -9   13.20    2.50
  -1   2  -9   13.90    2.80
  -1   2  -9   12.00    2.20
  -1   2  -9   10.80    2.30
  -1   2  -9    7.50    2.30
  -1   2  -9   12.20    2.50
   1  -2   9   14.00    2.20
   1  -2   9   12.00    2.10
   1  -2   9   15.00    2.70
   1  -2   9   11.60    2.10
   1  -2   9   12.70    2.40
   1  -2   9   12.20    4.70
   0   0  -8  152.88   10.20
   0   0  -8  149.09    9.70
   0   0  -8  163.68   12.50
   0   0  -8  171.88   12.00
   0   0  -8  149.88    9.80
   0   0  -8  161.18   10.10
   0   0  -8  147.59    9.50
   0   0  -8  158.78   14.10
   0   0  -8  165.28   10.10
   0   0   8  162.98   14.40
   0   0   8  146.09    9.80
   0   0   8  143.99    9.70
   0   0   8  170.78   12.00
   0   0   8  154.68   13.60
   0   0   8  145.69    9.60
   1  -2  -7  542.75   32.20
   1  -2  -7  631.74   36.80
   1  -2  -7  539.65   32.10
   1  -2  -7  522.15   31.80
   1  -2  -7  531.95   32.30
   1  -2  -7  585.24   35.10
   1  -2  -7  619.64   37.70
   1  -2  -7  515.25   31.90
   1  -2  -7  649.93   37.40
  -1   2   7  523.75   36.50
  -1   2   7  548.45   32.00
  -1   2   7  497.65   35.30
  -1   2   7  550.44   35.50
  -1   2   7  517.25   32.00
  -1   2   7  543.75   32.30
   2  -4  -6  187.28   14.80
   2  -4  -6  190.08   12.30
   2  -4  -6  186.68   12.40
   2  -4  -6  195.68   12.50
   2  -4  -6  232.38   17.80
   2  -4  -6  176.78   16.70
   2  -4  -6  175.78   12.40
  -2   4   6  172.28   12.50
  -2   4   6  178.28   16.60
  -2   4   6  189.88   12.30
  -2   4   6  208.28   16.20
  -2   4   6  198.78   17.80
  -2   4   6  187.28   12.20
   3  -6  -5  130.69   10.30
   3  -6  -5  150.58   10.60
   3  -6  -5  141.79   10.30
   3  -6  -5  137.99   10.00
   3  -6  -5  154.38   10.30
   3  -6  -5  146.99   15.40
   3  -6  -5  144.99   11.60
   3  -6  -5  145.89   10.90
  -3   6   5  150.58   11.00
  -3   6   5  134.59    9.10
  -3   6   5   96.39   15.20
  -3   6   5  157.08   14.20
  -3   6   5  147.89   10.20
  -3   6   5  139.99   10.00
  -3   6   5  122.49   16.70
  -3   6   5  133.29   10.20
  -3   6   5  144.89    9.70
   4  -8  -4  180.48   12.90
   4  -8  -4  145.69   12.70
   4  -8  -4  187.08   12.80
   4  -8  -4  164.08   17.70
   4  -8  -4  157.98   12.00
   4  -8  -4  168.98   13.50
   4  -8  -4  156.48   13.30
   4  -8  -4  167.68   12.60
  -4   8   4  164.48   11.40
  -4   8   4  157.78   11.90
  -4   8   4  193.58   17.00
  -4   8   4  160.08   12.10
  -4   8   4  195.98   12.90
  -4   8   4  146.69   12.70
  -4   8   4  147.49   16.80
   5 -10  -3  234.58   19.40
   5 -10  -3  263.97   20.10
   5 -10  -3  255.77   19.10
   5 -10  -3  264.47   19.20
   5 -10  -3  250.77   24.70
   5 -10  -3  296.77   19.00
   5 -10  -3  267.37   19.30
   5 -10  -3  299.27   19.70
  -5  10   3  261.77   17.90
  -5  10   3  272.17   19.10
  -5  10   3  288.37   19.50
  -5  10   3  217.98   19.10
  -5  10   3  286.97   18.80
  -5  10   3  289.87   18.80
  -5  10   3  225.98   22.50
   6 -12  -2   76.79   10.60
   6 -12  -2   83.99   10.30
   6 -12  -2   87.69   10.70
   6 -12  -2   74.79   10.20
   6 -12  -2   84.69   16.20
   6 -12  -2   57.89    9.80
   6 -12  -2   68.69    9.90
   6 -12  -2   75.79    9.70
   6 -12  -2   94.79   10.40
  -6  12   2   91.89    8.30
  -6  12   2   93.79    9.90
  -6  12   2   76.89   10.90
  -6  12   2   82.79   10.50
  -6  12   2   93.69    9.90
  -6  12   2   78.49    9.90
  -6  12   2   66.69   13.50
   7 -14  -1   11.70    4.90
   7 -14  -1   32.50    6.10
   7 -14  -1   35.90    7.40
   7 -14  -1   31.80    6.70
   7 -14  -1   16.80    5.70
   7 -14  -1   13.10    5.00
  -7  14   1   15.60    8.90
  -7  14   1   20.80    5.90
  -7  14   1   21.30    4.80
  -7  14   1   19.10    4.70
  -7  14   1   15.50    4.50
   8 -16   0    9.10    4.50
   8 -16   0    8.40    5.20
   8 -16   0   10.50    4.60
   8 -16   0   10.20    4.20
   8 -16   0    6.00    4.80
  -8  16   0   21.60    5.60
  -8  16   0   12.90    4.60
  -8  16   0   17.50    5.10
  -8  16   0    9.90    4.70
  -8  16   0    6.10    6.70
  -7  14 -16   44.40    8.80
  -7  14 -16   34.40    7.50
  -7  14 -16   39.30    8.60
  -7  14 -16   39.90    7.60
  -7  14 -16   48.30   11.70
   7 -14  16   39.30    9.20
   7 -14  16   55.99    9.30
   7 -14  16   46.80    9.20
   7 -14  16   37.70    7.80
  -6  12 -15   -2.70    2.10
  -6  12 -15    6.90    3.90
  -6  12 -15    8.80    3.80
  -6  12 -15    1.80    2.80
  -6  12 -15    2.30    2.80
  -6  12 -15    5.40    3.10
  -6  12 -15    7.40    4.10
   6 -12  15   -0.40    2.30
   6 -12  15    4.40    3.40
   6 -12  15    3.30    3.40
   6 -12  15    1.90    3.60
   6 -12  15    5.00    3.00
  -5  10 -14   32.40    5.70
  -5  10 -14   39.30    6.90
  -5  10 -14   29.50    7.20
  -5  10 -14   39.60    6.60
  -5  10 -14   31.70    5.80
  -5  10 -14   24.00    6.20
  -5  10 -14   38.70    6.90
   5 -10  14   22.60    5.30
   5 -10  14   33.90    5.10
   5 -10  14   30.80    6.60
   5 -10  14   30.50    6.00
   5 -10  14   30.80    6.70
   5 -10  14   24.90    5.70
   5 -10  14   25.60    5.50
  -4   8 -13   11.90    3.80
  -4   8 -13   15.60    3.80
  -4   8 -13   13.80    3.70
  -4   8 -13   17.10    3.90
  -4   8 -13   19.30    4.70
  -4   8 -13   15.10    4.30
  -4   8 -13   17.20    4.30
   4  -8  13   12.80    2.90
   4  -8  13   11.50    3.60
   4  -8  13   18.50    4.40
   4  -8  13   17.20    4.40
   4  -8  13   16.00    4.00
   4  -8  13   13.10    3.80
   4  -8  13   21.00    4.30
   4  -8  13   14.10    4.40
  -3   6 -12  163.78   13.30
  -3   6 -12  189.48   13.10
  -3   6 -12  169.98   13.30
  -3   6 -12  191.48   14.10
  -3   6 -12  181.48   13.30
  -3   6 -12  196.58   12.30
  -3   6 -12  167.68   13.90
  -3   6 -12  194.28   13.40
   3  -6  12  178.28   13.60
   3  -6  12  187.88   13.50
   3  -6  12  178.48   13.20
   3  -6  12  169.98   13.30
   3  -6  12  178.48   13.20
   3  -6  12  163.88   11.60
   3  -6  12  171.28   13.00
  -2   4 -11   25.20    3.80
  -2   4 -11   30.10    4.10
  -2   4 -11   24.60    4.00
  -2   4 -11   38.70    5.20
  -2   4 -11   23.00    3.80
  -2   4 -11   38.90    5.20
  -2   4 -11   29.90    4.20
  -2   4 -11   22.30    3.50
   2  -4  11   30.60    4.30
   2  -4  11   24.20    3.70
   2  -4  11   22.90    3.60
   2  -4  11   26.60    4.40
   2  -4  11   29.90    4.30
   2  -4  11   28.20    2.30
   2  -4  11   27.80    3.80
   2  -4  11   28.90    4.50
   2  -4  11   19.90    6.50
  -1   2 -10  278.17   17.80
  -1   2 -10  263.07   17.00
  -1   2 -10  277.77   17.50
  -1   2 -10  278.87   18.20
  -1   2 -10  298.67   17.80
  -1   2 -10  283.07   17.20
  -1   2 -10  280.07   17.20
  -1   2 -10  274.87   17.10
   1  -2  10  257.87   16.60
   1  -2  10  256.77   16.80
   1  -2  10  260.47   17.80
   1  -2  10  268.87   17.00
   1  -2  10  259.87   16.90
   1  -2  10  257.87   17.50
   1  -2  10  250.57   21.90
   0   0  -9  665.73   48.60
   0   0  -9  784.82   46.50
   0   0  -9  858.21   48.60
   0   0  -9  841.52   46.40
   0   0  -9  787.12   46.00
   0   0   9  809.82   48.50
   1  -2  -8  105.89    7.00
   1  -2  -8   92.49    9.40
   1  -2  -8   94.59    6.90
   1  -2  -8   97.49   13.20
   1  -2  -8   94.39   10.70
   1  -2  -8   86.69   11.70
   1  -2  -8  111.19    6.90
   1  -2  -8  108.99    7.30
   1  -2  -8   96.59    6.80
  -1   2   8   96.49    6.80
  -1   2   8  134.89   13.10
  -1   2   8   98.99    7.20
  -1   2   8  100.49    7.00
  -1   2   8  102.79   10.30
  -1   2   8  131.99   11.30
   2  -4  -7  112.09    8.00
   2  -4  -7  104.49   12.20
   2  -4  -7  124.39    8.30
   2  -4  -7  109.49    7.80
   2  -4  -7  115.09    8.30
   2  -4  -7  130.49   10.00
   2  -4  -7   95.79   13.50
   2  -4  -7  122.19    8.00
  -2   4   7  101.59    8.30
  -2   4   7  104.89    7.80
  -2   4   7   90.09   12.00
  -2   4   7  120.89   15.60
  -2   4   7  106.69    8.00
  -2   4   7  129.29   13.20
   3  -6  -6 1332.87   79.39
   3  -6  -6 1345.57   79.09
   3  -6  -6 1284.47   80.39
  -3   6   6 1362.26   78.99
  -3   6   6 1373.36   89.19
  -3   6   6 1446.76   86.89
   4  -8  -5  390.76   25.30
   4  -8  -5  416.36   25.40
   4  -8  -5  385.76   31.50
   4  -8  -5  365.26   25.70
   4  -8  -5  377.16   26.40
   4  -8  -5  380.06   24.80
   4  -8  -5  402.56   25.50
  -4   8   5  384.86   23.80
  -4   8   5  369.36   25.70
  -4   8   5  390.66   25.30
  -4   8   5  406.16   30.40
  -4   8   5  380.26   24.50
  -4   8   5  427.26   32.40
  -4   8   5  385.26   24.70
   5 -10  -4   39.00    6.00
   5 -10  -4   23.40    9.00
   5 -10  -4   23.40    5.00
   5 -10  -4   37.60    5.40
   5 -10  -4   38.70    6.20
   5 -10  -4   26.30    5.80
   5 -10  -4   30.50    6.10
  -5  10   4   39.70    6.60
  -5  10   4   34.40    5.70
  -5  10   4   39.60    5.50
  -5  10   4   38.40    5.60
  -5  10   4   30.10    8.70
  -5  10   4   29.90    4.50
   6 -12  -3  485.15   33.10
   6 -12  -3  467.55   30.70
   6 -12  -3  414.46   30.10
   6 -12  -3  493.65   30.60
   6 -12  -3  480.95   31.90
   6 -12  -3  454.85   31.10
   6 -12  -3  383.26   36.90
   6 -12  -3  430.96   30.00
   6 -12  -3  452.95   29.40
  -6  12   3  404.06   28.70
  -6  12   3  462.25   29.40
  -6  12   3  362.36   34.10
  -6  12   3  457.55   28.50
  -6  12   3  413.96   29.80
  -6  12   3  435.76   31.10
  -6  12   3  411.36   29.30
   7 -14  -2    5.50    4.40
   7 -14  -2    3.30    3.10
   7 -14  -2    2.80    3.60
   7 -14  -2    8.10    4.10
   7 -14  -2    8.50    4.30
   7 -14  -2    4.00    2.90
  -7  14   2    5.50    4.10
  -7  14   2   -1.10    1.70
  -7  14   2   10.20    3.70
  -7  14   2    3.40    2.80
   8 -16  -1    0.90    3.30
   8 -16  -1    9.00    4.80
   8 -16  -1    8.50    4.10
   8 -16  -1   11.70    5.20
   8 -16  -1   11.70    5.30
   8 -16  -1   11.90    5.10
  -8  16   1    9.60    4.00
  -8  16   1    2.60    2.70
  -8  16   1    9.60    4.40
  -8  16   1   13.10    9.00
  -8  16   1    1.20    3.40
  -7  14 -17    1.50    2.90
  -7  14 -17    1.50    3.60
  -7  14 -17    3.70    3.50
  -7  14 -17   -3.00    2.90
   7 -14  17    6.50    4.10
   7 -14  17    2.40    2.70
   7 -14  17   -0.80    3.10
   7 -14  17   -2.30    2.90
   7 -14  17    2.50    3.30
  -6  12 -16  114.99   13.40
  -6  12 -16  109.79   12.00
  -6  12 -16   99.39    9.60
  -6  12 -16  103.89   12.50
  -6  12 -16  106.09   13.50
  -6  12 -16   95.19   13.50
  -6  12 -16   98.39   11.70
   6 -12  16  101.59   12.30
   6 -12  16  106.59   13.00
   6 -12  16   81.59    9.70
   6 -12  16   92.99   12.70
   6 -12  16  112.39   14.10
  -5  10 -15  544.55   36.00
  -5  10 -15  526.65   34.80
  -5  10 -15  480.45   35.50
  -5  10 -15  505.65   33.70
  -5  10 -15  517.55   33.80
  -5  10 -15  559.64   35.00
  -5  10 -15  558.44   34.50
   5 -10  15  551.14   34.30
   5 -10  15  430.66   32.80
   5 -10  15  486.75   34.20
   5 -10  15  506.65   35.40
   5 -10  15  478.65   34.10
   5 -10  15  515.15   34.70
   5 -10  15  534.35   35.10
  -4   8 -14   11.10    3.40
  -4   8 -14   10.20    3.40
  -4   8 -14    4.40    3.00
  -4   8 -14    9.60    3.60
  -4   8 -14   16.30    4.80
  -4   8 -14   12.20    3.40
  -4   8 -14   22.70    4.70
   4  -8  14   20.90    4.80
   4  -8  14    8.50    3.80
   4  -8  14   15.10    3.90
   4  -8  14   12.10    3.60
   4  -8  14   11.80    3.70
   4  -8  14   16.00    2.90
   4  -8  14   12.80    3.80
   4  -8  14   12.20    3.70
  -3   6 -13  119.79   11.00
  -3   6 -13  129.49   10.10
  -3   6 -13  126.89   10.60
  -3   6 -13  105.49   10.10
  -3   6 -13  112.49   10.70
  -3   6 -13  138.19    9.50
  -3   6 -13  147.69   10.70
  -3   6 -13  138.09   10.50
   3  -6  13  150.28   10.90
   3  -6  13  115.89   10.10
   3  -6  13  122.89    8.60
   3  -6  13  123.09   10.60
   3  -6  13  105.69   16.60
   3  -6  13  133.39   10.70
   3  -6  13  120.39   10.10
   3  -6  13  139.39   10.60
  -2   4 -12  101.59    8.30
  -2   4 -12   91.09    7.80
  -2   4 -12   95.69    8.20
  -2   4 -12  102.59    8.60
  -2   4 -12   88.79    7.70
  -2   4 -12  102.89    8.00
  -2   4 -12   95.49    8.50
   2  -4  12   96.79    7.80
   2  -4  12  110.59    8.90
   2  -4  12  119.19    8.80
   2  -4  12   94.49    8.00
   2  -4  12  131.19   16.10
   2  -4  12   95.19    8.20
   2  -4  12   85.99    7.70
   2  -4  12   95.09    7.70
  -1   2 -11  510.65   30.00
  -1   2 -11  506.45   30.50
  -1   2 -11  501.05   29.60
  -1   2 -11  484.15   29.40
  -1   2 -11  489.55   30.90
  -1   2 -11  468.65   30.00
  -1   2 -11  482.25   29.60
  -1   2 -11  495.85   29.60
   1  -2  11  478.55   29.00
   1  -2  11  481.65   29.60
   1  -2  11  437.36   33.10
   1  -2  11  526.55   30.30
   1  -2  11  485.95   29.20
   1  -2  11  473.65   29.40
   1  -2  11  482.65   29.30
   1  -2  11  512.05   39.10
   0   0 -10  103.39    6.90
   0   0 -10  112.79    7.50
   0   0 -10  130.39   12.90
   0   0 -10  108.89    6.80
   0   0 -10  101.59    9.50
   0   0 -10  107.39    7.50
   0   0 -10   99.39   10.40
   0   0 -10  108.79    7.60
   0   0 -10  104.29    7.60
   0   0 -10  105.29    7.80
   0   0  10  126.59   10.20
   0   0  10  148.19   13.60
   0   0  10   70.09   12.00
   0   0  10  115.19    7.40
   0   0  10  107.49    7.60
   0   0  10   97.19    7.30
   1  -2  -9 2136.39  133.29
   1  -2  -9 2360.36  135.19
   2  -4  -8  398.36   23.60
   2  -4  -8  330.67   28.40
   2  -4  -8  406.96   23.30
   2  -4  -8  378.16   23.40
   2  -4  -8  416.66   29.70
   2  -4  -8  372.16   25.20
   2  -4  -8  410.76   23.40
   2  -4  -8  395.56   23.70
   2  -4  -8  363.56   23.10
  -2   4   8  376.06   23.20
  -2   4   8  374.96   23.70
  -2   4   8  417.06   28.50
  -2   4   8  322.37   28.00
   3  -6  -7  328.67   20.10
   3  -6  -7  318.97   19.70
   3  -6  -7  302.57   19.90
   3  -6  -7  316.27   20.60
   3  -6  -7  316.77   20.00
   3  -6  -7  309.87   25.80
   3  -6  -7  290.87   21.50
   3  -6  -7  335.87   20.30
  -3   6   7  287.47   24.10
  -3   6   7  320.17   19.80
  -3   6   7  278.27   25.60
  -3   6   7  266.37   25.90
  -3   6   7  350.06   20.80
  -3   6   7  304.27   19.70
  -3   6   7  296.97   19.90
   4  -8  -6  333.67   21.60
   4  -8  -6  330.07   20.90
   4  -8  -6  307.57   21.10
   4  -8  -6  331.77   21.40
   4  -8  -6  335.67   23.00
   4  -8  -6  326.47   22.10
  -4   8   6  349.27   22.20
  -4   8   6  237.08   26.30
  -4   8   6  313.97   20.70
  -4   8   6  264.97   25.00
  -4   8   6  305.17   19.90
  -4   8   6  336.57   21.00
  -4   8   6  313.67   19.50
  -4   8   6  350.96   29.00
  -4   8   6  321.27   21.30
   5 -10  -5  479.65   31.20
   5 -10  -5  497.45   33.30
   5 -10  -5  439.26   32.00
   5 -10  -5  470.05   31.90
   5 -10  -5  508.15   32.00
   5 -10  -5  515.45   32.80
   5 -10  -5  467.75   31.70
   5 -10  -5  510.35   32.10
  -5  10   5  491.15   30.80
  -5  10   5  486.55   32.60
  -5  10   5  467.75   31.70
  -5  10   5  555.44   31.30
  -5  10   5  466.85   30.90
  -5  10   5  454.35   37.00
   6 -12  -4   89.89   10.80
   6 -12  -4   73.99    9.40
   6 -12  -4   68.89   10.10
   6 -12  -4   61.19    8.90
   6 -12  -4   54.09    8.80
   6 -12  -4   75.29    9.90
   6 -12  -4   74.09    9.10
   6 -12  -4   75.59   10.80
  -6  12   4   75.29    8.70
  -6  12   4   73.89    8.70
  -6  12   4   79.59    7.30
  -6  12   4   68.19   10.30
  -6  12   4   92.39   16.60
  -6  12   4   50.99    9.00
  -6  12   4   77.79    9.10
   7 -14  -3   52.59    9.50
   7 -14  -3   48.50    8.50
   7 -14  -3   40.60    7.10
   7 -14  -3   42.60    8.00
   7 -14  -3   32.60    8.10
   7 -14  -3   39.70    8.00
  -7  14   3   56.89    7.90
  -7  14   3   34.60   10.60
  -7  14   3   50.99    7.80
  -7  14   3   54.89    8.10
  -7  14   3   38.30    6.10
   8 -16  -2   13.60    6.30
   8 -16  -2    0.00    3.10
   8 -16  -2   17.30    5.90
   8 -16  -2   14.90    5.50
  -8  16   2   13.40    4.50
  -8  16   2   14.50    4.30
  -8  16   2    2.80    5.80
  -8  16   2   18.20    5.00
  -8  16   2    9.20    4.30
  -7  14 -18    5.50    4.30
  -7  14 -18   12.10    5.50
  -7  14 -18    6.00    3.20
  -7  14 -18    5.10    4.00
  -7  14 -18   10.40    4.70
   7 -14  18    5.60    3.40
   7 -14  18    5.20    4.50
   7 -14  18   11.60    5.40
   7 -14  18    8.80    4.60
   7 -14  18   11.90    5.90
  -6  12 -17   26.00    6.60
  -6  12 -17   15.80    5.10
  -6  12 -17   13.90    5.50
  -6  12 -17   19.00    4.40
  -6  12 -17   15.60    4.90
  -6  12 -17   17.70    5.10
   6 -12  17   13.90    5.80
   6 -12  17   22.20    5.60
   6 -12  17   24.70    5.90
   6 -12  17   15.70    4.00
   6 -12  17   18.50    6.50
  -5  10 -16   24.60    5.20
  -5  10 -16   17.80    4.80
  -5  10 -16   18.10    4.60
  -5  10 -16   11.70    4.50
  -5  10 -16   13.70    4.10
  -5  10 -16    6.50    3.60
   5 -10  16   21.00    5.90
   5 -10  16   18.30    5.30
   5 -10  16   19.40    5.10
   5 -10  16   13.00    4.30
   5 -10  16   18.00    4.80
   5 -10  16   14.60    4.50
   5 -10  16   17.60    3.50
  -4   8 -15  100.49    9.40
  -4   8 -15   85.19   10.30
  -4   8 -15  116.69   11.90
  -4   8 -15  110.09    9.70
  -4   8 -15  127.69   13.10
  -4   8 -15   88.99   11.10
  -4   8 -15   83.69    7.50
  -4   8 -15   98.39    9.00
   4  -8  15   98.39   11.70
   4  -8  15   98.59    7.60
   4  -8  15   91.79   10.70
   4  -8  15  103.19    9.70
   4  -8  15   88.39   10.10
   4  -8  15   88.39   10.20
  -3   6 -14   98.59    8.80
  -3   6 -14   96.99    8.10
  -3   6 -14   99.09    9.10
  -3   6 -14  116.29    9.60
  -3   6 -14  105.09    8.80
  -3   6 -14   85.79   10.50
  -3   6 -14   89.99   10.40
  -3   6 -14  107.49    9.20
   3  -6  14  108.59   13.00
   3  -6  14   87.19   15.10
   3  -6  14  106.39    9.00
   3  -6  14   97.99    9.10
   3  -6  14  110.49    9.50
   3  -6  14   94.09    8.80
   3  -6  14  110.19    7.10
   3  -6  14  108.99    9.40
  -2   4 -13   17.60    3.50
  -2   4 -13   26.00    3.90
  -2   4 -13   24.50    3.90
  -2   4 -13   24.40    4.40
  -2   4 -13   27.40    4.30
  -2   4 -13   26.50    4.20
  -2   4 -13   20.40    3.50
  -2   4 -13   22.70    4.10
   2  -4  13   32.70    4.80
   2  -4  13   23.00    3.90
   2  -4  13   16.10    3.20
   2  -4  13   29.50    8.40
   2  -4  13   16.20    3.30
  -1   2 -12  246.78   15.30
  -1   2 -12  222.08   14.60
  -1   2 -12  208.68   15.80
  -1   2 -12  229.58   15.60
  -1   2 -12  209.48   17.10
  -1   2 -12  207.48   14.60
  -1   2 -12  242.38   15.50
  -1   2 -12  211.58   14.60
  -1   2 -12  231.48   15.30
   1  -2  12  220.18   15.30
   1  -2  12  235.98   14.00
   1  -2  12  213.88   14.40
   1  -2  12  226.18   14.60
   1  -2  12  218.38   14.10
   0   0 -11  143.39    9.90
   0   0 -11  160.78   10.10
   0   0 -11  148.89   10.40
   0   0 -11  143.59    9.10
   0   0 -11  169.48   14.00
   0   0 -11  129.19   10.90
   0   0 -11  152.08   10.20
   0   0 -11  151.78    9.30
   0   0 -11  144.49    9.90
   0   0 -11  175.28   16.00
   0   0  11  144.79   12.40
   0   0  11  140.49    9.80
   0   0  11  145.89    9.70
   0   0  11  210.88   17.90
   0   0  11  147.79   10.00
   1  -2 -10  567.14   33.10
   1  -2 -10  543.85   33.00
   1  -2 -10  569.54   32.90
   1  -2 -10  537.25   38.00
   1  -2 -10  611.34   39.00
   1  -2 -10  534.85   32.60
   1  -2 -10  530.35   32.80
  -1   2  10  550.74   32.70
  -1   2  10  579.54   33.30
  -1   2  10  561.64   32.90
  -1   2  10  554.14   37.20
   2  -4  -9   26.90    4.90
   2  -4  -9   23.50    7.20
   2  -4  -9   25.80    3.50
   2  -4  -9   35.80    8.50
   2  -4  -9   23.70    3.30
   2  -4  -9   27.20    4.40
   2  -4  -9   29.10    3.50
   2  -4  -9   23.10    3.00
   2  -4  -9   25.90    3.20
  -2   4   9   21.90    3.00
  -2   4   9   21.80    3.50
  -2   4   9   22.90    3.10
  -2   4   9   30.80    8.20
  -2   4   9   28.00    7.10
   3  -6  -8  169.48   12.60
   3  -6  -8  187.38   12.50
   3  -6  -8  170.88   14.40
   3  -6  -8  164.08   12.60
   3  -6  -8  197.98   12.90
   3  -6  -8  197.88   13.10
   3  -6  -8  167.78   14.10
   3  -6  -8  191.68   18.70
  -3   6   8  181.98   12.50
  -3   6   8  179.88   17.30
  -3   6   8  201.68   20.20
  -3   6   8  168.88   12.70
  -3   6   8  251.97   20.80
  -3   6   8  200.18   13.50
  -3   6   8  199.08   12.70
   4  -8  -7   50.39    6.60
   4  -8  -7   52.19    6.60
   4  -8  -7   68.59    8.80
   4  -8  -7   52.79    7.30
   4  -8  -7   63.19    7.00
   4  -8  -7   76.99   13.50
   4  -8  -7   59.09    6.50
  -4   8   7   62.29    4.40
  -4   8   7   52.19    6.50
  -4   8   7   74.19   12.70
  -4   8   7   38.90   10.60
  -4   8   7   58.19    6.50
  -4   8   7   63.69    5.90
  -4   8   7   59.59   13.30
  -4   8   7   61.29    4.60
  -4   8   7   63.29    7.70
   5 -10  -6   24.80    5.40
   5 -10  -6   28.60    4.70
   5 -10  -6   35.50    6.50
   5 -10  -6   27.40    6.10
   5 -10  -6   50.69   12.20
   5 -10  -6   33.20    5.60
   5 -10  -6   28.30    6.20
   5 -10  -6   27.90    5.80
   5 -10  -6   38.90    6.20
  -5  10   6   34.40    5.80
  -5  10   6   35.70    6.40
  -5  10   6   36.00    4.30
  -5  10   6   31.30    4.60
  -5  10   6   27.60    8.90
  -5  10   6   27.20    4.70
  -5  10   6   48.80   12.50
   6 -12  -5  287.77   21.30
   6 -12  -5  264.67   21.90
   6 -12  -5  301.57   20.70
   6 -12  -5  307.27   23.10
   6 -12  -5  294.47   21.80
   6 -12  -5  267.47   21.20
   6 -12  -5  292.27   21.30
  -6  12   5  277.97   21.00
  -6  12   5  287.47   19.10
  -6  12   5  305.67   20.50
  -6  12   5  263.17   21.90
  -6  12   5  298.07   20.60
  -6  12   5  307.97   31.20
  -6  12   5  251.47   26.30
   7 -14  -4    5.30    3.30
   7 -14  -4    8.90    3.60
   7 -14  -4   15.00    5.00
   7 -14  -4    7.30    4.40
   7 -14  -4    3.30    4.20
   7 -14  -4    8.50    4.10
  -7  14   4    7.40    7.90
  -7  14   4    8.30    3.80
  -7  14   4   13.90    3.90
  -7  14   4    6.80    6.70
  -7  14   4    8.60    3.10
  -7  14   4    8.80    3.50
   8 -16  -3   25.00    7.40
   8 -16  -3   19.20    6.20
   8 -16  -3   30.50    7.50
   8 -16  -3   18.90    6.20
   8 -16  -3   26.10    6.00
  -8  16   3   27.20   10.90
  -8  16   3   14.20    4.60
  -8  16   3   28.00    5.40
  -8  16   3   20.00    5.10
  -8  16   3   35.80   15.10
  -8  16   3   26.80    6.10
  -7  14 -19   34.40    8.20
  -7  14 -19   42.10    9.10
  -7  14 -19   35.80    7.40
   7 -14  19   45.90    7.10
   7 -14  19   40.80    8.10
   7 -14  19   44.10    8.90
   7 -14  19   22.50    7.30
   7 -14  19   53.09    9.60
  -6  12 -18   99.89   13.40
  -6  12 -18   97.39   11.90
  -6  12 -18  113.49   12.80
  -6  12 -18  103.69   12.60
  -6  12 -18  102.69    8.30
  -6  12 -18  103.59   13.20
  -6  12 -18   90.89    8.60
  -6  12 -18  113.59   14.70
   6 -12  18  102.09   13.00
   6 -12  18   98.39   13.90
   6 -12  18  106.59   12.70
   6 -12  18  122.99    9.90
   6 -12  18  117.29   13.90
  -5  10 -17   63.59    8.40
  -5  10 -17   56.29    9.40
  -5  10 -17   49.30    5.20
  -5  10 -17   56.89    9.00
  -5  10 -17   39.80    6.80
  -5  10 -17   52.19    8.50
  -5  10 -17   51.79    8.10
   5 -10  17   57.49    9.10
   5 -10  17   55.39    6.30
   5 -10  17   70.99   10.70
   5 -10  17   59.69    8.80
   5 -10  17   55.89    9.70
   5 -10  17   64.29    8.80
  -4   8 -16    8.70    2.50
  -4   8 -16    5.30    3.40
  -4   8 -16    6.10    2.70
  -4   8 -16    6.30    3.10
  -4   8 -16   12.50    4.60
  -4   8 -16    4.00    2.90
   4  -8  16    7.60    3.30
   4  -8  16    9.40    3.70
   4  -8  16    7.50    3.20
   4  -8  16    7.10    2.00
   4  -8  16    4.40    3.00
   4  -8  16    4.70    3.10
   4  -8  16    8.60    6.30
   4  -8  16    5.40    2.80
   4  -8  16   10.00    4.00
  -3   6 -15    2.30    2.10
  -3   6 -15   10.00    3.20
  -3   6 -15    4.00    2.20
  -3   6 -15    7.10    2.30
  -3   6 -15   10.20    3.00
  -3   6 -15   -0.30    2.30
  -3   6 -15    6.00    2.80
  -3   6 -15   13.80    3.50
   3  -6  15    4.20    2.10
   3  -6  15    9.80    3.00
   3  -6  15    4.00    2.70
   3  -6  15    7.30    2.80
   3  -6  15    6.70    2.60
   3  -6  15    1.50    2.40
   3  -6  15    7.90    5.50
   3  -6  15    5.90    1.10
   3  -6  15    7.30    1.20
   3  -6  15    8.20    2.80
  -2   4 -14  204.28   15.40
  -2   4 -14  232.58   16.00
  -2   4 -14  224.78   15.20
  -2   4 -14  230.28   16.30
  -2   4 -14  223.98   15.50
  -2   4 -14  239.28   16.10
  -2   4 -14  210.28   15.20
  -2   4 -14  228.18   15.70
   2  -4  14  227.88   16.20
   2  -4  14  207.98   15.10
   2  -4  14  245.18   15.50
   2  -4  14  236.98   22.00
   2  -4  14  210.68   15.00
   2  -4  14  200.58   14.70
  -1   2 -13    4.00    2.80
  -1   2 -13    6.10    1.90
  -1   2 -13    6.90    1.90
  -1   2 -13    6.50    2.30
  -1   2 -13    3.20    1.50
  -1   2 -13    6.40    2.60
  -1   2 -13    9.50    3.10
  -1   2 -13    5.50    2.10
  -1   2 -13    9.80    2.60
   1  -2  13    6.70    1.80
   1  -2  13    3.30    1.50
   1  -2  13    7.50    1.90
   1  -2  13    3.90    2.10
   1  -2  13    6.60    1.60
   1  -2  13    3.90    1.20
   1  -2  13    2.90    4.10
   1  -2  13   13.30    5.70
   0   0 -12 1923.21  113.39
   0   0 -12 2125.89  118.79
   0   0 -12 1853.81  115.29
   0   0  12 1954.50  113.59
   0   0  12 2000.70  118.79
   0   0  12 1708.33  116.49
   1  -2 -11 2009.40  128.49
  -1   2  11 2102.69  133.59
  -1   2  11 2203.48  125.29
   2  -4 -10  361.56   26.10
   2  -4 -10  287.07   18.40
   2  -4 -10  279.87   18.10
   2  -4 -10  335.17   18.80
   2  -4 -10  284.57   18.60
   2  -4 -10  291.67   18.20
   2  -4 -10  306.57   19.90
   2  -4 -10  249.78   24.20
  -2   4  10  300.97   24.40
  -2   4  10  287.87   25.90
  -2   4  10  274.77   18.60
  -2   4  10  286.07   18.20
  -2   4  10  290.87   18.20
  -2   4  10  299.97   26.00
   3  -6  -9   82.89    6.60
   3  -6  -9   83.19   14.00
   3  -6  -9   79.99    8.60
   3  -6  -9   88.49    9.90
   3  -6  -9   78.99   13.50
   3  -6  -9   66.79    6.60
   3  -6  -9   75.69    6.60
   3  -6  -9   81.59    6.80
  -3   6   9   85.59    6.70
  -3   6   9  112.69   17.30
  -3   6   9   91.39    6.80
  -3   6   9   78.79    7.20
  -3   6   9   79.79    6.80
  -3   6   9   82.49   14.30
  -3   6   9   69.39   12.00
   4  -8  -8  321.67   29.30
   4  -8  -8  356.86   23.30
   4  -8  -8  361.16   23.90
   4  -8  -8  318.17   26.30
   4  -8  -8  367.86   25.40
   4  -8  -8  331.27   22.40
   4  -8  -8  390.06   31.20
   4  -8  -8  347.17   22.90
   4  -8  -8  332.37   22.80
  -4   8   8  353.16   23.80
  -4   8   8  343.27   23.00
  -4   8   8  356.06   29.00
  -4   8   8  355.36   22.50
  -4   8   8  362.46   22.60
  -4   8   8  371.86   31.30
  -4   8   8  339.17   31.00
   5 -10  -7  577.64   38.30
   5 -10  -7  573.74   38.70
   5 -10  -7  640.24   42.20
   5 -10  -7  600.24   38.50
   5 -10  -7  610.04   38.80
   5 -10  -7  584.84   41.50
   5 -10  -7  582.14   39.30
  -5  10   7  590.64   38.50
  -5  10   7  596.34   37.70
  -5  10   7  580.64   45.00
  -5  10   7  711.23   50.29
  -5  10   7  582.54   39.30
  -5  10   7  712.63   49.00
  -5  10   7  589.04   36.10
  -5  10   7  638.74   35.90
  -5  10   7  610.64   37.70
   6 -12  -6    2.10    2.00
   6 -12  -6    2.10    2.50
   6 -12  -6   -0.40    2.50
   6 -12  -6   -1.60    2.90
   6 -12  -6    2.70    2.60
   6 -12  -6   -3.20    1.50
   6 -12  -6   -1.20    1.90
  -6  12   6    1.20    2.10
  -6  12   6   -4.50    3.60
  -6  12   6   -5.70    3.90
  -6  12   6   -0.10    0.40
  -6  12   6    0.50    2.10
  -6  12   6    3.30    3.10
   7 -14  -5   -2.00    2.80
   7 -14  -5    5.70    3.20
   7 -14  -5    8.90    3.90
   7 -14  -5    3.70    3.20
   7 -14  -5    4.70    3.90
   7 -14  -5    6.60    3.30
  -7  14   5    5.50    2.50
  -7  14   5    3.40    2.40
  -7  14   5    0.30    2.00
  -7  14   5   -0.50    5.60
  -7  14   5   10.20    7.40
  -7  14   5    0.60    2.20
   8 -16  -4    8.20    4.60
   8 -16  -4    2.10    3.00
   8 -16  -4    4.40    3.70
   8 -16  -4    9.50    5.00
   8 -16  -4    5.10    4.20
   8 -16  -4    4.90    3.30
  -8  16   4    4.60    3.00
  -8  16   4   10.50    4.20
  -8  16   4   10.30    3.90
  -8  16   4    5.20    6.70
  -8  16   4    3.50    2.70
  -8  16   4    9.70   10.50
  -6  12 -19    8.20    3.80
  -6  12 -19    4.90    3.80
  -6  12 -19   11.60    5.40
  -6  12 -19    0.20    2.70
  -6  12 -19    2.50    3.40
  -6  12 -19    3.00    3.10
   6 -12  19    5.30    2.50
   6 -12  19    1.60    3.20
   6 -12  19    3.50    4.30
   6 -12  19    5.70    3.80
   6 -12  19    8.40    4.60
   6 -12  19    2.60    5.80
  -5  10 -18   81.29   10.60
  -5  10 -18   71.79    6.10
  -5  10 -18   94.49   10.90
  -5  10 -18   76.09    9.70
  -5  10 -18   84.99   11.90
  -5  10 -18   89.89   11.40
  -5  10 -18   71.19    9.20
   5 -10  18   81.89   10.40
   5 -10  18   65.99    6.50
   5 -10  18   74.79   10.10
   5 -10  18   87.59   11.20
   5 -10  18   60.19   23.20
   5 -10  18   83.39   10.80
   5 -10  18   77.79   11.30
  -4   8 -17  384.16   27.40
  -4   8 -17  392.76   26.00
  -4   8 -17  369.96   25.90
  -4   8 -17  371.86   27.70
  -4   8 -17  403.46   26.80
  -4   8 -17  389.16   23.90
  -4   8 -17  351.16   25.90
   4  -8  17  433.16   28.30
   4  -8  17  361.56   26.00
   4  -8  17  389.56   23.30
   4  -8  17  408.16   26.80
   4  -8  17  410.76   26.50
   4  -8  17  332.17   25.80
   4  -8  17  402.76   34.80
   4  -8  17  368.46   23.20
   4  -8  17  376.86   26.40
   4  -8  17  382.76   26.40
  -3   6 -16   16.40    3.60
  -3   6 -16   16.70    4.20
  -3   6 -16   16.90    3.40
  -3   6 -16   17.50    4.60
  -3   6 -16   10.60    3.10
  -3   6 -16   15.80    3.90
  -3   6 -16   13.80    3.60
  -3   6 -16   12.50    3.90
   3  -6  16   24.10    5.30
   3  -6  16   20.00    4.80
   3  -6  16   16.00    3.80
   3  -6  16   17.40    4.00
   3  -6  16   17.70    4.10
   3  -6  16   10.30    3.50
   3  -6  16   19.50    9.10
  -2   4 -15   -0.60    1.40
  -2   4 -15    1.90    1.80
  -2   4 -15   -0.60    1.90
  -2   4 -15   -1.10    1.90
  -2   4 -15    2.10    1.50
  -2   4 -15    2.50    2.00
  -2   4 -15    2.90    1.70
  -2   4 -15    0.30    1.40
   2  -4  15   -0.20    1.10
   2  -4  15   -2.30    3.20
   2  -4  15    0.90    1.60
   2  -4  15    0.70    1.60
   2  -4  15   -0.30    3.00
   2  -4  15   -1.00    1.60
   2  -4  15   -1.10    1.00
  -1   2 -14   51.39    5.90
  -1   2 -14   56.29    5.40
  -1   2 -14   54.39    5.30
  -1   2 -14   54.59    7.60
  -1   2 -14   39.30    7.80
  -1   2 -14   59.79    6.70
  -1   2 -14   64.29    6.70
  -1   2 -14   61.49    5.60
  -1   2 -14   63.79    7.40
   1  -2  14   53.39    5.10
   1  -2  14   60.59    4.20
   1  -2  14   50.89   10.20
   1  -2  14   63.59   12.50
   1  -2  14   67.39    4.20
   1  -2  14   56.99    6.60
   1  -2  14   55.19    5.20
   1  -2  14   50.99    5.90
   0   0 -13  286.77   19.50
   0   0 -13  210.18   21.60
   0   0 -13  251.07   16.00
   0   0 -13  250.97   15.20
   0   0 -13  263.47   20.80
   0   0 -13  259.07   15.10
   0   0 -13  263.97   16.30
   0   0 -13  251.37   16.30
   0   0 -13  283.77   16.90
   0   0 -13  243.58   16.10
   0   0 -13  237.68   16.60
   0   0  13  249.88   16.20
   0   0  13  212.58   22.10
   0   0  13  226.78   16.50
   0   0  13  258.37   16.00
   0   0  13  261.77   15.90
   0   0  13  254.77   19.10
   0   0  13  256.07   22.60
   1  -2 -12    5.70    1.60
   1  -2 -12   14.20    5.50
   1  -2 -12    5.30    4.50
   1  -2 -12    7.20    1.60
   1  -2 -12    2.70    1.50
   1  -2 -12    7.70    1.90
   1  -2 -12    4.80    1.50
   1  -2 -12    4.50    1.50
   1  -2 -12    9.00    2.20
  -1   2  12    7.50    1.90
  -1   2  12   11.80    4.70
  -1   2  12    4.70    1.30
  -1   2  12    6.20    4.80
  -1   2  12    3.70    3.30
  -1   2  12    3.40    1.30
  -1   2  12    3.30    3.90
   2  -4 -11   53.79    5.00
   2  -4 -11   54.29    4.70
   2  -4 -11   49.40    4.70
   2  -4 -11   55.99    4.60
   2  -4 -11   52.99    5.10
   2  -4 -11   53.89    5.70
   2  -4 -11   66.99   12.20
  -2   4  11   51.39    4.60
  -2   4  11   64.29   13.00
  -2   4  11   72.19   11.40
  -2   4  11   59.19    4.80
  -2   4  11   53.29    5.70
  -2   4  11   40.60    9.00
   3  -6 -10   13.60    2.70
   3  -6 -10    7.10    2.70
   3  -6 -10    9.90    5.50
   3  -6 -10    7.60    2.10
   3  -6 -10    5.40    2.00
   3  -6 -10    6.80    3.00
   3  -6 -10    8.90    2.10
   3  -6 -10   13.90    6.20
   3  -6 -10   14.00    2.90
  -3   6  10   10.60    2.50
  -3   6  10    8.10    2.50
  -3   6  10    7.20    2.00
  -3   6  10    5.30    4.90
  -3   6  10    4.60    1.80
  -3   6  10   12.80    5.60
  -3   6  10   10.10    7.10
   4  -8  -9  168.68   12.10
   4  -8  -9  178.48   12.60
   4  -8  -9  154.38   12.50
   4  -8  -9  192.38   13.90
   4  -8  -9  136.59   20.00
   4  -8  -9  181.38   14.90
   4  -8  -9  161.38   12.40
   4  -8  -9  141.29   20.90
   4  -8  -9  165.18   13.40
  -4   8   9  209.18   21.80
  -4   8   9  172.08   12.70
  -4   8   9  149.29   11.90
  -4   8   9  161.68   12.00
  -4   8   9  185.28   13.50
  -4   8   9  159.48   20.50
   5 -10  -8  333.67   25.00
   5 -10  -8  366.76   24.50
   5 -10  -8  349.57   25.40
   5 -10  -8  346.97   24.60
   5 -10  -8  389.16   25.20
   5 -10  -8  368.06   26.70
   5 -10  -8  356.56   24.40
   5 -10  -8  385.16   24.00
  -5  10   8  359.26   23.70
  -5  10   8  370.16   33.60
  -5  10   8  347.07   24.40
  -5  10   8  406.46   32.50
  -5  10   8  340.97   25.10
  -5  10   8  350.26   23.70
  -5  10   8  345.97   33.60
   6 -12  -7  109.99   12.00
   6 -12  -7  115.29   12.60
   6 -12  -7  123.79   14.70
   6 -12  -7  123.39   13.20
   6 -12  -7  145.09   14.90
   6 -12  -7  101.89   13.60
   6 -12  -7  110.39   10.30
  -6  12   7  108.79    8.20
  -6  12   7  116.99    8.70
  -6  12   7  117.89   33.60
  -6  12   7  121.89   10.40
   7 -14  -6   -0.10    3.00
   7 -14  -6   -0.40    2.20
   7 -14  -6   -0.50    3.30
   7 -14  -6   -1.10    2.50
   7 -14  -6    4.50    3.60
  -7  14   6    2.70    2.50
  -7  14   6    2.20    7.20
  -7  14   6    2.70    6.50
  -7  14   6   -1.60    1.60
   8 -16  -5   87.19   12.90
   8 -16  -5   83.59   13.70
   8 -16  -5   98.89   11.80
   8 -16  -5   84.59   11.90
   8 -16  -5   77.89   11.80
   8 -16  -5   75.39   12.50
  -8  16   5   87.29    9.90
  -8  16   5   94.49    8.40
  -8  16   5   78.09   18.20
  -8  16   5   93.89   23.10
  -8  16   5  101.79   12.00
  -8  16   5   96.09   11.40
  -6  12 -20   82.89   11.70
  -6  12 -20   84.69   11.20
  -6  12 -20  101.59   13.30
  -6  12 -20  106.69   14.80
  -6  12 -20   85.19   12.30
   6 -12  20   88.89   12.40
   6 -12  20  109.49   21.60
   6 -12  20   97.49    8.40
   6 -12  20  100.49   12.80
   6 -12  20  103.49   14.40
  -5  10 -19   11.90    4.10
  -5  10 -19   11.90    4.90
  -5  10 -19   16.20    5.20
  -5  10 -19   17.60    4.70
  -5  10 -19    9.10    4.00
  -5  10 -19    5.40    3.30
   5 -10  19   13.00    8.60
   5 -10  19    7.70    3.80
   5 -10  19   10.10    2.50
   5 -10  19    6.40    3.90
   5 -10  19    9.90    4.30
   5 -10  19   11.70    2.60
   5 -10  19   14.80    5.40
  -4   8 -18    2.30    2.40
  -4   8 -18    8.50    3.60
  -4   8 -18   -0.20    2.00
  -4   8 -18    2.40    3.00
  -4   8 -18    2.10    1.70
  -4   8 -18    3.80    2.70
  -4   8 -18    7.40    3.40
  -4   8 -18    1.10    2.50
   4  -8  18    4.50    1.20
   4  -8  18    9.70    3.70
   4  -8  18    6.70    3.20
   4  -8  18    4.60    6.30
   4  -8  18    5.50    1.20
   4  -8  18    7.70    4.00
   4  -8  18    3.00    3.10
   4  -8  18    8.60    3.50
  -3   6 -17   84.79    8.80
  -3   6 -17   91.69   10.60
  -3   6 -17   55.49    8.10
  -3   6 -17   90.59    9.50
  -3   6 -17   67.49    6.80
  -3   6 -17   59.59    8.70
  -3   6 -17   85.19    9.20
   3  -6  17   76.99    8.30
   3  -6  17   87.59    9.30
   3  -6  17   75.59    9.60
   3  -6  17   68.89    8.20
   3  -6  17   74.79    8.50
   3  -6  17   91.79    9.40
   3  -6  17   77.89   15.70
  -2   4 -16   25.40    4.20
  -2   4 -16   20.60    4.70
  -2   4 -16   34.70    5.40
  -2   4 -16   28.70    4.80
  -2   4 -16   28.70    4.60
  -2   4 -16   32.70    4.60
  -2   4 -16   31.90    5.30
  -2   4 -16   26.30    6.40
  -2   4 -16   23.50    4.70
   2  -4  16   27.10    5.10
   2  -4  16   24.80    4.10
   2  -4  16   17.90    8.10
   2  -4  16   27.20    4.10
   2  -4  16   29.40    4.00
   2  -4  16   31.60    8.30
   2  -4  16   24.40    4.20
  -1   2 -15  186.08   13.90
  -1   2 -15  218.78   14.40
  -1   2 -15  199.58   14.50
  -1   2 -15  209.68   14.10
  -1   2 -15  193.78   14.30
  -1   2 -15  223.88   15.60
  -1   2 -15  206.78   15.90
  -1   2 -15  195.88   14.80
   1  -2  15  254.37   21.10
   1  -2  15  204.38   14.90
   1  -2  15  206.48   21.40
   1  -2  15  210.58   14.30
   1  -2  15  203.78   13.90
   1  -2  15  214.98   14.10
   0   0 -14  547.05   33.40
   0   0 -14  524.05   33.80
   0   0 -14  560.44   32.10
   0   0 -14  519.55   34.00
   0   0 -14  567.64   34.00
   0   0 -14  623.64   37.00
   0   0 -14  570.74   33.40
   0   0 -14  544.45   33.10
   0   0  14  510.25   33.70
   0   0  14  585.04   33.00
   0   0  14  583.34   36.80
   0   0  14  502.55   40.90
   0   0  14  547.95   33.00
   0   0  14  549.74   33.40
   1  -2 -13 1561.94   89.19
   1  -2 -13 1617.04   89.29
   1  -2 -13 1531.15   97.99
   1  -2 -13 1584.74   88.99
  -1   2  13 1336.77   96.49
  -1   2  13 1507.25   93.99
  -1   2  13 1564.04   96.09
   2  -4 -12  320.77   19.20
   2  -4 -12  319.07   19.30
   2  -4 -12  348.67   19.70
   2  -4 -12  314.77   19.50
   2  -4 -12  327.57   20.10
   2  -4 -12  267.17   25.40
   2  -4 -12  308.67   19.90
  -2   4  12  323.77   25.80
  -2   4  12  319.07   19.90
  -2   4  12  238.88   26.40
  -2   4  12  239.48   24.00
  -2   4  12  328.07   19.50
   3  -6 -11  217.48   21.10
   3  -6 -11  200.68   14.60
   3  -6 -11  201.88   21.20
   3  -6 -11  224.48   16.80
   3  -6 -11  213.48   13.70
   3  -6 -11  211.48   14.10
   3  -6 -11  196.68   13.70
   3  -6 -11  194.38   13.40
   3  -6 -11  181.58   14.00
  -3   6  11  192.48   19.80
  -3   6  11  204.38   13.80
  -3   6  11  172.58   19.60
  -3   6  11  190.48   22.00
  -3   6  11  223.88   13.70
  -3   6  11  199.18   14.30
   4  -8 -10   92.09    8.70
   4  -8 -10  108.99    9.60
   4  -8 -10   99.19    8.40
   4  -8 -10   86.69   11.40
   4  -8 -10   99.39    9.40
   4  -8 -10   95.79    8.30
   4  -8 -10  106.09    8.10
   4  -8 -10   92.29    8.50
  -4   8  10  100.79    8.00
  -4   8  10   90.29    9.90
  -4   8  10  102.79   17.90
  -4   8  10   82.79   16.50
  -4   8  10   95.99   16.00
  -4   8  10   95.79    8.00
  -4   8  10   85.29    8.10
   5 -10  -9  153.08   13.10
   5 -10  -9  130.89   12.40
   5 -10  -9  133.39   11.50
   5 -10  -9  150.88   14.00
   5 -10  -9  153.18   11.30
   5 -10  -9  131.49   11.70
   5 -10  -9  133.19   11.50
   5 -10  -9  138.19   12.20
  -5  10   9  148.59   11.10
  -5  10   9  138.19   11.00
  -5  10   9  126.89   20.00
  -5  10   9  119.69   11.40
  -5  10   9  105.89   19.90
  -5  10   9  142.09   23.10
   6 -12  -8   -0.40    2.40
   6 -12  -8    1.60    2.00
   6 -12  -8    7.10    4.10
   6 -12  -8    2.10    2.40
   6 -12  -8    4.00    4.50
   6 -12  -8   -1.00    2.20
   6 -12  -8    2.40    2.80
  -6  12   8   -0.10    6.30
   7 -14  -7   26.30    6.90
   7 -14  -7   48.60   11.10
   7 -14  -7   27.70    6.20
   7 -14  -7   28.40    8.10
   7 -14  -7   34.40    6.30
   7 -14  -7   48.00    8.30
  -7  14   7   25.20   11.80
  -7  14   7   39.60    4.40
  -7  14   7   46.90   13.60
  -7  14   7   34.50    4.00
  -7  14   7   24.00    8.10
  -7  14   7   37.20    6.30
  -6  12 -21   35.00    8.10
  -6  12 -21   25.50    7.10
  -6  12 -21   28.30    7.30
  -6  12 -21   19.80    5.40
  -6  12 -21   26.30    6.30
  -6  12 -21   18.40    5.40
   6 -12  21   33.90    4.50
   6 -12  21   18.60    6.70
   6 -12  21   33.40    7.00
   6 -12  21   26.20   11.20
   6 -12  21   43.10    8.10
   6 -12  21   47.70    8.50
  -5  10 -20   58.69    9.40
  -5  10 -20   62.19    8.70
  -5  10 -20   75.59   10.10
  -5  10 -20   58.19    8.70
  -5  10 -20   59.99   10.50
  -5  10 -20   73.69   10.80
   5 -10  20   48.40    8.40
   5 -10  20   62.09    5.10
   5 -10  20   44.30   14.00
   5 -10  20   69.89    9.80
   5 -10  20   65.89   10.80
   5 -10  20   60.89    9.10
   5 -10  20   67.89    5.20
   5 -10  20   65.79    9.20
  -4   8 -19  123.39   13.60
  -4   8 -19  108.49   12.40
  -4   8 -19   93.09   11.20
  -4   8 -19  109.69   10.70
  -4   8 -19  107.69   11.60
  -4   8 -19  120.89   11.20
  -4   8 -19  117.29   14.00
   4  -8  19  109.99   10.50
   4  -8  19  135.99   11.50
   4  -8  19  112.69   13.50
   4  -8  19  118.59   20.90
   4  -8  19  100.49   11.60
  -3   6 -18    7.20    3.10
  -3   6 -18    4.20    2.30
  -3   6 -18    1.40    2.40
  -3   6 -18    7.70    3.30
  -3   6 -18    9.10    3.00
  -3   6 -18    5.90    2.70
  -3   6 -18    8.50    3.90
  -3   6 -18   13.00    3.40
   3  -6  18    6.50    2.80
   3  -6  18    1.70    2.30
   3  -6  18    9.00    5.70
   3  -6  18    3.90    2.70
   3  -6  18    4.40    3.00
   3  -6  18    6.50    2.80
   3  -6  18   20.30    9.40
   3  -6  18    7.20    2.80
  -2   4 -17    5.60    2.90
  -2   4 -17    2.30    2.60
  -2   4 -17    5.80    2.60
  -2   4 -17    9.00    3.30
  -2   4 -17    4.00    2.20
  -2   4 -17    2.10    2.30
  -2   4 -17    3.50    2.10
  -2   4 -17    5.60    2.30
  -2   4 -17    0.50    3.30
   2  -4  17    8.80    2.40
   2  -4  17   10.50    6.90
   2  -4  17    4.50    2.70
   2  -4  17    4.20    2.00
   2  -4  17    1.70    4.10
   2  -4  17    4.00    1.80
   2  -4  17    2.20    2.10
  -1   2 -16   94.69    7.50
  -1   2 -16   91.79    7.40
  -1   2 -16   75.59   11.50
  -1   2 -16   96.09    7.80
  -1   2 -16   90.29    8.60
  -1   2 -16   86.99    8.90
  -1   2 -16   82.39    7.40
  -1   2 -16   71.19    7.30
   1  -2  16   70.79   12.90
   1  -2  16   94.69    8.30
   1  -2  16   84.39    7.40
   1  -2  16   76.49    6.90
   1  -2  16   74.79   14.20
   1  -2  16   90.49    7.10
   0   0 -15    5.90    4.50
   0   0 -15    4.30    1.80
   0   0 -15    3.10    0.90
   0   0 -15    2.10    1.40
   0   0 -15    4.90    2.70
   0   0 -15    3.20    1.40
   0   0 -15    3.40    1.90
   0   0 -15    2.60    0.80
   0   0 -15    3.00    1.50
   0   0 -15    4.10    1.90
   0   0 -15    0.70    3.30
   0   0  15    2.30    1.30
   0   0  15    2.00    1.50
   0   0  15    4.60    1.50
   0   0  15    9.10    6.00
   0   0  15    7.70    5.20
   0   0  15    2.10    1.40
   0   0  15    9.90    3.80
   1  -2 -14  381.26   24.10
   1  -2 -14  369.26   23.70
   1  -2 -14  397.06   23.50
   1  -2 -14  406.96   24.30
   1  -2 -14  377.36   23.70
   1  -2 -14  386.56   24.40
   1  -2 -14  406.26   30.80
   1  -2 -14  411.36   23.90
  -1   2  14  288.87   32.90
  -1   2  14  453.05   31.40
  -1   2  14  367.76   23.40
  -1   2  14  466.95   34.60
  -1   2  14  372.06   23.40
  -1   2  14  397.26   32.50
  -1   2  14  387.66   23.90
   2  -4 -13  100.79    8.30
   2  -4 -13  116.79    8.60
   2  -4 -13   95.19    7.70
   2  -4 -13  101.39    7.40
   2  -4 -13  100.79    8.30
   2  -4 -13  106.39    7.70
   2  -4 -13  136.29   18.80
   2  -4 -13  115.99    7.70
  -2   4  13   88.59   13.90
  -2   4  13  111.19    7.80
  -2   4  13   85.89   13.90
  -2   4  13   92.79   15.30
  -2   4  13  112.69    8.00
  -2   4  13   98.39    7.50
  -2   4  13   81.09   15.60
   3  -6 -12   68.69   13.50
   3  -6 -12   68.29    9.60
   3  -6 -12   66.69    6.10
   3  -6 -12   64.39    5.80
   3  -6 -12   62.59    5.60
   3  -6 -12   61.39    6.90
   3  -6 -12   63.39    5.70
   3  -6 -12   51.39    6.90
   3  -6 -12   73.79   14.90
  -3   6  12   73.09    6.60
  -3   6  12   78.09    6.10
  -3   6  12  119.69   18.70
  -3   6  12   67.69    5.80
  -3   6  12   88.29   14.50
  -3   6  12   39.20   10.20
   4  -8 -11  402.56   26.30
   4  -8 -11  416.06   27.10
   4  -8 -11  390.66   25.50
   4  -8 -11  401.96   26.90
   4  -8 -11  384.46   25.50
   4  -8 -11  405.66   25.20
   4  -8 -11  360.56   28.10
  -4   8  11  410.06   33.70
  -4   8  11  376.76   34.60
  -4   8  11  412.36   25.30
  -4   8  11  437.06   26.10
  -4   8  11  393.46   26.50
  -4   8  11  384.36   25.20
   5 -10 -10  384.16   25.60
   5 -10 -10  405.06   26.50
   5 -10 -10  369.86   24.60
   5 -10 -10  369.06   27.40
   5 -10 -10  386.56   24.20
   5 -10 -10  396.66   24.90
   5 -10 -10  323.57   25.50
   5 -10 -10  355.96   24.90
  -5  10  10  394.16   33.50
  -5  10  10  363.56   23.90
  -5  10  10  359.16   25.60
  -5  10  10  280.47   32.50
  -5  10  10  300.27   33.10
  -5  10  10  382.26   24.20
   6 -12  -9   68.89    9.00
   6 -12  -9   69.29   11.10
   6 -12  -9  108.49   12.60
   6 -12  -9   83.99   10.10
   6 -12  -9   62.19    8.20
   6 -12  -9   73.49    9.40
  -6  12   9   41.60   14.30
  -6  12   9   77.99    8.80
  -6  12   9   71.09    8.40
  -6  12   9   82.89   17.20
   7 -14  -8    3.90    2.90
   7 -14  -8    7.20    4.70
   7 -14  -8    1.40    3.70
   7 -14  -8    1.70    2.20
   7 -14  -8    5.90    3.70
   7 -14  -8   -1.10    2.80
  -7  14   8    9.10    3.60
  -7  14   8    7.80    3.40
  -7  14   8   14.60    9.80
  -7  14   8   15.80    9.20
  -5  10 -21   93.69   12.40
  -5  10 -21   83.39   10.70
  -5  10 -21   80.39   10.70
  -5  10 -21   99.89   13.60
  -5  10 -21  100.39   12.70
  -5  10 -21   95.09   12.00
   5 -10  21  100.99   12.00
   5 -10  21  102.99   13.50
   5 -10  21   65.29   16.90
   5 -10  21   89.29   11.30
   5 -10  21  105.59   12.60
  -4   8 -20   19.00    5.60
  -4   8 -20   22.50    5.60
  -4   8 -20   27.70    5.70
  -4   8 -20   25.80    5.60
  -4   8 -20   39.10    6.30
  -4   8 -20   16.90    4.60
   4  -8  20   29.10    6.70
   4  -8  20   21.70    4.90
   4  -8  20   22.90    8.10
   4  -8  20   17.40    4.70
   4  -8  20   28.00   10.70
   4  -8  20   16.80    4.60
  -3   6 -19   27.50    5.60
  -3   6 -19   26.00    5.30
  -3   6 -19   19.90    4.80
  -3   6 -19   27.30    5.00
  -3   6 -19   24.80    4.80
  -3   6 -19   23.50    4.80
  -3   6 -19   24.80    4.10
  -3   6 -19   23.50    5.70
   3  -6  19   11.80    3.40
   3  -6  19   26.40    4.70
   3  -6  19   23.20    4.70
   3  -6  19   34.90    9.80
   3  -6  19   16.90    8.40
   3  -6  19   20.20    5.10
  -2   4 -18    9.40    4.00
  -2   4 -18   16.30    4.00
  -2   4 -18   11.10    3.60
  -2   4 -18   10.30    2.90
  -2   4 -18   12.20    3.20
  -2   4 -18    9.00    4.20
  -2   4 -18    8.90    3.40
  -2   4 -18    9.00    3.30
  -2   4 -18   14.90    4.10
   2  -4  18   11.20    2.30
   2  -4  18   10.10    2.30
   2  -4  18   10.20    7.30
   2  -4  18   14.30    3.90
   2  -4  18    8.30    2.60
   2  -4  18    5.60    5.20
   2  -4  18    9.10    2.80
  -1   2 -17  100.19    9.70
  -1   2 -17  112.89   10.40
  -1   2 -17  117.39    9.00
  -1   2 -17  101.99    8.30
  -1   2 -17   97.19    8.40
  -1   2 -17   85.69   13.30
  -1   2 -17   88.59    8.80
  -1   2 -17  102.89    8.70
   1  -2  17   57.19   13.40
   1  -2  17  102.29    8.10
   1  -2  17  111.79    8.30
   1  -2  17  110.09    9.30
   1  -2  17   96.09    8.40
   1  -2  17  117.49   18.90
   0   0 -16  603.94   40.00
   0   0 -16  659.63   39.90
   0   0 -16  687.13   39.90
   0   0 -16  728.23   42.70
   0   0 -16  642.14   40.50
   0   0 -16  690.23   40.50
   0   0 -16  660.23   39.50
   0   0 -16  625.64   38.00
   0   0 -16  652.93   38.10
   0   0 -16  759.22   47.10
   0   0  16  649.74   39.40
   0   0  16  669.63   39.90
   0   0  16  668.43   39.40
   1  -2 -15  322.07   21.10
   1  -2 -15  308.57   19.80
   1  -2 -15  304.37   19.40
   1  -2 -15  294.07   19.40
   1  -2 -15  302.97   19.80
   1  -2 -15  361.76   29.70
   1  -2 -15  318.37   19.50
   1  -2 -15  316.97   19.20
   1  -2 -15  281.67   25.70
   1  -2 -15  309.57   20.30
  -1   2  15  311.17   19.60
  -1   2  15  311.07   19.10
  -1   2  15  325.07   24.90
  -1   2  15  345.17   24.30
  -1   2  15  338.67   22.70
  -1   2  15  287.87   28.30
  -1   2  15  283.07   27.70
  -1   2  15  300.97   19.10
   2  -4 -14  123.29    9.00
   2  -4 -14  127.69    8.90
   2  -4 -14   98.09   15.90
   2  -4 -14  131.59    9.20
   2  -4 -14  142.69   21.20
   2  -4 -14  141.99   10.10
   2  -4 -14  148.09   10.00
   2  -4 -14  121.89   10.40
  -2   4  14  119.89    9.00
  -2   4  14  127.79    8.90
  -2   4  14  133.09   11.70
  -2   4  14  120.69    8.80
  -2   4  14  162.58   15.60
  -2   4  14  122.49   16.90
  -2   4  14  109.99   18.70
   3  -6 -13   70.19    6.30
   3  -6 -13   85.39    7.00
   3  -6 -13   83.99    7.60
   3  -6 -13   98.89    7.10
   3  -6 -13   71.29    8.10
   3  -6 -13   77.39   10.40
   3  -6 -13   80.39    8.60
   3  -6 -13   88.99    8.10
  -3   6  13   83.29    6.60
  -3   6  13  108.89   16.20
  -3   6  13   55.19   12.00
  -3   6  13   81.29    7.30
  -3   6  13   80.59    6.70
  -3   6  13   97.59   18.80
   4  -8 -12  151.38   12.90
   4  -8 -12  145.69   11.30
   4  -8 -12  152.08   12.90
   4  -8 -12  181.38   15.10
   4  -8 -12  141.39   12.20
   4  -8 -12  151.68   11.40
   4  -8 -12  156.48   11.90
  -4   8  12  133.49   20.20
  -4   8  12  169.98   11.40
  -4   8  12  131.09   11.90
  -4   8  12  150.38   23.90
  -4   8  12  167.28   22.80
  -4   8  12  148.49   11.50
  -4   8  12  156.98   11.30
   5 -10 -11   15.40    5.30
   5 -10 -11   12.90    3.70
   5 -10 -11   18.30    4.20
   5 -10 -11   15.40    3.30
   5 -10 -11   10.70    4.20
   5 -10 -11   11.00    3.80
   5 -10 -11   21.10    5.00
   5 -10 -11   15.00    3.80
  -5  10  11   20.00    9.30
  -5  10  11   11.70    3.80
  -5  10  11   21.20    4.00
  -5  10  11    7.00    7.30
  -5  10  11   12.10    3.30
  -5  10  11    4.90    6.50
   6 -12 -10   21.10    6.30
   6 -12 -10   21.60    6.80
   6 -12 -10   22.40    5.30
   6 -12 -10   20.10    4.70
   6 -12 -10   29.00    5.60
   6 -12 -10   24.30    4.90
  -6  12  10   12.60    8.80
  -6  12  10   15.70    9.30
  -6  12  10   24.60    4.80
  -6  12  10   20.60    4.40
   7 -14  -9    5.90    3.80
   7 -14  -9    8.40    4.00
   7 -14  -9    3.30    4.50
   7 -14  -9    1.20    2.80
   7 -14  -9   -2.60    3.10
  -7  14   9   10.90    9.50
  -7  14   9    1.80    2.10
  -7  14   9    4.00    2.50
  -7  14   9   13.30   10.00
  -5  10 -22  135.39   15.30
  -5  10 -22  119.39   15.10
  -5  10 -22  114.09   13.00
  -5  10 -22  105.29   13.40
  -5  10 -22  105.49   12.50
  -5  10 -22  124.59   15.70
   5 -10  22  107.89   13.40
   5 -10  22   91.59   20.80
   5 -10  22  148.89   19.90
   5 -10  22  140.59   15.50
   5 -10  22  139.69   16.40
   5 -10  22  132.49   12.40
  -4   8 -21   23.40    5.10
  -4   8 -21   22.60    5.10
  -4   8 -21   25.90    6.40
  -4   8 -21   20.80    5.40
  -4   8 -21   27.70    6.30
  -4   8 -21   16.70    4.60
   4  -8  21   31.90    5.50
   4  -8  21   23.70    6.20
   4  -8  21   17.80    9.30
   4  -8  21   16.80    4.70
   4  -8  21   30.60    6.30
   4  -8  21   34.40    9.60
  -3   6 -20    5.50    3.30
  -3   6 -20    9.90    3.30
  -3   6 -20    5.00    4.60
  -3   6 -20    5.80    2.90
  -3   6 -20    6.70    3.20
  -3   6 -20    4.30    2.60
  -3   6 -20    7.60    5.40
  -3   6 -20    7.20    3.40
   3  -6  20    0.60    2.30
   3  -6  20   -0.60    4.50
   3  -6  20    6.60    7.10
   3  -6  20    4.70    2.40
  -2   4 -19   76.99    8.60
  -2   4 -19   87.59   13.50
  -2   4 -19   74.99    9.20
  -2   4 -19   68.69    9.30
  -2   4 -19   87.59   10.30
  -2   4 -19   96.09   10.10
  -2   4 -19   93.99    8.50
  -2   4 -19   81.19    7.90
   2  -4  19   91.59    8.40
   2  -4  19  110.09   17.20
   2  -4  19   84.99    7.80
   2  -4  19   82.59   10.20
   2  -4  19   89.29    8.00
   2  -4  19   74.39   15.80
  -1   2 -18   17.50    3.30
  -1   2 -18   15.80    3.60
  -1   2 -18   20.60    4.20
  -1   2 -18   20.80    4.30
  -1   2 -18   13.50    4.40
  -1   2 -18   19.90    6.50
  -1   2 -18   11.40    3.60
   1  -2  18   18.90    3.30
   1  -2  18   18.80    3.30
   1  -2  18   18.90    3.70
   1  -2  18   19.60    4.10
   1  -2  18   33.40   10.10
   1  -2  18   30.30   10.70
   0   0 -17   27.60    4.40
   0   0 -17   22.70    7.70
   0   0 -17   22.40    4.40
   0   0 -17   32.80    4.30
   0   0 -17   33.80    4.10
   0   0 -17   28.60    5.70
   0   0 -17   34.10    4.50
   0   0 -17   26.60    4.50
   0   0  17   29.00    3.80
   0   0  17   26.90    9.30
   0   0  17   31.40    4.30
   0   0  17   39.80    7.50
   0   0  17   14.30    8.30
   0   0  17   32.90    3.90
   1  -2 -16  677.63   41.80
   1  -2 -16  700.53   41.50
   1  -2 -16  715.33   41.60
   1  -2 -16  699.63   42.40
   1  -2 -16  705.93   41.30
   1  -2 -16  825.22   51.09
   1  -2 -16  669.43   41.90
   1  -2 -16  697.63   41.60
  -1   2  16  688.53   41.20
  -1   2  16  700.53   41.20
  -1   2  16  690.73   41.70
  -1   2  16  680.53   51.89
  -1   2  16  684.63   47.40
  -1   2  16  715.53   53.29
  -1   2  16  704.93   42.30
   2  -4 -15  655.83   42.20
   2  -4 -15  766.82   43.10
   2  -4 -15  724.13   41.30
   2  -4 -15  709.73   41.40
   2  -4 -15  707.63   41.20
   2  -4 -15  728.83   42.60
   2  -4 -15  692.63   42.40
  -2   4  15  679.73   41.10
  -2   4  15  613.54   47.90
  -2   4  15  718.53   41.20
  -2   4  15  701.23   41.80
  -2   4  15  727.03   41.50
  -2   4  15  658.63   53.09
  -2   4  15  601.04   50.29
  -2   4  15  668.33   47.60
   3  -6 -14  580.34   36.90
   3  -6 -14  590.34   35.50
   3  -6 -14  588.34   35.40
   3  -6 -14  612.14   39.60
   3  -6 -14  595.54   36.60
   3  -6 -14  588.94   35.10
  -3   6  14  566.04   35.30
  -3   6  14  535.35   43.40
  -3   6  14  669.23   45.50
  -3   6  14  575.44   36.00
  -3   6  14  597.14   35.40
  -3   6  14  575.84   35.40
   4  -8 -13  466.65   28.80
   4  -8 -13  430.46   30.60
   4  -8 -13  493.45   31.30
   4  -8 -13  477.65   30.50
   4  -8 -13  533.85   33.70
   4  -8 -13  456.35   29.10
  -4   8  13  469.35   38.40
  -4   8  13  443.06   30.00
  -4   8  13  466.55   29.30
  -4   8  13  400.06   40.10
  -4   8  13  479.35   29.00
   5 -10 -12  314.27   23.40
   5 -10 -12  341.77   21.90
   5 -10 -12  348.37   22.30
   5 -10 -12  330.67   22.60
   5 -10 -12  321.57   24.00
   5 -10 -12  354.16   22.50
   5 -10 -12  326.07   23.90
   5 -10 -12  344.37   25.90
  -5  10  12  241.58   34.00
  -5  10  12  327.67   21.70
  -5  10  12  348.17   32.70
  -5  10  12  318.17   21.70
  -5  10  12  297.07   23.00
   6 -12 -11   43.80    6.90
   6 -12 -11   29.30    6.50
   6 -12 -11   38.10    6.20
   6 -12 -11   26.30    7.70
   6 -12 -11   36.90    6.50
   6 -12 -11   36.20    8.20
   6 -12 -11   28.80    5.20
  -6  12  11   35.40    5.60
  -6  12  11   29.70   10.60
  -6  12  11   39.80   14.10
  -6  12  11   34.00    5.50
   7 -14 -10   11.60    4.20
   7 -14 -10   11.20    3.80
   7 -14 -10   15.00    6.00
   7 -14 -10   13.70    4.50
   7 -14 -10   12.60    5.30
   7 -14 -10   13.80    4.80
  -7  14  10   10.20    3.60
  -7  14  10    3.40    6.70
  -7  14  10   13.30    4.00
  -7  14  10   30.40   13.10
  -5  10 -23    7.70    4.30
  -5  10 -23   10.80    4.50
  -5  10 -23    6.40    4.20
  -5  10 -23    8.60    3.70
  -5  10 -23    3.40    3.30
  -5  10 -23    2.20    2.90
   5 -10  23    6.50    3.50
   5 -10  23    5.30    7.60
   5 -10  23    1.00    3.60
   5 -10  23   -2.20    5.50
   5 -10  23    1.20    2.80
  -4   8 -22   22.00    5.10
  -4   8 -22   23.40    5.90
  -4   8 -22   27.90    6.50
  -4   8 -22   42.40    7.00
  -4   8 -22   20.60    5.00
  -4   8 -22   21.30    5.20
   4  -8  22   28.30    6.00
   4  -8  22   34.80    5.90
   4  -8  22   28.20    5.20
   4  -8  22   22.10    6.10
   4  -8  22   27.10   11.50
   4  -8  22   30.40    9.90
  -3   6 -21   11.50    4.20
  -3   6 -21    6.00    2.70
  -3   6 -21    3.20    2.50
  -3   6 -21    2.00    2.70
  -3   6 -21   -1.50    3.30
  -3   6 -21    0.00    2.20
  -3   6 -21   -0.10    3.10
  -3   6 -21    1.40    2.50
   3  -6  21   -2.60    2.10
   3  -6  21    3.40    5.60
   3  -6  21    8.00    2.90
   3  -6  21    3.10    1.90
   3  -6  21    6.30    6.80
  -2   4 -20   11.50    3.30
  -2   4 -20    6.00    2.80
  -2   4 -20   14.70    3.60
  -2   4 -20    7.40    3.30
  -2   4 -20   15.70    6.90
  -2   4 -20    4.30    3.20
  -2   4 -20   12.90    3.80
  -2   4 -20   14.60    4.00
   2  -4  20   10.80    3.40
   2  -4  20   20.70    5.00
   2  -4  20   12.60    8.00
   2  -4  20    9.20    6.70
   2  -4  20   19.00    3.80
  -1   2 -19  298.47   19.50
  -1   2 -19  245.98   20.60
  -1   2 -19  262.87   24.40
  -1   2 -19  300.27   19.30
  -1   2 -19  307.77   20.20
  -1   2 -19  304.97   19.80
  -1   2 -19  296.57   20.60
  -1   2 -19  300.07   20.40
   1  -2  19  259.17   18.70
   1  -2  19  296.97   19.60
   1  -2  19  298.17   19.10
   1  -2  19  334.77   29.30
   1  -2  19  272.37   20.10
   1  -2  19  236.08   27.70
   0   0 -18  296.27   19.50
   0   0 -18  302.97   20.50
   0   0 -18  335.37   23.00
   0   0 -18  313.97   20.00
   0   0 -18  312.47   21.30
   0   0 -18  297.07   26.50
   0   0 -18  313.37   20.60
   0   0  18  316.17   20.30
   0   0  18  298.77   19.40
   0   0  18  298.07   23.20
   0   0  18  306.17   20.00
   0   0  18  359.86   30.90
   0   0  18  217.08   30.50
   1  -2 -17   34.00    4.20
   1  -2 -17   33.10    4.50
   1  -2 -17   33.70    4.30
   1  -2 -17   34.80    4.30
   1  -2 -17   53.49   11.20
   1  -2 -17   33.50    4.10
   1  -2 -17   35.90    4.20
   1  -2 -17   36.20    5.10
   1  -2 -17   35.10    5.20
  -1   2  17   27.80   10.60
  -1   2  17   26.40    3.60
  -1   2  17   27.20    7.40
  -1   2  17   33.60    5.30
  -1   2  17   51.69   12.70
  -1   2  17   31.60    3.70
  -1   2  17   36.50    4.40
   2  -4 -16   25.70    3.10
   2  -4 -16   23.10    4.10
   2  -4 -16   17.50    2.70
   2  -4 -16   20.20    2.70
   2  -4 -16   22.50    3.90
   2  -4 -16   17.00    4.30
   2  -4 -16   19.90    3.10
  -2   4  16   17.50    6.70
  -2   4  16   25.50    9.90
  -2   4  16   26.80    3.10
  -2   4  16   14.60    6.50
  -2   4  16   12.10    2.80
  -2   4  16    3.10    5.50
  -2   4  16   18.10    2.70
  -2   4  16   21.10    3.10
   3  -6 -15    0.80    1.10
   3  -6 -15    0.60    1.20
   3  -6 -15   -0.70    1.10
   3  -6 -15   -0.90    1.40
   3  -6 -15   -1.50    1.00
   3  -6 -15    0.90    2.40
   3  -6 -15   -2.70    1.40
  -3   6  15   -2.30    4.00
  -3   6  15   -0.10    1.20
  -3   6  15   -1.20    1.50
  -3   6  15   -0.30    1.80
  -3   6  15    2.70    6.10
  -3   6  15   10.30    6.70
  -3   6  15    1.00    1.40
   4  -8 -14   44.50    7.10
   4  -8 -14   47.30    8.70
   4  -8 -14   57.29    6.10
   4  -8 -14   49.20    7.50
   4  -8 -14   53.09    5.70
   4  -8 -14   56.59    6.40
   4  -8 -14   44.20    6.90
   4  -8 -14   51.29    5.90
  -4   8  14   53.09    6.10
  -4   8  14   31.40   10.70
  -4   8  14   75.49   15.40
  -4   8  14   58.59    7.20
  -4   8  14   55.99    6.00
  -4   8  14   37.80   13.00
   5 -10 -13    1.90    2.70
   5 -10 -13    1.80    2.10
   5 -10 -13    4.60    2.50
   5 -10 -13    6.30    3.50
   5 -10 -13    0.20    1.50
   5 -10 -13    3.10    3.70
  -5  10  13   -3.40    4.80
  -5  10  13    2.80    1.90
  -5  10  13   -8.20    5.00
  -5  10  13    0.40    2.10
  -5  10  13    2.50    7.50
  -5  10  13   -0.40    1.50
   6 -12 -12  123.29   10.80
   6 -12 -12  108.29    9.80
   6 -12 -12  119.99   11.10
   6 -12 -12  103.69   13.20
   6 -12 -12  112.29   13.30
   6 -12 -12  122.79   15.60
   6 -12 -12  100.29   11.20
  -6  12  12   92.89   21.00
  -6  12  12  119.19   10.00
  -6  12  12   96.89   21.20
  -6  12  12  108.89    9.70
  -6  12  12  103.59   20.10
   7 -14 -11    0.30    3.60
   7 -14 -11    6.00    3.50
   7 -14 -11    8.70    3.90
   7 -14 -11    9.60    5.20
   7 -14 -11    5.10    3.00
   7 -14 -11    6.20    3.40
  -7  14  11    5.70    3.20
  -7  14  11    7.20    9.30
  -7  14  11    5.90    2.90
  -7  14  11   11.70    9.60
  -4   8 -23   67.59    9.90
  -4   8 -23   51.79    8.10
  -4   8 -23   66.09   10.20
  -4   8 -23   56.39    8.10
  -4   8 -23   46.60    7.90
   4  -8  23   38.20    8.00
   4  -8  23   53.49   13.20
   4  -8  23   50.49    6.80
   4  -8  23   62.99   17.30
   4  -8  23   56.29    8.80
   4  -8  23   52.19    7.10
  -3   6 -22   28.70    5.70
  -3   6 -22   35.30    6.50
  -3   6 -22   33.10    5.90
  -3   6 -22   24.30    5.20
  -3   6 -22   37.60    6.70
  -3   6 -22   31.00    6.80
  -3   6 -22   22.30    7.40
  -3   6 -22   26.60    6.10
   3  -6  22   38.30    4.20
   3  -6  22   44.90    9.60
   3  -6  22   45.10   12.30
   3  -6  22   27.60   11.70
   3  -6  22   31.50    3.90
   3  -6  22   30.90    6.90
  -2   4 -21   31.30    5.60
  -2   4 -21   17.40    5.00
  -2   4 -21   20.50    7.10
  -2   4 -21   32.20    5.90
  -2   4 -21   20.70    4.50
  -2   4 -21   21.80    5.00
  -2   4 -21   34.20    5.40
  -2   4 -21   27.00    4.90
   2  -4  21   42.90   11.70
   2  -4  21   18.30    4.90
   2  -4  21   29.10    5.20
   2  -4  21   22.90    4.40
  -1   2 -20   17.10    4.80
  -1   2 -20   11.50    6.00
  -1   2 -20   15.00    3.80
  -1   2 -20   11.30    3.10
  -1   2 -20   19.00    4.50
  -1   2 -20   14.20    3.80
  -1   2 -20   14.10    3.50
   1  -2  20   18.40    4.20
   1  -2  20   -1.40    5.00
   1  -2  20   11.10    8.00
   1  -2  20   12.70    3.30
   1  -2  20   13.40    3.50
   0   0 -19   77.59    8.30
   0   0 -19   78.29    7.10
   0   0 -19   74.39   13.50
   0   0 -19   62.89    8.80
   0   0 -19   83.49    7.00
   0   0 -19   88.49   11.00
   0   0 -19   89.19    7.90
   0   0 -19   80.59    8.90
   0   0  19   73.49    7.00
   0   0  19   80.99   16.60
   0   0  19   98.09   12.20
   0   0  19   79.79    6.70
   0   0  19   76.49    6.60
   0   0  19   95.89   17.50
   1  -2 -18  425.86   27.50
   1  -2 -18  441.96   26.30
   1  -2 -18  448.06   26.70
   1  -2 -18  443.16   26.20
   1  -2 -18  455.05   26.30
   1  -2 -18  425.86   27.60
   1  -2 -18  440.26   26.40
   1  -2 -18  438.96   25.90
   1  -2 -18  445.36   35.20
  -1   2  18  424.76   25.90
  -1   2  18  398.36   26.30
  -1   2  18  377.16   37.40
  -1   2  18  325.07   34.90
  -1   2  18  422.76   32.40
  -1   2  18  416.46   25.90
   2  -4 -17  114.19    7.50
   2  -4 -17  105.89    7.20
   2  -4 -17   81.99    8.20
   2  -4 -17  100.19    7.50
   2  -4 -17   97.39    8.80
   2  -4 -17  102.89    9.10
   2  -4 -17   98.39    7.30
  -2   4  17   91.49   15.20
  -2   4  17   89.69   14.10
  -2   4  17  103.99    7.40
  -2   4  17   57.69   16.20
  -2   4  17  101.49    7.30
  -2   4  17  121.89    8.30
  -2   4  17  100.99   17.80
   3  -6 -16  144.19   11.90
   3  -6 -16  148.59   14.40
   3  -6 -16  131.89    9.90
   3  -6 -16  156.38   10.10
   3  -6 -16  147.19    9.90
   3  -6 -16  141.09   11.90
   3  -6 -16  174.58   12.50
  -3   6  16  158.68   10.50
  -3   6  16  137.79   10.10
  -3   6  16  105.49   21.30
  -3   6  16  136.09   10.00
  -3   6  16  138.59   19.80
  -3   6  16  123.19   18.80
   4  -8 -15  288.47   22.30
   4  -8 -15  343.87   25.40
   4  -8 -15  309.67   20.10
   4  -8 -15  331.87   22.50
   4  -8 -15  333.37   28.00
   4  -8 -15  304.77   20.60
   4  -8 -15  309.57   20.30
   4  -8 -15  296.47   20.20
  -4   8  15  302.17   20.90
  -4   8  15  352.66   31.70
  -4   8  15  329.67   20.40
  -4   8  15  415.66   32.80
  -4   8  15  363.56   36.00
  -4   8  15  301.97   21.30
   5 -10 -14  139.09   16.80
   5 -10 -14  155.78   11.70
   5 -10 -14  135.59   10.90
   5 -10 -14  148.99   12.40
   5 -10 -14  150.28   13.50
   5 -10 -14  136.49   12.80
   5 -10 -14  151.28   17.30
  -5  10  14  159.38   12.80
  -5  10  14  146.19   11.10
  -5  10  14  120.99   23.90
  -5  10  14  120.19   21.30
   6 -12 -13    6.80    2.90
   6 -12 -13    6.90    4.10
   6 -12 -13    7.20    4.00
   6 -12 -13    4.80    2.50
   6 -12 -13    6.10    3.20
   6 -12 -13    6.50    4.10
  -6  12  13   -5.00    3.20
  -6  12  13   12.30    9.20
  -6  12  13   12.00    9.40
  -6  12  13    4.60    2.40
  -6  12  13    5.80    2.40
  -4   8 -24   14.60    4.70
  -4   8 -24   10.50    3.90
  -4   8 -24   23.90    5.40
  -4   8 -24   24.80    6.30
  -4   8 -24   26.80    6.60
  -4   8 -24   19.80    5.30
   4  -8  24   29.50    7.30
   4  -8  24   13.90    4.60
   4  -8  24   13.40    9.60
  -3   6 -23   53.59    7.50
  -3   6 -23   49.70    8.10
  -3   6 -23   35.20    6.50
  -3   6 -23   49.00   11.10
  -3   6 -23   55.99    7.90
  -3   6 -23   47.10    8.00
  -3   6 -23   54.09    8.10
   3  -6  23   47.50   13.00
   3  -6  23   47.20   13.90
   3  -6  23   47.10   10.30
   3  -6  23   38.30    7.70
  -2   4 -22    7.00    4.20
  -2   4 -22    3.40    2.80
  -2   4 -22    9.00    3.10
  -2   4 -22    1.10    3.00
  -2   4 -22    5.20    2.90
  -2   4 -22    6.80    3.40
  -2   4 -22    6.30    4.90
   2  -4  22   11.10    8.90
   2  -4  22   11.10    4.20
   2  -4  22    0.80    5.50
   2  -4  22   11.10    3.60
  -1   2 -21  113.59   10.20
  -1   2 -21  132.49   18.60
  -1   2 -21   99.19    8.80
  -1   2 -21  102.49   11.60
  -1   2 -21   89.69    9.00
  -1   2 -21  106.69    9.20
  -1   2 -21  102.39   11.10
  -1   2 -21  113.39   12.70
   1  -2  21  120.49    9.20
   1  -2  21   70.89   16.70
   1  -2  21  117.39    9.60
   1  -2  21  119.39   10.40
   0   0 -20   61.39    7.70
   0   0 -20   54.69    5.90
   0   0 -20   61.39    6.50
   0   0 -20   50.29   11.70
   0   0 -20   63.29    7.20
   0   0 -20   61.39    9.00
   0   0 -20   46.30    5.80
   0   0 -20   61.29    7.50
   0   0  20   61.19   15.80
   0   0  20   58.69    5.30
   0   0  20   53.69    6.20
   0   0  20   45.80    8.80
   0   0  20   53.39    5.80
   0   0  20   51.09   14.20
   1  -2 -19   31.10    3.80
   1  -2 -19   29.30    5.00
   1  -2 -19   34.00    4.00
   1  -2 -19   31.50    5.60
   1  -2 -19   26.80    3.60
   1  -2 -19   31.40    3.70
   1  -2 -19   28.00    4.10
   1  -2 -19   24.00    9.10
  -1   2  19   17.70    6.90
  -1   2  19   28.40    3.60
  -1   2  19   23.70   10.70
  -1   2  19   64.79   15.80
  -1   2  19   33.30    3.80
  -1   2  19   27.90    4.40
   2  -4 -18    6.70    1.80
   2  -4 -18    6.50    2.80
   2  -4 -18    6.60    1.80
   2  -4 -18    6.10    1.50
   2  -4 -18    6.70    2.90
   2  -4 -18    3.00    2.70
   2  -4 -18    6.80    2.50
   2  -4 -18    3.90    3.90
   2  -4 -18    7.00    1.60
  -2   4  18    8.60    2.30
  -2   4  18    8.30    1.80
  -2   4  18    3.90    1.30
  -2   4  18   11.40    6.30
  -2   4  18    5.90    1.90
  -2   4  18    4.60    5.30
  -2   4  18   -0.10    6.40
  -2   4  18    2.80    4.40
   3  -6 -17   23.90    2.90
   3  -6 -17   17.80    4.10
   3  -6 -17   19.90    2.80
   3  -6 -17   23.70    3.00
   3  -6 -17   23.30    6.00
   3  -6 -17   17.00    4.40
   3  -6 -17   24.00    3.10
   3  -6 -17   21.80    4.60
  -3   6  17   20.10    3.00
  -3   6  17   26.80    8.70
  -3   6  17   23.30   11.20
  -3   6  17   19.30    3.10
  -3   6  17   20.50    3.30
  -3   6  17   18.10    2.90
  -3   6  17   26.30    9.50
   4  -8 -16    6.50    2.00
   4  -8 -16   10.50    2.50
   4  -8 -16    7.40    3.70
   4  -8 -16    7.70    4.60
   4  -8 -16    0.10    2.50
   4  -8 -16    0.60    2.20
   4  -8 -16   10.10    2.50
   4  -8 -16    5.40    1.80
  -4   8  16    8.80    2.90
  -4   8  16   21.80    9.20
  -4   8  16    9.00    2.40
  -4   8  16   15.70    9.70
  -4   8  16   12.50    7.90
  -4   8  16    6.40    1.90
   5 -10 -15   68.09    9.30
   5 -10 -15   84.59   10.50
   5 -10 -15   65.49    7.00
   5 -10 -15   56.49    6.40
   5 -10 -15   53.89   10.20
   5 -10 -15   59.29    6.80
   5 -10 -15   56.49    7.10
  -5  10  15   57.99    7.90
  -5  10  15   86.39   17.70
  -5  10  15   69.09   18.70
  -5  10  15   55.69   15.30
   6 -12 -14  131.89   15.70
   6 -12 -14  157.48   12.30
   6 -12 -14  159.98   19.00
   6 -12 -14  162.38   12.70
   6 -12 -14  170.48   13.50
   6 -12 -14  161.88   12.90
   6 -12 -14  166.58   15.30
  -6  12  14  137.49   11.80
  -6  12  14  107.49   22.00
  -6  12  14  162.28   12.40
  -6  12  14  189.68   29.90
  -6  12  14  129.09   23.60
  -3   6 -24    0.80    2.10
  -3   6 -24    0.30    2.40
  -3   6 -24    0.00    2.30
  -3   6 -24    1.10    2.60
  -3   6 -24   -1.80    1.40
  -3   6 -24    2.10    2.70
   3  -6  24    3.10    3.40
   3  -6  24   -0.40    5.20
   3  -6  24   -1.30    1.90
   3  -6  24    3.00    7.10
  -2   4 -23    0.20    2.30
  -2   4 -23    3.10    3.10
  -2   4 -23    5.70    3.40
  -2   4 -23    0.60    1.90
  -2   4 -23   11.90    6.30
  -2   4 -23    2.60    2.60
  -2   4 -23    3.00    3.10
   2  -4  23   -0.30    2.10
   2  -4  23   14.20    9.20
   2  -4  23    3.20    2.20
   2  -4  23   -1.50    4.10
  -1   2 -22    3.00    2.50
  -1   2 -22    6.30    2.50
  -1   2 -22    4.50    2.90
  -1   2 -22   -1.40    2.00
  -1   2 -22   -0.60    1.60
  -1   2 -22    7.70    3.70
   1  -2  22    0.00    5.00
   1  -2  22   -0.10    5.00
   1  -2  22    1.50    1.70
   1  -2  22    3.50    2.50
   1  -2  22    5.90    2.40
   0   0 -21  145.19   12.20
   0   0 -21  151.18   12.10
   0   0 -21  137.89   10.40
   0   0 -21  145.49   10.90
   0   0 -21  154.28   21.40
   0   0 -21  165.68   11.20
   0   0 -21  145.39   11.50
   0   0  21   86.19   19.80
   0   0  21  135.99   10.90
   0   0  21  163.88   24.70
   0   0  21  130.19   13.70
   1  -2 -20  275.77   17.50
   1  -2 -20  267.27   17.10
   1  -2 -20  283.57   17.40
   1  -2 -20  282.97   17.40
   1  -2 -20  263.17   26.70
   1  -2 -20  273.17   17.40
   1  -2 -20  249.88   19.10
   1  -2 -20  257.57   17.70
   1  -2 -20  275.77   19.30
  -1   2  20  270.27   17.30
  -1   2  20  247.98   32.80
  -1   2  20  288.57   17.90
  -1   2  20  266.77   23.60
  -1   2  20  311.17   55.09
  -1   2  20  279.17   17.30
  -1   2  20  271.97   18.30
   2  -4 -19    2.60    2.00
   2  -4 -19    3.50    1.30
   2  -4 -19    5.90    1.50
   2  -4 -19    4.00    2.40
   2  -4 -19    4.50    1.20
   2  -4 -19    3.00    3.10
   2  -4 -19    8.70    2.60
   2  -4 -19    4.70    1.40
   2  -4 -19    5.00    2.90
  -2   4  19   -1.50    4.30
  -2   4  19    4.80    1.60
  -2   4  19    5.20    1.90
  -2   4  19    5.70    1.60
  -2   4  19    4.60    6.80
  -2   4  19    4.20    1.40
  -2   4  19    5.60    8.90
  -2   4  19    4.20    4.60
   3  -6 -18   14.30    3.80
   3  -6 -18    9.00    3.50
   3  -6 -18    8.70    1.70
   3  -6 -18   10.90    1.90
   3  -6 -18   21.40    4.50
   3  -6 -18   12.50    4.80
   3  -6 -18   11.50    1.90
   3  -6 -18   12.10    2.00
  -3   6  18   10.70    8.50
  -3   6  18    8.40    7.10
  -3   6  18   13.70    2.50
  -3   6  18   14.40    2.60
  -3   6  18   19.10    7.50
  -3   6  18   10.10    2.10
   4  -8 -17  268.27   16.50
   4  -8 -17  277.07   19.80
   4  -8 -17  288.57   22.70
   4  -8 -17  256.57   19.50
   4  -8 -17  211.38   18.60
   4  -8 -17  267.17   16.50
   4  -8 -17  247.78   16.60
   4  -8 -17  252.87   16.40
  -4   8  17  255.17   16.70
  -4   8  17  259.37   16.90
  -4   8  17  244.98   30.90
  -4   8  17  272.47   27.10
   5 -10 -16  131.19    9.50
   5 -10 -16  139.89   10.20
   5 -10 -16  116.79   15.30
   5 -10 -16  103.09   12.70
   5 -10 -16  120.89    9.60
   5 -10 -16  129.39    9.70
   5 -10 -16  120.59   13.70
  -5  10  16   86.19   20.60
  -5  10  16  134.69   22.60
  -5  10  16  121.19   10.60
  -5  10  16  119.39    9.50
  -5  10  16   65.19   16.60
   6 -12 -15    9.30    4.50
   6 -12 -15    4.10    2.40
   6 -12 -15    7.10    4.90
   6 -12 -15   14.80    3.70
   6 -12 -15    2.90    3.30
   6 -12 -15    6.30    3.00
   6 -12 -15    7.00    3.00
  -6  12  15    6.80    8.30
  -6  12  15    3.60    8.10
  -6  12  15    5.40    7.00
  -6  12  15    5.10    2.10
  -3   6 -25   21.30    5.50
  -3   6 -25   16.80    4.50
  -3   6 -25   13.80    5.10
  -3   6 -25    7.80    3.70
  -3   6 -25   26.00    5.60
  -3   6 -25   21.30    5.60
   3  -6  25   25.40   12.80
   3  -6  25   18.70    5.70
   3  -6  25    7.80    7.90
   3  -6  25   13.40    4.00
  -2   4 -24    2.00    3.00
  -2   4 -24    4.20    3.40
  -2   4 -24    2.40    2.80
  -2   4 -24    1.10    3.10
  -2   4 -24    5.90    4.90
  -2   4 -24    0.60    2.10
  -2   4 -24    0.90    2.30
  -2   4 -24   -2.20    1.60
   2  -4  24   -1.70    1.60
   2  -4  24    2.30    3.00
   2  -4  24    5.80    7.30
   2  -4  24    1.10    6.80
  -1   2 -23    2.10    3.00
  -1   2 -23    1.20    2.00
  -1   2 -23    9.70    3.70
  -1   2 -23    4.90    3.70
  -1   2 -23    6.00    2.70
  -1   2 -23    8.80    3.70
  -1   2 -23    4.60    3.10
  -1   2 -23    8.40    6.00
   1  -2  23    4.70    3.00
   1  -2  23    5.30    7.20
   1  -2  23   12.80    8.70
   1  -2  23   13.60    3.40
   0   0 -22    6.70    2.70
   0   0 -22    1.80    2.40
   0   0 -22    3.60    1.90
   0   0 -22    5.60    3.10
   0   0 -22    9.50    6.30
   0   0 -22    1.60    1.40
   0   0 -22    5.60    2.20
   0   0 -22    5.00    3.70
   0   0  22    1.90    1.50
   0   0  22    3.20    5.70
   0   0  22    3.40    7.60
   0   0  22    2.40    2.80
   0   0  22    5.20    4.00
   1  -2 -21    4.90    1.60
   1  -2 -21    7.50    4.40
   1  -2 -21    2.20    1.50
   1  -2 -21    3.50    1.60
   1  -2 -21    2.80    1.30
   1  -2 -21    2.40    1.70
   1  -2 -21   -0.30    4.10
   1  -2 -21   -1.70    2.00
   1  -2 -21    0.10    1.20
   1  -2 -21    3.10    2.60
  -1   2  21    1.90    1.60
  -1   2  21    1.70    7.80
  -1   2  21    7.00    4.90
  -1   2  21    2.20    1.90
  -1   2  21   -1.20    4.80
  -1   2  21    3.70    1.50
   2  -4 -20   95.19    8.10
   2  -4 -20  104.09   13.00
   2  -4 -20   85.79    5.60
   2  -4 -20   84.29    5.70
   2  -4 -20   83.09    9.60
   2  -4 -20   90.99    8.60
   2  -4 -20   71.69    8.10
  -2   4  20   77.59    6.10
  -2   4  20   95.49    7.00
  -2   4  20   82.19    6.40
  -2   4  20   52.69   12.70
  -2   4  20   57.79   11.60
  -2   4  20   73.79   17.00
  -2   4  20   63.89   18.30
   3  -6 -19   62.09   10.90
   3  -6 -19   81.09    9.50
   3  -6 -19   81.39   10.20
   3  -6 -19   76.69    9.60
   3  -6 -19   82.79    9.60
   3  -6 -19   88.59    5.70
   3  -6 -19   82.79    5.60
  -3   6  19  130.39   24.70
  -3   6  19   89.89    6.40
  -3   6  19   79.29   14.60
  -3   6  19   82.89    6.60
  -3   6  19   85.99    6.40
   4  -8 -18   38.20    8.60
   4  -8 -18   51.99    8.20
   4  -8 -18   57.09    4.60
   4  -8 -18   65.69    8.60
   4  -8 -18   56.69    8.30
   4  -8 -18   57.89    4.50
   4  -8 -18   51.69    4.50
  -4   8  18   49.60   16.70
  -4   8  18   35.60   10.80
  -4   8  18   50.69    4.90
  -4   8  18   59.29    5.30
  -4   8  18   56.49    5.10
   5 -10 -17  123.69   13.70
   5 -10 -17  141.19   17.30
   5 -10 -17  120.99    9.20
   5 -10 -17  118.39    8.90
   5 -10 -17  113.69    8.70
   5 -10 -17  111.39   13.00
  -5  10  17  102.09    8.80
  -5  10  17  112.59   21.00
  -5  10  17  157.08   24.50
  -5  10  17   77.89   20.80
  -5  10  17  114.39    9.00
  -2   4 -25   -2.80    1.90
  -2   4 -25    4.10    3.00
  -2   4 -25    2.40    2.70
  -2   4 -25   -0.10    1.90
   2  -4  25    1.40    2.40
   2  -4  25    3.60    6.60
   2  -4  25    5.00    8.60
   2  -4  25    1.40    2.10
  -1   2 -24   62.29    8.50
  -1   2 -24   53.19    9.10
  -1   2 -24   58.69    7.40
  -1   2 -24   64.79    9.80
  -1   2 -24   52.39    7.00
  -1   2 -24   72.49    7.50
  -1   2 -24   66.69   14.30
   1  -2  24   65.19   17.50
   1  -2  24   81.49    8.50
   1  -2  24   60.39   16.60
   1  -2  24   57.19    8.20
   0   0 -23  195.28   13.30
   0   0 -23  177.68   14.90
   0   0 -23  186.78   12.80
   0   0 -23  183.18   16.80
   0   0 -23  184.88   25.20
   0   0 -23  152.88   14.30
   0   0 -23  174.18   13.00
   0   0 -23  199.28   14.00
   0   0  23  185.18   17.20
   0   0  23  225.08   17.50
   0   0  23  226.28   30.30
   0   0  23  146.39   26.10
   0   0  23  174.68   12.80
   0   0  23  187.78   13.50
   1  -2 -22  101.19   17.70
   1  -2 -22   90.09    6.50
   1  -2 -22   79.89    6.20
   1  -2 -22   84.79    6.50
   1  -2 -22   78.19    6.70
   1  -2 -22   88.69   10.10
   1  -2 -22   85.89   10.10
   1  -2 -22   95.79    6.80
   1  -2 -22   86.69    6.30
  -1   2  22   96.59   14.40
  -1   2  22  140.89   25.80
  -1   2  22   96.79    7.40
  -1   2  22   95.69    7.90
  -1   2  22   81.69   18.90
   2  -4 -21   11.50    3.80
   2  -4 -21    7.80    2.60
   2  -4 -21    4.10    3.20
   2  -4 -21    6.30    2.50
   2  -4 -21    9.50    4.00
  -2   4  21    4.60    1.60
  -2   4  21    2.80    7.80
  -2   4  21   -1.10    4.00
  -2   4  21    6.40    1.90
  -2   4  21    7.30    1.70
   3  -6 -20  150.08   13.20
   3  -6 -20  165.98   13.20
   3  -6 -20  179.38   16.80
   3  -6 -20  184.48   14.20
   3  -6 -20  163.68   13.80
  -3   6  20  160.48   10.80
  -3   6  20  135.19   26.10
  -3   6  20  122.19   18.90
  -3   6  20  168.38   10.50
  -3   6  20  151.68   22.90
  -3   6  20  156.18   10.50
   4  -8 -19  102.59   11.40
   4  -8 -19   82.09   12.60
   4  -8 -19   96.19   11.40
   4  -8 -19   94.79    5.90
   4  -8 -19   84.19   10.50
  -4   8  19   84.59    6.80
  -4   8  19   84.79    6.60
  -4   8  19   95.69   17.70
  -4   8  19  119.29   25.20
  -4   8  19   74.89    6.60
  -4   8  19  100.69   18.90
   5 -10 -18   11.60    2.40
   5 -10 -18   10.40    4.90
   5 -10 -18   17.00    2.60
   5 -10 -18    0.30    3.00
   5 -10 -18    7.60    5.40
   5 -10 -18   10.00    3.20
  -5  10  18    1.70    9.10
  -5  10  18   17.60    9.40
  -1   2 -25   62.49    8.30
  -1   2 -25   62.49   16.50
  -1   2 -25   73.29    7.90
  -1   2 -25   57.59    6.90
  -1   2 -25   59.99    9.10
  -1   2 -25   60.29    9.10
   1  -2  25   29.60   13.30
   1  -2  25   65.69    8.30
   1  -2  25   62.89   18.40
   1  -2  25   53.79    8.00
   0   0 -24   15.60    7.90
   0   0 -24    1.70    3.00
   0   0 -24    5.60    2.20
   0   0 -24   12.30    4.10
   0   0 -24    1.10    1.60
   0   0 -24    7.70    2.20
   0   0  24    2.50    7.40
   0   0  24    8.30    2.60
   0   0  24   18.70   11.00
   1  -2 -23   40.30    3.50
   1  -2 -23   48.30    7.30
   1  -2 -23   37.70    3.60
   1  -2 -23   39.30    3.60
   1  -2 -23   26.60    9.50
   1  -2 -23   31.70    6.10
  -1   2  23   46.30   13.90
  -1   2  23   50.29    5.10
  -1   2  23   46.20   10.60
  -1   2  23   49.00   15.30
  -1   2  23   50.59    5.70
  -1   2  23   38.50    4.30
   2  -4 -22  209.08   14.20
   2  -4 -22  195.78   18.20
   2  -4 -22  172.78   15.10
   2  -4 -22  208.18   14.10
   2  -4 -22  176.68   15.00
  -2   4  22  174.38   12.10
  -2   4  22  154.18   28.30
  -2   4  22  212.08   12.80
  -2   4  22  212.18   25.10
   3  -6 -21   27.90    5.90
   3  -6 -21   30.20    5.90
   3  -6 -21   32.70    5.80
   3  -6 -21   19.30    5.20
   3  -6 -21   19.60    6.70
  -3   6  21   26.10    3.10
  -3   6  21   25.40   10.00
  -3   6  21   27.70    2.30
  -3   6  21   13.30    9.80
  -3   6  21   20.30    7.80
  -3   6  21   25.90    2.80
   4  -8 -20   74.69    9.70
   4  -8 -20   57.99    8.70
   4  -8 -20   82.89   11.00
   4  -8 -20   59.79    9.20
   4  -8 -20   59.89   10.90
  -4   8  20   54.99   13.90
  -4   8  20   27.00   14.00
  -4   8  20   62.39   14.50
  -4   8  20   72.79    5.50
  -4   8  20   70.19    5.10
  -4   8  20   73.19    5.60
   0   0 -25   55.09    5.10
   0   0 -25   53.89    8.50
   0   0 -25   44.00    5.50
   0   0 -25   53.09    5.90
   0   0 -25   52.69    6.30
   0   0 -25   51.79    8.40
   0   0  25   53.49    6.90
   0   0  25   57.89    6.60
   0   0  25   54.69   17.60
   0   0  25   42.60   14.70
   1  -2 -24   36.90    6.70
   1  -2 -24   49.90    7.70
  -1   2  24   41.70    5.40
  -1   2  24   53.69   17.30
  -1   2  24   45.90    6.50
  -1   2  24   45.30    4.30
  -1   2  24   39.70   13.60
  -1   2  24   57.79   11.20
   2  -4 -23   -1.50    1.40
   2  -4 -23    7.10    3.70
   2  -4 -23    0.00    2.90
   2  -4 -23    4.80    3.20
   2  -4 -23    2.00    2.80
  -2   4  23    2.30    1.30
  -2   4  23   -4.10    3.50
  -2   4  23   -4.70    6.70
  -2   4  23    1.20    0.90
   3  -6 -22   12.40    3.90
   3  -6 -22    7.30    4.10
   3  -6 -22   15.80    4.20
   3  -6 -22   10.70    3.80
   3  -6 -22   15.00    5.90
  -3   6  22   16.50    7.10
  -3   6  22   -0.90    6.40
  -3   6  22   19.20    8.30
  -3   5  23   33.10    3.40
  -3   5  23   16.90    8.20
  -3   5  23   24.70    3.50
  -3   5  23   49.10   16.70
  -3   5  23   28.20    3.30
   3  -5 -23   18.90    5.40
   3  -5 -23   31.00    5.20
   3  -5 -23   16.90    6.80
   3  -5 -23   30.80    6.30
   3  -5 -23   25.40    5.00
  -2   3  24   28.60   12.70
  -2   3  24   23.50    3.20
  -2   3  24    9.40    8.50
  -2   3  24   22.50    8.30
  -2   3  24   21.60    3.70
   2  -3 -24   22.50    5.50
   2  -3 -24   23.50    3.10
   2  -3 -24   20.50    3.00
   2  -3 -24   12.10    4.50
  -1   1  25    6.20    7.50
  -1   1  25    0.70    4.10
  -1   1  25    3.10    2.10
  -1   1  25   -3.80    6.50
  -1   1  25    5.70    2.60
   1  -1 -25    6.80    2.10
   1  -1 -25    4.40    1.60
   1  -1 -25    3.20    1.80
   1  -1 -25    7.80    3.70
   1  -1 -25    7.00    2.70
   1  -1 -25   12.20    4.30
   1  -1 -25    8.70    6.30
  -4   7  21    2.60    9.40
  -4   7  21   -1.30    4.60
  -4   7  21    6.10    1.80
  -4   7  21   14.00    7.80
  -4   7  21    4.10    1.70
   4  -7 -21    9.50    4.00
   4  -7 -21    5.60    3.20
   4  -7 -21    0.80    3.50
   4  -7 -21    4.80    3.10
   4  -7 -21    8.60    4.10
  -3   5  22   99.49    7.40
  -3   5  22  126.19   25.80
  -3   5  22   72.49   15.40
  -3   5  22   94.69    6.90
  -3   5  22   83.59    6.70
   3  -5 -22   85.29   10.60
   3  -5 -22   97.59    9.00
   3  -5 -22   78.79   12.20
   3  -5 -22   94.29    8.70
   3  -5 -22   81.39   10.70
  -2   3  23    1.70    1.30
  -2   3  23    2.60    8.20
  -2   3  23    0.40    1.30
  -2   3  23    1.80    6.10
  -2   3  23    0.70    1.40
  -2   3  23   -2.30    3.60
   2  -3 -23    0.20    1.30
   2  -3 -23    1.90    1.50
   2  -3 -23    0.40    1.20
   2  -3 -23    2.00    1.30
   2  -3 -23    1.10    2.90
   2  -3 -23    1.00    1.00
   2  -3 -23    2.00    2.80
  -1   1  24   35.60   12.80
  -1   1  24   38.80    5.30
  -1   1  24   39.00   14.00
  -1   1  24   46.00    9.60
  -1   1  24   31.80    5.40
   1  -1 -24   37.90    4.90
   1  -1 -24   33.50   10.80
   1  -1 -24   42.80    5.10
   1  -1 -24   48.00    5.00
   1  -1 -24   40.70    7.10
   1  -1 -24   42.50    7.10
   0  -1  25   91.89   20.00
   0  -1  25   48.70    6.90
   0  -1  25   47.00   16.20
   0   1 -25   67.79    7.10
   0   1 -25   71.49    7.70
   0   1 -25   58.89    7.80
   0   1 -25   40.50    7.60
   0   1 -25   50.19    8.40
   0   1 -25   78.09   15.40
   0   1 -25   53.69    6.70
   1  -3  26   -3.30    1.30
   1  -3  26    0.70    5.80
   1  -3  26    3.20    7.40
   1  -3  26    4.80    3.10
  -1   3 -26    0.70    1.90
  -1   3 -26    0.90    2.20
  -1   3 -26   -0.40    2.50
  -1   3 -26   -1.00    1.80
  -1   3 -26   15.30    6.90
  -1   3 -26    1.90    3.10
  -5   9  19  164.88   23.90
  -5   9  19  157.48   11.60
  -5   9  19  124.09   22.40
  -5   9  19  166.18   11.70
  -5   9  19  159.48   29.60
   5  -9 -19  123.89   19.20
   5  -9 -19  173.48   11.30
   5  -9 -19  158.78   15.00
   5  -9 -19  168.98   11.20
   5  -9 -19  163.78   14.60
  -4   7  20   26.20    3.50
  -4   7  20   24.70    3.70
  -4   7  20   12.30    9.50
  -4   7  20   18.50    7.70
  -4   7  20   20.10    3.20
  -4   7  20   19.20    8.60
   4  -7 -20   18.00    4.70
   4  -7 -20   26.50    6.10
   4  -7 -20   11.20    4.90
   4  -7 -20   30.90    8.00
   4  -7 -20   28.00    2.90
   4  -7 -20   23.60    2.80
   4  -7 -20   24.00    2.90
  -3   5  21   37.50    4.30
  -3   5  21   58.49   11.60
  -3   5  21   34.40    4.50
  -3   5  21   33.20   13.80
   3  -5 -21   35.70    3.20
   3  -5 -21   33.40    5.50
   3  -5 -21   39.70    3.40
   3  -5 -21   25.70    7.50
   3  -5 -21   44.60    6.40
   3  -5 -21   29.00    6.10
   3  -5 -21   33.70    6.40
   3  -5 -21   33.70    3.20
  -2   3  22   81.89   14.50
  -2   3  22   73.39    6.70
  -2   3  22   71.69    6.20
  -2   3  22   30.90   12.30
  -2   3  22   65.69    5.70
  -2   3  22   41.40   15.00
   2  -3 -22   73.49    9.20
   2  -3 -22   71.39    5.70
   2  -3 -22   65.69    6.10
   2  -3 -22   66.89    5.30
   2  -3 -22   74.09    9.40
   2  -3 -22   66.59    5.50
   2  -3 -22   66.39    5.80
  -1   1  23   -3.00    4.40
  -1   1  23   -4.70    5.90
  -1   1  23    4.60    4.40
  -1   1  23    2.20    1.60
  -1   1  23    1.00    1.90
   1  -1 -23    2.40    1.60
   1  -1 -23    5.90    2.60
   1  -1 -23    4.20    1.90
   1  -1 -23    0.10    2.50
   1  -1 -23    7.40    5.80
   1  -1 -23    1.40    2.40
   1  -1 -23    4.60    2.00
   0  -1  24    1.50    8.20
   0  -1  24    9.30    4.20
   0  -1  24   12.10    9.40
   0  -1  24   19.50    4.70
   0   1 -24   13.50    4.00
   0   1 -24   11.30    4.50
   0   1 -24   14.20    6.90
   0   1 -24   21.20    5.40
   0   1 -24   18.80    4.00
   0   1 -24   13.60    3.20
   1  -3  25   53.99    7.50
   1  -3  25   46.80    7.80
   1  -3  25   22.30   11.20
   1  -3  25   39.70   12.80
  -1   3 -25   46.20    6.60
  -1   3 -25   47.20    7.20
  -1   3 -25   43.80    7.80
  -1   3 -25   54.19   12.00
  -1   3 -25   47.10    7.90
  -1   3 -25   40.20    7.60
   2  -5  26   49.20   16.00
   2  -5  26   71.59    9.30
  -2   5 -26   66.39    8.80
  -2   5 -26   61.69    9.10
  -2   5 -26   49.30    8.80
  -2   5 -26   48.90    7.70
  -5   9  18   -0.90    5.20
  -5   9  18    7.60    9.20
  -5   9  18    5.30    2.10
  -5   9  18    4.60    6.70
  -5   9  18    0.80    1.50
   5  -9 -18    4.10    2.10
   5  -9 -18    4.70    3.30
   5  -9 -18    4.90    2.00
   5  -9 -18   -3.40    2.30
   5  -9 -18   10.80    5.40
   5  -9 -18    1.30    1.50
  -4   7  19  124.39   20.30
  -4   7  19  190.08   12.60
  -4   7  19  177.48   12.30
  -4   7  19  163.88   23.40
  -4   7  19  177.88   12.70
   4  -7 -19  179.98   16.50
   4  -7 -19  183.88   12.10
   4  -7 -19  183.58   12.00
   4  -7 -19  164.48   15.00
   4  -7 -19  185.08   17.60
   4  -7 -19  189.48   12.00
   4  -7 -19  169.58   14.80
   4  -7 -19  189.28   12.10
  -3   5  20    8.00    5.90
  -3   5  20   13.50    6.40
  -3   5  20   12.90    2.80
  -3   5  20   11.40    2.60
  -3   5  20   12.50    2.40
  -3   5  20   17.00   10.80
   3  -5 -20   18.00    4.40
   3  -5 -20   14.80    2.40
   3  -5 -20   12.40    2.20
   3  -5 -20   11.60    2.30
   3  -5 -20   13.90    2.40
   3  -5 -20   13.30    3.90
   3  -5 -20   16.40    6.00
   3  -5 -20    8.70    3.30
   3  -5 -20   11.80    4.50
  -2   3  21   40.00   12.80
  -2   3  21   40.20    5.20
  -2   3  21   56.59    6.30
  -2   3  21   45.30    5.00
  -2   3  21   51.99   11.60
  -2   3  21   28.30   11.90
   2  -3 -21   49.20    4.40
   2  -3 -21   50.09    4.70
   2  -3 -21   47.70    5.40
   2  -3 -21   50.99    7.30
   2  -3 -21   47.20    5.70
   2  -3 -21   54.89    7.50
   2  -3 -21   50.69    5.20
   2  -3 -21   57.49    6.00
  -1   1  22   38.00   12.60
  -1   1  22   32.50    8.10
  -1   1  22   30.70    4.60
  -1   1  22   27.40    4.00
  -1   1  22   24.80   11.50
   1  -1 -22   31.40    5.00
   1  -1 -22   27.70    5.60
   1  -1 -22   34.50    6.10
   1  -1 -22   27.10    4.30
   1  -1 -22   28.70   11.20
   1  -1 -22   28.20    6.90
   1  -1 -22   32.80    4.30
   1  -1 -22   29.80    4.40
   0  -1  23   21.40    4.60
   0  -1  23   18.80    9.40
   0  -1  23   34.80    6.10
   0  -1  23   34.80   12.80
   0  -1  23   29.70    5.00
   0   1 -23   24.50    4.20
   0   1 -23   31.50    6.10
   0   1 -23   34.60    6.40
   0   1 -23   21.50    4.30
   0   1 -23   18.90    6.10
   0   1 -23   27.70    4.70
   0   1 -23   11.50    7.10
   0   1 -23   28.70    5.50
   1  -3  24    7.90    7.60
   1  -3  24    4.40    6.90
   1  -3  24    3.40    2.40
   1  -3  24    1.50    2.40
  -1   3 -24    1.40    2.30
  -1   3 -24    9.30    3.30
  -1   3 -24   -2.60    1.90
  -1   3 -24    1.40    2.80
  -1   3 -24    1.30    2.10
  -1   3 -24    5.40    4.60
  -1   3 -24    3.10    3.10
  -1   3 -24    1.80    2.70
   2  -5  25    2.40    2.30
   2  -5  25    2.30    2.90
   2  -5  25   -0.20    7.30
   2  -5  25    0.70    5.80
  -2   5 -25   -1.70    1.40
  -2   5 -25   -0.70    1.90
  -2   5 -25   -0.50    2.40
  -2   5 -25    0.40    2.70
  -2   5 -25    3.60    4.10
  -2   5 -25   -0.50    2.50
  -6  11  16  156.38   12.40
  -6  11  16  132.59   23.90
  -6  11  16  108.89   25.20
  -6  11  16  157.28   25.30
   6 -11 -16  176.38   12.90
   6 -11 -16  166.88   15.30
   6 -11 -16  164.18   15.50
   6 -11 -16  176.38   13.00
   6 -11 -16  154.98   18.90
   6 -11 -16  150.68   12.10
   6 -11 -16  170.88   13.20
  -5   9  17  123.39   21.20
  -5   9  17  121.89   10.60
  -5   9  17  133.09    9.70
  -5   9  17  114.19   12.90
  -5   9  17   86.59   17.70
   5  -9 -17  111.69    9.50
   5  -9 -17  119.89    9.20
   5  -9 -17  101.99   12.80
   5  -9 -17  128.49    9.50
   5  -9 -17  108.39   12.60
   5  -9 -17  103.99   14.60
  -4   7  18   22.00    3.70
  -4   7  18   10.90    9.90
  -4   7  18   26.50   10.00
  -4   7  18   15.00    8.10
  -4   7  18   24.80    4.20
  -4   7  18   22.80    3.60
   4  -7 -18   23.30    3.40
   4  -7 -18   24.10    3.60
   4  -7 -18   21.30    6.70
   4  -7 -18   20.90    5.30
   4  -7 -18   25.50    5.30
   4  -7 -18   28.00    5.60
   4  -7 -18   23.20    3.30
   4  -7 -18   20.50    3.40
  -3   5  19   49.70   12.40
  -3   5  19   60.39    5.40
  -3   5  19   45.90   10.10
  -3   5  19   63.49    6.00
  -3   5  19   65.29    5.70
  -3   5  19   66.99   17.70
   3  -5 -19   62.89    5.20
   3  -5 -19   55.09    7.70
   3  -5 -19   57.29    5.30
   3  -5 -19   65.19    5.30
   3  -5 -19   72.19    8.00
   3  -5 -19   66.09    8.50
   3  -5 -19   67.09    5.60
   3  -5 -19   56.09    9.70
  -2   3  20    0.70    1.60
  -2   3  20    0.40    4.70
  -2   3  20    8.70    8.80
  -2   3  20   -5.80    3.80
  -2   3  20    0.90    1.20
  -2   3  20    0.30    1.40
   2  -3 -20   -2.00    1.70
   2  -3 -20    1.00    1.60
   2  -3 -20    0.00    1.30
   2  -3 -20   -1.50    2.20
   2  -3 -20   -0.50    1.10
   2  -3 -20    0.10    1.10
   2  -3 -20   -0.70    1.40
  -1   1  21   31.70    7.80
  -1   1  21   46.90   13.20
  -1   1  21   32.20   12.90
  -1   1  21   28.40    4.50
   1  -1 -21   40.40    6.20
   1  -1 -21   24.60    6.50
   1  -1 -21   37.40    6.10
   1  -1 -21   29.80    4.10
   1  -1 -21   33.60    9.70
   1  -1 -21   38.40    4.90
   1  -1 -21   31.90    5.10
   1  -1 -21   24.30    4.30
   0  -1  22   50.89   18.50
   0  -1  22   30.10   11.60
   0  -1  22   43.80    8.10
   0  -1  22   46.10    6.80
   0  -1  22   44.40    6.10
   0  -1  22   44.60    5.50
   0   1 -22   41.60    8.30
   0   1 -22   33.20    6.20
   0   1 -22   45.40    7.10
   0   1 -22   42.90    6.00
   0   1 -22   45.10    6.10
   0   1 -22   68.69   13.50
   0   1 -22   41.70    6.70
   1  -3  23   54.69   14.80
   1  -3  23   49.99    7.20
   1  -3  23   27.90   11.40
   1  -3  23   60.69    8.70
  -1   3 -23   55.09    8.40
  -1   3 -23   53.59    7.50
  -1   3 -23   46.50    6.60
  -1   3 -23   52.09    8.00
  -1   3 -23   64.99   14.30
  -1   3 -23   49.30    6.90
  -1   3 -23   50.49    8.60
   2  -5  24   13.50    9.70
   2  -5  24    5.90    7.30
   2  -5  24   11.70    4.50
   2  -5  24    3.50    2.50
  -2   5 -24    5.40    3.40
  -2   5 -24    0.20    2.00
  -2   5 -24    5.60    3.30
  -2   5 -24    3.90    3.40
  -2   5 -24    5.40    2.90
  -2   5 -24   -1.90    3.20
  -2   5 -24    3.80    3.60
   3  -7  25   59.49   10.00
   3  -7  25   98.29   21.60
   3  -7  25   61.69   15.70
  -3   7 -25   62.49    9.20
  -3   7 -25   75.29   10.80
  -3   7 -25   63.39    8.90
  -3   7 -25   44.90    7.80
  -3   7 -25   61.49    8.90
  -3   7 -25   67.89   10.10
  -6  11  15   49.99    6.50
  -6  11  15   52.39    6.60
  -6  11  15   42.20   15.20
  -6  11  15   34.10   13.00
  -6  11  15   43.90   13.40
   6 -11 -15   48.20    9.00
   6 -11 -15   50.69    6.80
   6 -11 -15   45.50    6.50
   6 -11 -15   48.00    7.30
   6 -11 -15   56.29    6.70
   6 -11 -15   47.20    8.40
   6 -11 -15   56.49   10.40
  -5   9  16  150.48   16.60
  -5   9  16  138.59   12.20
  -5   9  16  113.89   20.50
  -5   9  16  147.09   26.00
  -5   9  16  131.69   22.70
   5  -9 -16  133.59   14.80
   5  -9 -16  149.49   11.60
   5  -9 -16  154.18   11.30
   5  -9 -16  157.98   17.60
   5  -9 -16  126.29   12.70
   5  -9 -16  167.98   11.30
   5  -9 -16  149.39   13.90
  -4   7  17  181.58   13.10
  -4   7  17  163.18   23.60
  -4   7  17  144.49   21.70
  -4   7  17  275.87   35.50
   4  -7 -17  169.58   12.30
   4  -7 -17  169.08   12.00
   4  -7 -17  162.78   13.90
   4  -7 -17  152.38   14.10
   4  -7 -17  184.58   14.40
   4  -7 -17  169.98   12.00
   4  -7 -17  194.78   17.10
   4  -7 -17  182.68   12.30
  -3   5  18   15.20   10.60
  -3   5  18    4.90    2.10
  -3   5  18    2.80    1.80
  -3   5  18    1.60    4.50
  -3   5  18    3.00    1.60
  -3   5  18    4.50    1.80
  -3   5  18   15.40    7.40
   3  -5 -18    3.10    1.60
   3  -5 -18    2.90    2.70
   3  -5 -18    4.70    1.60
   3  -5 -18    3.20    1.60
   3  -5 -18    9.10    4.80
   3  -5 -18    5.70    2.60
   3  -5 -18    3.20    2.80
   3  -5 -18    4.70    1.80
  -2   3  19   10.10    6.10
  -2   3  19    0.90    5.80
  -2   3  19    5.40    1.70
  -2   3  19    6.80    1.90
  -2   3  19   -1.60    4.80
  -2   3  19    3.40    2.20
   2  -3 -19    3.10    2.60
   2  -3 -19    6.60    2.00
   2  -3 -19    2.60    1.90
   2  -3 -19    5.10    1.80
   2  -3 -19    8.00    2.00
   2  -3 -19    1.80    1.90
   2  -3 -19    8.80    3.40
  -1   1  20  113.39   20.60
  -1   1  20  145.79   10.90
  -1   1  20  124.49   10.00
  -1   1  20  137.79   10.10
  -1   1  20  136.59   16.70
  -1   1  20  138.09   24.30
   1  -1 -20  154.08   10.40
   1  -1 -20  137.99   11.80
   1  -1 -20  151.08    9.00
   1  -1 -20  136.09   19.90
   1  -1 -20  143.09    8.80
   1  -1 -20  139.79   11.30
   1  -1 -20  133.59   10.50
   1  -1 -20  145.09   11.90
   1  -1 -20  136.69   10.50
   0  -1  21  124.19   11.20
   0  -1  21  116.39    9.70
   0  -1  21  141.49   12.80
   0  -1  21  137.19   22.10
   0  -1  21  125.09   10.40
   0   1 -21  125.29   10.20
   0   1 -21  136.49   11.50
   0   1 -21  117.09   17.80
   0   1 -21  130.99   10.50
   0   1 -21  147.19   13.40
   0   1 -21  141.39   11.50
   0   1 -21  110.79   11.10
   1  -3  22   43.10   12.60
   1  -3  22   35.20    5.90
   1  -3  22   48.90   14.10
   1  -3  22   40.30    6.90
  -1   3 -22   43.70   10.40
  -1   3 -22   52.39    7.70
  -1   3 -22   42.50    6.50
  -1   3 -22   44.50    7.10
  -1   3 -22   36.70    6.10
  -1   3 -22   37.20    7.00
  -1   3 -22   44.90    7.60
  -1   3 -22   50.29    6.70
   2  -5  23   91.69   10.50
   2  -5  23  104.29   12.50
   2  -5  23   83.99   19.10
   2  -5  23   77.69   17.10
  -2   5 -23  112.99   12.10
  -2   5 -23   83.49    9.80
  -2   5 -23   91.59   11.20
  -2   5 -23   83.59   14.50
  -2   5 -23   97.49   10.80
  -2   5 -23   76.59   10.90
  -2   5 -23   85.69   13.30
   3  -7  24    9.40    4.60
   3  -7  24   16.10    3.00
   3  -7  24   19.40   10.60
   3  -7  24    6.90    7.10
   3  -7  24   17.30    3.20
  -3   7 -24    8.60    4.00
  -3   7 -24   17.40    4.70
  -3   7 -24   19.00    5.70
  -3   7 -24   11.60    4.60
  -7  13  13   19.40    4.60
  -7  13  13   25.70   11.10
  -7  13  13   27.10   12.40
  -7  13  13   26.80    4.90
   7 -13 -13   23.80    7.10
   7 -13 -13   34.50    6.10
   7 -13 -13   25.40    5.00
   7 -13 -13   24.50    7.00
   7 -13 -13   38.50    7.10
  -6  11  14   73.99    8.00
  -6  11  14   73.29   17.60
  -6  11  14   66.29    7.70
  -6  11  14   47.90   15.60
  -6  11  14   83.49   18.20
   6 -11 -14   77.79   12.40
   6 -11 -14   72.49    8.50
   6 -11 -14   57.09   13.60
   6 -11 -14   67.29   11.40
   6 -11 -14   64.29    7.60
  -5   9  15   92.49   17.80
  -5   9  15   86.69    7.70
  -5   9  15   73.79    9.30
  -5   9  15   83.59   17.50
  -5   9  15  114.69   22.20
   5  -9 -15   67.79    9.90
   5  -9 -15   90.39    7.90
   5  -9 -15   68.49    9.70
   5  -9 -15   89.59    7.90
   5  -9 -15  117.89   12.20
   5  -9 -15   81.19    7.40
   5  -9 -15   81.09   10.60
   5  -9 -15  111.49   13.90
  -4   7  16    6.40    2.20
  -4   7  16   -3.80    3.00
  -4   7  16   -0.20    8.70
  -4   7  16   10.10    7.20
  -4   7  16    9.70    3.10
   4  -7 -16    6.40    3.40
   4  -7 -16   11.50    2.70
   4  -7 -16    3.60    2.70
   4  -7 -16    9.10    2.40
   4  -7 -16    5.90    2.20
   4  -7 -16    8.50    2.60
   4  -7 -16    8.30    4.60
   4  -7 -16    7.20    3.30
  -3   5  17   12.60    8.60
  -3   5  17    3.80    1.70
  -3   5  17    7.10    5.60
  -3   5  17   -1.70    5.10
  -3   5  17    9.90    2.50
  -3   5  17    7.40    2.00
   3  -5 -17   12.60    2.70
   3  -5 -17   10.10    3.30
   3  -5 -17    3.20    2.60
   3  -5 -17    6.20    1.90
   3  -5 -17    7.30    2.10
   3  -5 -17    7.80    4.00
   3  -5 -17    9.80    2.40
   3  -5 -17    7.80    2.90
  -2   3  18   49.70    5.60
  -2   3  18   66.79   16.50
  -2   3  18   47.70    4.50
  -2   3  18   33.90    9.30
  -2   3  18   51.59    9.80
  -2   3  18   34.50    4.40
  -2   3  18   64.59    6.50
  -2   3  18   41.30   12.00
   2  -3 -18   46.20    5.10
   2  -3 -18   49.40    5.80
   2  -3 -18   50.79    4.60
   2  -3 -18   59.29    6.10
   2  -3 -18   42.70    6.20
   2  -3 -18   58.09    6.50
  -1   1  19  289.47   31.40
  -1   1  19  345.07   22.10
  -1   1  19  355.86   22.10
  -1   1  19  356.06   22.80
  -1   1  19  358.96   34.10
  -1   1  19  364.66   27.60
   1  -1 -19  346.97   23.60
   1  -1 -19  368.06   21.20
   1  -1 -19  339.67   22.50
   1  -1 -19  302.57   28.70
   1  -1 -19  331.07   23.10
   1  -1 -19  363.06   22.70
   1  -1 -19  357.46   22.30
   1  -1 -19  396.56   24.30
   0  -1  20   82.89    9.50
   0  -1  20   80.89    7.60
   0  -1  20   73.19    7.10
   0  -1  20   57.19   13.90
   0  -1  20   53.99   14.20
   0  -1  20   85.89    7.40
   0   1 -20   98.59   10.00
   0   1 -20   86.19    9.80
   0   1 -20   87.79    7.40
   0   1 -20   84.09    7.80
   0   1 -20   74.69   13.90
   0   1 -20   86.19    9.40
   0   1 -20   99.39   11.60
   0   1 -20   78.99    8.50
   1  -3  21   -0.60    2.20
   1  -3  21   -1.40    1.40
   1  -3  21   -2.10    1.10
   1  -3  21   -2.20    4.20
   1  -3  21    5.20    6.30
  -1   3 -21   -1.60    1.70
  -1   3 -21   -1.10    2.30
  -1   3 -21    2.60    2.60
  -1   3 -21    1.10    2.50
  -1   3 -21   -0.70    1.50
  -1   3 -21   -1.80    1.80
  -1   3 -21    6.20    5.20
  -1   3 -21   -0.10    1.50
   2  -5  22   56.69   14.80
   2  -5  22   50.59    8.20
   2  -5  22   38.70   11.40
   2  -5  22   30.70    5.90
  -2   5 -22   41.00    7.50
  -2   5 -22   41.00    7.20
  -2   5 -22   31.40    5.90
  -2   5 -22   37.50    6.30
  -2   5 -22   32.90    9.90
  -2   5 -22   46.90    7.60
  -2   5 -22   44.00    7.50
  -2   5 -22   39.40    6.30
   3  -7  23   49.10   15.20
   3  -7  23   66.59   10.20
   3  -7  23   54.89   13.30
  -3   7 -23   27.90    8.40
  -3   7 -23   44.50    7.90
  -3   7 -23   45.40    8.10
  -3   7 -23   34.00    6.60
  -3   7 -23   50.99    7.50
  -3   7 -23   42.40    7.30
  -3   7 -23   35.10    7.20
   4  -9  24   66.29   17.50
   4  -9  24   46.10    8.20
   4  -9  24   62.29    8.10
   4  -9  24   50.69    7.50
   4  -9  24   65.59   14.90
   4  -9  24   63.19   10.80
  -4   9 -24   74.99    9.90
  -4   9 -24   38.30    7.30
  -4   9 -24   61.09    9.80
  -4   9 -24   54.09    9.00
  -4   9 -24   47.90    8.10
  -4   9 -24   67.59   11.00
  -7  13  12   23.00    4.80
  -7  13  12   26.10    5.10
  -7  13  12   19.20   10.90
  -7  13  12   12.10    8.80
   7 -13 -12   21.60    5.00
   7 -13 -12   29.20    5.60
   7 -13 -12   27.00    7.30
   7 -13 -12   19.20    5.40
   7 -13 -12   13.30    4.50
   7 -13 -12   28.70    7.20
  -6  11  13  132.49   24.00
  -6  11  13   88.99   20.50
  -6  11  13  148.19   11.50
  -6  11  13  145.59   22.80
  -6  11  13  151.78   11.50
   6 -11 -13  154.18   14.20
   6 -11 -13  120.49   15.00
   6 -11 -13  129.09   12.00
   6 -11 -13  126.29   11.50
   6 -11 -13  144.09   11.40
   6 -11 -13  133.09   16.70
   6 -11 -13  141.59   11.70
  -5   9  14  275.97   28.90
  -5   9  14  284.67   20.50
  -5   9  14  299.37   19.20
  -5   9  14  295.27   19.30
   5  -9 -14  303.27   21.70
   5  -9 -14  290.07   19.10
   5  -9 -14  272.77   21.10
   5  -9 -14  237.48   20.30
   5  -9 -14  279.07   23.00
   5  -9 -14  312.47   20.50
   5  -9 -14  282.67   19.80
   5  -9 -14  257.77   19.20
  -4   7  15  268.17   28.20
  -4   7  15  310.27   20.70
  -4   7  15  325.87   20.90
  -4   7  15  361.36   30.60
  -4   7  15  324.07   33.80
  -4   7  15  326.57   21.80
   4  -7 -15  344.97   23.00
   4  -7 -15  348.77   25.30
   4  -7 -15  335.97   21.00
   4  -7 -15  316.97   20.60
   4  -7 -15  331.57   22.50
   4  -7 -15  324.27   21.10
   4  -7 -15  265.87   21.90
  -3   5  16   -1.00    5.30
  -3   5  16    3.70    5.00
  -3   5  16    9.00    2.40
  -3   5  16    3.30    2.00
  -3   5  16    3.90    1.90
  -3   5  16    0.70    4.90
  -3   5  16    3.90    1.70
   3  -5 -16    4.70    1.90
   3  -5 -16    4.20    1.80
   3  -5 -16    7.50    2.00
   3  -5 -16    7.40    2.30
   3  -5 -16    5.70    2.60
   3  -5 -16    3.10    2.50
   3  -5 -16    3.50    2.50
   3  -5 -16    7.50    3.80
  -2   3  17   91.29   14.60
  -2   3  17  130.39    8.60
  -2   3  17  132.19   19.80
  -2   3  17  113.49    8.90
  -2   3  17  114.39   14.80
   2  -3 -17  122.59   10.00
   2  -3 -17  110.59    8.70
   2  -3 -17   98.19    9.60
   2  -3 -17  120.19    9.10
   2  -3 -17  120.19    9.30
   2  -3 -17  126.09    8.90
  -1   1  18   62.79    5.70
  -1   1  18   63.49   14.90
  -1   1  18   63.39    6.90
  -1   1  18   63.69   14.60
  -1   1  18   68.99    5.80
  -1   1  18   86.89   12.10
   1  -1 -18   66.59    7.80
   1  -1 -18   72.79    7.70
   1  -1 -18   61.69    5.80
   1  -1 -18   81.29   14.00
   1  -1 -18   67.39    9.70
   1  -1 -18   60.29    6.60
   1  -1 -18   71.79    5.30
   1  -1 -18   66.79    5.20
   0  -1  19   79.29   10.20
   0  -1  19  114.49   18.90
   0  -1  19   82.29    7.00
   0  -1  19   82.39    7.50
   0  -1  19   88.09   17.80
   0  -1  19   68.19    8.40
   0  -1  19   74.59    6.80
   0   1 -19   69.79    8.40
   0   1 -19   71.59    7.90
   0   1 -19   65.69    8.50
   0   1 -19   86.59    7.60
   0   1 -19  105.69   15.10
   0   1 -19   82.89    9.00
   0   1 -19   65.79    9.70
   0   1 -19   82.29    7.10
   1  -3  20   94.89   17.10
   1  -3  20  112.19    9.40
   1  -3  20  108.69   19.70
   1  -3  20   98.69   10.90
   1  -3  20   93.29    8.40
  -1   3 -20   90.09   10.30
  -1   3 -20   82.19   10.20
  -1   3 -20  100.49   11.50
  -1   3 -20   89.19   10.70
  -1   3 -20   95.99    8.70
  -1   3 -20  108.49    9.50
  -1   3 -20  139.49   16.80
   2  -5  21    0.00    1.20
   2  -5  21    2.00    2.50
   2  -5  21   -3.50    4.70
   2  -5  21    2.20    1.60
   2  -5  21   -2.50    1.30
   2  -5  21   -2.80    4.50
  -2   5 -21    1.70    4.10
  -2   5 -21   -0.80    1.70
  -2   5 -21   -0.80    1.90
  -2   5 -21    1.80    2.40
  -2   5 -21    0.10    2.40
  -2   5 -21   -0.20    2.30
  -2   5 -21    1.50    2.70
   3  -7  22   52.29    8.60
   3  -7  22   39.10    6.80
   3  -7  22   50.89   14.70
   3  -7  22   45.50    6.20
   3  -7  22   42.90    6.20
   3  -7  22   42.50   11.80
  -3   7 -22   33.70    6.80
  -3   7 -22   45.30    7.20
  -3   7 -22   27.30    6.60
  -3   7 -22   49.80   10.80
  -3   7 -22   45.80    8.00
  -3   7 -22   53.79    7.50
   4  -9  23  104.09   11.30
   4  -9  23   76.39   19.10
   4  -9  23  136.19   15.90
   4  -9  23  115.59   10.60
   4  -9  23  107.29   12.60
   4  -9  23   73.79   15.20
  -4   9 -23   95.09   12.60
  -4   9 -23  120.99   12.60
  -4   9 -23  100.49   12.20
  -4   9 -23   83.49   12.70
  -4   9 -23  100.69   12.60
  -7  13  11   26.90    5.30
  -7  13  11   29.00   12.60
  -7  13  11   15.70    9.10
  -7  13  11   37.40    6.60
   7 -13 -11   29.40    8.80
   7 -13 -11   10.50    4.10
   7 -13 -11   17.00    4.60
   7 -13 -11   26.00    7.00
   7 -13 -11   24.60    5.00
   7 -13 -11   32.60    6.60
  -6  11  12   79.89   18.70
  -6  11  12   65.19    7.80
  -6  11  12   77.69    8.20
  -6  11  12   65.39   15.00
  -6  11  12   85.29   19.20
   6 -11 -12   81.29   10.80
   6 -11 -12   60.09    9.40
   6 -11 -12   57.79    8.40
   6 -11 -12   60.89    8.00
   6 -11 -12   68.49    8.70
   6 -11 -12   72.09   11.40
   6 -11 -12   63.49    7.70
  -5   9  13   -5.70    3.90
  -5   9  13   -7.00    3.20
  -5   9  13   -0.60    6.30
  -5   9  13   -1.50    1.30
  -5   9  13    0.30    1.60
  -5   9  13   -1.40    1.90
   5  -9 -13    0.30    2.10
   5  -9 -13    2.30    2.10
   5  -9 -13    6.10    3.20
   5  -9 -13    0.40    2.20
   5  -9 -13   -0.50    2.90
   5  -9 -13   -0.80    1.60
   5  -9 -13    3.90    1.90
   5  -9 -13   -0.10    2.60
  -4   7  14  159.78   12.80
  -4   7  14  182.48   13.00
  -4   7  14  176.78   23.80
  -4   7  14  199.78   21.30
  -4   7  14  178.48   13.80
  -4   7  14  250.57   26.90
   4  -7 -14  195.58   14.70
   4  -7 -14  169.98   14.40
   4  -7 -14  200.18   14.60
   4  -7 -14  191.88   13.00
   4  -7 -14  176.78   15.70
   4  -7 -14  162.88   15.80
   4  -7 -14  183.48   13.20
  -3   5  15  182.98   18.50
  -3   5  15  173.48   11.80
  -3   5  15  159.88   11.70
  -3   5  15  160.88   24.60
  -3   5  15  189.68   22.70
   3  -5 -15  154.98   11.70
   3  -5 -15  179.68   15.50
   3  -5 -15  172.88   12.80
   3  -5 -15  168.98   11.80
   3  -5 -15  162.08   12.70
   3  -5 -15  168.08   11.90
   3  -5 -15  163.48   13.00
   3  -5 -15  160.08   11.50
  -2   3  16   94.29    7.80
  -2   3  16  107.39   18.10
  -2   3  16  127.59   20.50
  -2   3  16  116.89    8.00
  -2   3  16   77.99   13.10
  -2   3  16  102.09    8.30
  -2   3  16  129.99   15.30
   2  -3 -16  105.79    8.30
   2  -3 -16  109.29    8.80
   2  -3 -16  123.49    8.80
   2  -3 -16  137.29   18.00
   2  -3 -16  103.69    8.20
   2  -3 -16  118.09    9.50
   2  -3 -16  110.59    9.30
  -1   1  17  345.27   21.70
  -1   1  17  349.27   31.90
  -1   1  17  324.27   26.30
  -1   1  17  363.66   22.30
  -1   1  17  351.76   21.60
  -1   1  17  444.06   33.90
   1  -1 -17  350.96   21.10
   1  -1 -17  352.06   23.10
   1  -1 -17  331.17   22.10
   1  -1 -17  333.17   21.00
   1  -1 -17  349.77   22.80
   1  -1 -17  349.07   28.50
   1  -1 -17  335.87   22.10
   1  -1 -17  334.37   22.60
   1  -1 -17  351.76   21.80
   0  -1  18  178.38   13.80
   0  -1  18  182.08   12.70
   0  -1  18  164.58   12.90
   0  -1  18  182.88   15.00
   0  -1  18  163.08   23.00
   0  -1  18  188.28   12.60
   0   1 -18  169.08   13.00
   0   1 -18  174.98   15.00
   0   1 -18  192.88   14.00
   0   1 -18  175.28   12.70
   0   1 -18  185.18   17.90
   0   1 -18  185.18   13.10
   0   1 -18  189.88   13.70
   0   1 -18  166.08   13.60
   1  -3  19  120.89   18.00
   1  -3  19  100.49    8.90
   1  -3  19   96.79   10.30
   1  -3  19   74.09    7.80
   1  -3  19  143.59   22.20
   1  -3  19   98.19   10.80
  -1   3 -19   88.89    8.30
  -1   3 -19   91.29   10.60
  -1   3 -19   97.09   11.00
  -1   3 -19   91.89    8.70
  -1   3 -19   96.59    9.00
  -1   3 -19  120.09   15.30
  -1   3 -19  106.09    9.30
   2  -5  20   19.10    3.50
   2  -5  20   18.10    9.90
   2  -5  20   11.50    3.30
   2  -5  20   15.90    4.80
   2  -5  20   18.90    8.00
   2  -5  20   21.90    3.50
  -2   5 -20   15.60    4.40
  -2   5 -20   15.20    5.80
  -2   5 -20   13.10    4.10
  -2   5 -20   15.50    3.80
  -2   5 -20    8.80    3.30
  -2   5 -20   16.30    4.60
  -2   5 -20    8.70    3.90
  -2   5 -20   16.10    4.20
   3  -7  21   31.30    9.40
   3  -7  21   18.50    4.20
   3  -7  21   25.40    5.20
   3  -7  21   18.10    5.40
   3  -7  21   21.50    5.10
   3  -7  21   26.40   10.30
  -3   7 -21   11.50    4.40
  -3   7 -21   25.90    6.50
  -3   7 -21   15.50    4.80
  -3   7 -21   31.50    5.80
  -3   7 -21   21.10    5.60
  -3   7 -21   24.40    5.10
  -3   7 -21   26.70    5.90
   4  -9  22    2.20    4.80
   4  -9  22    3.30    3.10
   4  -9  22   -0.30    5.70
   4  -9  22   -0.90    2.10
   4  -9  22   -3.50    1.70
   4  -9  22   -1.30    1.60
  -4   9 -22    4.00    3.10
  -4   9 -22    0.30    2.30
  -4   9 -22   -2.70    2.00
  -4   9 -22   -2.00    2.00
  -4   9 -22   -0.50    2.40
  -4   9 -22   -0.40    2.20
   5 -11  23   35.10    8.60
   5 -11  23   21.30    9.00
   5 -11  23   35.80   14.10
   5 -11  23   45.30    8.10
   5 -11  23   59.09   13.40
   5 -11  23   57.49    9.50
  -5  11 -23   34.30    7.20
  -5  11 -23   45.80    8.80
  -5  11 -23   45.00    9.40
  -5  11 -23   45.80    9.30
  -5  11 -23   36.40    7.40
  -5  11 -23   50.49    9.20
  -7  13  10   63.99   18.40
  -7  13  10   77.49    9.30
  -7  13  10   82.09    9.60
  -7  13  10   90.09   19.00
   7 -13 -10   75.29   11.90
   7 -13 -10   98.59   11.60
   7 -13 -10   73.99   10.50
   7 -13 -10   87.89    9.90
   7 -13 -10   65.99   10.70
   7 -13 -10   73.19    9.70
  -6  11  11  240.48   17.20
  -6  11  11  195.38   27.20
  -6  11  11  247.88   17.40
   6 -11 -11  235.88   17.20
   6 -11 -11  214.08   18.50
   6 -11 -11  222.38   19.10
   6 -11 -11  256.17   18.60
   6 -11 -11  235.98   17.80
   6 -11 -11  244.68   18.00
   6 -11 -11  261.67   21.10
  -5   9  12  193.58   26.40
  -5   9  12  239.28   26.80
  -5   9  12  207.58   15.40
  -5   9  12  231.88   29.50
  -5   9  12  201.58   15.40
   5  -9 -12  224.78   17.60
   5  -9 -12  247.38   17.50
   5  -9 -12  230.98   15.70
   5  -9 -12  210.28   18.60
   5  -9 -12  205.78   16.20
   5  -9 -12  230.38   16.10
   5  -9 -12  224.88   16.00
   5  -9 -12  215.68   17.20
  -4   7  13  299.27   19.00
  -4   7  13  222.98   25.30
  -4   7  13  316.07   19.40
  -4   7  13  281.17   19.80
  -4   7  13  287.97   19.00
  -4   7  13  267.17   26.10
   4  -7 -13  266.07   20.00
   4  -7 -13  295.97   20.60
   4  -7 -13  297.17   19.00
   4  -7 -13  256.87   22.10
   4  -7 -13  291.27   18.80
   4  -7 -13  304.97   20.30
   4  -7 -13  291.57   19.50
   4  -7 -13  277.17   19.00
  -3   5  14    4.20    5.20
  -3   5  14    0.90    1.90
  -3   5  14    5.80    6.50
  -3   5  14    3.50    4.70
  -3   5  14    4.50    1.80
   3  -5 -14    1.60    1.70
   3  -5 -14    1.50    1.50
   3  -5 -14   10.00    3.80
   3  -5 -14    5.00    1.90
   3  -5 -14    4.30    1.70
   3  -5 -14    4.40    2.60
   3  -5 -14    1.70    2.00
   3  -5 -14    3.60    2.20
  -2   3  15   34.40   10.60
  -2   3  15   42.70   10.90
  -2   3  15   33.90    3.90
  -2   3  15   34.70    8.50
  -2   3  15   17.80    6.30
  -2   3  15   38.20    4.50
  -2   3  15   36.10    4.00
   2  -3 -15   36.60    4.60
   2  -3 -15   34.30    5.50
   2  -3 -15   26.10    9.10
   2  -3 -15   41.80    9.80
   2  -3 -15   29.80    4.40
   2  -3 -15   28.70    4.00
   2  -3 -15   36.90    5.10
   2  -3 -15   40.10    4.20
   2  -3 -15   40.00    4.60
  -1   1  16   10.00    2.50
  -1   1  16    9.20    2.00
  -1   1  16    0.00    5.50
  -1   1  16    9.30    2.10
  -1   1  16   11.50    7.40
   1  -1 -16   10.60    6.20
   1  -1 -16    5.60    2.20
   1  -1 -16   16.30    3.40
   1  -1 -16   12.40    5.90
   1  -1 -16    8.60    2.70
   1  -1 -16    5.50    2.30
   1  -1 -16    9.60    1.90
   1  -1 -16    7.40    1.70
   1  -1 -16    5.30    1.90
   1  -1 -16    7.60    2.00
   0  -1  17    7.40    2.10
   0  -1  17   -0.70    3.80
   0  -1  17    3.30    2.30
   0  -1  17    1.00    4.00
   0  -1  17    2.40    2.70
   0  -1  17    3.70    1.70
   0  -1  17    6.10    2.30
   0   1 -17    8.20    2.30
   0   1 -17    3.90    3.80
   0   1 -17    6.10    2.90
   0   1 -17   -0.60    1.80
   0   1 -17    2.20    1.80
   0   1 -17   -3.70    2.70
   0   1 -17    2.20    2.80
   0   1 -17    6.40    2.40
   0   1 -17    8.00    2.60
   1  -3  18  211.38   15.70
   1  -3  18  222.38   15.90
   1  -3  18  226.08   16.40
   1  -3  18  250.47   17.60
   1  -3  18  278.27   24.50
  -1   3 -18  245.78   17.80
  -1   3 -18  235.28   16.50
  -1   3 -18  227.38   16.30
  -1   3 -18  207.78   16.40
  -1   3 -18  239.38   20.10
  -1   3 -18  238.78   16.90
  -1   3 -18  220.28   16.10
  -1   3 -18  230.58   17.30
   2  -5  19  102.69   18.50
   2  -5  19  100.19   16.10
   2  -5  19   74.59    9.50
   2  -5  19   70.19    6.60
   2  -5  19   63.89    7.70
   2  -5  19   71.19    8.20
  -2   5 -19   58.99    8.40
  -2   5 -19   77.59    9.70
  -2   5 -19   74.29    8.50
  -2   5 -19   70.09    9.30
  -2   5 -19   55.99    8.20
  -2   5 -19   80.79    8.90
  -2   5 -19   69.29    9.00
  -2   5 -19   57.89   10.40
   3  -7  20    1.80    2.20
   3  -7  20    8.60    4.00
   3  -7  20   10.70    3.70
   3  -7  20    2.90    2.80
   3  -7  20    4.40    6.30
   3  -7  20    3.40    4.30
  -3   7 -20    5.50    3.70
  -3   7 -20   10.30    4.10
  -3   7 -20    3.30    2.50
  -3   7 -20    5.40    2.80
  -3   7 -20    5.00    3.20
  -3   7 -20    9.60    3.80
  -3   7 -20    2.50    2.70
   4  -9  21   63.39    9.10
   4  -9  21   56.39    8.70
   4  -9  21   62.79    8.40
   4  -9  21   70.89   10.70
   4  -9  21   46.50   13.60
  -4   9 -21   62.09    8.70
  -4   9 -21   62.59    8.90
  -4   9 -21   70.59   10.70
  -4   9 -21   49.90    8.00
  -4   9 -21   56.69    9.00
  -4   9 -21   62.59    9.50
   5 -11  22   92.49   21.20
   5 -11  22  100.39   12.40
   5 -11  22   89.79   14.50
   5 -11  22   86.89   14.90
   5 -11  22   95.99   12.10
  -5  11 -22   83.99   11.10
  -5  11 -22   73.59   10.30
  -5  11 -22  113.69   13.30
  -5  11 -22   78.79   11.80
  -5  11 -22   51.69   10.70
  -5  11 -22   63.09   11.30
  -8  15   8    5.30    7.80
  -8  15   8    0.60    7.40
  -8  15   8    2.40    3.70
  -8  15   8   -2.20    1.80
   8 -15  -8    3.70    2.80
   8 -15  -8   -1.70    2.40
   8 -15  -8    1.20    3.10
   8 -15  -8    2.80    4.40
   8 -15  -8    4.90    3.70
  -7  13   9    5.20    6.60
  -7  13   9   19.40   11.10
  -7  13   9    8.70    3.30
   7 -13  -9    3.80    3.20
   7 -13  -9    8.90    6.20
   7 -13  -9    2.90    3.60
   7 -13  -9    9.10    3.80
   7 -13  -9    5.50    3.10
   7 -13  -9   14.20    4.10
   7 -13  -9    2.60    3.70
  -6  11  10   30.60    5.00
  -6  11  10   21.60    9.50
  -6  11  10   13.80    4.80
  -6  11  10   11.10    7.60
  -6  11  10   32.50   12.00
  -6  11  10   15.00    3.80
   6 -11 -10   22.00    6.30
   6 -11 -10   21.00    5.30
   6 -11 -10   27.90    5.70
   6 -11 -10   18.60    5.60
   6 -11 -10   29.20    4.90
   6 -11 -10   27.80    5.20
   6 -11 -10   22.80    4.90
  -5   9  11  135.69   20.80
  -5   9  11  213.28   27.60
  -5   9  11  148.39   12.30
  -5   9  11  146.79   11.80
  -5   9  11  121.49   21.80
  -5   9  11  162.78   12.10
  -5   9  11  142.59   13.00
   5  -9 -11  172.18   14.10
   5  -9 -11  151.08   12.30
   5  -9 -11  145.59   13.00
   5  -9 -11  163.88   12.50
   5  -9 -11  180.48   15.50
   5  -9 -11  160.58   12.90
   5  -9 -11  129.59   16.00
   5  -9 -11  171.88   12.10
  -4   7  12  653.53   49.90
  -4   7  12  562.24   45.90
  -4   7  12  649.24   37.80
  -4   7  12  665.83   38.00
  -4   7  12  602.44   38.70
  -4   7  12  591.84   45.40
  -4   7  12  616.14   38.10
   4  -7 -12  574.04   38.90
   4  -7 -12  540.85   41.20
   4  -7 -12  596.44   39.00
   4  -7 -12  626.94   41.10
   4  -7 -12  630.44   37.60
   4  -7 -12  652.43   37.90
   4  -7 -12  631.04   38.00
  -3   5  13  128.59   17.30
  -3   5  13   96.19    7.10
  -3   5  13  111.79   15.60
  -3   5  13   77.79    7.40
  -3   5  13   83.99   16.90
  -3   5  13   73.79    6.70
   3  -5 -13   98.99   16.70
   3  -5 -13   69.19    7.30
   3  -5 -13   96.29   11.10
   3  -5 -13   92.49    7.90
   3  -5 -13   68.59    6.60
   3  -5 -13   85.29    6.80
   3  -5 -13   89.29    7.30
   3  -5 -13  103.39   15.50
  -2   3  14   38.70   10.30
  -2   3  14   26.60    3.70
  -2   3  14   24.20    3.30
  -2   3  14   25.70    3.40
  -2   3  14   34.30    9.40
  -2   3  14   23.90    7.20
   2  -3 -14   24.50    3.60
   2  -3 -14   28.70    4.20
   2  -3 -14   25.70    3.40
   2  -3 -14   35.50    8.50
   2  -3 -14   27.00    3.70
   2  -3 -14   35.20   10.00
   2  -3 -14   34.40    4.30
   2  -3 -14   32.70    4.50
  -1   1  15  243.18   16.50
  -1   1  15  252.67   16.10
  -1   1  15  258.27   16.00
  -1   1  15  271.27   25.00
  -1   1  15  270.07   22.80
  -1   1  15  263.77   24.60
   1  -1 -15  242.28   21.60
   1  -1 -15  253.47   16.90
   1  -1 -15  238.48   16.90
   1  -1 -15  254.67   15.90
   1  -1 -15  239.78   16.40
   1  -1 -15  189.68   22.30
   1  -1 -15  279.27   15.80
   1  -1 -15  243.38   16.10
   1  -1 -15  235.78   16.40
   1  -1 -15  275.37   17.40
   0  -1  16  135.09   19.00
   0  -1  16  193.58   19.80
   0  -1  16  146.19   11.30
   0  -1  16  157.48   12.00
   0  -1  16  152.48   10.90
   0  -1  16  138.29   10.60
   0   1 -16  162.38   11.40
   0   1 -16  154.08   11.60
   0   1 -16  135.19   14.70
   0   1 -16  170.58   13.30
   0   1 -16  161.88   12.10
   0   1 -16  156.18   11.10
   0   1 -16  148.99   20.60
   0   1 -16  177.18   11.80
   0   1 -16  142.89   11.70
   1  -3  17    0.10    4.70
   1  -3  17    0.50    1.30
   1  -3  17    0.60    1.20
   1  -3  17    0.60    1.40
   1  -3  17   -1.70    3.50
   1  -3  17    0.50    1.80
   1  -3  17    1.70    1.40
   1  -3  17    1.30    1.70
  -1   3 -17    0.50    1.50
  -1   3 -17    0.60    1.60
  -1   3 -17    1.80    2.00
  -1   3 -17   -0.70    1.70
  -1   3 -17   -0.10    2.60
  -1   3 -17    0.00    1.90
  -1   3 -17    2.50    1.70
  -1   3 -17   -0.60    1.80
   2  -5  18    7.70    2.50
   2  -5  18    6.60    4.00
   2  -5  18    6.80    2.30
   2  -5  18   11.80    3.80
   2  -5  18    9.10    2.90
   2  -5  18    6.80    5.10
   2  -5  18    3.60    5.40
  -2   5 -18    8.10    2.90
  -2   5 -18    7.60    3.00
  -2   5 -18    8.70    3.20
  -2   5 -18    2.20    2.30
  -2   5 -18    6.50    3.50
  -2   5 -18    5.10    3.10
  -2   5 -18    5.70    2.80
  -2   5 -18   13.20    4.60
   3  -7  19   56.49   13.80
   3  -7  19   68.89    8.80
   3  -7  19  101.39   10.60
   3  -7  19   70.89    8.60
   3  -7  19   89.59   11.30
  -3   7 -19   94.09    9.60
  -3   7 -19   84.69   12.30
  -3   7 -19   72.79    9.20
  -3   7 -19   62.09    9.90
  -3   7 -19   79.19    9.60
  -3   7 -19   63.79    9.40
  -3   7 -19   75.89    9.60
   4  -9  20   21.60    5.70
   4  -9  20   20.40    4.90
   4  -9  20   22.30   10.20
   4  -9  20   16.80    5.80
   4  -9  20   16.50    5.20
   4  -9  20   13.20    4.20
  -4   9 -20   11.50    4.00
  -4   9 -20    6.80    3.60
  -4   9 -20   14.40    4.40
  -4   9 -20   15.60    4.70
  -4   9 -20   12.60    4.80
  -4   9 -20   21.50    5.80
   5 -11  21  111.09    7.50
   5 -11  21   81.79   11.60
   5 -11  21  134.59   23.80
   5 -11  21   96.89    7.40
   5 -11  21  115.99   13.60
  -5  11 -21   98.39   13.10
  -5  11 -21  110.49   12.70
  -5  11 -21   89.79   12.20
  -5  11 -21  105.19   12.70
  -5  11 -21   93.49   13.60
  -5  11 -21   90.69   11.60
  -8  15   7  120.69   11.00
  -8  15   7  108.59   23.90
  -8  15   7   45.60   14.50
  -8  15   7   93.29   11.00
  -8  15   7   99.69    8.30
   8 -15  -7   96.89   13.80
   8 -15  -7   89.29   13.50
   8 -15  -7   95.09   12.40
   8 -15  -7  105.29   11.90
   8 -15  -7  111.39   13.90
  -7  13   8   31.90   12.30
  -7  13   8   37.60   12.70
  -7  13   8   30.90    3.70
  -7  13   8   36.90    6.10
  -7  13   8   33.60    3.70
   7 -13  -8   31.80    6.30
   7 -13  -8   37.60    6.20
   7 -13  -8   22.60    6.90
   7 -13  -8   24.10    6.70
   7 -13  -8   31.20    6.70
   7 -13  -8   36.70    7.10
   7 -13  -8   27.30    6.60
  -6  11   9  388.06   29.70
  -6  11   9  441.86   28.30
  -6  11   9  458.25   40.20
  -6  11   9  399.06   38.00
  -6  11   9  443.16   37.70
  -6  11   9  403.36   27.90
   6 -11  -9  472.75   31.90
   6 -11  -9  419.56   29.20
   6 -11  -9  407.96   29.50
   6 -11  -9  439.66   29.10
   6 -11  -9  440.76   28.30
   6 -11  -9  440.36   29.10
   6 -11  -9  430.26   30.20
  -5   9  10  186.68   13.00
  -5   9  10  202.48   24.50
  -5   9  10  137.59   21.60
  -5   9  10  165.58   12.70
  -5   9  10  181.08   25.40
  -5   9  10  170.98   14.20
  -5   9  10  158.38   13.10
   5  -9 -10  187.18   16.10
   5  -9 -10  176.98   13.70
   5  -9 -10  162.68   13.70
   5  -9 -10  166.38   14.30
   5  -9 -10  156.98   14.10
   5  -9 -10  159.08   12.70
   5  -9 -10  168.88   13.20
   5  -9 -10  184.68   13.60
  -4   7  11   31.50    8.70
  -4   7  11   44.70   12.00
  -4   7  11   36.00    4.80
  -4   7  11   42.50    6.20
  -4   7  11   35.40    5.00
  -4   7  11   44.20    5.30
  -4   7  11   41.20   11.00
   4  -7 -11   42.30    6.10
   4  -7 -11   43.80    5.50
   4  -7 -11   44.40    5.20
   4  -7 -11   37.40    5.90
   4  -7 -11   40.40    5.30
   4  -7 -11   35.70    5.30
   4  -7 -11   38.30    6.00
   4  -7 -11   33.10    6.70
   4  -7 -11   49.00   11.10
  -3   5  12   50.69    6.10
  -3   5  12   32.90   10.30
  -3   5  12   56.09    5.20
  -3   5  12   57.69   11.30
  -3   5  12   57.79    6.00
  -3   5  12   46.60   10.20
   3  -5 -12   50.09    5.50
   3  -5 -12   67.19    6.10
   3  -5 -12   64.59   13.30
   3  -5 -12   53.09    6.50
   3  -5 -12   61.19    6.80
   3  -5 -12   54.29    5.10
   3  -5 -12   58.39    8.50
   3  -5 -12   70.09   12.70
   3  -5 -12   48.70    5.80
   3  -5 -12   53.29    5.90
  -2   3  13   21.90    3.30
  -2   3  13   26.90    3.40
  -2   3  13   25.80    6.90
  -2   3  13   23.80    8.70
  -2   3  13   32.00    9.10
  -2   3  13   14.10    5.10
  -2   3  13   23.40    3.30
   2  -3 -13   22.60    3.80
   2  -3 -13   24.30    3.40
   2  -3 -13   27.10    3.30
   2  -3 -13   14.50    3.10
   2  -3 -13   23.80    3.50
   2  -3 -13   31.70    4.20
   2  -3 -13   45.90    9.60
   2  -3 -13   25.70    8.20
  -1   1  14   53.79    4.90
  -1   1  14   53.89   11.60
  -1   1  14   54.09    4.50
  -1   1  14   49.40    4.40
  -1   1  14   38.10    7.60
  -1   1  14   35.40    5.00
  -1   1  14   39.80    9.70
   1  -1 -14   49.20    5.80
   1  -1 -14   42.60    5.60
   1  -1 -14   56.79    4.90
   1  -1 -14   57.99    5.00
   1  -1 -14   43.70    4.00
   1  -1 -14   48.40    4.50
   1  -1 -14   72.99   11.50
   0  -1  15   48.80    5.30
   0  -1  15   51.29   11.60
   0  -1  15   54.19    5.90
   0  -1  15   68.19   12.00
   0  -1  15   54.69    7.50
   0  -1  15   44.60    6.10
   0  -1  15   51.29    4.90
   0   1 -15   43.90   10.20
   0   1 -15   70.99   10.40
   0   1 -15   42.50    6.60
   0   1 -15   53.99    6.20
   0   1 -15   59.29    6.70
   0   1 -15   61.79    5.60
   0   1 -15   53.49    5.10
   0   1 -15   60.89    5.50
   0   1 -15   46.40    6.20
   1  -3  16  213.08   15.40
   1  -3  16  194.68   13.10
   1  -3  16  204.68   13.40
   1  -3  16  185.98   14.40
   1  -3  16  209.58   21.60
   1  -3  16  205.48   14.10
   1  -3  16  188.28   14.00
  -1   3 -16  222.08   15.10
  -1   3 -16  186.68   14.10
  -1   3 -16  194.18   17.00
  -1   3 -16  207.78   15.30
  -1   3 -16  199.48   14.40
  -1   3 -16  222.98   15.80
  -1   3 -16  198.38   14.30
  -1   3 -16  218.98   14.90
   2  -5  17   49.40    6.80
   2  -5  17   57.79    6.90
   2  -5  17   65.89    6.90
   2  -5  17   33.10    8.50
   2  -5  17   47.30    7.50
   2  -5  17   56.19   13.10
   2  -5  17   64.89    7.40
   2  -5  17   60.89    8.30
  -2   5 -17   68.79    8.50
  -2   5 -17   71.49    8.30
  -2   5 -17   63.69    7.30
  -2   5 -17   50.99    6.70
  -2   5 -17   63.79    8.40
  -2   5 -17   73.49    8.70
  -2   5 -17   54.69    7.00
   3  -7  18  179.28   15.00
   3  -7  18  181.68   14.70
   3  -7  18  181.78   15.00
   3  -7  18  191.38   14.70
   3  -7  18  207.38   16.40
   3  -7  18  174.48   14.60
   3  -7  18  154.88   23.40
  -3   7 -18  214.08   16.00
  -3   7 -18  183.98   15.70
  -3   7 -18  202.18   15.40
  -3   7 -18  192.18   15.00
  -3   7 -18  198.08   14.80
  -3   7 -18  187.98   15.30
   4  -9  19   37.20    7.40
   4  -9  19   72.99    9.30
   4  -9  19   57.39   14.90
   4  -9  19   61.09    9.10
   4  -9  19   50.59    9.20
   4  -9  19   64.59    4.80
   4  -9  19   71.49    9.70
   4  -9  19   57.09    4.60
  -4   9 -19   58.69    8.80
  -4   9 -19   75.09    8.90
  -4   9 -19   60.59    8.30
  -4   9 -19   58.89    9.50
  -4   9 -19   61.89    9.30
  -4   9 -19   71.89    9.30
   5 -11  20   53.09    8.80
   5 -11  20   52.09   15.10
   5 -11  20   69.69   10.20
   5 -11  20   65.89   10.10
   5 -11  20   59.89   10.50
   5 -11  20   49.10    5.70
  -5  11 -20   67.09    9.70
  -5  11 -20   59.09    9.40
  -5  11 -20   50.09    8.30
  -5  11 -20   65.69   10.40
  -5  11 -20   67.09   12.40
  -5  11 -20   62.19    9.10
  -8  15   6   17.00   10.50
  -8  15   6   16.30    4.70
  -8  15   6   10.20    3.60
  -8  15   6   24.80    5.40
  -8  15   6   10.70    7.90
  -8  15   6    9.50    3.00
   8 -15  -6   13.80    5.50
   8 -15  -6   10.70    4.90
   8 -15  -6   12.50    4.80
   8 -15  -6    5.60    4.00
   8 -15  -6    2.70    3.40
  -7  13   7    6.10    2.60
  -7  13   7    7.40    6.70
  -7  13   7    8.00    3.20
  -7  13   7    2.70    1.70
  -7  13   7    4.30    8.10
   7 -13  -7    6.20    3.40
   7 -13  -7    0.70    2.60
   7 -13  -7    6.10    4.30
   7 -13  -7   11.70    4.90
   7 -13  -7   10.60    3.60
   7 -13  -7    7.50    3.80
   7 -13  -7    4.40    4.00
  -6  11   8    0.70    1.40
  -6  11   8   -0.20    2.10
  -6  11   8   -0.30    5.50
  -6  11   8    3.10    1.40
  -6  11   8   -0.70    5.30
  -6  11   8   -1.00    2.70
  -6  11   8    1.30    2.30
  -6  11   8    9.40    5.40
   6 -11  -8   -2.10    2.10
   6 -11  -8    4.80    3.30
   6 -11  -8    0.50    2.50
   6 -11  -8   -0.10    1.90
   6 -11  -8    0.10    1.90
   6 -11  -8    2.00    3.20
   6 -11  -8    2.70    2.20
   6 -11  -8   -2.80    2.70
  -5   9   9  221.28   15.10
  -5   9   9  252.57   25.10
  -5   9   9  203.78   21.10
  -5   9   9  202.98   15.40
  -5   9   9  219.18   15.10
  -5   9   9  215.48   27.30
  -5   9   9  219.08   16.40
   5  -9  -9  196.38   16.20
   5  -9  -9  214.08   15.50
   5  -9  -9  196.68   15.30
   5  -9  -9  178.78   15.40
   5  -9  -9  201.28   15.60
   5  -9  -9  230.78   18.40
   5  -9  -9  204.78   14.90
   5  -9  -9  187.08   15.80
  -4   7  10  753.72   47.70
  -4   7  10  743.33   46.60
  -4   7  10  777.52   47.00
  -4   7  10  816.32   46.80
  -4   7  10  756.62   53.59
  -4   7  10  722.23   56.39
   4  -7 -10  760.82   46.60
   4  -7 -10  784.32   49.60
   4  -7 -10  831.42   47.70
   4  -7 -10  683.43   53.99
   4  -7 -10  847.52   48.20
   4  -7 -10  776.32   46.90
   4  -7 -10  785.62   47.90
   4  -7 -10  779.42   47.30
   4  -7 -10  790.12   47.10
  -3   5  11   14.50    2.70
  -3   5  11   14.40    6.00
  -3   5  11   17.80    3.10
  -3   5  11   30.80   10.10
  -3   5  11   14.30    5.70
  -3   5  11   16.40    2.90
  -3   5  11   12.20    3.10
   3  -5 -11   23.50    7.90
   3  -5 -11   14.60    3.00
   3  -5 -11   14.50    2.70
   3  -5 -11   17.30    3.20
   3  -5 -11   14.80    7.10
   3  -5 -11   14.50    4.10
   3  -5 -11   11.20    3.00
   3  -5 -11   15.40    2.80
   3  -5 -11   18.30    3.40
  -2   3  12  115.39    8.20
  -2   3  12  105.69   16.40
  -2   3  12   99.99   13.70
  -2   3  12  118.99    8.40
  -2   3  12   91.49   14.70
  -2   3  12  146.09   16.60
   2  -3 -12  120.79    8.80
   2  -3 -12   76.99   13.00
   2  -3 -12  121.39    8.60
   2  -3 -12  118.39    8.80
   2  -3 -12  118.89    8.20
   2  -3 -12  117.19    8.40
   2  -3 -12  107.89    8.30
   2  -3 -12  115.79   14.90
   2  -3 -12   99.39   16.00
   2  -3 -12  116.09    8.70
  -1   1  13  395.06   23.70
  -1   1  13  398.96   31.30
  -1   1  13  404.26   28.00
  -1   1  13  441.86   32.10
  -1   1  13  383.26   23.60
  -1   1  13  392.96   24.10
   1  -1 -13  381.36   24.50
   1  -1 -13  389.46   24.50
   1  -1 -13  372.66   29.00
   1  -1 -13  435.56   32.10
   1  -1 -13  363.66   23.30
   1  -1 -13  376.66   24.00
   1  -1 -13  405.56   24.30
   1  -1 -13  383.06   24.10
   1  -1 -13  383.36   23.70
   0  -1  14  201.98   17.50
   0  -1  14  131.39   11.70
   0  -1  14  131.19   18.70
   0  -1  14  154.68   10.40
   0  -1  14  138.89   11.00
   0  -1  14  146.39   10.60
   0  -1  14  159.48   10.30
   0   1 -14  102.79   14.00
   0   1 -14  146.09   10.80
   0   1 -14  142.99   11.00
   0   1 -14  147.19   10.40
   0   1 -14  147.19   11.20
   0   1 -14  167.38   12.40
   0   1 -14  113.49   17.30
   1  -3  15    4.40    1.90
   1  -3  15    9.60    2.10
   1  -3  15    5.20    1.90
   1  -3  15    3.30    1.60
   1  -3  15    3.10    3.80
   1  -3  15    0.00    1.70
   1  -3  15    3.60    4.70
   1  -3  15    5.40    3.10
  -1   3 -15    3.40    1.80
  -1   3 -15    9.40    2.50
  -1   3 -15    8.50    2.90
  -1   3 -15    4.60    2.20
  -1   3 -15    3.10    2.00
  -1   3 -15    4.20    3.20
  -1   3 -15    3.80    1.90
  -1   3 -15    3.10    2.20
  -1   3 -15    4.80    2.40
   2  -5  16   20.10    4.10
   2  -5  16   26.90    4.40
   2  -5  16   27.10    4.70
   2  -5  16   20.70    3.90
   2  -5  16   21.90    5.80
   2  -5  16   10.70    6.20
  -2   5 -16   16.10    3.50
  -2   5 -16   20.70    4.40
  -2   5 -16   29.70    5.50
  -2   5 -16   20.10    3.40
  -2   5 -16   28.00    5.20
  -2   5 -16   23.80    4.30
  -2   5 -16   18.40    3.80
  -2   5 -16   28.70    5.00
   3  -7  17   24.20    5.30
   3  -7  17   27.50    5.30
   3  -7  17   22.90    5.10
   3  -7  17   19.40    8.50
   3  -7  17   25.00    5.00
   3  -7  17   24.70    5.00
   3  -7  17   37.50    6.90
  -3   7 -17   34.50    6.60
  -3   7 -17   27.20    6.00
  -3   7 -17   22.80    5.40
  -3   7 -17   28.50    5.40
  -3   7 -17   30.90    5.70
  -3   7 -17   20.40    5.20
   4  -9  18   32.60   11.80
   4  -9  18   13.60    4.40
   4  -9  18   39.10    6.90
   4  -9  18   19.80    5.60
   4  -9  18   22.90    5.30
   4  -9  18   21.90    3.10
   4  -9  18   23.10    5.60
   4  -9  18   19.90    3.00
  -4   9 -18   27.60    5.60
  -4   9 -18   27.10    5.30
  -4   9 -18   24.30    6.10
  -4   9 -18   20.70    6.90
  -4   9 -18   24.00    5.30
  -4   9 -18   19.30    5.30
  -4   9 -18   21.40    5.50
   5 -11  19  270.37   21.10
   5 -11  19  300.67   21.90
   5 -11  19  202.18   29.70
   5 -11  19  223.38   20.00
   5 -11  19  252.17   17.60
   5 -11  19  265.27   17.80
   5 -11  19  294.67   22.90
   5 -11  19  311.27   24.40
  -5  11 -19  286.27   21.80
  -5  11 -19  244.78   20.30
  -5  11 -19  238.78   20.70
  -5  11 -19  276.17   20.60
  -5  11 -19  262.67   20.70
   6 -13  20  158.08   14.00
   6 -13  20  120.79   16.10
   6 -13  20  137.79   15.40
   6 -13  20  113.09   14.70
   6 -13  20  119.29   10.10
   6 -13  20   78.09   19.20
   6 -13  20  118.79   10.30
  -6  13 -20  106.39   13.90
  -6  13 -20   97.49   14.00
  -6  13 -20  124.69   14.20
  -6  13 -20   94.69   13.70
  -8  15   5   48.40    6.50
  -8  15   5   46.70    7.80
  -8  15   5   44.40    7.00
  -8  15   5   47.70    7.60
  -8  15   5   46.40   15.10
  -8  15   5   20.30   10.50
   8 -15  -5   53.49    9.70
   8 -15  -5   58.89    9.80
   8 -15  -5   33.30    8.20
   8 -15  -5   40.10    8.90
   8 -15  -5   48.60    7.90
   8 -15  -5   57.89    9.20
  -7  13   6   35.30   11.10
  -7  13   6   45.60    6.50
  -7  13   6   52.49    7.40
  -7  13   6   52.29   16.10
  -7  13   6   43.40    6.80
  -7  13   6   49.50    5.90
   7 -13  -6   44.30    7.60
   7 -13  -6   44.80    7.60
   7 -13  -6   29.50    7.40
   7 -13  -6   43.20    6.80
   7 -13  -6   46.80    8.40
   7 -13  -6   41.60    8.40
  -6  11   7  635.24   43.10
  -6  11   7  667.03   40.80
  -6  11   7  629.34   48.10
  -6  11   7  658.23   38.60
  -6  11   7  636.84   42.50
  -6  11   7  618.54   39.20
  -6  11   7  623.54   51.39
   6 -11  -7  654.73   40.60
   6 -11  -7  668.83   41.40
   6 -11  -7  643.64   43.20
   6 -11  -7  660.63   42.10
   6 -11  -7  628.34   41.50
   6 -11  -7  643.04   42.40
   6 -11  -7  663.63   41.50
   6 -11  -7  601.34   41.80
  -5   9   8  167.28   23.10
  -5   9   8  161.48   12.90
  -5   9   8  187.68   20.60
  -5   9   8  145.99    9.60
  -5   9   8  134.89   11.20
  -5   9   8  146.79    9.40
  -5   9   8  160.08   20.60
   5  -9  -8  132.89   11.90
   5  -9  -8  152.98   12.90
   5  -9  -8  141.39   11.80
   5  -9  -8  130.79   12.20
   5  -9  -8  158.98   12.10
   5  -9  -8  137.59   11.80
   5  -9  -8  135.89   13.20
   5  -9  -8  131.69   11.10
  -4   7   9   -0.30    3.90
  -4   7   9    6.70    2.30
  -4   7   9    0.90    5.00
  -4   7   9    6.30    5.30
  -4   7   9   12.00    2.70
  -4   7   9   10.50    2.60
  -4   7   9   10.30    3.20
   4  -7  -9    7.20    2.50
   4  -7  -9    5.60    3.00
   4  -7  -9    3.10    2.10
   4  -7  -9    9.50    5.70
   4  -7  -9    7.50    2.80
   4  -7  -9   10.90    2.80
   4  -7  -9   10.40    3.30
   4  -7  -9    5.40    1.90
   4  -7  -9    4.60    5.00
   4  -7  -9    8.30    2.50
  -3   5  10   28.30    4.30
  -3   5  10   26.10    3.70
  -3   5  10   18.00    7.80
  -3   5  10   30.50    3.90
  -3   5  10   34.80    8.10
  -3   5  10   22.30    3.60
   3  -5 -10   28.90    7.70
   3  -5 -10   27.80    4.40
   3  -5 -10   31.60    4.40
   3  -5 -10   15.60    6.60
   3  -5 -10   17.30    4.40
   3  -5 -10   25.60    3.90
   3  -5 -10   33.20    4.60
   3  -5 -10   24.00    3.60
   3  -5 -10   31.70    5.10
   3  -5 -10   31.30    3.80
  -2   3  11    0.00    1.20
  -2   3  11    4.20    4.30
  -2   3  11   13.30    5.90
  -2   3  11    3.90    1.80
  -2   3  11    7.30    4.10
   2  -3 -11    4.50    1.60
   2  -3 -11    4.30    1.60
   2  -3 -11    1.40    3.30
   2  -3 -11    1.80    1.70
   2  -3 -11    3.60    4.20
   2  -3 -11    4.00    1.70
   2  -3 -11    1.80    1.50
   2  -3 -11    5.10    1.90
   2  -3 -11    4.00    1.40
  -1   1  12  217.98   20.20
  -1   1  12  218.78   14.20
  -1   1  12  213.68   16.60
  -1   1  12  207.28   13.80
  -1   1  12  180.48   14.30
  -1   1  12  205.18   13.90
  -1   1  12  242.18   17.90
   1  -1 -12  230.68   13.70
   1  -1 -12  236.48   14.80
   1  -1 -12  213.88   14.20
   1  -1 -12  209.48   14.60
   1  -1 -12  230.58   14.00
   1  -1 -12  213.88   14.30
   1  -1 -12  241.28   14.50
   0  -1  13  176.18   17.70
   0  -1  13  155.78   11.80
   0  -1  13  181.88   11.20
   0  -1  13  154.28   11.00
   0  -1  13  178.08   13.10
   0  -1  13  154.08   11.30
   0  -1  13  181.08   19.40
   0   1 -13  158.88   11.60
   0   1 -13  186.28   14.70
   0   1 -13  159.88   11.20
   0   1 -13  163.08   11.90
   0   1 -13  136.19   12.30
   0   1 -13  169.38   17.00
   0   1 -13  163.18   11.60
   0   1 -13  159.28   11.90
   1  -3  14  456.25   29.10
   1  -3  14  469.05   28.60
   1  -3  14  506.35   29.20
   1  -3  14  418.06   33.40
   1  -3  14  470.25   29.10
   1  -3  14  477.85   30.20
  -1   3 -14  492.65   29.30
  -1   3 -14  452.75   29.60
  -1   3 -14  478.55   29.40
  -1   3 -14  455.75   29.50
  -1   3 -14  494.25   30.00
   2  -5  15   33.80    5.30
   2  -5  15   28.90    4.90
   2  -5  15   42.40    5.50
   2  -5  15   47.40   11.00
   2  -5  15   32.10    4.80
   2  -5  15   38.90    5.40
  -2   5 -15   39.40    5.50
  -2   5 -15   29.60    5.10
  -2   5 -15   35.90    5.50
  -2   5 -15   29.70    5.50
  -2   5 -15   36.60    5.40
  -2   5 -15   47.30    4.30
  -2   5 -15   31.80    5.60
  -2   5 -15   35.30    5.00
   3  -7  16   27.20    3.00
   3  -7  16   26.00    5.30
   3  -7  16   27.90    5.40
   3  -7  16   41.90    6.50
   3  -7  16   28.60    6.00
   3  -7  16   27.00    5.70
   3  -7  16   26.70    5.00
   3  -7  16   27.60    3.00
   3  -7  16   25.30    9.10
  -3   7 -16   40.10    6.40
  -3   7 -16   33.70    5.70
  -3   7 -16   34.20    6.20
  -3   7 -16   39.80    6.90
  -3   7 -16   39.10    6.10
  -3   7 -16   33.80    3.20
  -3   7 -16   20.60    4.40
  -3   7 -16   22.80    4.60
   4  -9  17  156.78   14.10
   4  -9  17  130.89   12.50
   4  -9  17  140.89   10.10
   4  -9  17  114.59   11.90
   4  -9  17  143.49   13.00
   4  -9  17  141.39   10.00
   4  -9  17  133.89   12.60
   4  -9  17  121.59   20.60
  -4   9 -17  160.18   13.50
  -4   9 -17  129.39   12.20
  -4   9 -17  153.58   12.50
  -4   9 -17  136.09   12.30
  -4   9 -17  146.19   12.90
  -4   9 -17  126.69   14.70
  -4   9 -17  127.89   14.90
   5 -11  18   40.40    7.70
   5 -11  18   16.20    8.30
   5 -11  18   29.50    6.40
   5 -11  18   17.10    5.70
   5 -11  18   26.30    6.10
   5 -11  18   29.40    7.50
   5 -11  18   26.40    4.60
   5 -11  18   23.00    6.20
  -5  11 -18   21.90    5.40
  -5  11 -18   19.40    5.30
  -5  11 -18   34.60    7.70
  -5  11 -18   16.50    4.80
  -5  11 -18   22.80    6.10
   6 -13  19   28.20    5.30
   6 -13  19    9.90    4.90
   6 -13  19   19.00    6.00
   6 -13  19   24.30    4.70
   6 -13  19   21.40    5.90
   6 -13  19   10.20    4.60
  -6  13 -19   13.90    5.20
  -6  13 -19   31.40    7.60
  -8  15   4   39.40    7.20
  -8  15   4   40.00    6.90
  -8  15   4   39.80    7.10
  -8  15   4   41.60    6.20
  -8  15   4   24.50   11.00
   8 -15  -4   36.40    6.80
   8 -15  -4   48.30    9.20
   8 -15  -4   38.70    8.60
   8 -15  -4   31.20    7.10
   8 -15  -4   36.30    7.20
   8 -15  -4   34.40    8.30
  -7  13   5  126.49   10.50
  -7  13   5  124.29   20.70
  -7  13   5  113.39   11.30
  -7  13   5  133.29   11.70
  -7  13   5  146.39   11.90
   7 -13  -5  127.09   15.20
   7 -13  -5  110.09   13.70
   7 -13  -5  131.49   12.60
   7 -13  -5  143.49   14.90
   7 -13  -5  117.69   11.50
   7 -13  -5  128.79   15.10
   7 -13  -5  139.69   12.70
  -6  11   6   23.10    4.70
  -6  11   6   47.90    7.10
  -6  11   6   44.60   13.30
  -6  11   6   39.50    6.10
  -6  11   6   30.30    9.20
  -6  11   6   21.70    5.50
  -6  11   6   33.50    6.20
   6 -11  -6   38.30    5.90
   6 -11  -6   30.20    6.80
   6 -11  -6   35.70    6.30
   6 -11  -6   46.90    7.90
   6 -11  -6   33.80    6.30
   6 -11  -6   26.40    5.90
   6 -11  -6   27.80    6.00
  -5   9   7  505.85   42.20
  -5   9   7  549.85   40.80
  -5   9   7  565.04   35.90
  -5   9   7  561.44   34.30
  -5   9   7  538.35   32.70
  -5   9   7  569.54   35.10
  -5   9   7  533.25   33.20
   5  -9  -7  549.05   35.80
   5  -9  -7  564.54   35.00
   5  -9  -7  526.05   36.50
   5  -9  -7  550.24   35.20
   5  -9  -7  557.84   35.60
   5  -9  -7  512.45   34.10
   5  -9  -7  529.85   34.70
   5  -9  -7  563.14   35.20
   5  -9  -7  580.94   42.60
  -4   7   8  515.75   29.80
  -4   7   8  499.15   39.20
  -4   7   8  516.65   31.90
  -4   7   8  508.95   37.60
  -4   7   8  520.55   29.90
  -4   7   8  524.55   31.90
  -4   7   8  517.85   32.90
  -4   7   8  505.35   32.20
   4  -7  -8  502.45   32.20
   4  -7  -8  534.25   32.30
   4  -7  -8  518.25   38.90
   4  -7  -8  516.55   31.80
   4  -7  -8  514.15   32.40
   4  -7  -8  452.75   40.50
   4  -7  -8  545.45   33.00
   4  -7  -8  504.05   32.40
   4  -7  -8  492.25   33.90
   4  -7  -8  540.05   33.10
  -3   5   9  618.44   45.90
  -3   5   9  633.74   47.30
  -3   5   9  695.13   41.60
  -3   5   9  719.33   41.60
  -3   5   9  683.93   42.10
  -3   5   9  633.24   48.80
  -3   5   9  687.63   41.40
   3  -5  -9  706.93   42.20
   3  -5  -9  660.93   41.70
   3  -5  -9  753.02   49.30
   3  -5  -9  816.82   49.50
   3  -5  -9  691.13   43.70
   3  -5  -9  695.73   41.70
   3  -5  -9  711.53   41.40
   3  -5  -9  678.93   41.40
   3  -5  -9  721.63   41.90
  -2   3  10    3.10    4.50
  -2   3  10    4.30    1.50
  -2   3  10    4.10    1.50
  -2   3  10    5.90    4.10
  -2   3  10    4.30    1.80
  -2   3  10    6.60    3.70
  -2   3  10    5.30    4.90
   2  -3 -10    2.80    1.80
   2  -3 -10    2.80    3.70
   2  -3 -10    7.50    2.10
   2  -3 -10    7.70    4.70
   2  -3 -10    5.30    1.80
   2  -3 -10    3.50    1.60
   2  -3 -10    3.20    1.80
   2  -3 -10    2.20    1.20
   2  -3 -10    5.10    1.70
  -1   1  11  167.28   16.40
  -1   1  11  150.08   10.30
  -1   1  11  138.89   15.30
  -1   1  11  134.79   10.80
  -1   1  11  154.78   10.40
  -1   1  11  152.88   10.70
  -1   1  11  177.88   14.10
  -1   1  11  176.78   13.40
   1  -1 -11  170.88   12.30
   1  -1 -11  166.48   10.90
   1  -1 -11  163.28   11.10
   1  -1 -11  175.78   16.60
   1  -1 -11  153.88   10.70
   1  -1 -11  165.28   10.80
   1  -1 -11  166.88   10.30
   1  -1 -11  148.69   10.40
   0  -1  12   45.20    5.40
   0  -1  12   36.60    3.50
   0  -1  12   50.09    4.30
   0  -1  12   40.70    4.80
   0  -1  12   55.69    6.80
   0  -1  12   37.50    9.40
   0  -1  12   52.39   10.50
   0   1 -12   52.79    5.30
   0   1 -12   48.10    4.40
   0   1 -12   45.20    4.90
   0   1 -12   54.79    6.60
   0   1 -12   51.69    6.50
   0   1 -12   59.89    5.30
   0   1 -12   51.19    7.50
   0   1 -12   25.60    7.40
   0   1 -12   37.70    4.80
   1  -3  13   63.59   11.60
   1  -3  13   70.59    6.20
   1  -3  13   83.79    6.20
   1  -3  13   72.29    6.30
   1  -3  13   78.19    6.50
   1  -3  13   58.89    7.30
  -1   3 -13   65.59    6.20
  -1   3 -13   69.09    6.40
  -1   3 -13   72.09    7.90
  -1   3 -13   78.49    7.00
  -1   3 -13   83.39    7.00
  -1   3 -13   80.49    6.80
  -1   3 -13   73.39    7.10
  -1   3 -13   72.39    6.50
   2  -5  14   45.10    5.40
   2  -5  14   39.60    5.30
   2  -5  14   38.80    5.90
   2  -5  14   41.60    5.30
   2  -5  14   47.10    7.50
   2  -5  14   31.50    8.50
   2  -5  14   43.80    5.70
   2  -5  14   25.60    4.80
  -2   5 -14   54.49    6.80
  -2   5 -14   38.60    5.90
  -2   5 -14   40.20    5.40
  -2   5 -14   34.90    4.40
  -2   5 -14   42.10    5.80
  -2   5 -14   42.00    6.40
  -2   5 -14   32.10    5.00
  -2   5 -14   31.50    4.90
   3  -7  15   22.80    4.60
   3  -7  15   36.90    5.80
   3  -7  15   27.40    5.30
   3  -7  15   27.20    5.90
   3  -7  15   32.60    5.70
   3  -7  15   30.60    5.10
   3  -7  15   28.40    3.40
   3  -7  15   21.60    8.40
   3  -7  15   33.10    3.60
   3  -7  15   33.10    5.40
  -3   7 -15   21.80    4.50
  -3   7 -15   27.00    5.40
  -3   7 -15   29.40    6.10
  -3   7 -15   33.80    6.10
  -3   7 -15   42.30    5.90
  -3   7 -15   36.70    5.90
  -3   7 -15   34.60    3.40
  -3   7 -15   34.40    5.70
   4  -9  16  249.68   19.40
   4  -9  16  257.37   18.90
   4  -9  16  245.18   19.80
   4  -9  16  231.68   18.70
   4  -9  16  214.58   18.10
   4  -9  16  249.08   16.40
   4  -9  16  282.97   21.10
   4  -9  16  276.27   19.20
  -4   9 -16  247.38   18.30
  -4   9 -16  218.28   19.20
  -4   9 -16  261.87   20.40
  -4   9 -16  241.78   15.60
  -4   9 -16  260.37   18.70
  -4   9 -16  241.28   18.60
  -4   9 -16  261.27   19.40
  -4   9 -16  231.48   18.70
   5 -11  17  275.07   19.70
   5 -11  17  302.87   22.30
   5 -11  17  298.67   22.90
   5 -11  17  290.07   23.50
   5 -11  17  312.27   22.80
  -5  11 -17  311.97   22.50
  -5  11 -17  313.87   22.10
  -5  11 -17  261.67   18.30
  -5  11 -17  270.57   23.10
  -5  11 -17  272.97   22.50
  -5  11 -17  356.16   23.80
  -5  11 -17  304.67   22.10
  -5  11 -17  296.47   19.10
   6 -13  18  159.18   14.00
   6 -13  18  111.89   10.70
   6 -13  18  138.49   16.70
   6 -13  18  123.79   15.10
   6 -13  18  109.59   14.90
  -6  13 -18   94.79   12.50
  -6  13 -18  154.08   13.90
  -6  13 -18  114.79   13.60
  -6  13 -18  173.38   15.20
  -6  13 -18  117.09    9.80
  -6  13 -18  140.79   16.30
  -8  15   3    0.60    2.90
  -8  15   3    0.10    2.20
  -8  15   3    1.90    5.10
  -8  15   3   -1.40    2.10
  -8  15   3    1.00    2.20
   8 -15  -3    6.70    4.00
   8 -15  -3   -1.20    3.00
   8 -15  -3   -0.40    2.50
   8 -15  -3   -2.70    1.70
   8 -15  -3   -1.00    2.40
   8 -15  -3   -0.70    3.00
  -7  13   4    2.90    2.90
  -7  13   4    2.50    2.30
  -7  13   4   -2.40    1.70
  -7  13   4   -0.40    1.90
  -7  13   4   -4.90    3.10
   7 -13  -4    1.40    2.20
   7 -13  -4   -1.30    2.20
   7 -13  -4    1.00    2.70
   7 -13  -4    2.40    2.80
   7 -13  -4   -3.40    2.60
   7 -13  -4    2.80    2.90
   7 -13  -4    0.90    3.10
  -6  11   5  253.87   19.30
  -6  11   5  217.38   16.90
  -6  11   5  240.08   16.20
  -6  11   5  232.08   18.00
  -6  11   5  255.07   17.50
  -6  11   5  243.68   17.20
  -6  11   5  227.58   22.90
   6 -11  -5  205.38   18.20
   6 -11  -5  248.08   18.60
   6 -11  -5  215.08   17.00
   6 -11  -5  239.58   24.50
   6 -11  -5  216.48   17.70
   6 -11  -5  222.98   18.00
   6 -11  -5  241.68   18.10
   6 -11  -5  248.58   18.60
   6 -11  -5  239.88   19.20
  -5   9   6   26.10    3.70
  -5   9   6   18.10    4.00
  -5   9   6   29.70    5.70
  -5   9   6   33.30    5.00
  -5   9   6   26.50    8.70
  -5   9   6   33.70    5.30
  -5   9   6   35.50    8.80
   5  -9  -6   33.90    6.00
   5  -9  -6   36.90    6.60
   5  -9  -6   38.10    5.70
   5  -9  -6   43.30   10.50
   5  -9  -6   24.10    4.70
   5  -9  -6   32.40    5.60
   5  -9  -6   27.90    5.30
   5  -9  -6   41.90    6.20
   5  -9  -6   34.80    5.00
  -4   7   7  105.19    6.80
  -4   7   7  110.29   16.20
  -4   7   7   95.79   15.60
  -4   7   7   96.79    8.30
  -4   7   7   92.79    7.90
  -4   7   7   89.19    7.00
  -4   7   7   90.39    7.90
  -4   7   7   94.19    8.70
  -4   7   7  104.39   14.90
   4  -7  -7   69.89   13.00
   4  -7  -7  108.89    8.60
   4  -7  -7  100.09    8.50
   4  -7  -7   91.29    8.80
   4  -7  -7   91.99    8.30
   4  -7  -7  102.29    8.40
   4  -7  -7   93.99   14.40
   4  -7  -7   98.69    8.00
   4  -7  -7   89.29    8.40
   4  -7  -7  105.39    9.80
  -3   5   8   14.50    3.70
  -3   5   8   18.00    3.10
  -3   5   8   20.70    6.10
  -3   5   8   33.20    4.00
  -3   5   8   23.30    3.50
   3  -5  -8   28.30    4.20
   3  -5  -8   20.80    3.40
   3  -5  -8   10.00    4.80
   3  -5  -8   26.20    5.10
   3  -5  -8   32.20    7.80
   3  -5  -8   21.90    3.60
   3  -5  -8   21.00    3.30
   3  -5  -8   18.10    3.00
   3  -5  -8   23.10    3.60
  -2   3   9   54.09    8.60
  -2   3   9   64.19   12.40
  -2   3   9   34.40    6.80
  -2   3   9   33.80    4.30
  -2   3   9   30.20    3.80
  -2   3   9   31.10    8.70
   2  -3  -9   33.80    3.90
   2  -3  -9   35.40    3.90
   2  -3  -9   35.10    4.10
   2  -3  -9   41.10    8.10
   2  -3  -9   54.09    9.90
   2  -3  -9   31.10    4.00
   2  -3  -9   45.00    4.60
   2  -3  -9   36.10    4.40
   2  -3  -9   30.10    4.10
  -1   1  10  761.52   44.30
  -1   1  10  666.83   46.60
  -1   1  10  789.02   47.90
  -1   1  10  852.41   51.19
  -1   1  10  765.52   44.60
  -1   1  10  750.42   50.39
   1  -1 -10  786.52   44.70
   1  -1 -10  761.92   44.50
   1  -1 -10  789.02   44.60
   1  -1 -10  748.13   50.49
   1  -1 -10  637.24   47.70
   1  -1 -10  768.52   45.00
   1  -1 -10  773.52   44.80
   0  -1  11  436.96   31.70
   0  -1  11  425.86   25.30
   0  -1  11  411.16   25.90
   0  -1  11  393.56   24.70
   0  -1  11  415.26   25.10
   0  -1  11  401.96   26.70
   0  -1  11  394.16   25.40
   0  -1  11  405.06   24.50
   0   1 -11  410.66   25.40
   0   1 -11  416.16   25.70
   0   1 -11  413.76   27.80
   0   1 -11  417.66   25.80
   0   1 -11  444.36   25.60
   0   1 -11  429.96   25.40
   0   1 -11  451.75   27.00
   0   1 -11  398.46   25.40
   0   1 -11  425.46   26.70
   1  -3  12  123.19   16.00
   1  -3  12  105.09    8.40
   1  -3  12  122.79    9.60
   1  -3  12  132.69    9.10
   1  -3  12  109.19    8.60
   1  -3  12  122.89    8.50
  -1   3 -12  117.39    9.50
  -1   3 -12  110.29    8.50
  -1   3 -12  109.39    8.70
  -1   3 -12  115.69    8.80
  -1   3 -12  110.19    9.10
  -1   3 -12  107.39    8.70
  -1   3 -12  108.39    8.80
  -1   3 -12  115.99    9.40
   2  -5  13    1.70    0.70
   2  -5  13   -0.10    1.30
   2  -5  13    2.20    1.70
   2  -5  13   -3.00    3.00
   2  -5  13    5.70    2.00
   2  -5  13    0.00    1.20
   2  -5  13    1.40    1.90
   2  -5  13    1.30    0.70
   2  -5  13    3.90    2.20
   2  -5  13    0.10    1.80
  -2   5 -13    2.80    1.50
  -2   5 -13    1.30    1.60
  -2   5 -13    2.70    2.20
  -2   5 -13   -0.10    1.10
  -2   5 -13    4.00    2.40
  -2   5 -13    1.50    1.50
  -2   5 -13    3.50    2.10
  -2   5 -13    2.00    1.90
   3  -7  14   25.00    4.60
   3  -7  14   30.20    5.30
   3  -7  14   27.20    4.80
   3  -7  14   20.50    4.50
   3  -7  14   29.40    5.30
   3  -7  14   18.30    4.90
   3  -7  14   34.10    9.20
   3  -7  14   28.60    3.50
   3  -7  14   32.40    5.10
  -3   7 -14   32.10    5.80
  -3   7 -14   32.40    5.30
  -3   7 -14   22.70    4.70
  -3   7 -14   31.00    5.20
  -3   7 -14   28.50    4.80
  -3   7 -14   30.50    6.00
  -3   7 -14   29.70    5.10
  -3   7 -14   30.90    3.60
   4  -9  15   79.69   11.20
   4  -9  15  107.99   11.80
   4  -9  15  102.99    8.20
   4  -9  15   96.79   10.90
   4  -9  15  101.69   11.30
   4  -9  15   80.59   11.70
   4  -9  15  107.59   10.20
   4  -9  15   85.59   10.40
  -4   9 -15  104.59   11.20
  -4   9 -15  103.29   12.40
  -4   9 -15   76.79   11.20
  -4   9 -15  115.29   10.10
  -4   9 -15   87.59   12.00
  -4   9 -15  108.29   11.70
  -4   9 -15  103.59   10.90
   5 -11  16   41.80    8.50
   5 -11  16   54.69    6.80
   5 -11  16   63.99   10.20
   5 -11  16   78.09   10.60
   5 -11  16   64.49    9.10
   5 -11  16   40.80    7.60
  -5  11 -16   66.59    9.40
  -5  11 -16   62.79    7.10
  -5  11 -16   66.99    9.10
  -5  11 -16   58.19    8.30
  -5  11 -16   61.59   10.00
  -5  11 -16   44.20    7.90
  -5  11 -16   63.49    9.00
   6 -13  17  112.89   13.60
   6 -13  17  110.29   14.50
   6 -13  17   88.89   10.10
   6 -13  17   99.09   12.30
   6 -13  17   76.79   11.80
  -6  13 -17  104.79   13.30
  -6  13 -17   85.89    8.90
  -6  13 -17   97.29   12.10
  -6  13 -17   81.59   11.90
  -6  13 -17   93.59   11.80
  -6  13 -17   84.39   11.70
  -8  15   2   48.10   10.00
  -8  15   2   52.79    7.60
  -8  15   2   51.69    8.20
  -8  15   2   57.49    8.70
  -8  15   2   44.50   12.70
   8 -15  -2   23.30    6.80
   8 -15  -2   34.40    6.90
   8 -15  -2   39.30    8.50
   8 -15  -2   44.70    8.80
   8 -15  -2   49.90    9.90
   8 -15  -2   42.00    9.00
  -7  13   3   42.00    6.90
  -7  13   3   61.99    8.20
  -7  13   3   49.90   12.20
  -7  13   3   46.60    7.90
  -7  13   3   39.80    6.40
   7 -13  -3   43.00    7.20
   7 -13  -3   58.89    9.60
   7 -13  -3   52.29    8.00
   7 -13  -3   51.59    8.90
   7 -13  -3   52.69    8.70
   7 -13  -3   45.00    8.30
   7 -13  -3   42.30    7.70
  -6  11   4  165.08   21.50
  -6  11   4  143.49   12.70
  -6  11   4  148.99   14.00
  -6  11   4  162.48   12.70
  -6  11   4  135.19   12.90
  -6  11   4  159.48   12.70
  -6  11   4  168.08   12.10
   6 -11  -4  158.58   13.70
   6 -11  -4  141.09   13.80
   6 -11  -4  166.18   13.60
   6 -11  -4  163.68   13.50
   6 -11  -4  146.09   13.30
   6 -11  -4  148.49   17.70
   6 -11  -4  174.58   13.90
   6 -11  -4  159.98   22.70
  -5   9   5  941.61   70.09
  -5   9   5 1098.69   63.69
  -5   9   5  968.50   68.89
  -5   9   5 1067.19   63.59
  -5   9   5 1055.49   65.09
  -5   9   5 1055.59   62.49
  -5   9   5 1065.59   63.49
  -5   9   5 1068.79   64.29
   5  -9  -5 1090.79   63.69
   5  -9  -5 1155.78   64.59
   5  -9  -5 1030.40   70.99
   5  -9  -5 1126.69   65.89
   5  -9  -5 1045.10   64.29
   5  -9  -5 1108.79   64.59
   5  -9  -5 1052.29   64.49
   5  -9  -5 1047.20   64.89
  -4   7   6 1008.30   59.59
  -4   7   6  971.60   58.39
  -4   7   6 1003.10   58.99
  -4   7   6  986.20   59.89
  -4   7   6  882.91   65.99
  -4   7   6 1013.50   66.99
  -4   7   6 1049.70   60.79
  -4   7   6  960.30   64.59
   4  -7  -6 1045.20   60.19
   4  -7  -6 1047.00   60.29
   4  -7  -6 1136.89   67.39
   4  -7  -6 1028.30   60.59
   4  -7  -6 1027.30   60.09
   4  -7  -6  996.90   59.59
   4  -7  -6  905.91   60.09
   4  -7  -6 1027.00   61.49
   4  -7  -6 1017.70   61.09
  -3   5   7   11.20    2.50
  -3   5   7   15.20    2.70
  -3   5   7   13.00    1.70
  -3   5   7    9.00    5.40
  -3   5   7   19.10    3.10
  -3   5   7   16.40    1.70
  -3   5   7    9.30    5.00
  -3   5   7   17.10    3.40
   3  -5  -7   20.10    3.40
   3  -5  -7   16.20    2.80
   3  -5  -7   19.50    3.30
   3  -5  -7   15.80    2.90
   3  -5  -7    8.80    5.20
   3  -5  -7   13.60    3.20
   3  -5  -7   18.00    3.10
   3  -5  -7   15.90    3.80
  -2   3   8  124.89   11.60
  -2   3   8  103.69    8.00
  -2   3   8  124.49    8.70
  -2   3   8   98.69   14.10
  -2   3   8  114.39   13.60
  -2   3   8  107.49    8.00
   2  -3  -8  109.29    9.10
   2  -3  -8  123.19    8.40
   2  -3  -8  121.29    8.40
   2  -3  -8   99.19   11.90
   2  -3  -8  113.29    8.10
   2  -3  -8  133.49   13.50
   2  -3  -8  117.29    8.10
   2  -3  -8  114.29    8.20
  -1   1   9  617.54   37.40
  -1   1   9  625.54   42.70
  -1   1   9  616.24   40.40
  -1   1   9  659.33   40.00
  -1   1   9  624.54   37.40
  -1   1   9  619.74   37.60
   1  -1  -9  617.94   37.20
   1  -1  -9  716.63   38.00
   1  -1  -9  633.34   37.50
   1  -1  -9  649.83   37.80
   1  -1  -9  617.34   41.00
   1  -1  -9  663.63   38.10
   0  -1  10   27.40    3.30
   0  -1  10   22.50    3.50
   0  -1  10   35.00    2.80
   0  -1  10   30.10    7.10
   0  -1  10   29.00    4.10
   0  -1  10   21.90    4.10
   0  -1  10   35.70    3.70
   0  -1  10   28.10    3.20
   0  -1  10   22.10    5.90
   0   1 -10   24.90    4.20
   0   1 -10   24.50    3.30
   0   1 -10   32.70    3.80
   0   1 -10   28.20    3.40
   0   1 -10   26.10    3.80
   0   1 -10   28.60    3.50
   0   1 -10   29.40    5.20
   0   1 -10   30.40    3.80
   0   1 -10   38.40    5.10
   0   1 -10   19.40    6.20
   1  -3  11  190.48   12.70
   1  -3  11  179.68   12.60
   1  -3  11  185.88   13.40
   1  -3  11  207.98   13.10
   1  -3  11  167.58   17.00
   1  -3  11  183.98   12.40
  -1   3 -11  206.48   13.60
  -1   3 -11  176.58   13.10
  -1   3 -11  160.98   12.50
  -1   3 -11  180.88   13.20
  -1   3 -11  200.98   12.70
  -1   3 -11  179.88   12.60
  -1   3 -11  177.38   13.30
  -1   3 -11  194.58   12.90
   2  -5  12    2.20    2.00
   2  -5  12    1.40    1.40
   2  -5  12    0.90    1.70
   2  -5  12    2.60    1.80
   2  -5  12    0.00    1.80
   2  -5  12    0.20    0.80
   2  -5  12    0.60    1.50
   2  -5  12    0.00    1.20
   2  -5  12    3.10    4.00
  -2   5 -12    1.10    1.50
  -2   5 -12    0.70    1.40
  -2   5 -12   -0.20    1.40
  -2   5 -12    2.20    2.30
  -2   5 -12    0.70    1.40
  -2   5 -12    0.60    1.20
  -2   5 -12    1.60    1.50
  -2   5 -12    1.70    1.80
   3  -7  13    0.80    2.10
   3  -7  13   -1.40    1.60
   3  -7  13    0.70    2.00
   3  -7  13    1.90    1.90
   3  -7  13    0.50    1.10
   3  -7  13    3.00    2.20
   3  -7  13    1.30    1.80
   3  -7  13    1.30    2.00
  -3   7 -13   -0.30    1.10
  -3   7 -13   -0.30    2.10
  -3   7 -13    6.40    2.80
  -3   7 -13   -1.30    1.30
  -3   7 -13    0.60    1.60
  -3   7 -13   -0.70    1.70
  -3   7 -13    0.80    1.60
  -3   7 -13   -1.20    1.70
   4  -9  14  264.87   20.80
   4  -9  14  279.47   19.30
   4  -9  14  290.87   22.20
   4  -9  14  291.97   21.80
   4  -9  14  300.77   21.50
   4  -9  14  283.27   20.90
   4  -9  14  305.57   21.40
   4  -9  14  337.47   21.80
  -4   9 -14  297.87   20.80
  -4   9 -14  316.47   21.40
  -4   9 -14  297.17   22.30
  -4   9 -14  274.47   20.70
  -4   9 -14  320.87   21.90
  -4   9 -14  264.27   21.00
   5 -11  15   84.89    8.00
   5 -11  15   92.69   12.20
   5 -11  15   79.19   10.20
   5 -11  15   95.79   11.50
   5 -11  15   63.79    9.90
   5 -11  15   77.29   10.20
   5 -11  15   68.19    9.90
  -5  11 -15   80.19    7.90
  -5  11 -15   81.59   10.20
  -5  11 -15   72.99    9.50
  -5  11 -15   78.69   10.60
  -5  11 -15   63.29    9.70
  -5  11 -15   90.39   10.60
  -5  11 -15   83.59   11.80
   6 -13  16   74.79   11.10
   6 -13  16  101.19   13.10
   6 -13  16  113.89   13.10
   6 -13  16  100.59   14.00
   6 -13  16   73.09    9.40
  -6  13 -16   93.39   10.90
  -6  13 -16   78.79   10.60
  -6  13 -16   89.09   11.40
  -6  13 -16  104.59   13.30
  -6  13 -16   87.39   12.10
  -6  13 -16   92.89   11.80
   7 -15  17    0.60    4.60
   7 -15  17    0.10    2.50
   7 -15  17   -4.30    2.10
   7 -15  17   -1.50    2.70
   7 -15  17    2.00    3.90
  -7  15 -17    1.70    2.70
  -7  15 -17    1.30    3.00
  -7  15 -17    0.70    2.60
  -7  15 -17   -1.70    2.50
  -7  15 -17    3.80    3.80
   9 -17   0   77.79   12.10
   9 -17   0   76.99   12.00
   9 -17   0   67.89   10.30
   9 -17   0   65.09   11.90
   9 -17   0   65.99   11.60
  -8  15   1    5.40    3.20
  -8  15   1   -2.40    1.60
  -8  15   1   -0.80    1.80
  -8  15   1   -1.30    2.80
  -8  15   1    4.60    6.30
   8 -15  -1   -0.50    2.50
   8 -15  -1    3.20    4.20
   8 -15  -1   -1.80    1.90
   8 -15  -1    2.20    3.20
   8 -15  -1    1.10    2.80
   8 -15  -1    1.20    2.60
  -7  13   2    1.10    1.90
  -7  13   2    3.30    2.40
  -7  13   2    4.10    3.40
  -7  13   2    2.60    2.40
  -7  13   2    9.40    6.50
   7 -13  -2    1.40    3.00
   7 -13  -2    0.80    3.00
   7 -13  -2    1.70    3.30
   7 -13  -2   -2.40    1.50
   7 -13  -2   -0.90    2.10
   7 -13  -2    2.30    2.40
   7 -13  -2    2.00    3.30
  -6  11   3   63.59    7.80
  -6  11   3   63.79    8.50
  -6  11   3   59.49    7.80
  -6  11   3   72.89   13.60
  -6  11   3   59.89    6.90
  -6  11   3   43.80    8.20
  -6  11   3   51.49    7.80
   6 -11  -3   50.29   12.40
   6 -11  -3   48.40    7.10
   6 -11  -3   57.19    8.30
   6 -11  -3   68.19    8.90
   6 -11  -3   62.69    8.30
   6 -11  -3   34.80    6.80
   6 -11  -3   68.69    9.60
   6 -11  -3   55.89    8.60
   6 -11  -3   53.59    8.00
  -5   9   4   18.40    3.40
  -5   9   4   22.20    4.50
  -5   9   4   21.60    4.30
  -5   9   4   15.20    5.80
  -5   9   4   19.90    4.00
  -5   9   4   21.80    4.00
  -5   9   4   24.40    5.00
   5  -9  -4   27.10    4.90
   5  -9  -4   21.80    4.80
   5  -9  -4   17.50    4.50
   5  -9  -4   24.20    4.70
   5  -9  -4   17.90    7.00
   5  -9  -4   24.80    4.70
   5  -9  -4   17.20    4.00
   5  -9  -4   22.40    4.20
   5  -9  -4   22.10    4.60
  -4   7   5  113.19    8.60
  -4   7   5  106.89    9.40
  -4   7   5  105.29    8.80
  -4   7   5  130.89   12.80
  -4   7   5  106.39    8.50
  -4   7   5  112.59   16.10
  -4   7   5  115.49    7.90
   4  -7  -5  103.89    8.80
   4  -7  -5   93.29    9.40
   4  -7  -5  121.09    8.80
   4  -7  -5  106.99    8.90
   4  -7  -5  106.29    9.00
   4  -7  -5   89.69    8.60
   4  -7  -5   76.89   13.60
   4  -7  -5  107.89    9.50
  -3   5   6  231.58   19.70
  -3   5   6  234.18   17.00
  -3   5   6  262.27   17.60
  -3   5   6  272.97   16.70
  -3   5   6  256.47   21.60
  -3   5   6  274.07   15.90
  -3   5   6  247.58   15.50
  -3   5   6  259.17   16.50
   3  -5  -6  243.38   17.10
   3  -5  -6  275.97   16.60
   3  -5  -6  252.97   16.80
   3  -5  -6  260.97   18.00
   3  -5  -6  252.57   16.60
   3  -5  -6  252.17   16.80
   3  -5  -6  245.28   16.60
  -2   3   7 1104.69   63.09
  -2   3   7  874.01   62.89
   2  -3  -7 1112.29   64.59
   2  -3  -7 1003.20   64.29
  -1   1   8  207.78   15.40
  -1   1   8  219.28   13.30
  -1   1   8  197.68   17.20
  -1   1   8  207.38   13.40
  -1   1   8  221.08   17.70
  -1   1   8  226.28   13.30
  -1   1   8  239.88   16.20
   1  -1  -8  184.88   17.20
   1  -1  -8  222.48   13.30
   1  -1  -8  209.18   13.10
   1  -1  -8  229.68   13.40
   1  -1  -8  216.38   13.50
   1  -1  -8  201.68   13.40
   1  -1  -8  214.48   13.80
   1  -1  -8  172.58   15.70
   0  -1   9  233.68   14.50
   0  -1   9  239.58   14.60
   0  -1   9  226.08   15.70
   0  -1   9  214.28   15.10
   0  -1   9  247.98   14.30
   0  -1   9  275.67   20.00
   0  -1   9  211.68   14.70
   0  -1   9  231.38   14.60
   0   1  -9  225.98   15.70
   0   1  -9  238.68   15.10
   0   1  -9  226.78   15.70
   0   1  -9  229.18   14.70
   0   1  -9  251.67   14.90
   0   1  -9  251.97   15.20
   0   1  -9  235.18   14.80
   0   1  -9  238.38   14.90
   0   1  -9  207.08   16.10
   1  -3  10 1034.40   60.79
   2  -5  11  169.08   11.90
   2  -5  11  155.98   15.80
   2  -5  11  179.58   13.40
   2  -5  11  158.68   10.40
   2  -5  11  167.58   11.80
   2  -5  11  160.98   11.80
   2  -5  11  155.28   12.40
   2  -5  11  172.08   12.20
   2  -5  11  175.78   12.60
  -2   5 -11  157.08   12.00
  -2   5 -11  172.58   12.10
  -2   5 -11  153.68   12.00
  -2   5 -11  155.78   10.60
  -2   5 -11  163.68   11.90
  -2   5 -11  151.68   12.50
  -2   5 -11  180.88   12.70
  -2   5 -11  146.89   11.40
   3  -7  12   73.09    8.20
   3  -7  12   65.69    7.80
   3  -7  12   51.69    5.20
   3  -7  12   63.99    7.30
   3  -7  12   65.69    7.70
   3  -7  12   79.49    8.20
   3  -7  12   74.29    8.70
   3  -7  12   66.19    8.20
  -3   7 -12   61.29    7.60
  -3   7 -12   71.29    7.50
  -3   7 -12   79.59    8.60
  -3   7 -12   56.49    7.40
  -3   7 -12   76.69    8.40
  -3   7 -12   60.79    8.30
   4  -9  13   30.00    6.50
   4  -9  13   36.00    6.00
   4  -9  13   29.10    5.60
   4  -9  13   24.70    5.30
   4  -9  13   33.70    5.70
   4  -9  13   24.00    4.20
   4  -9  13   33.20    6.40
   4  -9  13   32.50    6.50
  -4   9 -13   31.90    5.60
  -4   9 -13   32.90    7.00
  -4   9 -13   44.90    6.90
  -4   9 -13   42.80    6.60
  -4   9 -13   33.30    6.60
  -4   9 -13   34.90    6.10
  -4   9 -13   29.20    5.20
   5 -11  14   35.80    7.60
   5 -11  14   20.20    5.20
   5 -11  14   25.80    6.80
   5 -11  14   31.70    5.20
   5 -11  14   30.80    6.30
   5 -11  14   48.00    7.80
   5 -11  14   37.10    6.90
   5 -11  14   35.10    7.40
  -5  11 -14   41.30    7.40
  -5  11 -14   37.20    7.90
  -5  11 -14   37.70    7.20
  -5  11 -14   42.50    6.40
  -5  11 -14   28.20    5.80
  -5  11 -14   46.20    7.40
  -5  11 -14   39.20    6.50
   6 -13  15  362.96   25.60
   6 -13  15  387.36   27.80
   6 -13  15  366.16   28.80
   6 -13  15  415.36   29.20
   6 -13  15  374.06   27.70
  -6  13 -15  360.06   26.90
  -6  13 -15  400.16   28.20
  -6  13 -15  407.66   27.90
  -6  13 -15  351.16   26.70
  -6  13 -15  374.26   28.10
  -6  13 -15  335.97   25.90
   7 -15  16   27.20    7.40
   7 -15  16   32.90    7.60
   7 -15  16   37.60    9.00
   7 -15  16   23.60    6.60
   7 -15  16   20.60    5.50
  -7  15 -16   29.20    7.30
  -7  15 -16   14.80    6.00
  -7  15 -16   22.10    6.60
  -7  15 -16   31.20    7.40
  -7  15 -16   24.50    6.70
  -9  17  -1  116.59   14.30
  -9  17  -1   79.79   17.60
  -9  17  -1  159.28   13.70
  -9  17  -1  141.09   15.50
   9 -17   1  104.79   15.40
   9 -17   1  111.69   15.30
   9 -17   1  143.09   16.70
   9 -17   1  137.39   17.30
   9 -17   1  123.89   14.80
  -8  15   0   61.29   14.20
  -8  15   0  105.49   12.50
  -8  15   0  108.19   13.20
  -8  15   0   98.29   13.00
  -8  15   0  106.59   12.30
   8 -15   0  118.89   14.70
   8 -15   0  110.39   13.70
   8 -15   0  106.99   14.10
   8 -15   0   87.29   12.40
   8 -15   0  108.89   13.90
   8 -15   0  111.79   13.10
  -7  13   1   90.39   10.60
  -7  13   1   97.09   10.80
  -7  13   1   90.89   16.00
  -7  13   1  100.49    9.20
  -7  13   1   76.79   10.70
   7 -13  -1   76.79   11.00
   7 -13  -1   90.39   11.30
   7 -13  -1   76.09   10.80
   7 -13  -1   85.59   11.00
   7 -13  -1   86.59   16.40
   7 -13  -1   81.19   10.50
   7 -13  -1   89.69   12.10
   7 -13  -1   72.39   11.00
  -6  11   2  326.17   22.80
  -6  11   2  321.37   23.80
  -6  11   2  358.56   22.50
  -6  11   2  338.37   23.00
  -6  11   2  358.46   28.50
  -6  11   2  348.27   23.90
   6 -11  -2  283.17   31.60
   6 -11  -2  368.46   24.30
   6 -11  -2  311.37   29.00
   6 -11  -2  338.77   24.20
   6 -11  -2  323.97   23.60
   6 -11  -2  374.56   25.10
   6 -11  -2  302.37   23.30
   6 -11  -2  308.97   24.10
   6 -11  -2  306.47   22.80
  -5   9   3 1254.07   73.79
  -5   9   3 1172.98   75.59
  -5   9   3 1254.37   75.09
  -5   9   3 1240.18   79.39
  -5   9   3 1337.87   76.19
  -5   9   3 1304.77   74.59
   5  -9  -3 1254.37   75.19
   5  -9  -3 1252.17   74.99
   5  -9  -3 1245.38   75.09
   5  -9  -3 1253.97   75.89
   5  -9  -3 1240.28   75.09
   5  -9  -3 1258.37   75.69
   5  -9  -3 1249.18   75.19
   5  -9  -3 1240.68   74.49
  -4   7   4  515.45   31.80
  -4   7   4  479.75   31.90
  -4   7   4  532.75   32.30
  -4   7   4  503.85   31.10
  -4   7   4  509.55   31.90
  -4   7   4  528.05   32.90
   4  -7  -4  554.34   33.70
   4  -7  -4  516.55   33.30
   4  -7  -4  534.65   32.50
   4  -7  -4  488.95   32.20
   4  -7  -4  533.25   33.00
   4  -7  -4  528.35   32.40
   4  -7  -4  497.15   37.20
  -3   5   5 1311.87   74.89
  -3   5   5 1421.26   80.89
  -3   5   5 1316.17   77.99
   3  -5  -5 1219.08   74.19
   3  -5  -5 1130.39   78.49
  -2   3   6  603.94   35.90
  -2   3   6  595.14   35.50
  -2   3   6  572.14   35.50
  -2   3   6  584.54   35.60
  -2   3   6  571.64   34.50
  -2   3   6  613.24   38.60
  -2   3   6  642.74   39.70
   2  -3  -6  579.04   35.60
   2  -3  -6  627.64   35.50
   2  -3  -6  607.64   35.80
   2  -3  -6  590.04   35.50
   2  -3  -6  687.53   40.40
  -1   1   7  404.96   23.10
  -1   1   7  399.36   23.00
  -1   1   7  394.36   25.30
  -1   1   7  326.97   24.60
   1  -1  -7  384.96   22.90
   1  -1  -7  399.06   23.10
   1  -1  -7  402.36   23.40
   1  -1  -7  396.46   25.80
   1  -1  -7  343.67   26.90
   1  -1  -7  384.66   22.90
   1  -1  -7  381.96   23.20
   1  -1  -7  392.16   23.10
   0  -1   8 1309.67   71.19
   0   1  -8 1227.08   71.49
   0   1  -8 1112.59   70.79
   1  -3   9    2.40    1.50
   1  -3   9    5.10    2.00
   1  -3   9    4.90    0.80
   1  -3   9    4.70    1.90
   1  -3   9    6.40    1.90
   1  -3   9    3.90    2.10
   1  -3   9    3.10    3.30
   1  -3   9    5.50    1.70
   1  -3   9    1.70    1.60
  -1   3  -9    1.30    1.60
  -1   3  -9    4.80    1.60
  -1   3  -9    5.10    2.00
  -1   3  -9    4.00    1.60
  -1   3  -9    5.10    1.90
  -1   3  -9    3.60    1.70
  -1   3  -9    4.00    2.10
   2  -5  10   78.99    7.00
   2  -5  10   79.39    7.40
   2  -5  10   85.99    7.20
   2  -5  10   97.69    8.10
   2  -5  10   84.09    7.50
   2  -5  10   79.09    7.20
   2  -5  10   84.99    6.00
   2  -5  10   80.59    6.90
  -2   5 -10   92.39    7.30
  -2   5 -10   81.09    7.20
  -2   5 -10   85.69    7.70
  -2   5 -10   69.89    6.70
  -2   5 -10   79.79    7.20
  -2   5 -10   77.39    7.10
   3  -7  11    0.40    1.70
   3  -7  11    4.10    2.10
   3  -7  11    3.40    2.10
   3  -7  11   10.60    3.00
   3  -7  11    1.40    2.30
   3  -7  11    4.90    2.10
   3  -7  11    3.50    1.60
   3  -7  11   -1.10    1.70
  -3   7 -11    2.00    1.70
  -3   7 -11    1.80    2.20
  -3   7 -11    2.60    2.00
  -3   7 -11    1.30    1.70
  -3   7 -11    3.50    2.20
  -3   7 -11    2.90    2.60
   4  -9  12  908.71   55.89
   4  -9  12  972.20   57.79
   4  -9  12  922.81   57.89
   4  -9  12  893.51   57.39
   4  -9  12  973.00   57.59
   4  -9  12  914.11   58.49
   4  -9  12  925.01   57.49
   4  -9  12  897.81   58.09
  -4   9 -12  928.91   57.09
  -4   9 -12  987.90   59.19
  -4   9 -12  969.80   57.99
  -4   9 -12  980.50   58.99
  -4   9 -12  964.70   57.59
  -4   9 -12  887.51   57.49
  -4   9 -12  947.71   57.39
   5 -11  13   72.59    9.60
   5 -11  13   37.80    7.90
   5 -11  13   69.49    9.30
   5 -11  13   73.39    9.40
   5 -11  13   73.89    9.60
   5 -11  13   67.29    7.90
   5 -11  13   51.79    8.20
  -5  11 -13   58.89    8.80
  -5  11 -13   56.29    8.20
  -5  11 -13   59.29    9.80
  -5  11 -13   60.09    8.50
  -5  11 -13   59.39    8.40
  -5  11 -13   70.39   10.60
  -5  11 -13   67.89    9.40
  -5  11 -13   88.29   10.40
   6 -13  14   21.30    5.70
   6 -13  14   23.70    6.00
   6 -13  14    6.90    3.30
   6 -13  14   12.90    5.40
   6 -13  14   19.90    6.20
  -6  13 -14   14.90    4.40
  -6  13 -14   28.40    6.90
  -6  13 -14   13.30    4.80
  -6  13 -14   20.80    5.60
  -6  13 -14   17.90    5.50
  -6  13 -14   18.60    5.10
   7 -15  15    1.60    3.40
   7 -15  15    7.50    3.70
   7 -15  15    4.40    4.00
   7 -15  15   12.20    5.60
   7 -15  15    0.10    3.00
  -7  15 -15    0.70    3.20
  -7  15 -15    2.80    3.60
  -7  15 -15    4.30    3.40
  -7  15 -15    4.00    4.00
  -9  17  -2   12.90    4.90
  -9  17  -2   20.50    9.70
  -9  17  -2   21.60    6.10
  -9  17  -2   10.60    4.40
   9 -17   2   11.60    5.70
   9 -17   2   15.00    6.50
   9 -17   2   16.50    6.20
   9 -17   2   18.80    6.50
  -8  15  -1   63.49    8.80
  -8  15  -1   52.59    8.40
  -8  15  -1   57.29    8.70
  -8  15  -1   37.30    7.80
   8 -15   1   55.09    8.80
   8 -15   1   48.80    9.30
   8 -15   1   49.60    9.10
   8 -15   1   63.69   10.50
   8 -15   1   46.60    8.60
  -7  13   0   21.80    5.60
  -7  13   0   14.30    4.30
  -7  13   0   11.50    4.80
  -7  13   0   22.00    5.20
  -7  13   0   16.20    5.10
  -7  13   0   16.70    5.30
  -7  13   0   17.20    7.40
   7 -13   0   18.80    6.20
   7 -13   0   12.10    4.80
   7 -13   0    7.90    3.50
   7 -13   0   16.10    5.10
   7 -13   0   12.10    7.20
   7 -13   0   12.80    4.90
   7 -13   0   23.20    5.70
   7 -13   0   17.40    5.00
  -6  11   1  120.29   11.10
  -6  11   1   98.29   11.20
  -6  11   1   94.29   12.20
  -6  11   1  109.19    9.90
  -6  11   1  114.29    9.70
  -6  11   1  106.39   15.60
  -6  11   1  105.09    9.90
  -6  11   1  115.99   13.20
   6 -11  -1   95.89   11.20
   6 -11  -1  103.79   11.70
   6 -11  -1  111.49   12.00
   6 -11  -1  101.89   16.50
   6 -11  -1  122.29   11.40
   6 -11  -1  114.89   12.30
   6 -11  -1  118.79   13.00
   6 -11  -1   99.29    9.80
   6 -11  -1   95.99   11.20
  -5   9   2  227.48   16.00
  -5   9   2  235.58   17.50
  -5   9   2  216.28   15.40
  -5   9   2  218.88   16.90
  -5   9   2  233.68   15.90
  -5   9   2  232.88   16.60
  -5   9   2  209.48   16.30
  -5   9   2  260.37   20.50
   5  -9  -2  236.88   16.70
   5  -9  -2  221.08   16.50
   5  -9  -2  170.58   19.70
   5  -9  -2  205.98   16.20
   5  -9  -2  263.37   17.00
   5  -9  -2  216.58   17.00
   5  -9  -2  232.88   17.10
   5  -9  -2  201.88   15.80
  -4   7   3  930.51   56.39
  -4   7   3  958.10   55.89
  -4   7   3  885.11   54.79
  -4   7   3 1049.70   59.89
  -4   7   3  908.51   55.29
  -4   7   3  853.41   55.19
  -4   7   3  909.71   55.79
  -4   7   3 1054.29   61.69
   4  -7  -3  922.41   55.89
   4  -7  -3  933.71   55.39
   4  -7  -3  901.51   55.89
   4  -7  -3  925.21   55.79
   4  -7  -3  953.10   56.69
   4  -7  -3  930.51   56.29
  -3   5   4  909.51   55.99
  -3   5   4  919.91   55.29
  -3   5   4  939.31   55.59
  -3   5   4 1069.39   59.19
  -3   5   4  888.41   55.29
   3  -5  -4  933.51   55.49
   3  -5  -4  954.20   55.69
   3  -5  -4  989.40   55.89
   3  -5  -4  899.41   55.29
   3  -5  -4  950.50   60.09
   3  -5  -4  956.10   56.59
   3  -5  -4  946.51   55.99
  -2   3   5   68.49    5.10
  -2   3   5   63.39    4.60
  -2   3   5   63.19    5.10
  -2   3   5   77.19    9.40
  -2   3   5   55.29    5.00
  -2   3   5   64.99    4.40
  -2   3   5   69.09    5.40
  -2   3   5   78.09    8.80
  -2   3   5   76.19    7.40
   2  -3  -5   55.79    5.10
   2  -3  -5   56.49    8.20
   2  -3  -5   62.39    5.00
   2  -3  -5   62.49    5.20
   2  -3  -5   72.79    5.40
   2  -3  -5   77.49    5.30
   2  -3  -5   67.19    5.10
   2  -3  -5   70.49   10.80
  -1   1   6  227.98   14.90
  -1   1   6  208.28   13.00
  -1   1   6  209.98   13.20
  -1   1   6  205.28   12.80
  -1   1   6  223.18   14.90
  -1   1   6  178.48   15.60
   1  -1  -6  179.18   14.70
   1  -1  -6  211.48   12.80
   1  -1  -6  213.48   13.20
   1  -1  -6  210.98   12.90
   1  -1  -6  207.68   13.10
   1  -1  -6  214.18   13.00
   1  -1  -6  200.68   12.70
   1  -1  -6  254.47   17.00
   1  -1  -6  216.28   13.00
   0  -1   7 2157.08  139.29
   0  -1   7 2157.58  138.79
   0   1  -7 2299.07  139.79
   0   1  -7 2298.47  140.29
   1  -3   8  900.11   53.69
   1  -3   8  904.11   57.09
  -1   3  -8  919.21   53.79
  -1   3  -8  914.91   53.79
   2  -5   9   74.99    6.60
   2  -5   9   79.79   10.80
   2  -5   9   68.19    6.70
   2  -5   9   66.09    7.60
   2  -5   9   78.79    6.80
   2  -5   9   87.89    9.50
   2  -5   9   62.29    7.60
   2  -5   9   88.29    5.80
  -2   5  -9   83.49    7.00
  -2   5  -9   74.09    6.80
  -2   5  -9   61.69    6.10
  -2   5  -9   76.79    6.70
  -2   5  -9   69.99    7.80
  -2   5  -9   77.99    6.90
  -2   5  -9   86.39    7.60
   3  -7  10   90.49    6.80
   3  -7  10   90.49    7.90
   3  -7  10   91.89    8.50
   3  -7  10   69.89    8.20
   3  -7  10   87.19    9.20
   3  -7  10   80.29    7.60
   3  -7  10   97.19    8.70
   3  -7  10   90.49    7.80
  -3   7 -10   95.09    8.80
  -3   7 -10   61.09    7.70
  -3   7 -10   85.29    7.40
  -3   7 -10   83.19   10.60
  -3   7 -10   72.79    7.50
  -3   7 -10   83.09    7.80
  -3   7 -10   61.49    7.80
   4  -9  11   53.89    7.40
   4  -9  11   55.49    7.60
   4  -9  11   56.09    8.10
   4  -9  11   65.49    9.00
   4  -9  11   55.29    7.50
   4  -9  11   68.79    7.50
   4  -9  11   43.20    6.70
   4  -9  11   50.09    7.20
  -4   9 -11   65.29    8.80
  -4   9 -11   64.49    8.00
  -4   9 -11   58.59    8.40
  -4   9 -11   51.49    7.40
  -4   9 -11   34.30    6.00
  -4   9 -11   51.79    7.50
  -4   9 -11   48.40    7.00
   5 -11  12  264.47   21.00
   5 -11  12  287.37   20.50
   5 -11  12  252.17   21.00
   5 -11  12  237.08   19.70
   5 -11  12  228.88   19.50
   5 -11  12  247.38   18.60
   5 -11  12  258.27   19.90
   5 -11  12  270.17   20.30
  -5  11 -12  257.27   20.00
  -5  11 -12  259.17   20.30
  -5  11 -12  313.67   22.10
  -5  11 -12  290.07   21.80
  -5  11 -12  280.27   19.90
  -5  11 -12  262.67   19.80
  -5  11 -12  268.57   21.40
  -5  11 -12  270.87   19.70
   6 -13  13  379.86   28.70
   6 -13  13  404.76   30.10
   6 -13  13  368.86   29.20
   6 -13  13  413.26   28.90
   6 -13  13  382.16   27.10
  -6  13 -13  391.76   27.90
  -6  13 -13  450.75   29.20
  -6  13 -13  390.36   28.60
  -6  13 -13  417.96   33.60
  -6  13 -13  400.16   28.30
  -6  13 -13  374.06   28.80
  -6  13 -13  383.46   30.60
   7 -15  14   32.80    6.50
   7 -15  14   33.90    7.90
   7 -15  14   38.70    8.80
   7 -15  14   42.20    8.80
   7 -15  14   26.40    6.70
  -7  15 -14   42.40    8.80
  -7  15 -14   43.00    9.00
  -7  15 -14   33.40    7.10
  -7  15 -14   21.40    6.10
  -7  15 -14   34.80    7.80
  -9  17  -3  111.89   13.70
  -9  17  -3  109.09   12.80
  -9  17  -3   91.89   17.80
  -9  17  -3   68.99   10.40
   9 -17   3   86.09   13.50
   9 -17   3   69.49   12.70
   9 -17   3   72.29   13.70
   9 -17   3   90.29   15.80
   9 -17   3   93.09   13.50
  -8  15  -2   62.79    9.40
  -8  15  -2   36.70    7.00
  -8  15  -2   48.30   12.50
  -8  15  -2   50.19    9.50
   8 -15   2   58.99    9.80
   8 -15   2   48.30    9.10
   8 -15   2   43.30    8.90
   8 -15   2   52.39    8.40
   8 -15   2   64.49   10.50
   8 -15   2   59.49   10.10
  -7  13  -1  176.38   16.30
  -7  13  -1  175.78   16.10
  -7  13  -1  181.98   22.30
  -7  13  -1  163.08   14.30
  -7  13  -1  189.28   16.00
  -7  13  -1  174.38   14.60
   7 -13   1  163.38   15.90
   7 -13   1  191.78   24.20
   7 -13   1  191.78   16.30
   7 -13   1  178.68   15.70
   7 -13   1  128.29   20.80
   7 -13   1  173.88   15.80
   7 -13   1  195.18   15.50
   7 -13   1  200.18   16.20
   7 -13   1  199.08   16.30
  -6  11   0  602.34   38.80
  -6  11   0  590.24   37.50
  -6  11   0  603.64   37.40
  -6  11   0  554.84   39.00
  -6  11   0  569.34   38.90
  -6  11   0  589.94   37.20
  -6  11   0  628.14   38.60
  -6  11   0  591.34   42.20
   6 -11   0  576.54   38.60
   6 -11   0  619.04   38.60
   6 -11   0  567.64   38.80
   6 -11   0  596.24   38.30
   6 -11   0  594.44   38.20
   6 -11   0  551.34   37.50
   6 -11   0  574.64   38.30
  -5   9   1  955.90   60.39
  -5   9   1  987.90   59.19
  -5   9   1  909.41   58.99
  -5   9   1  988.90   59.69
  -5   9   1  948.51   58.59
  -5   9   1  964.00   60.39
  -5   9   1  976.40   59.99
   5  -9  -1  994.40   59.69
   5  -9  -1  989.10   59.69
   5  -9  -1  945.01   59.09
   5  -9  -1 1120.89   66.09
   5  -9  -1 1001.00   59.89
   5  -9  -1 1053.09   60.69
   5  -9  -1  955.90   59.79
   5  -9  -1 1006.90   59.79
   5  -9  -1  984.40   60.19
  -4   7   2  494.75   31.90
  -4   7   2  482.45   30.60
  -4   7   2  492.35   31.10
  -4   7   2  493.05   30.40
  -4   7   2  505.65   31.80
  -4   7   2  485.05   30.60
  -4   7   2  501.45   31.30
   4  -7  -2  437.86   34.70
   4  -7  -2  499.95   30.80
   4  -7  -2  515.25   31.10
   4  -7  -2  515.45   31.30
   4  -7  -2  478.25   31.10
   4  -7  -2  538.85   31.30
   4  -7  -2  508.65   31.80
   4  -7  -2  480.35   31.50
  -3   5   3   33.60    4.60
  -3   5   3   33.00    3.70
  -3   5   3   36.40    4.20
  -3   5   3   39.70    4.40
  -3   5   3   33.50    7.30
  -3   5   3   43.60    4.80
   3  -5  -3   43.20    4.60
   3  -5  -3   35.20    4.70
   3  -5  -3   32.50    4.20
   3  -5  -3   33.90    4.20
   3  -5  -3   32.60    4.10
   3  -5  -3   16.60    6.00
   3  -5  -3   28.20    4.40
  -2   3   4  180.98   11.90
  -2   3   4  187.58   11.30
  -2   3   4  186.48   15.20
  -2   3   4  181.18   12.10
  -2   3   4  179.88   11.60
  -2   3   4  182.48   11.90
   2  -3  -4  185.28   11.80
   2  -3  -4  182.78   11.90
   2  -3  -4  195.78   11.80
   2  -3  -4  182.38   11.90
   2  -3  -4  200.88   15.10
   2  -3  -4  179.08   12.00
   2  -3  -4  179.88   12.00
  -1   1   5  317.77   19.20
  -1   1   5  302.37   19.20
  -1   1   5  328.67   18.80
  -1   1   5  331.47   19.50
  -1   1   5  356.46   21.10
  -1   1   5  311.67   18.70
  -1   1   5  308.77   20.80
   1  -1  -5  335.87   19.20
   1  -1  -5  333.47   19.10
   1  -1  -5  306.87   19.20
   1  -1  -5  311.77   19.20
   1  -1  -5  337.17   19.60
   1  -1  -5  321.07   19.40
   1  -1  -5  332.97   19.30
   0  -1   6 5455.45  313.67
   0  -1   6 5450.75  314.07
   0   1  -6 5202.78  313.37
   0   1  -6 5206.78  313.77
   1  -3   7  787.02   46.20
   1  -3   7  765.62   46.00
   1  -3   7  735.73   45.60
  -1   3  -7  789.22   46.00
  -1   3  -7  770.42   46.10
  -1   3  -7  697.93   45.90
  -1   3  -7  870.71   44.90
   2  -5   8    1.50    1.50
   2  -5   8    0.70    1.90
   2  -5   8    5.60    2.80
   2  -5   8    0.10    1.50
   2  -5   8    2.40    1.60
   2  -5   8    2.90    1.20
   2  -5   8   -0.30    1.50
   2  -5   8    1.60    1.40
  -2   5  -8    0.50    1.70
  -2   5  -8    4.00    1.70
  -2   5  -8   -0.20    1.50
  -2   5  -8    1.90    1.90
  -2   5  -8    6.80    2.20
  -2   5  -8    1.00    1.60
   3  -7   9    8.80    2.50
   3  -7   9   12.50    3.20
   3  -7   9    9.60    3.20
   3  -7   9   11.70    3.30
   3  -7   9    7.50    2.80
   3  -7   9    9.50    2.90
   3  -7   9    8.80    2.60
   3  -7   9   12.90    2.60
  -3   7  -9   15.30    4.30
  -3   7  -9    9.20    2.80
  -3   7  -9   10.30    3.40
  -3   7  -9   13.20    3.00
  -3   7  -9    8.00    2.40
  -3   7  -9    4.40    2.40
  -3   7  -9    9.60    2.90
   4  -9  10  175.58   13.50
   4  -9  10  131.59   11.70
   4  -9  10  132.99   11.80
   4  -9  10  125.19   11.50
   4  -9  10  145.39   12.10
   4  -9  10  142.29   12.00
   4  -9  10  138.39   12.50
   4  -9  10  159.58   11.20
  -4   9 -10  154.88   12.40
  -4   9 -10  136.19   12.50
  -4   9 -10  138.89   11.90
  -4   9 -10  143.19   11.80
  -4   9 -10  143.69   11.60
  -4   9 -10  138.59   12.70
  -4   9 -10  137.29   11.70
   5 -11  11    1.50    2.50
   5 -11  11    2.40    2.70
   5 -11  11   -0.50    2.30
   5 -11  11    2.50    2.20
   5 -11  11    7.40    3.80
   5 -11  11    3.20    2.60
   5 -11  11   -0.20    2.60
   5 -11  11    6.60    3.60
  -5  11 -11    1.80    2.70
  -5  11 -11    2.00    2.70
  -5  11 -11    4.10    2.90
  -5  11 -11    2.90    2.30
  -5  11 -11    3.30    2.90
  -5  11 -11    2.90    3.30
  -5  11 -11    1.50    2.30
   6 -13  12    5.20    3.60
   6 -13  12   12.20    5.00
   6 -13  12   10.50    4.80
   6 -13  12    7.30    4.10
   6 -13  12    7.50    4.50
   6 -13  12    8.90    3.60
  -6  13 -12    7.60    3.80
  -6  13 -12   12.90    5.20
  -6  13 -12    6.80    3.20
  -6  13 -12   13.10    4.80
  -6  13 -12    9.30    3.80
  -6  13 -12    9.70    4.30
   7 -15  13    0.50    3.00
   7 -15  13    5.80    4.50
   7 -15  13    1.30    3.60
   7 -15  13   -4.60    1.10
  -7  15 -13   -0.80    2.40
  -7  15 -13   -0.30    2.40
  -7  15 -13    3.20    3.40
  -7  15 -13    1.70    3.30
  -7  15 -13   -0.20    3.60
  -9  17  -4    2.30    3.30
  -9  17  -4   -1.00    2.10
  -9  17  -4    3.80    3.30
  -9  17  -4    3.50    6.50
   9 -17   4   -2.90    3.00
   9 -17   4   -1.10    3.40
   9 -17   4   -0.90    2.40
   9 -17   4    4.00    3.60
   9 -17   4    3.80    4.30
  -8  15  -3  177.58   14.60
  -8  15  -3  146.09   14.00
  -8  15  -3  171.28   14.80
  -8  15  -3  194.98   23.70
   8 -15   3  155.98   14.80
   8 -15   3  144.09   17.00
   8 -15   3  141.89   16.60
   8 -15   3  148.89   17.90
   8 -15   3  139.09   16.60
   8 -15   3  144.69   16.90
  -7  13  -2  174.38   15.60
  -7  13  -2  171.58   15.90
  -7  13  -2  197.68   15.30
  -7  13  -2  206.08   15.30
  -7  13  -2  147.29   18.70
  -7  13  -2  172.78   14.50
  -7  13  -2  162.48   21.10
   7 -13   2  163.28   14.90
   7 -13   2  182.38   16.10
   7 -13   2  174.28   16.30
   7 -13   2  173.08   15.80
   7 -13   2  169.28   15.00
   7 -13   2  171.08   15.50
   7 -13   2  183.08   15.80
   7 -13   2  168.68   19.80
   7 -13   2  204.28   16.60
  -6  11  -1   51.59    8.50
  -6  11  -1   62.39   11.00
  -6  11  -1   55.59    8.10
  -6  11  -1   53.49    7.60
  -6  11  -1   69.89    8.30
  -6  11  -1   67.89    8.10
  -6  11  -1   65.89    9.00
  -6  11  -1   56.99    9.00
   6 -11   1   50.79    8.60
   6 -11   1   57.99    8.10
   6 -11   1   70.99    9.40
   6 -11   1   63.49    8.80
   6 -11   1   61.29    8.30
   6 -11   1   84.49   14.50
   6 -11   1   68.49    8.90
   6 -11   1   51.69    8.00
  -5   9   0 1100.89   64.49
  -5   9   0 1103.49   65.89
  -5   9   0 1064.29   66.09
  -5   9   0 1168.28   64.89
  -5   9   0 1084.19   65.89
  -5   9   0 1095.69   64.79
  -5   9   0 1097.99   65.39
   5  -9   0 1054.99   64.79
   5  -9   0 1088.09   65.19
   5  -9   0 1039.50   65.19
   5  -9   0 1097.69   65.29
   5  -9   0 1079.09   65.69
   5  -9   0 1023.30   65.09
   5  -9   0 1071.79   65.59
   5  -9   0 1061.29   65.89
  -4   7   1  313.57   21.00
  -4   7   1  327.67   21.70
  -4   7   1  307.37   20.50
  -4   7   1  326.47   21.60
  -4   7   1  334.37   21.50
  -4   7   1  317.97   20.60
  -4   7   1  334.17   20.50
   4  -7  -1  290.87   20.80
   4  -7  -1  309.07   21.40
   4  -7  -1  316.57   21.30
   4  -7  -1  319.17   21.00
   4  -7  -1  300.07   21.00
   4  -7  -1  293.97   24.40
   4  -7  -1  330.47   20.80
   4  -7  -1  323.07   21.00
  -3   5   2 2458.05  157.78
  -3   5   2 2454.45  156.98
   3  -5  -2 2276.07  157.88
  -2   3   3   23.10    5.30
  -2   3   3   23.40    2.40
  -2   3   3   19.20    2.60
  -2   3   3   18.60    2.50
  -2   3   3   23.90    2.90
  -2   3   3   22.60    3.10
   2  -3  -3   17.90    4.30
   2  -3  -3   15.90    2.80
   2  -3  -3   20.60    2.80
   2  -3  -3   24.10    2.80
   2  -3  -3   19.30    2.60
   2  -3  -3   21.30    2.80
   2  -3  -3   20.50    2.60
   2  -3  -3   16.90    2.60
  -1   1   4  122.59    9.20
  -1   1   4   99.99    7.70
  -1   1   4  103.29    6.20
  -1   1   4  100.49    8.00
  -1   1   4   94.29    6.40
  -1   1   4   91.29    6.10
  -1   1   4   89.09    6.40
  -1   1   4   85.59    6.50
  -1   1   4  101.39    8.60
   1  -1  -4  102.89    6.50
   1  -1  -4   93.69    7.90
   1  -1  -4  102.29    6.60
   1  -1  -4  102.19    6.70
   1  -1  -4   97.39    6.40
   1  -1  -4  109.99    6.50
   1  -1  -4  101.29    6.40
   0  -1   5  722.13   43.10
   0  -1   5  649.64   41.00
   0   1  -5  738.23   43.00
   1  -3   6  817.32   65.89
   1  -3   6  817.42   66.39
  -1   3  -6 1007.00   69.39
  -1   3  -6 1007.50   69.99
   2  -5   7  362.76   22.10
   2  -5   7  349.07   22.20
   2  -5   7  363.86   22.30
   2  -5   7  363.06   22.80
   2  -5   7  341.97   22.10
   2  -5   7  330.07   22.10
   2  -5   7  323.77   22.40
  -2   5  -7  353.96   22.70
  -2   5  -7  364.06   22.40
  -2   5  -7  361.06   22.30
  -2   5  -7  340.37   22.70
  -2   5  -7  351.96   23.00
  -2   5  -7  330.17   22.60
   3  -7   8    7.30    2.00
   3  -7   8    9.70    2.60
   3  -7   8    7.30    2.50
   3  -7   8    3.00    2.20
   3  -7   8    5.70    2.30
   3  -7   8    4.80    2.50
   3  -7   8    4.50    2.50
   3  -7   8    6.10    2.40
  -3   7  -8    3.20    1.90
  -3   7  -8    2.50    2.40
  -3   7  -8    5.90    2.40
  -3   7  -8    6.20    2.70
  -3   7  -8    6.80    2.30
  -3   7  -8    7.40    2.60
  -3   7  -8    8.60    2.60
   4  -9   9  188.88   15.00
   4  -9   9  188.28   15.50
   4  -9   9  212.68   15.30
   4  -9   9  188.28   15.50
   4  -9   9  178.28   14.80
   4  -9   9  180.88   14.90
   4  -9   9  182.68   14.60
   4  -9   9  186.58   13.90
  -4   9  -9  209.88   14.80
  -4   9  -9  184.28   15.70
  -4   9  -9  194.78   15.10
  -4   9  -9  210.68   15.10
  -4   9  -9  209.28   16.00
  -4   9  -9  203.28   15.10
  -4   9  -9  220.88   15.30
   5 -11  10  720.63   47.40
   5 -11  10  703.33   48.00
   5 -11  10  721.13   46.20
   5 -11  10  777.82   47.80
   5 -11  10  716.13   47.50
   5 -11  10  799.62   48.00
   5 -11  10  773.32   48.70
   5 -11  10  753.92   47.70
  -5  11 -10  659.73   48.20
  -5  11 -10  785.42   48.10
  -5  11 -10  797.82   47.80
  -5  11 -10  804.12   47.20
  -5  11 -10  741.53   48.80
  -5  11 -10  732.73   47.70
  -5  11 -10  738.53   47.30
  -5  11 -10  747.13   47.30
   6 -13  11  317.57   24.60
   6 -13  11  303.27   23.50
   6 -13  11  303.37   22.30
   6 -13  11  259.17   22.90
   6 -13  11  332.37   29.80
   6 -13  11  314.87   23.70
   6 -13  11  336.67   25.10
  -6  13 -11  283.37   24.50
  -6  13 -11  309.67   24.30
  -6  13 -11  308.57   23.40
  -6  13 -11  332.17   24.30
  -6  13 -11  327.57   23.10
  -6  13 -11  322.87   23.50
  -6  13 -11  311.47   23.30
   7 -15  12   67.79   11.40
   7 -15  12   66.99   10.60
   7 -15  12   65.89   11.10
   7 -15  12   60.69   10.20
   7 -15  12   59.09   10.20
  -7  15 -12   57.39   10.00
  -7  15 -12   60.99   11.00
  -7  15 -12   79.99   10.80
  -7  15 -12   50.89    9.20
  -7  15 -12   83.19   11.50
  -9  17  -5   97.49   17.90
  -9  17  -5   57.79    9.50
  -9  17  -5   50.79    9.40
  -9  17  -5   58.59    9.70
   9 -17   5   52.39   10.20
   9 -17   5   53.39   10.50
   9 -17   5   59.59   11.20
   9 -17   5   64.99   11.50
   9 -17   5   58.69   10.10
  -8  15  -4   16.20    4.80
  -8  15  -4   10.80    4.50
  -8  15  -4   12.50    6.20
  -8  15  -4   15.60    4.90
   8 -15   4    6.70    5.20
   8 -15   4   18.50    5.90
   8 -15   4   15.70    5.80
   8 -15   4   11.80    5.00
   8 -15   4   14.10    7.60
   8 -15   4   16.00    5.60
   8 -15   4   28.00    6.30
  -7  13  -3    6.50    4.10
  -7  13  -3    9.50    3.80
  -7  13  -3    4.80    3.20
  -7  13  -3   -0.40    2.60
  -7  13  -3   11.00    3.80
  -7  13  -3    8.60    4.20
  -7  13  -3   -2.40    2.80
   7 -13   3   10.70    4.50
   7 -13   3    0.90    3.40
   7 -13   3    5.70    3.70
   7 -13   3    6.00    3.50
   7 -13   3    2.60    3.00
   7 -13   3    3.60    3.00
   7 -13   3    6.40    6.40
   7 -13   3    6.30    3.30
   7 -13   3    8.30    5.90
  -6  11  -2  551.64   38.10
  -6  11  -2  561.64   37.90
  -6  11  -2  627.54   37.70
  -6  11  -2  601.44   37.30
  -6  11  -2  593.24   39.10
  -6  11  -2  605.74   39.00
  -6  11  -2  603.14   37.40
   6 -11   2  555.94   38.10
   6 -11   2  606.04   39.00
   6 -11   2  563.44   37.40
   6 -11   2  570.14   38.00
   6 -11   2  582.24   38.30
   6 -11   2  566.74   38.00
   6 -11   2  582.34   37.80
  -5   9  -1  665.43   42.00
  -5   9  -1  676.23   43.10
  -5   9  -1  641.44   43.20
  -5   9  -1  642.14   42.10
  -5   9  -1  705.03   43.50
  -5   9  -1  642.54   42.60
  -5   9  -1  690.73   42.20
   5  -9   1  637.04   42.50
   5  -9   1  662.63   42.90
   5  -9   1  690.13   42.70
   5  -9   1  698.13   42.50
   5  -9   1  761.92   43.00
   5  -9   1  681.13   43.40
   5  -9   1  771.22   47.90
   5  -9   1  709.93   43.20
   5  -9   1  699.03   42.90
  -4   7   0  636.24   40.90
  -4   7   0  676.43   41.90
  -4   7   0  652.03   41.00
  -4   7   0  644.84   41.40
  -4   7   0  631.24   41.80
  -4   7   0  669.53   41.20
  -4   7   0  680.83   43.30
   4  -7   0  685.03   41.50
   4  -7   0  697.93   41.40
   4  -7   0  709.23   41.70
   4  -7   0  676.13   42.10
   4  -7   0  721.13   41.70
   4  -7   0  670.63   41.70
   4  -7   0  718.63   42.00
   4  -7   0  725.03   41.70
  -3   5   1  865.41   51.99
  -3   5   1  864.61   52.19
  -3   5   1  840.02   52.49
  -3   5   1  937.71   52.69
  -3   5   1  856.71   52.59
  -3   5   1 1017.40   55.59
   3  -5  -1  865.81   52.19
   3  -5  -1  868.51   52.09
   3  -5  -1  815.42   53.29
   3  -5  -1  891.61   52.69
   3  -5  -1  920.31   52.39
  -2   3   2   97.39    7.00
  -2   3   2  101.19    7.30
  -2   3   2   93.49    7.10
  -2   3   2  108.09    6.80
  -2   3   2   95.39    6.90
   2  -3  -2   95.39    7.10
   2  -3  -2  104.09    7.10
   2  -3  -2   95.39    7.30
   2  -3  -2  103.19    7.30
   2  -3  -2  101.19    7.20
   2  -3  -2  110.29    7.10
  -1   1   3  122.29    8.70
  -1   1   3  123.49    8.50
  -1   1   3  101.09    6.20
  -1   1   3   97.29    6.20
  -1   1   3   81.29    7.70
  -1   1   3   97.39    6.40
  -1   1   3   90.39    6.50
   1  -1  -3  118.39    8.30
   1  -1  -3  102.49    6.60
   1  -1  -3   99.19    6.40
   1  -1  -3   97.59    6.50
   1  -1  -3   97.49    6.40
   1  -1  -3  107.39    6.40
   1  -1  -3   88.69    6.30
   0  -1   4  325.07   21.40
   0  -1   4  394.46   23.20
   0  -1   4  355.56   21.40
   0  -1   4  339.67   20.90
   0   1  -4  378.36   21.00
   0   1  -4  363.86   21.40
   0   1  -4  362.06   21.30
   1  -3   5  875.21   66.19
   1  -3   5  876.21   65.69
  -1   3  -5  936.11   67.09
  -1   3  -5  936.21   67.59
   2  -5   6   68.89    6.90
   2  -5   6   83.79    7.10
   2  -5   6   92.59    7.80
   2  -5   6   84.09    7.30
   2  -5   6   92.39    7.40
   2  -5   6  100.29    7.60
   2  -5   6   96.59    7.90
  -2   5  -6   89.59    7.40
  -2   5  -6   95.09    7.30
  -2   5  -6   91.39    7.80
  -2   5  -6   96.89    8.00
  -2   5  -6  102.59    7.30
  -2   5  -6   90.79    7.30
  -2   5  -6  103.09    7.60
   3  -7   7  102.39    8.00
   3  -7   7   97.59    8.60
   3  -7   7   78.19    7.70
   3  -7   7   87.29    8.00
   3  -7   7   97.09    8.00
   3  -7   7   86.19    8.40
   3  -7   7   88.79    7.90
  -3   7  -7   90.49    8.00
  -3   7  -7   81.69    7.70
  -3   7  -7   80.79    7.70
  -3   7  -7   91.69    8.60
  -3   7  -7   90.59    8.60
  -3   7  -7   87.89    7.90
  -3   7  -7   87.29    7.60
   4  -9   8  336.67   23.50
   4  -9   8  326.47   22.70
   4  -9   8  316.57   21.70
   4  -9   8  329.37   22.50
   4  -9   8  363.26   23.90
   4  -9   8  300.07   22.40
   4  -9   8  357.66   22.90
   4  -9   8  335.97   22.80
  -4   9  -8  340.87   22.60
  -4   9  -8  336.87   22.60
  -4   9  -8  282.57   22.90
  -4   9  -8  342.17   22.30
  -4   9  -8  350.66   22.80
  -4   9  -8  303.97   23.30
   5 -11   9  160.88   15.00
   5 -11   9  182.28   15.90
   5 -11   9  214.38   16.10
   5 -11   9  185.28   15.30
   5 -11   9  188.58   16.10
   5 -11   9  212.48   15.90
   5 -11   9  170.88   14.30
  -5  11  -9  178.48   15.10
  -5  11  -9  182.98   16.20
  -5  11  -9  215.08   16.60
  -5  11  -9  176.38   14.70
  -5  11  -9  194.28   15.80
  -5  11  -9  202.88   15.40
  -5  11  -9  192.58   15.40
   6 -13  10  191.98   17.60
   6 -13  10  198.78   17.00
   6 -13  10  155.78   16.00
   6 -13  10  222.68   18.40
   6 -13  10  176.08   16.70
   6 -13  10  219.08   17.50
   6 -13  10  187.48   16.70
  -6  13 -10  198.68   16.20
  -6  13 -10  185.08   17.70
  -6  13 -10  225.88   17.50
  -6  13 -10  212.28   17.10
  -6  13 -10  203.98   18.20
  -6  13 -10  216.28   17.00
  -6  13 -10  205.18   17.40
   7 -15  11   76.09   11.30
   7 -15  11   98.09   13.00
   7 -15  11   75.29   12.20
   7 -15  11  115.69   14.70
   7 -15  11   80.49   11.70
  -7  15 -11   67.09   11.00
  -7  15 -11   87.59   11.60
  -7  15 -11   84.29   11.90
  -7  15 -11   81.29   13.20
  -7  15 -11   92.19   11.80
  -9  17  -6    0.60    3.00
  -9  17  -6    2.00    2.90
  -9  17  -6   -4.90    4.00
  -9  17  -6    1.60    3.40
   9 -17   6   -2.90    2.80
   9 -17   6    0.30    3.30
   9 -17   6   -2.60    3.30
   9 -17   6    3.30    3.60
   9 -17   6    3.90    4.00
  -8  15  -5   22.90    5.60
  -8  15  -5   19.40    5.60
  -8  15  -5   26.20    9.00
  -8  15  -5   16.70    5.20
   8 -15   5   17.80    6.00
   8 -15   5   28.20    6.70
   8 -15   5   13.50    5.50
   8 -15   5   12.40    4.90
   8 -15   5   18.80    5.90
   8 -15   5   37.10   10.70
   8 -15   5   18.70    6.10
  -7  13  -4   60.69   12.30
  -7  13  -4   90.29   11.50
  -7  13  -4   92.39   12.30
  -7  13  -4   81.79   10.00
  -7  13  -4  104.19   12.30
  -7  13  -4   93.39   10.80
  -7  13  -4   67.79   12.10
   7 -13   4   86.29   10.90
   7 -13   4   95.99   13.70
   7 -13   4   89.79   10.90
   7 -13   4   82.69   11.70
   7 -13   4   84.49   15.00
   7 -13   4  108.49   12.80
   7 -13   4  102.29   12.30
   7 -13   4   74.99   11.10
  -6  11  -3  371.26   24.40
  -6  11  -3  354.06   25.80
  -6  11  -3  318.77   24.50
  -6  11  -3  366.26   25.20
  -6  11  -3  333.47   23.90
  -6  11  -3  350.66   24.20
  -6  11  -3  331.67   25.40
   6 -11   3  326.87   24.60
   6 -11   3  367.06   24.60
   6 -11   3  340.67   25.10
   6 -11   3  384.26   29.50
   6 -11   3  355.26   24.90
   6 -11   3  366.46   24.70
   6 -11   3  365.06   25.20
   6 -11   3  349.77   25.40
  -5   9  -2 1768.92  107.19
  -5   9  -2 1793.42  106.69
  -5   9  -2 1819.62  106.49
  -5   9  -2 1819.62  105.89
  -5   9  -2 1702.63  105.69
  -5   9  -2 1897.31  107.49
   5  -9   2 1870.01  106.59
   5  -9   2 1751.22  106.49
   5  -9   2 1753.32  106.09
   5  -9   2 1762.42  107.09
   5  -9   2 1755.72  106.39
   5  -9   2 1767.92  106.09
   5  -9   2 2046.50  111.49
   5  -9   2 1853.91  106.69
  -4   7  -1  816.82   50.49
  -4   7  -1  818.32   49.99
  -4   7  -1  837.32   50.79
  -4   7  -1  878.51   51.29
  -4   7  -1  844.82   50.29
  -4   7  -1  815.12   51.09
   4  -7   1  893.11   51.29
   4  -7   1  863.01   50.79
   4  -7   1  829.02   50.49
   4  -7   1  817.42   50.79
   4  -7   1  814.62   50.29
   4  -7   1  841.72   50.69
   4  -7   1  837.52   50.59
  -3   5   0   34.60    4.00
  -3   5   0   27.30    4.00
  -3   5   0   26.90    3.70
  -3   5   0   25.20    3.40
  -3   5   0   23.50    3.80
  -3   5   0   24.00    3.30
  -3   5   0   27.50    4.00
   3  -5   0   28.40    3.80
   3  -5   0   23.20    3.80
   3  -5   0   32.90    4.00
   3  -5   0   26.30    5.50
   3  -5   0   25.00    3.50
   3  -5   0   29.10    3.70
   3  -5   0   30.90    4.00
   3  -5   0   34.60    4.30
  -2   3   1 2121.39  141.09
  -2   3   1 2125.89  141.59
   2  -3  -1 2573.94  144.79
   0  -1   3    0.10    0.20
   1  -3   4   24.60    2.90
   1  -3   4   18.30    2.60
   1  -3   4   26.90    3.10
   1  -3   4   26.50    3.40
   1  -3   4   25.10    2.80
   1  -3   4   22.80    3.10
   1  -3   4   29.40    3.30
  -1   3  -4   26.00    3.20
  -1   3  -4   23.80    3.10
  -1   3  -4   23.90    2.80
  -1   3  -4   23.10    2.60
  -1   3  -4   20.60    2.70
  -1   3  -4   20.30    2.80
  -1   3  -4   23.20    2.90
   2  -5   5  775.52   43.80
   2  -5   5  757.92   44.40
   2  -5   5  716.23   43.90
   2  -5   5  719.73   43.80
   2  -5   5  715.93   43.80
   2  -5   5  722.23   43.90
  -2   5  -5  756.22   44.50
  -2   5  -5  730.93   43.60
  -2   5  -5  693.63   43.80
  -2   5  -5  740.43   44.40
  -2   5  -5  723.03   43.90
  -2   5  -5  800.02   45.10
   3  -7   6  144.69   11.80
   3  -7   6  145.39   11.30
   3  -7   6  151.08   11.40
   3  -7   6  133.09   11.10
   3  -7   6  139.99   11.40
   3  -7   6  144.99   11.80
  -3   7  -6  156.38   11.60
  -3   7  -6  155.48   11.50
  -3   7  -6  158.08   12.20
  -3   7  -6  149.88   12.00
  -3   7  -6  153.98   11.30
  -3   7  -6  154.28   11.50
  -3   7  -6  155.08   11.20
   4  -9   7  113.19   10.50
   4  -9   7  107.49   12.10
   4  -9   7   95.69    9.50
   4  -9   7  114.29   10.50
   4  -9   7   86.69    8.70
   4  -9   7  114.59    9.90
   4  -9   7  114.99    9.80
   4  -9   7  115.99   10.00
  -4   9  -7  104.29    9.50
  -4   9  -7  116.59    9.90
  -4   9  -7  112.39   10.50
  -4   9  -7  115.19    9.90
  -4   9  -7  115.89   10.00
  -4   9  -7  119.99    9.70
  -4   9  -7  117.69   10.70
   5 -11   8  239.08   18.90
   5 -11   8  242.78   18.80
   5 -11   8  233.18   18.50
   5 -11   8  234.48   18.70
   5 -11   8  263.07   19.90
   5 -11   8  231.88   17.90
   5 -11   8  255.37   19.10
   5 -11   8  249.18   19.50
  -5  11  -8  252.87   19.10
  -5  11  -8  256.07   18.40
  -5  11  -8  270.67   20.30
  -5  11  -8  235.88   18.50
  -5  11  -8  261.37   20.50
  -5  11  -8  262.87   20.10
  -5  11  -8  253.97   18.70
  -5  11  -8  249.48   18.60
   6 -13   9  194.88   15.90
   6 -13   9  178.18   15.10
   6 -13   9  161.48   15.60
   6 -13   9  144.89   16.20
   6 -13   9  188.28   16.20
   6 -13   9  184.88   15.50
  -6  13  -9  165.38   15.20
  -6  13  -9  188.98   14.80
  -6  13  -9  165.28   14.70
  -6  13  -9  156.38   17.50
  -6  13  -9  145.09   14.30
  -6  13  -9  163.08   14.60
  -6  13  -9  146.19   15.80
   7 -15  10   29.50    7.50
   7 -15  10   28.70    6.80
   7 -15  10   27.30    9.00
   7 -15  10   21.40    6.70
   7 -15  10   55.69   12.70
   7 -15  10   29.40    7.00
  -7  15 -10   43.00   10.00
  -7  15 -10   40.80    7.80
  -7  15 -10   27.30    6.10
  -7  15 -10   39.40    8.20
  -7  15 -10   29.30    8.50
  -9  17  -7   17.50    5.60
  -9  17  -7   17.90    5.70
  -9  17  -7   31.50   10.20
   9 -17   7   13.00    6.00
   9 -17   7   18.30    6.40
   9 -17   7   13.20    5.30
   9 -17   7   20.50    6.70
   9 -17   7   18.10    6.10
  -8  15  -6   11.10    4.30
  -8  15  -6    0.00    2.90
  -8  15  -6    7.30    5.90
   8 -15   6   11.00    6.80
   8 -15   6   11.90    5.20
   8 -15   6   10.50    4.70
   8 -15   6   10.90    4.60
   8 -15   6   15.50    5.40
   8 -15   6   14.50    5.00
  -7  13  -5   10.00    5.20
  -7  13  -5    9.40    3.90
  -7  13  -5    4.30    4.70
  -7  13  -5    7.10    4.20
  -7  13  -5   14.90    4.60
  -7  13  -5   14.20    5.30
  -7  13  -5    7.10    3.50
  -7  13  -5   14.90    4.60
   7 -13   5   11.40    6.30
   7 -13   5    4.70    3.60
   7 -13   5    5.50    3.70
   7 -13   5   16.20    4.70
   7 -13   5    4.20    3.70
   7 -13   5   10.90    4.40
   7 -13   5   14.10    4.80
   7 -13   5   12.60    4.60
  -6  11  -4  191.18   14.30
  -6  11  -4  186.48   14.40
  -6  11  -4  155.48   14.90
  -6  11  -4  171.38   15.40
  -6  11  -4  176.18   14.80
  -6  11  -4  176.88   14.30
  -6  11  -4  144.99   14.00
   6 -11   4  199.58   14.60
   6 -11   4  202.48   15.30
   6 -11   4  197.88   15.30
   6 -11   4  168.58   15.20
   6 -11   4  162.18   14.20
   6 -11   4  199.48   18.80
   6 -11   4  182.38   14.80
   6 -11   4  170.68   15.00
   6 -11   4  167.68   14.50
  -5   9  -3  186.78   14.20
  -5   9  -3  194.38   13.80
  -5   9  -3  164.58   13.90
  -5   9  -3  181.18   14.80
  -5   9  -3  190.88   13.90
  -5   9  -3  182.08   14.80
   5  -9   3  195.58   14.70
   5  -9   3  171.78   14.10
   5  -9   3  205.68   14.60
   5  -9   3  166.38   13.80
   5  -9   3  183.28   14.80
   5  -9   3  190.48   14.30
   5  -9   3  190.08   14.10
   5  -9   3  181.98   13.80
   5  -9   3  172.18   16.60
  -4   7  -2  398.16   24.70
  -4   7  -2  326.67   23.20
  -4   7  -2  378.86   23.90
  -4   7  -2  354.96   25.70
  -4   7  -2  391.06   23.60
  -4   7  -2  373.56   23.50
  -4   7  -2  358.96   23.70
   4  -7   2  403.66   24.60
   4  -7   2  335.07   25.90
   4  -7   2  383.86   23.90
   4  -7   2  355.46   23.40
   4  -7   2  360.96   24.10
   4  -7   2  360.76   23.50
   4  -7   2  368.16   23.70
   4  -7   2  338.87   23.50
   3  -5   1 1158.38   67.49
   3  -5   1 1149.48   67.79
  -2   3   0 3300.57  208.78
  -2   3   0 3295.27  208.28
   2  -3   0 3593.74  210.98
   2  -3   0 3605.94  211.68
  -1   1   1    2.50    0.60
  -1   1   1    0.70    0.40
   1  -1  -1    1.20    0.50
   1  -1  -1    2.70    0.70
   1  -3   3  333.57   20.30
   1  -3   3  331.57   20.50
   1  -3   3  335.77   20.60
   1  -3   3  333.97   20.20
   1  -3   3  326.87   20.20
   1  -3   3  340.87   20.30
  -1   3  -3  348.57   20.40
  -1   3  -3  330.77   20.60
  -1   3  -3  329.57   20.10
  -1   3  -3  334.67   20.30
  -1   3  -3  346.27   20.40
  -1   3  -3  332.77   20.60
   2  -5   4    1.00    1.20
   2  -5   4    2.60    1.40
   2  -5   4    4.30    1.70
   2  -5   4    4.90    1.80
   2  -5   4    2.70    1.50
   2  -5   4    5.40    1.80
   2  -5   4    2.10    1.30
  -2   5  -4    0.50    1.30
  -2   5  -4    5.30    1.90
  -2   5  -4    2.40    1.30
  -2   5  -4    3.50    1.50
  -2   5  -4    4.90    1.70
  -2   5  -4    5.40    1.80
  -2   5  -4    5.50    1.70
   3  -7   5  924.31   56.29
   3  -7   5  928.51   56.79
   3  -7   5  993.20   56.49
   3  -7   5  914.01   56.09
   3  -7   5  964.40   56.29
   3  -7   5  958.10   56.49
   3  -7   5  951.00   56.89
  -3   7  -5  938.21   56.19
  -3   7  -5  917.91   57.09
  -3   7  -5  994.70   56.59
  -3   7  -5  924.01   55.89
  -3   7  -5  857.21   55.99
  -3   7  -5  981.00   56.49
  -3   7  -5  940.41   57.19
   4  -9   6  181.68   14.90
   4  -9   6  195.78   14.50
   4  -9   6  174.28   14.40
   4  -9   6  180.08   14.30
   4  -9   6  174.28   14.20
   4  -9   6  198.88   15.30
   4  -9   6  187.58   14.50
  -4   9  -6  199.88   14.80
  -4   9  -6  189.68   14.50
  -4   9  -6  193.78   15.30
  -4   9  -6  194.58   14.40
  -4   9  -6  197.28   15.40
  -4   9  -6  217.58   14.70
  -4   9  -6  183.38   14.00
   5 -11   7  145.99   12.90
   5 -11   7  128.49   11.60
   5 -11   7  137.79   12.20
   5 -11   7  123.99   11.60
   5 -11   7  132.59   11.90
   5 -11   7  115.89   10.80
   5 -11   7  112.29   13.30
   5 -11   7  135.79   12.20
  -5  11  -7  120.69   12.90
  -5  11  -7  139.49   11.50
  -5  11  -7  122.29   13.90
  -5  11  -7  116.49   13.80
  -5  11  -7  119.99   11.60
  -5  11  -7  139.49   11.70
  -5  11  -7  131.79   11.90
  -5  11  -7  147.29   11.90
   6 -13   8  415.96   27.30
   6 -13   8  381.56   27.10
   6 -13   8  333.27   26.30
   6 -13   8  332.37   25.60
   6 -13   8  343.77   25.50
   6 -13   8  338.37   25.60
   6 -13   8  354.26   25.00
  -6  13  -8  334.47   25.00
  -6  13  -8  339.17   26.80
  -6  13  -8  335.77   25.50
  -6  13  -8  363.66   25.60
  -6  13  -8  343.17   25.20
  -6  13  -8  326.17   27.40
  -6  13  -8  379.76   26.40
  -6  13  -8  368.36   27.30
   7 -15   9   59.99   10.00
   7 -15   9   57.29   12.90
   7 -15   9   37.70    8.10
   7 -15   9   50.69    9.90
   7 -15   9   41.80    8.90
   7 -15   9   50.89    8.90
  -7  15  -9   52.69    9.20
  -7  15  -9   36.30    7.60
  -7  15  -9   63.79    9.40
  -7  15  -9   36.20    9.40
   8 -17  10    2.80    4.00
   8 -17  10   -2.00    2.10
   8 -17  10   10.20    5.80
   8 -17  10    2.40    4.10
   8 -17  10    3.70    4.70
  -8  17 -10    3.20    3.70
  -8  17 -10    4.30    5.50
  -8  17 -10    3.40    3.60
  -9  17  -8   25.30    6.60
  -9  17  -8   50.19    9.00
  -9  17  -8   27.30    7.50
  -9  17  -8   26.70    9.50
   9 -17   8   32.70    8.30
   9 -17   8   36.60    8.60
   9 -17   8   22.00    7.50
   9 -17   8   37.00    7.90
   9 -17   8   22.60    7.30
  -8  15  -7   65.79    9.60
  -8  15  -7   49.90   11.70
  -8  15  -7   55.69    9.20
  -8  15  -7   72.79   10.20
   8 -15   7   74.79   11.00
   8 -15   7   80.79   15.20
   8 -15   7   77.39   11.20
   8 -15   7   63.69   10.90
   8 -15   7   47.80    9.40
   8 -15   7   75.49   11.90
  -7  13  -6   24.80    6.40
  -7  13  -6   34.00    8.40
  -7  13  -6   29.10    6.30
  -7  13  -6   28.10    7.20
  -7  13  -6   18.90    6.10
  -7  13  -6   34.00    6.90
  -7  13  -6   24.70    5.30
  -7  13  -6   18.60    4.80
   7 -13   6   26.70    6.30
   7 -13   6   33.40    6.80
   7 -13   6   24.50    8.50
   7 -13   6   20.70    5.40
   7 -13   6   39.10    8.00
   7 -13   6   22.10    5.60
   7 -13   6   38.50    7.20
   7 -13   6   33.40    8.00
  -6  11  -5  656.73   40.20
  -6  11  -5  617.84   40.40
  -6  11  -5  607.04   40.50
  -6  11  -5  576.84   41.20
  -6  11  -5  642.34   39.90
  -6  11  -5  605.84   39.90
  -6  11  -5  589.44   41.30
   6 -11   5  637.24   40.70
   6 -11   5  615.54   40.20
   6 -11   5  613.14   41.30
   6 -11   5  637.94   40.60
   6 -11   5  685.13   44.90
   6 -11   5  616.74   39.90
   6 -11   5  643.24   40.90
   6 -11   5  628.14   41.20
   6 -11   5  632.74   40.60
  -5   9  -4  768.32   44.60
  -5   9  -4  683.43   43.90
  -5   9  -4  749.92   45.50
  -5   9  -4  690.43   43.80
  -5   9  -4  704.63   44.40
  -5   9  -4  713.13   43.80
  -5   9  -4  694.63   45.10
   5  -9   4  699.23   44.40
   5  -9   4  669.93   44.00
   5  -9   4  674.73   44.10
   5  -9   4  718.53   44.40
   5  -9   4  755.42   45.20
   5  -9   4  714.33   43.90
   5  -9   4  688.93   43.90
   5  -9   4  818.02   48.00
   5  -9   4  645.74   44.30
  -4   7  -3   34.80    4.90
  -4   7  -3   32.90    4.80
  -4   7  -3   37.50    5.00
  -4   7  -3   38.70    4.90
  -4   7  -3   42.70    5.70
   4  -7   3   24.80    4.50
   4  -7   3   20.60    4.50
   4  -7   3   32.60    4.90
   4  -7   3   32.70    5.30
   4  -7   3   30.70    4.80
   4  -7   3   29.70    4.50
   4  -7   3   34.50    4.90
   4  -7   3   32.90    4.90
  -3   5  -2    8.10    2.00
  -3   5  -2   14.60    2.90
  -3   5  -2    5.60    1.70
  -3   5  -2    9.30    2.40
  -3   5  -2   11.20    2.30
  -3   5  -2    7.80    2.00
  -3   5  -2    6.70    2.00
   3  -5   2    5.60    1.90
   3  -5   2    5.80    1.80
   3  -5   2    5.40    2.20
   3  -5   2    4.80    1.70
   3  -5   2    7.50    2.10
   3  -5   2   13.20    2.30
   3  -5   2    6.30    1.90
   3  -5   2    8.20    2.10
  -2   3  -1  388.66   24.00
  -2   3  -1  391.86   24.30
  -2   3  -1  400.26   24.40
  -2   3  -1  406.96   24.10
  -2   3  -1  393.36   24.00
  -2   3  -1  420.06   24.10
   2  -3   1  386.36   23.90
   2  -3   1  409.26   24.10
   2  -3   1  422.46   24.20
   2  -3   1  421.66   24.40
   2  -3   1  387.36   24.00
   2  -3   1  397.36   24.10
   1  -3   2  487.45   29.20
   1  -3   2  509.65   29.50
  -1   3  -2  486.95   29.50
  -1   3  -2  497.95   29.50
   2  -5   3   10.80    2.20
   2  -5   3    9.80    2.10
   2  -5   3   15.90    3.00
   2  -5   3   14.30    2.50
   2  -5   3   13.30    2.40
   2  -5   3    9.80    2.30
   2  -5   3    9.60    2.30
  -2   5  -3   12.00    2.70
  -2   5  -3    9.90    2.10
  -2   5  -3   11.90    2.40
  -2   5  -3   12.30    2.60
  -2   5  -3   12.60    2.20
  -2   5  -3   14.00    2.40
  -2   5  -3   13.90    2.80
   3  -7   4  140.09   11.20
   3  -7   4  131.49   10.50
   3  -7   4  131.49   10.30
   3  -7   4  141.79   11.00
   3  -7   4  139.49   10.80
   3  -7   4  129.49   10.30
  -3   7  -4  132.59   10.30
  -3   7  -4  129.19   10.30
  -3   7  -4  143.49   11.40
  -3   7  -4  135.09   11.10
  -3   7  -4  136.69   10.60
  -3   7  -4  142.59   10.70
   4  -9   5  435.86   28.10
   4  -9   5  432.16   28.50
   4  -9   5  384.86   27.80
   4  -9   5  420.36   28.80
   4  -9   5  419.16   28.10
   4  -9   5  428.96   28.10
   4  -9   5  450.15   28.90
  -4   9  -5  470.95   29.40
  -4   9  -5  428.66   28.30
  -4   9  -5  441.56   28.00
  -4   9  -5  439.06   28.00
  -4   9  -5  430.46   27.70
  -4   9  -5  445.56   28.40
  -4   9  -5  399.66   28.70
   5 -11   6  413.26   28.30
   5 -11   6  446.66   28.70
   5 -11   6  428.56   28.80
   5 -11   6  445.26   29.60
   5 -11   6  388.46   27.60
   5 -11   6  385.56   28.30
   5 -11   6  407.26   28.50
   5 -11   6  447.46   29.50
  -5  11  -6  444.86   28.40
  -5  11  -6  396.86   28.40
  -5  11  -6  441.76   28.80
  -5  11  -6  420.56   29.40
  -5  11  -6  393.66   27.90
  -5  11  -6  403.76   27.80
  -5  11  -6  424.66   29.50
   6 -13   7    4.30    3.20
   6 -13   7    5.80    3.60
   6 -13   7   12.40    5.00
   6 -13   7    6.80    3.60
   6 -13   7    6.90    4.20
   6 -13   7   15.10    4.90
   6 -13   7   18.60    5.30
  -6  13  -7    3.70    3.00
  -6  13  -7    5.90    3.80
  -6  13  -7    3.30    3.10
  -6  13  -7    5.30    3.50
  -6  13  -7    7.90    4.40
  -6  13  -7    2.40    4.10
  -6  13  -7    6.50    3.70
  -6  13  -7    1.90    2.80
   7 -15   8    6.20    4.10
   7 -15   8    5.30    4.20
   7 -15   8   21.00    5.70
   7 -15   8   12.90    4.80
   7 -15   8    4.30    3.90
   7 -15   8   10.30    7.60
  -7  15  -8   12.40    4.40
  -7  15  -8    8.20    4.20
  -7  15  -8    3.60    3.00
  -7  15  -8   21.90    7.80
   8 -17   9   28.70    7.40
   8 -17   9   28.30    7.50
   8 -17   9   10.00    5.30
   8 -17   9   33.50    8.60
   8 -17   9   27.80    8.10
  -8  17  -9   27.50    9.50
  -8  17  -9   21.90    6.20
  -8  17  -9   28.00    7.30
  -8  17  -9   22.40    6.30
  -9  17  -9   25.60    6.80
   9 -17   9   15.20    6.20
   9 -17   9   19.60    7.00
   9 -17   9   37.90    9.30
   9 -17   9   27.30    7.60
  -8  15  -8   90.69   11.70
  -8  15  -8   82.79   11.00
  -8  15  -8   71.29   10.40
  -8  15  -8   67.09   12.80
   8 -15   8   45.40    9.40
   8 -15   8   67.49   11.20
   8 -15   8   77.29   11.30
   8 -15   8   86.39   11.70
   8 -15   8   64.79   10.50
   8 -15   8   76.79   15.10
  -7  13  -7    9.20    4.60
  -7  13  -7   11.20    4.50
  -7  13  -7    0.40    3.90
  -7  13  -7    9.30    4.10
  -7  13  -7    8.70    3.90
  -7  13  -7    3.30    3.00
   7 -13   7    6.90    3.80
   7 -13   7    1.70    3.10
   7 -13   7    2.20    3.20
   7 -13   7    6.60    5.40
   7 -13   7    3.90    3.20
   7 -13   7   10.20    4.00
   7 -13   7    5.60    3.70
   7 -13   7    4.50    4.00
  -6  11  -6   94.39   10.60
  -6  11  -6   75.29    9.40
  -6  11  -6   76.39    9.80
  -6  11  -6   87.29   11.50
  -6  11  -6   89.89   10.70
  -6  11  -6   74.59    9.30
  -6  11  -6   94.89   12.00
   6 -11   6   94.09    9.00
   6 -11   6   87.79   10.70
   6 -11   6   91.79   13.30
   6 -11   6   90.29   10.90
   6 -11   6  104.09   11.90
   6 -11   6   98.49   11.20
   6 -11   6   84.29   11.20
   6 -11   6  102.69   11.20
   6 -11   6  104.49   11.20
  -5   9  -5   34.40    6.40
  -5   9  -5   47.20    6.50
  -5   9  -5   41.50    6.80
  -5   9  -5   45.50    6.30
  -5   9  -5   63.19    7.30
  -5   9  -5   29.60    5.60
  -5   9  -5   56.19    6.90
   5  -9   5   50.79    6.80
   5  -9   5   51.49    7.00
   5  -9   5   51.49    7.00
   5  -9   5   34.50    6.40
   5  -9   5   49.70    6.80
   5  -9   5   47.00    6.10
   5  -9   5   51.69    7.20
   5  -9   5   50.59    6.70
  -4   7  -4 1467.05   85.09
  -4   7  -4 1510.75   86.89
   4  -7   4 1428.56   84.19
   4  -7   4 1412.46   84.59
   4  -7   4 1406.56   84.09
   4  -7   4 1402.66   83.99
   4  -7   4 1409.86   84.59
  -3   5  -3  300.97   20.20
  -3   5  -3  336.77   21.10
  -3   5  -3  342.97   20.70
  -3   5  -3  349.67   20.60
  -3   5  -3  315.57   20.30
  -3   5  -3  314.57   20.30
  -3   5  -3  306.87   20.90
   3  -5   3  335.07   21.00
   3  -5   3  310.17   20.50
   3  -5   3  320.27   20.50
   3  -5   3  320.47   20.50
   3  -5   3  357.06   21.30
   3  -5   3  308.27   20.30
   3  -5   3  320.07   20.20
   3  -5   3  324.97   20.50
  -2   3  -2  125.79    8.60
  -2   3  -2  128.29    9.00
  -2   3  -2  124.69    8.70
  -2   3  -2  133.69    8.60
  -2   3  -2  133.39    9.10
  -2   3  -2  132.49    8.70
  -2   3  -2  114.09    8.40
   2  -3   2  136.39    8.70
   2  -3   2  135.39    8.80
   2  -3   2  120.19    8.60
   2  -3   2  134.39    9.00
   2  -3   2  129.69    8.70
   2  -3   2  130.99    8.50
   2  -3   2  136.39    9.10
   2  -3   2  131.89    8.50
   1  -1   1    0.10    0.20
  -1   3  -1 4158.28  247.18
  -1   3  -1 4165.68  246.78
   2  -5   2    8.50    2.10
   2  -5   2    6.50    1.80
   2  -5   2    5.10    1.60
   2  -5   2   11.90    2.20
   2  -5   2    6.00    1.70
   2  -5   2    8.10    2.30
   2  -5   2    4.80    1.90
  -2   5  -2    3.90    1.70
  -2   5  -2    3.30    1.90
  -2   5  -2    5.80    1.80
  -2   5  -2    5.50    1.70
  -2   5  -2    3.70    1.40
  -2   5  -2    7.40    1.70
  -2   5  -2    6.80    1.70
   3  -7   3   25.40    4.30
   3  -7   3    9.50    3.40
   3  -7   3   28.40    4.50
   3  -7   3   24.40    4.30
   3  -7   3   21.30    4.50
   3  -7   3   23.10    3.90
   3  -7   3   20.20    3.80
  -3   7  -3   30.00    4.60
  -3   7  -3   25.60    4.90
  -3   7  -3   25.40    3.90
  -3   7  -3   20.60    3.80
  -3   7  -3   22.30    3.80
  -3   7  -3   27.10    4.30
  -3   7  -3   21.90    4.40
   4  -9   4   18.50    4.10
   4  -9   4   17.70    3.90
   4  -9   4   19.30    4.10
   4  -9   4   20.80    4.40
   4  -9   4   25.90    5.10
   4  -9   4   32.70    5.80
   4  -9   4   27.00    4.70
  -4   9  -4   17.50    3.70
  -4   9  -4   20.20    4.40
  -4   9  -4   29.20    4.80
  -4   9  -4   23.00    4.50
  -4   9  -4   29.80    6.20
  -4   9  -4   17.80    3.90
  -4   9  -4   18.80    4.60
  -4   9  -4   29.10    5.30
   5 -11   5  371.46   25.60
   5 -11   5  330.37   25.20
   5 -11   5  353.66   25.70
   5 -11   5  336.37   25.00
   5 -11   5  355.66   29.20
   5 -11   5  348.27   26.10
   5 -11   5  366.46   25.00
   5 -11   5  411.46   26.70
   5 -11   5  367.36   25.50
  -5  11  -5  326.47   27.10
  -5  11  -5  391.56   25.40
  -5  11  -5  393.66   25.10
  -5  11  -5  365.66   26.40
  -5  11  -5  351.66   24.90
  -5  11  -5  411.26   26.30
  -5  11  -5  391.36   26.80
  -5  11  -5  379.26   25.80
   6 -13   6  158.48   14.40
   6 -13   6  168.08   14.10
   6 -13   6  164.48   14.40
   6 -13   6  176.68   15.30
   6 -13   6  154.78   14.40
   6 -13   6  167.28   14.30
   6 -13   6  148.59   14.70
  -6  13  -6  169.88   18.30
  -6  13  -6  167.08   17.70
  -6  13  -6  172.98   20.30
  -6  13  -6  151.98   13.60
  -6  13  -6  117.19   15.40
  -6  13  -6  136.39   14.00
  -6  13  -6  164.68   13.60
   7 -15   7   30.80    7.70
   7 -15   7   35.20    8.60
   7 -15   7   28.20    7.00
   7 -15   7   25.20    6.50
   7 -15   7   32.70    7.90
   7 -15   7   28.70    6.90
  -7  15  -7   24.80    5.80
  -7  15  -7   10.90    4.70
  -7  15  -7   43.80    7.90
  -7  15  -7   18.70    7.50
   8 -17   8   16.70    6.10
   8 -17   8   13.50    6.20
   8 -17   8   20.40    7.80
   8 -17   8   27.60    7.40
   8 -17   8   16.20    6.00
  -8  17  -8   11.00    4.70
  -8  17  -8   14.70    5.50
  -8  17  -8    7.50    6.30
  -8  17  -8    9.70    4.60
  -8  15  -9   49.60    8.80
  -8  15  -9   71.19   10.30
  -8  15  -9   45.70    8.00
  -8  15  -9   52.99   11.30
   8 -15   9   49.10    9.20
   8 -15   9   25.30    7.60
   8 -15   9   45.70    8.50
   8 -15   9   53.59    9.60
   8 -15   9   65.09   13.10
   8 -15   9   52.49    9.20
  -7  13  -8   36.20    6.90
  -7  13  -8   38.20    8.30
  -7  13  -8   35.90    6.60
  -7  13  -8   26.00    5.80
  -7  13  -8   17.80    5.70
  -7  13  -8   59.59    8.60
   7 -13   8   35.10    6.50
   7 -13   8   38.90    9.60
   7 -13   8   38.20    7.20
   7 -13   8   32.60    6.90
   7 -13   8   30.90    7.30
   7 -13   8   39.90    7.50
   7 -13   8   36.50    7.60
   7 -13   8   35.20    7.10
  -6  11  -7   27.60    5.20
  -6  11  -7   30.40    5.60
  -6  11  -7   24.90    6.40
  -6  11  -7   19.50    4.60
  -6  11  -7   11.10    3.90
  -6  11  -7   25.20    6.10
  -6  11  -7   24.70    5.40
   6 -11   7   23.50    5.60
   6 -11   7   25.50    5.40
   6 -11   7   17.60    4.60
   6 -11   7   22.00    5.60
   6 -11   7   26.50    5.40
   6 -11   7   27.10    6.10
   6 -11   7   24.80    6.30
   6 -11   7   27.90    5.30
  -5   9  -6  592.24   37.10
  -5   9  -6  633.54   37.30
  -5   9  -6  605.44   36.90
  -5   9  -6  620.44   38.50
  -5   9  -6  593.34   38.40
  -5   9  -6  598.84   37.60
  -5   9  -6  597.24   37.20
   5  -9   6  554.74   37.80
   5  -9   6  585.64   37.50
   5  -9   6  629.54   37.40
   5  -9   6  573.64   37.20
   5  -9   6  554.94   36.50
   5  -9   6  575.94   37.90
   5  -9   6  506.75   36.90
  -4   7  -5  589.94   37.80
  -4   7  -5  605.14   37.00
  -4   7  -5  578.14   36.70
  -4   7  -5  639.84   38.20
  -4   7  -5  589.54   37.10
  -4   7  -5  637.64   36.80
  -4   7  -5  592.74   36.70
   4  -7   5  594.74   37.60
   4  -7   5  607.84   37.20
   4  -7   5  545.25   38.00
   4  -7   5  605.74   37.60
   4  -7   5  578.64   37.00
   4  -7   5  605.94   36.50
  -3   5  -4  110.89    8.60
  -3   5  -4   92.19    7.90
  -3   5  -4   88.19    7.10
  -3   5  -4   75.89    7.20
  -3   5  -4   90.69    7.80
  -3   5  -4  104.69    7.40
  -3   5  -4   93.39    7.40
   3  -5   4   92.09    7.40
   3  -5   4   85.79    7.30
   3  -5   4  101.59    7.20
   3  -5   4   93.99    7.80
   3  -5   4   99.19    7.60
   3  -5   4   96.09    7.30
  -2   3  -3   37.80    3.70
  -2   3  -3   28.40    3.10
  -2   3  -3   25.90    3.40
  -2   3  -3   29.30    3.50
  -2   3  -3   26.50    3.10
  -2   3  -3   34.30    3.00
  -2   3  -3   23.90    3.00
   2  -3   3   27.20    3.10
   2  -3   3   30.50    3.60
   2  -3   3   27.90    3.10
   2  -3   3   35.40    3.60
   2  -3   3   28.30    2.70
   2  -3   3   31.70    3.30
   2  -3   3   31.30    2.90
   2  -3   3   30.50    3.50
  -1   1  -2 1159.58   71.79
  -1   1  -2 1160.08   71.99
   0  -1  -1    0.20    0.70
   0  -1  -1    0.00    0.50
   0  -1  -1   -0.40    0.60
   0  -1  -1    1.10    0.90
   1  -3   0   68.69    5.20
   1  -3   0   79.29    5.50
   1  -3   0   72.39    5.20
   1  -3   0   72.09    5.60
   1  -3   0   95.09    7.70
   1  -3   0   75.09    5.20
   1  -3   0   72.19    5.50
  -1   3   0   72.49    5.30
  -1   3   0   67.69    5.50
  -1   3   0   69.19    5.10
  -1   3   0   70.49    5.40
  -1   3   0   91.19    6.80
  -1   3   0   72.09    5.50
  -1   3   0   78.39    5.20
   2  -5   1   30.50    3.90
   2  -5   1   36.40    4.10
   2  -5   1   26.50    4.00
   2  -5   1   34.80    4.00
   2  -5   1   31.90    3.80
   2  -5   1   45.00    5.20
   2  -5   1   34.40    3.90
  -2   5  -1   36.50    3.90
  -2   5  -1   30.50    3.80
  -2   5  -1   29.20    4.00
  -2   5  -1   32.80    5.10
  -2   5  -1   37.50    4.10
  -2   5  -1   30.60    4.10
  -2   5  -1   30.10    4.10
  -2   5  -1   33.90    3.80
   3  -7   2   99.09    8.80
   3  -7   2  115.59    8.80
   3  -7   2   94.69    8.90
   3  -7   2   98.49    8.50
   3  -7   2  109.09    8.80
   3  -7   2  107.39    9.00
   3  -7   2  105.19    8.60
  -3   7  -2  128.69   10.80
  -3   7  -2  105.79    9.00
  -3   7  -2   98.49    9.00
  -3   7  -2  107.89    8.40
  -3   7  -2  102.89    8.40
  -3   7  -2  110.59    8.70
  -3   7  -2  108.19    8.80
   4  -9   3  601.14   37.60
   4  -9   3  600.54   38.10
   4  -9   3  613.44   38.30
   4  -9   3  617.44   41.80
   4  -9   3  600.74   37.70
   4  -9   3  599.54   37.50
   4  -9   3  615.34   39.30
   4  -9   3  586.74   38.00
  -4   9  -3  636.74   37.40
  -4   9  -3  574.64   38.30
  -4   9  -3  587.94   37.00
  -4   9  -3  598.04   37.30
  -4   9  -3  636.14   38.20
  -4   9  -3  621.94   38.50
  -4   9  -3  551.94   37.40
  -4   9  -3  505.45   43.20
   5 -11   4  130.49   11.40
   5 -11   4  145.69   12.30
   5 -11   4  121.39   11.20
   5 -11   4  124.99   11.80
   5 -11   4  127.79   13.80
   5 -11   4  110.99   10.90
   5 -11   4  108.99   16.20
   5 -11   4  118.69   11.00
  -5  11  -4  146.09   14.20
  -5  11  -4  123.39   11.30
  -5  11  -4  133.69   12.00
  -5  11  -4  135.69   11.00
  -5  11  -4  112.39   13.10
  -5  11  -4  107.49   10.50
  -5  11  -4  109.49   12.80
   6 -13   5   13.30    4.30
   6 -13   5    6.70    3.70
   6 -13   5    7.30    4.50
   6 -13   5   12.20    4.40
   6 -13   5    6.10    3.80
   6 -13   5    8.90    6.10
   6 -13   5   11.90    4.10
   6 -13   5   11.60    4.70
  -6  13  -5   10.50    4.20
  -6  13  -5   13.70    4.50
  -6  13  -5    6.10    3.30
  -6  13  -5   17.00    4.60
  -6  13  -5   17.00    4.90
  -6  13  -5   19.10    7.20
  -6  13  -5   10.90    4.80
  -6  13  -5    6.20    4.30
   7 -15   6   -1.30    2.40
   7 -15   6   -2.40    2.60
   7 -15   6   -0.10    2.80
   7 -15   6    1.40    3.00
   7 -15   6    3.40    3.30
   7 -15   6   -4.00    2.30
  -7  15  -6    5.90    5.50
  -7  15  -6    1.80    2.50
  -7  15  -6    4.70    3.30
  -7  15  -6    2.90    3.30
   8 -17   7    9.70    5.40
   8 -17   7   13.20    5.30
   8 -17   7   10.40    5.10
   8 -17   7   15.20    6.30
   8 -17   7   14.80    6.10
  -8  17  -7   21.50   10.30
  -8  17  -7   17.20    5.50
  -8  17  -7   19.40    5.70
  -8  17  -7   12.20    4.60
  -8  15 -10   34.30    9.00
  -8  15 -10   25.90    6.50
  -8  15 -10   33.40    7.60
  -8  15 -10   30.90    6.90
  -8  15 -10   22.90    6.30
   8 -15  10   18.40    7.70
   8 -15  10   37.90    8.30
   8 -15  10   19.20    6.40
   8 -15  10   32.90    7.70
   8 -15  10   31.40    7.50
   8 -15  10   34.70    7.70
  -7  13  -9   -1.40    2.40
  -7  13  -9    2.00    3.60
  -7  13  -9    4.70    3.40
  -7  13  -9    4.90    3.10
  -7  13  -9    1.30    2.60
  -7  13  -9    3.30    3.10
   7 -13   9    1.90    3.00
   7 -13   9    5.80    3.20
   7 -13   9    5.30    4.20
   7 -13   9   -4.50    2.00
   7 -13   9    1.70    2.70
   7 -13   9    3.20    3.10
   7 -13   9    0.70    2.50
  -6  11  -8   17.50    4.50
  -6  11  -8   25.10    5.70
  -6  11  -8   24.80    5.30
  -6  11  -8   28.30    6.20
  -6  11  -8   23.90    4.90
  -6  11  -8   36.80    6.20
   6 -11   8   21.80    5.90
   6 -11   8   23.90    5.40
   6 -11   8   27.80    5.80
   6 -11   8   17.30    4.90
   6 -11   8   19.60    4.50
   6 -11   8   19.50    5.60
   6 -11   8   24.80    5.30
  -5   9  -7  790.02   49.20
  -5   9  -7  833.12   49.20
  -5   9  -7  801.02   49.00
  -5   9  -7  749.92   50.09
  -5   9  -7  820.42   49.50
  -5   9  -7  787.62   50.49
   5  -9   7  847.62   49.70
   5  -9   7  798.92   49.60
   5  -9   7  802.42   50.19
   5  -9   7  861.81   49.80
   5  -9   7  737.13   49.80
   5  -9   7  815.52   49.40
   5  -9   7  754.62   48.50
   5  -9   7  802.32   49.80
  -4   7  -6 1012.90   59.59
  -4   7  -6  979.00   60.69
  -4   7  -6  999.80   59.59
  -4   7  -6  998.70   60.79
  -4   7  -6 1020.70   60.09
  -4   7  -6 1002.80   59.89
  -4   7  -6  981.90   59.79
   4  -7   6 1011.80   59.29
   4  -7   6 1022.90   59.99
   4  -7   6  945.01   59.69
   4  -7   6 1040.30   60.59
   4  -7   6 1011.80   60.09
   4  -7   6  987.30   59.89
   4  -7   6 1002.00   60.49
  -3   5  -5   -0.40    1.70
  -3   5  -5    1.60    1.50
  -3   5  -5    0.80    1.20
  -3   5  -5    0.90    1.40
  -3   5  -5    1.60    1.30
  -3   5  -5    0.70    1.50
  -3   5  -5    2.60    1.40
   3  -5   5    0.90    1.40
   3  -5   5    4.00    1.80
   3  -5   5    1.50    1.40
   3  -5   5    2.10    1.50
   3  -5   5    1.60    1.20
   3  -5   5    1.90    1.40
   3  -5   5    0.60    1.30
   3  -5   5    2.00    1.70
  -2   3  -4  305.97   19.60
  -2   3  -4  326.67   20.30
  -2   3  -4  310.77   20.20
  -2   3  -4  345.97   20.00
  -2   3  -4  341.57   19.90
  -2   3  -4  329.97   20.00
  -2   3  -4  322.57   20.00
   2  -3   4  324.47   20.20
   2  -3   4  334.67   20.30
   2  -3   4  345.57   20.10
   2  -3   4  317.27   19.70
   2  -3   4  313.97   19.90
   2  -3   4  318.47   19.90
   2  -3   4  315.07   19.80
   2  -3   4  345.87   19.60
   0  -1  -2  964.40   56.69
   1  -3  -1   80.49    5.60
   1  -3  -1   71.89    5.40
   1  -3  -1   76.89    5.60
   1  -3  -1   70.49    7.60
   1  -3  -1   87.79    5.60
   1  -3  -1   86.79    6.20
   1  -3  -1   90.09    5.90
   1  -3  -1   71.19    5.40
  -1   3   1   87.29    5.40
  -1   3   1   74.69    5.70
  -1   3   1   72.19    6.00
  -1   3   1   83.29    5.70
  -1   3   1   79.39    5.60
  -1   3   1   85.49    7.20
  -1   3   1   77.99    5.40
  -1   3   1  100.99    8.30
   2  -5   0   28.00    5.80
   2  -5   0   24.50    3.50
   2  -5   0   35.40    4.30
   2  -5   0   35.60    4.00
   2  -5   0   33.40    4.20
   2  -5   0   32.90    3.90
   2  -5   0   35.70    4.00
   2  -5   0   38.00    4.80
  -2   5   0   32.60    3.80
  -2   5   0   37.00    3.50
  -2   5   0   43.60    4.50
  -2   5   0   36.70    4.30
  -2   5   0   38.90    4.60
  -2   5   0   52.49    6.60
  -2   5   0   43.60    3.70
  -2   5   0   29.10    4.10
   3  -7   1   68.59    6.60
   3  -7   1   71.49    8.00
   3  -7   1   71.49    7.90
   3  -7   1   86.69    6.90
   3  -7   1   72.39    6.60
   3  -7   1   76.39    6.70
   3  -7   1   73.89    7.90
   3  -7   1   63.79   10.30
  -3   7  -1   66.39    7.60
  -3   7  -1   77.59    6.60
  -3   7  -1   69.69    6.40
  -3   7  -1   66.69    9.30
  -3   7  -1   91.09    7.60
  -3   7  -1   68.79    6.60
  -3   7  -1   65.59    6.30
   4  -9   2   20.30    4.50
   4  -9   2    6.60    3.10
   4  -9   2   21.10    4.10
   4  -9   2   18.80    4.50
   4  -9   2   15.10    3.40
   4  -9   2    4.90    4.70
   4  -9   2   14.50    3.50
   4  -9   2   11.10    3.30
  -4   9  -2   16.60    5.20
  -4   9  -2   18.10    3.90
  -4   9  -2   12.80    3.10
  -4   9  -2   17.10    3.40
  -4   9  -2   19.90    4.60
  -4   9  -2   18.40    4.30
  -4   9  -2   13.30    3.10
  -4   9  -2   12.20    3.70
   5 -11   3  535.15   34.40
   5 -11   3  526.65   34.50
   5 -11   3  521.55   34.30
   5 -11   3  539.85   35.20
   5 -11   3  515.25   34.80
   5 -11   3  507.95   34.00
   5 -11   3  514.25   34.70
  -5  11  -3  577.94   38.20
  -5  11  -3  525.45   35.20
  -5  11  -3  509.05   34.30
  -5  11  -3  541.75   33.70
  -5  11  -3  555.64   35.90
  -5  11  -3  470.25   34.40
  -5  11  -3  540.55   33.80
  -5  11  -3  472.95   34.80
   6 -13   4  160.98   18.20
   6 -13   4  238.18   22.50
   6 -13   4  164.38   15.30
   6 -13   4  161.98   15.60
   6 -13   4  196.58   17.00
   6 -13   4  172.78   15.50
   6 -13   4  162.18   18.40
   6 -13   4  166.18   15.10
   6 -13   4  188.68   16.40
  -6  13  -4  172.88   14.90
  -6  13  -4  176.38   15.80
  -6  13  -4  189.58   15.90
  -6  13  -4  186.88   14.90
  -6  13  -4  203.38   15.30
  -6  13  -4  164.08   16.10
  -6  13  -4  201.58   19.30
  -6  13  -4  182.18   16.70
   7 -15   5  109.89   13.90
   7 -15   5   82.89   11.40
   7 -15   5   96.19   13.20
   7 -15   5  111.39   13.20
   7 -15   5   98.79   12.90
   7 -15   5  102.99   14.10
  -7  15  -5   95.79   11.80
  -7  15  -5  113.79   12.90
  -7  15  -5   95.99   11.70
  -7  15  -5   79.99   15.00
   8 -17   6   73.29   11.90
   8 -17   6   68.19   12.10
   8 -17   6   73.29   12.00
   8 -17   6   65.99   10.70
   8 -17   6   89.39   13.20
  -8  17  -6   64.09   10.20
  -8  17  -6   60.29    9.90
  -8  17  -6   80.99   11.80
  -8  17  -6   73.39   15.00
  -8  15 -11    6.30    3.90
  -8  15 -11    6.60    5.30
  -8  15 -11    6.00    3.90
  -8  15 -11   -2.60    2.10
  -8  15 -11    8.50    4.30
   8 -15  11   -1.90    3.50
   8 -15  11   -3.20    2.30
   8 -15  11    8.40    4.40
   8 -15  11   11.30    6.60
   8 -15  11    1.40    3.70
   8 -15  11    4.30    3.80
  -7  13 -10    4.10    3.00
  -7  13 -10   10.00    4.80
  -7  13 -10    5.20    3.90
  -7  13 -10    9.50    4.20
  -7  13 -10   -0.90    2.90
  -7  13 -10   12.80    4.70
   7 -13  10   -0.50    3.00
   7 -13  10   12.60    4.50
   7 -13  10    2.30    3.60
   7 -13  10    1.00    3.70
   7 -13  10    6.90    4.10
   7 -13  10    0.60    3.10
  -6  11  -9   91.89   12.20
  -6  11  -9  111.59   13.30
  -6  11  -9   97.59   11.60
  -6  11  -9  108.39   10.10
  -6  11  -9  110.79   10.40
  -6  11  -9   92.59   10.70
  -6  11  -9   96.89   11.10
   6 -11   9  122.79   13.20
   6 -11   9   99.69   11.60
   6 -11   9  108.19   10.40
   6 -11   9   96.39   11.50
   6 -11   9  114.29   13.10
   6 -11   9  107.59    9.80
   6 -11   9  104.19   11.80
  -5   9  -8  771.12   49.20
  -5   9  -8  808.12   50.69
  -5   9  -8  801.32   49.20
  -5   9  -8  788.72   48.80
  -5   9  -8  765.42   49.50
  -5   9  -8  805.32   49.00
  -5   9  -8  794.72   50.39
   5  -9   8  790.82   50.09
   5  -9   8  845.72   48.70
   5  -9   8  739.93   48.80
   5  -9   8  784.82   50.09
   5  -9   8  828.12   49.60
   5  -9   8  850.01   49.80
   5  -9   8  771.72   49.30
   5  -9   8  819.82   49.70
  -4   7  -7    3.90    1.90
  -4   7  -7    5.10    2.30
  -4   7  -7    6.70    2.70
  -4   7  -7    3.70    2.10
  -4   7  -7    6.30    2.80
  -4   7  -7    6.20    2.40
  -4   7  -7    8.00    3.30
   4  -7   7    6.50    2.40
   4  -7   7    7.20    2.10
   4  -7   7    1.80    1.70
   4  -7   7    4.80    2.70
   4  -7   7    2.60    1.90
   4  -7   7    6.20    2.80
   4  -7   7    4.90    2.20
  -3   5  -6   26.40    4.20
  -3   5  -6   24.60    3.50
  -3   5  -6   24.10    3.70
  -3   5  -6   22.00    4.10
  -3   5  -6   22.00    4.00
   3  -5   6   20.00    3.30
   3  -5   6   28.10    3.80
   3  -5   6   21.80    3.70
   3  -5   6   24.10    3.70
   3  -5   6   22.40    3.10
   3  -5   6   21.60    3.40
   3  -5   6   22.70    3.90
  -2   3  -5   14.00    2.50
  -2   3  -5   18.80    2.50
  -2   3  -5   15.60    2.40
  -2   3  -5   21.70    2.90
  -2   3  -5   18.00    2.60
  -2   3  -5   20.20    2.90
  -2   3  -5   20.60    2.50
   2  -3   5   23.50    3.10
   2  -3   5   16.10    2.60
   2  -3   5   19.80    2.60
   2  -3   5   18.20    2.10
   2  -3   5   19.40    2.60
   2  -3   5   17.90    2.50
   2  -3   5   15.00    2.20
   2  -3   5   17.80    2.60
  -1   1  -4  295.87   16.50
  -1   1  -4  256.77   16.50
  -1   1  -4  274.67   16.50
   1  -1   4  268.07   16.40
   1  -1   4  267.97   16.40
   1  -1   4  276.57   16.40
   1  -1   4  289.07   16.50
   1  -1   4  289.37   16.70
   0  -1  -3  285.87   19.10
   0  -1  -3  279.07   19.20
   0  -1  -3  268.87   16.70
   0  -1  -3  296.57   19.20
   0  -1  -3  306.67   18.80
   0   1   3  332.07   19.90
   0   1   3  319.47   18.80
   0   1   3  340.77   19.60
   0   1   3  265.77   16.70
   0   1   3  293.47   19.10
   0   1   3  273.47   16.70
   1  -3  -2 2489.85  152.88
   1  -3  -2 2483.05  152.48
  -1   3   2 2509.05  150.98
  -1   3   2 2507.45  151.38
   2  -5  -1   10.00    2.10
   2  -5  -1   15.50    3.10
   2  -5  -1   10.50    2.30
   2  -5  -1   12.60    2.20
   2  -5  -1   10.80    2.10
   2  -5  -1   15.00    2.80
   2  -5  -1    7.20    3.70
  -2   5   1   13.20    2.10
  -2   5   1   12.70    2.30
  -2   5   1   14.30    2.60
  -2   5   1   12.30    2.20
  -2   5   1   11.90    2.60
  -2   5   1   17.40    2.70
  -2   5   1   12.50    3.80
  -2   5   1   12.50    2.80
   3  -7   0  150.98   14.80
   3  -7   0  146.89   10.90
   3  -7   0  142.29   10.50
   3  -7   0  141.79   11.10
   3  -7   0  123.69   10.30
   3  -7   0  160.48   10.90
   3  -7   0  150.98   10.70
   3  -7   0  134.59   11.10
  -3   7   0  140.99   11.00
  -3   7   0  141.29   12.90
  -3   7   0  130.19   11.80
  -3   7   0  139.49   10.20
  -3   7   0  131.99   11.30
  -3   7   0  134.99   10.30
  -3   7   0  142.29   10.30
   4  -9   1  547.45   33.80
   4  -9   1  485.75   34.00
   4  -9   1  508.05   33.30
   4  -9   1  517.85   34.00
   4  -9   1  528.45   33.70
   4  -9   1  495.55   34.10
   4  -9   1  574.54   39.30
   4  -9   1  556.14   33.80
  -4   9  -1  539.05   34.40
  -4   9  -1  517.95   34.20
  -4   9  -1  535.45   33.80
  -4   9  -1  520.65   34.40
  -4   9  -1  544.65   33.40
  -4   9  -1  547.85   33.20
  -4   9  -1  540.75   33.20
   5 -11   2  209.78   17.50
   5 -11   2  234.18   17.60
   5 -11   2  225.78   18.10
   5 -11   2  235.28   17.20
   5 -11   2  229.98   17.40
   5 -11   2  228.98   17.50
   5 -11   2  199.08   21.40
   5 -11   2  227.58   18.10
  -5  11  -2  226.08   17.40
  -5  11  -2  220.28   18.00
  -5  11  -2  220.58   16.60
  -5  11  -2  233.68   18.00
  -5  11  -2  259.07   21.30
  -5  11  -2  235.88   18.10
  -5  11  -2  229.98   16.90
  -5  11  -2  237.58   16.90
   6 -13   3    5.50    3.70
   6 -13   3   13.90    5.10
   6 -13   3    3.60    3.20
   6 -13   3    3.80    3.40
   6 -13   3    3.50    3.70
   6 -13   3    4.90    3.40
   6 -13   3   15.10    7.50
   6 -13   3    3.90    2.90
   6 -13   3    0.60    2.60
  -6  13  -3    9.70    3.60
  -6  13  -3   -1.40    3.00
  -6  13  -3    7.50    3.30
  -6  13  -3    5.90    4.80
  -6  13  -3    4.00    3.20
  -6  13  -3    2.80    3.30
  -6  13  -3    5.10    3.40
  -6  13  -3    4.20    2.90
   7 -15   4    9.80    4.70
   7 -15   4    3.50    3.60
   7 -15   4    5.60    3.90
   7 -15   4    8.80    4.20
   7 -15   4   12.80    5.50
   7 -15   4    6.40    4.20
  -7  15  -4   19.90    5.20
  -7  15  -4   18.20    7.50
  -7  15  -4    9.20    4.00
   8 -17   5   -0.80    2.80
   8 -17   5    8.00    4.40
   8 -17   5   -1.20    2.90
   8 -17   5    0.80    3.20
   8 -17   5   -1.10    3.60
  -8  17  -5    2.40    5.10
  -8  17  -5   -2.10    2.00
  -8  17  -5   -2.50    2.10
  -8  17  -5   -4.00    1.90
  -8  15 -12   30.00    6.80
  -8  15 -12   17.70    5.10
  -8  15 -12   23.50    6.20
  -8  15 -12   18.70    5.90
  -8  15 -12   18.00    6.70
   8 -15  12   29.40    7.10
   8 -15  12   13.60    5.80
   8 -15  12   28.30    6.80
   8 -15  12   22.30    6.40
  -7  13 -11    9.90    4.50
  -7  13 -11    2.70    2.50
  -7  13 -11    1.40    3.50
  -7  13 -11    2.40    3.30
  -7  13 -11    3.80    3.20
  -7  13 -11    7.80    4.30
   7 -13  11    7.10    3.80
   7 -13  11   10.10    4.70
   7 -13  11    6.40    4.00
   7 -13  11    4.80    5.10
   7 -13  11   15.60    5.10
   7 -13  11   10.20    4.30
  -6  11 -10   12.30    4.10
  -6  11 -10   20.70    4.80
  -6  11 -10   20.70    5.40
  -6  11 -10   21.40    4.90
  -6  11 -10   18.80    5.70
  -6  11 -10   17.20    5.20
   6 -11  10   16.60    4.70
   6 -11  10   16.40    4.70
   6 -11  10   20.00    5.10
   6 -11  10   20.10    5.50
   6 -11  10   13.90    4.70
   6 -11  10   26.70    5.70
   6 -11  10   16.70    4.20
  -5   9  -9  928.31   53.69
  -5   9  -9  844.62   52.99
  -5   9  -9  834.02   51.79
  -5   9  -9  841.82   51.69
  -5   9  -9  844.42   51.39
  -5   9  -9  860.21   52.29
  -5   9  -9  835.42   51.39
   5  -9   9  847.42   51.99
   5  -9   9  819.12   51.89
   5  -9   9  789.92   51.29
   5  -9   9  868.31   52.29
   5  -9   9  852.31   52.59
   5  -9   9  819.02   51.79
   5  -9   9  788.32   50.69
   5  -9   9  861.21   52.89
  -4   7  -8  499.55   31.00
  -4   7  -8  453.75   30.40
  -4   7  -8  495.65   30.50
  -4   7  -8  484.25   31.80
  -4   7  -8  469.15   30.70
  -4   7  -8  489.65   31.10
  -4   7  -8  444.26   31.30
   4  -7   8  469.45   31.30
   4  -7   8  525.55   31.20
   4  -7   8  524.95   30.20
   4  -7   8  482.25   30.80
   4  -7   8  484.35   30.90
   4  -7   8  481.55   31.00
   4  -7   8  503.85   31.70
  -3   5  -7  708.83   44.40
  -3   5  -7  768.02   45.00
  -3   5  -7  728.93   44.40
  -3   5  -7  744.13   44.80
  -3   5  -7  718.03   45.30
  -3   5  -7  789.02   45.60
   3  -5   7  740.73   44.90
   3  -5   7  754.12   44.70
   3  -5   7  767.62   44.60
   3  -5   7  699.03   45.00
   3  -5   7  749.03   44.80
   3  -5   7  717.73   44.80
   3  -5   7  812.52   44.10
   3  -5   7  759.52   45.40
  -2   3  -6  126.89    8.10
  -2   3  -6  125.69    8.00
  -2   3  -6  115.49    8.40
  -2   3  -6  110.19    8.40
  -2   3  -6  115.09    8.00
  -2   3  -6  116.79    8.20
  -2   3  -6  131.69    8.30
   2  -3   6  117.39    8.40
   2  -3   6  117.49    8.10
   2  -3   6  115.49    8.30
   2  -3   6  108.69    8.00
   2  -3   6  106.69    7.40
   2  -3   6  101.49    7.80
   2  -3   6  114.59    8.10
   2  -3   6  106.09    7.90
  -1   1  -5 1419.06   89.99
  -1   1  -5 1419.76   89.59
   1  -1   5 1424.86   89.49
   1  -1   5 1427.26   89.19
   0  -1  -4 1133.79   66.39
   0  -1  -4 1090.59   66.09
   2  -5  -2   -0.30    0.80
   2  -5  -2    0.10    3.80
   2  -5  -2    1.00    1.00
   2  -5  -2    1.20    1.50
   2  -5  -2   -0.70    0.90
   2  -5  -2    1.60    1.20
   2  -5  -2    1.70    1.20
   2  -5  -2    0.70    1.30
  -2   5   2   -1.00    1.20
  -2   5   2    1.10    1.00
  -2   5   2    1.10    1.10
  -2   5   2    1.50    2.20
  -2   5   2    0.80    2.60
  -2   5   2   -0.80    1.10
  -2   5   2   -1.00    0.90
  -2   5   2   -0.60    0.80
   3  -7  -1   10.40    2.70
   3  -7  -1   11.00    3.10
   3  -7  -1    7.60    2.40
   3  -7  -1   13.40    3.00
   3  -7  -1    9.30    2.40
   3  -7  -1    7.40    2.50
   3  -7  -1    3.70    2.70
   3  -7  -1    8.00    5.10
  -3   7   1    9.70    2.50
  -3   7   1    9.30    3.00
  -3   7   1    5.50    2.50
  -3   7   1    6.10    2.00
  -3   7   1   10.30    2.70
  -3   7   1   11.60    2.50
  -3   7   1    5.30    3.60
  -3   7   1    6.20    2.80
   4  -9   0  183.38   13.80
   4  -9   0  185.78   13.30
   4  -9   0  157.08   17.20
   4  -9   0  155.68   12.80
   4  -9   0  183.08   13.20
   4  -9   0  168.08   12.70
   4  -9   0  166.28   13.70
   4  -9   0  163.88   13.20
  -4   9   0  173.28   13.50
  -4   9   0  183.78   13.90
  -4   9   0  162.28   15.70
  -4   9   0  160.78   12.50
  -4   9   0  168.78   13.00
  -4   9   0  165.38   13.70
  -4   9   0  165.28   12.30
  -4   9   0  170.48   12.50
   5 -11   1  240.98   19.20
   5 -11   1  239.88   19.20
   5 -11   1  280.17   19.30
   5 -11   1  289.37   20.10
   5 -11   1  268.87   19.50
   5 -11   1  247.88   19.90
   5 -11   1  252.27   19.90
  -5  11  -1  266.77   18.70
  -5  11  -1  260.87   20.20
  -5  11  -1  282.87   19.20
  -5  11  -1  261.87   19.90
  -5  11  -1  261.57   19.50
  -5  11  -1  292.07   19.10
  -5  11  -1  265.57   23.10
  -5  11  -1  261.57   20.20
   6 -13   2  408.46   28.30
   6 -13   2  410.86   28.40
   6 -13   2  359.56   27.90
   6 -13   2  397.36   34.80
   6 -13   2  344.37   27.80
   6 -13   2  420.26   28.00
   6 -13   2  410.06   28.10
   6 -13   2  428.56   29.50
   6 -13   2  403.56   29.00
  -6  13  -2  410.26   29.90
  -6  13  -2  429.56   27.90
  -6  13  -2  374.46   28.40
  -6  13  -2  421.36   27.40
  -6  13  -2  337.47   28.10
  -6  13  -2  413.86   28.50
  -6  13  -2  377.86   32.10
  -6  13  -2  409.06   27.20
   7 -15   3   50.09   11.00
   7 -15   3   66.19   10.60
   7 -15   3   67.39    9.80
   7 -15   3   53.79    9.90
   7 -15   3   64.89    9.80
   7 -15   3   71.69   11.40
  -7  15  -3   58.69    9.00
  -7  15  -3   65.19   10.40
  -7  15  -3   65.19    9.10
  -7  15  -3   54.79   12.60
  -7  15  -3   68.59    9.70
   8 -17   4   39.10    9.00
   8 -17   4   29.00    7.10
   8 -17   4   33.10    8.10
   8 -17   4   46.60    9.50
   8 -17   4   33.70    7.90
  -8  17  -4   43.60    8.30
  -8  17  -4   20.30    9.20
  -8  17  -4   42.00    8.20
  -8  17  -4   51.59    8.40
  -8  15 -13   27.60    7.10
  -8  15 -13   27.30    6.60
  -8  15 -13   31.90    8.00
  -8  15 -13   34.70    8.00
  -8  15 -13   19.80    6.20
   8 -15  13   37.40    7.70
   8 -15  13   25.90    7.60
   8 -15  13   37.70    8.80
   8 -15  13   31.00    7.00
  -7  13 -12    2.30    2.90
  -7  13 -12    3.20    3.30
  -7  13 -12    5.30    3.70
  -7  13 -12    2.90    3.20
  -7  13 -12    1.90    3.30
  -7  13 -12    1.80    4.00
   7 -13  12    2.90    3.80
   7 -13  12    1.70    2.50
   7 -13  12    1.30    2.70
   7 -13  12    2.70    3.80
   7 -13  12    3.90    3.60
   7 -13  12    5.40    3.60
  -6  11 -11   94.59   10.90
  -6  11 -11   80.29   11.60
  -6  11 -11   95.79   10.60
  -6  11 -11   84.29   11.90
  -6  11 -11   92.99   11.00
  -6  11 -11   76.49   11.20
  -6  11 -11  111.79   12.20
   6 -11  11   85.89   11.40
   6 -11  11   83.19   10.90
   6 -11  11   97.29   11.20
   6 -11  11   80.39    9.40
   6 -11  11   92.19   10.70
   6 -11  11   92.09   11.10
   6 -11  11   87.69   11.80
  -5   9 -10    5.10    3.30
  -5   9 -10    6.90    2.90
  -5   9 -10    4.00    2.90
  -5   9 -10    6.70    2.80
  -5   9 -10    7.60    2.90
  -5   9 -10    6.80    2.90
  -5   9 -10    5.80    2.80
   5  -9  10    6.00    2.80
   5  -9  10    4.60    2.60
   5  -9  10   10.80    3.40
   5  -9  10    5.40    3.30
   5  -9  10    7.50    3.40
   5  -9  10    8.00    2.70
   5  -9  10    1.90    2.40
   5  -9  10    6.00    3.00
  -4   7  -9  158.28   13.60
  -4   7  -9  200.08   14.60
  -4   7  -9  178.38   13.00
  -4   7  -9  166.88   13.20
  -4   7  -9  190.88   13.30
  -4   7  -9  179.08   13.40
  -4   7  -9  181.58   12.90
   4  -7   9  170.38   12.30
   4  -7   9  201.48   13.80
   4  -7   9  174.38   13.20
   4  -7   9  173.48   13.10
   4  -7   9  170.58   13.50
   4  -7   9  189.18   14.10
   4  -7   9  182.78   13.50
   4  -7   9  151.78   12.80
  -3   5  -8  829.62   49.30
  -3   5  -8  839.02   50.29
  -3   5  -8  872.31   49.60
  -3   5  -8  762.72   49.50
  -3   5  -8  837.52   50.29
  -3   5  -8  858.61   49.80
   3  -5   8  853.21   50.19
   3  -5   8  791.92   49.60
   3  -5   8  851.11   49.70
   3  -5   8  841.42   50.19
   3  -5   8  831.22   50.59
   3  -5   8  841.82   48.70
   3  -5   8  773.42   49.20
   3  -5   8  861.51   49.80
  -2   3  -7   13.70    2.70
  -2   3  -7   23.40    2.90
  -2   3  -7   11.90    2.40
  -2   3  -7   21.40    3.20
  -2   3  -7   17.70    2.90
  -2   3  -7   19.60    2.70
  -2   3  -7   24.50    3.30
   2  -3   7   11.20    2.20
   2  -3   7   16.20    2.50
   2  -3   7   13.80    2.50
   2  -3   7   13.60    2.40
   2  -3   7   16.60    2.00
   2  -3   7   14.50    2.40
   2  -3   7   16.30    2.80
   2  -3   7   20.00    2.80
  -1   1  -6  440.76   25.80
  -1   1  -6  425.56   25.70
  -1   1  -6  470.15   26.00
  -1   1  -6  441.86   25.80
  -1   1  -6  422.36   26.10
  -1   1  -6  450.55   29.20
   1  -1   6  387.16   28.90
   1  -1   6  401.76   25.30
   1  -1   6  431.56   25.80
   1  -1   6  457.15   26.10
   1  -1   6  490.45   25.70
   1  -1   6  439.56   25.60
   1  -1   6  446.16   26.60
   1  -1   6  432.76   25.80
   0   1   5 9999.00  567.84
   0   1   5 9904.71  566.54
   0   1   5 9910.21  566.44
   1  -3  -4  132.29   11.40
   1  -3  -4  153.38    9.20
   1  -3  -4  147.09    9.30
   1  -3  -4  149.09    9.00
   1  -3  -4  150.68   10.40
   1  -3  -4  154.88   12.70
   1  -3  -4  145.59    9.30
   1  -3  -4  145.09    9.30
   1  -3  -4  149.79    9.30
  -1   3   4  145.99   12.00
  -1   3   4  144.49    9.20
  -1   3   4  132.29    9.40
  -1   3   4  150.08    9.30
   2  -5  -3  451.85   29.40
   2  -5  -3  501.75   28.60
   2  -5  -3  467.75   29.20
   2  -5  -3  471.35   28.30
   2  -5  -3  457.75   28.80
   2  -5  -3  452.35   28.60
   2  -5  -3  465.45   28.20
  -2   5   3  469.95   33.20
  -2   5   3  513.05   32.10
  -2   5   3  489.85   28.90
  -2   5   3  452.55   29.60
  -2   5   3  449.26   28.20
  -2   5   3  496.45   28.60
  -2   5   3  450.35   28.20
  -2   5   3  488.05   27.80
   3  -7  -2    2.90    4.30
   3  -7  -2    2.60    1.80
   3  -7  -2    2.90    2.10
   3  -7  -2    4.00    2.70
   3  -7  -2    1.90    1.70
   3  -7  -2    3.70    1.90
   3  -7  -2    4.60    2.10
   3  -7  -2    1.00    1.70
  -3   7   2    3.10    1.60
  -3   7   2    3.90    2.20
  -3   7   2    3.10    1.90
  -3   7   2    2.10    3.40
  -3   7   2    1.70    1.40
  -3   7   2    6.10    2.30
  -3   7   2    1.00    1.40
  -3   7   2   -1.10    1.40
   4  -9  -1  497.35   31.30
   4  -9  -1  486.35   32.50
   4  -9  -1  515.75   31.70
   4  -9  -1  480.55   37.30
   4  -9  -1  500.25   31.70
   4  -9  -1  500.75   31.60
   4  -9  -1  487.55   31.80
   4  -9  -1  495.95   32.30
  -4   9   1  459.05   32.90
  -4   9   1  508.95   31.80
  -4   9   1  470.85   31.00
  -4   9   1  540.95   36.20
  -4   9   1  485.65   32.20
  -4   9   1  498.95   30.80
  -4   9   1  504.45   32.80
   5 -11   0    3.20    5.00
   5 -11   0    7.40    3.90
   5 -11   0    7.80    3.20
   5 -11   0    4.30    2.60
   5 -11   0    7.20    3.10
   5 -11   0    3.30    3.00
   5 -11   0    1.80    2.10
   5 -11   0   10.10    3.30
  -5  11   0    6.10    3.40
  -5  11   0    6.80    2.70
  -5  11   0    4.20    3.30
  -5  11   0    5.30    2.60
  -5  11   0    5.00    2.80
  -5  11   0    8.00    5.10
  -5  11   0    5.70    2.50
  -5  11   0    1.60    2.80
   6 -13   1   38.90    7.00
   6 -13   1   53.69   13.30
   6 -13   1   35.30    7.40
   6 -13   1   41.40    7.80
   6 -13   1   36.20    6.60
   6 -13   1   36.60    6.90
   6 -13   1   33.40    6.30
   6 -13   1   33.10    7.00
   6 -13   1   37.50    7.40
  -6  13  -1   40.40    8.90
  -6  13  -1   35.80    7.40
  -6  13  -1   39.40   10.20
  -6  13  -1   33.70    6.40
  -6  13  -1   46.40    6.90
  -6  13  -1   36.30    7.70
  -6  13  -1   35.70    6.20
  -6  13  -1   25.30    6.00
   7 -15   2   33.40    7.90
   7 -15   2   25.90    6.70
   7 -15   2   27.10    6.60
   7 -15   2   31.50    7.50
   7 -15   2   36.20    7.50
   7 -15   2   23.10    5.80
  -7  15  -2   28.70    7.00
  -7  15  -2   29.20    6.20
  -7  15  -2   29.90    6.10
  -7  15  -2   26.90    6.20
  -7  15  -2   20.50    8.40
   8 -17   3   36.80    8.30
   8 -17   3   35.40    8.70
   8 -17   3   29.30    8.50
   8 -17   3   29.40    7.90
  -8  17  -3   31.40    7.00
  -8  17  -3   21.20    9.10
  -8  17  -3   41.20    7.50
  -8  17  -3   42.60    8.10
  -8  15 -14   89.59   12.40
  -8  15 -14  115.69   14.90
  -8  15 -14   82.59   13.00
  -8  15 -14   83.79   11.60
   8 -15  14   96.49   14.00
   8 -15  14   93.09   13.90
   8 -15  14  102.79   13.60
   8 -15  14   85.19   12.20
  -7  13 -13    1.00    2.40
  -7  13 -13    7.70    3.70
  -7  13 -13    2.10    2.90
  -7  13 -13    7.60    6.70
  -7  13 -13    4.50    3.40
  -7  13 -13    9.00    4.00
   7 -13  13    1.10    2.50
   7 -13  13    4.40    3.70
   7 -13  13    3.30    3.10
   7 -13  13    2.50    3.30
   7 -13  13    2.60    3.60
   7 -13  13    2.70    3.00
  -6  11 -12   26.10    5.70
  -6  11 -12   46.70    7.00
  -6  11 -12   41.90    7.20
  -6  11 -12   37.70    6.80
  -6  11 -12   60.29    9.70
  -6  11 -12   45.70    8.50
  -6  11 -12   45.20    7.70
   6 -11  12   38.10    6.90
   6 -11  12   34.10    6.90
   6 -11  12   49.70    7.60
   6 -11  12   39.10    6.10
   6 -11  12   52.79    8.00
   6 -11  12   41.20   10.60
   6 -11  12   43.80    8.00
   6 -11  12   39.40    7.30
  -5   9 -11  721.93   46.90
  -5   9 -11  748.13   45.90
  -5   9 -11  714.83   45.20
  -5   9 -11  773.22   47.40
  -5   9 -11  731.53   45.20
  -5   9 -11  733.33   45.50
  -5   9 -11  686.93   45.80
   5  -9  11  736.83   45.40
   5  -9  11  703.13   46.30
   5  -9  11  770.02   46.20
   5  -9  11  711.33   46.60
   5  -9  11  723.83   44.50
   5  -9  11  724.43   45.90
  -4   7 -10  496.35   29.70
  -4   7 -10  491.85   31.10
  -4   7 -10  492.55   30.20
  -4   7 -10  473.05   29.50
  -4   7 -10  446.16   29.90
  -4   7 -10  490.85   31.00
  -4   7 -10  447.36   29.60
   4  -7  10  433.16   28.60
   4  -7  10  444.96   29.40
   4  -7  10  458.55   29.80
   4  -7  10  440.26   29.80
   4  -7  10  461.05   29.90
   4  -7  10  488.95   30.10
   4  -7  10  487.65   30.80
   4  -7  10  461.25   30.30
  -3   5  -9    6.90    2.20
  -3   5  -9    5.40    2.10
  -3   5  -9   10.60    3.10
  -3   5  -9    5.50    2.00
  -3   5  -9    2.80    1.80
  -3   5  -9    4.80    2.00
  -3   5  -9    6.90    2.50
   3  -5   9    6.60    2.50
   3  -5   9    7.10    2.10
   3  -5   9    4.40    2.00
   3  -5   9    4.40    1.60
   3  -5   9    2.90    1.90
   3  -5   9    7.70    2.30
   3  -5   9    5.10    2.10
  -2   3  -8  567.14   34.30
  -2   3  -8  543.55   33.60
  -2   3  -8  612.04   34.10
  -2   3  -8  576.24   34.40
  -2   3  -8  573.54   34.00
  -2   3  -8  580.44   33.90
  -2   3  -8  557.54   33.90
  -2   3  -8  542.15   33.80
   2  -3   8  588.94   34.10
   2  -3   8  533.75   32.80
   2  -3   8  541.75   34.20
   2  -3   8  551.04   33.80
   2  -3   8  570.14   33.90
   2  -3   8  563.74   33.70
   2  -3   8  601.54   38.30
  -1   1  -7  450.45   27.40
  -1   1  -7  464.35   27.40
  -1   1  -7  473.05   27.40
  -1   1  -7  460.15   28.20
  -1   1  -7  465.25   27.30
  -1   1  -7  463.05   28.80
  -1   1  -7  549.54   32.10
  -1   1  -7  502.65   29.50
  -1   1  -7  455.35   27.90
  -1   1  -7  488.45   27.70
   1  -1   7  455.35   31.50
   1  -1   7  416.06   28.20
   1  -1   7  479.55   27.10
   1  -1   7  477.85   27.00
   1  -1   7  444.36   27.30
   1  -1   7  424.16   27.60
   0  -1  -6   18.50    1.80
   0  -1  -6   18.50    1.50
   0  -1  -6   14.00    1.70
   0  -1  -6   13.60    3.70
   0  -1  -6   19.60    4.70
   0  -1  -6   16.80    1.90
   0  -1  -6   11.60    3.60
   0  -1  -6   18.90    3.70
   0   1   6   15.70    1.50
   0   1   6   22.90    4.20
   0   1   6   14.20    1.60
   0   1   6   12.50    4.10
   0   1   6   17.00    1.50
   0   1   6   15.40    4.30
   0   1   6   14.60    1.80
   0   1   6   15.00    3.80
   1  -3  -5  501.45   30.80
   1  -3  -5  535.95   31.00
   1  -3  -5  557.84   32.50
   1  -3  -5  570.14   34.50
   1  -3  -5  496.95   31.30
  -1   3   5  553.74   34.70
  -1   3   5  542.65   31.20
  -1   3   5  507.85   30.80
   2  -5  -4  195.68   12.80
   2  -5  -4  179.58   12.20
   2  -5  -4  193.58   13.70
   2  -5  -4  183.78   12.50
   2  -5  -4  194.68   12.40
   2  -5  -4  180.18   12.10
  -2   5   4  198.18   12.50
  -2   5   4  208.28   16.20
  -2   5   4  183.78   12.10
  -2   5   4  179.28   11.70
  -2   5   4  187.68   11.40
  -2   5   4  177.18   17.10
  -2   5   4  168.48   12.60
  -2   5   4  224.48   18.20
  -2   5   4  184.98   12.70
   3  -7  -3  224.58   16.00
   3  -7  -3  225.78   16.10
   3  -7  -3  249.58   15.90
   3  -7  -3  248.38   16.00
   3  -7  -3  241.38   16.20
   3  -7  -3  248.68   17.30
  -3   7   3  236.48   15.20
  -3   7   3  240.68   15.70
  -3   7   3  242.48   16.20
  -3   7   3  244.38   16.00
  -3   7   3  235.48   19.70
  -3   7   3  220.08   17.10
  -3   7   3  232.48   16.50
   4  -9  -2  104.69    9.00
   4  -9  -2  119.99   10.20
   4  -9  -2   93.99    8.90
   4  -9  -2   95.79    8.80
   4  -9  -2  115.69   10.20
   4  -9  -2   63.39   12.80
   4  -9  -2   99.69    8.70
   4  -9  -2   99.49    9.00
  -4   9   2   89.79   10.70
  -4   9   2  129.49    9.00
  -4   9   2  112.89    8.70
  -4   9   2   99.69    9.50
  -4   9   2   69.79   12.40
  -4   9   2  116.19    9.40
  -4   9   2  100.29    8.50
  -4   9   2  101.89    9.10
   5 -11  -1  637.64   43.60
   5 -11  -1  656.73   42.20
   5 -11  -1  674.13   42.80
   5 -11  -1  646.94   42.70
   5 -11  -1  675.93   42.80
   5 -11  -1  678.73   43.10
   5 -11  -1  665.23   43.50
  -5  11   1  690.33   41.90
  -5  11   1  672.93   42.80
  -5  11   1  627.54   43.40
  -5  11   1  649.43   42.80
  -5  11   1  719.03   48.30
  -5  11   1  701.83   44.30
  -5  11   1  671.93   41.60
  -5  11   1  736.23   42.40
   6 -13   0   23.90    5.80
   6 -13   0   29.80    5.80
   6 -13   0   26.20    6.40
   6 -13   0   34.50    6.70
   6 -13   0   30.80    6.30
   6 -13   0   26.70    9.50
   6 -13   0   35.10    6.70
   6 -13   0   10.50    4.80
  -6  13   0   28.90    6.80
  -6  13   0   34.70    6.10
  -6  13   0   36.70    6.10
  -6  13   0   33.30    6.50
  -6  13   0   31.80    6.80
  -6  13   0   21.10    8.10
  -6  13   0   32.30    5.80
   7 -15   1    5.20    3.20
   7 -15   1    8.50    4.80
   7 -15   1   11.40    4.90
   7 -15   1    2.90    3.60
   7 -15   1    1.60    3.00
   7 -15   1   -0.10    2.60
  -7  15  -1    6.50    4.10
  -7  15  -1    8.00    3.50
  -7  15  -1   -1.00    2.20
  -7  15  -1    0.60    2.60
   8 -17   2    9.10    5.60
   8 -17   2   14.80    5.50
   8 -17   2    4.90    5.10
   8 -17   2   16.00    5.40
   8 -17   2   13.80    5.40
   8 -17   2   14.20    5.60
  -8  17  -2    6.50    3.80
  -8  17  -2   18.70    5.30
  -8  17  -2    4.20    6.60
  -8  17  -2   10.40    4.30
  -8  15 -15    9.60    4.90
  -8  15 -15    6.10    3.90
  -8  15 -15    9.60    4.50
  -8  15 -15    8.60    5.10
  -8  15 -15    7.00    4.70
   8 -15  15    4.20    4.00
   8 -15  15    5.10    3.70
   8 -15  15    3.70    4.70
   8 -15  15    3.00    4.30
  -7  13 -14    4.70    3.70
  -7  13 -14    2.50    2.90
  -7  13 -14   -3.00    2.10
  -7  13 -14   11.20    4.40
  -7  13 -14   -2.10    2.10
   7 -13  14    2.20    2.50
   7 -13  14    7.00    4.30
   7 -13  14   -1.90    2.50
   7 -13  14    2.20    3.50
   7 -13  14   -1.50    2.70
  -6  11 -13    7.00    3.10
  -6  11 -13    6.80    3.40
  -6  11 -13    7.50    3.90
  -6  11 -13   11.40    5.80
  -6  11 -13    6.30    3.70
  -6  11 -13    3.70    2.90
  -6  11 -13    2.70    2.50
   6 -11  13    4.00    2.70
   6 -11  13    4.00    2.60
   6 -11  13   10.80    4.00
   6 -11  13    9.20    3.70
   6 -11  13    3.20    3.30
   6 -11  13   18.70    5.00
   6 -11  13   -0.90    2.50
  -5   9 -12   24.80    4.70
  -5   9 -12   34.90    7.00
  -5   9 -12   24.90    5.20
  -5   9 -12   28.30    5.00
  -5   9 -12   27.30    5.30
  -5   9 -12   26.60    6.00
  -5   9 -12   23.80    4.90
   5  -9  12   32.70    6.00
   5  -9  12   21.20    4.60
   5  -9  12   29.60    5.90
   5  -9  12   23.50    5.00
   5  -9  12   16.00    4.20
   5  -9  12   14.40    4.70
  -4   7 -11 1072.79   62.09
  -4   7 -11 1046.70   62.69
  -4   7 -11 1113.59   63.69
  -4   7 -11 1046.80   62.69
  -4   7 -11 1004.00   62.19
  -4   7 -11 1051.69   62.09
  -4   7 -11 1120.89   63.89
   4  -7  11 1006.60   62.79
   4  -7  11 1087.09   62.79
   4  -7  11 1018.00   62.09
   4  -7  11 1058.59   63.39
   4  -7  11 1037.00   62.49
   4  -7  11  923.51   60.89
   4  -7  11 1025.60   62.49
   4  -7  11 1020.00   62.49
  -3   5 -10  575.34   35.10
  -3   5 -10  601.14   35.50
  -3   5 -10  585.44   35.20
  -3   5 -10  557.24   35.90
  -3   5 -10  591.54   35.00
  -3   5 -10  568.14   35.40
   3  -5  10  604.84   35.30
   3  -5  10  582.24   35.20
   3  -5  10  546.45   35.20
   3  -5  10  532.35   33.90
   3  -5  10  577.74   35.30
   3  -5  10  593.14   36.00
   3  -5  10  565.24   35.30
  -2   3  -9 1127.59   58.99
  -2   3  -9  960.60   58.49
  -2   3  -9 1039.70   58.69
  -2   3  -9  948.41   58.89
   2  -3   9  948.01   63.29
   2  -3   9  994.50   58.49
   2  -3   9  953.30   58.29
   2  -3   9 1005.50   58.99
  -1   1  -8  148.99    9.60
  -1   1  -8  172.38   14.00
  -1   1  -8  147.09    8.50
  -1   1  -8  149.99    9.30
  -1   1  -8  129.19    9.90
  -1   1  -8  143.99    9.30
  -1   1  -8  145.09    9.20
  -1   1  -8  132.29   10.70
  -1   1  -8  126.79   11.10
   1  -1   8  143.99    8.70
   1  -1   8  138.19   13.30
   1  -1   8  150.88    9.70
   1  -1   8  114.19    9.90
   1  -1   8  153.88    9.20
   1  -1   8  130.09    9.10
   1  -1   8  141.69    9.30
   1  -1   8  139.59    8.60
   1  -1   8  141.99   12.40
   0   1   7 2281.07  141.49
   0   1   7 2286.77  141.29
   0   1   7 2578.74  144.59
  -1   3   6 1182.88   73.99
   2  -5  -5  238.88   14.80
   2  -5  -5  234.48   16.10
   2  -5  -5  229.68   14.40
   2  -5  -5  214.68   19.90
   2  -5  -5  228.38   14.40
   2  -5  -5  237.18   15.10
   2  -5  -5  235.38   14.70
   2  -5  -5  214.88   18.80
   2  -5  -5  220.18   14.60
  -2   5   5  241.68   14.50
  -2   5   5  223.18   20.00
  -2   5   5  221.68   14.90
  -2   5   5  218.18   14.60
  -2   5   5  274.47   19.40
  -2   5   5  170.08   18.80
  -2   5   5  214.68   14.30
   3  -7  -4  662.53   40.80
   3  -7  -4  715.53   39.80
   3  -7  -4  718.73   46.70
   3  -7  -4  654.03   39.10
   3  -7  -4  646.24   39.30
   3  -7  -4  624.14   39.40
   3  -7  -4  650.63   40.80
  -3   7   4  619.84   38.80
  -3   7   4  639.14   45.40
  -3   7   4  655.93   39.00
  -3   7   4  665.33   47.00
  -3   7   4  651.23   39.50
  -3   7   4  660.93   40.00
  -3   7   4  525.75   44.60
  -3   7   4  648.54   38.30
   4  -9  -3   73.59    8.20
   4  -9  -3   82.19    8.60
   4  -9  -3   65.49    7.60
   4  -9  -3   76.39   14.00
   4  -9  -3   71.79    8.90
   4  -9  -3   70.59    7.90
   4  -9  -3   67.69    8.00
   4  -9  -3   80.19    9.60
  -4   9   3   69.39    6.20
  -4   9   3   63.89    7.60
  -4   9   3   62.49    8.80
  -4   9   3   64.79    7.70
  -4   9   3   76.69    6.80
  -4   9   3   79.19    7.00
  -4   9   3   94.59   13.50
  -4   9   3   84.69    9.20
   5 -11  -2   25.90    5.20
   5 -11  -2   18.10    4.60
   5 -11  -2   20.40    4.70
   5 -11  -2   13.40    4.20
   5 -11  -2   26.20    5.50
   5 -11  -2   16.60    7.70
   5 -11  -2   21.40    4.50
   5 -11  -2   23.60    5.60
  -5  11   2   21.70    5.10
  -5  11   2   19.60    5.00
  -5  11   2   20.30    4.30
  -5  11   2   22.70    7.70
  -5  11   2   19.30    4.30
  -5  11   2   20.90    4.70
  -5  11   2   24.90    4.40
  -5  11   2   21.40    6.30
   6 -13  -1  255.37   20.20
   6 -13  -1  216.38   19.50
   6 -13  -1  262.37   21.20
   6 -13  -1  273.17   21.20
   6 -13  -1  282.77   19.90
   6 -13  -1  270.97   20.30
   6 -13  -1  249.08   20.10
  -6  13   1  263.07   18.80
  -6  13   1  265.67   25.20
  -6  13   1  254.67   20.00
  -6  13   1  250.07   19.20
  -6  13   1  283.77   19.40
   7 -15   0   24.00    6.50
   7 -15   0   22.30    6.50
   7 -15   0   28.90    7.40
   7 -15   0   22.70    6.30
   7 -15   0   39.80    7.10
   7 -15   0   24.80    6.40
  -7  15   0   42.60   12.00
  -7  15   0   30.30    6.00
  -7  15   0   17.70    5.90
  -7  15   0   11.20    6.80
  -7  15   0   19.80    4.90
   8 -17   1   12.20    5.10
   8 -17   1   21.40    7.10
   8 -17   1   24.20    6.50
   8 -17   1   15.50    6.30
   8 -17   1    9.50    4.50
  -8  17  -1   13.50    9.10
  -8  17  -1   16.80    5.50
  -8  17  -1    5.70    3.70
  -8  17  -1   17.30    5.40
  -8  15 -16   23.60    6.10
  -8  15 -16   30.70    8.00
  -8  15 -16   21.00    6.10
  -8  15 -16   27.50    7.30
  -8  15 -16   22.80    6.40
   8 -15  16   34.50    6.70
   8 -15  16   19.60    6.80
   8 -15  16   27.90    8.00
   8 -15  16   21.70    6.40
  -7  13 -15    0.10    2.30
  -7  13 -15    4.70    3.80
  -7  13 -15    1.80    3.30
  -7  13 -15    4.00    3.40
  -7  13 -15   -0.50    2.70
   7 -13  15    1.70    3.20
   7 -13  15    3.40    3.40
   7 -13  15   -0.40    3.70
   7 -13  15    3.10    3.40
   7 -13  15   -1.80    1.80
  -6  11 -14   84.99   12.10
  -6  11 -14   90.59   10.90
  -6  11 -14   66.99    9.90
  -6  11 -14   87.39   10.30
  -6  11 -14   98.79   11.90
  -6  11 -14   98.79   10.90
   6 -11  14   91.39   11.50
   6 -11  14   80.09   10.80
   6 -11  14   83.49    9.40
   6 -11  14   97.09   12.10
   6 -11  14   78.19   10.50
   6 -11  14  107.79   11.40
   6 -11  14  100.59   12.70
  -5   9 -13 1093.09   67.29
  -5   9 -13 1109.19   66.39
  -5   9 -13 1079.49   66.09
  -5   9 -13 1138.29   65.59
  -5   9 -13 1085.79   67.49
  -5   9 -13 1107.69   65.29
  -5   9 -13 1086.09   65.79
   5  -9  13 1065.89   64.29
   5  -9  13 1099.59   66.29
   5  -9  13 1046.10   66.09
   5  -9  13 1117.99   67.19
   5  -9  13 1159.88   66.79
   5  -9  13  996.40   65.69
   5  -9  13 1013.20   65.19
   5  -9  13 1029.00   66.09
  -4   7 -12  107.59    9.30
  -4   7 -12  101.79    9.70
  -4   7 -12   90.99    8.40
  -4   7 -12   93.99    8.70
  -4   7 -12   99.19   10.80
  -4   7 -12   94.79    8.40
  -4   7 -12  117.19    9.40
   4  -7  12  110.49    7.90
   4  -7  12   86.79    8.60
   4  -7  12  107.19    8.90
   4  -7  12   79.79    9.90
   4  -7  12   78.29    9.60
   4  -7  12  110.59    9.30
   4  -7  12   95.19    8.80
  -3   5 -11    6.00    2.50
  -3   5 -11    5.30    2.50
  -3   5 -11    3.70    1.70
  -3   5 -11    5.30    2.00
  -3   5 -11    7.30    2.20
  -3   5 -11    8.20    2.40
  -3   5 -11    7.40    2.40
  -3   5 -11    3.30    1.80
   3  -5  11    5.10    1.40
   3  -5  11    2.20    1.60
   3  -5  11    6.80    2.10
   3  -5  11    4.20    2.10
   3  -5  11    6.80    2.80
   3  -5  11    7.80    2.20
   3  -5  11    3.80    2.20
  -2   3 -10    0.80    1.50
  -2   3 -10    1.40    1.60
  -2   3 -10    2.40    2.00
  -2   3 -10    0.90    1.20
  -2   3 -10    0.50    1.20
  -2   3 -10    0.20    1.60
  -2   3 -10   -1.10    1.00
   2  -3  10    0.60    0.60
   2  -3  10   -3.20    1.10
   2  -3  10   -0.60    1.40
   2  -3  10    2.50    1.50
   2  -3  10   -2.90    3.00
   2  -3  10    0.00    1.10
   2  -3  10    1.60    1.30
  -1   1  -9  246.38   15.60
  -1   1  -9  228.78   16.00
  -1   1  -9  241.28   15.20
  -1   1  -9  235.38   15.30
  -1   1  -9  273.37   17.70
  -1   1  -9  229.48   14.30
  -1   1  -9  266.37   18.30
  -1   1  -9  259.17   15.40
  -1   1  -9  302.37   21.10
   1  -1   9  269.27   16.80
   1  -1   9  251.67   15.30
   1  -1   9  239.98   15.70
   1  -1   9  252.67   15.20
   1  -1   9  224.08   15.20
   1  -1   9  237.18   19.10
   0  -1  -8  408.06   24.40
   0  -1  -8  410.06   24.60
   0  -1  -8  435.06   24.80
   0  -1  -8  454.45   28.20
   0  -1  -8  433.16   24.80
   0  -1  -8  411.26   24.70
   0  -1  -8  476.85   30.90
   0  -1  -8  420.96   25.00
   0   1   8  496.25   30.90
   0   1   8  397.86   24.70
   0   1   8  389.06   27.70
   0   1   8  453.25   28.20
   0   1   8  414.56   24.60
   0   1   8  419.36   24.60
   0   1   8  411.96   30.10
   0   1   8  398.86   25.40
   1  -3  -7  705.33   46.60
   1  -3  -7  771.62   42.90
   1  -3  -7  707.83   44.80
   1  -3  -7  733.73   43.10
   1  -3  -7  736.33   43.10
  -1   3   7  805.72   48.00
  -1   3   7  794.32   48.90
  -1   3   7  698.73   43.30
  -1   3   7  694.43   47.70
  -1   3   7  741.83   43.00
  -1   3   7  789.72   43.40
   2  -5  -6   12.10    2.30
   2  -5  -6    7.80    2.40
   2  -5  -6    9.90    2.10
   2  -5  -6    8.00    1.80
   2  -5  -6    5.50    4.30
   2  -5  -6    7.10    1.90
   2  -5  -6    9.10    1.90
   2  -5  -6   10.40    4.70
   2  -5  -6    8.10    2.90
  -2   5   6    6.80    1.70
  -2   5   6    6.60    4.10
  -2   5   6    6.90    1.70
  -2   5   6    5.70    2.10
  -2   5   6    4.00    4.50
  -2   5   6    8.50    2.30
  -2   5   6    4.30    4.30
   3  -7  -5   75.19   13.50
   3  -7  -5   75.89    6.70
   3  -7  -5   76.59    8.70
   3  -7  -5   68.99    6.40
   3  -7  -5   64.89    7.50
   3  -7  -5   65.69    6.30
   3  -7  -5   70.09    6.30
   3  -7  -5   72.29    6.20
  -3   7   5   66.59    6.30
  -3   7   5   77.39   13.30
  -3   7   5   78.29    8.20
  -3   7   5   79.39    6.30
  -3   7   5   68.39    6.10
  -3   7   5  104.19   13.70
  -3   7   5   70.79    5.20
  -3   7   5   41.60   11.60
  -3   7   5   74.39    5.60
   4  -9  -4  398.56   25.80
   4  -9  -4  409.66   25.90
   4  -9  -4  374.46   25.20
   4  -9  -4  448.46   27.60
   4  -9  -4  409.76   26.00
   4  -9  -4  394.96   25.70
   4  -9  -4  348.67   26.00
  -4   9   4  392.96   25.70
  -4   9   4  411.36   25.30
  -4   9   4  387.96   26.40
  -4   9   4  365.86   30.30
  -4   9   4  369.26   24.90
  -4   9   4  390.56   24.30
   5 -11  -3  153.78   12.60
   5 -11  -3  127.29   12.90
   5 -11  -3  117.39   13.50
   5 -11  -3  149.79   11.80
   5 -11  -3  126.09   11.90
   5 -11  -3  174.98   19.30
   5 -11  -3  145.99   12.30
   5 -11  -3  140.39   12.20
  -5  11   3  134.89   12.60
  -5  11   3  153.08   13.30
  -5  11   3  130.29   10.70
  -5  11   3  161.48   20.30
  -5  11   3  128.59   11.90
  -5  11   3  147.19   11.60
  -5  11   3  146.99   12.00
   6 -13  -2    4.00    3.20
   6 -13  -2    6.80    4.30
   6 -13  -2   13.40    4.70
   6 -13  -2   11.50    4.40
   6 -13  -2   18.40    5.40
   6 -13  -2   10.90    3.60
  -6  13   2    9.50    4.10
  -6  13   2   10.10    3.40
  -6  13   2   18.90    4.00
  -6  13   2   14.80    4.00
   7 -15  -1   22.90    6.90
   7 -15  -1   11.20    5.30
   7 -15  -1   13.70    4.90
   7 -15  -1    9.90    4.50
   7 -15  -1   12.90    5.10
   7 -15  -1   17.00    4.80
  -7  15   1   19.10    4.60
  -7  15   1    4.10    3.80
  -7  15   1   14.30    4.40
  -7  15   1    9.90    3.90
  -7  15   1    5.80    6.90
   8 -17   0   12.80    5.80
   8 -17   0   12.00    5.20
   8 -17   0   13.70    5.50
   8 -17   0   11.10    5.10
   8 -17   0   13.50    4.60
   8 -17   0    9.40    5.10
  -8  17   0   16.70    9.40
  -8  17   0    9.10    4.30
  -8  17   0   10.90    3.90
  -8  17   0    6.90    3.70
  -7  13 -16    4.90    3.50
  -7  13 -16   -3.00    2.10
  -7  13 -16    0.30    2.60
  -7  13 -16    1.90    2.60
  -7  13 -16    3.20    3.20
   7 -13  16   -3.10    1.60
   7 -13  16   -1.50    2.80
   7 -13  16    1.10    3.30
   7 -13  16    4.50    4.50
   7 -13  16    1.90    2.90
  -6  11 -15   59.29    9.10
  -6  11 -15   44.40    7.30
  -6  11 -15   37.20    7.10
  -6  11 -15   35.70    6.30
  -6  11 -15   37.00    6.80
  -6  11 -15   36.20    7.80
   6 -11  15   29.60    6.90
   6 -11  15   35.80    7.10
   6 -11  15   36.10    7.00
   6 -11  15   36.20    7.90
   6 -11  15   49.30    8.20
   6 -11  15   46.10    7.30
   6 -11  15   42.80    6.20
  -5   9 -14  341.67   25.20
  -5   9 -14  347.37   24.40
  -5   9 -14  404.66   27.10
  -5   9 -14  363.06   25.50
  -5   9 -14  354.36   25.00
  -5   9 -14  346.87   26.60
   5  -9  14  361.86   26.80
   5  -9  14  376.26   23.50
   5  -9  14  394.06   25.60
   5  -9  14  380.36   26.40
   5  -9  14  373.76   24.90
   5  -9  14  334.57   25.40
   5  -9  14  332.67   25.10
  -4   7 -13  603.44   37.20
  -4   7 -13  603.04   38.20
  -4   7 -13  583.74   36.40
  -4   7 -13  581.24   37.90
  -4   7 -13  598.84   36.80
  -4   7 -13  535.65   36.70
   4  -7  13  593.74   36.90
   4  -7  13  561.84   36.80
   4  -7  13  582.34   35.10
   4  -7  13  552.84   37.50
   4  -7  13  587.04   36.80
   4  -7  13  598.04   37.10
   4  -7  13  575.94   37.10
   4  -7  13  591.94   36.60
  -3   5 -12  375.36   23.10
  -3   5 -12  362.96   22.70
  -3   5 -12  345.47   22.40
  -3   5 -12  342.57   23.40
  -3   5 -12  356.96   23.50
  -3   5 -12  363.56   22.70
  -3   5 -12  338.27   22.80
   3  -5  12  356.56   22.80
   3  -5  12  346.27   22.70
   3  -5  12  338.57   21.00
   3  -5  12  332.77   22.70
   3  -5  12  314.97   22.50
   3  -5  12  363.36   28.80
   3  -5  12  343.67   23.60
   3  -5  12  381.86   23.70
  -2   3 -11  737.13   42.00
  -2   3 -11  702.13   41.70
  -2   3 -11  715.13   42.20
  -2   3 -11  674.83   42.40
  -2   3 -11  721.83   42.10
  -2   3 -11  706.83   41.80
  -2   3 -11  688.53   41.50
  -2   3 -11  715.73   41.40
   2  -3  11  593.64   46.70
   2  -3  11  702.53   41.30
   2  -3  11  737.03   41.60
   2  -3  11  676.63   41.40
   2  -3  11  597.34   44.30
   2  -3  11  729.73   42.30
   2  -3  11  696.53   41.40
  -1   1 -10 1201.48   75.69
  -1   1 -10 1262.07   74.99
   1  -1  10 1281.57   79.19
   1  -1  10 1205.58   73.99
   1  -1  10 1348.57   77.89
   0  -1  -9 2165.98  128.39
   1  -3  -8  215.48   13.40
   1  -3  -8  213.28   13.60
   1  -3  -8  222.38   21.00
   1  -3  -8  183.78   18.30
   1  -3  -8  209.78   13.60
   1  -3  -8  224.38   13.50
   1  -3  -8  235.48   13.50
  -1   3   8  219.08   13.50
  -1   3   8  213.18   13.50
  -1   3   8  210.28   13.80
  -1   3   8  227.68   13.70
  -1   3   8  275.67   19.70
  -1   3   8  244.58   18.40
   2  -5  -7   49.60    9.60
   2  -5  -7   55.79    4.60
   2  -5  -7   48.50    5.50
   2  -5  -7   61.59    5.00
   2  -5  -7   62.59   11.00
   2  -5  -7   55.99    7.10
   2  -5  -7   52.49    4.80
   2  -5  -7   54.29    5.90
   2  -5  -7   52.79    4.60
  -2   5   7   55.89    4.60
  -2   5   7   60.29    5.30
  -2   5   7   43.10    9.60
  -2   5   7   34.60    8.70
  -2   5   7   59.49    5.00
  -2   5   7   53.19    9.40
   3  -7  -6  557.54   34.10
   3  -7  -6  535.95   32.00
   3  -7  -6  444.66   37.00
   3  -7  -6  523.75   31.60
   3  -7  -6  561.44   32.20
   3  -7  -6  520.05   32.50
   3  -7  -6  622.14   40.60
   3  -7  -6  495.85   32.00
   3  -7  -6  523.85   31.90
  -3   7   6  498.05   37.00
  -3   7   6  492.95   29.90
  -3   7   6  490.75   39.00
  -3   7   6  499.65   31.50
  -3   7   6  528.85   32.10
  -3   7   6  528.25   31.60
  -3   7   6  499.85   29.90
  -3   7   6  535.85   32.60
   4  -9  -5    2.20    1.70
   4  -9  -5    4.20    2.10
   4  -9  -5    2.00    2.00
   4  -9  -5    5.80    3.00
   4  -9  -5   -0.60    2.60
   4  -9  -5   10.50    3.60
   4  -9  -5   -0.20    1.60
  -4   9   5    3.30    2.30
  -4   9   5    6.10    2.10
  -4   9   5    7.10    5.70
  -4   9   5    5.70    2.40
  -4   9   5    0.60    1.40
  -4   9   5    1.80    1.30
  -4   9   5    3.80    4.50
   5 -11  -4  289.87   24.40
   5 -11  -4  313.87   22.80
   5 -11  -4  323.07   22.10
   5 -11  -4  285.87   24.30
   5 -11  -4  252.27   27.10
   5 -11  -4  289.47   20.90
   5 -11  -4  284.07   20.80
   5 -11  -4  249.78   20.40
  -5  11   4  315.07   19.70
  -5  11   4  322.47   27.10
  -5  11   4  286.07   20.80
  -5  11   4  279.87   19.90
  -5  11   4  292.97   19.90
  -5  11   4  275.97   19.90
   6 -13  -3  187.48   16.10
   6 -13  -3  180.68   15.10
   6 -13  -3  173.48   14.80
   6 -13  -3  174.08   14.20
   6 -13  -3  168.18   14.90
   6 -13  -3  169.88   15.20
   6 -13  -3  166.38   15.90
  -6  13   3  178.78   13.90
  -6  13   3  144.99   22.00
  -6  13   3  182.18   13.30
  -6  13   3  143.49   13.60
  -6  13   3  157.08   13.70
   7 -15  -2   48.80    9.20
   7 -15  -2   78.39   11.30
   7 -15  -2   51.49    8.20
   7 -15  -2   52.59    9.40
   7 -15  -2   55.69   10.40
   7 -15  -2   55.29    9.30
  -7  15   2   77.09    9.30
  -7  15   2   54.99    8.40
  -7  15   2   56.39    7.70
  -7  15   2   42.60    7.80
  -7  15   2   51.39   13.80
  -8  17   1   30.00    7.00
  -7  13 -17    0.10    2.70
  -7  13 -17    6.00    3.60
  -7  13 -17    2.10    2.90
  -7  13 -17    1.70    3.20
  -7  13 -17    2.70    2.90
  -7  13 -17    3.90    3.60
   7 -13  17   -0.60    2.10
   7 -13  17    6.20    4.70
   7 -13  17    2.70    3.90
   7 -13  17    8.80    4.60
   7 -13  17   -2.50    2.20
  -6  11 -16    9.90    4.20
  -6  11 -16   13.80    4.20
  -6  11 -16   11.00    3.80
  -6  11 -16    9.10    4.50
  -6  11 -16   17.90    4.90
   6 -11  16   14.70    4.90
   6 -11  16    9.30    5.10
   6 -11  16   15.50    4.70
   6 -11  16    9.20    4.00
   6 -11  16    9.70    4.60
   6 -11  16   10.80    3.30
  -5   9 -15  538.55   34.40
  -5   9 -15  511.15   39.70
  -5   9 -15  519.75   36.20
  -5   9 -15  539.65   37.50
  -5   9 -15  517.55   36.30
  -5   9 -15  523.25   35.20
  -5   9 -15  500.45   34.10
   5  -9  15  552.14   36.30
   5  -9  15  572.84   34.80
   5  -9  15  534.45   35.10
   5  -9  15  513.85   34.90
   5  -9  15  524.65   35.10
   5  -9  15  522.05   35.20
   5  -9  15  524.85   34.90
   5  -9  15  537.75   32.90
  -4   7 -14   40.00    7.00
  -4   7 -14   46.20    7.30
  -4   7 -14   35.60    5.60
  -4   7 -14   38.60    6.00
  -4   7 -14   37.60    5.50
  -4   7 -14   28.70    4.70
  -4   7 -14   41.50    6.20
  -4   7 -14   35.90    5.40
   4  -7  14   34.50    5.50
   4  -7  14   23.10    8.00
   4  -7  14   48.10    6.40
   4  -7  14   36.80    5.70
   4  -7  14   35.90    4.20
   4  -7  14   32.70    5.50
   4  -7  14   26.00    5.20
   4  -7  14   40.60    6.80
   4  -7  14   36.40    5.80
  -3   5 -13   17.30    3.30
  -3   5 -13   12.70    3.60
  -3   5 -13   12.80    3.10
  -3   5 -13   23.80    4.10
  -3   5 -13   11.60    3.00
  -3   5 -13    6.00    2.90
  -3   5 -13   11.60    2.90
  -3   5 -13   15.10    3.30
   3  -5  13   14.50    5.50
   3  -5  13   12.10    1.80
   3  -5  13   16.10    3.20
   3  -5  13   16.00    3.20
   3  -5  13   15.10    6.20
   3  -5  13   20.80    3.60
   3  -5  13   13.70    4.20
   3  -5  13   11.40    3.30
   3  -5  13   12.00    2.90
  -2   3 -12  333.77   20.60
  -2   3 -12  325.67   20.40
  -2   3 -12  325.77   20.80
  -2   3 -12  312.57   20.70
  -2   3 -12  286.47   19.90
  -2   3 -12  337.67   21.00
  -2   3 -12  294.87   20.00
  -2   3 -12  310.67   21.30
   2  -3  12  304.77   19.70
   2  -3  12  293.87   26.00
   2  -3  12  320.07   20.20
   2  -3  12  329.87   20.20
   2  -3  12  338.27   20.00
   2  -3  12  309.97   20.80
   2  -3  12  333.87   24.30
  -1   1 -11   20.90    3.30
  -1   1 -11   23.90    4.00
  -1   1 -11   18.70    4.70
  -1   1 -11   17.80    3.30
  -1   1 -11   17.90    4.90
  -1   1 -11   16.10    2.50
  -1   1 -11   29.70    7.40
  -1   1 -11   14.30    2.50
  -1   1 -11   25.40    3.10
  -1   1 -11   16.50    2.60
   1  -1  11   24.60    3.10
   1  -1  11   19.60    6.70
   1  -1  11   23.00    4.20
   1  -1  11   18.50    3.10
   1  -1  11   18.50    2.50
   1  -1  11   14.00    5.50
   1  -1  11   22.00    2.80
   0  -1 -10  411.06   23.90
   0  -1 -10  440.26   29.50
   0  -1 -10  405.36   27.70
   0  -1 -10  395.36   24.10
   0  -1 -10  407.56   24.10
   0  -1 -10  414.46   24.30
   0  -1 -10  401.66   30.50
   0  -1 -10  391.46   24.30
   0  -1 -10  394.56   24.30
   0  -1 -10  397.26   23.90
   0  -1 -10  423.76   29.40
   0   1  10  396.76   23.80
   0   1  10  395.56   24.10
   0   1  10  400.06   23.90
   0   1  10  381.46   30.60
   0   1  10  444.86   28.00
   0   1  10  404.06   30.40
   0   1  10  411.86   27.80
   1  -3  -9  580.34   43.10
   1  -3  -9  607.04   36.50
   1  -3  -9  693.73   36.60
   1  -3  -9  635.54   36.60
   1  -3  -9  635.34   36.40
   1  -3  -9  680.63   41.40
   1  -3  -9  657.13   36.70
   1  -3  -9  609.04   36.40
   1  -3  -9  541.85   42.20
   1  -3  -9  637.44   42.90
  -1   3   9  548.65   41.40
  -1   3   9  624.44   36.50
  -1   3   9  612.44   36.80
  -1   3   9  601.64   43.30
  -1   3   9  632.44   36.80
  -1   3   9  645.34   42.00
  -1   3   9  642.44   36.60
   2  -5  -8  298.27   23.60
   2  -5  -8  248.68   18.50
   2  -5  -8  283.97   17.10
   2  -5  -8  273.67   16.80
   2  -5  -8  277.57   16.50
   2  -5  -8  268.07   16.30
   2  -5  -8  252.97   16.50
  -2   5   8  257.27   16.90
  -2   5   8  260.17   16.50
  -2   5   8  258.37   16.30
  -2   5   8  204.28   22.30
  -2   5   8  204.48   21.70
   3  -7  -7  176.18   14.80
   3  -7  -7  165.48   12.90
   3  -7  -7  223.68   20.50
   3  -7  -7  201.18   13.30
   3  -7  -7  186.88   13.30
   3  -7  -7  162.68   12.90
   3  -7  -7  194.88   12.90
   3  -7  -7  199.38   19.20
   3  -7  -7  196.48   13.90
  -3   7   7  134.19   20.40
  -3   7   7  187.08   13.70
  -3   7   7  222.28   19.20
  -3   7   7  215.38   20.90
  -3   7   7  199.28   12.90
  -3   7   7  180.58   12.70
  -3   7   7  202.58   13.40
   4  -9  -6   77.59    7.00
   4  -9  -6   85.69    7.70
   4  -9  -6   73.99    8.30
   4  -9  -6   90.29   15.30
   4  -9  -6   81.29    8.70
   4  -9  -6   67.89    8.60
   4  -9  -6   75.69    8.30
   4  -9  -6   55.39    8.70
  -4   9   6   82.99    8.70
  -4   9   6   70.99    8.70
  -4   9   6   67.29    6.60
  -4   9   6   63.79    7.90
  -4   9   6   75.79   13.30
  -4   9   6   90.49   16.80
  -4   9   6   78.39    5.60
  -4   9   6   77.49    6.00
  -4   9   6   81.59   14.60
   5 -11  -5  149.99   14.30
   5 -11  -5  150.98   12.80
   5 -11  -5  153.08   13.70
   5 -11  -5  148.19   12.90
   5 -11  -5  152.58   12.20
   5 -11  -5  140.19   12.60
  -5  11   5  218.68   28.20
  -5  11   5  156.78   13.10
  -5  11   5  149.99   21.20
  -5  11   5  142.59   12.60
  -5  11   5  173.08   11.90
  -5  11   5  127.99   13.10
   6 -13  -4   22.90    6.40
   6 -13  -4   21.30    4.90
   6 -13  -4   23.60    6.30
   6 -13  -4   19.70    5.80
   6 -13  -4   26.20    5.70
   6 -13  -4   23.20    5.70
   6 -13  -4   12.00    4.50
  -6  13   4   17.00    4.30
  -6  13   4   28.60   11.80
  -6  13   4   20.30    4.60
  -6  13   4   20.70    3.90
  -6  13   4   28.50    9.70
  -6  13   4   19.10    4.70
   7 -15  -3   50.69    9.00
   7 -15  -3   56.09    8.60
   7 -15  -3   48.60    8.80
   7 -15  -3   59.79   10.50
   7 -15  -3   51.39    9.00
   7 -15  -3   49.40    9.40
  -7  15   3   56.99    8.40
  -7  15   3   60.19    8.10
  -7  15   3   61.19   17.80
  -7  15   3   15.20    8.90
  -7  15   3   45.20    7.60
  -7  15   3   44.40    6.50
  -7  13 -18    5.80    3.30
  -7  13 -18    5.40    3.60
  -7  13 -18    6.00    4.60
  -7  13 -18   -2.30    2.20
  -7  13 -18    8.30    3.70
   7 -13  18   -0.90    3.20
   7 -13  18    5.70    2.90
   7 -13  18    5.90    4.60
   7 -13  18   -0.10    3.50
   7 -13  18   13.80    5.10
  -6  11 -17   21.60    5.70
  -6  11 -17   16.20    5.00
  -6  11 -17   17.90    4.60
  -6  11 -17   15.80    4.50
  -6  11 -17   24.10    5.50
  -6  11 -17   14.70    5.60
   6 -11  17   28.70    5.80
   6 -11  17   21.90    5.60
   6 -11  17   15.30    5.50
   6 -11  17   12.90    4.70
   6 -11  17   17.90    4.00
   6 -11  17   17.00    5.40
  -5   9 -16  340.87   26.40
  -5   9 -16  371.76   25.00
  -5   9 -16  361.96   25.20
  -5   9 -16  361.86   24.70
  -5   9 -16  388.66   26.00
  -5   9 -16  367.96   25.80
  -5   9 -16  390.36   27.30
   5  -9  16  376.66   26.70
   5  -9  16  320.77   26.60
   5  -9  16  368.96   25.70
   5  -9  16  344.07   23.00
   5  -9  16  362.16   25.00
   5  -9  16  335.87   25.20
   5  -9  16  382.66   26.00
   5  -9  16  349.47   25.40
  -4   7 -15  584.84   43.60
  -4   7 -15  646.44   40.80
  -4   7 -15  637.24   41.30
  -4   7 -15  645.54   40.70
  -4   7 -15  637.94   41.00
  -4   7 -15  674.63   41.70
  -4   7 -15  644.94   40.00
  -4   7 -15  656.93   42.60
   4  -7  15  655.73   38.80
   4  -7  15  702.53   42.60
   4  -7  15  648.34   41.40
   4  -7  15  689.03   41.50
   4  -7  15  607.64   40.80
   4  -7  15  684.63   41.50
   4  -7  15  742.73   50.39
   4  -7  15  668.93   41.40
   4  -7  15  641.94   41.10
  -3   5 -14  151.98   12.70
  -3   5 -14  164.48   12.50
  -3   5 -14  176.18   13.20
  -3   5 -14  169.98   13.00
  -3   5 -14  167.68   13.70
  -3   5 -14  174.48   13.20
  -3   5 -14  184.08   13.80
  -3   5 -14  184.48   13.00
   3  -5  14  209.78   14.40
   3  -5  14  162.58   12.60
   3  -5  14  178.68   13.00
   3  -5  14  169.48   13.00
   3  -5  14  182.18   10.50
   3  -5  14  162.18   12.70
   3  -5  14  228.98   21.10
  -2   3 -13  292.37   18.90
  -2   3 -13  284.87   18.10
  -2   3 -13  280.87   18.70
  -2   3 -13  303.87   18.60
  -2   3 -13  277.57   18.90
  -2   3 -13  283.27   18.30
  -2   3 -13  302.07   19.90
  -2   3 -13  264.47   18.10
   2  -3  13  290.37   17.60
   2  -3  13  259.47   18.20
   2  -3  13  256.07   17.90
   2  -3  13  263.37   18.70
   2  -3  13  301.37   17.90
   2  -3  13  255.07   17.90
  -1   1 -12  832.92   50.19
  -1   1 -12  832.02   51.59
  -1   1 -12  827.82   51.39
  -1   1 -12  844.52   50.19
  -1   1 -12  894.01   50.49
  -1   1 -12  799.02   53.99
  -1   1 -12  882.21   50.89
  -1   1 -12  833.12   50.29
   1  -1  12  880.51   50.99
   1  -1  12  881.61   50.19
   1  -1  12  841.22   50.19
   1  -1  12  981.00   52.69
   1  -1  12  828.62   50.29
   0  -1 -11  297.77   18.80
   0  -1 -11  361.66   24.70
   0  -1 -11  309.77   18.40
   0  -1 -11  316.57   19.10
   0  -1 -11  295.07   18.50
   0  -1 -11  282.37   18.40
   0  -1 -11  294.87   18.60
   0  -1 -11  280.37   21.90
   0  -1 -11  317.07   18.90
   0   1  11  303.17   18.30
   0   1  11  306.37   22.40
   0   1  11  279.47   24.90
   0   1  11  306.67   18.60
   0   1  11  392.46   30.40
   0   1  11  296.17   18.30
   0   1  11  343.07   22.60
   1  -3 -10  125.29    8.30
   1  -3 -10  114.29    8.20
   1  -3 -10  126.79   17.40
   1  -3 -10  126.59   16.50
   1  -3 -10  132.49    8.30
   1  -3 -10  130.09   13.90
   1  -3 -10  122.79    8.10
   1  -3 -10  125.69    8.00
   1  -3 -10  115.69    8.20
   1  -3 -10  123.59   11.90
  -1   3  10  120.69    8.10
  -1   3  10  133.79   13.20
  -1   3  10  104.39   18.10
  -1   3  10  132.09   16.50
  -1   3  10  128.69    8.30
  -1   3  10  119.69   14.40
   2  -5  -9    8.70    5.10
   2  -5  -9    6.00    1.60
   2  -5  -9    5.10    2.70
   2  -5  -9    7.40    1.70
   2  -5  -9    7.20    1.90
   2  -5  -9    8.40    2.30
   2  -5  -9    3.50    1.40
   2  -5  -9    6.40    1.80
   2  -5  -9    8.50    4.90
  -2   5   9    8.70    2.20
  -2   5   9    8.70    1.90
  -2   5   9    5.60    1.60
  -2   5   9   12.90    5.30
  -2   5   9   11.90    6.90
  -2   5   9    6.10    4.60
   3  -7  -8   12.90    2.80
   3  -7  -8   10.00    2.20
   3  -7  -8   13.90    4.00
   3  -7  -8   15.90    3.00
   3  -7  -8   10.50    2.60
   3  -7  -8   26.70   10.60
   3  -7  -8   10.40    3.20
   3  -7  -8    9.60    2.70
  -3   7   8   19.20    6.90
  -3   7   8    7.50    5.30
  -3   7   8   12.70    2.40
  -3   7   8   14.40    3.30
  -3   7   8   17.60    3.10
  -3   7   8   10.50    2.40
  -3   7   8    3.30    4.40
   4  -9  -7   22.10    4.00
   4  -9  -7   13.80    4.10
   4  -9  -7    4.50    5.50
   4  -9  -7   20.30    4.10
   4  -9  -7   11.20    2.80
   4  -9  -7    9.90    3.00
   4  -9  -7   18.10    4.80
   4  -9  -7   12.20    6.50
  -4   9   7   17.10    4.10
  -4   9   7   10.90    2.70
  -4   9   7   22.60    8.90
  -4   9   7    6.30    6.70
  -4   9   7   17.80    3.30
  -4   9   7   20.70    7.60
  -4   9   7   23.50    4.20
   5 -11  -6  614.54   37.90
   5 -11  -6  573.44   36.50
   5 -11  -6  573.94   37.40
   5 -11  -6  555.24   37.10
   5 -11  -6  594.04   38.30
   5 -11  -6  573.94   37.10
   5 -11  -6  587.04   39.30
  -5  11   6  568.74   34.90
  -5  11   6  576.34   38.20
  -5  11   6  589.24   34.60
  -5  11   6  489.45   43.10
  -5  11   6  597.74   36.40
  -5  11   6  599.44   37.50
  -5  11   6  567.54   47.50
   6 -13  -5  125.69   11.70
   6 -13  -5   94.59   13.60
   6 -13  -5  123.59   13.60
   6 -13  -5  140.99   14.90
   6 -13  -5  103.49   12.70
   6 -13  -5  112.69   10.70
   6 -13  -5  131.19   15.30
  -6  13   5  127.99   23.30
  -6  13   5  141.69   25.20
  -6  13   5  105.69   10.30
  -6  13   5  114.49   10.40
  -6  13   5  111.39   12.80
   7 -15  -4   -1.00    2.30
   7 -15  -4    1.90    2.70
   7 -15  -4    4.10    4.00
   7 -15  -4   -0.90    3.10
   7 -15  -4   -0.20    2.50
   7 -15  -4   -2.60    2.00
  -7  15   4   -0.40    1.80
  -7  15   4    7.40    9.40
  -7  15   4    1.10    2.30
  -7  15   4   -2.10    1.60
  -7  15   4    3.60    2.90
  -7  15   4    0.30    6.00
  -7  13 -19   15.60    4.90
  -7  13 -19   13.20    4.90
  -7  13 -19   16.10    5.40
  -7  13 -19   12.10    5.40
  -7  13 -19   18.20    4.00
  -7  13 -19   23.00    6.50
  -7  13 -19   19.50    5.50
   7 -13  19   28.90    7.00
   7 -13  19   14.00    5.40
   7 -13  19   19.40    5.40
   7 -13  19   15.50    4.30
   7 -13  19    8.80    5.00
  -6  11 -18   67.69   10.20
  -6  11 -18   40.20    7.60
  -6  11 -18   53.09    8.00
  -6  11 -18   64.19    6.30
  -6  11 -18   55.79    8.50
  -6  11 -18   73.29   10.60
  -6  11 -18   49.20    9.50
   6 -11  18   46.90    9.20
   6 -11  18   67.19    8.20
   6 -11  18   67.29    9.20
   6 -11  18   65.49   10.00
   6 -11  18   57.59    9.10
   6 -11  18   55.59    8.90
  -5   9 -17    0.70    2.40
  -5   9 -17    5.80    2.90
  -5   9 -17    4.50    3.20
  -5   9 -17    4.60    2.30
  -5   9 -17    4.30    2.70
  -5   9 -17    4.50    3.40
  -5   9 -17    6.10    3.50
  -5   9 -17    0.50    3.10
   5  -9  17   -1.70    2.40
   5  -9  17    0.80    4.60
   5  -9  17    3.60    2.90
   5  -9  17    7.30    3.80
   5  -9  17   11.50    3.70
   5  -9  17    7.40    3.60
   5  -9  17    5.50    2.00
  -4   7 -16  134.79   11.20
  -4   7 -16  152.08   11.10
  -4   7 -16  126.19   15.30
  -4   7 -16  127.09   12.30
  -4   7 -16  120.79   11.40
  -4   7 -16  133.99   14.40
  -4   7 -16  145.29   12.10
  -4   7 -16  138.69   11.40
   4  -7  16  152.58   11.90
   4  -7  16  115.89   11.10
   4  -7  16  131.49   11.50
   4  -7  16  137.29   11.60
   4  -7  16  130.99   11.40
   4  -7  16  143.49   21.20
   4  -7  16  151.18   12.90
   4  -7  16  126.89    9.00
   4  -7  16  145.49   11.90
  -3   5 -15  362.16   23.80
  -3   5 -15  357.26   22.60
  -3   5 -15  332.47   22.80
  -3   5 -15  332.87   23.20
  -3   5 -15  313.87   22.60
  -3   5 -15  359.06   22.40
  -3   5 -15  345.47   22.70
   3  -5  15  297.37   22.10
   3  -5  15  340.77   22.50
   3  -5  15  341.07   23.40
   3  -5  15  343.57   22.20
   3  -5  15  379.76   27.40
   3  -5  15  289.07   28.70
   3  -5  15  363.36   23.20
  -2   3 -14   12.50    3.10
  -2   3 -14   22.40    5.60
  -2   3 -14   12.80    2.80
  -2   3 -14   18.80    4.00
  -2   3 -14   19.10    3.30
  -2   3 -14   18.30    4.40
  -2   3 -14   16.60    3.70
  -2   3 -14   20.20    3.70
  -2   3 -14   16.40    3.00
   2  -3  14   21.50    2.90
   2  -3  14   13.80    2.40
   2  -3  14   32.10    9.10
   2  -3  14   19.60    3.90
   2  -3  14   18.50    3.20
   2  -3  14   13.00    2.80
  -1   1 -13  732.13   44.50
  -1   1 -13  792.92   45.70
  -1   1 -13  856.41   49.40
  -1   1 -13  761.12   47.00
  -1   1 -13  731.23   43.90
  -1   1 -13  732.93   44.00
  -1   1 -13  732.23   44.00
  -1   1 -13  703.13   50.99
  -1   1 -13  707.83   44.00
   1  -1  13  800.82   52.89
   1  -1  13  722.13   43.80
   1  -1  13  731.83   44.60
   1  -1  13  726.43   44.00
   1  -1  13  750.02   43.80
   0  -1 -12  559.44   33.90
   0  -1 -12  587.94   34.20
   0  -1 -12  561.44   39.90
   0  -1 -12  584.44   34.20
   0  -1 -12  591.54   38.40
   0  -1 -12  566.74   34.20
   0  -1 -12  573.24   34.10
   0  -1 -12  573.54   34.50
   0   1  12  573.74   33.90
   0   1  12  603.84   42.30
   0   1  12  576.54   37.90
   0   1  12  590.24   33.90
   0   1  12  560.04   38.20
   0   1  12  598.94   34.20
   1  -3 -11 1323.67   86.59
   1  -3 -11 1530.85   89.49
  -1   3  11 1460.85   85.89
  -1   3  11 1328.07   85.29
  -1   3  11 1298.47   87.19
   2  -5 -10  175.08   11.80
   2  -5 -10  190.08   12.10
   2  -5 -10  205.18   12.60
   2  -5 -10  186.48   12.30
   2  -5 -10  153.08   20.70
   2  -5 -10  188.28   12.10
   2  -5 -10  190.68   14.80
   2  -5 -10  199.58   12.90
  -2   5  10  171.88   12.60
  -2   5  10  127.99   20.30
  -2   5  10  156.88   17.00
  -2   5  10  211.38   19.20
  -2   5  10  184.88   12.00
  -2   5  10  190.08   12.20
   3  -7  -9   24.00    3.90
   3  -7  -9   35.20    6.40
   3  -7  -9   38.70    4.90
   3  -7  -9   36.50    4.30
   3  -7  -9   25.80    4.00
   3  -7  -9   34.90    4.60
   3  -7  -9   32.50    7.20
   3  -7  -9   21.20    7.90
   3  -7  -9   26.90    8.20
  -3   7   9   35.10    5.00
  -3   7   9   36.10    4.30
  -3   7   9   25.70    8.70
  -3   7   9   30.60    8.30
  -3   7   9   36.10   10.70
  -3   7   9   34.70    4.20
  -3   7   9   24.90    4.00
   4  -9  -8  177.18   13.50
   4  -9  -8  155.68   13.10
   4  -9  -8  168.98   13.00
   4  -9  -8  170.38   12.60
   4  -9  -8  184.58   15.40
   4  -9  -8  172.98   13.10
   4  -9  -8  164.08   13.90
   4  -9  -8  221.38   29.60
  -4   9   8  163.68   13.20
  -4   9   8  170.78   12.60
  -4   9   8  204.98   26.70
  -4   9   8  187.38   14.10
  -4   9   8  161.68   23.60
  -4   9   8  191.78   12.80
  -4   9   8  185.18   23.20
   5 -11  -7   -0.10    2.40
   5 -11  -7    3.70    3.40
   5 -11  -7   -2.20    1.60
   5 -11  -7    5.60    2.60
   5 -11  -7   -0.80    2.10
   5 -11  -7    0.40    2.30
   5 -11  -7   -0.40    2.20
  -5  11   7    4.30    3.30
  -5  11   7    0.10    1.70
  -5  11   7    0.90    5.90
  -5  11   7    3.60    2.60
  -5  11   7    2.70    5.10
  -5  11   7    1.40    2.60
   6 -13  -6    0.80    3.30
   6 -13  -6   -1.20    2.20
   6 -13  -6    1.40    2.50
   6 -13  -6    3.20    3.50
   6 -13  -6    3.30    3.20
   6 -13  -6    8.10    3.30
   6 -13  -6    3.00    2.60
  -6  13   6   -0.60    1.30
  -6  13   6   -2.00    4.90
  -6  13   6    5.30    2.30
  -6  13   6    3.30    2.20
  -6  13   6    2.00    7.10
   7 -15  -5   54.59    8.90
   7 -15  -5   84.29   12.50
   7 -15  -5   44.50    8.00
   7 -15  -5   38.90    8.10
   7 -15  -5   36.20    8.30
[truncated: 5,026,980 more chars]
