# Supplementary material for: Switchable Reactivities of Metalated Phosphasilenes Regulated by Reversible 1,2‐Metal Migration
Source: Angew Chem Int Ed Engl. 2025 Dec 16;65(5):e18102. doi: 10.1002/anie.202518102 (PMC12851009; doi:10.1002/anie.202518102)
Supplement: Supplementary file 2 — Supporting Information [file ANIE-65-e18102-s001.zip › 8.cif]

data_zhuhu109_0m
_audit_creation_date               2024-07-29
_audit_creation_method
;
Olex2 1.3
(compiled Nov 21 2019 18:26:39 for OlexSys, GUI svn.r6003)
;
_shelx_SHELXL_version_number       '2018/3'
_audit_contact_author_address      ?
_audit_contact_author_email        ?
_audit_contact_author_name         ''
_audit_contact_author_phone        ?
_publ_contact_author_id_orcid      ?
_publ_section_references
;
Dolomanov, O.V., Bourhis, L.J., Gildea, R.J, Howard, J.A.K. & Puschmann, H.
 (2009), J. Appl. Cryst. 42, 339-341.

Sheldrick, G.M. (2015). Acta Cryst. C71, 3-8.
;
_chemical_name_common              ?
_chemical_name_systematic          ?
_chemical_formula_moiety          
 'C68 H103 Au N5 P Si2, 0.5(C6 H6), 0.5(C5 H12), 0.05[C5H12], 0.75[C5H12], 0.05[C5H12], 0.05[C5H12], 0.05[C5H12], 0.05[C5H12]'
_chemical_formula_sum              'C152 H236 Au2 N10 P2 Si4'
_chemical_formula_weight           2771.73
_chemical_melting_point            ?
loop_
  _atom_type_symbol
  _atom_type_description
  _atom_type_scat_dispersion_real
  _atom_type_scat_dispersion_imag
  _atom_type_scat_source
 'C' 'C' 0.0033 0.0016 'International Tables Vol C Tables 4.2.6.8 and 6.1.1.4'
 'H' 'H' 0.0000 0.0000 'International Tables Vol C Tables 4.2.6.8 and 6.1.1.4'
 'Au' 'Au' -2.0133 8.8022
 'International Tables Vol C Tables 4.2.6.8 and 6.1.1.4'
 'N' 'N' 0.0061 0.0033 'International Tables Vol C Tables 4.2.6.8 and 6.1.1.4'
 'P' 'P' 0.1023 0.0942 'International Tables Vol C Tables 4.2.6.8 and 6.1.1.4'
 'Si' 'Si' 0.0817 0.0704 'International Tables Vol C Tables 4.2.6.8 and 6.1.1.4'

_shelx_space_group_comment
;
The symmetry employed for this shelxl refinement is uniquely defined
by the following loop, which should always be used as a source of
symmetry information in preference to the above space-group names.
They are only intended as comments.
;
_space_group_crystal_system        'triclinic'
_space_group_IT_number             2
_space_group_name_H-M_alt          'P -1'
_space_group_name_Hall             '-P 1'
loop_
  _space_group_symop_operation_xyz
 'x, y, z'
 '-x, -y, -z'

_cell_length_a                     13.3476(9)
_cell_length_b                     21.8120(16)
_cell_length_c                     26.829(2)
_cell_angle_alpha                  73.310(3)
_cell_angle_beta                   84.296(3)
_cell_angle_gamma                  83.488(3)
_cell_volume                       7415.3(9)
_cell_formula_units_Z              2
_cell_measurement_reflns_used      9557
_cell_measurement_temperature      100.0
_cell_measurement_theta_max        25.39
_cell_measurement_theta_min        2.63
_shelx_estimated_absorpt_T_max     ?
_shelx_estimated_absorpt_T_min     ?
_exptl_absorpt_coefficient_mu      2.081
_exptl_absorpt_correction_T_max    0.7453
_exptl_absorpt_correction_T_min    0.6605
_exptl_absorpt_correction_type     multi-scan
_exptl_absorpt_process_details     ?
_exptl_absorpt_special_details     ?
_exptl_crystal_colour              yellow
_exptl_crystal_colour_modifier     ?
_exptl_crystal_colour_primary      ?
_exptl_crystal_density_diffrn      1.241
_exptl_crystal_density_meas        ?
_exptl_crystal_density_method      ?
_exptl_crystal_description         block
_exptl_crystal_F_000               2924
_exptl_crystal_size_max            0.255
_exptl_crystal_size_mid            0.222
_exptl_crystal_size_min            0.178
_exptl_transmission_factor_max     ?
_exptl_transmission_factor_min     ?
_diffrn_reflns_av_R_equivalents    0.0704
_diffrn_reflns_av_unetI/netI       0.0387
_diffrn_reflns_Laue_measured_fraction_full  0.999
_diffrn_reflns_Laue_measured_fraction_max  0.995
_diffrn_reflns_limit_h_max         16
_diffrn_reflns_limit_h_min         -16
_diffrn_reflns_limit_k_max         26
_diffrn_reflns_limit_k_min         -26
_diffrn_reflns_limit_l_max         32
_diffrn_reflns_limit_l_min         -32
_diffrn_reflns_number              263536
_diffrn_reflns_point_group_measured_fraction_full  0.999
_diffrn_reflns_point_group_measured_fraction_max  0.995
_diffrn_reflns_theta_full          25.242
_diffrn_reflns_theta_max           25.749
_diffrn_reflns_theta_min           1.896
_diffrn_ambient_temperature        100.0
_diffrn_detector_area_resol_mean   ?
_diffrn_measured_fraction_theta_full  0.999
_diffrn_measured_fraction_theta_max  0.995
_diffrn_measurement_device_type    'Bruker APEX-II CCD'
_diffrn_measurement_method         ?
_diffrn_radiation_type             MoK\a
_diffrn_radiation_wavelength       0.71073
_diffrn_source                     ?
_reflns_Friedel_coverage           0.000
_reflns_Friedel_fraction_full      .
_reflns_Friedel_fraction_max       .
_reflns_number_gt                  23908
_reflns_number_total               28264
_reflns_special_details
;
 Reflections were merged by SHELXL according to the crystal
 class for the calculation of statistics and refinement.
 
 _reflns_Friedel_fraction is defined as the number of unique
 Friedel pairs measured divided by the number that would be
 possible theoretically, ignoring centric projections and
 systematic absences.
;
_reflns_threshold_expression       'I > 2\s(I)'
_computing_cell_refinement         ?
_computing_data_collection         ?
_computing_data_reduction          ?
_computing_molecular_graphics      'Olex2 1.3 (Dolomanov et al., 2009)'
_computing_publication_material    'Olex2 1.3 (Dolomanov et al., 2009)'
_computing_structure_refinement    'SHELXL 2018/3 (Sheldrick, 2015)'
_computing_structure_solution      'SHELXT 2018/2 (Sheldrick, 2018)'
_refine_diff_density_max           2.234
_refine_diff_density_min           -0.684
_refine_diff_density_rms           0.090
_refine_ls_extinction_coef         .
_refine_ls_extinction_method       none
_refine_ls_goodness_of_fit_ref     1.034
_refine_ls_hydrogen_treatment      constr
_refine_ls_matrix_type             full
_refine_ls_number_parameters       1699
_refine_ls_number_reflns           28264
_refine_ls_number_restraints       242
_refine_ls_R_factor_all            0.0440
_refine_ls_R_factor_gt             0.0332
_refine_ls_restrained_S_all        1.034
_refine_ls_shift/su_max            0.003
_refine_ls_shift/su_mean           0.000
_refine_ls_structure_factor_coef   Fsqd
_refine_ls_weighting_details      
 'w=1/[\s^2^(Fo^2^)+(0.0391P)^2^+8.4195P] where P=(Fo^2^+2Fc^2^)/3'
_refine_ls_weighting_scheme        calc
_refine_ls_wR_factor_gt            0.0774
_refine_ls_wR_factor_ref           0.0826
_refine_special_details            ?
_olex2_refinement_description
;
1. Fixed Uiso
 At 1.2 times of:
  All C(H) groups, All C(H,H) groups
 At 1.5 times of:
  All C(H,H,H) groups
2. Restrained distances
 C95A-C93 \\sim C95-C93
 with sigma of 0.02
 C160-C105 \\sim C107-C105
 with sigma of 0.02
3. Uiso/Uaniso restraints and constraints
C134 \\sim C135 \\sim C136 \\sim C137 \\sim C138 \\sim C155 \\sim C156 \\sim
C154 \\sim C153 \\sim C157: within 2A with sigma of 0.01 and sigma for terminal
atoms of 0.02 within 2A
C158 \\sim C131 \\sim C133 \\sim C159 \\sim C132: within 2A with sigma of 0.01
and sigma for terminal atoms of 0.02 within 2A
C119 \\sim C120 \\sim C162 \\sim C161 \\sim C118: within 2A with sigma of 0.01
and sigma for terminal atoms of 0.02 within 2A
Uanis(C95) \\sim Ueq, Uanis(C95A) \\sim Ueq, Uanis(C93) \\sim Ueq: with sigma
of 0.01 and sigma for terminal atoms of 0.02
Uanis(C160) \\sim Ueq, Uanis(C107) \\sim Ueq, Uanis(C105) \\sim Ueq: with sigma
of 0.01 and sigma for terminal atoms of 0.02
4. Rigid body (RIGU) restrains
 C93, C95A, C95
 with sigma for 1-2 distances of 0.001 and sigma for 1-3 distances of 0.001
5. Others
 Sof(H93A)=Sof(H10D)=Sof(H11G)=Sof(C95A)=Sof(H95D)=Sof(H95E)=Sof(H95F)=
 Sof(C160)=Sof(H16A)=Sof(H16B)=Sof(H16C)=Sof(C162)=Sof(H16D)=Sof(H16E)=
 Sof(H16F)=Sof(C161)=Sof(H16G)=Sof(H16H)=Sof(H16I)=1-FVAR(1)
 Sof(H93)=Sof(C95)=Sof(H95A)=Sof(H95B)=Sof(H95C)=Sof(H105)=Sof(C107)=Sof(H10H)=
 Sof(H10I)=Sof(H10J)=Sof(H118)=Sof(C119)=Sof(H11H)=Sof(H11I)=Sof(H11J)=
 Sof(C120)=Sof(H12D)=Sof(H12E)=Sof(H12F)=FVAR(1)
 Sof(C134)=Sof(H13H)=Sof(H13I)=Sof(H13J)=Sof(C135)=Sof(H13K)=Sof(H13L)=
 Sof(C136)=Sof(H13M)=Sof(H13N)=Sof(C137)=Sof(H13O)=Sof(H13P)=Sof(C154)=
 Sof(H15J)=Sof(H15K)=Sof(H15L)=1-FVAR(2)
 Sof(C138)=Sof(H13Q)=Sof(H13R)=Sof(H13S)=Sof(C155)=Sof(H15M)=Sof(H15N)=
 Sof(C156)=Sof(H15O)=Sof(H15P)=Sof(C153)=Sof(H15Q)=Sof(H15R)=Sof(C157)=
 Sof(H15S)=Sof(H15T)=Sof(H15U)=FVAR(2)
 Sof(H13A)=Sof(C159)=Sof(H15A)=Sof(H15B)=Sof(H15C)=Sof(C158)=Sof(H15D)=
 Sof(H15E)=Sof(H15F)=1-FVAR(3)
 Sof(H131)=Sof(C132)=Sof(H13B)=Sof(H13C)=Sof(H13D)=Sof(C133)=Sof(H13E)=
 Sof(H13F)=Sof(H13G)=FVAR(3)
6.a Ternary CH refined with riding coordinates:
 C66(H66), C63(H63), C49(H49), C52(H52), C13(H13), C16(H16), C25(H25),
 C28(H28), C90(H90), C93(H93), C93(H93A), C98(H98), C105(H105), C105(H10D),
 C115(H115), C118(H118), C118(H11G), C124(H124), C131(H131), C131(H13A)
6.b Secondary CH2 refined with riding coordinates:
 C135(H13K,H13L), C136(H13M,H13N), C137(H13O,H13P), C146(H14G,H14H), C147(H14I,
 H14J), C148(H14K,H14L), C155(H15M,H15N), C156(H15O,H15P), C153(H15Q,H15R)
6.c Aromatic/amide H refined with riding coordinates:
 C21(H21), C151(H151), C61(H61), C60(H60), C59(H59), C56(H56), C55(H55),
 C47(H47), C46(H46), C45(H45), C9(H9), C10(H10), C11(H11), C22(H22), C23(H23),
 C86(H86), C87(H87), C88(H88), C101(H101), C102(H102), C103(H103), C111(H111),
 C112(H112), C113(H113), C121(H121), C127(H127), C128(H128), C129(H129),
 C139(H139), C140(H140), C141(H141), C142(H142), C143(H143), C144(H144)
6.d Idealised Me refined as rotating group:
 C68(H68A,H68B,H68C), C67(H67A,H67B,H67C), C65(H65A,H65B,H65C), C64(H64A,H64B,
 H64C), C51(H51A,H51B,H51C), C50(H50A,H50B,H50C), C54(H54A,H54B,H54C), C53(H53A,
 H53B,H53C), C5(H5A,H5B,H5C), C14(H14A,H14B,H14C), C15(H15G,H15H,H15I),
 C18(H18A,H18B,H18C), C17(H17A,H17B,H17C), C6(H6A,H6B,H6C), C27(H27A,H27B,H27C),
  C26(H26A,H26B,H26C), C29(H29A,H29B,H29C), C30(H30A,H30B,H30C), C34(H34A,H34B,
 H34C), C33(H33A,H33B,H33C), C32(H32A,H32B,H32C), C37(H37A,H37B,H37C), C38(H38A,
 H38B,H38C), C36(H36A,H36B,H36C), C42(H42A,H42B,H42C), C40(H40A,H40B,H40C),
 C41(H41A,H41B,H41C), C122(H12A,H12B,H12C), C69(H69A,H69B,H69C), C70(H70A,H70B,
 H70C), C72(H72A,H72B,H72C), C73(H73A,H73B,H73C), C74(H74A,H74B,H74C), C76(H76A,
 H76B,H76C), C77(H77A,H77B,H77C), C78(H78A,H78B,H78C), C81(H81A,H81B,H81C),
 C83(H83A,H83B,H83C), C91(H91A,H91B,H91C), C92(H92A,H92B,H92C), C94(H94A,H94B,
 H94C), C95(H95A,H95B,H95C), C99(H99A,H99B,H99C), C100(H10A,H10B,H10C),
 C106(H10E,H10F,H10G), C107(H10H,H10I,H10J), C116(H11A,H11B,H11C), C117(H11D,
 H11E,H11F), C119(H11H,H11I,H11J), C120(H12D,H12E,H12F), C125(H12G,H12H,H12I),
 C126(H12J,H12K,H12L), C132(H13B,H13C,H13D), C133(H13E,H13F,H13G), C134(H13H,
 H13I,H13J), C138(H13Q,H13R,H13S), C145(H14D,H14E,H14F), C149(H14M,H14N,H14O),
 C95A(H95D,H95E,H95F), C154(H15J,H15K,H15L), C157(H15S,H15T,H15U), C159(H15A,
 H15B,H15C), C158(H15D,H15E,H15F), C160(H16A,H16B,H16C), C162(H16D,H16E,H16F),
 C161(H16G,H16H,H16I)
;
_atom_sites_solution_hydrogens     geom
_atom_sites_solution_primary       ?
_atom_sites_solution_secondary     ?
loop_
  _atom_site_label
  _atom_site_type_symbol
  _atom_site_fract_x
  _atom_site_fract_y
  _atom_site_fract_z
  _atom_site_U_iso_or_equiv
  _atom_site_adp_type
  _atom_site_occupancy
  _atom_site_site_symmetry_order
  _atom_site_calc_flag
  _atom_site_refinement_flags_posn
  _atom_site_refinement_flags_adp
  _atom_site_refinement_flags_occupancy
  _atom_site_disorder_assembly
  _atom_site_disorder_group
 Au1 Au 0.19262(2) 0.77362(2) 0.95748(2) 0.01822(4) Uani 1 1 d . . . . .
 Au2 Au 0.71863(2) 0.78245(2) 0.45202(2) 0.01777(4) Uani 1 1 d . . . . .
 Si1 Si 0.36815(7) 0.77645(4) 0.94451(4) 0.02019(19) Uani 1 1 d . . . . .
 P1 P 0.49133(7) 0.79483(5) 0.98011(3) 0.02440(19) Uani 1 1 d . . . . .
 Si2 Si 0.45153(7) 0.80677(4) 1.05961(4) 0.0216(2) Uani 1 1 d . . . . .
 Si3 Si 0.89561(7) 0.77814(4) 0.44434(4) 0.02050(19) Uani 1 1 d . . . . .
 P2 P 1.01460(6) 0.79130(4) 0.48602(3) 0.02331(19) Uani 1 1 d . . . . .
 Si4 Si 0.96371(7) 0.80216(4) 0.56505(4) 0.0212(2) Uani 1 1 d . . . . .
 N5 N -0.04116(19) 0.78830(13) 0.93863(10) 0.0200(6) Uani 1 1 d . . . . .
 N4 N -0.0046(2) 0.71551(13) 1.00841(11) 0.0222(6) Uani 1 1 d . . . . .
 N1 N 0.4154(2) 0.75008(12) 0.89353(10) 0.0199(6) Uani 1 1 d . . . . .
 N3 N 0.51053(19) 0.81864(12) 0.82118(10) 0.0174(6) Uani 1 1 d . . . . .
 N2 N 0.53280(19) 0.71451(12) 0.83331(10) 0.0178(6) Uani 1 1 d . . . . .
 C20 C 0.3596(2) 0.89277(15) 0.82306(13) 0.0205(7) Uani 1 1 d . . . . .
 C21 C 0.3114(3) 0.94329(16) 0.84031(13) 0.0253(8) Uani 1 1 d . . . . .
 H21 H 0.240446 0.952673 0.838308 0.030 Uiso 1 1 calc R U . . .
 N8 N 0.9455(2) 0.75490(13) 0.39268(10) 0.0205(6) Uani 1 1 d . . . . .
 N9 N 1.03944(19) 0.81288(12) 0.31580(10) 0.0198(6) Uani 1 1 d . . . . .
 N10 N 1.06105(19) 0.70766(12) 0.33818(10) 0.0183(6) Uani 1 1 d . . . . .
 N11 N 0.49211(19) 0.81536(13) 0.42383(10) 0.0202(6) Uani 1 1 d . . . . .
 C151 C 0.4022(2) 0.75760(16) 0.48979(13) 0.0221(7) Uani 1 1 d . . . . .
 H151 H 0.348273 0.738122 0.512440 0.026 Uiso 1 1 calc R U . . .
 C150 C 0.5405(2) 0.70428(15) 0.54668(12) 0.0191(7) Uani 1 1 d . . . . .
 C1 C 0.0371(2) 0.76094(15) 0.96840(12) 0.0184(7) Uani 1 1 d . . . . .
 C57 C -0.0381(2) 0.84195(16) 0.89185(13) 0.0221(7) Uani 1 1 d . . . . .
 C62 C -0.0236(3) 0.90202(16) 0.89730(14) 0.0261(8) Uani 1 1 d . . . . .
 C66 C -0.0092(3) 0.91238(18) 0.94943(15) 0.0332(9) Uani 1 1 d . . . . .
 H66 H 0.016369 0.870049 0.972782 0.040 Uiso 1 1 calc R U . . .
 C68 C -0.1109(4) 0.9324(3) 0.9739(2) 0.0695(16) Uani 1 1 d . . . . .
 H68A H -0.136010 0.975215 0.953183 0.104 Uiso 1 1 calc R U . . .
 H68B H -0.102939 0.933475 1.009545 0.104 Uiso 1 1 calc R U . . .
 H68C H -0.159249 0.901468 0.974681 0.104 Uiso 1 1 calc R U . . .
 C67 C 0.0668(4) 0.9592(3) 0.9466(2) 0.0694(16) Uani 1 1 d . . . . .
 H67A H 0.128355 0.948444 0.926526 0.104 Uiso 1 1 calc R U . . .
 H67B H 0.083093 0.956939 0.981904 0.104 Uiso 1 1 calc R U . . .
 H67C H 0.038518 1.002798 0.929401 0.104 Uiso 1 1 calc R U . . .
 C61 C -0.0275(3) 0.95369(18) 0.85264(15) 0.0313(8) Uani 1 1 d . . . . .
 H61 H -0.017414 0.995256 0.854772 0.038 Uiso 1 1 calc R U . . .
 C60 C -0.0459(3) 0.94573(18) 0.80529(15) 0.0325(9) Uani 1 1 d . . . . .
 H60 H -0.048274 0.981725 0.775268 0.039 Uiso 1 1 calc R U . . .
 C59 C -0.0609(3) 0.88533(18) 0.80122(14) 0.0298(8) Uani 1 1 d . . . . .
 H59 H -0.073699 0.880531 0.768395 0.036 Uiso 1 1 calc R U . . .
 C58 C -0.0574(2) 0.83182(16) 0.84463(13) 0.0234(7) Uani 1 1 d . . . . .
 C63 C -0.0731(3) 0.76529(17) 0.84072(14) 0.0272(8) Uani 1 1 d . . . . .
 H63 H -0.115214 0.744146 0.872675 0.033 Uiso 1 1 calc R U . . .
 C65 C -0.1294(4) 0.7662(2) 0.79428(19) 0.0547(13) Uani 1 1 d . . . . .
 H65A H -0.196144 0.789594 0.796225 0.082 Uiso 1 1 calc R U . . .
 H65B H -0.137302 0.722031 0.794456 0.082 Uiso 1 1 calc R U . . .
 H65C H -0.091116 0.787610 0.762055 0.082 Uiso 1 1 calc R U . . .
 C64 C 0.0258(3) 0.7245(2) 0.8414(2) 0.0617(15) Uani 1 1 d . . . . .
 H64A H 0.063492 0.738134 0.807359 0.093 Uiso 1 1 calc R U . . .
 H64B H 0.012817 0.679295 0.848592 0.093 Uiso 1 1 calc R U . . .
 H64C H 0.065634 0.729338 0.868562 0.093 Uiso 1 1 calc R U . . .
 C56 C -0.1299(2) 0.76054(17) 0.96019(13) 0.0255(8) Uani 1 1 d . . . . .
 H56 H -0.194598 0.772122 0.946579 0.031 Uiso 1 1 calc R U . . .
 C55 C -0.1074(2) 0.71455(17) 1.00363(13) 0.0260(8) Uani 1 1 d . . . . .
 H55 H -0.152415 0.686779 1.026636 0.031 Uiso 1 1 calc R U . . .
 C43 C 0.0458(2) 0.67637(16) 1.05350(13) 0.0242(8) Uani 1 1 d . . . . .
 C48 C 0.1171(3) 0.62613(17) 1.04763(15) 0.0285(8) Uani 1 1 d . . . . .
 C47 C 0.1614(3) 0.58816(17) 1.09292(16) 0.0355(9) Uani 1 1 d . . . . .
 H47 H 0.209967 0.553418 1.090899 0.043 Uiso 1 1 calc R U . . .
 C46 C 0.1353(3) 0.6006(2) 1.14058(16) 0.0413(10) Uani 1 1 d . . . . .
 H46 H 0.166497 0.574410 1.170769 0.050 Uiso 1 1 calc R U . . .
 C45 C 0.0657(3) 0.6499(2) 1.14475(14) 0.0357(9) Uani 1 1 d . . . . .
 H45 H 0.048869 0.657351 1.177899 0.043 Uiso 1 1 calc R U . . .
 C44 C 0.0183(3) 0.68982(18) 1.10133(14) 0.0290(8) Uani 1 1 d . . . . .
 C49 C -0.0574(3) 0.74478(19) 1.10698(15) 0.0344(9) Uani 1 1 d . . . . .
 H49 H -0.095832 0.758494 1.074877 0.041 Uiso 1 1 calc R U . . .
 C51 C -0.1344(4) 0.7256(3) 1.15319(19) 0.0688(16) Uani 1 1 d . . . . .
 H51A H -0.166687 0.688346 1.151019 0.103 Uiso 1 1 calc R U . . .
 H51B H -0.185816 0.761549 1.152612 0.103 Uiso 1 1 calc R U . . .
 H51C H -0.100212 0.714450 1.185713 0.103 Uiso 1 1 calc R U . . .
 C50 C -0.0052(4) 0.8017(3) 1.1085(3) 0.084(2) Uani 1 1 d . . . . .
 H50A H 0.031397 0.790748 1.140274 0.126 Uiso 1 1 calc R U . . .
 H50B H -0.055595 0.838077 1.108471 0.126 Uiso 1 1 calc R U . . .
 H50C H 0.042557 0.813362 1.077873 0.126 Uiso 1 1 calc R U . . .
 C52 C 0.1416(3) 0.61130(17) 0.99564(16) 0.0331(9) Uani 1 1 d . . . . .
 H52 H 0.127231 0.652127 0.967633 0.040 Uiso 1 1 calc R U . . .
 C54 C 0.0705(4) 0.5634(2) 0.9907(2) 0.0616(14) Uani 1 1 d . . . . .
 H54A H 0.081559 0.523009 1.018136 0.092 Uiso 1 1 calc R U . . .
 H54B H 0.084042 0.555269 0.956446 0.092 Uiso 1 1 calc R U . . .
 H54C H 0.000213 0.581237 0.994231 0.092 Uiso 1 1 calc R U . . .
 C53 C 0.2520(3) 0.5880(2) 0.98683(19) 0.0504(12) Uani 1 1 d . . . . .
 H53A H 0.295278 0.619115 0.991335 0.076 Uiso 1 1 calc R U . . .
 H53B H 0.264510 0.583465 0.951380 0.076 Uiso 1 1 calc R U . . .
 H53C H 0.267300 0.546241 1.012115 0.076 Uiso 1 1 calc R U . . .
 C2 C 0.4813(2) 0.76053(15) 0.85462(12) 0.0172(7) Uani 1 1 d . . . . .
 C4 C 0.5736(2) 0.80689(15) 0.77872(12) 0.0181(7) Uani 1 1 d . . . . .
 C3 C 0.5877(2) 0.74317(16) 0.78653(13) 0.0203(7) Uani 1 1 d . . . . .
 C5 C 0.6500(3) 0.70381(16) 0.75611(13) 0.0248(7) Uani 1 1 d . . . . .
 H5A H 0.706379 0.679851 0.776228 0.037 Uiso 1 1 calc R U . . .
 H5B H 0.676483 0.731979 0.723132 0.037 Uiso 1 1 calc R U . . .
 H5C H 0.608253 0.673597 0.748888 0.037 Uiso 1 1 calc R U . . .
 C7 C 0.5223(2) 0.64672(15) 0.85606(13) 0.0207(7) Uani 1 1 d . . . . .
 C8 C 0.5798(3) 0.61293(16) 0.89717(14) 0.0286(8) Uani 1 1 d . . . . .
 C13 C 0.6577(3) 0.64291(18) 0.91782(16) 0.0403(10) Uani 1 1 d . . . . .
 H13 H 0.650472 0.690245 0.900724 0.048 Uiso 1 1 calc R U . . .
 C14 C 0.7643(3) 0.6175(2) 0.90376(18) 0.0497(12) Uani 1 1 d . . . . .
 H14A H 0.774161 0.571309 0.920981 0.075 Uiso 1 1 calc R U . . .
 H14B H 0.813215 0.639851 0.915347 0.075 Uiso 1 1 calc R U . . .
 H14C H 0.774287 0.624942 0.865872 0.075 Uiso 1 1 calc R U . . .
 C15 C 0.6412(4) 0.6326(2) 0.97680(18) 0.0541(13) Uani 1 1 d . . . . .
 H15G H 0.572430 0.649364 0.985387 0.081 Uiso 1 1 calc R U . . .
 H15H H 0.690044 0.655274 0.988148 0.081 Uiso 1 1 calc R U . . .
 H15I H 0.650729 0.586576 0.994654 0.081 Uiso 1 1 calc R U . . .
 C9 C 0.5657(3) 0.54794(18) 0.91940(15) 0.0366(9) Uani 1 1 d . . . . .
 H9 H 0.603792 0.523708 0.947761 0.044 Uiso 1 1 calc R U . . .
 C10 C 0.4974(3) 0.51839(17) 0.90094(16) 0.0362(9) Uani 1 1 d . . . . .
 H10 H 0.488781 0.474175 0.916569 0.043 Uiso 1 1 calc R U . . .
 C11 C 0.4417(3) 0.55285(17) 0.85991(15) 0.0320(9) Uani 1 1 d . . . . .
 H11 H 0.395346 0.531970 0.847142 0.038 Uiso 1 1 calc R U . . .
 C12 C 0.4521(2) 0.61806(16) 0.83672(13) 0.0243(8) Uani 1 1 d . . . . .
 C16 C 0.3854(3) 0.65607(17) 0.79373(14) 0.0272(8) Uani 1 1 d . . . . .
 H16 H 0.418254 0.695974 0.774489 0.033 Uiso 1 1 calc R U . . .
 C18 C 0.2827(3) 0.67632(19) 0.81732(16) 0.0371(9) Uani 1 1 d . . . . .
 H18A H 0.247291 0.638078 0.834922 0.056 Uiso 1 1 calc R U . . .
 H18B H 0.242449 0.704415 0.789580 0.056 Uiso 1 1 calc R U . . .
 H18C H 0.292249 0.699468 0.842608 0.056 Uiso 1 1 calc R U . . .
 C17 C 0.3715(3) 0.61971(19) 0.75439(15) 0.0370(9) Uani 1 1 d . . . . .
 H17A H 0.437825 0.603390 0.741882 0.055 Uiso 1 1 calc R U . . .
 H17B H 0.336956 0.648763 0.724861 0.055 Uiso 1 1 calc R U . . .
 H17C H 0.330938 0.583633 0.771184 0.055 Uiso 1 1 calc R U . . .
 C6 C 0.6133(3) 0.86013(16) 0.73505(13) 0.0251(8) Uani 1 1 d . . . . .
 H6A H 0.562673 0.897207 0.728316 0.038 Uiso 1 1 calc R U . . .
 H6B H 0.627900 0.845559 0.703550 0.038 Uiso 1 1 calc R U . . .
 H6C H 0.675473 0.872497 0.744661 0.038 Uiso 1 1 calc R U . . .
 C19 C 0.4649(2) 0.87860(14) 0.82843(12) 0.0168(6) Uani 1 1 d . . . . .
 C25 C 0.3037(2) 0.85411(16) 0.79781(13) 0.0241(7) Uani 1 1 d . . . . .
 H25 H 0.330091 0.807953 0.810540 0.029 Uiso 1 1 calc R U . . .
 C27 C 0.1900(3) 0.8588(2) 0.81023(15) 0.0390(10) Uani 1 1 d . . . . .
 H27A H 0.175392 0.846657 0.848145 0.059 Uiso 1 1 calc R U . . .
 H27B H 0.159673 0.829694 0.795397 0.059 Uiso 1 1 calc R U . . .
 H27C H 0.161681 0.902994 0.795170 0.059 Uiso 1 1 calc R U . . .
 C26 C 0.3242(3) 0.87570(19) 0.73878(14) 0.0331(9) Uani 1 1 d . . . . .
 H26A H 0.302180 0.921502 0.725657 0.050 Uiso 1 1 calc R U . . .
 H26B H 0.286878 0.850886 0.722844 0.050 Uiso 1 1 calc R U . . .
 H26C H 0.396766 0.868606 0.729844 0.050 Uiso 1 1 calc R U . . .
 C22 C 0.3649(3) 0.98033(16) 0.86042(14) 0.0275(8) Uani 1 1 d . . . . .
 H22 H 0.330165 1.013541 0.873574 0.033 Uiso 1 1 calc R U . . .
 C23 C 0.4687(3) 0.96917(16) 0.86142(13) 0.0242(7) Uani 1 1 d . . . . .
 H23 H 0.504973 0.996810 0.873131 0.029 Uiso 1 1 calc R U . . .
 C24 C 0.5213(2) 0.91817(15) 0.84559(12) 0.0196(7) Uani 1 1 d . . . . .
 C28 C 0.6356(2) 0.91105(16) 0.84411(13) 0.0236(7) Uani 1 1 d . . . . .
 H28 H 0.660325 0.871205 0.833630 0.028 Uiso 1 1 calc R U . . .
 C29 C 0.6762(3) 0.96870(17) 0.80222(14) 0.0306(8) Uani 1 1 d . . . . .
 H29A H 0.646726 0.973241 0.769184 0.046 Uiso 1 1 calc R U . . .
 H29B H 0.749967 0.961766 0.797538 0.046 Uiso 1 1 calc R U . . .
 H29C H 0.657818 1.007885 0.813211 0.046 Uiso 1 1 calc R U . . .
 C30 C 0.6769(3) 0.90549(17) 0.89607(14) 0.0285(8) Uani 1 1 d . . . . .
 H30A H 0.655870 0.944884 0.906391 0.043 Uiso 1 1 calc R U . . .
 H30B H 0.750876 0.899298 0.892765 0.043 Uiso 1 1 calc R U . . .
 H30C H 0.650587 0.868697 0.922606 0.043 Uiso 1 1 calc R U . . .
 C31 C 0.5764(3) 0.8355(2) 1.07466(15) 0.0342(9) Uani 1 1 d . . . . .
 C34 C 0.5836(3) 0.8307(2) 1.13259(15) 0.0396(10) Uani 1 1 d . . . . .
 H34A H 0.523995 0.854161 1.145040 0.059 Uiso 1 1 calc R U . . .
 H34B H 0.644709 0.849331 1.136611 0.059 Uiso 1 1 calc R U . . .
 H34C H 0.586701 0.785422 1.153006 0.059 Uiso 1 1 calc R U . . .
 C33 C 0.6700(3) 0.8007(2) 1.05538(17) 0.0444(11) Uani 1 1 d . . . . .
 H33A H 0.674766 0.755438 1.075710 0.067 Uiso 1 1 calc R U . . .
 H33B H 0.729981 0.820433 1.059446 0.067 Uiso 1 1 calc R U . . .
 H33C H 0.665875 0.803738 1.018468 0.067 Uiso 1 1 calc R U . . .
 C32 C 0.5841(3) 0.9073(2) 1.04340(17) 0.0453(11) Uani 1 1 d . . . . .
 H32A H 0.577010 0.912473 1.006370 0.068 Uiso 1 1 calc R U . . .
 H32B H 0.649939 0.920298 1.047609 0.068 Uiso 1 1 calc R U . . .
 H32C H 0.530163 0.934196 1.056566 0.068 Uiso 1 1 calc R U . . .
 C35 C 0.4243(3) 0.72395(18) 1.10802(14) 0.0330(9) Uani 1 1 d . . . . .
 C37 C 0.3895(3) 0.72680(19) 1.16341(14) 0.0377(9) Uani 1 1 d . . . . .
 H37A H 0.441011 0.744762 1.177258 0.057 Uiso 1 1 calc R U . . .
 H37B H 0.379355 0.683366 1.185672 0.057 Uiso 1 1 calc R U . . .
 H37C H 0.325751 0.754083 1.162797 0.057 Uiso 1 1 calc R U . . .
 C38 C 0.3510(3) 0.6902(2) 1.08783(17) 0.0454(11) Uani 1 1 d . . . . .
 H38A H 0.285456 0.715705 1.084472 0.068 Uiso 1 1 calc R U . . .
 H38B H 0.342732 0.647720 1.112292 0.068 Uiso 1 1 calc R U . . .
 H38C H 0.377439 0.685247 1.053654 0.068 Uiso 1 1 calc R U . . .
 C36 C 0.5245(3) 0.67820(19) 1.11258(17) 0.0453(11) Uani 1 1 d . . . . .
 H36A H 0.550739 0.675326 1.077810 0.068 Uiso 1 1 calc R U . . .
 H36B H 0.510777 0.635338 1.134809 0.068 Uiso 1 1 calc R U . . .
 H36C H 0.574730 0.695362 1.127986 0.068 Uiso 1 1 calc R U . . .
 C39 C 0.3401(3) 0.87187(18) 1.06261(15) 0.0316(8) Uani 1 1 d . . . . .
 C42 C 0.3360(3) 0.89708(19) 1.11060(16) 0.0381(9) Uani 1 1 d . . . . .
 H42A H 0.337703 0.860783 1.142198 0.057 Uiso 1 1 calc R U . . .
 H42B H 0.273365 0.924900 1.112142 0.057 Uiso 1 1 calc R U . . .
 H42C H 0.394178 0.921691 1.108143 0.057 Uiso 1 1 calc R U . . .
 C40 C 0.3398(3) 0.9273(2) 1.01325(17) 0.0484(11) Uani 1 1 d . . . . .
 H40A H 0.401891 0.948817 1.009280 0.073 Uiso 1 1 calc R U . . .
 H40B H 0.281061 0.957944 1.015430 0.073 Uiso 1 1 calc R U . . .
 H40C H 0.336361 0.910913 0.983109 0.073 Uiso 1 1 calc R U . . .
 C41 C 0.2377(3) 0.8428(2) 1.06629(17) 0.0411(10) Uani 1 1 d . . . . .
 H41A H 0.235274 0.825543 1.036540 0.062 Uiso 1 1 calc R U . . .
 H41B H 0.182046 0.876338 1.065843 0.062 Uiso 1 1 calc R U . . .
 H41C H 0.231180 0.808190 1.098815 0.062 Uiso 1 1 calc R U . . .
 C152 C 0.9036(3) 0.72487(17) 0.60827(13) 0.0264(8) Uani 1 1 d . . . . .
 C122 C 0.7931(3) 0.72724(18) 0.59532(15) 0.0327(9) Uani 1 1 d . . . . .
 H12A H 0.752804 0.762157 0.606300 0.049 Uiso 1 1 calc R U . . .
 H12B H 0.765775 0.686273 0.613774 0.049 Uiso 1 1 calc R U . . .
 H12C H 0.790372 0.734801 0.557642 0.049 Uiso 1 1 calc R U . . .
 C69 C 0.9572(3) 0.66391(17) 0.59719(16) 0.0363(9) Uani 1 1 d . . . . .
 H69A H 0.956040 0.667297 0.560022 0.055 Uiso 1 1 calc R U . . .
 H69B H 0.922497 0.626601 0.617917 0.055 Uiso 1 1 calc R U . . .
 H69C H 1.027424 0.658747 0.606517 0.055 Uiso 1 1 calc R U . . .
 C70 C 0.9024(3) 0.71726(18) 0.66723(14) 0.0335(9) Uani 1 1 d . . . . .
 H70A H 0.972038 0.711320 0.677594 0.050 Uiso 1 1 calc R U . . .
 H70B H 0.866834 0.679741 0.686590 0.050 Uiso 1 1 calc R U . . .
 H70C H 0.867726 0.755868 0.674985 0.050 Uiso 1 1 calc R U . . .
 C71 C 1.0922(3) 0.80950(18) 0.59198(14) 0.0291(8) Uani 1 1 d . . . . .
 C72 C 1.0795(3) 0.8328(2) 0.64175(15) 0.0380(10) Uani 1 1 d . . . . .
 H72A H 1.044711 0.876143 0.633874 0.057 Uiso 1 1 calc R U . . .
 H72B H 1.146215 0.833444 0.653824 0.057 Uiso 1 1 calc R U . . .
 H72C H 1.039611 0.803474 0.669086 0.057 Uiso 1 1 calc R U . . .
 C73 C 1.1581(3) 0.8556(2) 0.55092(15) 0.0359(9) Uani 1 1 d . . . . .
 H73A H 1.171062 0.840591 0.519605 0.054 Uiso 1 1 calc R U . . .
 H73B H 1.222445 0.856848 0.565166 0.054 Uiso 1 1 calc R U . . .
 H73C H 1.122731 0.898845 0.541872 0.054 Uiso 1 1 calc R U . . .
 C74 C 1.1541(3) 0.74446(19) 0.60451(16) 0.0378(9) Uani 1 1 d . . . . .
 H74A H 1.121148 0.714739 0.634645 0.057 Uiso 1 1 calc R U . . .
 H74B H 1.222119 0.749628 0.612591 0.057 Uiso 1 1 calc R U . . .
 H74C H 1.158816 0.727194 0.574341 0.057 Uiso 1 1 calc R U . . .
 C75 C 0.8724(3) 0.87894(17) 0.56241(14) 0.0257(8) Uani 1 1 d . . . . .
 C76 C 0.9298(3) 0.93957(17) 0.53969(15) 0.0343(9) Uani 1 1 d . . . . .
 H76A H 0.977219 0.941991 0.564559 0.051 Uiso 1 1 calc R U . . .
 H76B H 0.881417 0.977823 0.533256 0.051 Uiso 1 1 calc R U . . .
 H76C H 0.967212 0.937388 0.506820 0.051 Uiso 1 1 calc R U . . .
 C77 C 0.8211(3) 0.88164(18) 0.61586(15) 0.0320(9) Uani 1 1 d . . . . .
 H77A H 0.780134 0.845152 0.629964 0.048 Uiso 1 1 calc R U . . .
 H77B H 0.777632 0.921872 0.611747 0.048 Uiso 1 1 calc R U . . .
 H77C H 0.872905 0.879631 0.639873 0.048 Uiso 1 1 calc R U . . .
 C78 C 0.7904(3) 0.88537(18) 0.52487(14) 0.0304(8) Uani 1 1 d . . . . .
 H78A H 0.821858 0.889177 0.489638 0.046 Uiso 1 1 calc R U . . .
 H78B H 0.744410 0.923766 0.524716 0.046 Uiso 1 1 calc R U . . .
 H78C H 0.752366 0.847275 0.536172 0.046 Uiso 1 1 calc R U . . .
 C79 C 1.0100(2) 0.75871(15) 0.35396(12) 0.0180(7) Uani 1 1 d . . . . .
 C80 C 1.0992(2) 0.79438(16) 0.27495(13) 0.0226(7) Uani 1 1 d . . . . .
 C81 C 1.1295(3) 0.84235(17) 0.22518(14) 0.0320(9) Uani 1 1 d . . . . .
 H81A H 1.068960 0.866299 0.208931 0.048 Uiso 1 1 calc R U . . .
 H81B H 1.167793 0.820022 0.201452 0.048 Uiso 1 1 calc R U . . .
 H81C H 1.171814 0.872231 0.232498 0.048 Uiso 1 1 calc R U . . .
 C82 C 1.1133(2) 0.73013(16) 0.28898(13) 0.0218(7) Uani 1 1 d . . . . .
 C83 C 1.1721(3) 0.68554(16) 0.26241(14) 0.0274(8) Uani 1 1 d . . . . .
 H83A H 1.233323 0.667166 0.280618 0.041 Uiso 1 1 calc R U . . .
 H83B H 1.190916 0.708941 0.226264 0.041 Uiso 1 1 calc R U . . .
 H83C H 1.130952 0.650935 0.262712 0.041 Uiso 1 1 calc R U . . .
 C84 C 1.0563(2) 0.64154(15) 0.36787(13) 0.0211(7) Uani 1 1 d . . . . .
 C85 C 1.1149(3) 0.61654(17) 0.41044(15) 0.0321(9) Uani 1 1 d . . . . .
 C86 C 1.1085(3) 0.55256(18) 0.43884(16) 0.0411(10) Uani 1 1 d . . . . .
 H86 H 1.147863 0.534735 0.468072 0.049 Uiso 1 1 calc R U . . .
 C87 C 1.0462(3) 0.51464(18) 0.42527(15) 0.0379(10) Uani 1 1 d . . . . .
 H87 H 1.043589 0.470873 0.444718 0.045 Uiso 1 1 calc R U . . .
 C88 C 0.9879(3) 0.54018(18) 0.38368(15) 0.0352(9) Uani 1 1 d . . . . .
 H88 H 0.944601 0.513855 0.374801 0.042 Uiso 1 1 calc R U . . .
 C89 C 0.9910(3) 0.60402(16) 0.35417(14) 0.0260(8) Uani 1 1 d . . . . .
 C90 C 0.9220(3) 0.63212(19) 0.30981(16) 0.0357(9) Uani 1 1 d . . . . .
 H90 H 0.949499 0.672231 0.286754 0.043 Uiso 1 1 calc R U . . .
 C91 C 0.9164(4) 0.5863(2) 0.27670(17) 0.0479(11) Uani 1 1 d . . . . .
 H91A H 0.984612 0.574734 0.263056 0.072 Uiso 1 1 calc R U . . .
 H91B H 0.874268 0.607298 0.247576 0.072 Uiso 1 1 calc R U . . .
 H91C H 0.886792 0.547310 0.298229 0.072 Uiso 1 1 calc R U . . .
 C92 C 0.8181(3) 0.6501(2) 0.3322(2) 0.0601(14) Uani 1 1 d . . . . .
 H92A H 0.789333 0.611378 0.354687 0.090 Uiso 1 1 calc R U . . .
 H92B H 0.774162 0.670618 0.303723 0.090 Uiso 1 1 calc R U . . .
 H92C H 0.823331 0.680117 0.352728 0.090 Uiso 1 1 calc R U . . .
 C93 C 1.1870(4) 0.6558(2) 0.42553(18) 0.0523(11) Uani 1 1 d D U . . .
 H93 H 1.154229 0.700773 0.415148 0.063 Uiso 0.52(3) 1 calc R U P A 1
 H93A H 1.170515 0.702850 0.409440 0.063 Uiso 0.48(3) 1 calc R U P A 2
 C94 C 1.1942(4) 0.6410(2) 0.48375(19) 0.0561(13) Uani 1 1 d . . . . .
 H94A H 1.125996 0.641538 0.501068 0.084 Uiso 1 1 calc R U . . .
 H94B H 1.231033 0.673436 0.491113 0.084 Uiso 1 1 calc R U . . .
 H94C H 1.230074 0.598431 0.496794 0.084 Uiso 1 1 calc R U . . .
 C95 C 1.2842(11) 0.6597(10) 0.3962(6) 0.057(3) Uani 0.52(3) 1 d D U P A 1
 H95A H 1.317032 0.616243 0.399791 0.086 Uiso 0.52(3) 1 calc R U P A 1
 H95B H 1.326771 0.684244 0.409605 0.086 Uiso 0.52(3) 1 calc R U P A 1
 H95C H 1.274608 0.681126 0.359301 0.086 Uiso 0.52(3) 1 calc R U P A 1
 C96 C 0.9933(2) 0.87631(15) 0.31355(13) 0.0212(7) Uani 1 1 d . . . . .
 C97 C 0.9037(3) 0.89649(16) 0.28862(14) 0.0243(8) Uani 1 1 d . . . . .
 C98 C 0.8563(3) 0.85439(17) 0.26263(15) 0.0305(8) Uani 1 1 d . . . . .
 H98 H 0.907911 0.818636 0.259024 0.037 Uiso 1 1 calc R U . . .
 C99 C 0.7662(3) 0.8249(2) 0.29657(17) 0.0434(11) Uani 1 1 d . . . . .
 H99A H 0.788740 0.797702 0.330133 0.065 Uiso 1 1 calc R U . . .
 H99B H 0.735340 0.798865 0.278998 0.065 Uiso 1 1 calc R U . . .
 H99C H 0.716383 0.859217 0.302445 0.065 Uiso 1 1 calc R U . . .
 C100 C 0.8242(3) 0.89122(19) 0.20842(16) 0.0418(10) Uani 1 1 d . . . . .
 H10A H 0.768224 0.923486 0.211357 0.063 Uiso 1 1 calc R U . . .
 H10B H 0.802224 0.861268 0.191456 0.063 Uiso 1 1 calc R U . . .
 H10C H 0.881422 0.912599 0.187552 0.063 Uiso 1 1 calc R U . . .
 C101 C 0.8557(3) 0.95621(17) 0.28937(15) 0.0316(9) Uani 1 1 d . . . . .
 H101 H 0.794447 0.971108 0.272768 0.038 Uiso 1 1 calc R U . . .
 C102 C 0.8966(3) 0.99409(17) 0.31412(15) 0.0316(9) Uani 1 1 d . . . . .
 H102 H 0.862528 1.034509 0.314881 0.038 Uiso 1 1 calc R U . . .
 C103 C 0.9862(3) 0.97391(17) 0.33764(14) 0.0291(8) Uani 1 1 d . . . . .
 H103 H 1.013418 1.000858 0.354102 0.035 Uiso 1 1 calc R U . . .
 C104 C 1.0377(2) 0.91453(15) 0.33773(13) 0.0221(7) Uani 1 1 d . . . . .
 C105 C 1.1380(3) 0.89404(17) 0.36215(14) 0.0271(8) Uani 1 1 d D U . . .
 H105 H 1.135794 0.847361 0.380877 0.033 Uiso 0.52(3) 1 calc R U P A 1
 H10D H 1.148512 0.846210 0.375833 0.033 Uiso 0.48(3) 1 calc R U P A 2
 C106 C 1.1519(3) 0.92609(18) 0.40369(14) 0.0309(8) Uani 1 1 d . . . . .
 H10E H 1.158365 0.971973 0.387486 0.046 Uiso 1 1 calc R U . . .
 H10F H 1.213113 0.906309 0.421450 0.046 Uiso 1 1 calc R U . . .
 H10G H 1.093189 0.920771 0.429082 0.046 Uiso 1 1 calc R U . . .
 C107 C 1.2263(9) 0.8973(6) 0.3205(5) 0.024(3) Uani 0.52(3) 1 d D U P A 1
 H10H H 1.221138 0.865619 0.301613 0.037 Uiso 0.52(3) 1 calc R U P A 1
 H10I H 1.290381 0.888058 0.337346 0.037 Uiso 0.52(3) 1 calc R U P A 1
 H10J H 1.223941 0.940469 0.295999 0.037 Uiso 0.52(3) 1 calc R U P A 1
 C108 C 0.5617(2) 0.78243(14) 0.45830(12) 0.0177(7) Uani 1 1 d . . . . .
 C109 C 0.5131(2) 0.86082(17) 0.37305(13) 0.0252(8) Uani 1 1 d . . . . .
 C110 C 0.4977(3) 0.84304(18) 0.32851(14) 0.0275(8) Uani 1 1 d . . . . .
 C111 C 0.5124(3) 0.8889(2) 0.28037(14) 0.0350(9) Uani 1 1 d . . . . .
 H111 H 0.502429 0.878704 0.249204 0.042 Uiso 1 1 calc R U . . .
 C112 C 0.5412(3) 0.9486(2) 0.27743(16) 0.0424(11) Uani 1 1 d . . . . .
 H112 H 0.551278 0.979023 0.244394 0.051 Uiso 1 1 calc R U . . .
 C113 C 0.5556(3) 0.96430(19) 0.32240(15) 0.0375(10) Uani 1 1 d . . . . .
 H113 H 0.575688 1.005615 0.319678 0.045 Uiso 1 1 calc R U . . .
 C114 C 0.5414(3) 0.92129(17) 0.37160(14) 0.0298(8) Uani 1 1 d . . . . .
 C115 C 0.5503(3) 0.94156(17) 0.41994(15) 0.0333(9) Uani 1 1 d . . . . .
 H115 H 0.565987 0.901893 0.448855 0.040 Uiso 1 1 calc R U . . .
 C116 C 0.4486(3) 0.9736(2) 0.4350(2) 0.0553(13) Uani 1 1 d . . . . .
 H11A H 0.429773 1.011526 0.406511 0.083 Uiso 1 1 calc R U . . .
 H11B H 0.453925 0.986610 0.466630 0.083 Uiso 1 1 calc R U . . .
 H11C H 0.396900 0.943167 0.441561 0.083 Uiso 1 1 calc R U . . .
 C117 C 0.6342(3) 0.9858(2) 0.41446(18) 0.0450(11) Uani 1 1 d . . . . .
 H11D H 0.697844 0.966057 0.402156 0.068 Uiso 1 1 calc R U . . .
 H11E H 0.641904 0.992557 0.448404 0.068 Uiso 1 1 calc R U . . .
 H11F H 0.616487 1.027253 0.389309 0.068 Uiso 1 1 calc R U . . .
 C118 C 0.4670(3) 0.7766(2) 0.33227(14) 0.0334(9) Uani 1 1 d . U . . .
 H118 H 0.410685 0.766165 0.359952 0.040 Uiso 0.52(3) 1 calc R U P A 1
 H11G H 0.418733 0.766415 0.363879 0.040 Uiso 0.48(3) 1 calc R U P A 2
 C119 C 0.4294(14) 0.7761(12) 0.2788(7) 0.033(3) Uani 0.52(3) 1 d . U P A 1
 H11H H 0.375123 0.810515 0.268677 0.049 Uiso 0.52(3) 1 calc R U P A 1
 H11I H 0.403790 0.734552 0.282419 0.049 Uiso 0.52(3) 1 calc R U P A 1
 H11J H 0.485647 0.782894 0.252017 0.049 Uiso 0.52(3) 1 calc R U P A 1
 C120 C 0.552(3) 0.7289(16) 0.3462(13) 0.032(4) Uani 0.52(3) 1 d . U P A 1
 H12D H 0.601490 0.732826 0.316114 0.048 Uiso 0.52(3) 1 calc R U P A 1
 H12E H 0.528395 0.685823 0.356644 0.048 Uiso 0.52(3) 1 calc R U P A 1
 H12F H 0.584022 0.735816 0.375282 0.048 Uiso 0.52(3) 1 calc R U P A 1
 C121 C 0.3949(2) 0.80050(17) 0.44308(13) 0.0243(7) Uani 1 1 d . . . . .
 H121 H 0.334420 0.817606 0.426229 0.029 Uiso 1 1 calc R U . . .
 N122 N 0.50486(19) 0.74707(12) 0.49870(10) 0.0179(6) Uani 1 1 d . . . . .
 C123 C 0.5155(2) 0.72312(16) 0.59270(13) 0.0207(7) Uani 1 1 d . . . . .
 C124 C 0.4631(3) 0.78865(17) 0.59198(13) 0.0250(8) Uani 1 1 d . . . . .
 H124 H 0.409056 0.798318 0.566830 0.030 Uiso 1 1 calc R U . . .
 C125 C 0.5367(3) 0.84077(17) 0.57220(15) 0.0322(9) Uani 1 1 d . . . . .
 H12G H 0.587023 0.834989 0.597765 0.048 Uiso 1 1 calc R U . . .
 H12H H 0.499345 0.883186 0.567280 0.048 Uiso 1 1 calc R U . . .
 H12I H 0.570870 0.837497 0.538876 0.048 Uiso 1 1 calc R U . . .
 C126 C 0.4127(3) 0.7930(2) 0.64451(14) 0.0342(9) Uani 1 1 d . . . . .
 H12J H 0.369872 0.757506 0.658890 0.051 Uiso 1 1 calc R U . . .
 H12K H 0.371035 0.834020 0.639852 0.051 Uiso 1 1 calc R U . . .
 H12L H 0.464651 0.790401 0.668576 0.051 Uiso 1 1 calc R U . . .
 C127 C 0.5431(3) 0.67885(17) 0.63917(14) 0.0269(8) Uani 1 1 d . . . . .
 H127 H 0.527071 0.689488 0.671150 0.032 Uiso 1 1 calc R U . . .
 C128 C 0.5931(3) 0.61996(17) 0.63954(14) 0.0292(8) Uani 1 1 d . . . . .
 H128 H 0.610618 0.590521 0.671777 0.035 Uiso 1 1 calc R U . . .
 C129 C 0.6180(3) 0.60308(17) 0.59391(14) 0.0293(8) Uani 1 1 d . . . . .
 H129 H 0.653441 0.562448 0.595035 0.035 Uiso 1 1 calc R U . . .
 C130 C 0.5917(3) 0.64517(16) 0.54569(13) 0.0236(7) Uani 1 1 d . . . . .
 C131 C 0.6159(3) 0.62453(17) 0.49607(15) 0.0318(8) Uani 1 1 d . U . . .
 H131 H 0.598254 0.662288 0.465896 0.038 Uiso 0.71(2) 1 calc R U P B 1
 H13A H 0.628122 0.663924 0.466813 0.038 Uiso 0.29(2) 1 calc R U P B 2
 C132 C 0.7290(7) 0.6041(6) 0.4889(4) 0.044(2) Uani 0.71(2) 1 d . U P B 1
 H13B H 0.768272 0.639599 0.488424 0.066 Uiso 0.71(2) 1 calc R U P B 1
 H13C H 0.743024 0.592941 0.455837 0.066 Uiso 0.71(2) 1 calc R U P B 1
 H13D H 0.747951 0.566655 0.517784 0.066 Uiso 0.71(2) 1 calc R U P B 1
 C133 C 0.5524(9) 0.5713(6) 0.4960(4) 0.046(2) Uani 0.71(2) 1 d . U P B 1
 H13E H 0.568218 0.533681 0.525392 0.069 Uiso 0.71(2) 1 calc R U P B 1
 H13F H 0.567190 0.559611 0.463248 0.069 Uiso 0.71(2) 1 calc R U P B 1
 H13G H 0.480568 0.586081 0.499451 0.069 Uiso 0.71(2) 1 calc R U P B 1
 C134 C 0.9127(7) 0.4199(5) 0.2490(4) 0.052(2) Uani 0.704(7) 1 d . U P C 2
 H13H H 0.882663 0.383665 0.243456 0.078 Uiso 0.704(7) 1 calc R U P C 2
 H13I H 0.858889 0.451658 0.255715 0.078 Uiso 0.704(7) 1 calc R U P C 2
 H13J H 0.954355 0.404567 0.278969 0.078 Uiso 0.704(7) 1 calc R U P C 2
 C135 C 0.9772(6) 0.4504(4) 0.2013(3) 0.0533(19) Uani 0.704(7) 1 d . U P C 2
 H13K H 1.033588 0.418702 0.196210 0.064 Uiso 0.704(7) 1 calc R U P C 2
 H13L H 1.006946 0.487003 0.207415 0.064 Uiso 0.704(7) 1 calc R U P C 2
 C136 C 0.9202(5) 0.4752(3) 0.1503(3) 0.0463(16) Uani 0.704(7) 1 d . U P C 2
 H13M H 0.970313 0.488609 0.120313 0.056 Uiso 0.704(7) 1 calc R U P C 2
 H13N H 0.886886 0.439323 0.145279 0.056 Uiso 0.704(7) 1 calc R U P C 2
 C137 C 0.8427(6) 0.5301(4) 0.1499(3) 0.0549(18) Uani 0.704(7) 1 d . U P C 2
 H13O H 0.875215 0.565299 0.156551 0.066 Uiso 0.704(7) 1 calc R U P C 2
 H13P H 0.790511 0.516114 0.178663 0.066 Uiso 0.704(7) 1 calc R U P C 2
 C138 C 0.7556(15) 0.5861(11) 0.1139(8) 0.068(5) Uani 0.296(7) 1 d . U P C 1
 H13Q H 0.762807 0.629303 0.090443 0.101 Uiso 0.296(7) 1 calc R U P C 1
 H13R H 0.732177 0.589227 0.148957 0.101 Uiso 0.296(7) 1 calc R U P C 1
 H13S H 0.706365 0.565383 0.100958 0.101 Uiso 0.296(7) 1 calc R U P C 1
 C139 C 1.2252(3) 0.45181(19) 0.24472(17) 0.0425(10) Uani 1 1 d . . . . .
 H139 H 1.189896 0.421249 0.236047 0.051 Uiso 1 1 calc R U . . .
 C140 C 1.1874(3) 0.47666(19) 0.28532(17) 0.0429(11) Uani 1 1 d . . . . .
 H140 H 1.125800 0.463400 0.304150 0.052 Uiso 1 1 calc R U . . .
 C141 C 1.2378(3) 0.52033(19) 0.29880(18) 0.0457(11) Uani 1 1 d . . . . .
 H141 H 1.211931 0.536932 0.327060 0.055 Uiso 1 1 calc R U . . .
 C142 C 1.3276(3) 0.54005(19) 0.27046(19) 0.0465(11) Uani 1 1 d . . . . .
 H142 H 1.363208 0.570361 0.279284 0.056 Uiso 1 1 calc R U . . .
 C143 C 1.3145(3) 0.47125(19) 0.21649(16) 0.0393(10) Uani 1 1 d . . . . .
 H143 H 1.340609 0.454196 0.188505 0.047 Uiso 1 1 calc R U . . .
 C144 C 1.3647(3) 0.51533(19) 0.22945(17) 0.0412(10) Uani 1 1 d . . . . .
 H144 H 1.425647 0.529077 0.210092 0.049 Uiso 1 1 calc R U . . .
 C145 C 1.4050(5) 0.3927(3) 0.7473(2) 0.0824(19) Uani 1 1 d . . . . .
 H14D H 1.437930 0.349079 0.751862 0.124 Uiso 1 1 calc R U . . .
 H14E H 1.334095 0.390358 0.760649 0.124 Uiso 1 1 calc R U . . .
 H14F H 1.439536 0.415082 0.766508 0.124 Uiso 1 1 calc R U . . .
 C146 C 1.4104(5) 0.4286(3) 0.6903(3) 0.088(2) Uani 1 1 d . . . . .
 H14G H 1.482202 0.429620 0.676823 0.106 Uiso 1 1 calc R U . . .
 H14H H 1.376339 0.405378 0.671069 0.106 Uiso 1 1 calc R U . . .
 C147 C 1.3640(4) 0.4937(2) 0.6804(2) 0.0631(14) Uani 1 1 d . . . . .
 H14I H 1.404762 0.518212 0.695536 0.076 Uiso 1 1 calc R U . . .
 H14J H 1.296173 0.492597 0.699168 0.076 Uiso 1 1 calc R U . . .
 C148 C 1.3522(4) 0.5305(2) 0.6227(2) 0.0636(14) Uani 1 1 d . . . . .
 H14K H 1.419502 0.530591 0.603457 0.076 Uiso 1 1 calc R U . . .
 H14L H 1.308918 0.507250 0.607722 0.076 Uiso 1 1 calc R U . . .
 C149 C 1.3087(5) 0.5962(3) 0.6144(2) 0.0821(19) Uani 1 1 d . . . . .
 H14M H 1.306948 0.617181 0.576918 0.123 Uiso 1 1 calc R U . . .
 H14N H 1.349974 0.619392 0.629905 0.123 Uiso 1 1 calc R U . . .
 H14O H 1.239830 0.596554 0.630889 0.123 Uiso 1 1 calc R U . . .
 C95A C 1.2984(10) 0.6314(11) 0.4034(8) 0.063(4) Uani 0.48(3) 1 d D U P A 2
 H95D H 1.313798 0.585724 0.420861 0.095 Uiso 0.48(3) 1 calc R U P A 2
 H95E H 1.349556 0.656185 0.410441 0.095 Uiso 0.48(3) 1 calc R U P A 2
 H95F H 1.298584 0.637818 0.365748 0.095 Uiso 0.48(3) 1 calc R U P A 2
 C155 C 0.8617(15) 0.5448(9) 0.1161(8) 0.057(3) Uani 0.296(7) 1 d . U P C 1
 H15M H 0.918042 0.572452 0.110079 0.068 Uiso 0.296(7) 1 calc R U P C 1
 H15N H 0.869451 0.520421 0.089740 0.068 Uiso 0.296(7) 1 calc R U P C 1
 C156 C 0.8581(14) 0.4976(9) 0.1736(8) 0.054(3) Uani 0.296(7) 1 d . U P C 1
 H15O H 0.847943 0.522694 0.199417 0.065 Uiso 0.296(7) 1 calc R U P C 1
 H15P H 0.801100 0.470447 0.179002 0.065 Uiso 0.296(7) 1 calc R U P C 1
 C154 C 0.7920(6) 0.5555(4) 0.0991(3) 0.0499(18) Uani 0.704(7) 1 d . U P C 2
 H15J H 0.842332 0.572715 0.070782 0.075 Uiso 0.704(7) 1 calc R U P C 2
 H15K H 0.739319 0.589738 0.101936 0.075 Uiso 0.704(7) 1 calc R U P C 2
 H15L H 0.761512 0.520609 0.091592 0.075 Uiso 0.704(7) 1 calc R U P C 2
 C153 C 0.9547(17) 0.4567(11) 0.1806(9) 0.061(3) Uani 0.296(7) 1 d . U P C 1
 H15Q H 1.011715 0.483624 0.176049 0.073 Uiso 0.296(7) 1 calc R U P C 1
 H15R H 0.965593 0.432027 0.154494 0.073 Uiso 0.296(7) 1 calc R U P C 1
 C157 C 0.9489(19) 0.4121(14) 0.2343(11) 0.061(5) Uani 0.296(7) 1 d . U P C 1
 H15S H 0.890642 0.386967 0.238768 0.092 Uiso 0.296(7) 1 calc R U P C 1
 H15T H 0.941252 0.436993 0.259782 0.092 Uiso 0.296(7) 1 calc R U P C 1
 H15U H 1.010949 0.383080 0.239551 0.092 Uiso 0.296(7) 1 calc R U P C 1
 C159 C 0.705(2) 0.5780(14) 0.4960(10) 0.049(5) Uani 0.29(2) 1 d . U P B 2
 H15A H 0.763411 0.594207 0.505641 0.074 Uiso 0.29(2) 1 calc R U P B 2
 H15B H 0.718734 0.571840 0.461141 0.074 Uiso 0.29(2) 1 calc R U P B 2
 H15C H 0.691320 0.536800 0.521307 0.074 Uiso 0.29(2) 1 calc R U P B 2
 C158 C 0.5197(19) 0.5944(13) 0.4836(10) 0.041(4) Uani 0.29(2) 1 d . U P B 2
 H15D H 0.504736 0.556316 0.512156 0.062 Uiso 0.29(2) 1 calc R U P B 2
 H15E H 0.534813 0.582322 0.451001 0.062 Uiso 0.29(2) 1 calc R U P B 2
 H15F H 0.461072 0.626398 0.479999 0.062 Uiso 0.29(2) 1 calc R U P B 2
 C160 C 1.2250(14) 0.9209(15) 0.3208(7) 0.073(6) Uani 0.48(3) 1 d D U P A 2
 H16A H 1.222653 0.905408 0.290103 0.109 Uiso 0.48(3) 1 calc R U P A 2
 H16B H 1.290313 0.906108 0.335915 0.109 Uiso 0.48(3) 1 calc R U P A 2
 H16C H 1.216454 0.967962 0.310476 0.109 Uiso 0.48(3) 1 calc R U P A 2
 C162 C 0.411(2) 0.7700(16) 0.2898(11) 0.065(6) Uani 0.48(3) 1 d . U P A 2
 H16D H 0.352188 0.801777 0.284533 0.097 Uiso 0.48(3) 1 calc R U P A 2
 H16E H 0.388380 0.726657 0.299057 0.097 Uiso 0.48(3) 1 calc R U P A 2
 H16F H 0.455197 0.777018 0.257635 0.097 Uiso 0.48(3) 1 calc R U P A 2
 C161 C 0.557(4) 0.7217(19) 0.3446(17) 0.050(6) Uani 0.48(3) 1 d . U P A 2
 H16G H 0.602309 0.724279 0.313075 0.075 Uiso 0.48(3) 1 calc R U P A 2
 H16H H 0.529810 0.679626 0.356043 0.075 Uiso 0.48(3) 1 calc R U P A 2
 H16I H 0.594989 0.727168 0.372271 0.075 Uiso 0.48(3) 1 calc R U P A 2

loop_
  _atom_site_aniso_label
  _atom_site_aniso_U_11
  _atom_site_aniso_U_22
  _atom_site_aniso_U_33
  _atom_site_aniso_U_23
  _atom_site_aniso_U_13
  _atom_site_aniso_U_12
 Au1 0.01720(7) 0.01983(7) 0.01725(7) -0.00481(5) -0.00227(5) -0.00006(5)
 Au2 0.01662(7) 0.01986(7) 0.01648(7) -0.00493(5) -0.00173(5) 0.00001(5)
 Si1 0.0201(4) 0.0221(5) 0.0182(5) -0.0061(4) -0.0006(4) -0.0006(4)
 P1 0.0211(4) 0.0333(5) 0.0218(5) -0.0125(4) 0.0010(4) -0.0044(4)
 Si2 0.0224(5) 0.0245(5) 0.0198(5) -0.0093(4) 0.0020(4) -0.0051(4)
 Si3 0.0192(4) 0.0235(5) 0.0188(5) -0.0068(4) -0.0004(4) -0.0008(4)
 P2 0.0186(4) 0.0317(5) 0.0222(5) -0.0120(4) 0.0000(3) -0.0023(4)
 Si4 0.0193(4) 0.0249(5) 0.0213(5) -0.0095(4) 0.0007(4) -0.0041(4)
 N5 0.0189(14) 0.0223(15) 0.0193(14) -0.0069(12) -0.0020(11) 0.0001(11)
 N4 0.0198(14) 0.0255(15) 0.0208(15) -0.0054(12) -0.0041(11) -0.0002(12)
 N1 0.0221(14) 0.0166(14) 0.0195(14) -0.0034(11) -0.0009(12) -0.0002(11)
 N3 0.0164(13) 0.0163(13) 0.0189(14) -0.0044(11) -0.0010(11) -0.0006(11)
 N2 0.0205(14) 0.0142(13) 0.0182(14) -0.0045(11) -0.0018(11) 0.0004(11)
 C20 0.0223(17) 0.0156(16) 0.0213(17) -0.0025(13) -0.0024(14) 0.0016(13)
 C21 0.0227(17) 0.0227(18) 0.0271(19) -0.0036(15) -0.0025(14) 0.0036(14)
 N8 0.0196(14) 0.0210(14) 0.0199(15) -0.0045(12) -0.0033(11) 0.0008(11)
 N9 0.0183(14) 0.0161(14) 0.0223(15) -0.0024(11) -0.0006(11) 0.0013(11)
 N10 0.0208(14) 0.0163(14) 0.0169(14) -0.0052(11) -0.0003(11) 0.0017(11)
 N11 0.0187(14) 0.0224(15) 0.0197(14) -0.0069(12) -0.0037(11) 0.0017(11)
 C151 0.0144(16) 0.0300(19) 0.0246(18) -0.0120(15) -0.0011(13) -0.0024(14)
 C150 0.0186(16) 0.0196(17) 0.0172(16) -0.0012(13) -0.0015(13) -0.0039(13)
 C1 0.0166(16) 0.0203(17) 0.0198(17) -0.0087(14) -0.0026(13) 0.0014(13)
 C57 0.0197(16) 0.0243(18) 0.0216(17) -0.0060(14) -0.0037(14) 0.0017(14)
 C62 0.0248(18) 0.0250(19) 0.0293(19) -0.0086(15) -0.0072(15) 0.0023(15)
 C66 0.039(2) 0.028(2) 0.037(2) -0.0155(17) -0.0147(17) 0.0054(17)
 C68 0.047(3) 0.122(5) 0.064(3) -0.064(4) 0.001(2) -0.013(3)
 C67 0.063(3) 0.103(4) 0.061(3) -0.043(3) -0.004(3) -0.036(3)
 C61 0.0273(19) 0.0247(19) 0.041(2) -0.0071(17) -0.0087(17) 0.0000(15)
 C60 0.0266(19) 0.030(2) 0.033(2) 0.0037(17) -0.0045(16) 0.0023(16)
 C59 0.0262(19) 0.040(2) 0.0209(18) -0.0029(16) -0.0080(15) -0.0011(16)
 C58 0.0179(16) 0.0277(19) 0.0246(18) -0.0070(15) -0.0052(14) 0.0010(14)
 C63 0.0233(18) 0.034(2) 0.0285(19) -0.0132(16) -0.0021(15) -0.0074(15)
 C65 0.064(3) 0.054(3) 0.057(3) -0.022(2) -0.028(2) -0.008(2)
 C64 0.043(3) 0.048(3) 0.111(5) -0.047(3) -0.021(3) 0.005(2)
 C56 0.0178(17) 0.034(2) 0.0253(19) -0.0080(16) -0.0031(14) -0.0015(15)
 C55 0.0205(17) 0.033(2) 0.0230(18) -0.0045(15) -0.0025(14) -0.0052(15)
 C43 0.0203(17) 0.0260(18) 0.0239(18) -0.0008(15) -0.0063(14) -0.0038(14)
 C48 0.0272(19) 0.0221(18) 0.035(2) -0.0035(16) -0.0028(16) -0.0080(15)
 C47 0.032(2) 0.0211(19) 0.046(2) 0.0038(17) -0.0102(18) 0.0011(16)
 C46 0.037(2) 0.047(3) 0.032(2) 0.0068(19) -0.0121(18) -0.007(2)
 C45 0.030(2) 0.053(3) 0.0203(19) -0.0019(18) -0.0037(16) -0.0078(19)
 C44 0.0223(18) 0.039(2) 0.0234(19) -0.0020(16) -0.0039(15) -0.0081(16)
 C49 0.032(2) 0.046(2) 0.025(2) -0.0115(18) -0.0051(16) 0.0015(18)
 C51 0.055(3) 0.072(4) 0.055(3) 0.002(3) 0.019(3) 0.019(3)
 C50 0.048(3) 0.065(4) 0.157(7) -0.060(4) -0.009(4) 0.003(3)
 C52 0.034(2) 0.0211(19) 0.045(2) -0.0107(17) -0.0032(18) -0.0006(16)
 C54 0.065(3) 0.063(3) 0.073(4) -0.043(3) 0.011(3) -0.025(3)
 C53 0.044(3) 0.046(3) 0.058(3) -0.015(2) 0.000(2) 0.008(2)
 C2 0.0194(16) 0.0154(16) 0.0174(16) -0.0049(13) -0.0052(13) 0.0005(13)
 C4 0.0152(15) 0.0210(17) 0.0177(16) -0.0045(13) -0.0015(13) -0.0017(13)
 C3 0.0174(16) 0.0235(18) 0.0198(17) -0.0069(14) -0.0007(13) 0.0006(14)
 C5 0.0237(18) 0.0273(19) 0.0244(18) -0.0104(15) 0.0006(14) 0.0001(15)
 C7 0.0242(17) 0.0136(16) 0.0229(17) -0.0058(13) 0.0032(14) 0.0009(13)
 C8 0.037(2) 0.0183(18) 0.028(2) -0.0038(15) -0.0059(16) 0.0020(15)
 C13 0.057(3) 0.0210(19) 0.042(2) -0.0021(17) -0.027(2) 0.0016(18)
 C14 0.046(3) 0.053(3) 0.048(3) -0.005(2) -0.013(2) -0.013(2)
 C15 0.066(3) 0.052(3) 0.052(3) -0.028(2) -0.027(2) 0.016(2)
 C9 0.049(2) 0.024(2) 0.033(2) -0.0024(17) -0.0113(18) 0.0062(18)
 C10 0.045(2) 0.0186(18) 0.040(2) -0.0030(17) 0.0058(19) -0.0050(17)
 C11 0.032(2) 0.0255(19) 0.039(2) -0.0089(17) 0.0015(17) -0.0082(16)
 C12 0.0231(17) 0.0249(18) 0.0259(19) -0.0100(15) 0.0041(14) -0.0029(14)
 C16 0.0267(18) 0.0255(19) 0.031(2) -0.0076(16) -0.0031(15) -0.0076(15)
 C18 0.033(2) 0.036(2) 0.047(2) -0.0178(19) -0.0080(18) -0.0012(18)
 C17 0.039(2) 0.043(2) 0.033(2) -0.0158(18) -0.0009(18) -0.0119(19)
 C6 0.0244(18) 0.0250(18) 0.0224(18) -0.0031(15) 0.0037(14) -0.0025(15)
 C19 0.0204(16) 0.0134(15) 0.0149(16) -0.0022(12) -0.0010(13) 0.0006(13)
 C25 0.0235(18) 0.0171(17) 0.0295(19) -0.0017(14) -0.0080(15) 0.0000(14)
 C27 0.029(2) 0.059(3) 0.031(2) -0.011(2) -0.0026(17) -0.0147(19)
 C26 0.0274(19) 0.045(2) 0.034(2) -0.0224(19) -0.0027(16) -0.0052(17)
 C22 0.033(2) 0.0190(18) 0.028(2) -0.0069(15) -0.0017(16) 0.0066(15)
 C23 0.0289(19) 0.0200(17) 0.0248(18) -0.0072(14) -0.0049(15) -0.0009(14)
 C24 0.0223(17) 0.0169(16) 0.0164(16) 0.0004(13) -0.0022(13) -0.0016(13)
 C28 0.0205(17) 0.0223(18) 0.0283(19) -0.0067(15) -0.0046(14) -0.0011(14)
 C29 0.0280(19) 0.031(2) 0.032(2) -0.0064(16) -0.0015(16) -0.0066(16)
 C30 0.0248(18) 0.030(2) 0.031(2) -0.0057(16) -0.0070(15) -0.0041(15)
 C31 0.0259(19) 0.048(2) 0.034(2) -0.0191(19) 0.0003(16) -0.0090(18)
 C34 0.036(2) 0.056(3) 0.034(2) -0.020(2) -0.0063(18) -0.012(2)
 C33 0.029(2) 0.066(3) 0.043(3) -0.021(2) -0.0049(18) -0.006(2)
 C32 0.045(2) 0.054(3) 0.041(2) -0.017(2) 0.002(2) -0.022(2)
 C35 0.048(2) 0.028(2) 0.0241(19) -0.0065(16) -0.0014(17) -0.0093(18)
 C37 0.051(2) 0.034(2) 0.026(2) -0.0067(17) 0.0051(18) -0.0087(19)
 C38 0.057(3) 0.037(2) 0.044(3) -0.009(2) -0.001(2) -0.018(2)
 C36 0.062(3) 0.032(2) 0.038(2) -0.0058(19) -0.002(2) 0.000(2)
 C39 0.034(2) 0.030(2) 0.031(2) -0.0141(17) 0.0034(16) 0.0013(16)
 C42 0.038(2) 0.040(2) 0.042(2) -0.0228(19) 0.0041(18) -0.0015(18)
 C40 0.047(3) 0.042(3) 0.050(3) -0.010(2) 0.001(2) 0.012(2)
 C41 0.029(2) 0.052(3) 0.045(3) -0.020(2) -0.0017(18) 0.0032(19)
 C152 0.0270(18) 0.032(2) 0.0201(18) -0.0057(15) -0.0005(14) -0.0054(15)
 C122 0.034(2) 0.032(2) 0.031(2) -0.0068(17) 0.0023(17) -0.0116(17)
 C69 0.044(2) 0.025(2) 0.036(2) -0.0044(17) 0.0043(18) -0.0068(17)
 C70 0.035(2) 0.033(2) 0.029(2) -0.0038(17) 0.0013(16) -0.0071(17)
 C71 0.0250(18) 0.039(2) 0.0269(19) -0.0131(17) -0.0022(15) -0.0057(16)
 C72 0.034(2) 0.054(3) 0.032(2) -0.0188(19) -0.0036(17) -0.0108(19)
 C73 0.0241(19) 0.052(3) 0.035(2) -0.0157(19) -0.0019(16) -0.0123(18)
 C74 0.027(2) 0.048(2) 0.039(2) -0.0119(19) -0.0073(17) -0.0022(18)
 C75 0.0264(18) 0.0257(19) 0.0267(19) -0.0104(15) 0.0009(15) -0.0034(15)
 C76 0.041(2) 0.025(2) 0.038(2) -0.0128(17) 0.0033(18) -0.0051(17)
 C77 0.032(2) 0.031(2) 0.035(2) -0.0160(17) 0.0061(17) -0.0017(16)
 C78 0.0282(19) 0.030(2) 0.032(2) -0.0100(16) -0.0014(16) 0.0031(16)
 C79 0.0152(15) 0.0194(17) 0.0195(17) -0.0045(13) -0.0054(13) -0.0008(13)
 C80 0.0193(17) 0.0249(18) 0.0210(17) -0.0049(14) 0.0029(13) 0.0009(14)
 C81 0.036(2) 0.0262(19) 0.029(2) -0.0033(16) 0.0083(16) -0.0006(16)
 C82 0.0221(17) 0.0212(17) 0.0211(17) -0.0050(14) 0.0009(14) -0.0020(14)
 C83 0.0296(19) 0.0240(18) 0.0286(19) -0.0105(15) 0.0050(15) -0.0010(15)
 C84 0.0244(17) 0.0149(16) 0.0212(17) -0.0034(13) 0.0019(14) 0.0023(13)
 C85 0.045(2) 0.0180(18) 0.033(2) -0.0056(16) -0.0143(17) 0.0041(16)
 C86 0.060(3) 0.028(2) 0.034(2) -0.0029(17) -0.018(2) 0.0036(19)
 C87 0.057(3) 0.0201(19) 0.031(2) 0.0010(16) -0.0042(19) -0.0025(18)
 C88 0.041(2) 0.027(2) 0.040(2) -0.0114(17) 0.0012(18) -0.0097(17)
 C89 0.0280(19) 0.0226(18) 0.0269(19) -0.0064(15) -0.0001(15) -0.0026(15)
 C90 0.036(2) 0.030(2) 0.041(2) -0.0071(18) -0.0103(18) -0.0076(17)
 C91 0.065(3) 0.045(3) 0.039(2) -0.013(2) -0.012(2) -0.017(2)
 C92 0.039(3) 0.064(3) 0.086(4) -0.033(3) -0.025(3) 0.010(2)
 C93 0.071(3) 0.032(2) 0.052(3) 0.003(2) -0.034(2) -0.012(2)
 C94 0.057(3) 0.056(3) 0.069(3) -0.038(3) -0.029(3) 0.012(2)
 C95 0.077(4) 0.047(9) 0.048(6) 0.001(6) -0.027(4) -0.025(5)
 C96 0.0207(17) 0.0142(16) 0.0252(18) -0.0023(14) 0.0018(14) 0.0022(13)
 C97 0.0229(17) 0.0185(17) 0.0306(19) -0.0058(15) -0.0003(15) -0.0020(14)
 C98 0.0265(19) 0.0207(18) 0.044(2) -0.0076(16) -0.0119(17) 0.0033(15)
 C99 0.037(2) 0.042(2) 0.049(3) -0.003(2) -0.012(2) -0.0145(19)
 C100 0.057(3) 0.030(2) 0.041(2) -0.0120(19) -0.009(2) -0.005(2)
 C101 0.0232(18) 0.0250(19) 0.043(2) -0.0063(17) -0.0061(16) 0.0067(15)
 C102 0.033(2) 0.0229(19) 0.038(2) -0.0108(17) -0.0068(17) 0.0089(16)
 C103 0.031(2) 0.0247(19) 0.032(2) -0.0082(16) -0.0044(16) 0.0003(15)
 C104 0.0246(17) 0.0198(17) 0.0184(17) -0.0015(14) 0.0018(14) 0.0001(14)
 C105 0.0279(18) 0.0255(18) 0.0281(19) -0.0095(15) -0.0036(15) 0.0039(15)
 C106 0.030(2) 0.033(2) 0.033(2) -0.0112(17) -0.0035(16) -0.0069(16)
 C107 0.017(4) 0.033(6) 0.021(5) -0.007(4) -0.001(3) 0.003(3)
 C108 0.0236(17) 0.0141(15) 0.0166(16) -0.0063(13) -0.0021(13) -0.0009(13)
 C109 0.0218(17) 0.0277(19) 0.0211(18) -0.0013(15) -0.0031(14) 0.0056(14)
 C110 0.0204(17) 0.036(2) 0.0248(19) -0.0071(16) -0.0050(14) 0.0038(15)
 C111 0.030(2) 0.051(3) 0.0183(18) -0.0012(17) -0.0079(15) 0.0076(18)
 C112 0.038(2) 0.044(3) 0.029(2) 0.0075(19) -0.0017(18) 0.0122(19)
 C113 0.040(2) 0.027(2) 0.036(2) 0.0015(17) -0.0002(18) 0.0050(17)
 C114 0.031(2) 0.0249(19) 0.028(2) -0.0016(15) -0.0030(16) 0.0060(15)
 C115 0.046(2) 0.0193(18) 0.032(2) -0.0045(16) -0.0001(17) 0.0012(16)
 C116 0.041(3) 0.063(3) 0.076(4) -0.044(3) 0.011(2) -0.011(2)
 C117 0.041(2) 0.046(3) 0.048(3) -0.013(2) -0.004(2) -0.003(2)
 C118 0.0286(19) 0.054(2) 0.0236(19) -0.0191(18) -0.0011(15) -0.0072(18)
 C119 0.025(5) 0.067(7) 0.016(6) -0.023(5) 0.003(4) -0.017(4)
 C120 0.049(8) 0.025(7) 0.034(6) -0.021(5) -0.001(6) -0.015(7)
 C121 0.0179(17) 0.033(2) 0.0247(18) -0.0128(16) -0.0049(14) 0.0008(14)
 N122 0.0192(14) 0.0194(14) 0.0173(14) -0.0079(11) -0.0039(11) -0.0007(11)
 C123 0.0172(16) 0.0248(18) 0.0205(17) -0.0058(14) -0.0023(13) -0.0042(14)
 C124 0.0230(17) 0.033(2) 0.0214(18) -0.0125(15) -0.0038(14) 0.0003(15)
 C125 0.034(2) 0.028(2) 0.036(2) -0.0123(17) -0.0005(17) 0.0005(16)
 C126 0.030(2) 0.048(2) 0.028(2) -0.0176(18) -0.0003(16) -0.0016(18)
 C127 0.0259(18) 0.035(2) 0.0211(18) -0.0072(16) -0.0032(14) -0.0087(16)
 C128 0.0297(19) 0.027(2) 0.026(2) 0.0018(16) -0.0074(15) -0.0048(16)
 C129 0.032(2) 0.0181(18) 0.034(2) 0.0001(15) -0.0066(16) -0.0033(15)
 C130 0.0256(18) 0.0221(18) 0.0221(18) -0.0029(14) -0.0005(14) -0.0073(14)
 C131 0.046(2) 0.0195(18) 0.029(2) -0.0075(15) -0.0001(17) 0.0009(16)
 C132 0.052(5) 0.028(5) 0.048(4) -0.011(4) 0.009(3) 0.005(4)
 C133 0.065(6) 0.043(5) 0.039(5) -0.024(4) -0.006(4) -0.006(4)
 C134 0.049(5) 0.045(4) 0.061(6) -0.010(4) -0.016(4) 0.000(4)
 C135 0.056(4) 0.059(4) 0.052(4) -0.018(4) -0.021(3) -0.012(3)
 C136 0.048(3) 0.050(3) 0.047(4) -0.019(3) -0.006(3) -0.015(3)
 C137 0.057(4) 0.058(4) 0.053(4) -0.020(4) -0.003(3) -0.007(3)
 C138 0.059(9) 0.072(9) 0.061(9) 0.002(8) 0.000(8) -0.019(8)
 C139 0.041(2) 0.029(2) 0.054(3) -0.009(2) -0.002(2) 0.0034(18)
 C140 0.039(2) 0.027(2) 0.052(3) -0.0019(19) 0.011(2) 0.0022(18)
 C141 0.057(3) 0.026(2) 0.048(3) -0.0094(19) 0.004(2) 0.013(2)
 C142 0.045(3) 0.026(2) 0.066(3) -0.013(2) -0.001(2) 0.0025(19)
 C143 0.043(2) 0.031(2) 0.041(2) -0.0076(18) -0.0001(19) 0.0046(18)
 C144 0.040(2) 0.028(2) 0.048(3) -0.0037(19) 0.005(2) 0.0038(18)
 C145 0.092(5) 0.078(4) 0.072(4) -0.002(3) -0.038(3) -0.006(3)
 C146 0.072(4) 0.087(5) 0.118(6) -0.046(4) -0.029(4) 0.006(3)
 C147 0.061(3) 0.055(3) 0.082(4) -0.027(3) -0.012(3) -0.014(3)
 C148 0.076(4) 0.059(3) 0.054(3) -0.013(3) -0.001(3) -0.013(3)
 C149 0.121(5) 0.057(4) 0.068(4) -0.007(3) -0.034(4) -0.011(4)
 C95A 0.068(5) 0.060(9) 0.057(8) 0.006(7) -0.019(4) -0.027(5)
 C155 0.060(5) 0.060(5) 0.051(6) -0.012(5) -0.004(5) -0.013(5)
 C156 0.056(5) 0.054(5) 0.054(5) -0.017(5) -0.005(5) -0.010(4)
 C154 0.054(5) 0.045(4) 0.050(4) -0.009(3) -0.001(3) -0.016(4)
 C153 0.062(6) 0.060(5) 0.060(6) -0.010(6) -0.011(5) -0.013(5)
 C157 0.061(11) 0.053(9) 0.067(11) -0.006(9) -0.018(9) -0.009(9)
 C159 0.056(10) 0.038(11) 0.053(9) -0.018(9) 0.003(8) 0.006(9)
 C158 0.057(10) 0.041(10) 0.035(9) -0.022(8) -0.011(8) -0.005(8)
 C160 0.044(7) 0.140(16) 0.047(8) -0.054(11) -0.003(6) 0.010(10)
 C162 0.067(11) 0.091(9) 0.040(11) -0.019(8) -0.007(8) -0.014(9)
 C161 0.050(8) 0.039(11) 0.055(10) -0.008(8) -0.006(8) 0.008(8)

_geom_special_details
;
 All esds (except the esd in the dihedral angle between two l.s. planes)
 are estimated using the full covariance matrix.  The cell esds are taken
 into account individually in the estimation of esds in distances, angles
 and torsion angles; correlations between esds in cell parameters are only
 used when they are defined by crystal symmetry.  An approximate (isotropic)
 treatment of cell esds is used for estimating esds involving l.s. planes.
;
loop_
  _geom_bond_atom_site_label_1
  _geom_bond_atom_site_label_2
  _geom_bond_distance
  _geom_bond_site_symmetry_2
  _geom_bond_publ_flag
 Au1 Si1 2.3393(9) . ?
 Au1 C1 2.106(3) . ?
 Au2 Si3 2.3442(9) . ?
 Au2 C108 2.085(3) . ?
 Si1 P1 2.1114(13) . ?
 Si1 N1 1.673(3) . ?
 P1 Si2 2.2274(13) . ?
 Si2 C31 1.963(4) . ?
 Si2 C35 1.947(4) . ?
 Si2 C39 1.949(4) . ?
 Si3 P2 2.1203(13) . ?
 Si3 N8 1.663(3) . ?
 P2 Si4 2.2314(13) . ?
 Si4 C152 1.957(4) . ?
 Si4 C71 1.966(4) . ?
 Si4 C75 1.944(4) . ?
 N5 C1 1.355(4) . ?
 N5 C57 1.450(4) . ?
 N5 C56 1.389(4) . ?
 N4 C1 1.356(4) . ?
 N4 C55 1.394(4) . ?
 N4 C43 1.444(4) . ?
 N1 C2 1.281(4) . ?
 N3 C2 1.397(4) . ?
 N3 C4 1.415(4) . ?
 N3 C19 1.436(4) . ?
 N2 C2 1.379(4) . ?
 N2 C3 1.405(4) . ?
 N2 C7 1.446(4) . ?
 C20 C21 1.384(5) . ?
 C20 C19 1.417(4) . ?
 C20 C25 1.516(5) . ?
 C21 H21 0.9500 . ?
 C21 C22 1.382(5) . ?
 N8 C79 1.271(4) . ?
 N9 C79 1.389(4) . ?
 N9 C80 1.417(4) . ?
 N9 C96 1.436(4) . ?
 N10 C79 1.388(4) . ?
 N10 C82 1.411(4) . ?
 N10 C84 1.438(4) . ?
 N11 C108 1.368(4) . ?
 N11 C109 1.459(4) . ?
 N11 C121 1.386(4) . ?
 C151 H151 0.9500 . ?
 C151 C121 1.336(5) . ?
 C151 N122 1.396(4) . ?
 C150 N122 1.444(4) . ?
 C150 C123 1.408(5) . ?
 C150 C130 1.395(5) . ?
 C57 C62 1.396(5) . ?
 C57 C58 1.400(5) . ?
 C62 C66 1.513(5) . ?
 C62 C61 1.390(5) . ?
 C66 H66 1.0000 . ?
 C66 C68 1.523(6) . ?
 C66 C67 1.500(6) . ?
 C68 H68A 0.9800 . ?
 C68 H68B 0.9800 . ?
 C68 H68C 0.9800 . ?
 C67 H67A 0.9800 . ?
 C67 H67B 0.9800 . ?
 C67 H67C 0.9800 . ?
 C61 H61 0.9500 . ?
 C61 C60 1.379(5) . ?
 C60 H60 0.9500 . ?
 C60 C59 1.391(5) . ?
 C59 H59 0.9500 . ?
 C59 C58 1.392(5) . ?
 C58 C63 1.524(5) . ?
 C63 H63 1.0000 . ?
 C63 C65 1.512(5) . ?
 C63 C64 1.505(5) . ?
 C65 H65A 0.9800 . ?
 C65 H65B 0.9800 . ?
 C65 H65C 0.9800 . ?
 C64 H64A 0.9800 . ?
 C64 H64B 0.9800 . ?
 C64 H64C 0.9800 . ?
 C56 H56 0.9500 . ?
 C56 C55 1.336(5) . ?
 C55 H55 0.9500 . ?
 C43 C48 1.401(5) . ?
 C43 C44 1.402(5) . ?
 C48 C47 1.402(5) . ?
 C48 C52 1.517(5) . ?
 C47 H47 0.9500 . ?
 C47 C46 1.385(6) . ?
 C46 H46 0.9500 . ?
 C46 C45 1.362(6) . ?
 C45 H45 0.9500 . ?
 C45 C44 1.397(5) . ?
 C44 C49 1.510(5) . ?
 C49 H49 1.0000 . ?
 C49 C51 1.522(6) . ?
 C49 C50 1.503(6) . ?
 C51 H51A 0.9800 . ?
 C51 H51B 0.9800 . ?
 C51 H51C 0.9800 . ?
 C50 H50A 0.9800 . ?
 C50 H50B 0.9800 . ?
 C50 H50C 0.9800 . ?
 C52 H52 1.0000 . ?
 C52 C54 1.530(6) . ?
 C52 C53 1.522(5) . ?
 C54 H54A 0.9800 . ?
 C54 H54B 0.9800 . ?
 C54 H54C 0.9800 . ?
 C53 H53A 0.9800 . ?
 C53 H53B 0.9800 . ?
 C53 H53C 0.9800 . ?
 C4 C3 1.339(5) . ?
 C4 C6 1.496(4) . ?
 C3 C5 1.483(4) . ?
 C5 H5A 0.9800 . ?
 C5 H5B 0.9800 . ?
 C5 H5C 0.9800 . ?
 C7 C8 1.387(5) . ?
 C7 C12 1.397(5) . ?
 C8 C13 1.513(5) . ?
 C8 C9 1.398(5) . ?
 C13 H13 1.0000 . ?
 C13 C14 1.520(6) . ?
 C13 C15 1.530(6) . ?
 C14 H14A 0.9800 . ?
 C14 H14B 0.9800 . ?
 C14 H14C 0.9800 . ?
 C15 H15G 0.9800 . ?
 C15 H15H 0.9800 . ?
 C15 H15I 0.9800 . ?
 C9 H9 0.9500 . ?
 C9 C10 1.377(6) . ?
 C10 H10 0.9500 . ?
 C10 C11 1.375(5) . ?
 C11 H11 0.9500 . ?
 C11 C12 1.396(5) . ?
 C12 C16 1.516(5) . ?
 C16 H16 1.0000 . ?
 C16 C18 1.525(5) . ?
 C16 C17 1.526(5) . ?
 C18 H18A 0.9800 . ?
 C18 H18B 0.9800 . ?
 C18 H18C 0.9800 . ?
 C17 H17A 0.9800 . ?
 C17 H17B 0.9800 . ?
 C17 H17C 0.9800 . ?
 C6 H6A 0.9800 . ?
 C6 H6B 0.9800 . ?
 C6 H6C 0.9800 . ?
 C19 C24 1.403(4) . ?
 C25 H25 1.0000 . ?
 C25 C27 1.519(5) . ?
 C25 C26 1.523(5) . ?
 C27 H27A 0.9800 . ?
 C27 H27B 0.9800 . ?
 C27 H27C 0.9800 . ?
 C26 H26A 0.9800 . ?
 C26 H26B 0.9800 . ?
 C26 H26C 0.9800 . ?
 C22 H22 0.9500 . ?
 C22 C23 1.380(5) . ?
 C23 H23 0.9500 . ?
 C23 C24 1.395(5) . ?
 C24 C28 1.514(4) . ?
 C28 H28 1.0000 . ?
 C28 C29 1.536(5) . ?
 C28 C30 1.517(5) . ?
 C29 H29A 0.9800 . ?
 C29 H29B 0.9800 . ?
 C29 H29C 0.9800 . ?
 C30 H30A 0.9800 . ?
 C30 H30B 0.9800 . ?
 C30 H30C 0.9800 . ?
 C31 C34 1.539(5) . ?
 C31 C33 1.512(5) . ?
 C31 C32 1.559(6) . ?
 C34 H34A 0.9800 . ?
 C34 H34B 0.9800 . ?
 C34 H34C 0.9800 . ?
 C33 H33A 0.9800 . ?
 C33 H33B 0.9800 . ?
 C33 H33C 0.9800 . ?
 C32 H32A 0.9800 . ?
 C32 H32B 0.9800 . ?
 C32 H32C 0.9800 . ?
 C35 C37 1.529(5) . ?
 C35 C38 1.513(5) . ?
 C35 C36 1.569(6) . ?
 C37 H37A 0.9800 . ?
 C37 H37B 0.9800 . ?
 C37 H37C 0.9800 . ?
 C38 H38A 0.9800 . ?
 C38 H38B 0.9800 . ?
 C38 H38C 0.9800 . ?
 C36 H36A 0.9800 . ?
 C36 H36B 0.9800 . ?
 C36 H36C 0.9800 . ?
 C39 C42 1.533(5) . ?
 C39 C40 1.515(5) . ?
 C39 C41 1.553(5) . ?
 C42 H42A 0.9800 . ?
 C42 H42B 0.9800 . ?
 C42 H42C 0.9800 . ?
 C40 H40A 0.9800 . ?
 C40 H40B 0.9800 . ?
 C40 H40C 0.9800 . ?
 C41 H41A 0.9800 . ?
 C41 H41B 0.9800 . ?
 C41 H41C 0.9800 . ?
 C152 C122 1.541(5) . ?
 C152 C69 1.529(5) . ?
 C152 C70 1.541(5) . ?
 C122 H12A 0.9800 . ?
 C122 H12B 0.9800 . ?
 C122 H12C 0.9800 . ?
 C69 H69A 0.9800 . ?
 C69 H69B 0.9800 . ?
 C69 H69C 0.9800 . ?
 C70 H70A 0.9800 . ?
 C70 H70B 0.9800 . ?
 C70 H70C 0.9800 . ?
 C71 C72 1.547(5) . ?
 C71 C73 1.540(5) . ?
 C71 C74 1.524(5) . ?
 C72 H72A 0.9800 . ?
 C72 H72B 0.9800 . ?
 C72 H72C 0.9800 . ?
 C73 H73A 0.9800 . ?
 C73 H73B 0.9800 . ?
 C73 H73C 0.9800 . ?
 C74 H74A 0.9800 . ?
 C74 H74B 0.9800 . ?
 C74 H74C 0.9800 . ?
 C75 C76 1.543(5) . ?
 C75 C77 1.540(5) . ?
 C75 C78 1.528(5) . ?
 C76 H76A 0.9800 . ?
 C76 H76B 0.9800 . ?
 C76 H76C 0.9800 . ?
 C77 H77A 0.9800 . ?
 C77 H77B 0.9800 . ?
 C77 H77C 0.9800 . ?
 C78 H78A 0.9800 . ?
 C78 H78B 0.9800 . ?
 C78 H78C 0.9800 . ?
 C80 C81 1.493(5) . ?
 C80 C82 1.339(5) . ?
 C81 H81A 0.9800 . ?
 C81 H81B 0.9800 . ?
 C81 H81C 0.9800 . ?
 C82 C83 1.478(5) . ?
 C83 H83A 0.9800 . ?
 C83 H83B 0.9800 . ?
 C83 H83C 0.9800 . ?
 C84 C85 1.392(5) . ?
 C84 C89 1.401(5) . ?
 C85 C86 1.392(5) . ?
 C85 C93 1.513(5) . ?
 C86 H86 0.9500 . ?
 C86 C87 1.378(6) . ?
 C87 H87 0.9500 . ?
 C87 C88 1.370(5) . ?
 C88 H88 0.9500 . ?
 C88 C89 1.393(5) . ?
 C89 C90 1.521(5) . ?
 C90 H90 1.0000 . ?
 C90 C91 1.528(5) . ?
 C90 C92 1.512(6) . ?
 C91 H91A 0.9800 . ?
 C91 H91B 0.9800 . ?
 C91 H91C 0.9800 . ?
 C92 H92A 0.9800 . ?
 C92 H92B 0.9800 . ?
 C92 H92C 0.9800 . ?
 C93 H93 1.0000 . ?
 C93 H93A 1.0000 . ?
 C93 C94 1.512(6) . ?
 C93 C95 1.447(12) . ?
 C93 C95A 1.634(14) . ?
 C94 H94A 0.9800 . ?
 C94 H94B 0.9800 . ?
 C94 H94C 0.9800 . ?
 C95 H95A 0.9800 . ?
 C95 H95B 0.9800 . ?
 C95 H95C 0.9800 . ?
 C96 C97 1.393(5) . ?
 C96 C104 1.402(5) . ?
 C97 C98 1.522(5) . ?
 C97 C101 1.390(5) . ?
 C98 H98 1.0000 . ?
 C98 C99 1.520(5) . ?
 C98 C100 1.523(5) . ?
 C99 H99A 0.9800 . ?
 C99 H99B 0.9800 . ?
 C99 H99C 0.9800 . ?
 C100 H10A 0.9800 . ?
 C100 H10B 0.9800 . ?
 C100 H10C 0.9800 . ?
 C101 H101 0.9500 . ?
 C101 C102 1.382(5) . ?
 C102 H102 0.9500 . ?
 C102 C103 1.375(5) . ?
 C103 H103 0.9500 . ?
 C103 C104 1.395(5) . ?
 C104 C105 1.514(5) . ?
 C105 H105 1.0000 . ?
 C105 H10D 1.0000 . ?
 C105 C106 1.511(5) . ?
 C105 C107 1.535(9) . ?
 C105 C160 1.564(13) . ?
 C106 H10E 0.9800 . ?
 C106 H10F 0.9800 . ?
 C106 H10G 0.9800 . ?
 C107 H10H 0.9800 . ?
 C107 H10I 0.9800 . ?
 C107 H10J 0.9800 . ?
 C108 N122 1.354(4) . ?
 C109 C110 1.398(5) . ?
 C109 C114 1.401(5) . ?
 C110 C111 1.400(5) . ?
 C110 C118 1.523(5) . ?
 C111 H111 0.9500 . ?
 C111 C112 1.377(6) . ?
 C112 H112 0.9500 . ?
 C112 C113 1.381(6) . ?
 C113 H113 0.9500 . ?
 C113 C114 1.392(5) . ?
 C114 C115 1.505(5) . ?
 C115 H115 1.0000 . ?
 C115 C116 1.527(5) . ?
 C115 C117 1.529(5) . ?
 C116 H11A 0.9800 . ?
 C116 H11B 0.9800 . ?
 C116 H11C 0.9800 . ?
 C117 H11D 0.9800 . ?
 C117 H11E 0.9800 . ?
 C117 H11F 0.9800 . ?
 C118 H118 1.0000 . ?
 C118 H11G 1.0000 . ?
 C118 C119 1.569(19) . ?
 C118 C120 1.45(4) . ?
 C118 C162 1.47(3) . ?
 C118 C161 1.59(5) . ?
 C119 H11H 0.9800 . ?
 C119 H11I 0.9800 . ?
 C119 H11J 0.9800 . ?
 C120 H12D 0.9800 . ?
 C120 H12E 0.9800 . ?
 C120 H12F 0.9800 . ?
 C121 H121 0.9500 . ?
 C123 C124 1.514(5) . ?
 C123 C127 1.393(5) . ?
 C124 H124 1.0000 . ?
 C124 C125 1.531(5) . ?
 C124 C126 1.524(5) . ?
 C125 H12G 0.9800 . ?
 C125 H12H 0.9800 . ?
 C125 H12I 0.9800 . ?
 C126 H12J 0.9800 . ?
 C126 H12K 0.9800 . ?
 C126 H12L 0.9800 . ?
 C127 H127 0.9500 . ?
 C127 C128 1.377(5) . ?
 C128 H128 0.9500 . ?
 C128 C129 1.377(5) . ?
 C129 H129 0.9500 . ?
 C129 C130 1.405(5) . ?
 C130 C131 1.518(5) . ?
 C131 H131 1.0000 . ?
 C131 H13A 1.0000 . ?
 C131 C132 1.534(10) . ?
 C131 C133 1.514(10) . ?
 C131 C159 1.47(2) . ?
 C131 C158 1.61(2) . ?
 C132 H13B 0.9800 . ?
 C132 H13C 0.9800 . ?
 C132 H13D 0.9800 . ?
 C133 H13E 0.9800 . ?
 C133 H13F 0.9800 . ?
 C133 H13G 0.9800 . ?
 C134 H13H 0.9800 . ?
 C134 H13I 0.9800 . ?
 C134 H13J 0.9800 . ?
 C134 C135 1.497(12) . ?
 C135 H13K 0.9900 . ?
 C135 H13L 0.9900 . ?
 C135 C136 1.561(9) . ?
 C136 H13M 0.9900 . ?
 C136 H13N 0.9900 . ?
 C136 C137 1.489(10) . ?
 C137 H13O 0.9900 . ?
 C137 H13P 0.9900 . ?
 C137 C154 1.513(11) . ?
 C138 H13Q 0.9800 . ?
 C138 H13R 0.9800 . ?
 C138 H13S 0.9800 . ?
 C138 C155 1.59(3) . ?
 C139 H139 0.9500 . ?
 C139 C140 1.379(6) . ?
 C139 C143 1.388(6) . ?
 C140 H140 0.9500 . ?
 C140 C141 1.372(6) . ?
 C141 H141 0.9500 . ?
 C141 C142 1.395(6) . ?
 C142 H142 0.9500 . ?
 C142 C144 1.385(6) . ?
 C143 H143 0.9500 . ?
 C143 C144 1.371(6) . ?
 C144 H144 0.9500 . ?
 C145 H14D 0.9800 . ?
 C145 H14E 0.9800 . ?
 C145 H14F 0.9800 . ?
 C145 C146 1.503(8) . ?
 C146 H14G 0.9900 . ?
 C146 H14H 0.9900 . ?
 C146 C147 1.445(7) . ?
 C147 H14I 0.9900 . ?
 C147 H14J 0.9900 . ?
 C147 C148 1.542(7) . ?
 C148 H14K 0.9900 . ?
 C148 H14L 0.9900 . ?
 C148 C149 1.448(7) . ?
 C149 H14M 0.9800 . ?
 C149 H14N 0.9800 . ?
 C149 H14O 0.9800 . ?
 C95A H95D 0.9800 . ?
 C95A H95E 0.9800 . ?
 C95A H95F 0.9800 . ?
 C155 H15M 0.9900 . ?
 C155 H15N 0.9900 . ?
 C155 C156 1.59(3) . ?
 C156 H15O 0.9900 . ?
 C156 H15P 0.9900 . ?
 C156 C153 1.48(3) . ?
 C154 H15J 0.9800 . ?
 C154 H15K 0.9800 . ?
 C154 H15L 0.9800 . ?
 C153 H15Q 0.9900 . ?
 C153 H15R 0.9900 . ?
 C153 C157 1.49(3) . ?
 C157 H15S 0.9800 . ?
 C157 H15T 0.9800 . ?
 C157 H15U 0.9800 . ?
 C159 H15A 0.9800 . ?
 C159 H15B 0.9800 . ?
 C159 H15C 0.9800 . ?
 C158 H15D 0.9800 . ?
 C158 H15E 0.9800 . ?
 C158 H15F 0.9800 . ?
 C160 H16A 0.9800 . ?
 C160 H16B 0.9800 . ?
 C160 H16C 0.9800 . ?
 C162 H16D 0.9800 . ?
 C162 H16E 0.9800 . ?
 C162 H16F 0.9800 . ?
 C161 H16G 0.9800 . ?
 C161 H16H 0.9800 . ?
 C161 H16I 0.9800 . ?

loop_
  _geom_angle_atom_site_label_1
  _geom_angle_atom_site_label_2
  _geom_angle_atom_site_label_3
  _geom_angle
  _geom_angle_site_symmetry_1
  _geom_angle_site_symmetry_3
  _geom_angle_publ_flag
 C1 Au1 Si1 173.84(9) . . ?
 C108 Au2 Si3 177.56(9) . . ?
 P1 Si1 Au1 140.38(5) . . ?
 N1 Si1 Au1 111.94(10) . . ?
 N1 Si1 P1 107.44(10) . . ?
 Si1 P1 Si2 113.93(5) . . ?
 C31 Si2 P1 101.83(12) . . ?
 C35 Si2 P1 109.34(12) . . ?
 C35 Si2 C31 110.80(17) . . ?
 C35 Si2 C39 111.34(17) . . ?
 C39 Si2 P1 113.89(12) . . ?
 C39 Si2 C31 109.27(17) . . ?
 P2 Si3 Au2 138.75(5) . . ?
 N8 Si3 Au2 112.48(10) . . ?
 N8 Si3 P2 108.69(10) . . ?
 Si3 P2 Si4 113.55(5) . . ?
 C152 Si4 P2 110.34(12) . . ?
 C152 Si4 C71 109.87(16) . . ?
 C71 Si4 P2 101.81(11) . . ?
 C75 Si4 P2 112.72(11) . . ?
 C75 Si4 C152 111.43(15) . . ?
 C75 Si4 C71 110.28(16) . . ?
 C1 N5 C57 126.4(3) . . ?
 C1 N5 C56 111.1(3) . . ?
 C56 N5 C57 122.4(3) . . ?
 C1 N4 C55 111.5(3) . . ?
 C1 N4 C43 125.8(3) . . ?
 C55 N4 C43 122.4(3) . . ?
 C2 N1 Si1 142.8(2) . . ?
 C2 N3 C4 109.7(3) . . ?
 C2 N3 C19 120.3(2) . . ?
 C4 N3 C19 129.2(3) . . ?
 C2 N2 C3 110.9(3) . . ?
 C2 N2 C7 122.0(3) . . ?
 C3 N2 C7 127.0(3) . . ?
 C21 C20 C19 117.9(3) . . ?
 C21 C20 C25 122.1(3) . . ?
 C19 C20 C25 120.0(3) . . ?
 C20 C21 H21 119.4 . . ?
 C22 C21 C20 121.1(3) . . ?
 C22 C21 H21 119.4 . . ?
 C79 N8 Si3 151.5(3) . . ?
 C79 N9 C80 109.9(3) . . ?
 C79 N9 C96 122.3(3) . . ?
 C80 N9 C96 126.0(3) . . ?
 C79 N10 C82 110.4(3) . . ?
 C79 N10 C84 123.4(3) . . ?
 C82 N10 C84 126.2(3) . . ?
 C108 N11 C109 126.5(3) . . ?
 C108 N11 C121 111.2(3) . . ?
 C121 N11 C109 122.3(3) . . ?
 C121 C151 H151 126.8 . . ?
 C121 C151 N122 106.4(3) . . ?
 N122 C151 H151 126.8 . . ?
 C123 C150 N122 117.6(3) . . ?
 C130 C150 N122 118.7(3) . . ?
 C130 C150 C123 123.5(3) . . ?
 N5 C1 Au1 132.0(2) . . ?
 N5 C1 N4 104.0(3) . . ?
 N4 C1 Au1 123.8(2) . . ?
 C62 C57 N5 117.7(3) . . ?
 C62 C57 C58 123.6(3) . . ?
 C58 C57 N5 118.4(3) . . ?
 C57 C62 C66 122.6(3) . . ?
 C61 C62 C57 117.0(3) . . ?
 C61 C62 C66 120.4(3) . . ?
 C62 C66 H66 107.3 . . ?
 C62 C66 C68 109.6(3) . . ?
 C68 C66 H66 107.3 . . ?
 C67 C66 C62 113.7(4) . . ?
 C67 C66 H66 107.3 . . ?
 C67 C66 C68 111.3(4) . . ?
 C66 C68 H68A 109.5 . . ?
 C66 C68 H68B 109.5 . . ?
 C66 C68 H68C 109.5 . . ?
 H68A C68 H68B 109.5 . . ?
 H68A C68 H68C 109.5 . . ?
 H68B C68 H68C 109.5 . . ?
 C66 C67 H67A 109.5 . . ?
 C66 C67 H67B 109.5 . . ?
 C66 C67 H67C 109.5 . . ?
 H67A C67 H67B 109.5 . . ?
 H67A C67 H67C 109.5 . . ?
 H67B C67 H67C 109.5 . . ?
 C62 C61 H61 119.4 . . ?
 C60 C61 C62 121.2(3) . . ?
 C60 C61 H61 119.4 . . ?
 C61 C60 H60 119.8 . . ?
 C61 C60 C59 120.4(3) . . ?
 C59 C60 H60 119.8 . . ?
 C60 C59 H59 119.6 . . ?
 C60 C59 C58 120.8(3) . . ?
 C58 C59 H59 119.6 . . ?
 C57 C58 C63 121.6(3) . . ?
 C59 C58 C57 116.9(3) . . ?
 C59 C58 C63 121.5(3) . . ?
 C58 C63 H63 107.0 . . ?
 C65 C63 C58 113.9(3) . . ?
 C65 C63 H63 107.0 . . ?
 C64 C63 C58 111.1(3) . . ?
 C64 C63 H63 107.0 . . ?
 C64 C63 C65 110.5(4) . . ?
 C63 C65 H65A 109.5 . . ?
 C63 C65 H65B 109.5 . . ?
 C63 C65 H65C 109.5 . . ?
 H65A C65 H65B 109.5 . . ?
 H65A C65 H65C 109.5 . . ?
 H65B C65 H65C 109.5 . . ?
 C63 C64 H64A 109.5 . . ?
 C63 C64 H64B 109.5 . . ?
 C63 C64 H64C 109.5 . . ?
 H64A C64 H64B 109.5 . . ?
 H64A C64 H64C 109.5 . . ?
 H64B C64 H64C 109.5 . . ?
 N5 C56 H56 126.4 . . ?
 C55 C56 N5 107.3(3) . . ?
 C55 C56 H56 126.4 . . ?
 N4 C55 H55 126.9 . . ?
 C56 C55 N4 106.1(3) . . ?
 C56 C55 H55 126.9 . . ?
 C48 C43 N4 118.7(3) . . ?
 C48 C43 C44 123.5(3) . . ?
 C44 C43 N4 117.7(3) . . ?
 C43 C48 C47 116.5(4) . . ?
 C43 C48 C52 122.0(3) . . ?
 C47 C48 C52 121.4(3) . . ?
 C48 C47 H47 119.5 . . ?
 C46 C47 C48 120.9(4) . . ?
 C46 C47 H47 119.5 . . ?
 C47 C46 H46 119.6 . . ?
 C45 C46 C47 120.9(4) . . ?
 C45 C46 H46 119.6 . . ?
 C46 C45 H45 119.3 . . ?
 C46 C45 C44 121.5(4) . . ?
 C44 C45 H45 119.3 . . ?
 C43 C44 C49 123.0(3) . . ?
 C45 C44 C43 116.7(4) . . ?
 C45 C44 C49 120.3(3) . . ?
 C44 C49 H49 106.9 . . ?
 C44 C49 C51 113.1(3) . . ?
 C51 C49 H49 106.9 . . ?
 C50 C49 C44 111.1(3) . . ?
 C50 C49 H49 106.9 . . ?
 C50 C49 C51 111.6(4) . . ?
 C49 C51 H51A 109.5 . . ?
 C49 C51 H51B 109.5 . . ?
 C49 C51 H51C 109.5 . . ?
 H51A C51 H51B 109.5 . . ?
 H51A C51 H51C 109.5 . . ?
 H51B C51 H51C 109.5 . . ?
 C49 C50 H50A 109.5 . . ?
 C49 C50 H50B 109.5 . . ?
 C49 C50 H50C 109.5 . . ?
 H50A C50 H50B 109.5 . . ?
 H50A C50 H50C 109.5 . . ?
 H50B C50 H50C 109.5 . . ?
 C48 C52 H52 107.4 . . ?
 C48 C52 C54 109.3(3) . . ?
 C48 C52 C53 113.4(3) . . ?
 C54 C52 H52 107.4 . . ?
 C53 C52 H52 107.4 . . ?
 C53 C52 C54 111.7(4) . . ?
 C52 C54 H54A 109.5 . . ?
 C52 C54 H54B 109.5 . . ?
 C52 C54 H54C 109.5 . . ?
 H54A C54 H54B 109.5 . . ?
 H54A C54 H54C 109.5 . . ?
 H54B C54 H54C 109.5 . . ?
 C52 C53 H53A 109.5 . . ?
 C52 C53 H53B 109.5 . . ?
 C52 C53 H53C 109.5 . . ?
 H53A C53 H53B 109.5 . . ?
 H53A C53 H53C 109.5 . . ?
 H53B C53 H53C 109.5 . . ?
 N1 C2 N3 129.8(3) . . ?
 N1 C2 N2 125.8(3) . . ?
 N2 C2 N3 104.1(3) . . ?
 N3 C4 C6 122.2(3) . . ?
 C3 C4 N3 107.6(3) . . ?
 C3 C4 C6 130.2(3) . . ?
 N2 C3 C5 121.4(3) . . ?
 C4 C3 N2 107.5(3) . . ?
 C4 C3 C5 131.1(3) . . ?
 C3 C5 H5A 109.5 . . ?
 C3 C5 H5B 109.5 . . ?
 C3 C5 H5C 109.5 . . ?
 H5A C5 H5B 109.5 . . ?
 H5A C5 H5C 109.5 . . ?
 H5B C5 H5C 109.5 . . ?
 C8 C7 N2 119.0(3) . . ?
 C8 C7 C12 122.4(3) . . ?
 C12 C7 N2 118.6(3) . . ?
 C7 C8 C13 123.0(3) . . ?
 C7 C8 C9 117.6(3) . . ?
 C9 C8 C13 119.3(3) . . ?
 C8 C13 H13 107.7 . . ?
 C8 C13 C14 111.1(3) . . ?
 C8 C13 C15 112.1(4) . . ?
 C14 C13 H13 107.7 . . ?
 C14 C13 C15 110.2(3) . . ?
 C15 C13 H13 107.7 . . ?
 C13 C14 H14A 109.5 . . ?
 C13 C14 H14B 109.5 . . ?
 C13 C14 H14C 109.5 . . ?
 H14A C14 H14B 109.5 . . ?
 H14A C14 H14C 109.5 . . ?
 H14B C14 H14C 109.5 . . ?
 C13 C15 H15G 109.5 . . ?
 C13 C15 H15H 109.5 . . ?
 C13 C15 H15I 109.5 . . ?
 H15G C15 H15H 109.5 . . ?
 H15G C15 H15I 109.5 . . ?
 H15H C15 H15I 109.5 . . ?
 C8 C9 H9 119.4 . . ?
 C10 C9 C8 121.2(4) . . ?
 C10 C9 H9 119.4 . . ?
 C9 C10 H10 120.0 . . ?
 C11 C10 C9 120.0(3) . . ?
 C11 C10 H10 120.0 . . ?
 C10 C11 H11 119.5 . . ?
 C10 C11 C12 121.0(4) . . ?
 C12 C11 H11 119.5 . . ?
 C7 C12 C16 122.1(3) . . ?
 C11 C12 C7 117.7(3) . . ?
 C11 C12 C16 120.1(3) . . ?
 C12 C16 H16 107.8 . . ?
 C12 C16 C18 110.0(3) . . ?
 C12 C16 C17 113.2(3) . . ?
 C18 C16 H16 107.8 . . ?
 C18 C16 C17 110.0(3) . . ?
 C17 C16 H16 107.8 . . ?
 C16 C18 H18A 109.5 . . ?
 C16 C18 H18B 109.5 . . ?
 C16 C18 H18C 109.5 . . ?
 H18A C18 H18B 109.5 . . ?
 H18A C18 H18C 109.5 . . ?
 H18B C18 H18C 109.5 . . ?
 C16 C17 H17A 109.5 . . ?
 C16 C17 H17B 109.5 . . ?
 C16 C17 H17C 109.5 . . ?
 H17A C17 H17B 109.5 . . ?
 H17A C17 H17C 109.5 . . ?
 H17B C17 H17C 109.5 . . ?
 C4 C6 H6A 109.5 . . ?
 C4 C6 H6B 109.5 . . ?
 C4 C6 H6C 109.5 . . ?
 H6A C6 H6B 109.5 . . ?
 H6A C6 H6C 109.5 . . ?
 H6B C6 H6C 109.5 . . ?
 C20 C19 N3 117.7(3) . . ?
 C24 C19 N3 120.4(3) . . ?
 C24 C19 C20 121.5(3) . . ?
 C20 C25 H25 108.1 . . ?
 C20 C25 C27 113.9(3) . . ?
 C20 C25 C26 110.2(3) . . ?
 C27 C25 H25 108.1 . . ?
 C27 C25 C26 108.3(3) . . ?
 C26 C25 H25 108.1 . . ?
 C25 C27 H27A 109.5 . . ?
 C25 C27 H27B 109.5 . . ?
 C25 C27 H27C 109.5 . . ?
 H27A C27 H27B 109.5 . . ?
 H27A C27 H27C 109.5 . . ?
 H27B C27 H27C 109.5 . . ?
 C25 C26 H26A 109.5 . . ?
 C25 C26 H26B 109.5 . . ?
 C25 C26 H26C 109.5 . . ?
 H26A C26 H26B 109.5 . . ?
 H26A C26 H26C 109.5 . . ?
 H26B C26 H26C 109.5 . . ?
 C21 C22 H22 119.9 . . ?
 C23 C22 C21 120.1(3) . . ?
 C23 C22 H22 119.9 . . ?
 C22 C23 H23 119.3 . . ?
 C22 C23 C24 121.4(3) . . ?
 C24 C23 H23 119.3 . . ?
 C19 C24 C28 123.4(3) . . ?
 C23 C24 C19 117.5(3) . . ?
 C23 C24 C28 118.9(3) . . ?
 C24 C28 H28 108.1 . . ?
 C24 C28 C29 108.7(3) . . ?
 C24 C28 C30 113.7(3) . . ?
 C29 C28 H28 108.1 . . ?
 C30 C28 H28 108.1 . . ?
 C30 C28 C29 109.9(3) . . ?
 C28 C29 H29A 109.5 . . ?
 C28 C29 H29B 109.5 . . ?
 C28 C29 H29C 109.5 . . ?
 H29A C29 H29B 109.5 . . ?
 H29A C29 H29C 109.5 . . ?
 H29B C29 H29C 109.5 . . ?
 C28 C30 H30A 109.5 . . ?
 C28 C30 H30B 109.5 . . ?
 C28 C30 H30C 109.5 . . ?
 H30A C30 H30B 109.5 . . ?
 H30A C30 H30C 109.5 . . ?
 H30B C30 H30C 109.5 . . ?
 C34 C31 Si2 114.2(3) . . ?
 C34 C31 C32 107.2(3) . . ?
 C33 C31 Si2 112.3(3) . . ?
 C33 C31 C34 109.1(3) . . ?
 C33 C31 C32 104.1(3) . . ?
 C32 C31 Si2 109.3(3) . . ?
 C31 C34 H34A 109.5 . . ?
 C31 C34 H34B 109.5 . . ?
 C31 C34 H34C 109.5 . . ?
 H34A C34 H34B 109.5 . . ?
 H34A C34 H34C 109.5 . . ?
 H34B C34 H34C 109.5 . . ?
 C31 C33 H33A 109.5 . . ?
 C31 C33 H33B 109.5 . . ?
 C31 C33 H33C 109.5 . . ?
 H33A C33 H33B 109.5 . . ?
 H33A C33 H33C 109.5 . . ?
 H33B C33 H33C 109.5 . . ?
 C31 C32 H32A 109.5 . . ?
 C31 C32 H32B 109.5 . . ?
 C31 C32 H32C 109.5 . . ?
 H32A C32 H32B 109.5 . . ?
 H32A C32 H32C 109.5 . . ?
 H32B C32 H32C 109.5 . . ?
 C37 C35 Si2 114.2(3) . . ?
 C37 C35 C36 106.3(3) . . ?
 C38 C35 Si2 112.2(3) . . ?
 C38 C35 C37 110.4(3) . . ?
 C38 C35 C36 104.5(3) . . ?
 C36 C35 Si2 108.6(3) . . ?
 C35 C37 H37A 109.5 . . ?
 C35 C37 H37B 109.5 . . ?
 C35 C37 H37C 109.5 . . ?
 H37A C37 H37B 109.5 . . ?
 H37A C37 H37C 109.5 . . ?
 H37B C37 H37C 109.5 . . ?
 C35 C38 H38A 109.5 . . ?
 C35 C38 H38B 109.5 . . ?
 C35 C38 H38C 109.5 . . ?
 H38A C38 H38B 109.5 . . ?
 H38A C38 H38C 109.5 . . ?
 H38B C38 H38C 109.5 . . ?
 C35 C36 H36A 109.5 . . ?
 C35 C36 H36B 109.5 . . ?
 C35 C36 H36C 109.5 . . ?
 H36A C36 H36B 109.5 . . ?
 H36A C36 H36C 109.5 . . ?
 H36B C36 H36C 109.5 . . ?
 C42 C39 Si2 113.9(3) . . ?
 C42 C39 C41 105.1(3) . . ?
 C40 C39 Si2 111.7(3) . . ?
 C40 C39 C42 110.2(3) . . ?
 C40 C39 C41 105.4(3) . . ?
 C41 C39 Si2 109.8(3) . . ?
 C39 C42 H42A 109.5 . . ?
 C39 C42 H42B 109.5 . . ?
 C39 C42 H42C 109.5 . . ?
 H42A C42 H42B 109.5 . . ?
 H42A C42 H42C 109.5 . . ?
 H42B C42 H42C 109.5 . . ?
 C39 C40 H40A 109.5 . . ?
 C39 C40 H40B 109.5 . . ?
 C39 C40 H40C 109.5 . . ?
 H40A C40 H40B 109.5 . . ?
 H40A C40 H40C 109.5 . . ?
 H40B C40 H40C 109.5 . . ?
 C39 C41 H41A 109.5 . . ?
 C39 C41 H41B 109.5 . . ?
 C39 C41 H41C 109.5 . . ?
 H41A C41 H41B 109.5 . . ?
 H41A C41 H41C 109.5 . . ?
 H41B C41 H41C 109.5 . . ?
 C122 C152 Si4 109.6(2) . . ?
 C122 C152 C70 107.1(3) . . ?
 C69 C152 Si4 111.9(2) . . ?
 C69 C152 C122 105.9(3) . . ?
 C69 C152 C70 108.5(3) . . ?
 C70 C152 Si4 113.4(2) . . ?
 C152 C122 H12A 109.5 . . ?
 C152 C122 H12B 109.5 . . ?
 C152 C122 H12C 109.5 . . ?
 H12A C122 H12B 109.5 . . ?
 H12A C122 H12C 109.5 . . ?
 H12B C122 H12C 109.5 . . ?
 C152 C69 H69A 109.5 . . ?
 C152 C69 H69B 109.5 . . ?
 C152 C69 H69C 109.5 . . ?
 H69A C69 H69B 109.5 . . ?
 H69A C69 H69C 109.5 . . ?
 H69B C69 H69C 109.5 . . ?
 C152 C70 H70A 109.5 . . ?
 C152 C70 H70B 109.5 . . ?
 C152 C70 H70C 109.5 . . ?
 H70A C70 H70B 109.5 . . ?
 H70A C70 H70C 109.5 . . ?
 H70B C70 H70C 109.5 . . ?
 C72 C71 Si4 113.9(2) . . ?
 C73 C71 Si4 111.7(2) . . ?
 C73 C71 C72 107.5(3) . . ?
 C74 C71 Si4 109.7(2) . . ?
 C74 C71 C72 108.0(3) . . ?
 C74 C71 C73 105.7(3) . . ?
 C71 C72 H72A 109.5 . . ?
 C71 C72 H72B 109.5 . . ?
 C71 C72 H72C 109.5 . . ?
 H72A C72 H72B 109.5 . . ?
 H72A C72 H72C 109.5 . . ?
 H72B C72 H72C 109.5 . . ?
 C71 C73 H73A 109.5 . . ?
 C71 C73 H73B 109.5 . . ?
 C71 C73 H73C 109.5 . . ?
 H73A C73 H73B 109.5 . . ?
 H73A C73 H73C 109.5 . . ?
 H73B C73 H73C 109.5 . . ?
 C71 C74 H74A 109.5 . . ?
 C71 C74 H74B 109.5 . . ?
 C71 C74 H74C 109.5 . . ?
 H74A C74 H74B 109.5 . . ?
 H74A C74 H74C 109.5 . . ?
 H74B C74 H74C 109.5 . . ?
 C76 C75 Si4 110.2(2) . . ?
 C77 C75 Si4 113.9(2) . . ?
 C77 C75 C76 108.0(3) . . ?
 C78 C75 Si4 110.8(2) . . ?
 C78 C75 C76 104.9(3) . . ?
 C78 C75 C77 108.6(3) . . ?
 C75 C76 H76A 109.5 . . ?
 C75 C76 H76B 109.5 . . ?
 C75 C76 H76C 109.5 . . ?
 H76A C76 H76B 109.5 . . ?
 H76A C76 H76C 109.5 . . ?
 H76B C76 H76C 109.5 . . ?
 C75 C77 H77A 109.5 . . ?
 C75 C77 H77B 109.5 . . ?
 C75 C77 H77C 109.5 . . ?
 H77A C77 H77B 109.5 . . ?
 H77A C77 H77C 109.5 . . ?
 H77B C77 H77C 109.5 . . ?
 C75 C78 H78A 109.5 . . ?
 C75 C78 H78B 109.5 . . ?
 C75 C78 H78C 109.5 . . ?
 H78A C78 H78B 109.5 . . ?
 H78A C78 H78C 109.5 . . ?
 H78B C78 H78C 109.5 . . ?
 N8 C79 N9 129.1(3) . . ?
 N8 C79 N10 126.4(3) . . ?
 N10 C79 N9 104.3(3) . . ?
 N9 C80 C81 121.8(3) . . ?
 C82 C80 N9 107.6(3) . . ?
 C82 C80 C81 130.4(3) . . ?
 C80 C81 H81A 109.5 . . ?
 C80 C81 H81B 109.5 . . ?
 C80 C81 H81C 109.5 . . ?
 H81A C81 H81B 109.5 . . ?
 H81A C81 H81C 109.5 . . ?
 H81B C81 H81C 109.5 . . ?
 N10 C82 C83 121.6(3) . . ?
 C80 C82 N10 107.5(3) . . ?
 C80 C82 C83 130.9(3) . . ?
 C82 C83 H83A 109.5 . . ?
 C82 C83 H83B 109.5 . . ?
 C82 C83 H83C 109.5 . . ?
 H83A C83 H83B 109.5 . . ?
 H83A C83 H83C 109.5 . . ?
 H83B C83 H83C 109.5 . . ?
 C85 C84 N10 119.3(3) . . ?
 C85 C84 C89 121.3(3) . . ?
 C89 C84 N10 119.4(3) . . ?
 C84 C85 C86 118.3(3) . . ?
 C84 C85 C93 122.2(3) . . ?
 C86 C85 C93 119.4(3) . . ?
 C85 C86 H86 119.4 . . ?
 C87 C86 C85 121.2(4) . . ?
 C87 C86 H86 119.4 . . ?
 C86 C87 H87 120.1 . . ?
 C88 C87 C86 119.9(3) . . ?
 C88 C87 H87 120.1 . . ?
 C87 C88 H88 119.4 . . ?
 C87 C88 C89 121.3(4) . . ?
 C89 C88 H88 119.4 . . ?
 C84 C89 C90 121.6(3) . . ?
 C88 C89 C84 118.1(3) . . ?
 C88 C89 C90 120.2(3) . . ?
 C89 C90 H90 108.1 . . ?
 C89 C90 C91 112.5(3) . . ?
 C91 C90 H90 108.1 . . ?
 C92 C90 C89 109.0(4) . . ?
 C92 C90 H90 108.1 . . ?
 C92 C90 C91 110.9(4) . . ?
 C90 C91 H91A 109.5 . . ?
 C90 C91 H91B 109.5 . . ?
 C90 C91 H91C 109.5 . . ?
 H91A C91 H91B 109.5 . . ?
 H91A C91 H91C 109.5 . . ?
 H91B C91 H91C 109.5 . . ?
 C90 C92 H92A 109.5 . . ?
 C90 C92 H92B 109.5 . . ?
 C90 C92 H92C 109.5 . . ?
 H92A C92 H92B 109.5 . . ?
 H92A C92 H92C 109.5 . . ?
 H92B C92 H92C 109.5 . . ?
 C85 C93 H93 104.2 . . ?
 C85 C93 H93A 111.2 . . ?
 C85 C93 C95A 104.5(8) . . ?
 C94 C93 C85 113.7(4) . . ?
 C94 C93 H93 104.2 . . ?
 C94 C93 H93A 111.2 . . ?
 C94 C93 C95A 104.8(8) . . ?
 C95 C93 C85 115.1(8) . . ?
 C95 C93 H93 104.2 . . ?
 C95 C93 C94 113.6(8) . . ?
 C95A C93 H93A 111.2 . . ?
 C93 C94 H94A 109.5 . . ?
 C93 C94 H94B 109.5 . . ?
 C93 C94 H94C 109.5 . . ?
 H94A C94 H94B 109.5 . . ?
 H94A C94 H94C 109.5 . . ?
 H94B C94 H94C 109.5 . . ?
 C93 C95 H95A 109.5 . . ?
 C93 C95 H95B 109.5 . . ?
 C93 C95 H95C 109.5 . . ?
 H95A C95 H95B 109.5 . . ?
 H95A C95 H95C 109.5 . . ?
 H95B C95 H95C 109.5 . . ?
 C97 C96 N9 118.1(3) . . ?
 C97 C96 C104 122.6(3) . . ?
 C104 C96 N9 119.3(3) . . ?
 C96 C97 C98 122.0(3) . . ?
 C101 C97 C96 118.0(3) . . ?
 C101 C97 C98 119.9(3) . . ?
 C97 C98 H98 108.1 . . ?
 C97 C98 C100 112.3(3) . . ?
 C99 C98 C97 110.3(3) . . ?
 C99 C98 H98 108.1 . . ?
 C99 C98 C100 109.9(3) . . ?
 C100 C98 H98 108.1 . . ?
 C98 C99 H99A 109.5 . . ?
 C98 C99 H99B 109.5 . . ?
 C98 C99 H99C 109.5 . . ?
 H99A C99 H99B 109.5 . . ?
 H99A C99 H99C 109.5 . . ?
 H99B C99 H99C 109.5 . . ?
 C98 C100 H10A 109.5 . . ?
 C98 C100 H10B 109.5 . . ?
 C98 C100 H10C 109.5 . . ?
 H10A C100 H10B 109.5 . . ?
 H10A C100 H10C 109.5 . . ?
 H10B C100 H10C 109.5 . . ?
 C97 C101 H101 119.8 . . ?
 C102 C101 C97 120.4(3) . . ?
 C102 C101 H101 119.8 . . ?
 C101 C102 H102 119.6 . . ?
 C103 C102 C101 120.7(3) . . ?
 C103 C102 H102 119.6 . . ?
 C102 C103 H103 119.4 . . ?
 C102 C103 C104 121.1(3) . . ?
 C104 C103 H103 119.4 . . ?
 C96 C104 C105 122.5(3) . . ?
 C103 C104 C96 117.0(3) . . ?
 C103 C104 C105 120.5(3) . . ?
 C104 C105 H105 105.4 . . ?
 C104 C105 H10D 111.1 . . ?
 C104 C105 C107 111.5(6) . . ?
 C104 C105 C160 109.1(9) . . ?
 C106 C105 C104 113.5(3) . . ?
 C106 C105 H105 105.4 . . ?
 C106 C105 H10D 111.1 . . ?
 C106 C105 C107 114.8(7) . . ?
 C106 C105 C160 100.6(11) . . ?
 C107 C105 H105 105.4 . . ?
 C160 C105 H10D 111.1 . . ?
 C105 C106 H10E 109.5 . . ?
 C105 C106 H10F 109.5 . . ?
 C105 C106 H10G 109.5 . . ?
 H10E C106 H10F 109.5 . . ?
 H10E C106 H10G 109.5 . . ?
 H10F C106 H10G 109.5 . . ?
 C105 C107 H10H 109.5 . . ?
 C105 C107 H10I 109.5 . . ?
 C105 C107 H10J 109.5 . . ?
 H10H C107 H10I 109.5 . . ?
 H10H C107 H10J 109.5 . . ?
 H10I C107 H10J 109.5 . . ?
 N11 C108 Au2 129.9(2) . . ?
 N122 C108 Au2 126.5(2) . . ?
 N122 C108 N11 103.6(3) . . ?
 C110 C109 N11 118.0(3) . . ?
 C110 C109 C114 123.5(3) . . ?
 C114 C109 N11 118.4(3) . . ?
 C109 C110 C111 116.9(4) . . ?
 C109 C110 C118 121.4(3) . . ?
 C111 C110 C118 121.6(3) . . ?
 C110 C111 H111 119.4 . . ?
 C112 C111 C110 121.1(4) . . ?
 C112 C111 H111 119.4 . . ?
 C111 C112 H112 119.9 . . ?
 C111 C112 C113 120.1(4) . . ?
 C113 C112 H112 119.9 . . ?
 C112 C113 H113 119.1 . . ?
 C112 C113 C114 121.8(4) . . ?
 C114 C113 H113 119.1 . . ?
 C109 C114 C115 123.0(3) . . ?
 C113 C114 C109 116.4(4) . . ?
 C113 C114 C115 120.5(3) . . ?
 C114 C115 H115 107.8 . . ?
 C114 C115 C116 109.2(3) . . ?
 C114 C115 C117 113.6(3) . . ?
 C116 C115 H115 107.8 . . ?
 C116 C115 C117 110.5(3) . . ?
 C117 C115 H115 107.8 . . ?
 C115 C116 H11A 109.5 . . ?
 C115 C116 H11B 109.5 . . ?
 C115 C116 H11C 109.5 . . ?
 H11A C116 H11B 109.5 . . ?
 H11A C116 H11C 109.5 . . ?
 H11B C116 H11C 109.5 . . ?
 C115 C117 H11D 109.5 . . ?
 C115 C117 H11E 109.5 . . ?
 C115 C117 H11F 109.5 . . ?
 H11D C117 H11E 109.5 . . ?
 H11D C117 H11F 109.5 . . ?
 H11E C117 H11F 109.5 . . ?
 C110 C118 H118 108.9 . . ?
 C110 C118 H11G 104.7 . . ?
 C110 C118 C119 109.8(9) . . ?
 C110 C118 C161 113.5(14) . . ?
 C119 C118 H118 108.9 . . ?
 C120 C118 C110 109.9(11) . . ?
 C120 C118 H118 108.9 . . ?
 C120 C118 C119 110.3(14) . . ?
 C162 C118 C110 117.6(13) . . ?
 C162 C118 H11G 104.7 . . ?
 C162 C118 C161 110.1(18) . . ?
 C161 C118 H11G 104.7 . . ?
 C118 C119 H11H 109.5 . . ?
 C118 C119 H11I 109.5 . . ?
 C118 C119 H11J 109.5 . . ?
 H11H C119 H11I 109.5 . . ?
 H11H C119 H11J 109.5 . . ?
 H11I C119 H11J 109.5 . . ?
 C118 C120 H12D 109.5 . . ?
 C118 C120 H12E 109.5 . . ?
 C118 C120 H12F 109.5 . . ?
 H12D C120 H12E 109.5 . . ?
 H12D C120 H12F 109.5 . . ?
 H12E C120 H12F 109.5 . . ?
 N11 C121 H121 126.4 . . ?
 C151 C121 N11 107.1(3) . . ?
 C151 C121 H121 126.4 . . ?
 C151 N122 C150 121.5(3) . . ?
 C108 N122 C151 111.6(3) . . ?
 C108 N122 C150 126.8(3) . . ?
 C150 C123 C124 122.0(3) . . ?
 C127 C123 C150 116.7(3) . . ?
 C127 C123 C124 121.3(3) . . ?
 C123 C124 H124 107.5 . . ?
 C123 C124 C125 110.9(3) . . ?
 C123 C124 C126 114.2(3) . . ?
 C125 C124 H124 107.5 . . ?
 C126 C124 H124 107.5 . . ?
 C126 C124 C125 109.0(3) . . ?
 C124 C125 H12G 109.5 . . ?
 C124 C125 H12H 109.5 . . ?
 C124 C125 H12I 109.5 . . ?
 H12G C125 H12H 109.5 . . ?
 H12G C125 H12I 109.5 . . ?
 H12H C125 H12I 109.5 . . ?
 C124 C126 H12J 109.5 . . ?
 C124 C126 H12K 109.5 . . ?
 C124 C126 H12L 109.5 . . ?
 H12J C126 H12K 109.5 . . ?
 H12J C126 H12L 109.5 . . ?
 H12K C126 H12L 109.5 . . ?
 C123 C127 H127 119.4 . . ?
 C128 C127 C123 121.2(3) . . ?
 C128 C127 H127 119.4 . . ?
 C127 C128 H128 119.5 . . ?
 C127 C128 C129 121.0(3) . . ?
 C129 C128 H128 119.5 . . ?
 C128 C129 H129 119.6 . . ?
 C128 C129 C130 120.8(3) . . ?
 C130 C129 H129 119.6 . . ?
 C150 C130 C129 116.7(3) . . ?
 C150 C130 C131 123.2(3) . . ?
 C129 C130 C131 120.0(3) . . ?
 C130 C131 H131 107.9 . . ?
 C130 C131 H13A 107.6 . . ?
 C130 C131 C132 111.2(5) . . ?
 C130 C131 C158 109.6(8) . . ?
 C132 C131 H131 107.9 . . ?
 C133 C131 C130 110.6(4) . . ?
 C133 C131 H131 107.9 . . ?
 C133 C131 C132 111.1(5) . . ?
 C159 C131 C130 115.9(10) . . ?
 C159 C131 H13A 107.6 . . ?
 C159 C131 C158 108.1(11) . . ?
 C158 C131 H13A 107.6 . . ?
 C131 C132 H13B 109.5 . . ?
 C131 C132 H13C 109.5 . . ?
 C131 C132 H13D 109.5 . . ?
 H13B C132 H13C 109.5 . . ?
 H13B C132 H13D 109.5 . . ?
 H13C C132 H13D 109.5 . . ?
 C131 C133 H13E 109.5 . . ?
 C131 C133 H13F 109.5 . . ?
 C131 C133 H13G 109.5 . . ?
 H13E C133 H13F 109.5 . . ?
 H13E C133 H13G 109.5 . . ?
 H13F C133 H13G 109.5 . . ?
 H13H C134 H13I 109.5 . . ?
 H13H C134 H13J 109.5 . . ?
 H13I C134 H13J 109.5 . . ?
 C135 C134 H13H 109.5 . . ?
 C135 C134 H13I 109.5 . . ?
 C135 C134 H13J 109.5 . . ?
 C134 C135 H13K 108.6 . . ?
 C134 C135 H13L 108.6 . . ?
 C134 C135 C136 114.6(7) . . ?
 H13K C135 H13L 107.6 . . ?
 C136 C135 H13K 108.6 . . ?
 C136 C135 H13L 108.6 . . ?
 C135 C136 H13M 108.7 . . ?
 C135 C136 H13N 108.7 . . ?
 H13M C136 H13N 107.6 . . ?
 C137 C136 C135 114.1(6) . . ?
 C137 C136 H13M 108.7 . . ?
 C137 C136 H13N 108.7 . . ?
 C136 C137 H13O 108.9 . . ?
 C136 C137 H13P 108.9 . . ?
 C136 C137 C154 113.3(7) . . ?
 H13O C137 H13P 107.7 . . ?
 C154 C137 H13O 108.9 . . ?
 C154 C137 H13P 108.9 . . ?
 H13Q C138 H13R 109.5 . . ?
 H13Q C138 H13S 109.5 . . ?
 H13R C138 H13S 109.5 . . ?
 C155 C138 H13Q 109.5 . . ?
 C155 C138 H13R 109.5 . . ?
 C155 C138 H13S 109.5 . . ?
 C140 C139 H139 119.9 . . ?
 C140 C139 C143 120.3(4) . . ?
 C143 C139 H139 119.9 . . ?
 C139 C140 H140 119.6 . . ?
 C141 C140 C139 120.7(4) . . ?
 C141 C140 H140 119.6 . . ?
 C140 C141 H141 120.4 . . ?
 C140 C141 C142 119.1(4) . . ?
 C142 C141 H141 120.4 . . ?
 C141 C142 H142 120.1 . . ?
 C144 C142 C141 119.9(4) . . ?
 C144 C142 H142 120.1 . . ?
 C139 C143 H143 120.4 . . ?
 C144 C143 C139 119.3(4) . . ?
 C144 C143 H143 120.4 . . ?
 C142 C144 H144 119.6 . . ?
 C143 C144 C142 120.7(4) . . ?
 C143 C144 H144 119.6 . . ?
 H14D C145 H14E 109.5 . . ?
 H14D C145 H14F 109.5 . . ?
 H14E C145 H14F 109.5 . . ?
 C146 C145 H14D 109.5 . . ?
 C146 C145 H14E 109.5 . . ?
 C146 C145 H14F 109.5 . . ?
 C145 C146 H14G 109.0 . . ?
 C145 C146 H14H 109.0 . . ?
 H14G C146 H14H 107.8 . . ?
 C147 C146 C145 112.7(6) . . ?
 C147 C146 H14G 109.0 . . ?
 C147 C146 H14H 109.0 . . ?
 C146 C147 H14I 108.3 . . ?
 C146 C147 H14J 108.3 . . ?
 C146 C147 C148 115.9(5) . . ?
 H14I C147 H14J 107.4 . . ?
 C148 C147 H14I 108.3 . . ?
 C148 C147 H14J 108.3 . . ?
 C147 C148 H14K 108.7 . . ?
 C147 C148 H14L 108.7 . . ?
 H14K C148 H14L 107.6 . . ?
 C149 C148 C147 114.0(5) . . ?
 C149 C148 H14K 108.7 . . ?
 C149 C148 H14L 108.7 . . ?
 C148 C149 H14M 109.5 . . ?
 C148 C149 H14N 109.5 . . ?
 C148 C149 H14O 109.5 . . ?
 H14M C149 H14N 109.5 . . ?
 H14M C149 H14O 109.5 . . ?
 H14N C149 H14O 109.5 . . ?
 C93 C95A H95D 109.5 . . ?
 C93 C95A H95E 109.5 . . ?
 C93 C95A H95F 109.5 . . ?
 H95D C95A H95E 109.5 . . ?
 H95D C95A H95F 109.5 . . ?
 H95E C95A H95F 109.5 . . ?
 C138 C155 H15M 111.1 . . ?
 C138 C155 H15N 111.1 . . ?
 C138 C155 C156 103.5(16) . . ?
 H15M C155 H15N 109.0 . . ?
 C156 C155 H15M 111.1 . . ?
 C156 C155 H15N 111.1 . . ?
 C155 C156 H15O 110.0 . . ?
 C155 C156 H15P 110.0 . . ?
 H15O C156 H15P 108.4 . . ?
 C153 C156 C155 108.5(17) . . ?
 C153 C156 H15O 110.0 . . ?
 C153 C156 H15P 110.0 . . ?
 C137 C154 H15J 109.5 . . ?
 C137 C154 H15K 109.5 . . ?
 C137 C154 H15L 109.5 . . ?
 H15J C154 H15K 109.5 . . ?
 H15J C154 H15L 109.5 . . ?
 H15K C154 H15L 109.5 . . ?
 C156 C153 H15Q 110.2 . . ?
 C156 C153 H15R 110.2 . . ?
 C156 C153 C157 107.6(19) . . ?
 H15Q C153 H15R 108.5 . . ?
 C157 C153 H15Q 110.2 . . ?
 C157 C153 H15R 110.2 . . ?
 C153 C157 H15S 109.5 . . ?
 C153 C157 H15T 109.5 . . ?
 C153 C157 H15U 109.5 . . ?
 H15S C157 H15T 109.5 . . ?
 H15S C157 H15U 109.5 . . ?
 H15T C157 H15U 109.5 . . ?
 C131 C159 H15A 109.5 . . ?
 C131 C159 H15B 109.5 . . ?
 C131 C159 H15C 109.5 . . ?
 H15A C159 H15B 109.5 . . ?
 H15A C159 H15C 109.5 . . ?
 H15B C159 H15C 109.5 . . ?
 C131 C158 H15D 109.5 . . ?
 C131 C158 H15E 109.5 . . ?
 C131 C158 H15F 109.5 . . ?
 H15D C158 H15E 109.5 . . ?
 H15D C158 H15F 109.5 . . ?
 H15E C158 H15F 109.5 . . ?
 C105 C160 H16A 109.5 . . ?
 C105 C160 H16B 109.5 . . ?
 C105 C160 H16C 109.5 . . ?
 H16A C160 H16B 109.5 . . ?
 H16A C160 H16C 109.5 . . ?
 H16B C160 H16C 109.5 . . ?
 C118 C162 H16D 109.5 . . ?
 C118 C162 H16E 109.5 . . ?
 C118 C162 H16F 109.5 . . ?
 H16D C162 H16E 109.5 . . ?
 H16D C162 H16F 109.5 . . ?
 H16E C162 H16F 109.5 . . ?
 C118 C161 H16G 109.5 . . ?
 C118 C161 H16H 109.5 . . ?
 C118 C161 H16I 109.5 . . ?
 H16G C161 H16H 109.5 . . ?
 H16G C161 H16I 109.5 . . ?
 H16H C161 H16I 109.5 . . ?

loop_
  _geom_torsion_atom_site_label_1
  _geom_torsion_atom_site_label_2
  _geom_torsion_atom_site_label_3
  _geom_torsion_atom_site_label_4
  _geom_torsion
  _geom_torsion_site_symmetry_1
  _geom_torsion_site_symmetry_2
  _geom_torsion_site_symmetry_3
  _geom_torsion_site_symmetry_4
  _geom_torsion_publ_flag
 Au1 Si1 N1 C2 140.6(4) . . . . ?
 Au2 Si3 N8 C79 140.5(5) . . . . ?
 Au2 C108 N122 C151 -178.7(2) . . . . ?
 Au2 C108 N122 C150 2.9(5) . . . . ?
 Si1 N1 C2 N3 -38.9(6) . . . . ?
 Si1 N1 C2 N2 148.2(3) . . . . ?
 P1 Si1 N1 C2 -43.8(4) . . . . ?
 Si3 N8 C79 N9 -47.5(7) . . . . ?
 Si3 N8 C79 N10 138.3(4) . . . . ?
 P2 Si3 N8 C79 -42.0(5) . . . . ?
 N5 C57 C62 C66 1.2(5) . . . . ?
 N5 C57 C62 C61 -175.9(3) . . . . ?
 N5 C57 C58 C59 175.6(3) . . . . ?
 N5 C57 C58 C63 -4.9(5) . . . . ?
 N5 C56 C55 N4 0.8(4) . . . . ?
 N4 C43 C48 C47 -177.9(3) . . . . ?
 N4 C43 C48 C52 -0.8(5) . . . . ?
 N4 C43 C44 C45 177.9(3) . . . . ?
 N4 C43 C44 C49 -2.9(5) . . . . ?
 N3 C4 C3 N2 0.8(3) . . . . ?
 N3 C4 C3 C5 -177.0(3) . . . . ?
 N3 C19 C24 C23 -168.0(3) . . . . ?
 N3 C19 C24 C28 16.5(5) . . . . ?
 N2 C7 C8 C13 -3.2(5) . . . . ?
 N2 C7 C8 C9 178.0(3) . . . . ?
 N2 C7 C12 C11 -178.7(3) . . . . ?
 N2 C7 C12 C16 -1.5(5) . . . . ?
 C20 C21 C22 C23 2.9(5) . . . . ?
 C20 C19 C24 C23 5.3(5) . . . . ?
 C20 C19 C24 C28 -170.3(3) . . . . ?
 C21 C20 C19 N3 166.9(3) . . . . ?
 C21 C20 C19 C24 -6.5(5) . . . . ?
 C21 C20 C25 C27 -20.6(5) . . . . ?
 C21 C20 C25 C26 101.3(4) . . . . ?
 C21 C22 C23 C24 -4.2(5) . . . . ?
 N9 C80 C82 N10 1.1(4) . . . . ?
 N9 C80 C82 C83 -177.6(3) . . . . ?
 N9 C96 C97 C98 -2.0(5) . . . . ?
 N9 C96 C97 C101 176.0(3) . . . . ?
 N9 C96 C104 C103 -175.6(3) . . . . ?
 N9 C96 C104 C105 5.7(5) . . . . ?
 N10 C84 C85 C86 179.5(3) . . . . ?
 N10 C84 C85 C93 -2.5(6) . . . . ?
 N10 C84 C89 C88 -179.9(3) . . . . ?
 N10 C84 C89 C90 -2.3(5) . . . . ?
 N11 C108 N122 C151 0.0(3) . . . . ?
 N11 C108 N122 C150 -178.4(3) . . . . ?
 N11 C109 C110 C111 176.3(3) . . . . ?
 N11 C109 C110 C118 -4.2(5) . . . . ?
 N11 C109 C114 C113 -176.8(3) . . . . ?
 N11 C109 C114 C115 -0.5(5) . . . . ?
 C150 C123 C124 C125 -75.0(4) . . . . ?
 C150 C123 C124 C126 161.5(3) . . . . ?
 C150 C123 C127 C128 0.6(5) . . . . ?
 C150 C130 C131 C132 126.4(6) . . . . ?
 C150 C130 C131 C133 -109.7(7) . . . . ?
 C150 C130 C131 C159 153.4(15) . . . . ?
 C150 C130 C131 C158 -83.9(12) . . . . ?
 C1 N5 C57 C62 -67.9(4) . . . . ?
 C1 N5 C57 C58 116.9(4) . . . . ?
 C1 N5 C56 C55 -0.9(4) . . . . ?
 C1 N4 C55 C56 -0.5(4) . . . . ?
 C1 N4 C43 C48 -74.3(4) . . . . ?
 C1 N4 C43 C44 107.5(4) . . . . ?
 C57 N5 C1 Au1 -8.4(5) . . . . ?
 C57 N5 C1 N4 177.1(3) . . . . ?
 C57 N5 C56 C55 -177.6(3) . . . . ?
 C57 C62 C66 C68 -93.0(4) . . . . ?
 C57 C62 C66 C67 141.8(4) . . . . ?
 C57 C62 C61 C60 0.6(5) . . . . ?
 C57 C58 C63 C65 158.7(4) . . . . ?
 C57 C58 C63 C64 -75.7(5) . . . . ?
 C62 C57 C58 C59 0.7(5) . . . . ?
 C62 C57 C58 C63 -179.8(3) . . . . ?
 C62 C61 C60 C59 0.0(5) . . . . ?
 C66 C62 C61 C60 -176.6(3) . . . . ?
 C61 C62 C66 C68 84.0(5) . . . . ?
 C61 C62 C66 C67 -41.2(5) . . . . ?
 C61 C60 C59 C58 -0.2(5) . . . . ?
 C60 C59 C58 C57 -0.1(5) . . . . ?
 C60 C59 C58 C63 -179.6(3) . . . . ?
 C59 C58 C63 C65 -21.8(5) . . . . ?
 C59 C58 C63 C64 103.8(4) . . . . ?
 C58 C57 C62 C66 176.1(3) . . . . ?
 C58 C57 C62 C61 -0.9(5) . . . . ?
 C56 N5 C1 Au1 175.0(2) . . . . ?
 C56 N5 C1 N4 0.5(4) . . . . ?
 C56 N5 C57 C62 108.4(4) . . . . ?
 C56 N5 C57 C58 -66.8(4) . . . . ?
 C55 N4 C1 Au1 -175.1(2) . . . . ?
 C55 N4 C1 N5 0.0(4) . . . . ?
 C55 N4 C43 C48 111.9(4) . . . . ?
 C55 N4 C43 C44 -66.3(4) . . . . ?
 C43 N4 C1 Au1 10.5(5) . . . . ?
 C43 N4 C1 N5 -174.4(3) . . . . ?
 C43 N4 C55 C56 174.1(3) . . . . ?
 C43 C48 C47 C46 -0.2(5) . . . . ?
 C43 C48 C52 C54 -89.5(4) . . . . ?
 C43 C48 C52 C53 145.1(4) . . . . ?
 C43 C44 C49 C51 134.2(4) . . . . ?
 C43 C44 C49 C50 -99.4(5) . . . . ?
 C48 C43 C44 C45 -0.2(5) . . . . ?
 C48 C43 C44 C49 179.0(3) . . . . ?
 C48 C47 C46 C45 0.3(6) . . . . ?
 C47 C48 C52 C54 87.5(4) . . . . ?
 C47 C48 C52 C53 -37.9(5) . . . . ?
 C47 C46 C45 C44 -0.3(6) . . . . ?
 C46 C45 C44 C43 0.3(5) . . . . ?
 C46 C45 C44 C49 -179.0(4) . . . . ?
 C45 C44 C49 C51 -46.6(5) . . . . ?
 C45 C44 C49 C50 79.9(5) . . . . ?
 C44 C43 C48 C47 0.2(5) . . . . ?
 C44 C43 C48 C52 177.3(3) . . . . ?
 C52 C48 C47 C46 -177.4(3) . . . . ?
 C2 N3 C4 C3 -2.9(4) . . . . ?
 C2 N3 C4 C6 177.3(3) . . . . ?
 C2 N3 C19 C20 -62.8(4) . . . . ?
 C2 N3 C19 C24 110.7(3) . . . . ?
 C2 N2 C3 C4 1.6(4) . . . . ?
 C2 N2 C3 C5 179.7(3) . . . . ?
 C2 N2 C7 C8 -83.4(4) . . . . ?
 C2 N2 C7 C12 94.8(4) . . . . ?
 C4 N3 C2 N1 -170.3(3) . . . . ?
 C4 N3 C2 N2 3.7(3) . . . . ?
 C4 N3 C19 C20 106.1(4) . . . . ?
 C4 N3 C19 C24 -80.4(4) . . . . ?
 C3 N2 C2 N1 171.1(3) . . . . ?
 C3 N2 C2 N3 -3.3(3) . . . . ?
 C3 N2 C7 C8 101.5(4) . . . . ?
 C3 N2 C7 C12 -80.3(4) . . . . ?
 C7 N2 C2 N1 -4.7(5) . . . . ?
 C7 N2 C2 N3 -179.1(3) . . . . ?
 C7 N2 C3 C4 177.1(3) . . . . ?
 C7 N2 C3 C5 -4.8(5) . . . . ?
 C7 C8 C13 C14 -109.0(4) . . . . ?
 C7 C8 C13 C15 127.2(4) . . . . ?
 C7 C8 C9 C10 0.4(6) . . . . ?
 C7 C12 C16 C18 -95.9(4) . . . . ?
 C7 C12 C16 C17 140.6(3) . . . . ?
 C8 C7 C12 C11 -0.6(5) . . . . ?
 C8 C7 C12 C16 176.6(3) . . . . ?
 C8 C9 C10 C11 0.0(6) . . . . ?
 C13 C8 C9 C10 -178.4(4) . . . . ?
 C9 C8 C13 C14 69.7(5) . . . . ?
 C9 C8 C13 C15 -54.1(5) . . . . ?
 C9 C10 C11 C12 -0.8(6) . . . . ?
 C10 C11 C12 C7 1.1(5) . . . . ?
 C10 C11 C12 C16 -176.3(3) . . . . ?
 C11 C12 C16 C18 81.3(4) . . . . ?
 C11 C12 C16 C17 -42.2(4) . . . . ?
 C12 C7 C8 C13 178.7(3) . . . . ?
 C12 C7 C8 C9 -0.1(5) . . . . ?
 C6 C4 C3 N2 -179.4(3) . . . . ?
 C6 C4 C3 C5 2.8(6) . . . . ?
 C19 N3 C2 N1 0.6(5) . . . . ?
 C19 N3 C2 N2 174.6(3) . . . . ?
 C19 N3 C4 C3 -172.7(3) . . . . ?
 C19 N3 C4 C6 7.4(5) . . . . ?
 C19 C20 C21 C22 2.3(5) . . . . ?
 C19 C20 C25 C27 161.0(3) . . . . ?
 C19 C20 C25 C26 -77.1(4) . . . . ?
 C19 C24 C28 C29 110.0(3) . . . . ?
 C19 C24 C28 C30 -127.2(3) . . . . ?
 C25 C20 C21 C22 -176.1(3) . . . . ?
 C25 C20 C19 N3 -14.6(4) . . . . ?
 C25 C20 C19 C24 172.0(3) . . . . ?
 C22 C23 C24 C19 0.2(5) . . . . ?
 C22 C23 C24 C28 175.9(3) . . . . ?
 C23 C24 C28 C29 -65.5(4) . . . . ?
 C23 C24 C28 C30 57.3(4) . . . . ?
 C79 N9 C80 C81 171.3(3) . . . . ?
 C79 N9 C80 C82 -4.5(4) . . . . ?
 C79 N9 C96 C97 -83.9(4) . . . . ?
 C79 N9 C96 C104 94.1(4) . . . . ?
 C79 N10 C82 C80 2.7(4) . . . . ?
 C79 N10 C82 C83 -178.5(3) . . . . ?
 C79 N10 C84 C85 -79.4(4) . . . . ?
 C79 N10 C84 C89 99.1(4) . . . . ?
 C80 N9 C79 N8 -169.3(3) . . . . ?
 C80 N9 C79 N10 5.9(3) . . . . ?
 C80 N9 C96 C97 79.4(4) . . . . ?
 C80 N9 C96 C104 -102.6(4) . . . . ?
 C81 C80 C82 N10 -174.2(3) . . . . ?
 C81 C80 C82 C83 7.1(7) . . . . ?
 C82 N10 C79 N8 170.1(3) . . . . ?
 C82 N10 C79 N9 -5.2(3) . . . . ?
 C82 N10 C84 C85 103.3(4) . . . . ?
 C82 N10 C84 C89 -78.2(4) . . . . ?
 C84 N10 C79 N8 -7.6(5) . . . . ?
 C84 N10 C79 N9 177.1(3) . . . . ?
 C84 N10 C82 C80 -179.8(3) . . . . ?
 C84 N10 C82 C83 -0.9(5) . . . . ?
 C84 C85 C86 C87 0.2(6) . . . . ?
 C84 C85 C93 C94 144.7(4) . . . . ?
 C84 C85 C93 C95 -81.7(10) . . . . ?
 C84 C85 C93 C95A -101.6(9) . . . . ?
 C84 C89 C90 C91 139.5(4) . . . . ?
 C84 C89 C90 C92 -97.1(4) . . . . ?
 C85 C84 C89 C88 -1.5(5) . . . . ?
 C85 C84 C89 C90 176.1(3) . . . . ?
 C85 C86 C87 C88 -1.0(7) . . . . ?
 C86 C85 C93 C94 -37.3(6) . . . . ?
 C86 C85 C93 C95 96.3(10) . . . . ?
 C86 C85 C93 C95A 76.4(9) . . . . ?
 C86 C87 C88 C89 0.7(6) . . . . ?
 C87 C88 C89 C84 0.6(6) . . . . ?
 C87 C88 C89 C90 -177.1(4) . . . . ?
 C88 C89 C90 C91 -43.0(5) . . . . ?
 C88 C89 C90 C92 80.5(5) . . . . ?
 C89 C84 C85 C86 1.1(6) . . . . ?
 C89 C84 C85 C93 179.1(4) . . . . ?
 C93 C85 C86 C87 -177.9(4) . . . . ?
 C96 N9 C79 N8 -3.6(5) . . . . ?
 C96 N9 C79 N10 171.6(3) . . . . ?
 C96 N9 C80 C81 6.2(5) . . . . ?
 C96 N9 C80 C82 -169.6(3) . . . . ?
 C96 C97 C98 C99 103.5(4) . . . . ?
 C96 C97 C98 C100 -133.5(4) . . . . ?
 C96 C97 C101 C102 0.2(5) . . . . ?
 C96 C104 C105 C106 -156.4(3) . . . . ?
 C96 C104 C105 C107 72.2(7) . . . . ?
 C96 C104 C105 C160 92.4(13) . . . . ?
 C97 C96 C104 C103 2.3(5) . . . . ?
 C97 C96 C104 C105 -176.5(3) . . . . ?
 C97 C101 C102 C103 1.1(6) . . . . ?
 C98 C97 C101 C102 178.2(3) . . . . ?
 C101 C97 C98 C99 -74.4(4) . . . . ?
 C101 C97 C98 C100 48.6(5) . . . . ?
 C101 C102 C103 C104 -0.7(6) . . . . ?
 C102 C103 C104 C96 -0.9(5) . . . . ?
 C102 C103 C104 C105 177.9(3) . . . . ?
 C103 C104 C105 C106 24.9(5) . . . . ?
 C103 C104 C105 C107 -106.5(6) . . . . ?
 C103 C104 C105 C160 -86.4(13) . . . . ?
 C104 C96 C97 C98 -179.9(3) . . . . ?
 C104 C96 C97 C101 -1.9(5) . . . . ?
 C108 N11 C109 C110 111.4(4) . . . . ?
 C108 N11 C109 C114 -72.6(4) . . . . ?
 C108 N11 C121 C151 -0.5(4) . . . . ?
 C109 N11 C108 Au2 -1.3(5) . . . . ?
 C109 N11 C108 N122 -179.8(3) . . . . ?
 C109 N11 C121 C151 179.7(3) . . . . ?
 C109 C110 C111 C112 0.3(5) . . . . ?
 C109 C110 C118 C119 166.0(8) . . . . ?
 C109 C110 C118 C120 -72.5(14) . . . . ?
 C109 C110 C118 C162 154.1(14) . . . . ?
 C109 C110 C118 C161 -75.4(17) . . . . ?
 C109 C114 C115 C116 -90.1(4) . . . . ?
 C109 C114 C115 C117 146.1(4) . . . . ?
 C110 C109 C114 C113 -1.0(5) . . . . ?
 C110 C109 C114 C115 175.4(3) . . . . ?
 C110 C111 C112 C113 -0.4(6) . . . . ?
 C111 C110 C118 C119 -14.5(9) . . . . ?
 C111 C110 C118 C120 107.0(14) . . . . ?
 C111 C110 C118 C162 -26.4(14) . . . . ?
 C111 C110 C118 C161 104.1(17) . . . . ?
 C111 C112 C113 C114 -0.2(6) . . . . ?
 C112 C113 C114 C109 0.9(6) . . . . ?
 C112 C113 C114 C115 -175.6(4) . . . . ?
 C113 C114 C115 C116 86.1(4) . . . . ?
 C113 C114 C115 C117 -37.7(5) . . . . ?
 C114 C109 C110 C111 0.4(5) . . . . ?
 C114 C109 C110 C118 180.0(3) . . . . ?
 C118 C110 C111 C112 -179.3(3) . . . . ?
 C121 N11 C108 Au2 178.9(2) . . . . ?
 C121 N11 C108 N122 0.3(3) . . . . ?
 C121 N11 C109 C110 -68.8(4) . . . . ?
 C121 N11 C109 C114 107.2(4) . . . . ?
 C121 C151 N122 C150 178.2(3) . . . . ?
 C121 C151 N122 C108 -0.3(4) . . . . ?
 N122 C151 C121 N11 0.4(4) . . . . ?
 N122 C150 C123 C124 -6.5(4) . . . . ?
 N122 C150 C123 C127 174.7(3) . . . . ?
 N122 C150 C130 C129 -175.2(3) . . . . ?
 N122 C150 C130 C131 2.6(5) . . . . ?
 C123 C150 N122 C151 -68.2(4) . . . . ?
 C123 C150 N122 C108 110.1(4) . . . . ?
 C123 C150 C130 C129 0.5(5) . . . . ?
 C123 C150 C130 C131 178.3(3) . . . . ?
 C123 C127 C128 C129 0.4(5) . . . . ?
 C124 C123 C127 C128 -178.3(3) . . . . ?
 C127 C123 C124 C125 103.8(4) . . . . ?
 C127 C123 C124 C126 -19.8(4) . . . . ?
 C127 C128 C129 C130 -1.0(5) . . . . ?
 C128 C129 C130 C150 0.5(5) . . . . ?
 C128 C129 C130 C131 -177.4(3) . . . . ?
 C129 C130 C131 C132 -55.8(6) . . . . ?
 C129 C130 C131 C133 68.1(7) . . . . ?
 C129 C130 C131 C159 -28.8(16) . . . . ?
 C129 C130 C131 C158 93.9(12) . . . . ?
 C130 C150 N122 C151 107.8(3) . . . . ?
 C130 C150 N122 C108 -74.0(4) . . . . ?
 C130 C150 C123 C124 177.8(3) . . . . ?
 C130 C150 C123 C127 -1.0(5) . . . . ?
 C134 C135 C136 C137 66.6(10) . . . . ?
 C135 C136 C137 C154 177.2(6) . . . . ?
 C138 C155 C156 C153 -179.2(17) . . . . ?
 C139 C140 C141 C142 0.8(6) . . . . ?
 C139 C143 C144 C142 0.5(6) . . . . ?
 C140 C139 C143 C144 0.1(6) . . . . ?
 C140 C141 C142 C144 -0.2(6) . . . . ?
 C141 C142 C144 C143 -0.4(6) . . . . ?
 C143 C139 C140 C141 -0.7(6) . . . . ?
 C145 C146 C147 C148 -171.2(5) . . . . ?
 C146 C147 C148 C149 -177.9(5) . . . . ?
 C155 C156 C153 C157 -178.9(19) . . . . ?

_shelx_res_file
;
TITL ZhuHu109_0m_a.res in P-1
    zhuhu109_0m.res
    created by SHELXL-2018/3 at 10:03:14 on 29-Jul-2024
CELL 0.71073 13.3476 21.812 26.8292 73.31 84.296 83.488
ZERR 2 0.0009 0.0016 0.002 0.003 0.003 0.003
LATT 1
SFAC C H Au N P Si
UNIT 304 472 4 20 4 8
SADI C95A C93 C95 C93
RIGU 0.001 0.001 C93 C95A C95
SIMU 0.01 0.02 2 C134 C135 C136 C137 C138 C155 C156 C154 C153 C157
SIMU 0.01 0.02 2 C158 C131 C133 C159 C132
ISOR 0.01 0.02 C95 C95A C93
SADI C160 C105 C107 C105
ISOR 0.01 0.02 C160 C107 C105
SIMU 0.01 0.02 2 C119 C120 C162 C161 C118

L.S. 20
PLAN  5 0 0
TEMP -173.15
CONF
HTAB
MORE -1
fmap 2
acta
BOND $H
OMIT 0 2 0
OMIT -1 -2 3
OMIT 0 -3 4
OMIT -1 1 5
OMIT -1 1 3
OMIT 0 -1 2
OMIT -1 1 1
OMIT 0 3 0
OMIT -1 1 0
REM <olex2.extras>
REM <HklSrc "%.\\ZhuHu109_0m.hkl">
REM </olex2.extras>

WGHT    0.039100    8.419499
FVAR       0.16928   0.52200   0.29635   0.70622
AU1   3    0.192625    0.773624    0.957481    11.00000    0.01720    0.01983 =
         0.01725   -0.00481   -0.00227   -0.00006
AU2   3    0.718634    0.782447    0.452023    11.00000    0.01662    0.01986 =
         0.01648   -0.00493   -0.00173    0.00001
SI1   6    0.368152    0.776449    0.944514    11.00000    0.02008    0.02215 =
         0.01817   -0.00607   -0.00060   -0.00064
P1    5    0.491328    0.794835    0.980114    11.00000    0.02109    0.03332 =
         0.02181   -0.01254    0.00097   -0.00438
SI2   6    0.451525    0.806770    1.059610    11.00000    0.02237    0.02455 =
         0.01983   -0.00927    0.00202   -0.00506
SI3   6    0.895611    0.778144    0.444343    11.00000    0.01922    0.02352 =
         0.01882   -0.00676   -0.00039   -0.00076
P2    5    1.014598    0.791304    0.486017    11.00000    0.01859    0.03170 =
         0.02220   -0.01205    0.00003   -0.00226
SI4   6    0.963708    0.802161    0.565052    11.00000    0.01927    0.02488 =
         0.02129   -0.00946    0.00072   -0.00412
N5    4   -0.041156    0.788300    0.938625    11.00000    0.01888    0.02232 =
         0.01928   -0.00692   -0.00199    0.00009
N4    4   -0.004600    0.715509    1.008406    11.00000    0.01981    0.02554 =
         0.02080   -0.00538   -0.00411   -0.00019
N1    4    0.415385    0.750078    0.893527    11.00000    0.02208    0.01664 =
         0.01946   -0.00338   -0.00088   -0.00018
N3    4    0.510528    0.818642    0.821184    11.00000    0.01641    0.01625 =
         0.01892   -0.00439   -0.00103   -0.00060
N2    4    0.532804    0.714514    0.833312    11.00000    0.02054    0.01423 =
         0.01815   -0.00447   -0.00182    0.00042
C20   1    0.359582    0.892774    0.823059    11.00000    0.02232    0.01557 =
         0.02130   -0.00250   -0.00237    0.00158
C21   1    0.311439    0.943290    0.840313    11.00000    0.02273    0.02273 =
         0.02710   -0.00359   -0.00254    0.00361
AFIX  43
H21   2    0.240446    0.952673    0.838308    11.00000   -1.20000
AFIX   0

N8    4    0.945466    0.754904    0.392683    11.00000    0.01959    0.02098 =
         0.01990   -0.00448   -0.00328    0.00079
N9    4    1.039436    0.812877    0.315797    11.00000    0.01830    0.01609 =
         0.02229   -0.00237   -0.00056    0.00131
N10   4    1.061049    0.707658    0.338181    11.00000    0.02084    0.01632 =
         0.01693   -0.00518   -0.00035    0.00167
N11   4    0.492113    0.815365    0.423830    11.00000    0.01870    0.02245 =
         0.01974   -0.00694   -0.00369    0.00171
C151  1    0.402222    0.757600    0.489787    11.00000    0.01441    0.03003 =
         0.02459   -0.01199   -0.00105   -0.00236
AFIX  43
H151  2    0.348273    0.738122    0.512440    11.00000   -1.20000
AFIX   0
C150  1    0.540485    0.704284    0.546680    11.00000    0.01864    0.01961 =
         0.01725   -0.00120   -0.00153   -0.00389

C1    1    0.037077    0.760937    0.968403    11.00000    0.01664    0.02027 =
         0.01976   -0.00872   -0.00265    0.00136
C57   1   -0.038093    0.841953    0.891845    11.00000    0.01970    0.02433 =
         0.02161   -0.00603   -0.00370    0.00175
C62   1   -0.023583    0.902019    0.897298    11.00000    0.02475    0.02499 =
         0.02935   -0.00859   -0.00718    0.00233
C66   1   -0.009175    0.912376    0.949428    11.00000    0.03906    0.02790 =
         0.03724   -0.01547   -0.01470    0.00538
AFIX  13
H66   2    0.016369    0.870049    0.972782    11.00000   -1.20000
AFIX   0
C68   1   -0.110908    0.932419    0.973889    11.00000    0.04716    0.12196 =
         0.06399   -0.06429    0.00125   -0.01345
AFIX 137
H68A  2   -0.136010    0.975215    0.953183    11.00000   -1.50000
H68B  2   -0.102939    0.933475    1.009545    11.00000   -1.50000
H68C  2   -0.159249    0.901468    0.974681    11.00000   -1.50000
AFIX   0
C67   1    0.066784    0.959199    0.946567    11.00000    0.06343    0.10312 =
         0.06098   -0.04269   -0.00410   -0.03632
AFIX 137
H67A  2    0.128355    0.948444    0.926526    11.00000   -1.50000
H67B  2    0.083093    0.956939    0.981904    11.00000   -1.50000
H67C  2    0.038518    1.002798    0.929401    11.00000   -1.50000
AFIX   0
C61   1   -0.027535    0.953693    0.852640    11.00000    0.02730    0.02473 =
         0.04131   -0.00705   -0.00872    0.00005
AFIX  43
H61   2   -0.017414    0.995256    0.854772    11.00000   -1.20000
AFIX   0
C60   1   -0.045882    0.945729    0.805292    11.00000    0.02663    0.02992 =
         0.03252    0.00369   -0.00447    0.00225
AFIX  43
H60   2   -0.048274    0.981725    0.775268    11.00000   -1.20000
AFIX   0
C59   1   -0.060906    0.885333    0.801218    11.00000    0.02617    0.03963 =
         0.02093   -0.00290   -0.00801   -0.00107
AFIX  43
H59   2   -0.073699    0.880531    0.768395    11.00000   -1.20000
AFIX   0
C58   1   -0.057436    0.831824    0.844628    11.00000    0.01794    0.02769 =
         0.02459   -0.00702   -0.00516    0.00096
C63   1   -0.073072    0.765286    0.840718    11.00000    0.02331    0.03396 =
         0.02850   -0.01322   -0.00205   -0.00742
AFIX  13
H63   2   -0.115214    0.744146    0.872675    11.00000   -1.20000
AFIX   0
C65   1   -0.129358    0.766212    0.794280    11.00000    0.06357    0.05365 =
         0.05698   -0.02213   -0.02830   -0.00816
AFIX 137
H65A  2   -0.196144    0.789594    0.796225    11.00000   -1.50000
H65B  2   -0.137302    0.722031    0.794456    11.00000   -1.50000
H65C  2   -0.091116    0.787610    0.762055    11.00000   -1.50000
AFIX   0
C64   1    0.025848    0.724451    0.841364    11.00000    0.04327    0.04789 =
         0.11055   -0.04659   -0.02115    0.00498
AFIX 137
H64A  2    0.063492    0.738134    0.807359    11.00000   -1.50000
H64B  2    0.012817    0.679295    0.848592    11.00000   -1.50000
H64C  2    0.065634    0.729338    0.868562    11.00000   -1.50000
AFIX   0
C56   1   -0.129928    0.760545    0.960192    11.00000    0.01776    0.03354 =
         0.02532   -0.00800   -0.00306   -0.00153
AFIX  43
H56   2   -0.194598    0.772122    0.946579    11.00000   -1.20000
AFIX   0
C55   1   -0.107421    0.714546    1.003634    11.00000    0.02054    0.03314 =
         0.02303   -0.00450   -0.00250   -0.00520
AFIX  43
H55   2   -0.152415    0.686779    1.026636    11.00000   -1.20000
AFIX   0
C43   1    0.045841    0.676367    1.053499    11.00000    0.02034    0.02597 =
         0.02392   -0.00077   -0.00628   -0.00380
C48   1    0.117091    0.626126    1.047634    11.00000    0.02723    0.02211 =
         0.03472   -0.00346   -0.00279   -0.00796
C47   1    0.161407    0.588159    1.092922    11.00000    0.03165    0.02105 =
         0.04621    0.00381   -0.01022    0.00108
AFIX  43
H47   2    0.209967    0.553418    1.090899    11.00000   -1.20000
AFIX   0
C46   1    0.135349    0.600611    1.140583    11.00000    0.03665    0.04730 =
         0.03158    0.00684   -0.01210   -0.00690
AFIX  43
H46   2    0.166497    0.574410    1.170769    11.00000   -1.20000
AFIX   0
C45   1    0.065658    0.649925    1.144746    11.00000    0.02958    0.05329 =
         0.02026   -0.00186   -0.00367   -0.00780
AFIX  43
H45   2    0.048869    0.657351    1.177899    11.00000   -1.20000
AFIX   0
C44   1    0.018331    0.689824    1.101331    11.00000    0.02230    0.03874 =
         0.02343   -0.00200   -0.00389   -0.00812
C49   1   -0.057371    0.744781    1.106982    11.00000    0.03212    0.04618 =
         0.02540   -0.01149   -0.00510    0.00148
AFIX  13
H49   2   -0.095832    0.758494    1.074877    11.00000   -1.20000
AFIX   0
C51   1   -0.134373    0.725572    1.153193    11.00000    0.05549    0.07220 =
         0.05544    0.00217    0.01905    0.01870
AFIX 137
H51A  2   -0.166687    0.688346    1.151019    11.00000   -1.50000
H51B  2   -0.185816    0.761549    1.152612    11.00000   -1.50000
H51C  2   -0.100212    0.714450    1.185713    11.00000   -1.50000
AFIX   0
C50   1   -0.005216    0.801693    1.108535    11.00000    0.04781    0.06542 =
         0.15657   -0.06022   -0.00933    0.00292
AFIX 137
H50A  2    0.031397    0.790748    1.140274    11.00000   -1.50000
H50B  2   -0.055595    0.838077    1.108471    11.00000   -1.50000
H50C  2    0.042557    0.813362    1.077873    11.00000   -1.50000
AFIX   0
C52   1    0.141579    0.611299    0.995643    11.00000    0.03416    0.02114 =
         0.04466   -0.01072   -0.00322   -0.00063
AFIX  13
H52   2    0.127231    0.652127    0.967633    11.00000   -1.20000
AFIX   0
C54   1    0.070456    0.563399    0.990667    11.00000    0.06522    0.06316 =
         0.07286   -0.04287    0.01094   -0.02542
AFIX 137
H54A  2    0.081559    0.523009    1.018136    11.00000   -1.50000
H54B  2    0.084042    0.555269    0.956446    11.00000   -1.50000
H54C  2    0.000213    0.581237    0.994231    11.00000   -1.50000
AFIX   0
C53   1    0.252000    0.587951    0.986834    11.00000    0.04384    0.04595 =
         0.05770   -0.01456    0.00010    0.00826
AFIX 137
H53A  2    0.295278    0.619115    0.991335    11.00000   -1.50000
H53B  2    0.264510    0.583465    0.951380    11.00000   -1.50000
H53C  2    0.267300    0.546241    1.012115    11.00000   -1.50000
AFIX   0
C2    1    0.481313    0.760528    0.854620    11.00000    0.01941    0.01536 =
         0.01743   -0.00489   -0.00519    0.00045
C4    1    0.573610    0.806891    0.778716    11.00000    0.01517    0.02101 =
         0.01770   -0.00453   -0.00151   -0.00166
C3    1    0.587714    0.743170    0.786526    11.00000    0.01739    0.02352 =
         0.01976   -0.00691   -0.00072    0.00059
C5    1    0.649988    0.703812    0.756115    11.00000    0.02374    0.02727 =
         0.02442   -0.01037    0.00059    0.00012
AFIX 137
H5A   2    0.706379    0.679851    0.776228    11.00000   -1.50000
H5B   2    0.676483    0.731979    0.723132    11.00000   -1.50000
H5C   2    0.608253    0.673597    0.748888    11.00000   -1.50000
AFIX   0
C7    1    0.522269    0.646718    0.856065    11.00000    0.02422    0.01363 =
         0.02293   -0.00578    0.00325    0.00085
C8    1    0.579848    0.612928    0.897166    11.00000    0.03707    0.01827 =
         0.02844   -0.00385   -0.00586    0.00198
C13   1    0.657664    0.642907    0.917822    11.00000    0.05739    0.02100 =
         0.04207   -0.00208   -0.02681    0.00156
AFIX  13
H13   2    0.650472    0.690245    0.900724    11.00000   -1.20000
AFIX   0
C14   1    0.764302    0.617496    0.903756    11.00000    0.04611    0.05347 =
         0.04823   -0.00528   -0.01320   -0.01345
AFIX 137
H14A  2    0.774161    0.571309    0.920981    11.00000   -1.50000
H14B  2    0.813215    0.639851    0.915347    11.00000   -1.50000
H14C  2    0.774287    0.624942    0.865872    11.00000   -1.50000
AFIX   0
C15   1    0.641241    0.632605    0.976803    11.00000    0.06625    0.05179 =
         0.05217   -0.02750   -0.02667    0.01567
AFIX 137
H15G  2    0.572430    0.649364    0.985387    11.00000   -1.50000
H15H  2    0.690044    0.655274    0.988148    11.00000   -1.50000
H15I  2    0.650729    0.586576    0.994654    11.00000   -1.50000
AFIX   0
C9    1    0.565653    0.547942    0.919399    11.00000    0.04859    0.02436 =
         0.03282   -0.00244   -0.01129    0.00622
AFIX  43
H9    2    0.603792    0.523708    0.947761    11.00000   -1.20000
AFIX   0
C10   1    0.497378    0.518393    0.900939    11.00000    0.04514    0.01857 =
         0.04019   -0.00296    0.00584   -0.00500
AFIX  43
H10   2    0.488781    0.474175    0.916569    11.00000   -1.20000
AFIX   0
C11   1    0.441664    0.552850    0.859908    11.00000    0.03191    0.02555 =
         0.03901   -0.00894    0.00148   -0.00817
AFIX  43
H11   2    0.395346    0.531970    0.847142    11.00000   -1.20000
AFIX   0
C12   1    0.452132    0.618065    0.836721    11.00000    0.02313    0.02487 =
         0.02587   -0.01004    0.00411   -0.00293
C16   1    0.385390    0.656071    0.793734    11.00000    0.02668    0.02553 =
         0.03070   -0.00757   -0.00306   -0.00758
AFIX  13
H16   2    0.418254    0.695974    0.774489    11.00000   -1.20000
AFIX   0
C18   1    0.282665    0.676317    0.817318    11.00000    0.03273    0.03641 =
         0.04671   -0.01780   -0.00798   -0.00118
AFIX 137
H18A  2    0.247291    0.638078    0.834922    11.00000   -1.50000
H18B  2    0.242449    0.704415    0.789580    11.00000   -1.50000
H18C  2    0.292249    0.699468    0.842608    11.00000   -1.50000
AFIX   0
C17   1    0.371537    0.619710    0.754395    11.00000    0.03949    0.04346 =
         0.03285   -0.01575   -0.00090   -0.01194
AFIX 137
H17A  2    0.437825    0.603390    0.741882    11.00000   -1.50000
H17B  2    0.336956    0.648763    0.724861    11.00000   -1.50000
H17C  2    0.330938    0.583633    0.771184    11.00000   -1.50000
AFIX   0
C6    1    0.613338    0.860127    0.735047    11.00000    0.02444    0.02504 =
         0.02241   -0.00307    0.00369   -0.00254
AFIX 137
H6A   2    0.562673    0.897207    0.728316    11.00000   -1.50000
H6B   2    0.627900    0.845559    0.703550    11.00000   -1.50000
H6C   2    0.675473    0.872497    0.744661    11.00000   -1.50000
AFIX   0
C19   1    0.464917    0.878600    0.828431    11.00000    0.02037    0.01343 =
         0.01490   -0.00218   -0.00098    0.00062
C25   1    0.303715    0.854105    0.797813    11.00000    0.02353    0.01710 =
         0.02954   -0.00172   -0.00805    0.00000
AFIX  13
H25   2    0.330091    0.807953    0.810540    11.00000   -1.20000
AFIX   0
C27   1    0.190027    0.858777    0.810233    11.00000    0.02918    0.05864 =
         0.03108   -0.01125   -0.00260   -0.01473
AFIX 137
H27A  2    0.175392    0.846657    0.848145    11.00000   -1.50000
H27B  2    0.159673    0.829694    0.795397    11.00000   -1.50000
H27C  2    0.161681    0.902994    0.795170    11.00000   -1.50000
AFIX   0
C26   1    0.324212    0.875700    0.738776    11.00000    0.02741    0.04525 =
         0.03446   -0.02240   -0.00269   -0.00521
AFIX 137
H26A  2    0.302180    0.921502    0.725657    11.00000   -1.50000
H26B  2    0.286878    0.850886    0.722844    11.00000   -1.50000
H26C  2    0.396766    0.868606    0.729844    11.00000   -1.50000
AFIX   0
C22   1    0.364907    0.980331    0.860417    11.00000    0.03304    0.01899 =
         0.02838   -0.00694   -0.00172    0.00663
AFIX  43
H22   2    0.330165    1.013541    0.873574    11.00000   -1.20000
AFIX   0
C23   1    0.468653    0.969174    0.861417    11.00000    0.02888    0.01996 =
         0.02476   -0.00720   -0.00488   -0.00086
AFIX  43
H23   2    0.504973    0.996810    0.873131    11.00000   -1.20000
AFIX   0
C24   1    0.521337    0.918170    0.845591    11.00000    0.02229    0.01691 =
         0.01645    0.00042   -0.00217   -0.00165
C28   1    0.635649    0.911051    0.844112    11.00000    0.02050    0.02232 =
         0.02825   -0.00668   -0.00457   -0.00105
AFIX  13
H28   2    0.660325    0.871205    0.833630    11.00000   -1.20000
AFIX   0
C29   1    0.676211    0.968703    0.802220    11.00000    0.02804    0.03077 =
         0.03229   -0.00636   -0.00150   -0.00658
AFIX 137
H29A  2    0.646726    0.973241    0.769184    11.00000   -1.50000
H29B  2    0.749967    0.961766    0.797538    11.00000   -1.50000
H29C  2    0.657818    1.007885    0.813211    11.00000   -1.50000
AFIX   0
C30   1    0.676895    0.905490    0.896066    11.00000    0.02480    0.02971 =
         0.03062   -0.00566   -0.00702   -0.00409
AFIX 137
H30A  2    0.655870    0.944884    0.906391    11.00000   -1.50000
H30B  2    0.750876    0.899298    0.892765    11.00000   -1.50000
H30C  2    0.650587    0.868697    0.922606    11.00000   -1.50000
AFIX   0
C31   1    0.576441    0.835510    1.074659    11.00000    0.02590    0.04802 =
         0.03446   -0.01911    0.00035   -0.00898
C34   1    0.583613    0.830666    1.132590    11.00000    0.03567    0.05646 =
         0.03375   -0.01952   -0.00629   -0.01197
AFIX 137
H34A  2    0.523995    0.854161    1.145040    11.00000   -1.50000
H34B  2    0.644709    0.849331    1.136611    11.00000   -1.50000
H34C  2    0.586701    0.785422    1.153006    11.00000   -1.50000
AFIX   0
C33   1    0.669990    0.800721    1.055376    11.00000    0.02911    0.06586 =
         0.04291   -0.02128   -0.00493   -0.00603
AFIX 137
H33A  2    0.674766    0.755438    1.075710    11.00000   -1.50000
H33B  2    0.729981    0.820433    1.059446    11.00000   -1.50000
H33C  2    0.665875    0.803738    1.018468    11.00000   -1.50000
AFIX   0
C32   1    0.584099    0.907281    1.043399    11.00000    0.04545    0.05414 =
         0.04140   -0.01665    0.00238   -0.02184
AFIX 137
H32A  2    0.577010    0.912473    1.006370    11.00000   -1.50000
H32B  2    0.649939    0.920298    1.047609    11.00000   -1.50000
H32C  2    0.530163    0.934196    1.056566    11.00000   -1.50000
AFIX   0
C35   1    0.424296    0.723948    1.108015    11.00000    0.04778    0.02780 =
         0.02405   -0.00654   -0.00144   -0.00927
C37   1    0.389478    0.726795    1.163407    11.00000    0.05077    0.03444 =
         0.02638   -0.00672    0.00507   -0.00868
AFIX 137
H37A  2    0.441011    0.744762    1.177258    11.00000   -1.50000
H37B  2    0.379355    0.683366    1.185672    11.00000   -1.50000
H37C  2    0.325751    0.754083    1.162797    11.00000   -1.50000
AFIX   0
C38   1    0.351026    0.690180    1.087830    11.00000    0.05725    0.03651 =
         0.04366   -0.00876   -0.00059   -0.01784
AFIX 137
H38A  2    0.285456    0.715705    1.084472    11.00000   -1.50000
H38B  2    0.342732    0.647720    1.112292    11.00000   -1.50000
H38C  2    0.377439    0.685247    1.053654    11.00000   -1.50000
AFIX   0
C36   1    0.524539    0.678202    1.112584    11.00000    0.06224    0.03245 =
         0.03764   -0.00579   -0.00222   -0.00049
AFIX 137
H36A  2    0.550739    0.675326    1.077810    11.00000   -1.50000
H36B  2    0.510777    0.635338    1.134809    11.00000   -1.50000
H36C  2    0.574730    0.695362    1.127986    11.00000   -1.50000
AFIX   0
C39   1    0.340068    0.871872    1.062606    11.00000    0.03434    0.03048 =
         0.03132   -0.01409    0.00340    0.00135
C42   1    0.335958    0.897085    1.110599    11.00000    0.03753    0.03951 =
         0.04239   -0.02280    0.00408   -0.00153
AFIX 137
H42A  2    0.337703    0.860783    1.142198    11.00000   -1.50000
H42B  2    0.273365    0.924900    1.112142    11.00000   -1.50000
H42C  2    0.394178    0.921691    1.108143    11.00000   -1.50000
AFIX   0
C40   1    0.339824    0.927277    1.013250    11.00000    0.04684    0.04219 =
         0.04983   -0.01029    0.00080    0.01172
AFIX 137
H40A  2    0.401891    0.948817    1.009280    11.00000   -1.50000
H40B  2    0.281061    0.957944    1.015430    11.00000   -1.50000
H40C  2    0.336361    0.910913    0.983109    11.00000   -1.50000
AFIX   0
C41   1    0.237697    0.842804    1.066291    11.00000    0.02886    0.05198 =
         0.04477   -0.02015   -0.00167    0.00316
AFIX 137
H41A  2    0.235274    0.825543    1.036540    11.00000   -1.50000
H41B  2    0.182046    0.876338    1.065843    11.00000   -1.50000
H41C  2    0.231180    0.808190    1.098815    11.00000   -1.50000
AFIX   0

C152  1    0.903605    0.724869    0.608269    11.00000    0.02702    0.03158 =
         0.02015   -0.00566   -0.00052   -0.00536
C122  1    0.793083    0.727241    0.595318    11.00000    0.03420    0.03245 =
         0.03117   -0.00677    0.00226   -0.01155
AFIX 137
H12A  2    0.752804    0.762157    0.606300    11.00000   -1.50000
H12B  2    0.765775    0.686273    0.613774    11.00000   -1.50000
H12C  2    0.790372    0.734801    0.557642    11.00000   -1.50000
AFIX   0
C69   1    0.957201    0.663907    0.597187    11.00000    0.04424    0.02525 =
         0.03630   -0.00440    0.00434   -0.00684
AFIX 137
H69A  2    0.956040    0.667297    0.560022    11.00000   -1.50000
H69B  2    0.922497    0.626601    0.617917    11.00000   -1.50000
H69C  2    1.027424    0.658747    0.606517    11.00000   -1.50000
AFIX   0
C70   1    0.902445    0.717256    0.667225    11.00000    0.03475    0.03339 =
         0.02938   -0.00385    0.00131   -0.00711
AFIX 137
H70A  2    0.972038    0.711320    0.677594    11.00000   -1.50000
H70B  2    0.866834    0.679741    0.686590    11.00000   -1.50000
H70C  2    0.867726    0.755868    0.674985    11.00000   -1.50000
AFIX   0
C71   1    1.092222    0.809504    0.591980    11.00000    0.02503    0.03872 =
         0.02692   -0.01311   -0.00216   -0.00574
C72   1    1.079526    0.832775    0.641753    11.00000    0.03393    0.05410 =
         0.03223   -0.01876   -0.00360   -0.01077
AFIX 137
H72A  2    1.044711    0.876143    0.633874    11.00000   -1.50000
H72B  2    1.146215    0.833444    0.653824    11.00000   -1.50000
H72C  2    1.039611    0.803474    0.669086    11.00000   -1.50000
AFIX   0
C73   1    1.158102    0.855640    0.550925    11.00000    0.02409    0.05242 =
         0.03541   -0.01568   -0.00186   -0.01233
AFIX 137
H73A  2    1.171062    0.840591    0.519605    11.00000   -1.50000
H73B  2    1.222445    0.856848    0.565166    11.00000   -1.50000
H73C  2    1.122731    0.898845    0.541872    11.00000   -1.50000
AFIX   0
C74   1    1.154100    0.744460    0.604507    11.00000    0.02725    0.04787 =
         0.03894   -0.01185   -0.00733   -0.00219
AFIX 137
H74A  2    1.121148    0.714739    0.634645    11.00000   -1.50000
H74B  2    1.222119    0.749628    0.612591    11.00000   -1.50000
H74C  2    1.158816    0.727194    0.574341    11.00000   -1.50000
AFIX   0
C75   1    0.872417    0.878938    0.562412    11.00000    0.02640    0.02566 =
         0.02669   -0.01035    0.00090   -0.00344
C76   1    0.929801    0.939566    0.539689    11.00000    0.04120    0.02549 =
         0.03786   -0.01281    0.00334   -0.00509
AFIX 137
H76A  2    0.977219    0.941991    0.564559    11.00000   -1.50000
H76B  2    0.881417    0.977823    0.533256    11.00000   -1.50000
H76C  2    0.967212    0.937388    0.506820    11.00000   -1.50000
AFIX   0
C77   1    0.821104    0.881644    0.615861    11.00000    0.03226    0.03084 =
         0.03517   -0.01596    0.00612   -0.00172
AFIX 137
H77A  2    0.780134    0.845152    0.629964    11.00000   -1.50000
H77B  2    0.777632    0.921872    0.611747    11.00000   -1.50000
H77C  2    0.872905    0.879631    0.639873    11.00000   -1.50000
AFIX   0
C78   1    0.790407    0.885365    0.524867    11.00000    0.02816    0.03046 =
         0.03195   -0.00999   -0.00144    0.00307
AFIX 137
H78A  2    0.821858    0.889177    0.489638    11.00000   -1.50000
H78B  2    0.744410    0.923766    0.524716    11.00000   -1.50000
H78C  2    0.752366    0.847275    0.536172    11.00000   -1.50000
AFIX   0
C79   1    1.009952    0.758711    0.353955    11.00000    0.01525    0.01938 =
         0.01949   -0.00445   -0.00544   -0.00079
C80   1    1.099190    0.794382    0.274948    11.00000    0.01925    0.02488 =
         0.02104   -0.00492    0.00285    0.00086
C81   1    1.129545    0.842351    0.225185    11.00000    0.03555    0.02624 =
         0.02873   -0.00335    0.00828   -0.00064
AFIX 137
H81A  2    1.068960    0.866299    0.208931    11.00000   -1.50000
H81B  2    1.167793    0.820022    0.201452    11.00000   -1.50000
H81C  2    1.171814    0.872231    0.232498    11.00000   -1.50000
AFIX   0
C82   1    1.113291    0.730125    0.288978    11.00000    0.02207    0.02118 =
         0.02111   -0.00500    0.00094   -0.00198
C83   1    1.172070    0.685537    0.262406    11.00000    0.02962    0.02402 =
         0.02864   -0.01048    0.00504   -0.00098
AFIX 137
H83A  2    1.233323    0.667166    0.280618    11.00000   -1.50000
H83B  2    1.190916    0.708941    0.226264    11.00000   -1.50000
H83C  2    1.130952    0.650935    0.262712    11.00000   -1.50000
AFIX   0
C84   1    1.056293    0.641543    0.367872    11.00000    0.02443    0.01494 =
         0.02123   -0.00336    0.00187    0.00234
C85   1    1.114884    0.616540    0.410441    11.00000    0.04482    0.01801 =
         0.03324   -0.00564   -0.01426    0.00412
C86   1    1.108526    0.552556    0.438835    11.00000    0.05973    0.02752 =
         0.03391   -0.00290   -0.01802    0.00363
AFIX  43
H86   2    1.147863    0.534735    0.468072    11.00000   -1.20000
AFIX   0
C87   1    1.046184    0.514638    0.425273    11.00000    0.05690    0.02012 =
         0.03143    0.00098   -0.00416   -0.00252
AFIX  43
H87   2    1.043589    0.470873    0.444718    11.00000   -1.20000
AFIX   0
C88   1    0.987939    0.540181    0.383684    11.00000    0.04141    0.02667 =
         0.03959   -0.01142    0.00124   -0.00973
AFIX  43
H88   2    0.944601    0.513855    0.374801    11.00000   -1.20000
AFIX   0
C89   1    0.991041    0.604024    0.354167    11.00000    0.02804    0.02259 =
         0.02686   -0.00637   -0.00015   -0.00259
C90   1    0.921972    0.632119    0.309811    11.00000    0.03634    0.03035 =
         0.04137   -0.00709   -0.01035   -0.00761
AFIX  13
H90   2    0.949499    0.672231    0.286754    11.00000   -1.20000
AFIX   0
C91   1    0.916412    0.586251    0.276698    11.00000    0.06474    0.04544 =
         0.03885   -0.01284   -0.01172   -0.01684
AFIX 137
H91A  2    0.984612    0.574734    0.263056    11.00000   -1.50000
H91B  2    0.874268    0.607298    0.247576    11.00000   -1.50000
H91C  2    0.886792    0.547310    0.298229    11.00000   -1.50000
AFIX   0
C92   1    0.818061    0.650143    0.332207    11.00000    0.03857    0.06397 =
         0.08605   -0.03294   -0.02466    0.00983
AFIX 137
H92A  2    0.789333    0.611378    0.354687    11.00000   -1.50000
H92B  2    0.774162    0.670618    0.303723    11.00000   -1.50000
H92C  2    0.823331    0.680117    0.352728    11.00000   -1.50000
AFIX   0
C93   1    1.186994    0.655829    0.425527    11.00000    0.07117    0.03234 =
         0.05191    0.00344   -0.03386   -0.01217
PART 1
AFIX  13
H93   2    1.154229    0.700773    0.415148    21.00000   -1.20000
AFIX  13
PART 0
PART 2
H93A  2    1.170515    0.702850    0.409440   -21.00000   -1.20000
AFIX   0
PART 0
C94   1    1.194154    0.641004    0.483746    11.00000    0.05745    0.05565 =
         0.06937   -0.03801   -0.02950    0.01159
AFIX 137
H94A  2    1.125996    0.641538    0.501068    11.00000   -1.50000
H94B  2    1.231033    0.673436    0.491113    11.00000   -1.50000
H94C  2    1.230074    0.598431    0.496794    11.00000   -1.50000
AFIX   0
PART 1
C95   1    1.284192    0.659670    0.396189    21.00000    0.07673    0.04716 =
         0.04754    0.00142   -0.02733   -0.02526
AFIX 137
H95A  2    1.317032    0.616243    0.399791    21.00000   -1.50000
H95B  2    1.326771    0.684244    0.409605    21.00000   -1.50000
H95C  2    1.274608    0.681126    0.359301    21.00000   -1.50000
AFIX   0
PART 0
C96   1    0.993310    0.876305    0.313553    11.00000    0.02070    0.01418 =
         0.02518   -0.00225    0.00184    0.00223
C97   1    0.903732    0.896485    0.288622    11.00000    0.02291    0.01854 =
         0.03060   -0.00576   -0.00035   -0.00199
C98   1    0.856318    0.854387    0.262633    11.00000    0.02648    0.02068 =
         0.04413   -0.00759   -0.01189    0.00335
AFIX  13
H98   2    0.907911    0.818636    0.259024    11.00000   -1.20000
AFIX   0
C99   1    0.766190    0.824926    0.296566    11.00000    0.03736    0.04238 =
         0.04875   -0.00284   -0.01186   -0.01449
AFIX 137
H99A  2    0.788740    0.797702    0.330133    11.00000   -1.50000
H99B  2    0.735340    0.798865    0.278998    11.00000   -1.50000
H99C  2    0.716383    0.859217    0.302445    11.00000   -1.50000
AFIX   0
C100  1    0.824182    0.891219    0.208416    11.00000    0.05681    0.02985 =
         0.04142   -0.01198   -0.00889   -0.00465
AFIX 137
H10A  2    0.768224    0.923486    0.211357    11.00000   -1.50000
H10B  2    0.802224    0.861268    0.191456    11.00000   -1.50000
H10C  2    0.881422    0.912599    0.187552    11.00000   -1.50000
AFIX   0
C101  1    0.855749    0.956212    0.289370    11.00000    0.02315    0.02497 =
         0.04349   -0.00634   -0.00613    0.00668
AFIX  43
H101  2    0.794447    0.971108    0.272768    11.00000   -1.20000
AFIX   0
C102  1    0.896645    0.994091    0.314115    11.00000    0.03314    0.02285 =
         0.03838   -0.01083   -0.00676    0.00893
AFIX  43
H102  2    0.862528    1.034509    0.314881    11.00000   -1.20000
AFIX   0
C103  1    0.986176    0.973908    0.337636    11.00000    0.03093    0.02471 =
         0.03157   -0.00822   -0.00444    0.00027
AFIX  43
H103  2    1.013418    1.000858    0.354102    11.00000   -1.20000
AFIX   0
C104  1    1.037691    0.914528    0.337733    11.00000    0.02456    0.01977 =
         0.01844   -0.00150    0.00180    0.00012
C105  1    1.137984    0.894042    0.362152    11.00000    0.02790    0.02550 =
         0.02809   -0.00950   -0.00363    0.00388
PART 1
AFIX  13
H105  2    1.135794    0.847361    0.380877    21.00000   -1.20000
AFIX  13
PART 0
PART 2
H10D  2    1.148512    0.846210    0.375833   -21.00000   -1.20000
AFIX   0
PART 0
C106  1    1.151884    0.926089    0.403692    11.00000    0.02986    0.03271 =
         0.03285   -0.01123   -0.00353   -0.00694
AFIX 137
H10E  2    1.158365    0.971973    0.387486    11.00000   -1.50000
H10F  2    1.213113    0.906309    0.421450    11.00000   -1.50000
H10G  2    1.093189    0.920771    0.429082    11.00000   -1.50000
AFIX   0
PART 1
C107  1    1.226345    0.897346    0.320515    21.00000    0.01713    0.03277 =
         0.02131   -0.00653   -0.00054    0.00318
AFIX 137
H10H  2    1.221138    0.865619    0.301613    21.00000   -1.50000
H10I  2    1.290381    0.888058    0.337346    21.00000   -1.50000
H10J  2    1.223941    0.940469    0.295999    21.00000   -1.50000
AFIX   0
PART 0
C108  1    0.561658    0.782428    0.458304    11.00000    0.02362    0.01408 =
         0.01659   -0.00629   -0.00206   -0.00089
C109  1    0.513102    0.860823    0.373050    11.00000    0.02176    0.02768 =
         0.02107   -0.00129   -0.00309    0.00555
C110  1    0.497676    0.843038    0.328512    11.00000    0.02040    0.03559 =
         0.02483   -0.00709   -0.00499    0.00378
C111  1    0.512444    0.888914    0.280369    11.00000    0.02965    0.05055 =
         0.01826   -0.00122   -0.00795    0.00759
AFIX  43
H111  2    0.502429    0.878704    0.249204    11.00000   -1.20000
AFIX   0
C112  1    0.541246    0.948596    0.277425    11.00000    0.03836    0.04438 =
         0.02938    0.00755   -0.00173    0.01218
AFIX  43
H112  2    0.551278    0.979023    0.244394    11.00000   -1.20000
AFIX   0
C113  1    0.555577    0.964304    0.322400    11.00000    0.03999    0.02744 =
         0.03603    0.00149   -0.00022    0.00496
AFIX  43
H113  2    0.575688    1.005615    0.319678    11.00000   -1.20000
AFIX   0
C114  1    0.541372    0.921293    0.371599    11.00000    0.03124    0.02492 =
         0.02766   -0.00158   -0.00300    0.00600
C115  1    0.550291    0.941564    0.419943    11.00000    0.04562    0.01935 =
         0.03170   -0.00448   -0.00015    0.00121
AFIX  13
H115  2    0.565987    0.901893    0.448855    11.00000   -1.20000
AFIX   0
C116  1    0.448620    0.973583    0.435010    11.00000    0.04125    0.06274 =
         0.07618   -0.04449    0.01067   -0.01068
AFIX 137
H11A  2    0.429773    1.011526    0.406511    11.00000   -1.50000
H11B  2    0.453925    0.986610    0.466630    11.00000   -1.50000
H11C  2    0.396900    0.943167    0.441561    11.00000   -1.50000
AFIX   0
C117  1    0.634160    0.985832    0.414461    11.00000    0.04079    0.04579 =
         0.04813   -0.01282   -0.00355   -0.00251
AFIX 137
H11D  2    0.697844    0.966057    0.402156    11.00000   -1.50000
H11E  2    0.641904    0.992557    0.448404    11.00000   -1.50000
H11F  2    0.616487    1.027253    0.389309    11.00000   -1.50000
AFIX   0
C118  1    0.467035    0.776620    0.332266    11.00000    0.02859    0.05381 =
         0.02359   -0.01912   -0.00106   -0.00721
PART 1
AFIX  13
H118  2    0.410685    0.766165    0.359952    21.00000   -1.20000
AFIX  13
PART 0
PART 2
H11G  2    0.418733    0.766415    0.363879   -21.00000   -1.20000
AFIX   0
PART 0
PART 1
C119  1    0.429363    0.776096    0.278829    21.00000    0.02489    0.06737 =
         0.01611   -0.02342    0.00273   -0.01706
AFIX 137
H11H  2    0.375123    0.810515    0.268677    21.00000   -1.50000
H11I  2    0.403790    0.734552    0.282419    21.00000   -1.50000
H11J  2    0.485647    0.782894    0.252017    21.00000   -1.50000
AFIX   0
C120  1    0.552147    0.728896    0.346209    21.00000    0.04870    0.02459 =
         0.03384   -0.02098   -0.00089   -0.01468
AFIX 137
H12D  2    0.601490    0.732826    0.316114    21.00000   -1.50000
H12E  2    0.528395    0.685823    0.356644    21.00000   -1.50000
H12F  2    0.584022    0.735816    0.375282    21.00000   -1.50000
AFIX   0
PART 0
C121  1    0.394896    0.800503    0.443079    11.00000    0.01786    0.03343 =
         0.02468   -0.01283   -0.00490    0.00082
AFIX  43
H121  2    0.334420    0.817606    0.426229    11.00000   -1.20000
AFIX   0
N122  4    0.504863    0.747071    0.498703    11.00000    0.01924    0.01936 =
         0.01726   -0.00788   -0.00395   -0.00068
C123  1    0.515477    0.723117    0.592702    11.00000    0.01718    0.02479 =
         0.02055   -0.00577   -0.00233   -0.00425
C124  1    0.463076    0.788648    0.591977    11.00000    0.02301    0.03332 =
         0.02138   -0.01245   -0.00378    0.00028
AFIX  13
H124  2    0.409056    0.798318    0.566830    11.00000   -1.20000
AFIX   0
C125  1    0.536700    0.840768    0.572195    11.00000    0.03377    0.02784 =
         0.03601   -0.01228   -0.00047    0.00047
AFIX 137
H12G  2    0.587023    0.834989    0.597765    11.00000   -1.50000
H12H  2    0.499345    0.883186    0.567280    11.00000   -1.50000
H12I  2    0.570870    0.837497    0.538876    11.00000   -1.50000
AFIX   0
C126  1    0.412659    0.793035    0.644513    11.00000    0.03015    0.04811 =
         0.02793   -0.01756   -0.00027   -0.00160
AFIX 137
H12J  2    0.369872    0.757506    0.658890    11.00000   -1.50000
H12K  2    0.371035    0.834020    0.639852    11.00000   -1.50000
H12L  2    0.464651    0.790401    0.668576    11.00000   -1.50000
AFIX   0
C127  1    0.543054    0.678847    0.639166    11.00000    0.02593    0.03522 =
         0.02105   -0.00724   -0.00316   -0.00869
AFIX  43
H127  2    0.527071    0.689488    0.671150    11.00000   -1.20000
AFIX   0
C128  1    0.593054    0.619961    0.639540    11.00000    0.02968    0.02733 =
         0.02649    0.00178   -0.00743   -0.00479
AFIX  43
H128  2    0.610618    0.590521    0.671777    11.00000   -1.20000
AFIX   0
C129  1    0.617995    0.603078    0.593911    11.00000    0.03215    0.01815 =
         0.03405    0.00009   -0.00657   -0.00334
AFIX  43
H129  2    0.653441    0.562448    0.595035    11.00000   -1.20000
AFIX   0
C130  1    0.591695    0.645173    0.545691    11.00000    0.02564    0.02212 =
         0.02212   -0.00294   -0.00049   -0.00726
C131  1    0.615897    0.624526    0.496066    11.00000    0.04564    0.01953 =
         0.02922   -0.00754   -0.00006    0.00090
PART 1
AFIX  13
H131  2    0.598254    0.662288    0.465896    41.00000   -1.20000
AFIX  13
PART 0
PART 2
H13A  2    0.628122    0.663924    0.466813   -41.00000   -1.20000
AFIX   0
PART 0
PART 1
C132  1    0.729001    0.604084    0.488878    41.00000    0.05152    0.02833 =
         0.04823   -0.01055    0.00884    0.00504
AFIX 137
H13B  2    0.768272    0.639599    0.488424    41.00000   -1.50000
H13C  2    0.743024    0.592941    0.455837    41.00000   -1.50000
H13D  2    0.747951    0.566655    0.517784    41.00000   -1.50000
AFIX   0
C133  1    0.552367    0.571280    0.496037    41.00000    0.06507    0.04306 =
         0.03926   -0.02367   -0.00624   -0.00570
AFIX 137
H13E  2    0.568218    0.533681    0.525392    41.00000   -1.50000
H13F  2    0.567190    0.559611    0.463248    41.00000   -1.50000
H13G  2    0.480568    0.586081    0.499451    41.00000   -1.50000
AFIX   0

PART 0
PART 2
C134  1    0.912712    0.419949    0.248980   -31.00000    0.04922    0.04513 =
         0.06056   -0.01029   -0.01611    0.00046
AFIX 137
H13H  2    0.882663    0.383665    0.243456   -31.00000   -1.50000
H13I  2    0.858889    0.451658    0.255715   -31.00000   -1.50000
H13J  2    0.954355    0.404567    0.278969   -31.00000   -1.50000
AFIX   0
C135  1    0.977206    0.450429    0.201333   -31.00000    0.05552    0.05944 =
         0.05151   -0.01778   -0.02059   -0.01175
AFIX  23
H13K  2    1.033588    0.418702    0.196210   -31.00000   -1.20000
H13L  2    1.006946    0.487003    0.207415   -31.00000   -1.20000
AFIX   0
C136  1    0.920231    0.475228    0.150252   -31.00000    0.04841    0.05033 =
         0.04709   -0.01937   -0.00626   -0.01514
AFIX  23
H13M  2    0.970313    0.488609    0.120313   -31.00000   -1.20000
H13N  2    0.886886    0.439323    0.145279   -31.00000   -1.20000
AFIX   0
C137  1    0.842712    0.530077    0.149897   -31.00000    0.05674    0.05832 =
         0.05255   -0.01964   -0.00282   -0.00717
AFIX  23
H13O  2    0.875215    0.565299    0.156551   -31.00000   -1.20000
H13P  2    0.790511    0.516114    0.178663   -31.00000   -1.20000
AFIX   0

PART 0
PART 1
C138  1    0.755617    0.586123    0.113900    31.00000    0.05882    0.07222 =
         0.06086    0.00234    0.00047   -0.01937
AFIX 137
H13Q  2    0.762807    0.629303    0.090443    31.00000   -1.50000
H13R  2    0.732177    0.589227    0.148957    31.00000   -1.50000
H13S  2    0.706365    0.565383    0.100958    31.00000   -1.50000
AFIX   0

PART 0
C139  1    1.225185    0.451809    0.244724    11.00000    0.04108    0.02936 =
         0.05353   -0.00922   -0.00175    0.00342
AFIX  43
H139  2    1.189896    0.421249    0.236047    11.00000   -1.20000
AFIX   0
C140  1    1.187404    0.476662    0.285318    11.00000    0.03909    0.02725 =
         0.05243   -0.00192    0.01086    0.00225
AFIX  43
H140  2    1.125800    0.463400    0.304150    11.00000   -1.20000
AFIX   0
C141  1    1.237817    0.520333    0.298801    11.00000    0.05687    0.02616 =
         0.04803   -0.00941    0.00376    0.01252
AFIX  43
H141  2    1.211931    0.536932    0.327060    11.00000   -1.20000
AFIX   0
C142  1    1.327608    0.540046    0.270464    11.00000    0.04525    0.02639 =
         0.06582   -0.01259   -0.00103    0.00248
AFIX  43
H142  2    1.363208    0.570361    0.279284    11.00000   -1.20000
AFIX   0
C143  1    1.314539    0.471251    0.216494    11.00000    0.04264    0.03086 =
         0.04054   -0.00763   -0.00010    0.00464
AFIX  43
H143  2    1.340609    0.454196    0.188505    11.00000   -1.20000
AFIX   0
C144  1    1.364737    0.515328    0.229448    11.00000    0.03975    0.02783 =
         0.04815   -0.00367    0.00534    0.00377
AFIX  43
H144  2    1.425647    0.529077    0.210092    11.00000   -1.20000
AFIX   0

C145  1    1.405030    0.392655    0.747291    11.00000    0.09248    0.07782 =
         0.07176   -0.00230   -0.03838   -0.00584
AFIX 137
H14D  2    1.437930    0.349079    0.751862    11.00000   -1.50000
H14E  2    1.334095    0.390358    0.760649    11.00000   -1.50000
H14F  2    1.439536    0.415082    0.766508    11.00000   -1.50000
AFIX   0
C146  1    1.410443    0.428624    0.690308    11.00000    0.07162    0.08740 =
         0.11833   -0.04640   -0.02915    0.00608
AFIX  23
H14G  2    1.482202    0.429620    0.676823    11.00000   -1.20000
H14H  2    1.376339    0.405378    0.671069    11.00000   -1.20000
AFIX   0
C147  1    1.363993    0.493705    0.680439    11.00000    0.06055    0.05508 =
         0.08239   -0.02717   -0.01209   -0.01379
AFIX  23
H14I  2    1.404762    0.518212    0.695536    11.00000   -1.20000
H14J  2    1.296173    0.492597    0.699168    11.00000   -1.20000
AFIX   0
C148  1    1.352198    0.530485    0.622654    11.00000    0.07644    0.05931 =
         0.05405   -0.01262   -0.00075   -0.01341
AFIX  23
H14K  2    1.419502    0.530591    0.603457    11.00000   -1.20000
H14L  2    1.308918    0.507250    0.607722    11.00000   -1.20000
AFIX   0
C149  1    1.308727    0.596211    0.614427    11.00000    0.12106    0.05714 =
         0.06806   -0.00665   -0.03438   -0.01143
AFIX 137
H14M  2    1.306948    0.617181    0.576918    11.00000   -1.50000
H14N  2    1.349974    0.619392    0.629905    11.00000   -1.50000
H14O  2    1.239830    0.596554    0.630889    11.00000   -1.50000
AFIX   0

PART 2
C95A  1    1.298383    0.631449    0.403432   -21.00000    0.06764    0.06037 =
         0.05672    0.00561   -0.01934   -0.02680
AFIX 137
H95D  2    1.313798    0.585724    0.420861   -21.00000   -1.50000
H95E  2    1.349556    0.656185    0.410441   -21.00000   -1.50000
H95F  2    1.298584    0.637818    0.365748   -21.00000   -1.50000
AFIX   0

PART 0
PART 1
C155  1    0.861667    0.544762    0.116072    31.00000    0.05978    0.05999 =
         0.05105   -0.01235   -0.00433   -0.01310
AFIX  23
H15M  2    0.918042    0.572452    0.110079    31.00000   -1.20000
H15N  2    0.869451    0.520421    0.089740    31.00000   -1.20000
AFIX   0
C156  1    0.858060    0.497575    0.173615    31.00000    0.05645    0.05412 =
         0.05369   -0.01696   -0.00504   -0.01008
AFIX  23
H15O  2    0.847943    0.522694    0.199417    31.00000   -1.20000
H15P  2    0.801100    0.470447    0.179002    31.00000   -1.20000
AFIX   0

PART 0
PART 2
C154  1    0.792004    0.555526    0.099077   -31.00000    0.05363    0.04521 =
         0.05035   -0.00914   -0.00068   -0.01639
AFIX 137
H15J  2    0.842332    0.572715    0.070782   -31.00000   -1.50000
H15K  2    0.739319    0.589738    0.101936   -31.00000   -1.50000
H15L  2    0.761512    0.520609    0.091592   -31.00000   -1.50000
AFIX   0

PART 0
PART 1
C153  1    0.954726    0.456697    0.180608    31.00000    0.06180    0.06003 =
         0.06044   -0.01025   -0.01147   -0.01293
AFIX  23
H15Q  2    1.011715    0.483624    0.176049    31.00000   -1.20000
H15R  2    0.965593    0.432027    0.154494    31.00000   -1.20000
AFIX   0
C157  1    0.948895    0.412131    0.234256    31.00000    0.06122    0.05296 =
         0.06712   -0.00586   -0.01797   -0.00937
AFIX 137
H15S  2    0.890642    0.386967    0.238768    31.00000   -1.50000
H15T  2    0.941252    0.436993    0.259782    31.00000   -1.50000
H15U  2    1.010949    0.383080    0.239551    31.00000   -1.50000
AFIX   0

PART 0
PART 2
C159  1    0.704763    0.577953    0.496036   -41.00000    0.05633    0.03783 =
         0.05340   -0.01791    0.00343    0.00575
AFIX 137
H15A  2    0.763411    0.594207    0.505641   -41.00000   -1.50000
H15B  2    0.718734    0.571840    0.461141   -41.00000   -1.50000
H15C  2    0.691320    0.536800    0.521307   -41.00000   -1.50000
AFIX   0
C158  1    0.519717    0.594447    0.483584   -41.00000    0.05652    0.04132 =
         0.03464   -0.02207   -0.01145   -0.00450
AFIX 137
H15D  2    0.504736    0.556316    0.512156   -41.00000   -1.50000
H15E  2    0.534813    0.582322    0.451001   -41.00000   -1.50000
H15F  2    0.461072    0.626398    0.479999   -41.00000   -1.50000
AFIX   0
C160  1    1.224974    0.920887    0.320800   -21.00000    0.04416    0.13991 =
         0.04749   -0.05413   -0.00316    0.01001
AFIX 137
H16A  2    1.222653    0.905408    0.290103   -21.00000   -1.50000
H16B  2    1.290313    0.906108    0.335915   -21.00000   -1.50000
H16C  2    1.216454    0.967962    0.310476   -21.00000   -1.50000
AFIX   0
C162  1    0.411023    0.769962    0.289829   -21.00000    0.06682    0.09132 =
         0.03974   -0.01914   -0.00729   -0.01415
AFIX 137
H16D  2    0.352188    0.801777    0.284533   -21.00000   -1.50000
H16E  2    0.388380    0.726657    0.299057   -21.00000   -1.50000
H16F  2    0.455197    0.777018    0.257635   -21.00000   -1.50000
AFIX   0
C161  1    0.557148    0.721672    0.344592   -21.00000    0.05012    0.03876 =
         0.05488   -0.00767   -0.00649    0.00792
AFIX 137
H16G  2    0.602309    0.724279    0.313075   -21.00000   -1.50000
H16H  2    0.529810    0.679626    0.356043   -21.00000   -1.50000
H16I  2    0.594989    0.727168    0.372271   -21.00000   -1.50000
AFIX   0
HKLF 4


REM  ZhuHu109_0m_a.res in P-1
REM wR2 = 0.0826, GooF = S = 1.034, Restrained GooF = 1.034 for all data
REM R1 = 0.0332 for 23908 Fo > 4sig(Fo) and 0.0440 for all 28264 data
REM 1699 parameters refined using 242 restraints

END

WGHT      0.0391      8.4199

REM No hydrogen bonds found for HTAB generation

REM Highest difference peak  2.234,  deepest hole -0.684,  1-sigma level  0.090
Q1    1   0.1978  0.7880  0.9821  11.00000  0.05    2.23
Q2    1   0.2454  0.7906  0.9407  11.00000  0.05    2.09
Q3    1   0.6647  0.7644  0.4644  11.00000  0.05    1.81
Q4    1   0.7177  0.7448  0.4619  11.00000  0.05    1.56
Q5    1   0.6947  0.7883  0.4745  11.00000  0.05    1.09
;
_shelx_res_checksum                41580
_shelx_hkl_file
;
   2   0   0 2095.89  103.39
  -3   0   0   93.09    6.70
  -3   0   0   85.19    6.90
  -3   0   0   92.69    5.50
  -3   0   0   76.79    9.60
  -3   0   0   83.29    6.80
  -3   0   0   79.79    6.70
  -3   0   0   92.59    9.40
  -3   0   0   86.19    6.80
   3   0   0   93.49    6.90
   3   0   0   81.39    6.70
   3   0   0   84.99    6.90
   3   0   0   88.59    5.60
   3   0   0   87.89   10.30
   3   0   0   75.99    6.40
   3   0   0   85.89    7.30
   3   0   0   80.49    8.70
  -4   0   0  137.59   10.40
  -4   0   0  155.38   10.80
  -4   0   0  165.98   10.70
  -4   0   0  139.19   11.90
  -4   0   0  151.08    8.80
  -4   0   0  124.89   13.80
  -4   0   0  159.68   10.30
  -4   0   0  139.89   10.40
  -4   0   0  159.08   13.90
   4   0   0  140.39   13.20
   4   0   0  143.19   10.40
   4   0   0  177.48   11.20
   4   0   0  153.18    9.00
   4   0   0  163.78    9.10
   4   0   0  143.59   10.60
   4   0   0  155.78   11.30
   4   0   0  141.19   10.40
   4   0   0  154.78   12.30
  -5   0   0   33.60    8.60
  -5   0   0   32.00    8.40
  -5   0   0   20.00    5.80
  -5   0   0   10.30    5.30
  -5   0   0   29.80    5.10
  -5   0   0   22.40    3.40
  -5   0   0   23.60    5.00
  -5   0   0   26.00    5.20
  -5   0   0   24.10    4.90
  -5   0   0   25.10    5.20
   5   0   0   16.40    6.30
   5   0   0   23.80    5.00
   5   0   0   17.70    4.60
   5   0   0   19.10    3.40
   5   0   0   35.70    7.50
   5   0   0   22.10    5.80
   5   0   0   18.30    3.30
   5   0   0   21.00    4.70
  -6   0   0  177.08   14.40
  -6   0   0  185.88   12.10
  -6   0   0  210.88   14.70
  -6   0   0  218.78   23.00
  -6   0   0  205.88   18.50
  -6   0   0  198.58   13.50
  -6   0   0  181.38   14.50
  -6   0   0  184.08   21.60
  -6   0   0  187.18   14.30
   6   0   0  181.68   14.30
   6   0   0  201.48   12.20
   6   0   0  201.48   15.10
   6   0   0  206.28   12.20
   6   0   0  215.88   17.90
   6   0   0  219.78   19.20
   6   0   0  187.98   14.50
   6   0   0  181.48   14.30
  -7   0   0    4.50    2.90
  -7   0   0   12.50    5.10
  -7   0   0   12.00    4.90
  -7   0   0    3.10    4.00
  -7   0   0    7.00    5.00
  -7   0   0    8.00    8.10
  -7   0   0    6.10    6.70
  -7   0   0   -2.40    6.10
  -7   0   0    8.40    4.80
   7   0   0    2.20    3.00
   7   0   0    6.00    4.20
   7   0   0    2.40    6.60
   7   0   0    1.20    4.00
   7   0   0    5.50    4.60
   7   0   0    6.90    5.20
  -8   0   0  119.49   19.70
  -8   0   0  121.89    9.50
  -8   0   0  103.19   17.80
  -8   0   0  107.89   13.30
  -8   0   0  122.59   13.30
  -8   0   0  105.29   18.20
  -8   0   0  124.89   11.00
  -8   0   0   96.19   13.00
   8   0   0  110.39    9.20
   8   0   0  136.19   15.60
   8   0   0  111.99   16.90
   8   0   0  104.09    9.20
   8   0   0  132.69   14.40
  -9   0   0  160.28   13.30
  -9   0   0  219.18   28.10
  -9   0   0  178.08   25.60
  -9   0   0  158.98   17.60
  -9   0   0  171.68   14.50
  -9   0   0  164.08   12.80
  -9   0   0  169.88   29.20
   9   0   0  147.39   16.30
   9   0   0  161.08   12.20
   9   0   0  182.38   18.80
   9   0   0  139.19   20.40
   9   0   0  131.89   11.40
 -10   0   0  312.77   35.80
 -10   0   0  307.67   26.70
 -10   0   0  333.37   31.30
 -10   0   0  286.07   18.60
 -10   0   0  253.87   32.50
 -10   0   0  268.87   23.30
  10   0   0  309.97   19.10
  10   0   0  310.47   19.00
  10   0   0  254.47   23.00
  10   0   0  240.28   28.60
  10   0   0  297.57   38.00
  10   0   0  272.97   22.10
 -11   0   0  309.07   38.00
 -11   0   0  385.56   35.10
 -11   0   0  297.57   37.10
 -11   0   0  326.07   21.30
 -11   0   0  326.87   24.10
 -11   0   0  369.66   27.10
  11   0   0  363.16   37.80
  11   0   0  353.46   21.60
  11   0   0  356.86   26.10
  11   0   0  340.77   21.60
  11   0   0  340.67   26.20
  11   0   0  330.07   26.90
 -12   0   0  283.47   38.10
 -12   0   0  280.07   23.40
 -12   0   0  227.58   19.80
 -12   0   0  241.68   17.30
 -12   0   0  225.18   32.80
 -12   0   0  237.78   34.10
  12   0   0  216.88   35.60
  12   0   0  265.27   18.00
  12   0   0  205.38   24.10
  12   0   0  228.68   26.10
  12   0   0  184.48   16.60
  12   0   0  238.18   24.00
 -13   0   0  415.86   47.20
 -13   0   0  444.06   49.80
 -13   0   0  372.56   30.50
 -13   0   0  372.86   27.00
 -13   0   0  295.97   41.10
  13   0   0  392.76   24.80
  13   0   0  398.16   29.40
  13   0   0  309.07   39.70
  13   0   0  365.56   44.60
  13   0   0  393.06   31.90
 -14   0   0   19.10   10.70
 -14   0   0   31.00    9.90
 -14   0   0   44.50   23.20
 -14   0   0   55.09   21.10
 -14   0   0   52.29   21.60
  14   0   0   20.30   17.50
  14   0   0   31.20   15.30
  14   0   0   14.50    8.60
  14   0   0   25.70   16.30
  14   0   0   27.20   11.90
 -15   0   0   40.20   10.90
 -15   0   0   33.40   12.90
 -15   0   0   15.10   15.90
 -15   0   0   62.59   20.70
 -15   0   0   12.10   16.50
  15   0   0   47.80   12.40
  15   0   0   42.00    9.60
  15   0   0   43.20   13.80
  15   0   0   26.90   11.70
  15   0   0   47.90   19.10
 -16   0   0   -2.20   12.30
  16   0   0   -0.70    7.10
  16   0   0   -9.70    7.50
  16   0   0   15.70   15.10
  16  -1   0   66.49   16.10
  16  -1   0   80.69   24.20
  16  -1   0   81.09   19.60
 -16   1   0   82.69   26.30
  15  -1   0  188.38   27.60
  15  -1   0  263.07   27.30
  15  -1   0  217.48   26.20
  15  -1   0  212.58   18.70
  15  -1   0  229.58   37.60
 -15   1   0  179.38   33.90
 -15   1   0  222.38   40.90
 -15   1   0  192.38   26.10
 -15   1   0  218.58   19.40
  14  -1   0    1.60    9.20
  14  -1   0    8.80   10.20
  14  -1   0   23.60   14.80
  14  -1   0   -4.20    7.80
  14  -1   0   -0.70    7.50
 -14   1   0    6.50   13.20
 -14   1   0   15.30    9.70
 -14   1   0   -3.50   11.90
 -14   1   0   10.10    7.10
 -14   1   0  -11.80   10.60
  13  -1   0  143.19   20.80
  13  -1   0  147.29   26.70
  13  -1   0  153.68   20.20
  13  -1   0  158.98   22.90
  13  -1   0  129.19   14.80
 -13   1   0  150.68   21.70
 -13   1   0  131.49   20.60
 -13   1   0  163.48   30.30
 -13   1   0  108.79   26.70
 -13   1   0  163.78   30.10
  12  -1   0   38.90   15.00
  12  -1   0   40.40   12.20
  12  -1   0   32.50    7.70
  12  -1   0   61.89   13.20
  12  -1   0   40.40    8.70
  12  -1   0   55.89   13.70
 -12   1   0   20.90    9.90
 -12   1   0   34.10   14.90
 -12   1   0   49.60   10.10
 -12   1   0   55.49   18.40
 -12   1   0   45.40   17.50
  11  -1   0    9.10    9.90
  11  -1   0    2.70    6.40
  11  -1   0    6.30    6.70
  11  -1   0    1.90    6.60
  11  -1   0    3.10    4.30
  11  -1   0    0.50    4.50
 -11   1   0   16.50   12.40
 -11   1   0  -14.10    7.60
 -11   1   0    4.60    4.50
 -11   1   0    1.10    5.50
 -11   1   0    2.30    6.60
 -11   1   0    2.30    5.00
 -11   1   0   -2.70    9.60
  10  -1   0   -1.90    6.30
  10  -1   0   10.30    5.00
  10  -1   0   -2.80    5.70
  10  -1   0    6.10    4.50
  10  -1   0    7.10    8.30
  10  -1   0    4.30    6.10
 -10   1   0    7.80    8.50
 -10   1   0    7.50    5.30
 -10   1   0    3.00    8.40
 -10   1   0    8.00    6.70
 -10   1   0    8.70    4.90
 -10   1   0   13.90    5.90
 -10   1   0    5.50   10.20
 -10   1   0   12.90    7.00
   9  -1   0   90.59    9.60
   9  -1   0   68.29    9.00
   9  -1   0   74.39   12.30
   9  -1   0   59.89   14.40
   9  -1   0   53.09   10.50
  -9   1   0   82.89   16.90
  -9   1   0  100.39   14.10
  -9   1   0   81.59   11.00
  -9   1   0   73.19   11.30
  -9   1   0   84.49   10.90
  -9   1   0   79.29   17.30
  -9   1   0   80.79   17.20
   8  -1   0  144.09   17.00
   8  -1   0  163.58   12.00
   8  -1   0  159.18   12.10
   8  -1   0  187.88   21.70
   8  -1   0  190.68   18.70
   8  -1   0  180.78   20.10
  -8   1   0  206.88   25.20
  -8   1   0  170.58   13.90
  -8   1   0  160.68   14.70
  -8   1   0  197.48   24.70
  -8   1   0  144.59   21.20
  -8   1   0  156.48   13.70
   7  -1   0  289.17   20.50
   7  -1   0  290.17   20.90
   7  -1   0  329.97   18.00
   7  -1   0  299.27   17.50
   7  -1   0  281.67   24.50
   7  -1   0  279.37   20.90
   7  -1   0  301.67   20.70
   7  -1   0  243.08   22.60
  -7   1   0  304.07   20.60
  -7   1   0  274.57   22.40
  -7   1   0  293.87   25.10
  -7   1   0  304.67   21.00
  -7   1   0  288.97   31.90
  -7   1   0  326.97   20.10
  -7   1   0  314.87   19.60
  -7   1   0  276.87   20.70
   6  -1   0  580.54   34.30
   6  -1   0  626.94   31.20
   6  -1   0  599.84   37.00
   6  -1   0  570.54   38.10
   6  -1   0  612.24   34.30
   6  -1   0  608.04   31.10
   6  -1   0  602.24   34.50
   6  -1   0  656.53   35.80
  -6   1   0  593.64   33.90
  -6   1   0  610.64   34.40
  -6   1   0  675.63   39.50
  -6   1   0  545.85   35.80
  -6   1   0  597.74   38.50
  -6   1   0  644.14   33.30
   5  -1   0  412.76   21.70
   5  -1   0  439.86   24.80
   5  -1   0  393.86   25.90
   5  -1   0  379.86   27.10
   5  -1   0  401.06   24.20
   5  -1   0  399.86   24.10
   5  -1   0  424.26   21.80
  -5   1   0  412.96   24.40
  -5   1   0  426.26   24.00
  -5   1   0  463.25   28.30
  -5   1   0  396.46   23.90
  -5   1   0  392.76   21.40
  -5   1   0  412.26   27.80
  -5   1   0  436.06   26.30
  -5   1   0  429.76   24.50
  -5   1   0  405.66   23.20
   4  -1   0 2102.59  102.69
   4  -1   0 2063.09  102.49
   4  -1   0 2126.69  105.69
  -4   1   0 2189.38  100.39
  -4   1   0 2293.77  106.29
  -4   1   0 2230.98  104.59
  -4   1   0 2085.39  102.79
  -4   1   0 2211.78  102.59
  -4   1   0 2228.08  105.79
  -4   1   0 2181.38  102.59
   3  -1   0    4.60    2.70
   3  -1   0    2.40    1.70
   3  -1   0    0.90    2.00
   3  -1   0    1.10    3.40
   3  -1   0   -2.20    2.00
   3  -1   0    0.00    2.50
   3  -1   0    2.30    1.60
   3  -1   0    0.80    2.10
  -3   1   0    2.40    2.40
  -3   1   0    1.70    1.50
  -3   1   0    2.60    2.60
  -3   1   0    3.30    2.60
  -3   1   0    4.60    2.80
  -3   1   0    1.00    2.40
  -3   1   0    0.80    2.10
  -3   1   0   -2.10    2.60
  -3   1   0    2.00    3.20
   2  -1   0   37.40    5.40
   2  -1   0   30.70    4.20
   2  -1   0   33.20    4.40
   2  -1   0   33.90    2.90
   2  -1   0   30.00    4.40
   2  -1   0   30.30    4.00
   2  -1   0   30.40    3.10
   2  -1   0   30.90    4.70
  -2   1   0   31.80    4.30
  -2   1   0   28.70    5.00
  -2   1   0   27.20    4.00
  -2   1   0   30.00    3.00
  -2   1   0   33.50    4.30
   1  -1   0    1.00    0.60
   1  -1   0    0.10    0.60
   1  -1   0   -0.10    0.60
  -1   1   0    0.80    0.80
  -1   1   0   -0.30    0.20
  -1   1   0   -0.10    0.30
  -1   1   0    1.60    1.10
  -2  -1   0 1112.49   50.79
  -2  -1   0 1035.20   50.29
  -2  -1   0  994.60   50.69
   2   1   0 1070.19   50.49
   2   1   0 1030.60   50.29
   2   1   0 1062.59   52.39
   2   1   0 1037.80   47.70
   2   1   0 1017.40   49.10
   2   1   0  917.11   49.20
  -3  -1   0   47.80    6.30
  -3  -1   0   40.70    7.30
  -3  -1   0   41.10    3.10
  -3  -1   0   47.10    4.70
  -3  -1   0   33.70    4.80
  -3  -1   0   40.60    3.20
  -3  -1   0   31.70    3.50
  -3  -1   0   45.20    7.20
   3   1   0   46.90    5.70
   3   1   0   39.60    3.40
   3   1   0   37.80    4.30
   3   1   0   43.60    6.80
   3   1   0   49.40    5.10
   3   1   0   33.30    6.40
   3   1   0   46.70    4.00
   3   1   0   38.20    4.30
   3   1   0   41.30    3.30
   3   1   0   46.90    7.30
   3   1   0   37.60    6.00
   3   1   0   40.80    3.60
  -4  -1   0  604.74   33.30
  -4  -1   0  597.04   35.10
  -4  -1   0  555.24   29.10
  -4  -1   0  515.95   30.20
  -4  -1   0  543.95   26.70
  -4  -1   0  577.74   32.30
  -4  -1   0  538.15   26.30
  -4  -1   0  545.95   26.60
  -4  -1   0  532.15   26.30
  -4  -1   0  570.44   28.20
  -4  -1   0  555.54   27.20
   4   1   0  531.35   29.00
   4   1   0  542.15   26.40
   4   1   0  540.75   30.60
   4   1   0  527.85   27.70
   4   1   0  568.94   26.60
   4   1   0  511.15   29.20
   4   1   0  549.25   28.30
   4   1   0  520.05   32.10
   4   1   0  537.85   26.60
   4   1   0  572.84   28.20
  -5  -1   0 1257.87   60.49
  -5  -1   0 1339.27   63.29
  -5  -1   0 1241.18   63.69
  -5  -1   0 1285.57   66.09
  -5  -1   0 1231.58   68.49
  -5  -1   0 1314.27   63.19
  -5  -1   0 1280.27   60.79
  -5  -1   0 1377.56   63.69
  -5  -1   0 1315.27   60.69
  -5  -1   0 1263.17   67.79
  -5  -1   0 1330.57   68.29
   5   1   0 1256.87   68.29
   5   1   0 1336.57   63.39
   5   1   0 1354.96   66.59
   5   1   0 1324.67   60.89
   5   1   0 1264.77   62.89
   5   1   0 1318.07   60.99
   5   1   0 1314.67   62.89
   5   1   0 1265.07   62.89
   5   1   0 1349.47   60.69
   5   1   0 1215.48   64.39
  -6  -1   0 2696.73  132.89
  -6  -1   0 2687.03  132.89
  -6  -1   0 2695.83  123.89
  -6  -1   0 2554.74  123.19
  -6  -1   0 2688.43  127.29
  -6  -1   0 2768.12  134.09
  -6  -1   0 2617.54  126.59
  -6  -1   0 2549.94  126.49
   6   1   0 2659.33  126.49
   6   1   0 2906.01  134.89
   6   1   0 2626.34  126.29
   6   1   0 2687.53  123.99
   6   1   0 2740.03  126.99
   6   1   0 2698.23  123.89
   6   1   0 2751.42  131.09
   6   1   0 2693.73  126.59
  -7  -1   0  421.66   33.40
  -7  -1   0  445.96   26.80
  -7  -1   0  419.26   32.10
  -7  -1   0  451.25   22.40
  -7  -1   0  482.75   29.10
  -7  -1   0  462.15   23.90
  -7  -1   0  473.55   27.30
   7   1   0  399.26   28.10
   7   1   0  420.76   27.30
   7   1   0  463.65   26.80
   7   1   0  472.75   27.30
   7   1   0  421.46   32.20
   7   1   0  461.45   24.00
   7   1   0  480.75   34.60
   7   1   0  450.45   23.90
   7   1   0  469.75   26.70
  -8  -1   0  337.37   22.40
  -8  -1   0  352.66   29.70
  -8  -1   0  304.47   28.00
  -8  -1   0  371.86   28.90
  -8  -1   0  326.67   22.10
  -8  -1   0  339.07   22.30
  -8  -1   0  320.27   18.80
   8   1   0  339.37   22.00
   8   1   0  349.87   22.30
   8   1   0  326.47   21.80
   8   1   0  363.76   26.90
   8   1   0  332.07   22.50
   8   1   0  326.77   18.80
   8   1   0  316.77   18.90
  -9  -1   0   69.89    8.00
  -9  -1   0   88.39   18.70
  -9  -1   0   86.39   12.20
  -9  -1   0   57.09   14.80
   9   1   0   55.89   10.30
   9   1   0   61.39    7.90
   9   1   0   94.69   16.10
   9   1   0   90.89   12.80
   9   1   0   57.19    7.60
 -10  -1   0   25.40   12.40
 -10  -1   0   17.10   12.10
 -10  -1   0   15.80    7.50
 -10  -1   0   13.50   11.60
 -10  -1   0   13.30    6.20
 -10  -1   0   18.10    5.10
  10   1   0    6.70    9.10
  10   1   0    5.40    5.80
  10   1   0   31.90    9.30
  10   1   0   29.30    8.40
  10   1   0   16.10    5.10
  10   1   0   11.50    4.80
 -11  -1   0   20.90   12.50
 -11  -1   0   18.30    5.50
 -11  -1   0   11.40   12.00
 -11  -1   0   15.40    7.30
 -11  -1   0   23.50    8.10
 -11  -1   0   10.00   12.40
  11   1   0   12.20    5.80
  11   1   0   14.30    5.20
  11   1   0   -3.20    5.60
  11   1   0   24.00    9.90
  11   1   0   22.70    8.00
  11   1   0   15.30   11.30
 -12  -1   0   -2.30    6.70
 -12  -1   0   -3.30    3.60
 -12  -1   0   -9.40   10.30
 -12  -1   0   -1.20    5.30
 -12  -1   0   12.40   11.90
 -12  -1   0   -3.40   11.00
  12   1   0    0.50    6.30
  12   1   0    1.60    4.50
  12   1   0   -8.90    6.20
  12   1   0    1.10    6.30
 -13  -1   0   20.00    8.80
 -13  -1   0   11.60   13.80
 -13  -1   0   29.90   10.90
 -13  -1   0   20.20   15.40
 -13  -1   0   20.30   16.10
  13   1   0   36.00   12.10
  13   1   0   16.70   13.80
  13   1   0   25.10    9.00
  13   1   0   27.40    7.30
  13   1   0   32.00   10.00
 -14  -1   0   -7.50   11.80
 -14  -1   0    0.80   23.50
 -14  -1   0    1.50    7.50
 -14  -1   0   -0.40   12.20
 -14  -1   0    0.30    7.90
  14   1   0    1.80    6.80
  14   1   0   12.50    9.80
  14   1   0   25.60   15.40
  14   1   0   -1.60    7.40
  14   1   0    3.90    7.60
  14   1   0   -2.90    4.90
 -15  -1   0  179.78   35.60
 -15  -1   0  183.08   34.30
 -15  -1   0  181.68   33.70
 -15  -1   0  240.48   27.60
 -15  -1   0  208.78   22.80
  15   1   0  165.88   25.50
  15   1   0  177.28   22.60
  15   1   0  206.88   22.60
  15   1   0  207.98   34.80
  15   1   0  228.18   17.70
 -16  -1   0   48.00   21.70
 -16  -1   0   30.90   17.80
  16   1   0   40.50   10.90
  16   1   0   21.40   11.70
  16   1   0   22.60   16.60
  15  -2   0    8.00    9.60
  15  -2   0   -9.30    8.30
  15  -2   0   -2.90   13.10
 -15   2   0    9.90   22.20
 -15   2   0    8.20   13.80
 -15   2   0    6.70   10.30
  14  -2   0   25.60    8.30
  14  -2   0  -13.70   11.10
  14  -2   0   10.90    8.90
  14  -2   0   13.20   11.30
  14  -2   0   32.80   12.20
 -14   2   0   11.60   14.20
 -14   2   0   32.60   13.60
 -14   2   0   38.30   12.80
 -14   2   0    1.90   11.80
  13  -2   0  208.18   31.80
  13  -2   0  211.28   25.30
  13  -2   0  259.17   32.60
  13  -2   0  187.68   27.80
  13  -2   0  244.38   18.80
 -13   2   0  231.38   36.50
 -13   2   0  195.48   17.90
 -13   2   0  280.17   30.20
 -13   2   0  183.88   31.90
  12  -2   0  219.18   17.60
  12  -2   0  189.78   29.10
  12  -2   0  278.37   23.70
  12  -2   0  206.98   17.20
  12  -2   0  230.38   25.60
  12  -2   0  234.68   27.00
 -12   2   0  201.48   18.10
 -12   2   0  209.28   16.90
 -12   2   0  212.28   25.70
 -12   2   0  228.08   32.00
 -12   2   0  200.28   31.60
 -12   2   0  225.28   18.60
 -12   2   0  246.68   33.80
  11  -2   0  313.47   26.20
  11  -2   0  310.87   26.90
  11  -2   0  279.97   24.90
  11  -2   0  331.07   21.60
  11  -2   0  293.87   20.90
  11  -2   0  362.76   39.00
 -11   2   0  341.97   38.30
 -11   2   0  333.77   24.00
 -11   2   0  296.97   36.60
 -11   2   0  338.27   26.80
 -11   2   0  309.27   22.30
 -11   2   0  336.27   38.80
  10  -2   0  567.44   38.40
  10  -2   0  576.54   37.00
  10  -2   0  522.65   40.90
  10  -2   0  546.35   31.90
  10  -2   0  634.24   32.90
  10  -2   0  531.05   36.80
 -10   2   0  566.44   44.30
 -10   2   0  571.04   43.90
 -10   2   0  579.44   37.60
 -10   2   0  588.84   38.80
 -10   2   0  483.35   41.60
 -10   2   0  623.94   34.00
 -10   2   0  564.54   34.40
   9  -2   0  515.05   36.20
   9  -2   0  523.55   35.30
   9  -2   0  559.04   31.20
   9  -2   0  626.14   32.20
   9  -2   0  646.34   37.50
   9  -2   0  573.84   40.50
  -9   2   0  586.84   33.10
  -9   2   0  577.74   42.30
  -9   2   0  529.05   36.20
  -9   2   0  518.15   33.70
  -9   2   0  672.43   43.90
  -9   2   0  564.04   35.20
   8  -2   0  646.74   39.80
   8  -2   0  708.03   35.30
   8  -2   0  648.94   39.40
   8  -2   0  615.74   38.60
   8  -2   0  634.24   35.00
   8  -2   0  636.04   42.60
  -8   2   0  674.23   38.20
  -8   2   0  683.73   36.70
  -8   2   0  627.84   43.90
  -8   2   0  631.34   39.20
  -8   2   0  731.63   41.80
  -8   2   0  706.73   45.20
   7  -2   0   94.49   13.00
   7  -2   0   98.99    8.60
   7  -2   0   97.09    8.40
   7  -2   0  109.39   14.00
   7  -2   0   70.59   13.00
   7  -2   0   95.29   12.60
   7  -2   0   87.89   14.90
  -7   2   0   98.39   17.00
  -7   2   0   87.69   15.50
  -7   2   0   96.59   14.40
  -7   2   0   92.49   10.80
  -7   2   0   65.39    8.20
  -7   2   0   87.79   11.90
  -7   2   0  103.69   13.20
  -7   2   0   88.39   12.40
  -7   2   0  131.19   18.20
   6  -2   0  127.39   14.30
   6  -2   0  127.09    9.70
   6  -2   0  156.68   15.60
   6  -2   0  113.59   16.40
   6  -2   0  149.49   15.10
   6  -2   0  130.79   16.20
   6  -2   0  132.29    9.90
   6  -2   0   93.29   12.30
  -6   2   0  107.39   15.30
  -6   2   0  157.68   15.20
  -6   2   0  137.29   14.50
  -6   2   0  116.49   12.00
  -6   2   0  101.89    8.90
  -6   2   0  121.89   15.50
  -6   2   0  146.79   18.80
  -6   2   0  125.19   14.00
  -6   2   0  151.58   16.90
   5  -2   0   71.69   11.40
   5  -2   0   50.49    8.10
   5  -2   0   51.69   10.00
   5  -2   0   68.19    9.30
   5  -2   0   40.80    7.40
   5  -2   0   51.49    6.00
   5  -2   0   49.40    6.60
   5  -2   0   41.00    7.20
  -5   2   0   48.80    8.00
  -5   2   0   48.60    7.20
  -5   2   0   57.69   10.30
  -5   2   0   53.79    6.20
  -5   2   0   45.40    8.30
  -5   2   0   47.00    5.60
  -5   2   0   43.20    7.50
  -5   2   0   63.89   10.40
  -5   2   0   45.70    8.20
  -5   2   0   38.50    7.10
   4  -2   0   -0.50    2.60
   4  -2   0    2.90    3.60
   4  -2   0   -1.60    2.70
   4  -2   0    5.50    2.40
   4  -2   0    7.40    4.20
   4  -2   0    2.80    3.20
   4  -2   0   -0.70    2.40
  -4   2   0    2.00    1.30
  -4   2   0   12.80    4.30
  -4   2   0    3.90    3.80
  -4   2   0    4.10    4.00
  -4   2   0    2.50    3.10
  -4   2   0   -0.10    1.90
  -4   2   0    3.00    3.40
  -4   2   0    6.10    3.30
   3  -2   0  402.56   26.10
   3  -2   0  435.56   21.70
   3  -2   0  459.15   25.60
   3  -2   0  431.56   23.80
   3  -2   0  461.95   25.40
   3  -2   0  381.16   24.30
   3  -2   0  432.56   25.50
   3  -2   0  421.16   21.70
  -3   2   0  424.16   24.80
  -3   2   0  427.66   24.30
  -3   2   0  442.06   24.80
  -3   2   0  410.76   21.60
  -3   2   0  447.26   21.00
  -3   2   0  416.06   21.50
  -3   2   0  408.36   23.50
  -3   2   0  420.26   23.80
  -3   2   0  440.56   24.00
   2  -2   0  298.17   17.00
   2  -2   0  293.57   14.80
   2  -2   0  283.67   16.70
   2  -2   0  301.57   16.70
   2  -2   0  283.17   16.50
   2  -2   0  281.17   14.80
   2  -2   0  290.57   16.40
  -2   2   0  303.27   15.00
  -2   2   0  277.97   16.40
  -2   2   0  270.77   16.30
  -2   2   0  293.47   16.40
  -2   2   0  280.67   14.70
  -2   2   0  275.87   14.70
  -2   2   0  291.07   16.70
  -2   2   0  275.27   16.50
   1  -2   0    0.90    1.20
   1  -2   0    0.80    1.50
   1  -2   0    0.90    1.30
   1  -2   0   -1.20    1.10
   1  -2   0    1.50    1.00
   1  -2   0    0.20    0.90
   1  -2   0    3.00    1.60
   1  -2   0    0.20    1.40
  -1   2   0    0.80    0.80
  -1   2   0    1.00    1.10
  -1   2   0    2.00    1.50
  -1   2   0    1.20    1.40
  -1   2   0    0.90    1.30
  -1   2   0    1.10    1.20
  -1   2   0   -1.00    1.10
  -1   2   0    0.70    0.90
   0  -2   0    0.00    0.10
   0  -2   0    0.80    1.10
   0   2   0    0.30    0.40
  -1  -2   0   65.99    4.80
  -1  -2   0   60.79    3.40
  -1  -2   0   63.19    5.20
  -1  -2   0   50.49    4.50
  -1  -2   0   65.89    5.20
  -1  -2   0   71.69    3.50
  -1  -2   0   62.99    5.20
  -1  -2   0   65.69    3.90
   1   2   0   68.49    3.50
   1   2   0   61.69    3.80
   1   2   0   70.99    5.00
   1   2   0   57.49    4.90
   1   2   0   45.30    4.70
   1   2   0   46.80    5.40
   1   2   0   46.60    4.30
   1   2   0   71.39    3.90
   1   2   0   62.89    3.40
  -2  -2   0  470.85   21.40
  -2  -2   0  464.05   23.40
  -2  -2   0  474.85   21.50
  -2  -2   0  467.95   22.00
  -2  -2   0  464.95   24.70
  -2  -2   0  442.56   25.00
  -2  -2   0  451.45   24.00
  -2  -2   0  466.45   25.40
   2   2   0  448.66   24.00
   2   2   0  436.86   21.60
   2   2   0  463.75   21.50
   2   2   0  462.05   24.60
   2   2   0  449.66   23.40
   2   2   0  454.45   21.70
   2   2   0  507.75   25.70
   2   2   0  455.65   21.30
  -3  -2   0  253.37   13.30
  -3  -2   0  227.38   16.50
  -3  -2   0  254.67   17.70
  -3  -2   0  234.08   12.80
  -3  -2   0  224.98   11.40
  -3  -2   0  230.58   11.40
  -3  -2   0  205.68   14.00
  -3  -2   0  231.68   16.10
   3   2   0  227.68   12.30
   3   2   0  227.38   12.00
   3   2   0  190.58   15.30
   3   2   0  246.28   11.60
   3   2   0  241.08   15.60
   3   2   0  216.38   15.80
   3   2   0  227.18   11.30
   3   2   0  236.58   11.60
   3   2   0  201.18   14.20
   3   2   0  229.78   14.40
   3   2   0  227.48   11.30
   3   2   0  229.28   13.10
  -4  -2   0 2419.16  118.19
  -4  -2   0 2272.77  116.69
  -4  -2   0 2376.66  117.49
   4   2   0 2400.76  114.79
   4   2   0 2441.26  117.19
   4   2   0 2542.65  118.39
   4   2   0 2489.55  112.49
   4   2   0 2459.45  117.09
  -5  -2   0  205.48   12.60
  -5  -2   0  182.78   10.70
  -5  -2   0  198.78   17.00
  -5  -2   0  192.18   10.80
  -5  -2   0  189.88   17.20
  -5  -2   0  197.08   11.90
  -5  -2   0  221.48   18.10
  -5  -2   0  195.18   14.10
   5   2   0  200.38   12.20
   5   2   0  182.88   11.80
   5   2   0  180.68   19.50
   5   2   0  213.38   15.90
   5   2   0  202.78   14.70
   5   2   0  194.88   10.70
   5   2   0  202.48   11.10
   5   2   0  195.08   16.30
   5   2   0  177.18   12.00
   5   2   0  212.48   17.10
   5   2   0  187.88   12.50
   5   2   0  197.18   13.00
  -6  -2   0  106.69    8.90
  -6  -2   0  140.69   12.50
  -6  -2   0  139.29   10.70
  -6  -2   0  129.09   18.30
  -6  -2   0  113.89   10.00
  -6  -2   0  150.68   18.70
  -6  -2   0  168.38   19.10
  -6  -2   0  118.69    8.30
   6   2   0  120.59   11.10
   6   2   0  141.59   10.40
   6   2   0  123.59   10.20
   6   2   0  136.99   15.90
   6   2   0  142.59    9.00
   6   2   0  155.18   11.20
   6   2   0  139.29    8.50
   6   2   0  126.19    9.30
   6   2   0  144.99   13.10
  -7  -2   0   13.60    5.50
  -7  -2   0   -0.40    6.40
  -7  -2   0    6.70    3.90
  -7  -2   0   13.40    4.80
  -7  -2   0    7.00    2.80
   7   2   0    6.70    3.30
   7   2   0    9.70    7.50
   7   2   0    7.40    6.20
   7   2   0    1.60    4.40
   7   2   0   -1.40    2.90
   7   2   0    5.40    3.10
   7   2   0    4.00    2.70
   7   2   0    2.50    5.00
   7   2   0    3.10    3.60
   7   2   0    3.90    3.80
  -8  -2   0   17.70    9.40
  -8  -2   0   27.90    7.20
  -8  -2   0   20.60    4.20
  -8  -2   0   25.80   10.10
  -8  -2   0   32.30    6.80
  -8  -2   0   33.90   11.90
  -8  -2   0   30.00    7.00
   8   2   0   25.30    4.00
   8   2   0   24.90    4.20
   8   2   0   11.90    5.30
   8   2   0   32.50    9.20
   8   2   0   23.40    6.60
   8   2   0   17.70    5.40
   8   2   0   20.20    4.50
   8   2   0    7.80    6.70
   8   2   0   20.50    5.30
  -9  -2   0  264.27   30.70
  -9  -2   0  282.17   19.70
  -9  -2   0  267.97   31.00
  -9  -2   0  269.17   16.00
  -9  -2   0  256.77   20.20
   9   2   0  256.17   16.40
   9   2   0  259.97   20.10
   9   2   0  290.97   25.00
   9   2   0  278.67   16.10
   9   2   0  256.77   19.80
   9   2   0  232.58   18.60
 -10  -2   0  501.15   41.00
 -10  -2   0  528.25   33.30
 -10  -2   0  562.14   42.10
 -10  -2   0  515.05   31.90
 -10  -2   0  513.85   27.50
 -10  -2   0  531.25   42.20
  10   2   0  518.05   27.60
  10   2   0  470.05   37.20
  10   2   0  498.55   28.70
  10   2   0  472.95   30.90
  10   2   0  508.65   30.80
  10   2   0  478.85   32.10
 -11  -2   0  328.17   26.00
 -11  -2   0  318.37   19.40
 -11  -2   0  348.07   38.50
 -11  -2   0  338.07   40.40
 -11  -2   0  321.07   24.50
 -11  -2   0  340.67   39.40
  11   2   0  306.17   34.90
  11   2   0  320.47   25.00
  11   2   0  304.77   22.60
  11   2   0  323.07   23.20
  11   2   0  327.47   21.40
  11   2   0  277.27   19.60
 -12  -2   0  108.19   16.20
 -12  -2   0  144.99   31.30
 -12  -2   0  102.89   15.90
 -12  -2   0  108.79   22.80
 -12  -2   0  134.89   11.40
 -12  -2   0  134.59   25.90
  12   2   0  169.58   38.00
  12   2   0  110.49   17.20
  12   2   0  111.09   14.80
  12   2   0  126.69   15.70
  12   2   0  144.29   16.70
  12   2   0  114.79   12.10
 -13  -2   0  873.51   62.29
 -13  -2   0  810.52   48.10
 -13  -2   0  814.72   48.30
 -13  -2   0  793.02   61.79
 -13  -2   0  820.02   60.59
  13   2   0  799.22   45.60
  13   2   0  729.03   56.29
  13   2   0  675.63   45.10
  13   2   0  840.12   50.19
  13   2   0  760.32   42.50
  13   2   0  798.02   42.00
 -14  -2   0    7.60   14.00
 -14  -2   0    9.40    8.60
 -14  -2   0    9.20   17.10
  14   2   0   14.50    7.90
  14   2   0   10.60    7.60
  14   2   0   12.00    9.90
  14   2   0   15.40   13.30
  14   2   0   13.50    6.20
  14   2   0    2.50    7.10
 -15  -2   0   90.99   17.10
 -15  -2   0   60.79   23.00
 -15  -2   0   83.19   24.10
 -15  -2   0   59.99   21.80
  15   2   0   95.69   21.90
  15   2   0   86.49   11.10
  15   2   0  111.19   15.60
  15   2   0   87.19   16.70
 -16  -2   0   -5.00   14.50
 -16  -2   0   20.70   16.40
 -16  -2   0   18.80   10.70
  16   2   0    6.80   11.50
  16   2   0   38.90   17.60
  16   2   0   19.80    8.40
  15  -3   0   68.49   18.60
  15  -3   0   54.49   21.10
  15  -3   0   87.19   18.40
 -15   3   0  106.79   20.80
 -15   3   0   87.29   25.50
  14  -3   0   64.99   11.70
  14  -3   0   42.20   13.80
  14  -3   0   29.10   10.90
  14  -3   0   67.99   20.60
  14  -3   0   75.29   18.10
 -14   3   0   56.89   15.50
 -14   3   0   46.20   19.70
 -14   3   0   64.89   22.40
  13  -3   0  493.45   44.20
  13  -3   0  474.95   38.50
  13  -3   0  520.25   36.80
  13  -3   0  437.86   29.90
  13  -3   0  443.76   35.60
 -13   3   0  514.55   30.20
 -13   3   0  482.85   46.00
 -13   3   0  403.96   47.10
 -13   3   0  451.05   36.90
  12  -3   0   35.70   12.10
  12  -3   0   56.59   13.80
  12  -3   0   44.50    9.40
  12  -3   0   57.89   15.10
  12  -3   0   54.19   10.20
  12  -3   0   52.59   16.60
 -12   3   0   66.09   13.30
 -12   3   0   60.39   14.60
 -12   3   0   60.79   11.60
 -12   3   0   76.59   20.70
 -12   3   0   65.49   18.50
 -12   3   0   57.79   14.60
  11  -3   0   15.60    6.60
  11  -3   0   15.90    9.80
  11  -3   0   21.10   12.00
  11  -3   0    0.60    6.50
  11  -3   0    7.90    8.60
  11  -3   0   16.00    6.10
 -11   3   0   29.00   14.10
 -11   3   0    9.40    6.10
 -11   3   0   -1.60    6.90
 -11   3   0   11.00   11.20
 -11   3   0    7.60    5.30
 -11   3   0   22.50    8.60
 -11   3   0   11.10    7.60
  10  -3   0   84.09   14.60
  10  -3   0   80.89   10.50
  10  -3   0   91.59   16.30
  10  -3   0   97.39   20.00
  10  -3   0   83.09   11.00
  10  -3   0   88.49   15.00
 -10   3   0   85.49   13.60
 -10   3   0  108.89   20.70
 -10   3   0   91.79   11.10
 -10   3   0   73.39   16.40
 -10   3   0   86.09   19.90
 -10   3   0  102.09   12.50
 -10   3   0  102.39   16.30
   9  -3   0    7.40    6.50
   9  -3   0    0.00    3.70
   9  -3   0   -0.70    5.10
   9  -3   0    2.30    5.90
   9  -3   0   11.80    9.50
  -9   3   0   -0.70    5.70
  -9   3   0    3.60    4.50
  -9   3   0   -1.30    7.30
  -9   3   0    2.40    7.90
  -9   3   0   -0.30    5.10
  -9   3   0   -6.30    4.50
  -9   3   0   -2.30    3.20
   8  -3   0   42.30    9.60
   8  -3   0   38.10    7.00
   8  -3   0   46.50    7.20
   8  -3   0   60.39   13.10
   8  -3   0   46.70   10.20
   8  -3   0   45.90   11.40
  -8   3   0   45.50   10.10
  -8   3   0   48.50    7.10
  -8   3   0   54.19   11.20
  -8   3   0   61.39   14.30
  -8   3   0   34.20   11.30
  -8   3   0   48.90    8.20
  -8   3   0   36.10    9.30
   7  -3   0  183.08   22.10
   7  -3   0  228.78   14.90
   7  -3   0  237.68   18.90
   7  -3   0  197.18   17.30
   7  -3   0  218.38   18.50
   7  -3   0  211.68   14.30
  -7   3   0  233.38   19.00
  -7   3   0  227.48   25.40
  -7   3   0  212.28   14.40
  -7   3   0  252.07   16.40
  -7   3   0  191.88   17.20
  -7   3   0  193.38   17.40
  -7   3   0  190.88   17.50
  -7   3   0  184.48   22.60
   6  -3   0 1182.28   56.99
   6  -3   0 1141.09   60.49
   6  -3   0 1246.58   64.69
   6  -3   0 1173.88   63.19
   6  -3   0 1125.99   60.99
   6  -3   0 1171.58   56.79
   6  -3   0 1173.68   61.19
  -6   3   0 1144.89   56.89
  -6   3   0 1112.59   61.79
  -6   3   0 1132.39   60.79
  -6   3   0 1159.68   63.99
  -6   3   0 1168.18   58.59
  -6   3   0 1132.19   60.09
  -6   3   0 1189.78   63.99
  -6   3   0 1198.68   61.09
  -6   3   0 1105.39   60.59
   5  -3   0    2.90    4.10
   5  -3   0    1.80    2.50
   5  -3   0    3.50    4.00
   5  -3   0    4.30    4.10
   5  -3   0   -1.70    3.30
   5  -3   0    2.70    3.70
   5  -3   0    0.70    4.00
   5  -3   0    3.70    2.80
  -5   3   0   -0.70    3.90
  -5   3   0   -3.80    3.50
  -5   3   0    0.20    3.80
  -5   3   0    2.80    1.80
  -5   3   0    2.60    2.40
  -5   3   0    7.40    4.20
  -5   3   0    8.20    3.30
  -5   3   0    9.70    5.40
  -5   3   0   12.70    5.40
  -5   3   0    0.80    4.70
   4  -3   0 5244.08  266.07
  -4   3   0 5360.06  265.77
   3  -3   0  611.74   31.50
   3  -3   0  646.94   34.10
   3  -3   0  685.13   34.70
   3  -3   0  625.24   34.00
   3  -3   0  635.84   34.70
   3  -3   0  643.84   31.50
   3  -3   0  651.13   34.40
   3  -3   0  646.14   34.50
  -3   3   0  621.24   33.80
  -3   3   0  629.44   31.40
  -3   3   0  633.54   34.30
  -3   3   0  651.83   31.50
  -3   3   0  617.64   33.90
  -3   3   0  643.64   31.60
  -3   3   0  631.94   34.10
  -3   3   0  609.04   33.90
   2  -3   0   48.00    6.20
   2  -3   0   61.79    7.60
   2  -3   0   32.00    5.60
   2  -3   0   52.19    5.00
   2  -3   0   43.70    5.00
   2  -3   0   47.50    4.90
   2  -3   0   58.89    7.10
   2  -3   0   41.80    6.40
  -2   3   0   35.10    4.70
  -2   3   0   53.59    5.20
  -2   3   0   52.49    7.00
  -2   3   0   47.70    6.40
  -2   3   0   40.00    6.50
  -2   3   0   59.39    7.30
  -2   3   0   53.49    4.50
  -2   3   0   53.99    7.50
   1  -3   0    0.10    2.00
   1  -3   0   -1.20    1.20
   1  -3   0    1.70    2.30
   1  -3   0    1.70    2.10
   1  -3   0    0.40    1.60
   1  -3   0    1.60    1.30
   1  -3   0    0.20    2.20
  -1   3   0    1.60    2.10
  -1   3   0    1.10    2.00
  -1   3   0   -1.60    1.90
  -1   3   0    0.70    1.20
  -1   3   0   -0.80    1.60
  -1   3   0   -3.00    1.70
  -1   3   0    4.70    2.20
  -1   3   0    1.20    1.50
   0  -3   0    0.60    0.40
  -1  -3   0    3.10    1.20
  -1  -3   0    2.20    1.00
  -1  -3   0    3.20    2.30
  -1  -3   0    3.00    1.90
  -1  -3   0    1.10    1.90
  -1  -3   0    0.80    1.00
  -1  -3   0    1.60    0.90
  -1  -3   0    0.60    1.80
  -1  -3   0    2.40    1.50
  -1  -3   0    3.00    1.80
   1   3   0    1.80    1.50
   1   3   0    2.50    1.70
   1   3   0    2.40    2.10
   1   3   0    3.00    1.80
   1   3   0    2.70    1.10
   1   3   0    2.70    1.40
   1   3   0   -0.70    2.10
   1   3   0    0.60    1.80
   1   3   0    2.00    1.10
   1   3   0    3.00    1.30
   1   3   0    1.70    2.10
  -2  -3   0  301.87   14.60
  -2  -3   0  309.27   18.40
  -2  -3   0  316.07   14.70
  -2  -3   0  311.27   17.70
  -2  -3   0  339.87   18.30
  -2  -3   0  297.37   15.20
   2   3   0  292.87   17.70
   2   3   0  286.97   14.90
   2   3   0  302.97   14.50
   2   3   0  306.17   15.00
   2   3   0  299.27   18.50
   2   3   0  302.57   14.60
   2   3   0  309.57   17.60
   2   3   0  307.47   17.30
  -3  -3   0  112.39   12.30
  -3  -3   0  111.39    9.70
  -3  -3   0   94.39   11.10
  -3  -3   0   87.89    5.30
  -3  -3   0   77.09    9.00
  -3  -3   0   95.89    6.70
  -3  -3   0  100.29    8.70
  -3  -3   0  101.89    5.30
   3   3   0   87.69    5.40
   3   3   0   92.79    5.30
   3   3   0   71.19   10.00
   3   3   0   94.19    5.50
   3   3   0   99.79   11.60
   3   3   0   87.89    8.20
   3   3   0   91.89   10.40
   3   3   0  107.49    8.10
  -4  -3   0  936.11   51.19
  -4  -3   0  929.81   50.69
  -4  -3   0  968.40   50.29
  -4  -3   0  946.01   43.70
  -4  -3   0  943.51   44.90
  -4  -3   0  931.31   46.50
  -4  -3   0  910.01   48.10
  -4  -3   0  927.91   43.80
   4   3   0  899.21   48.20
   4   3   0  943.11   44.60
   4   3   0  975.10   44.90
   4   3   0  967.10   50.89
   4   3   0  929.21   44.10
   4   3   0  969.10   51.19
   4   3   0  935.31   49.80
   4   3   0  940.91   48.60
   4   3   0  954.20   46.70
   4   3   0  952.40   43.60
   4   3   0  946.41   44.00
  -5  -3   0   22.50    2.90
  -5  -3   0   20.80    7.20
  -5  -3   0   12.70    4.00
  -5  -3   0   17.00    3.70
  -5  -3   0   19.00    2.90
  -5  -3   0   18.90    5.50
  -5  -3   0   23.00    7.60
  -5  -3   0   13.60    6.80
   5   3   0   17.70    5.30
   5   3   0   29.30    5.30
   5   3   0   16.60    6.00
   5   3   0   24.00    4.20
   5   3   0   21.10    4.40
   5   3   0   20.40    2.70
   5   3   0   15.80    3.00
   5   3   0   25.20    6.30
   5   3   0   14.00    6.40
   5   3   0   15.70    3.30
   5   3   0   18.80    7.00
   5   3   0   12.30    2.90
  -6  -3   0 2454.35  120.19
  -6  -3   0 2583.34  126.19
  -6  -3   0 2401.96  116.89
  -6  -3   0 2524.35  114.79
  -6  -3   0 2587.14  124.89
  -6  -3   0 2497.85  116.99
  -6  -3   0 2577.14  125.19
   6   3   0 2508.45  116.19
   6   3   0 2494.25  125.39
   6   3   0 2522.15  124.19
   6   3   0 2513.75  121.09
   6   3   0 2515.95  115.19
   6   3   0 2490.85  122.09
   6   3   0 2485.15  114.59
   6   3   0 2399.76  116.19
   6   3   0 2447.35  116.59
   6   3   0 2488.95  117.69
  -7  -3   0  338.47   27.00
  -7  -3   0  284.77   26.70
  -7  -3   0  321.87   19.00
  -7  -3   0  318.67   17.50
  -7  -3   0  335.37   20.20
  -7  -3   0  354.76   30.50
  -7  -3   0  321.47   22.50
   7   3   0  326.87   26.90
   7   3   0  291.97   22.80
   7   3   0  352.46   19.90
   7   3   0  338.77   18.40
   7   3   0  337.17   18.10
   7   3   0  341.97   25.00
   7   3   0  330.07   19.30
   7   3   0  343.07   19.90
   7   3   0  339.77   24.20
  -8  -3   0  246.78   29.30
  -8  -3   0  218.88   17.80
  -8  -3   0  217.78   12.80
  -8  -3   0  193.18   24.70
  -8  -3   0  177.48   14.80
  -8  -3   0  194.98   15.10
  -8  -3   0  251.77   28.40
   8   3   0  204.08   14.40
   8   3   0  254.87   25.10
   8   3   0  233.88   20.30
   8   3   0  211.58   15.10
   8   3   0  218.78   12.70
   8   3   0  209.28   14.50
   8   3   0  219.58   13.90
  -9  -3   0  354.46   23.10
  -9  -3   0  373.96   33.30
  -9  -3   0  381.36   20.00
  -9  -3   0  360.66   32.70
  -9  -3   0  368.06   31.20
   9   3   0  340.77   22.30
   9   3   0  352.06   19.60
   9   3   0  340.97   20.20
   9   3   0  320.37   23.20
   9   3   0  362.16   28.60
   9   3   0  352.96   21.90
   9   3   0  358.66   19.90
   9   3   0  360.16   22.70
 -10  -3   0  227.58   31.70
 -10  -3   0  204.58   21.40
 -10  -3   0  208.68   27.70
 -10  -3   0  178.08   16.00
 -10  -3   0  181.98   12.60
 -10  -3   0  209.78   28.20
  10   3   0  182.48   18.90
  10   3   0  185.18   11.60
  10   3   0  170.58   15.10
  10   3   0  233.08   27.60
  10   3   0  195.08   12.80
 -11  -3   0  147.09   25.80
 -11  -3   0  169.48   19.60
 -11  -3   0  125.69   10.70
 -11  -3   0  173.08   27.30
 -11  -3   0   82.29   19.90
 -11  -3   0  136.09   16.20
  11   3   0  167.88   14.00
  11   3   0  144.39   22.10
  11   3   0  134.49   11.80
  11   3   0  131.39   16.90
  11   3   0  150.38   15.70
  11   3   0  134.09   11.00
 -12  -3   0    3.80    7.00
 -12  -3   0   13.40    7.10
 -12  -3   0   -7.00   10.20
 -12  -3   0  -17.20    8.80
 -12  -3   0    6.90    4.10
  12   3   0    6.30    4.70
  12   3   0    8.50   10.80
  12   3   0   -7.20    5.70
  12   3   0    3.80    5.30
  12   3   0    9.00    6.10
  12   3   0   12.80    7.10
 -13  -3   0    3.90    6.80
 -13  -3   0    4.50    7.70
 -13  -3   0    1.60   11.90
 -13  -3   0  -11.50    9.10
 -13  -3   0    9.00   14.70
  13   3   0   -8.60    6.60
  13   3   0  -15.80    8.10
  13   3   0   11.70    6.70
  13   3   0    0.00    4.50
  13   3   0   -4.40    4.70
  13   3   0   -5.50    5.20
 -14  -3   0    7.00    7.60
 -14  -3   0   13.60   24.90
 -14  -3   0    8.20   14.20
 -14  -3   0    1.20   12.20
  14   3   0   12.60    9.50
  14   3   0    5.70    6.80
  14   3   0   18.30    7.00
  14   3   0  -11.20   10.00
  14   3   0    6.60    5.40
  14   3   0   -0.90    7.80
 -15  -3   0   56.79   22.40
 -15  -3   0   80.69   15.90
 -15  -3   0  111.39   26.70
 -15  -3   0   53.29   19.70
  15   3   0   98.39   18.10
  15   3   0  126.69   27.10
  15   3   0   95.29   15.90
  15   3   0  103.09   11.70
  15   3   0  102.89   13.50
 -16  -3   0    8.90   14.90
 -16  -3   0   24.90   17.70
 -16  -3   0   12.20   10.70
  16   3   0   20.50   16.60
  16   3   0   21.70    7.20
  15  -4   0   16.30   12.40
  15  -4   0   26.10   14.10
 -15   4   0   31.30   18.80
 -15   4   0   67.59   18.10
  14  -4   0   19.30    8.30
  14  -4   0    4.80   10.40
  14  -4   0   13.90   14.40
  14  -4   0   14.20   10.40
  14  -4   0   20.80   10.30
 -14   4   0   29.90   13.90
 -14   4   0   19.00   14.80
 -14   4   0   10.80   14.80
 -14   4   0   32.70    7.60
  13  -4   0   24.30   12.10
  13  -4   0   29.00    8.40
  13  -4   0   46.80   17.10
  13  -4   0   36.40   13.70
  13  -4   0   45.90   13.60
 -13   4   0   27.70    7.50
 -13   4   0    0.90   11.60
 -13   4   0   22.40   16.20
  12  -4   0   79.39   19.20
  12  -4   0  137.79   32.60
  12  -4   0   90.79   17.70
  12  -4   0  118.09   14.50
 -12   4   0   77.59   12.30
 -12   4   0   96.79   12.40
 -12   4   0   88.19   22.60
 -12   4   0   95.29   18.10
 -12   4   0   87.79   22.40
 -12   4   0  118.29   21.90
  11  -4   0  417.56   28.10
  11  -4   0  450.55   35.90
  11  -4   0  433.06   34.70
  11  -4   0  479.55   29.90
  11  -4   0  490.05   35.00
  11  -4   0  432.56   38.70
 -11   4   0  516.05   41.80
 -11   4   0  445.16   28.50
 -11   4   0  551.04   37.50
 -11   4   0  495.45   34.40
 -11   4   0  509.15   29.80
  10  -4   0  278.87   29.40
  10  -4   0  274.67   32.30
  10  -4   0  267.07   28.30
  10  -4   0  272.77   24.10
  10  -4   0  261.57   19.20
  10  -4   0  294.57   20.40
 -10   4   0  305.97   20.20
 -10   4   0  296.57   20.30
 -10   4   0  276.57   24.90
 -10   4   0  292.77   35.20
   9  -4   0   47.00    8.00
   9  -4   0   54.19   13.30
   9  -4   0   51.99   11.80
   9  -4   0   48.10   12.40
   9  -4   0   42.20   12.50
   9  -4   0   45.30    8.10
  -9   4   0   48.30   11.40
  -9   4   0   32.00   11.20
  -9   4   0   33.10    7.10
  -9   4   0   48.60    8.40
  -9   4   0   37.30   10.70
   8  -4   0 1415.86   76.29
   8  -4   0 1447.86   75.19
   8  -4   0 1342.57   77.99
   8  -4   0 1385.96   69.69
   8  -4   0 1386.26   75.69
   8  -4   0 1410.26   70.19
  -8   4   0 1435.16   75.79
  -8   4   0 1398.16   74.89
  -8   4   0 1427.56   79.89
  -8   4   0 1410.96   70.09
  -8   4   0 1485.15   71.29
   7  -4   0  368.66   21.70
   7  -4   0  311.87   27.20
   7  -4   0  354.96   25.40
   7  -4   0  473.25   47.40
   7  -4   0  365.16   21.90
   7  -4   0  394.86   27.20
   7  -4   0  387.46   28.70
  -7   4   0  355.96   28.80
  -7   4   0  376.36   26.30
  -7   4   0  374.46   22.00
  -7   4   0  346.07   23.10
  -7   4   0  335.07   25.60
   6  -4   0   90.69   13.10
   6  -4   0   96.29    9.60
   6  -4   0   94.19   13.20
   6  -4   0   97.39   14.90
   6  -4   0  118.29   16.60
   6  -4   0   88.59   13.10
  -6   4   0   89.29    7.00
  -6   4   0   69.39   11.40
  -6   4   0   84.79    9.50
  -6   4   0   72.59   12.70
  -6   4   0   74.89   12.30
  -6   4   0  106.89   14.10
  -6   4   0  112.59   14.60
  -6   4   0   84.19   12.10
   5  -4   0   31.20    8.30
   5  -4   0   10.20    6.60
   5  -4   0   15.60    6.30
   5  -4   0    6.30    3.70
   5  -4   0   21.40    4.20
   5  -4   0   19.70    6.70
   5  -4   0   11.70    5.20
   5  -4   0   18.40    6.10
  -5   4   0    7.50    5.30
  -5   4   0   12.80    3.40
  -5   4   0    6.70    5.20
  -5   4   0   18.00    6.40
  -5   4   0    7.50    5.40
  -5   4   0   12.20    4.20
  -5   4   0    5.60    4.80
  -5   4   0   13.80    4.20
   4  -4   0  206.88   12.70
   4  -4   0  203.98   15.90
   4  -4   0  207.08   16.00
   4  -4   0  226.28   16.80
   4  -4   0  174.58   14.80
   4  -4   0  199.68   15.70
   4  -4   0  209.08   12.90
   4  -4   0  198.88   15.30
  -4   4   0  188.68   12.40
  -4   4   0  213.98   12.90
  -4   4   0  188.68   15.60
  -4   4   0  203.98   16.80
  -4   4   0  208.18   15.50
  -4   4   0  211.98   15.80
  -4   4   0  204.88   12.60
  -4   4   0  179.18   15.00
   3  -4   0  479.35   28.20
   3  -4   0  508.25   28.30
   3  -4   0  504.15   28.70
   3  -4   0  475.45   27.70
   3  -4   0  534.75   25.50
   3  -4   0  471.05   27.80
   3  -4   0  485.25   28.40
  -3   4   0  474.55   28.00
  -3   4   0  467.45   27.80
  -3   4   0  489.35   28.00
  -3   4   0  505.05   28.60
  -3   4   0  482.55   25.40
  -3   4   0  472.35   29.90
  -3   4   0  501.95   26.00
  -3   4   0  478.45   25.10
   2  -4   0  325.37   17.00
   2  -4   0  300.27   19.20
   2  -4   0  330.07   19.70
   2  -4   0  270.57   20.20
   2  -4   0  325.77   19.30
   2  -4   0  334.87   19.30
   2  -4   0  314.27   17.90
   2  -4   0  302.77   16.80
  -2   4   0  304.07   19.00
  -2   4   0  319.97   17.00
  -2   4   0  322.27   18.90
  -2   4   0  321.57   19.30
  -2   4   0  309.37   19.20
  -2   4   0  296.57   17.80
  -2   4   0  310.67   19.40
   1  -4   0   15.00    4.40
   1  -4   0   19.30    3.20
   1  -4   0   21.10    4.30
   1  -4   0   20.70    4.10
   1  -4   0   27.30    5.40
   1  -4   0   23.50    4.80
   1  -4   0   29.80    5.30
   1  -4   0   30.20    3.70
  -1   4   0   20.50    4.40
  -1   4   0   27.80    5.20
  -1   4   0   23.80    5.10
  -1   4   0   17.80    4.20
  -1   4   0   24.40    3.30
  -1   4   0   21.30    3.10
  -1   4   0   17.10    4.30
   0  -4   0 1206.28   57.79
   0  -4   0 1250.47   59.19
   0  -4   0 1219.78   58.89
   0  -4   0 1131.19   57.89
   0  -4   0 1206.98   58.49
   0   4   0 1190.98   58.09
   0   4   0 1218.78   58.19
   0   4   0 1255.07   58.69
   0   4   0 1228.48   59.29
   0   4   0 1207.68   58.49
  -1  -4   0   34.90    4.40
  -1  -4   0   47.40    5.00
  -1  -4   0   41.10    5.90
  -1  -4   0   52.89    5.20
  -1  -4   0   40.60    3.40
  -1  -4   0   48.50    5.10
  -1  -4   0   37.00    5.90
  -1  -4   0   36.00    3.80
  -1  -4   0   57.49    6.90
   1   4   0   36.00    5.60
   1   4   0   50.79    5.50
   1   4   0   49.20    6.70
   1   4   0   36.40    5.60
   1   4   0   42.60    3.50
   1   4   0   35.50    4.50
   1   4   0   37.80    4.40
   1   4   0   42.40    4.80
   1   4   0   46.70    4.90
   1   4   0   32.50    5.30
   1   4   0   35.50    3.20
  -2  -4   0  237.68   16.70
  -2  -4   0  254.27   12.90
  -2  -4   0  261.37   16.80
  -2  -4   0  277.07   17.10
  -2  -4   0  268.17   13.10
  -2  -4   0  256.77   15.80
  -2  -4   0  272.77   14.00
  -2  -4   0  242.98   15.90
   2   4   0  262.27   15.80
   2   4   0  260.87   12.90
   2   4   0  284.07   17.10
   2   4   0  252.37   13.00
   2   4   0  261.07   13.70
   2   4   0  278.07   13.00
   2   4   0  242.28   17.00
   2   4   0  279.97   16.80
   2   4   0  248.58   16.00
   2   4   0  249.08   13.50
  -3  -4   0  862.41   39.80
  -3  -4   0  867.91   38.80
  -3  -4   0  780.32   44.60
  -3  -4   0  847.92   43.60
  -3  -4   0  874.61   40.50
  -3  -4   0  815.22   38.90
  -3  -4   0  869.81   42.70
  -3  -4   0  814.42   44.50
  -3  -4   0  861.01   43.80
   3   4   0  823.12   45.40
   3   4   0  846.32   38.70
   3   4   0  845.22   43.60
   3   4   0  800.12   44.90
   3   4   0  866.81   38.70
   3   4   0  768.92   44.20
   3   4   0  813.92   39.00
   3   4   0  808.32   42.60
   3   4   0  835.32   39.00
  -4  -4   0 2214.68  113.29
  -4  -4   0 2303.57  109.89
  -4  -4   0 2233.38  106.89
  -4  -4   0 2239.98  111.29
  -4  -4   0 2242.88  103.09
  -4  -4   0 2268.87  108.69
   4   4   0 2228.78  108.59
   4   4   0 2295.47  111.09
   4   4   0 2203.38  109.39
   4   4   0 2314.07  102.99
   4   4   0 2252.47  110.99
  -5  -4   0   84.29    5.40
  -5  -4   0   79.69    5.60
  -5  -4   0   81.99   11.00
  -5  -4   0   92.99    9.70
  -5  -4   0   91.99   13.10
  -5  -4   0  103.29   14.80
  -5  -4   0   74.89   12.40
  -5  -4   0   91.29    7.70
  -5  -4   0   90.59    7.20
   5   4   0   77.79   10.70
   5   4   0   87.69    6.60
   5   4   0   89.79    6.10
   5   4   0   90.69    5.30
   5   4   0   87.69    5.90
   5   4   0  103.09   14.10
   5   4   0   84.79    5.60
   5   4   0   82.69   10.70
   5   4   0   85.89    9.50
   5   4   0   74.19    5.70
   5   4   0   85.69   13.00
  -6  -4   0   76.39   11.30
  -6  -4   0   92.09    8.00
  -6  -4   0   76.29    9.20
  -6  -4   0   76.39   14.00
  -6  -4   0   79.19    5.80
  -6  -4   0  108.29   15.80
  -6  -4   0   78.99   15.20
   6   4   0   92.89    5.80
   6   4   0   76.39    6.90
   6   4   0  115.19   17.40
   6   4   0   89.29   14.60
   6   4   0   67.39    6.50
   6   4   0   99.99   13.10
   6   4   0   86.19   10.00
   6   4   0  111.99   13.80
   6   4   0   92.39    6.70
   6   4   0  102.99    9.60
  -7  -4   0  170.28   15.20
  -7  -4   0  145.29    9.10
  -7  -4   0  148.29   21.20
  -7  -4   0  159.38   24.70
  -7  -4   0  142.39   19.70
  -7  -4   0  140.99   11.20
  -7  -4   0  152.38   12.00
   7   4   0  149.88   21.00
   7   4   0  152.38   10.70
   7   4   0  134.89   12.20
   7   4   0  145.59   10.50
   7   4   0  172.78   18.50
   7   4   0  153.48    9.80
   7   4   0  159.18   10.30
   7   4   0  163.18   13.50
  -8  -4   0  292.47   32.50
  -8  -4   0  281.07   16.20
  -8  -4   0  282.57   26.00
  -8  -4   0  275.97   18.80
  -8  -4   0  298.37   27.40
   8   4   0  332.57   20.60
   8   4   0  314.87   16.30
   8   4   0  284.27   24.10
   8   4   0  292.37   18.50
   8   4   0  311.97   17.80
   8   4   0  305.67   18.20
   8   4   0  313.77   19.30
   8   4   0  325.57   20.60
  -9  -4   0   71.39   12.30
  -9  -4   0   49.00   16.60
  -9  -4   0   47.80   14.30
  -9  -4   0   53.39   14.40
  -9  -4   0   82.99   10.50
  -9  -4   0   74.39    7.10
   9   4   0   80.59   14.80
   9   4   0   67.99    7.60
   9   4   0   75.49    8.70
   9   4   0   72.09    9.00
   9   4   0   68.59    6.80
   9   4   0   86.99    9.80
   9   4   0   54.39    8.50
   9   4   0   76.49   10.80
 -10  -4   0  239.68   18.10
 -10  -4   0  228.68   29.90
 -10  -4   0  308.57   34.80
 -10  -4   0  243.38   14.90
 -10  -4   0  214.88   30.60
 -10  -4   0  264.87   22.00
  10   4   0  251.57   17.30
  10   4   0  287.47   30.00
  10   4   0  248.78   14.90
  10   4   0  234.28   15.80
  10   4   0  205.48   18.70
  10   4   0  263.47   15.90
 -11  -4   0  225.48   18.40
 -11  -4   0  296.27   36.70
 -11  -4   0  217.38   16.70
 -11  -4   0  233.68   21.20
 -11  -4   0  214.78   32.30
 -11  -4   0  231.28   32.40
  11   4   0  199.68   27.50
  11   4   0  233.98   14.70
  11   4   0  233.78   15.70
  11   4   0  245.68   16.60
  11   4   0  217.48   14.60
  11   4   0  243.28   20.10
  11   4   0  212.18   16.70
 -12  -4   0  138.49   26.30
 -12  -4   0  161.68   33.00
 -12  -4   0  155.38   17.30
 -12  -4   0  140.19   11.40
 -12  -4   0  155.28   27.90
 -12  -4   0  158.58   20.70
  12   4   0  170.98   22.20
  12   4   0  147.99   24.40
  12   4   0  144.69   14.40
  12   4   0  140.59   11.50
  12   4   0  139.89   13.60
  12   4   0  147.99   15.00
 -13  -4   0  672.23   54.49
 -13  -4   0  681.83   44.40
 -13  -4   0  634.04   53.49
 -13  -4   0  654.63   55.09
 -13  -4   0  632.24   40.50
  13   4   0  693.83   43.10
  13   4   0  681.43   35.30
  13   4   0  716.63   42.00
  13   4   0  624.24   36.10
  13   4   0  684.73   37.00
  13   4   0  662.83   50.89
 -14  -4   0   13.30   15.50
 -14  -4   0   -1.30    7.90
 -14  -4   0    9.50   18.50
 -14  -4   0   36.70   17.40
 -14  -4   0   22.00    8.60
  14   4   0   20.90    9.30
  14   4   0   22.30    5.70
  14   4   0   12.60    5.60
  14   4   0   18.20    9.50
  14   4   0    1.00   11.60
 -15  -4   0  134.79   32.60
 -15  -4   0  208.78   36.00
 -15  -4   0  166.28   33.80
 -15  -4   0  152.08   22.70
  15   4   0  172.38   29.70
  15   4   0  150.08   12.50
  15   4   0  145.89   12.40
  15   4   0  145.89   20.20
  15   4   0  147.49   19.00
  15   4   0  103.49   19.10
 -16  -4   0   25.70   13.00
 -16  -4   0   46.50   20.90
 -16  -4   0   41.40   20.90
  16   4   0   18.80   14.50
  16   4   0   31.50    7.30
  15  -5   0   77.29   18.50
  15  -5   0   67.69   22.60
 -15   5   0   72.49   24.60
 -15   5   0   93.19   20.20
  14  -5   0   74.69   14.60
  14  -5   0  114.29   26.00
  14  -5   0   91.39   14.20
  14  -5   0  116.69   21.70
  14  -5   0   82.59   20.60
 -14   5   0   59.29   22.00
 -14   5   0   95.29   25.50
 -14   5   0   82.19   10.50
 -14   5   0  111.89   21.20
  13  -5   0  440.06   36.70
  13  -5   0  478.75   50.89
  13  -5   0  427.56   35.50
  13  -5   0  417.16   37.80
  13  -5   0  444.56   29.90
 -13   5   0  427.06   26.80
 -13   5   0  468.55   53.49
 -13   5   0  440.86   49.70
 -13   5   0  428.66   36.80
 -13   5   0  461.45   33.00
  12  -5   0  117.89   19.90
  12  -5   0  158.48   24.10
  12  -5   0  149.39   22.80
  12  -5   0  155.48   27.60
  12  -5   0  151.68   17.40
 -12   5   0  172.48   22.20
 -12   5   0  126.79   25.80
 -12   5   0  164.58   24.30
 -12   5   0  162.18   17.70
 -12   5   0  172.68   14.60
  11  -5   0  127.79   20.50
  11  -5   0  145.19   22.40
  11  -5   0  145.79   15.50
  11  -5   0  132.19   20.20
  11  -5   0  135.99   24.40
  11  -5   0  167.68   17.30
 -11   5   0  134.49   14.70
 -11   5   0   99.49   20.80
 -11   5   0  186.88   29.30
 -11   5   0  130.09   19.50
 -11   5   0  149.09   16.10
  10  -5   0  258.47   31.10
  10  -5   0  248.88   27.30
  10  -5   0  181.48   26.80
  10  -5   0  244.88   18.00
  10  -5   0  194.28   25.20
 -10   5   0  235.58   25.80
 -10   5   0  278.97   18.90
 -10   5   0  203.18   25.30
 -10   5   0  255.97   32.50
 -10   5   0  218.68   17.80
   9  -5   0   66.79   15.20
   9  -5   0   29.70    9.70
   9  -5   0   48.70   12.90
   9  -5   0   47.30    8.30
   9  -5   0   47.30   12.30
   9  -5   0   57.59    9.50
  -9   5   0   60.89   13.30
  -9   5   0   51.49    9.10
  -9   5   0   62.79    9.60
  -9   5   0   33.60   12.70
  -9   5   0   40.70   10.40
   8  -5   0    3.20    4.40
   8  -5   0    8.00    4.30
   8  -5   0    1.80    5.60
   8  -5   0    1.70    6.20
   8  -5   0   14.20    7.90
   8  -5   0    6.80    6.60
  -8   5   0    2.70    6.10
  -8   5   0   11.90    6.20
  -8   5   0   16.20    8.30
  -8   5   0    2.90    7.30
  -8   5   0    2.90    4.30
   7  -5   0    5.10    4.20
   7  -5   0    7.70    6.00
   7  -5   0    4.00    6.00
   7  -5   0    9.80    7.20
   7  -5   0    5.00    4.00
   7  -5   0   14.60    7.40
   7  -5   0    8.00    6.40
  -7   5   0    7.10    6.30
  -7   5   0   11.00    4.70
  -7   5   0   11.00    3.40
  -7   5   0  -13.90    5.20
   6  -5   0 1626.24   85.99
   6  -5   0 1495.75   82.29
   6  -5   0 1615.04   81.39
   6  -5   0 1652.33   85.89
   6  -5   0 1650.13   84.49
   6  -5   0 1575.04   76.39
   6  -5   0 1577.44   76.89
  -6   5   0 1526.45   81.59
  -6   5   0 1601.04   75.59
  -6   5   0 1577.14   82.99
  -6   5   0 1537.35   81.39
  -6   5   0 1617.64   76.79
  -6   5   0 1432.66   80.59
  -6   5   0 1585.84   81.89
   5  -5   0   75.39   12.10
   5  -5   0   80.39   12.10
   5  -5   0   93.49   13.90
   5  -5   0   59.39    8.00
   5  -5   0   64.09   10.30
   5  -5   0   80.99   12.30
   5  -5   0   83.79    8.80
  -5   5   0   87.99   10.20
  -5   5   0   61.79   10.90
  -5   5   0   70.99   11.00
  -5   5   0   79.99   11.60
  -5   5   0   58.39   10.30
  -5   5   0   62.39    7.90
  -5   5   0   82.19   13.70
   4  -5   0 2194.18  105.69
   4  -5   0 2164.88  105.19
   4  -5   0 2107.09  104.39
   4  -5   0 2118.89  100.49
   4  -5   0 2111.69  104.39
   4  -5   0 2198.68  100.99
   4  -5   0 2180.38  104.69
   4  -5   0 2050.29  104.79
  -4   5   0 2130.09  104.39
  -4   5   0 1991.80  104.19
  -4   5   0 2091.59  101.19
  -4   5   0 2297.07  105.89
  -4   5   0 2111.69  100.49
  -4   5   0 2151.18  100.79
  -4   5   0 2169.38  104.49
  -4   5   0 2129.59  104.69
   3  -5   0   33.50    6.90
   3  -5   0   51.19    5.90
   3  -5   0   47.20    6.60
   3  -5   0   46.50    7.70
   3  -5   0   47.90    8.80
   3  -5   0   57.09    6.40
   3  -5   0   47.60    8.40
   3  -5   0   48.90    7.90
  -3   5   0   39.70    5.50
  -3   5   0   48.90    8.10
  -3   5   0   46.70    8.40
  -3   5   0   41.80    8.00
  -3   5   0   46.20    6.60
  -3   5   0   38.10    5.20
  -3   5   0   52.79    8.50
  -3   5   0   52.09    8.60
   2  -5   0   36.40    6.50
   2  -5   0   51.99    7.00
   2  -5   0   51.69    5.50
   2  -5   0   47.00    8.80
   2  -5   0   49.60    7.50
   2  -5   0   47.00    7.70
   2  -5   0   45.00    7.40
   2  -5   0   36.90    4.90
  -2   5   0   47.10    7.80
  -2   5   0   55.99    7.20
  -2   5   0   51.39    5.50
  -2   5   0   64.29    8.80
  -2   5   0   44.40    7.20
  -2   5   0   56.69    7.80
  -2   5   0   74.49    8.80
   1  -5   0    3.50    3.30
   1  -5   0    3.80    3.00
   1  -5   0    0.20    1.90
   1  -5   0    2.20    2.70
   1  -5   0    1.40    2.60
   1  -5   0    0.30    1.50
   1  -5   0    0.50    2.90
  -1   5   0    4.50    3.10
  -1   5   0    2.80    2.00
  -1   5   0    4.20    3.00
  -1   5   0    3.20    2.80
  -1   5   0    1.60    2.60
  -1   5   0    1.40    2.20
  -1   5   0    1.90    2.80
  -1   5   0    5.90    3.50
  -1   5   0    0.70    2.50
   0   5   0 2802.22  131.39
  -1  -5   0   90.29    6.10
  -1  -5   0   99.59    8.90
  -1  -5   0   99.39    7.70
  -1  -5   0   98.39    7.80
  -1  -5   0  102.59    7.70
  -1  -5   0   92.99    6.80
  -1  -5   0   97.29    7.10
  -1  -5   0  102.49   11.50
  -1  -5   0   87.09    9.90
   1   5   0   90.69    7.50
   1   5   0  106.69    7.70
   1   5   0   97.49    9.10
   1   5   0   98.89    6.30
   1   5   0   93.19    7.10
   1   5   0   87.69   10.10
   1   5   0  102.09    8.10
   1   5   0   94.79    6.20
   1   5   0  106.89    7.80
  -2  -5   0  395.76   21.90
  -2  -5   0  380.66   22.80
  -2  -5   0  382.66   20.30
  -2  -5   0  386.46   23.50
  -2  -5   0  386.96   19.10
  -2  -5   0  394.06   19.30
  -2  -5   0  413.86   23.50
  -2  -5   0  386.26   23.70
   2   5   0  381.76   21.70
   2   5   0  392.96   20.30
   2   5   0  378.46   20.10
   2   5   0  391.16   19.20
   2   5   0  396.26   23.90
   2   5   0  367.46   18.90
   2   5   0  405.36   19.90
   2   5   0  381.86   23.40
   2   5   0  376.86   24.80
   2   5   0  356.96   23.10
   2   5   0  422.56   20.50
  -3  -5   0   19.00    5.00
  -3  -5   0   29.20    6.10
  -3  -5   0   24.40    5.90
  -3  -5   0   42.00    4.50
  -3  -5   0   26.20    6.50
  -3  -5   0   36.40    3.40
   3   5   0   28.90    7.00
   3   5   0   34.50    4.30
   3   5   0   34.10    7.40
   3   5   0   34.50    6.20
   3   5   0   30.80    2.50
   3   5   0   28.90    3.40
   3   5   0   32.70    2.80
   3   5   0   33.50    3.10
   3   5   0   30.00    6.20
   3   5   0   23.70    5.80
  -4  -5   0  213.38   15.60
  -4  -5   0  186.88   13.70
  -4  -5   0  171.68   14.70
  -4  -5   0  189.18   10.90
  -4  -5   0  189.38    9.90
  -4  -5   0  191.38   16.50
  -4  -5   0  174.78   10.90
  -4  -5   0  190.48   16.20
  -4  -5   0  178.38   10.10
   4   5   0  186.58    9.50
   4   5   0  176.68   14.80
   4   5   0  173.08   14.40
   4   5   0  184.28   13.90
   4   5   0  196.28   16.20
   4   5   0  182.18    9.40
   4   5   0  191.68   17.00
  -5  -5   0   63.59    6.40
  -5  -5   0   52.39    4.20
  -5  -5   0   61.59   10.50
  -5  -5   0   49.00    5.90
  -5  -5   0   59.39   11.80
  -5  -5   0   48.40    4.00
  -5  -5   0   35.90    9.80
  -5  -5   0   55.09    8.30
  -5  -5   0   59.29    9.80
   5   5   0   37.80   10.20
   5   5   0   48.20    7.90
   5   5   0   48.60    3.50
   5   5   0   54.69    4.30
   5   5   0   33.30    9.20
   5   5   0   64.49   10.10
   5   5   0   49.10    9.70
  -6  -5   0  312.17   17.30
  -6  -5   0  289.97   14.90
  -6  -5   0  310.47   21.90
  -6  -5   0  308.87   24.00
  -6  -5   0  310.07   24.80
  -6  -5   0  274.47   25.10
  -6  -5   0  290.67   19.30
  -6  -5   0  290.37   16.70
   6   5   0  297.37   24.60
   6   5   0  281.57   15.40
   6   5   0  305.97   15.50
   6   5   0  300.67   14.60
   6   5   0  279.27   24.00
   6   5   0  262.37   16.40
   6   5   0  290.17   19.60
   6   5   0  294.97   21.70
  -7  -5   0  415.46   31.50
  -7  -5   0  469.05   24.70
  -7  -5   0  464.15   24.40
  -7  -5   0  443.26   25.90
  -7  -5   0  421.66   31.80
  -7  -5   0  400.06   21.30
   7   5   0  451.45   24.90
   7   5   0  409.06   22.70
   7   5   0  414.06   21.80
   7   5   0  447.96   21.40
   7   5   0  428.76   21.50
   7   5   0  411.86   29.10
   7   5   0  438.76   21.70
   7   5   0  424.36   26.00
  -8  -5   0  186.48   19.90
  -8  -5   0  184.48   14.50
  -8  -5   0  167.08   10.20
  -8  -5   0  151.98   23.00
  -8  -5   0  183.98   25.70
  -8  -5   0  199.18   24.30
   8   5   0  171.48   10.70
   8   5   0  159.28   12.00
   8   5   0  155.68   13.70
   8   5   0  183.98   10.90
   8   5   0  179.08   10.20
   8   5   0  199.98   14.80
   8   5   0  196.78   22.20
   8   5   0  173.88   10.90
  -9  -5   0  472.35   36.40
  -9  -5   0  448.56   37.50
  -9  -5   0  401.56   25.80
  -9  -5   0  425.06   35.30
  -9  -5   0  421.96   22.70
  -9  -5   0  441.06   30.70
   9   5   0  494.75   33.90
   9   5   0  429.06   23.30
   9   5   0  445.86   23.20
   9   5   0  404.46   23.10
   9   5   0  489.25   22.70
   9   5   0  454.35   26.70
 -10  -5   0  346.67   36.70
 -10  -5   0  248.38   33.10
 -10  -5   0  225.78   14.60
 -10  -5   0  273.27   33.00
 -10  -5   0  229.18   21.90
  10   5   0  247.68   14.40
  10   5   0  267.17   15.30
  10   5   0  266.17   19.90
  10   5   0  246.98   28.60
  10   5   0  227.98   15.10
  10   5   0  250.77   17.50
  10   5   0  233.28   17.50
 -11  -5   0  272.07   16.50
 -11  -5   0  290.57   35.10
 -11  -5   0  278.27   24.60
 -11  -5   0  260.17   35.50
 -11  -5   0  303.87   36.80
  11   5   0  292.07   16.40
  11   5   0  253.27   22.60
  11   5   0  285.97   22.00
  11   5   0  284.37   17.30
  11   5   0  290.77   32.40
 -12  -5   0   50.79   13.70
 -12  -5   0   95.39   21.60
 -12  -5   0   66.99   20.90
 -12  -5   0   94.99   21.60
 -12  -5   0   53.89    7.30
  12   5   0   75.69    9.20
  12   5   0   60.19   12.20
  12   5   0   65.59   11.30
  12   5   0   86.29    8.20
  12   5   0   52.99   16.70
 -13  -5   0   40.20   16.90
 -13  -5   0   25.10   14.90
 -13  -5   0   44.80   19.40
 -13  -5   0   48.10   13.90
  13   5   0   44.70   16.40
  13   5   0   43.80    6.50
  13   5   0   30.40    9.90
  13   5   0   33.50   10.90
 -14  -5   0  -10.50   10.00
 -14  -5   0   -6.40   11.00
 -14  -5   0   -2.40    8.90
 -14  -5   0    7.10   15.80
 -14  -5   0    0.00    3.30
  14   5   0    6.60    7.90
  14   5   0   -2.80    3.50
  14   5   0   -9.00    9.30
  14   5   0   -2.40    6.30
  14   5   0   -5.20    4.10
 -15  -5   0    5.20   12.80
 -15  -5   0   19.20   19.40
 -15  -5   0   -5.90   15.40
 -15  -5   0   15.00   14.20
  15   5   0   27.30   11.00
  15   5   0   12.60    5.60
  15   5   0   11.70   13.70
 -16  -5   0   10.60   15.10
 -16  -5   0   -6.80    8.60
 -16  -5   0   16.80   17.20
  16   5   0   -1.00    4.10
  16   5   0   -1.30   12.60
  15  -6   0   34.00   14.40
  15  -6   0   33.50   16.30
  15  -6   0   11.30   17.40
 -15   6   0   -0.30   10.40
 -15   6   0   17.50   17.50
  14  -6   0    8.50   10.40
  14  -6   0  -15.50   11.50
  14  -6   0    0.20    7.00
  14  -6   0   -0.70   11.20
  14  -6   0    3.40    8.60
 -14   6   0   13.30   12.00
 -14   6   0   -0.80   12.40
 -14   6   0    5.00   14.90
  13  -6   0   22.40   16.20
  13  -6   0    3.50   10.50
  13  -6   0    4.40   12.60
  13  -6   0    2.90   10.70
 -13   6   0   14.00    9.10
 -13   6   0   -3.10    4.20
 -13   6   0   -4.70    9.60
 -13   6   0    2.20    9.60
  12  -6   0   15.50   10.00
  12  -6   0   18.40   12.90
  12  -6   0   22.80   12.20
  12  -6   0   25.80   11.70
  12  -6   0   10.10    7.60
 -12   6   0   39.60   13.50
 -12   6   0   36.10    8.10
 -12   6   0   13.70    9.70
 -12   6   0   22.60   14.30
  11  -6   0  247.58   38.10
  11  -6   0  240.08   27.60
  11  -6   0  288.27   30.90
  11  -6   0  254.67   20.80
  11  -6   0  263.87   20.10
 -11   6   0  252.87   28.00
 -11   6   0  259.87   19.10
 -11   6   0  222.18   25.30
 -11   6   0  272.37   30.60
 -11   6   0  236.28   33.00
  10  -6   0  159.78   26.00
  10  -6   0  140.29   15.50
  10  -6   0  199.58   16.50
  10  -6   0  164.18   23.90
  10  -6   0  159.18   21.80
  10  -6   0  152.08   22.70
 -10   6   0   95.59   20.40
 -10   6   0  186.18   24.90
 -10   6   0  204.78   16.10
 -10   6   0  182.68   17.80
 -10   6   0  173.38   22.40
   9  -6   0   45.80   11.50
   9  -6   0   25.00    7.30
   9  -6   0   45.90   11.90
   9  -6   0   29.50   11.50
   9  -6   0   23.90    6.50
   9  -6   0   43.20   11.90
  -9   6   0   25.20    6.80
  -9   6   0   26.90    7.70
  -9   6   0   29.80   12.60
  -9   6   0   38.50   11.70
  -9   6   0   28.20   10.10
   8  -6   0  911.71   48.90
   8  -6   0  858.71   55.19
   8  -6   0  944.81   55.79
   8  -6   0  956.80   49.70
   8  -6   0  991.10   58.79
  -8   6   0  969.70   55.99
  -8   6   0  934.31   57.89
  -8   6   0  941.21   49.50
  -8   6   0  910.71   46.20
  -8   6   0  978.30   55.69
   7  -6   0  446.06   27.30
   7  -6   0  546.35   34.90
   7  -6   0  507.95   33.90
   7  -6   0  506.65   28.40
   7  -6   0  464.05   33.90
   7  -6   0  468.45   32.10
   7  -6   0  456.65   34.40
  -7   6   0  433.16   32.30
  -7   6   0  483.75   26.40
  -7   6   0  481.35   34.40
  -7   6   0  490.85   33.60
  -7   6   0  474.95   28.00
   6  -6   0  317.47   23.90
   6  -6   0  312.47   24.30
   6  -6   0  345.17   28.40
   6  -6   0  328.47   19.70
   6  -6   0  315.67   25.90
   6  -6   0  285.07   24.20
  -6   6   0  295.27   24.60
  -6   6   0  338.47   20.20
  -6   6   0  293.77   23.30
  -6   6   0  298.07   19.20
  -6   6   0  338.67   25.20
  -6   6   0  332.67   24.40
   5  -6   0   46.80    7.10
   5  -6   0   50.79   10.80
   5  -6   0   54.09    7.50
   5  -6   0   59.79   11.70
   5  -6   0   53.39   10.40
   5  -6   0   37.40    9.60
   5  -6   0   39.60    8.60
  -5   6   0   67.79    8.70
  -5   6   0   51.89    9.90
  -5   6   0   68.89   12.20
  -5   6   0   32.30    8.90
  -5   6   0   47.00    9.80
   4  -6   0 2386.86  117.59
   4  -6   0 2382.66  113.99
   4  -6   0 2445.06  118.49
   4  -6   0 2393.76  119.09
   4  -6   0 2464.45  119.39
   4  -6   0 2479.35  114.49
   4  -6   0 2472.35  119.89
  -4   6   0 2428.96  119.39
  -4   6   0 2408.66  114.39
  -4   6   0 2450.45  118.69
  -4   6   0 2560.24  118.59
  -4   6   0 2334.77  113.89
  -4   6   0 2316.67  118.49
  -4   6   0 2448.06  121.09
   3  -6   0    9.10    4.60
   3  -6   0   12.60    5.30
   3  -6   0   14.60    5.30
   3  -6   0   20.10    4.80
   3  -6   0   16.50    4.00
   3  -6   0   12.80    5.20
   3  -6   0   13.10    3.50
   3  -6   0   13.80    5.60
  -3   6   0   20.00    6.10
  -3   6   0   15.00    4.60
  -3   6   0   18.60    6.10
  -3   6   0   12.60    5.40
  -3   6   0   13.40    3.70
  -3   6   0    8.70    5.20
  -3   6   0   19.10    5.00
  -3   6   0   15.70    5.40
   2  -6   0   62.99    9.70
   2  -6   0   52.49    8.50
   2  -6   0   61.89    9.50
   2  -6   0   46.30    7.70
   2  -6   0   52.59    6.20
   2  -6   0   49.40    8.50
   2  -6   0   60.09    8.40
  -2   6   0   72.69   10.20
  -2   6   0   59.99    9.00
  -2   6   0   36.10    7.10
  -2   6   0   70.19    8.90
  -2   6   0   65.79    8.90
  -2   6   0   50.49    5.80
  -2   6   0   71.69   10.00
   1  -6   0   37.60    6.60
   1  -6   0   53.69    7.90
   1  -6   0   56.49    8.60
   1  -6   0   36.20    4.60
   1  -6   0   52.99    8.00
   1  -6   0   35.90    6.20
   1  -6   0   44.30    5.20
   1  -6   0   47.00    7.50
  -1   6   0   40.50    4.90
  -1   6   0   47.60    7.70
  -1   6   0   50.09    7.90
  -1   6   0   41.40    7.10
  -1   6   0   45.80    7.30
  -1   6   0   29.80    5.80
  -1   6   0   32.80    6.20
  -1   6   0   35.10    6.60
  -1   6   0   49.20    6.50
   0  -6   0 1380.76   69.09
   0  -6   0 1337.37   69.19
   0  -6   0 1430.26   70.89
   0  -6   0 1447.36   69.99
   0  -6   0 1402.46   66.79
   0  -6   0 1444.96   68.69
   0  -6   0 1411.16   70.29
   0  -6   0 1404.16   66.69
   0   6   0 1405.56   69.69
   0   6   0 1395.06   69.19
   0   6   0 1383.96   72.69
   0   6   0 1439.16   69.39
   0   6   0 1462.25   69.89
   0   6   0 1428.26   70.59
   0   6   0 1444.76   66.89
   0   6   0 1470.15   71.29
   0   6   0 1423.66   66.79
  -1  -6   0  226.28   12.40
  -1  -6   0  221.58   14.20
  -1  -6   0  227.08   16.80
  -1  -6   0  239.38   14.70
  -1  -6   0  230.08   13.30
  -1  -6   0  203.58   15.60
  -1  -6   0  223.48   14.30
  -1  -6   0  242.58   16.30
   1   6   0  230.48   12.50
   1   6   0  230.48   16.10
   1   6   0  209.98   14.00
   1   6   0  196.78   15.40
   1   6   0  227.68   12.60
   1   6   0  245.78   14.50
   1   6   0  247.78   15.10
   1   6   0  211.88   13.30
   1   6   0  236.48   14.40
   1   6   0  213.98   15.90
  -2  -6   0 1347.57   68.59
  -2  -6   0 1377.26   65.49
  -2  -6   0 1414.66   67.89
  -2  -6   0 1286.57   62.69
  -2  -6   0 1360.16   64.59
  -2  -6   0 1321.37   61.99
  -2  -6   0 1332.27   67.49
  -2  -6   0 1332.27   62.39
   2   6   0 1324.07   67.79
   2   6   0 1353.16   67.99
   2   6   0 1349.86   61.59
   2   6   0 1397.56   64.89
   2   6   0 1374.96   65.59
   2   6   0 1342.27   64.29
   2   6   0 1346.27   65.69
   2   6   0 1348.97   62.89
   2   6   0 1307.37   67.59
   2   6   0 1338.57   62.69
   2   6   0 1361.26   68.39
   2   6   0 1364.66   64.19
  -3  -6   0  499.45   30.50
  -3  -6   0  533.65   28.80
  -3  -6   0  490.55   24.20
  -3  -6   0  502.95   30.40
  -3  -6   0  473.75   29.60
  -3  -6   0  519.45   25.60
  -3  -6   0  512.05   29.10
   3   6   0  498.35   24.00
   3   6   0  482.35   29.20
   3   6   0  488.35   24.60
   3   6   0  477.65   29.40
   3   6   0  509.45   25.10
   3   6   0  494.55   30.90
   3   6   0  487.65   29.80
   3   6   0  469.15   29.30
   3   6   0  495.15   24.20
   3   6   0  489.85   28.40
   3   6   0  495.75   25.20
   3   6   0  503.85   25.00
  -4  -6   0 2049.79   93.29
  -4  -6   0 2014.60  102.79
  -4  -6   0 1927.61   98.19
  -4  -6   0 2025.00   93.49
  -4  -6   0 2001.40   91.79
  -4  -6   0 2097.49  101.19
  -4  -6   0 1965.20   97.49
  -4  -6   0 2072.49   99.89
  -4  -6   0 1992.00   92.09
   4   6   0 2111.19  100.59
   4   6   0 1963.40  100.89
   4   6   0 2042.40   91.69
   4   6   0 1994.10   91.59
   4   6   0 1986.80   91.59
   4   6   0 1941.01   91.89
   4   6   0 1867.71   97.39
  -5  -6   0  304.97   16.10
  -5  -6   0  316.67   17.70
  -5  -6   0  324.37   25.60
  -5  -6   0  342.37   17.70
  -5  -6   0  327.47   23.30
  -5  -6   0  322.77   21.20
  -5  -6   0  317.07   24.20
  -5  -6   0  311.17   15.90
  -5  -6   0  320.87   23.50
   5   6   0  320.47   15.50
   5   6   0  346.67   21.90
   5   6   0  301.67   26.60
   5   6   0  317.77   23.10
   5   6   0  285.57   24.60
   5   6   0  319.97   15.60
  -6  -6   0  403.76   19.20
  -6  -6   0  376.16   24.60
  -6  -6   0  422.06   29.80
  -6  -6   0  388.56   21.10
  -6  -6   0  387.76   21.20
  -6  -6   0  407.36   28.60
  -6  -6   0  438.26   31.70
   6   6   0  397.86   19.00
   6   6   0  418.66   30.90
   6   6   0  420.26   26.80
   6   6   0  351.76   24.50
   6   6   0  377.46   19.30
   6   6   0  390.66   18.70
   6   6   0  350.56   28.70
   6   6   0  368.66   19.80
  -7  -6   0  116.29    8.90
  -7  -6   0  111.99   19.20
  -7  -6   0   90.69   16.40
  -7  -6   0   96.59    8.70
  -7  -6   0   91.89   13.80
  -7  -6   0  121.59   13.30
  -7  -6   0   90.29   15.30
  -7  -6   0  106.99    6.60
   7   6   0  100.89    9.90
   7   6   0  101.49    7.50
   7   6   0  101.39    6.60
   7   6   0   95.29   12.20
   7   6   0  132.19   16.60
   7   6   0  107.39    6.20
  -8  -6   0  449.56   35.00
  -8  -6   0  377.66   24.60
  -8  -6   0  372.96   22.60
  -8  -6   0  407.96   32.10
  -8  -6   0  407.76   32.90
  -8  -6   0  371.16   25.30
  -8  -6   0  400.36   29.00
   8   6   0  426.66   30.00
   8   6   0  405.06   22.20
   8   6   0  430.16   26.50
   8   6   0  424.56   20.10
   8   6   0  393.36   20.50
   8   6   0  462.15   25.00
  -9  -6   0   18.80    3.50
  -9  -6   0   38.90   14.40
  -9  -6   0   28.80    9.30
  -9  -6   0   23.50    5.50
  -9  -6   0   16.40    5.20
  -9  -6   0   26.50   11.60
  -9  -6   0   23.10   10.50
   9   6   0   19.30    6.40
   9   6   0   26.30    4.20
   9   6   0   26.10    3.50
   9   6   0    7.60    7.40
   9   6   0   20.70    6.80
   9   6   0   25.10    5.40
 -10  -6   0  147.99   25.00
 -10  -6   0  123.19   22.60
 -10  -6   0  154.48    9.70
 -10  -6   0  176.58   22.20
 -10  -6   0  184.78   26.40
 -10  -6   0  182.48   19.70
  10   6   0  174.08   23.90
  10   6   0  131.49    9.10
  10   6   0  131.59   15.10
  10   6   0  146.49   10.00
  10   6   0  132.49   12.00
  10   6   0  152.08   16.90
 -11  -6   0   11.30    8.10
 -11  -6   0    4.70   10.00
 -11  -6   0  -11.70    7.30
 -11  -6   0    6.40   13.30
  11   6   0   13.00    7.10
  11   6   0   12.20    3.40
  11   6   0   25.10   11.90
  11   6   0    0.30    4.50
  11   6   0    6.90    5.40
 -12  -6   0    3.30   10.10
 -12  -6   0   38.20   17.80
 -12  -6   0   -3.10   10.70
 -12  -6   0   14.20    9.40
  12   6   0   12.00    5.90
  12   6   0    9.10    7.20
  12   6   0   11.00    7.50
  12   6   0    7.30    7.20
  12   6   0   24.20   12.70
  12   6   0   21.20    4.30
 -13  -6   0  273.57   35.10
 -13  -6   0  335.57   41.00
 -13  -6   0  310.57   40.70
 -13  -6   0  286.47   40.20
  13   6   0  254.57   16.30
  13   6   0  304.17   37.00
  13   6   0  277.67   15.80
  13   6   0  299.57   35.70
  13   6   0  251.27   23.00
  13   6   0  251.77   22.30
 -14  -6   0   40.50   16.40
 -14  -6   0   30.70   15.30
 -14  -6   0   10.60   14.20
  14   6   0   13.80    4.20
  14   6   0   10.50   12.70
  14   6   0   12.40    8.40
  14   6   0    8.90    4.50
  14   6   0    6.20    7.90
 -15  -6   0  336.17   48.50
 -15  -6   0  256.97   46.20
 -15  -6   0  283.17   40.20
 -15  -6   0  299.17   33.20
  15   6   0  301.67   27.00
  15   6   0  323.57   17.60
  15   6   0  311.57   18.70
  15   6   0  351.26   42.40
 -16  -6   0   35.30   18.50
 -16  -6   0   23.60   15.40
 -16  -6   0    1.70   10.50
  16   6   0   33.70   18.40
  15  -7   0   72.79   23.80
  15  -7   0   92.09   22.60
 -15   7   0   93.29   21.20
 -15   7   0   53.19   25.50
  14  -7   0   38.70   18.60
  14  -7   0   71.89   16.30
  14  -7   0  105.89   24.30
  14  -7   0   88.99   20.20
 -14   7   0   70.29   15.90
 -14   7   0   73.59   23.50
 -14   7   0   74.89   23.20
 -14   7   0   92.69   20.80
  13  -7   0  313.47   42.80
  13  -7   0  301.87   35.20
  13  -7   0  314.17   38.20
  13  -7   0  271.27   23.60
  13  -7   0  258.47   28.60
 -13   7   0  302.87   42.40
 -13   7   0  318.97   33.10
 -13   7   0  279.77   19.00
 -13   7   0  245.58   32.30
  12  -7   0  360.06   37.80
  12  -7   0  356.66   26.00
  12  -7   0  326.57   40.00
  12  -7   0  368.16   40.40
 -12   7   0  289.67   32.30
 -12   7   0  283.27   31.30
 -12   7   0  331.47   40.20
 -12   7   0  375.46   39.70
 -12   7   0  334.37   22.30
  11  -7   0  233.78   30.40
  11  -7   0  260.97   20.70
  11  -7   0  251.97   29.90
  11  -7   0  229.58   32.10
  11  -7   0  228.88   23.50
 -11   7   0  246.48   19.00
 -11   7   0  264.57   20.60
 -11   7   0  219.58   27.30
 -11   7   0  245.28   33.20
 -11   7   0  215.98   28.10
  10  -7   0  144.79   20.80
  10  -7   0  110.79   19.80
  10  -7   0  121.59   15.10
  10  -7   0  120.79   23.10
  10  -7   0  111.59   19.90
  10  -7   0  102.99   13.50
 -10   7   0   67.39   18.80
 -10   7   0  135.69   15.20
 -10   7   0  104.39   18.90
 -10   7   0  188.58   25.10
 -10   7   0   95.19   13.40
   9  -7   0  216.88   25.90
   9  -7   0  262.97   29.70
   9  -7   0  251.07   31.50
   9  -7   0  212.28   17.40
   9  -7   0  261.57   19.10
   9  -7   0  203.48   24.50
  -9   7   0  225.78   29.20
  -9   7   0  229.58   18.40
  -9   7   0  252.47   27.80
   8  -7   0  130.29   19.30
   8  -7   0  158.38   21.70
   8  -7   0  129.19   13.60
   8  -7   0  113.39   17.50
   8  -7   0  132.79   13.90
   8  -7   0  124.59   20.20
  -8   7   0  130.99   14.70
  -8   7   0  135.19   20.60
  -8   7   0  129.29   22.50
  -8   7   0  133.89   10.90
  -8   7   0  109.39   18.00
   7  -7   0   97.29   16.20
   7  -7   0   75.59   10.10
   7  -7   0  106.59   11.60
   7  -7   0   94.89   17.30
   7  -7   0  103.99   16.30
   7  -7   0   96.39   16.10
   7  -7   0   80.39   15.30
  -7   7   0   99.59   11.30
  -7   7   0   78.79   15.50
  -7   7   0  110.59   11.40
  -7   7   0   98.09   16.00
  -7   7   0   77.29   14.80
   6  -7   0    0.60    5.90
   6  -7   0    4.60    6.00
   6  -7   0   14.20    7.30
   6  -7   0   20.00    5.60
   6  -7   0   25.20   10.70
   6  -7   0   18.70    5.00
  -6   7   0   24.10    9.00
  -6   7   0   15.30    5.60
  -6   7   0   15.70    7.80
  -6   7   0   11.70    5.00
  -6   7   0   13.20    7.10
   5  -7   0  151.68   17.50
   5  -7   0  101.39   16.70
   5  -7   0  110.59   16.60
   5  -7   0  101.59   11.10
   5  -7   0  120.29   10.10
   5  -7   0  117.79   15.10
  -5   7   0  125.39   12.00
  -5   7   0  114.79   15.30
  -5   7   0   84.99   12.70
  -5   7   0  140.39   18.00
  -5   7   0  114.99   12.60
  -5   7   0  124.69   16.40
   4  -7   0 1341.67   72.19
   4  -7   0 1510.85   73.19
   4  -7   0 1393.16   66.99
   4  -7   0 1330.27   67.09
   4  -7   0 1384.56   71.59
   4  -7   0 1370.36   72.59
  -4   7   0 1353.46   67.19
  -4   7   0 1383.16   72.09
  -4   7   0 1398.96   72.79
  -4   7   0 1330.47   74.59
  -4   7   0 1349.86   70.69
  -4   7   0 1344.87   68.79
  -4   7   0 1350.96   66.79
   3  -7   0  154.68   16.50
   3  -7   0  118.79   14.70
   3  -7   0  131.79   11.90
   3  -7   0  143.39   11.20
   3  -7   0  143.69   16.40
   3  -7   0  170.88   18.30
   3  -7   0  149.29   10.80
  -3   7   0  173.28   17.90
  -3   7   0  150.58   11.40
  -3   7   0  171.78   14.70
  -3   7   0  122.99   14.60
  -3   7   0  127.39   10.30
  -3   7   0  145.79   15.50
  -3   7   0  160.78   13.40
   2  -7   0  407.66   25.70
   2  -7   0  383.76   22.10
   2  -7   0  365.56   24.80
   2  -7   0  395.36   25.70
   2  -7   0  404.26   21.70
   2  -7   0  376.46   24.20
   2  -7   0  379.46   23.80
  -2   7   0  389.66   21.40
  -2   7   0  392.96   25.30
  -2   7   0  389.56   24.90
  -2   7   0  390.86   24.90
  -2   7   0  342.17   23.40
  -2   7   0  410.16   21.80
  -2   7   0  365.36   24.40
  -2   7   0  373.76   24.10
  -2   7   0  402.06   25.10
   1  -7   0    7.50    4.20
   1  -7   0    6.70    3.60
   1  -7   0    7.80    4.60
   1  -7   0    6.90    5.50
   1  -7   0    9.10    4.80
   1  -7   0    6.40    3.80
   1  -7   0    7.60    3.10
  -1   7   0    4.80    3.80
  -1   7   0   10.80    4.50
  -1   7   0    9.70    3.00
  -1   7   0    8.40    2.90
  -1   7   0   14.40    4.70
  -1   7   0    8.90    4.30
  -1   7   0   10.10    4.40
  -1   7   0    9.30    4.20
  -1   7   0    6.00    3.80
   0  -7   0 3457.05  166.88
   0   7   0 3518.05  168.58
   0   7   0 3721.63  167.98
  -1  -7   0    5.80    3.60
  -1  -7   0    4.50    4.40
  -1  -7   0    5.90    4.40
  -1  -7   0    8.60    3.80
  -1  -7   0    9.30    2.50
  -1  -7   0   14.40    4.40
  -1  -7   0    4.90    3.40
  -1  -7   0    8.00    2.90
   1   7   0    4.10    2.90
   1   7   0    9.10    2.80
   1   7   0    5.90    3.40
   1   7   0    8.30    2.90
   1   7   0    8.60    3.60
   1   7   0    8.60    4.40
   1   7   0    9.90    4.70
   1   7   0    8.20    2.40
   1   7   0    4.70    3.30
   1   7   0    8.30    3.90
  -2  -7   0  369.86   19.20
  -2  -7   0  400.06   24.30
  -2  -7   0  420.06   20.00
  -2  -7   0  344.07   19.30
  -2  -7   0  373.46   21.60
  -2  -7   0  392.66   21.80
  -2  -7   0  379.66   20.00
  -2  -7   0  345.97   24.90
  -2  -7   0  376.86   24.10
  -2  -7   0  376.26   21.50
   2   7   0  382.06   21.30
   2   7   0  382.96   24.50
   2   7   0  393.26   19.70
   2   7   0  378.46   19.40
   2   7   0  359.96   24.20
   2   7   0  359.76   21.80
   2   7   0  382.66   24.80
   2   7   0  386.36   21.40
   2   7   0  404.96   25.30
   2   7   0  430.46   22.50
   2   7   0  356.66   21.20
  -3  -7   0    1.80    2.60
  -3  -7   0   -3.40    3.80
  -3  -7   0    2.50    4.30
  -3  -7   0   -0.30    3.30
  -3  -7   0    4.00    2.20
  -3  -7   0    2.80    3.60
  -3  -7   0    2.00    1.70
   3   7   0    2.40    1.90
   3   7   0    1.10    1.50
   3   7   0    5.10    2.60
   3   7   0    0.50    4.30
   3   7   0    0.90    2.40
   3   7   0    2.10    4.30
   3   7   0    7.30    3.20
   3   7   0    3.70    2.40
   3   7   0   -3.90    2.80
   3   7   0    0.80    1.50
   3   7   0    3.50    1.90
   3   7   0    6.80    4.90
  -4  -7   0   -5.50    3.20
  -4  -7   0    1.60    2.60
  -4  -7   0    0.30    2.10
  -4  -7   0   -0.50    4.90
  -4  -7   0   10.80    6.30
  -4  -7   0    3.80    4.40
  -4  -7   0   -1.20    5.30
  -4  -7   0   -0.60    1.60
   4   7   0   -0.80    2.40
   4   7   0    5.50    4.90
   4   7   0    1.50    2.00
   4   7   0    0.00    4.00
   4   7   0    3.30    2.20
   4   7   0   -1.30    1.40
   4   7   0    3.80    2.70
   4   7   0    5.00    5.50
   4   7   0   -0.80    4.10
   4   7   0   -0.60    2.00
  -5  -7   0   29.10    8.80
  -5  -7   0   37.90    9.30
  -5  -7   0   24.30    8.10
  -5  -7   0   20.60    4.60
  -5  -7   0   29.90    4.80
  -5  -7   0   20.90    9.20
  -5  -7   0   30.50    7.30
  -5  -7   0   35.20    4.00
  -5  -7   0   24.50    3.60
   5   7   0   26.90    3.60
   5   7   0   29.40    3.50
   5   7   0   36.70    8.60
   5   7   0   20.40    3.40
   5   7   0   18.30    6.30
   5   7   0   24.70    8.90
   5   7   0   16.00    8.90
   5   7   0   26.50    3.10
  -6  -7   0   87.09    8.00
  -6  -7   0   66.49    5.20
  -6  -7   0   70.79   13.60
  -6  -7   0   68.49   16.00
  -6  -7   0   97.79    8.70
  -6  -7   0   85.29   13.70
  -6  -7   0   65.99   10.60
  -6  -7   0   93.99   14.20
   6   7   0   78.59   11.90
   6   7   0   46.70   12.90
   6   7   0   71.09    4.60
   6   7   0   75.69    5.80
   6   7   0   75.09    5.30
  -7  -7   0  298.37   15.70
  -7  -7   0  319.87   22.40
  -7  -7   0  304.37   26.10
  -7  -7   0  314.97   24.70
  -7  -7   0  327.37   18.00
  -7  -7   0  269.97   30.30
  -7  -7   0  286.17   17.60
  -7  -7   0  309.77   25.90
   7   7   0  336.67   24.40
   7   7   0  338.47   22.90
   7   7   0  303.27   16.40
  -8  -7   0  144.09   22.10
  -8  -7   0  159.58   16.40
  -8  -7   0  159.88   19.80
  -8  -7   0  178.28   25.10
  -8  -7   0  145.19    8.70
  -8  -7   0  199.18   29.50
  -8  -7   0  146.69   11.50
  -8  -7   0  159.98   11.30
   8   7   0  171.58   17.60
   8   7   0  167.68   20.30
   8   7   0  146.19   12.10
   8   7   0  157.38   10.40
  -9  -7   0  337.67   31.60
  -9  -7   0  422.46   42.60
  -9  -7   0  355.06   18.80
  -9  -7   0  352.66   22.10
  -9  -7   0  401.16   21.90
  -9  -7   0  376.26   32.10
  -9  -7   0  404.46   30.10
   9   7   0  373.46   21.30
   9   7   0  382.46   27.50
   9   7   0  363.26   25.40
   9   7   0  377.96   29.40
 -10  -7   0  459.65   47.80
 -10  -7   0  410.36   25.20
 -10  -7   0  487.15   38.30
 -10  -7   0  465.55   37.90
 -10  -7   0  426.86   32.90
  10   7   0  458.55   29.00
  10   7   0  410.96   25.20
  10   7   0  464.75   34.80
  10   7   0  445.06   34.30
 -11  -7   0  384.76   24.00
 -11  -7   0  457.65   38.10
 -11  -7   0  388.16   44.90
 -11  -7   0  386.66   36.40
 -11  -7   0  437.36   33.20
  11   7   0  333.57   25.30
  11   7   0  407.26   33.70
  11   7   0  411.46   26.70
  11   7   0  385.76   26.90
 -12  -7   0  122.49   24.40
 -12  -7   0  149.69   26.50
 -12  -7   0   94.09   12.40
 -12  -7   0  102.49   19.30
 -12  -7   0  118.79   27.10
  12   7   0  123.89   16.40
  12   7   0  124.69   14.40
  12   7   0  108.79   14.70
  12   7   0   86.29   20.20
 -13  -7   0  364.66   44.30
 -13  -7   0  344.77   22.70
 -13  -7   0  248.38   39.30
 -13  -7   0  288.37   39.00
  13   7   0  323.17   27.30
  13   7   0  313.57   24.70
  13   7   0  318.27   38.00
  13   7   0  304.47   21.50
 -14  -7   0    7.10   14.60
 -14  -7   0   12.30   13.90
 -14  -7   0   10.00   13.60
 -14  -7   0   18.80   11.40
  14   7   0   18.70   14.80
  14   7   0   -1.60    7.90
 -15  -7   0  -12.30   18.20
 -15  -7   0   -1.80    9.60
 -15  -7   0    5.20   15.80
 -15  -7   0    4.80   13.90
  15   7   0    8.50    9.70
  15   7   0  -12.80   10.60
  14  -8   0   -9.30   10.00
  14  -8   0   21.10   12.60
  14  -8   0   20.70   17.90
 -14   8   0   18.60   14.10
 -14   8   0   14.30   12.50
 -14   8   0   20.40   13.50
  13  -8   0   21.20   17.30
  13  -8   0   16.70    8.30
  13  -8   0   14.80   12.00
  13  -8   0   37.20   15.80
  13  -8   0   32.10   11.40
 -13   8   0   47.50   15.30
 -13   8   0   13.60   12.40
 -13   8   0   17.30    6.00
  12  -8   0   14.80   12.90
  12  -8   0   -8.70    6.90
  12  -8   0  -10.50   10.70
  12  -8   0    0.20    6.20
 -12   8   0    1.90   10.90
 -12   8   0    0.40    8.90
 -12   8   0   -6.80    4.60
 -12   8   0   -4.90    8.20
  11  -8   0   47.20   14.80
  11  -8   0   30.50   12.80
  11  -8   0    3.70   11.40
  11  -8   0   30.10    9.30
 -11   8   0   13.80   11.70
 -11   8   0   29.60    8.90
 -11   8   0   32.10   12.40
 -11   8   0   27.40    7.80
 -11   8   0   28.90   12.70
  10  -8   0  188.88   26.10
  10  -8   0  198.18   28.90
  10  -8   0  187.38   19.30
  10  -8   0  186.48   26.60
 -10   8   0  177.58   19.00
 -10   8   0  189.48   26.60
 -10   8   0  207.78   28.60
 -10   8   0  174.78   19.20
 -10   8   0  188.78   25.30
 -10   8   0  168.88   13.60
   9  -8   0   55.99   16.90
   9  -8   0   30.90    7.70
   9  -8   0   41.70   13.20
   9  -8   0   40.20    9.40
   9  -8   0   50.19   14.10
  -9   8   0   31.00   11.80
  -9   8   0   46.90    6.80
  -9   8   0   42.70   14.40
  -9   8   0   25.20    7.50
  -9   8   0   84.99   17.30
   8  -8   0  346.57   23.50
   8  -8   0  344.47   22.70
   8  -8   0  362.36   30.20
   8  -8   0  369.56   31.90
   8  -8   0  347.17   29.20
   8  -8   0  288.77   26.90
  -8   8   0  348.17   29.20
  -8   8   0  360.96   29.50
  -8   8   0  323.67   21.50
  -8   8   0  376.16   30.60
  -8   8   0  336.67   23.20
   7  -8   0   59.89    9.10
   7  -8   0   74.39   10.70
   7  -8   0   92.09   17.70
   7  -8   0   75.49   14.40
   7  -8   0   68.49   14.50
   7  -8   0   85.09   15.10
   7  -8   0   63.69   13.70
  -7   8   0   61.99    9.60
  -7   8   0   67.39   13.70
  -7   8   0   70.09   14.30
  -7   8   0   73.99   14.70
  -7   8   0   57.19    9.60
   6  -8   0 1429.16   79.19
   6  -8   0 1402.26   72.49
   6  -8   0 1427.46   77.89
   6  -8   0 1421.16   78.09
   6  -8   0 1351.16   71.79
   6  -8   0 1416.56   79.99
   6  -8   0 1592.74   80.49
  -6   8   0 1570.84   73.29
  -6   8   0 1437.06   82.79
  -6   8   0 1493.35   79.79
  -6   8   0 1497.45   73.59
   5  -8   0    6.50    6.40
   5  -8   0   11.20    6.30
   5  -8   0   11.30    4.70
   5  -8   0   12.40    4.20
   5  -8   0   10.10    7.40
   5  -8   0    0.50    5.40
   5  -8   0    0.50    5.10
  -5   8   0    4.40    6.00
  -5   8   0    8.70    5.70
  -5   8   0    9.40    6.80
  -5   8   0    3.60    4.20
  -5   8   0    2.90    4.20
  -5   8   0    3.00    4.90
   4  -8   0 3032.20  138.89
   4  -8   0 2965.10  138.39
   4  -8   0 2914.21  144.49
   4  -8   0 2998.90  145.09
   4  -8   0 2851.01  143.39
   4  -8   0 2842.82  144.59
  -4   8   0 2885.81  142.69
  -4   8   0 2937.61  141.19
  -4   8   0 2905.31  143.69
  -4   8   0 2975.20  138.29
  -4   8   0 2973.60  144.09
  -4   8   0 2984.70  138.89
   3  -8   0   55.79   11.60
   3  -8   0   49.70   10.30
   3  -8   0   45.40    6.70
   3  -8   0   77.89   13.00
   3  -8   0   37.90    8.70
   3  -8   0   57.69    8.00
   3  -8   0   69.69   10.10
  -3   8   0   50.79   10.20
  -3   8   0   71.99   12.00
  -3   8   0   60.09   11.50
  -3   8   0   55.59    9.40
  -3   8   0   50.39    7.40
  -3   8   0   91.39   12.50
   2  -8   0  228.28   21.30
   2  -8   0  201.48   17.00
   2  -8   0  160.08   14.40
   2  -8   0  175.48   14.70
   2  -8   0  151.28   11.70
   2  -8   0  168.98   12.40
   2  -8   0  176.08   15.80
   2  -8   0  163.58   14.60
  -2   8   0  170.38   12.20
  -2   8   0  170.28   14.40
  -2   8   0  178.98   15.50
  -2   8   0  167.78   15.00
  -2   8   0  167.68   15.30
  -2   8   0  183.78   12.10
  -2   8   0  158.68   14.70
  -2   8   0  231.78   21.40
   1  -8   0    4.50    2.10
   1  -8   0    3.60    3.30
   1  -8   0    3.30    4.40
   1  -8   0    4.70    2.80
   1  -8   0    6.00    3.90
   1  -8   0    1.70    2.80
   1  -8   0    6.00    4.10
   1  -8   0   -0.30    4.10
   1  -8   0   11.90    6.10
  -1   8   0    2.00    3.80
  -1   8   0    8.10    3.20
  -1   8   0    9.90    4.90
  -1   8   0    8.00    4.90
  -1   8   0    3.10    2.90
  -1   8   0    4.00    4.30
  -1   8   0   -0.20    3.50
  -1   8   0    1.50    3.60
  -1   8   0    0.10    3.60
   0  -8   0  158.18   12.20
   0  -8   0  151.88   13.20
   0  -8   0  148.59   12.70
   0  -8   0  145.59    8.00
   0  -8   0  161.58   13.70
   0  -8   0  170.68   14.30
   0  -8   0  185.08   19.30
   0  -8   0  142.19   10.10
   0  -8   0  160.58   10.70
   0  -8   0  154.68    8.10
   0   8   0  160.38   13.10
   0   8   0  155.68   13.70
   0   8   0  148.89   13.00
   0   8   0  159.68   16.60
   0   8   0  147.79   13.30
   0   8   0  145.49   10.10
   0   8   0  153.88   13.30
   0   8   0  154.38   12.80
   0   8   0  146.29   10.50
  -1  -8   0   -0.10    2.00
  -1  -8   0   -0.40    3.40
  -1  -8   0    2.80    3.60
  -1  -8   0   -0.30    2.90
  -1  -8   0   -1.90    3.60
  -1  -8   0    4.80    2.90
  -1  -8   0    5.30    3.50
   1   8   0    0.00    4.00
   1   8   0    9.90    4.60
   1   8   0    3.60    4.50
   1   8   0    2.70    2.30
   1   8   0    6.60    4.00
   1   8   0    1.40    2.40
   1   8   0    6.30    3.10
   1   8   0    4.80    3.90
  -2  -8   0  551.54   27.10
  -2  -8   0  495.55   29.20
  -2  -8   0  534.65   31.60
  -2  -8   0  508.05   29.00
  -2  -8   0  603.14   34.80
  -2  -8   0  584.24   32.80
  -2  -8   0  539.15   26.80
  -2  -8   0  531.75   29.00
  -2  -8   0  497.55   27.70
  -2  -8   0  500.55   26.60
   2   8   0  586.24   33.30
   2   8   0  493.75   29.50
   2   8   0  539.35   30.80
   2   8   0  519.95   26.60
   2   8   0  559.74   29.20
   2   8   0  514.15   29.00
   2   8   0  558.64   29.50
   2   8   0  521.95   32.80
   2   8   0  537.65   32.50
   2   8   0  527.25   27.00
  -3  -8   0  556.24   27.90
  -3  -8   0  556.94   28.30
  -3  -8   0  548.25   33.80
  -3  -8   0  581.34   30.30
  -3  -8   0  606.74   39.70
  -3  -8   0  543.25   34.40
   3   8   0  557.14   26.80
   3   8   0  553.04   26.80
   3   8   0  609.64   35.50
   3   8   0  588.54   30.80
   3   8   0  606.24   30.20
   3   8   0  573.24   28.20
   3   8   0  539.55   29.70
   3   8   0  540.05   35.40
   3   8   0  591.94   32.40
   3   8   0  535.25   29.50
   3   8   0  553.94   27.80
   3   8   0  609.24   35.10
  -4  -8   0  142.39   16.60
  -4  -8   0  154.58   16.60
  -4  -8   0  140.19   10.60
  -4  -8   0  108.79   15.80
  -4  -8   0  156.38    9.50
  -4  -8   0  131.69   16.90
  -4  -8   0  159.08   17.20
   4   8   0  156.68    9.30
   4   8   0  161.28   20.00
   4   8   0  147.59   10.20
   4   8   0  146.99   13.80
   4   8   0  157.28    8.80
   4   8   0  172.28   19.40
   4   8   0  140.49   16.30
   4   8   0  128.19    9.50
   4   8   0  152.68   10.40
   4   8   0  152.08    9.00
   4   8   0  141.59    9.00
   4   8   0  141.29   10.70
  -5  -8   0  343.47   25.70
  -5  -8   0  311.97   17.50
  -5  -8   0  364.06   25.00
  -5  -8   0  344.87   26.00
  -5  -8   0  341.97   24.10
  -5  -8   0  316.57   18.80
  -5  -8   0  364.36   27.60
  -5  -8   0  347.57   19.50
   5   8   0  334.67   18.40
   5   8   0  311.37   25.30
   5   8   0  338.97   24.20
   5   8   0  361.16   17.20
   5   8   0  341.57   24.20
   5   8   0  337.47   18.30
  -6  -8   0  899.81   52.09
  -6  -8   0  903.01   51.69
  -6  -8   0  851.21   43.20
  -6  -8   0  835.92   54.09
  -6  -8   0  864.91   49.00
  -6  -8   0  894.41   43.80
  -6  -8   0  867.41   51.99
  -6  -8   0  893.91   41.60
   6   8   0  884.71   42.10
   6   8   0  872.21   40.70
   6   8   0  892.11   53.79
   6   8   0  849.72   42.40
   6   8   0  873.11   40.70
   6   8   0  909.11   49.80
  -7  -8   0  458.65   31.50
  -7  -8   0  496.85   24.00
  -7  -8   0  409.66   35.90
  -7  -8   0  474.85   35.20
  -7  -8   0  493.85   26.30
  -7  -8   0  504.75   26.70
  -7  -8   0  531.05   35.70
  -7  -8   0  481.35   34.30
   7   8   0  552.04   35.30
   7   8   0  491.05   25.00
   7   8   0  553.54   33.00
   7   8   0  509.45   25.90
  -8  -8   0  482.65   27.90
  -8  -8   0  498.45   37.50
  -8  -8   0  528.65   25.30
  -8  -8   0  527.35   41.10
  -8  -8   0  648.54   40.70
  -8  -8   0  551.24   28.10
  -8  -8   0  584.74   37.80
   8   8   0  557.04   29.30
   8   8   0  484.05   26.90
   8   8   0  500.35   35.00
   8   8   0  521.45   33.60
  -9  -8   0    2.40    3.20
  -9  -8   0    7.60    4.00
  -9  -8   0   15.90    9.90
  -9  -8   0    9.20    9.80
  -9  -8   0   13.40    9.80
  -9  -8   0   13.50    9.10
   9   8   0    5.80    5.00
   9   8   0    4.90    5.90
   9   8   0    7.10    3.30
   9   8   0   11.40    8.40
 -10  -8   0   37.60   12.00
 -10  -8   0   34.40    6.20
 -10  -8   0   42.70    7.40
 -10  -8   0    9.60   12.10
 -10  -8   0   26.20   12.20
 -10  -8   0   28.30   13.90
  10   8   0   21.10    6.80
  10   8   0   33.10   11.70
  10   8   0   16.90    7.40
  10   8   0   37.50   10.20
 -11  -8   0   14.20   12.30
 -11  -8   0   -3.50    8.90
 -11  -8   0    5.30   10.10
 -11  -8   0   17.30   10.70
 -11  -8   0    6.40    4.30
  11   8   0    2.70    4.20
  11   8   0    7.70    6.50
  11   8   0   16.20    7.30
  11   8   0   10.00    6.40
  11   8   0    1.00    8.20
 -12  -8   0   -1.30    3.80
 -12  -8   0    8.40   11.80
 -12  -8   0    1.30   11.60
 -12  -8   0    8.70   10.30
 -12  -8   0   -8.30   11.40
  12   8   0   11.00    7.40
  12   8   0    3.90    6.30
  12   8   0    4.20    9.60
 -13  -8   0  176.48   42.30
 -13  -8   0  135.29   23.50
 -13  -8   0  170.78   14.20
 -13  -8   0  109.29   24.80
 -13  -8   0  122.49   28.60
  13   8   0  119.69   16.50
  13   8   0  151.68   25.90
  13   8   0  125.39   17.50
  13   8   0  146.39   16.50
 -14  -8   0   15.30   13.30
 -14  -8   0   56.19   23.10
 -14  -8   0   -3.10   10.60
 -14  -8   0   27.00   17.00
  14   8   0   14.70    6.70
  14   8   0   19.40    9.50
  14   8   0   21.00   14.80
 -15  -8   0  280.37   39.50
 -15  -8   0  291.67   36.30
 -15  -8   0  355.26   75.89
  15   8   0  327.57   41.30
  14  -9   0   83.69   22.20
  14  -9   0   64.89   20.80
 -14   9   0   50.89   16.20
 -14   9   0   55.29   20.00
 -14   9   0   53.59   17.70
  13  -9   0  201.68   30.10
  13  -9   0  197.48   36.70
  13  -9   0  230.58   25.30
  13  -9   0  226.08   23.90
 -13   9   0  193.08   17.00
 -13   9   0  178.48   31.80
 -13   9   0  200.18   28.00
 -13   9   0  196.78   29.90
  12  -9   0  384.56   46.20
  12  -9   0  244.18   34.00
  12  -9   0  314.57   24.90
  12  -9   0  286.47   34.80
  12  -9   0  244.58   26.10
 -12   9   0  265.07   36.00
 -12   9   0  339.37   39.40
 -12   9   0  279.17   20.70
 -12   9   0  302.47   34.50
  11  -9   0  341.47   38.70
  11  -9   0  385.26   27.20
  11  -9   0  354.76   38.40
  11  -9   0  336.27   41.50
 -11   9   0  363.76   38.30
 -11   9   0  408.16   36.90
 -11   9   0  313.97   24.50
 -11   9   0  350.66   26.20
  10  -9   0  447.26   48.10
  10  -9   0  494.65   31.20
  10  -9   0  443.76   40.60
  10  -9   0  507.15   39.90
  10  -9   0  438.76   29.30
 -10   9   0  509.85   39.40
 -10   9   0  434.76   36.60
 -10   9   0  442.96   25.40
 -10   9   0  418.36   29.90
   9  -9   0   60.29   10.80
   9  -9   0   80.59   19.30
   9  -9   0   91.49   13.20
   9  -9   0   61.19   15.10
  -9   9   0   61.19   15.80
  -9   9   0   77.19   16.80
  -9   9   0   57.49    9.30
  -9   9   0   77.49   16.70
  -9   9   0   53.59   11.00
   8  -9   0  178.38   15.50
   8  -9   0  150.28   24.50
   8  -9   0  194.28   17.00
   8  -9   0  231.98   26.90
   8  -9   0  208.88   27.30
  -8   9   0  191.98   16.10
  -8   9   0  186.08   25.60
  -8   9   0  230.48   27.20
  -8   9   0  229.28   27.40
  -8   9   0  187.78   16.40
   7  -9   0   -7.10    4.50
   7  -9   0    0.60    6.40
   7  -9   0    3.50    4.70
   7  -9   0   -2.50    7.40
   7  -9   0   15.90    9.00
   7  -9   0   -8.40    3.10
  -7   9   0   -8.90    6.00
  -7   9   0   10.00    8.70
  -7   9   0   -3.60    6.10
  -7   9   0    5.00    5.00
  -7   9   0   -2.60    3.90
   6  -9   0  107.69   16.40
   6  -9   0   74.59   10.50
   6  -9   0   90.59   15.70
   6  -9   0  108.79   17.00
   6  -9   0  130.19   19.30
   6  -9   0  128.09   13.20
   6  -9   0  118.19   19.40
  -6   9   0  121.09   21.50
  -6   9   0  128.79   13.60
  -6   9   0   91.29   12.60
  -6   9   0  125.69   18.20
   5  -9   0    1.00    6.10
   5  -9   0    5.20    4.90
   5  -9   0   11.70    4.80
   5  -9   0    2.00    5.90
   5  -9   0   11.20    6.20
   5  -9   0   -0.40    5.30
  -5   9   0   14.40    6.50
  -5   9   0   10.30    5.90
  -5   9   0    4.70    4.10
  -5   9   0   19.10    8.30
  -5   9   0   13.40    8.00
   4  -9   0  274.27   18.30
   4  -9   0  308.67   24.60
   4  -9   0  281.57   22.80
   4  -9   0  318.17   19.60
   4  -9   0  282.07   29.70
   4  -9   0  269.27   24.00
  -4   9   0  294.37   21.60
  -4   9   0  268.87   21.50
  -4   9   0  311.17   19.30
  -4   9   0  273.27   18.30
  -4   9   0  343.37   25.40
  -4   9   0  274.37   22.80
  -4   9   0  264.07   23.00
   3  -9   0   33.30    6.00
   3  -9   0   42.40    7.30
   3  -9   0   56.39   11.10
   3  -9   0   31.80   10.10
   3  -9   0   45.80   10.40
   3  -9   0   38.60    8.30
  -3   9   0   35.00    8.30
  -3   9   0   63.59   10.60
  -3   9   0   53.89    8.00
  -3   9   0   36.60    8.50
  -3   9   0   43.90   14.30
  -3   9   0   37.60   10.60
  -3   9   0   28.50    8.20
  -3   9   0   39.70    6.50
   2  -9   0  580.74   36.90
   2  -9   0  611.34   33.20
   2  -9   0  649.14   38.30
   2  -9   0  629.24   38.50
   2  -9   0  668.83   37.40
   2  -9   0  618.34   36.40
   2  -9   0  557.84   32.20
  -2   9   0  618.14   37.70
  -2   9   0  584.44   36.50
  -2   9   0  608.64   32.90
  -2   9   0  632.04   32.60
  -2   9   0  629.84   37.40
  -2   9   0  601.14   36.80
  -2   9   0  628.84   36.10
   1  -9   0    1.20    4.40
   1  -9   0    3.00    3.50
   1  -9   0    2.40    5.30
   1  -9   0    1.30    7.20
   1  -9   0   -2.40    3.80
   1  -9   0   -5.60    1.70
   1  -9   0    2.50    6.10
   1  -9   0    0.50    2.00
   1  -9   0   -4.90    2.70
  -1   9   0    1.20    2.80
  -1   9   0   -8.50    3.30
  -1   9   0   -3.70    3.80
  -1   9   0    1.00    4.60
  -1   9   0    3.20    4.60
  -1   9   0    1.40    3.50
  -1   9   0    4.30    5.00
   0  -9   0 1728.93   89.29
   0  -9   0 1710.23   81.19
   0  -9   0 1762.32   81.19
   0  -9   0 1751.62   88.39
   0  -9   0 1785.82   87.69
   0  -9   0 1832.22   88.89
   0  -9   0 1725.23   84.29
   0  -9   0 1809.82   90.29
   0   9   0 1841.32   88.39
   0   9   0 1846.82   90.49
   0   9   0 1821.12   88.79
   0   9   0 1847.32   84.09
   0   9   0 1732.03   84.29
   0   9   0 1757.72   87.69
   0   9   0 1741.43   88.29
   0   9   0 1697.13   87.69
  -1  -9   0  213.08   18.30
  -1  -9   0  198.78   15.80
  -1  -9   0  216.58   16.00
  -1  -9   0  201.98   15.20
  -1  -9   0  208.98   17.20
  -1  -9   0  183.58   13.60
   1   9   0  198.38   15.10
   1   9   0  233.38   16.10
   1   9   0  185.18   15.30
   1   9   0  198.68   13.50
   1   9   0  182.98   15.60
   1   9   0  203.28   13.00
   1   9   0  189.58   17.20
   1   9   0  209.78   17.20
   1   9   0  203.68   12.60
  -2  -9   0 1675.83   83.29
  -2  -9   0 1633.34   76.19
  -2  -9   0 1533.95   84.19
  -2  -9   0 1594.94   76.29
  -2  -9   0 1689.53   82.39
  -2  -9   0 1590.04   78.79
  -2  -9   0 1678.13   81.59
  -2  -9   0 1614.94   79.29
  -2  -9   0 1597.04   77.59
   2   9   0 1542.75   78.49
   2   9   0 1589.84   82.29
   2   9   0 1562.94   78.29
   2   9   0 1551.14   79.49
   2   9   0 1578.84   78.49
   2   9   0 1651.13   76.19
   2   9   0 1641.54   83.19
   2   9   0 1632.14   75.79
  -3  -9   0   46.40    7.50
  -3  -9   0   52.59   11.70
  -3  -9   0   54.29   10.80
  -3  -9   0   42.70    5.60
  -3  -9   0   58.59    8.60
  -3  -9   0   58.89    8.00
   3   9   0   41.80    7.80
   3   9   0   49.30    7.50
   3   9   0   42.50    3.40
   3   9   0   49.40    5.30
   3   9   0   55.79    9.80
   3   9   0   55.19    6.00
   3   9   0   38.50    9.30
   3   9   0   56.09    8.90
   3   9   0   69.19   13.10
   3   9   0   51.69    7.20
   3   9   0   42.30    3.40
  -4  -9   0  179.18   21.60
  -4  -9   0  207.08   22.70
  -4  -9   0  171.08   12.80
  -4  -9   0  182.78   16.00
  -4  -9   0  171.58   11.30
  -4  -9   0  177.58   19.50
   4   9   0  179.48   10.50
   4   9   0  191.18   13.60
   4   9   0  198.18   12.80
   4   9   0  187.18   10.40
   4   9   0  190.68   12.20
   4   9   0  185.88   11.30
   4   9   0  160.78   15.10
   4   9   0  184.08   10.70
   4   9   0  203.78   20.80
   4   9   0  241.88   23.70
   4   9   0  181.48   12.70
  -5  -9   0   92.29   14.20
  -5  -9   0  119.89   15.30
  -5  -9   0  115.19    8.00
  -5  -9   0  111.49    9.20
  -5  -9   0  106.29   15.50
  -5  -9   0  116.09   16.20
  -5  -9   0  102.29   16.50
   5   9   0   82.69   12.90
   5   9   0  117.99    8.10
   5   9   0  109.79   10.60
   5   9   0  115.39    7.60
   5   9   0  119.39    7.60
   5   9   0  111.29   17.00
   5   9   0  118.59    9.10
   5   9   0  107.49   15.20
   5   9   0   98.99    7.90
   5   9   0  109.69    8.00
  -6  -9   0   81.39    6.50
  -6  -9   0   82.09   16.40
  -6  -9   0   90.19   16.20
  -6  -9   0   84.89   14.00
  -6  -9   0   83.69   13.30
  -6  -9   0   70.09    8.00
  -6  -9   0   89.09    9.20
  -6  -9   0   61.39   13.40
   6   9   0   81.79    8.30
   6   9   0   92.69    8.80
   6   9   0   90.79   14.30
   6   9   0   88.19    7.50
   6   9   0   88.49    8.40
   6   9   0   79.79    5.30
  -7  -9   0   39.00    4.00
  -7  -9   0   23.30    9.80
  -7  -9   0   26.70    5.10
  -7  -9   0   18.70    9.30
  -7  -9   0   21.00    5.10
  -7  -9   0    2.80    6.40
  -7  -9   0    8.70    8.30
  -7  -9   0   12.80    8.10
   7   9   0   29.00    4.80
   7   9   0   23.30    4.30
   7   9   0   23.60    5.30
   7   9   0   24.20    8.40
   7   9   0   20.70    5.40
  -8  -9   0  171.28   23.00
  -8  -9   0  168.68   11.70
  -8  -9   0  160.58   22.10
  -8  -9   0  163.88   19.00
  -8  -9   0  162.08   26.00
  -8  -9   0  199.98   24.20
   8   9   0  186.28   21.30
   8   9   0  146.79   10.70
   8   9   0  159.58   19.20
   8   9   0  168.18   12.80
  -9  -9   0  241.68   28.00
  -9  -9   0  283.27   17.30
  -9  -9   0  304.17   35.90
  -9  -9   0  304.27   33.20
  -9  -9   0  301.47   32.90
  -9  -9   0  291.47   17.20
   9   9   0  308.77   23.80
   9   9   0  264.57   16.80
   9   9   0  276.27   18.90
   9   9   0  278.07   24.80
   9   9   0  293.47   19.70
 -10  -9   0  201.38   31.00
 -10  -9   0  207.08   27.50
 -10  -9   0  181.38   25.10
 -10  -9   0  189.98   13.90
 -10  -9   0  216.58   29.70
  10   9   0  237.18   27.00
  10   9   0  222.68   23.10
  10   9   0  165.98   14.90
  10   9   0  181.98   15.70
  10   9   0  215.18   17.00
 -11  -9   0  840.22   59.49
 -11  -9   0  825.82   56.89
 -11  -9   0  829.02   55.99
 -11  -9   0  653.43   75.49
  11   9   0  732.53   44.10
  11   9   0  811.02   47.20
  11   9   0  822.72   52.89
  11   9   0  818.32   44.00
  11   9   0  694.63   40.80
 -12  -9   0   40.10   17.20
 -12  -9   0   34.90   14.50
 -12  -9   0   57.39   18.50
 -12  -9   0   45.40    7.80
 -12  -9   0   55.29   18.00
  12   9   0   39.50   10.90
  12   9   0   43.30   15.10
  12   9   0   54.39   12.00
  12   9   0   52.89   11.20
 -13  -9   0  509.55   39.60
 -13  -9   0  352.96   42.80
 -13  -9   0  422.46   25.10
 -13  -9   0  341.37   46.70
 -13  -9   0  362.86   45.20
  13   9   0  437.76   29.60
  13   9   0  359.16   31.50
  13   9   0  390.76   42.30
  13   9   0  452.65   29.80
 -14  -9   0   -4.60   11.70
 -14  -9   0   25.30   13.80
 -14  -9   0   -4.40    8.70
 -14  -9   0   13.80   12.60
  14   9   0  -10.60    6.60
  14   9   0   -6.80   10.80
  14   9   0   -4.00    5.40
 -15  -9   0   54.59   18.20
 -15  -9   0   57.09   22.30
 -15  -9   0   42.70   18.00
  15   9   0   67.29   20.20
  15   9   0   39.10   13.30
  14 -10   0   62.79   18.60
  14 -10   0   42.00   22.20
 -14  10   0  103.59   23.90
 -14  10   0   70.99   23.20
 -14  10   0   45.70   15.00
  13 -10   0  113.09   25.60
  13 -10   0  144.99   20.10
  13 -10   0  171.28   28.40
  13 -10   0  140.09   20.60
  13 -10   0  131.49   30.20
 -13  10   0  158.78   26.30
 -13  10   0  156.28   27.50
  12 -10   0   39.90   16.10
  12 -10   0   80.89   23.70
  12 -10   0   48.30   16.40
  12 -10   0   49.60   12.50
  12 -10   0   39.80   11.40
 -12  10   0   26.30   13.60
 -12  10   0    7.00   10.70
 -12  10   0   36.10    9.00
 -12  10   0   27.90   13.30
  11 -10   0   43.10   17.50
  11 -10   0   41.80   11.30
  11 -10   0   29.10   15.00
  11 -10   0   34.60   14.70
 -11  10   0   25.20   14.00
 -11  10   0   45.20   15.30
 -11  10   0   42.50   14.60
 -11  10   0   44.30   10.40
 -11  10   0   34.00    6.00
 -11  10   0   40.20    8.60
  10 -10   0   13.20    8.00
  10 -10   0    8.10   10.60
  10 -10   0    5.80   10.40
 -10  10   0    7.10    9.20
 -10  10   0    8.10   10.40
 -10  10   0    2.90    4.40
 -10  10   0    8.10    6.90
 -10  10   0   10.70   10.70
 -10  10   0    4.70    5.10
   9 -10   0   33.70   13.30
   9 -10   0   36.90   15.30
   9 -10   0   32.10   13.50
  -9  10   0   47.90   14.60
  -9  10   0   30.70   12.40
  -9  10   0   52.59   10.30
  -9  10   0   54.59   15.90
  -9  10   0   59.09    9.90
   8 -10   0  630.44   45.20
   8 -10   0  672.33   45.50
   8 -10   0  657.63   37.70
   8 -10   0  624.84   46.50
  -8  10   0  571.24   43.70
  -8  10   0  560.04   43.20
  -8  10   0  603.94   43.30
  -8  10   0  586.74   36.60
  -8  10   0  643.94   37.50
   7 -10   0  118.79   21.10
   7 -10   0   95.89   17.10
   7 -10   0  130.79   15.50
   7 -10   0  129.29   21.50
   7 -10   0  121.09   19.20
  -7  10   0   97.09   18.40
  -7  10   0  108.59   17.50
  -7  10   0  100.59   14.00
  -7  10   0  120.29   14.20
  -7  10   0  128.09   20.10
   6 -10   0  765.62   42.80
   6 -10   0  716.13   46.20
   6 -10   0  772.62   49.99
   6 -10   0  715.43   48.70
   6 -10   0  779.22   50.79
  -6  10   0  819.42   44.90
  -6  10   0  797.12   43.00
  -6  10   0  843.82   49.90
  -6  10   0  695.33   48.60
   5 -10   0    5.60    7.20
   5 -10   0   11.10    8.60
   5 -10   0    3.60    6.40
   5 -10   0    2.50    4.80
  -5  10   0    5.70    6.30
  -5  10   0    7.50    6.40
  -5  10   0   -7.60    4.00
  -5  10   0   -3.20    4.50
  -5  10   0    4.80    4.20
   4 -10   0 1873.21  101.29
   4 -10   0 1925.61  101.79
   4 -10   0 1972.70  104.39
   4 -10   0 2003.90  101.99
   4 -10   0 1955.00   94.79
  -4  10   0 1955.80  100.29
  -4  10   0 1943.01  101.49
  -4  10   0 1914.11   98.19
  -4  10   0 1944.21   94.69
  -4  10   0 1923.41   98.29
   3 -10   0   25.20    7.70
   3 -10   0   30.20    8.70
   3 -10   0   49.50    8.00
   3 -10   0   38.60   10.90
   3 -10   0   34.40   10.60
   3 -10   0   34.40    9.30
  -3  10   0   31.10    6.30
  -3  10   0   20.90    7.50
  -3  10   0   23.70    7.40
  -3  10   0   29.20    8.50
  -3  10   0   42.50    7.30
  -3  10   0   41.60   10.10
  -3  10   0   32.30    9.50
   2 -10   0   11.20    8.40
   2 -10   0   15.70    3.60
   2 -10   0   16.90    6.70
   2 -10   0   17.50    6.60
   2 -10   0   15.60    8.00
   2 -10   0   18.40    7.80
   2 -10   0   21.80    6.70
  -2  10   0   17.30    5.40
  -2  10   0   11.30    7.20
  -2  10   0   15.30    7.10
  -2  10   0   10.20    4.20
  -2  10   0    9.40    6.10
  -2  10   0    6.80    5.40
  -2  10   0   13.20    6.80
   1 -10   0   52.89   11.10
   1 -10   0   43.30   10.00
   1 -10   0   46.30    7.00
   1 -10   0   52.49    5.20
   1 -10   0   30.60    9.90
   1 -10   0   46.80    5.00
   1 -10   0   54.29   12.00
   1 -10   0   48.00    9.80
   1 -10   0   62.09   11.50
  -1  10   0   41.00    9.50
  -1  10   0   52.89    6.90
  -1  10   0   59.79   11.00
  -1  10   0   47.40    7.30
  -1  10   0   55.09   10.50
  -1  10   0   38.20    9.70
  -1  10   0   36.60    8.70
   0 -10   0  211.78   11.30
   0 -10   0  220.28   20.20
   0 -10   0  199.08   16.10
   0 -10   0  190.28   18.00
   0 -10   0  211.68   18.20
   0 -10   0  216.38   11.30
   0 -10   0  241.98   19.20
   0 -10   0  234.68   14.90
   0 -10   0  225.58   17.60
   0  10   0  208.08   14.00
   0  10   0  228.28   18.00
   0  10   0  235.28   18.50
   0  10   0  249.18   20.30
   0  10   0  224.18   14.80
   0  10   0  229.98   17.80
   0  10   0  253.97   18.60
  -1 -10   0    1.70    4.60
  -1 -10   0    1.80    4.70
  -1 -10   0    0.00    1.40
  -1 -10   0    2.80    4.20
  -1 -10   0   -2.00    2.80
  -1 -10   0    0.30    4.80
  -1 -10   0    1.80    6.10
   1  10   0    3.70    2.80
   1  10   0    2.10    4.80
   1  10   0    2.20    4.30
   1  10   0    0.90    2.90
   1  10   0    0.90    4.60
   1  10   0   -1.80    4.10
   1  10   0    1.60    3.00
   1  10   0    7.30    4.90
   1  10   0   -3.40    5.10
  -2 -10   0   12.60    6.80
  -2 -10   0   18.50    6.00
  -2 -10   0   26.70    5.00
  -2 -10   0   17.90    8.60
  -2 -10   0   19.60    5.70
  -2 -10   0   20.20    7.10
  -2 -10   0   13.90    7.10
   2  10   0   29.40    6.90
   2  10   0   24.30    4.80
   2  10   0   33.10    6.40
   2  10   0   13.80    5.90
   2  10   0   20.90    8.60
   2  10   0   25.00    4.50
   2  10   0   27.40    6.50
   2  10   0   11.70    6.20
   2  10   0   13.90    5.70
  -3 -10   0  324.27   21.00
  -3 -10   0  341.17   21.70
  -3 -10   0  334.97   24.90
  -3 -10   0  328.47   18.60
  -3 -10   0  331.07   27.00
  -3 -10   0  328.67   24.80
  -3 -10   0  347.37   21.70
   3  10   0  285.07   21.40
   3  10   0  309.17   24.90
   3  10   0  337.07   18.10
   3  10   0  320.27   21.60
   3  10   0  342.07   20.60
   3  10   0  327.77   25.10
   3  10   0  345.27   21.00
   3  10   0  322.37   26.80
   3  10   0  352.36   22.90
  -4 -10   0  585.34   35.30
  -4 -10   0  654.03   35.40
  -4 -10   0  696.23   33.50
  -4 -10   0  644.14   38.00
  -4 -10   0  603.34   39.90
  -4 -10   0  737.53   43.10
  -4 -10   0  603.64   42.30
   4  10   0  681.73   31.80
   4  10   0  583.44   35.70
   4  10   0  659.63   41.10
   4  10   0  653.93   36.10
   4  10   0  683.13   32.70
   4  10   0  687.23   34.70
   4  10   0  689.13   42.40
   4  10   0  682.33   35.10
   4  10   0  673.73   33.20
   4  10   0  705.13   38.80
   4  10   0  671.23   31.70
  -5 -10   0  225.38   13.10
  -5 -10   0  214.58   14.60
  -5 -10   0  203.18   18.50
  -5 -10   0  171.78   22.00
  -5 -10   0  266.37   28.10
  -5 -10   0  203.18   18.90
   5  10   0  193.38   14.30
   5  10   0  202.48   13.30
   5  10   0  216.88   12.60
   5  10   0  235.28   13.30
   5  10   0  231.18   13.90
   5  10   0  263.27   27.10
   5  10   0  235.08   24.30
   5  10   0  237.88   15.60
  -6 -10   0 1153.18   61.89
  -6 -10   0 1099.19   54.99
  -6 -10   0 1051.19   53.69
  -6 -10   0 1047.10   54.29
  -6 -10   0 1136.89   64.99
  -6 -10   0 1142.39   66.39
  -6 -10   0 1143.19   65.99
  -6 -10   0 1203.78   64.09
   6  10   0 1111.79   51.49
   6  10   0 1070.49   64.39
   6  10   0 1139.09   51.79
   6  10   0 1099.19   54.69
   6  10   0 1096.19   54.49
   6  10   0 1099.89   54.79
   6  10   0 1058.49   53.39
  -7 -10   0  635.74   40.50
  -7 -10   0  673.73   43.10
  -7 -10   0  678.43   44.70
  -7 -10   0  642.84   34.40
  -7 -10   0  632.54   46.10
  -7 -10   0  618.24   31.60
  -7 -10   0  679.93   43.90
   7  10   0  664.63   34.00
   7  10   0  653.13   41.50
   7  10   0  634.24   34.10
   7  10   0  652.03   34.00
   7  10   0  698.63   34.30
  -8 -10   0   94.99   19.70
  -8 -10   0  137.09   21.00
  -8 -10   0   63.19   14.80
  -8 -10   0   76.69   13.50
  -8 -10   0  110.19   18.80
  -8 -10   0   80.79    9.10
  -8 -10   0   90.49    9.00
   8  10   0   85.59    9.90
   8  10   0   71.89   14.10
   8  10   0   97.49   15.70
   8  10   0   93.99    9.40
   8  10   0   82.49    9.20
  -9 -10   0   97.99    8.60
  -9 -10   0   88.09   20.00
  -9 -10   0   97.69   19.30
  -9 -10   0   89.49   17.80
  -9 -10   0  105.69   22.10
   9  10   0   91.39   16.00
   9  10   0  100.89   12.20
   9  10   0   95.99   10.90
   9  10   0   76.39    9.00
 -10 -10   0    2.80   13.90
 -10 -10   0   -2.60    9.30
 -10 -10   0   -1.50    9.30
 -10 -10   0   17.70   10.90
 -10 -10   0    4.10    3.60
 -10 -10   0    5.90    3.80
  10  10   0    9.80    6.40
  10  10   0    5.60    4.20
  10  10   0    3.90    6.00
  10  10   0    9.90    9.30
 -11 -10   0  152.88   11.80
 -11 -10   0  168.78   27.70
 -11 -10   0   82.49   22.00
 -11 -10   0  152.68   24.20
 -11 -10   0  141.29   24.30
  11  10   0  185.68   19.00
  11  10   0  190.88   26.20
  11  10   0  174.18   13.50
  11  10   0  178.08   17.80
  11  10   0  174.88   24.80
 -12 -10   0    5.30    4.00
 -12 -10   0   11.80   15.00
 -12 -10   0    0.50   10.10
 -12 -10   0    0.00   10.60
 -12 -10   0   -8.40    8.60
  12  10   0  -13.50    5.00
  12  10   0   17.90   11.80
  12  10   0   -1.20    6.50
  12  10   0   -9.70    7.10
 -13 -10   0   43.30    8.50
 -13 -10   0   45.10   20.50
 -13 -10   0   38.00   17.50
 -13 -10   0   75.29   19.20
 -13 -10   0   35.40   16.10
  13  10   0   50.99   17.20
  13  10   0   47.30   10.50
 -14 -10   0   11.40   12.80
 -14 -10   0   23.00   18.30
 -14 -10   0   26.50   16.70
 -14 -10   0   -0.60   11.20
  14  10   0   12.80    8.70
  14  10   0   12.40   13.40
 -15 -10   0  158.08   33.50
 -15 -10   0  121.29   26.50
 -15 -10   0  182.68   29.30
  15  10   0  129.09   25.70
  15  10   0  155.18   20.30
  13 -11   0   77.89   22.50
  13 -11   0   62.09   23.80
  13 -11   0   76.29   15.80
  13 -11   0  100.09   23.70
  13 -11   0  109.19   18.80
 -13  11   0   96.69   20.70
 -13  11   0   85.69   22.60
 -13  11   0   57.19   22.20
  12 -11   0  233.18   32.50
  12 -11   0  268.67   40.10
  12 -11   0  307.47   45.50
  12 -11   0  261.67   34.60
 -12  11   0  237.98   33.70
 -12  11   0  305.07   38.70
 -12  11   0  328.57   39.40
  11 -11   0  218.58   22.50
  11 -11   0  163.08   27.20
  11 -11   0  162.48   29.10
  11 -11   0  198.08   22.30
  11 -11   0  230.48   35.80
 -11  11   0  210.58   29.90
 -11  11   0  175.28   15.10
 -11  11   0  200.88   23.30
 -11  11   0  144.69   27.20
 -11  11   0  208.08   30.00
 -11  11   0  188.38   14.40
  10 -11   0  227.18   23.30
  10 -11   0  241.88   35.10
  10 -11   0  277.27   35.40
  10 -11   0  198.98   29.50
 -10  11   0  279.77   34.80
 -10  11   0  197.68   29.60
 -10  11   0  204.78   30.00
 -10  11   0  249.97   19.20
 -10  11   0  240.68   23.80
   9 -11   0   65.59   12.30
   9 -11   0   81.39   19.70
   9 -11   0   43.20   14.80
  -9  11   0   70.69   12.70
  -9  11   0   99.89   20.00
  -9  11   0   59.19   11.00
  -9  11   0   86.79   19.00
  -9  11   0   79.59   18.20
   8 -11   0  627.24   46.90
   8 -11   0  607.84   47.90
   8 -11   0  564.14   37.80
   8 -11   0  602.54   45.60
  -8  11   0  688.13   45.40
  -8  11   0  694.73   47.20
  -8  11   0  674.73   39.50
  -8  11   0  694.73   47.90
  -8  11   0  615.94   38.60
   7 -11   0  128.19   22.70
   7 -11   0  119.49   20.90
   7 -11   0  158.08   24.20
   7 -11   0   98.99   13.40
  -7  11   0  115.89   18.60
  -7  11   0  108.69   15.40
  -7  11   0  122.69   20.20
  -7  11   0  107.99   20.60
  -7  11   0  113.49   17.40
   6 -11   0  173.48   25.00
   6 -11   0  186.18   16.50
   6 -11   0  186.68   22.50
   6 -11   0  196.38   25.90
   6 -11   0  160.68   22.30
  -6  11   0  207.58   22.50
  -6  11   0  188.68   20.90
  -6  11   0  232.08   27.50
  -6  11   0  190.58   24.70
   5 -11   0    4.50    7.30
   5 -11   0   16.50    8.60
   5 -11   0   12.80    9.40
  -5  11   0   12.10    8.60
  -5  11   0   12.50    6.70
  -5  11   0   15.90    7.10
  -5  11   0   10.30    6.80
   4 -11   0   -2.10    5.90
   4 -11   0    6.40    7.40
   4 -11   0   -3.80    5.10
   4 -11   0    5.50    4.20
  -4  11   0    4.30    4.90
  -4  11   0   -0.90    4.80
  -4  11   0    5.60    6.80
  -4  11   0   13.90    6.10
  -4  11   0    4.60    6.30
   3 -11   0   61.89   11.60
   3 -11   0   66.89    7.90
   3 -11   0   86.89   15.70
   3 -11   0   73.49   10.30
   3 -11   0   98.89   16.70
   3 -11   0   57.19   13.90
  -3  11   0   78.99   13.60
  -3  11   0   95.79   10.50
  -3  11   0   72.79   14.00
  -3  11   0   84.39   10.20
  -3  11   0   72.19   12.50
  -3  11   0   66.09   13.40
  -3  11   0   81.59   15.10
   2 -11   0 1087.49   54.69
   2 -11   0 1041.80   51.59
   2 -11   0 1077.09   60.39
   2 -11   0 1071.39   59.19
   2 -11   0 1168.28   62.19
  -2  11   0 1003.40   58.89
  -2  11   0 1080.59   60.59
  -2  11   0 1107.99   54.79
  -2  11   0 1019.90   59.59
  -2  11   0 1068.49   53.89
  -2  11   0 1028.30   57.49
   1 -11   0   63.29    5.20
   1 -11   0   46.70    5.30
   1 -11   0   58.79   12.00
   1 -11   0   41.70   10.10
   1 -11   0   53.39   11.10
   1 -11   0   54.39   12.70
   1 -11   0   69.89   11.60
   1 -11   0   58.49    8.40
  -1  11   0   48.90    9.50
  -1  11   0   63.49   12.60
  -1  11   0   44.50   10.10
  -1  11   0   56.39    7.70
  -1  11   0   79.09   20.40
  -1  11   0   56.79    8.10
  -1  11   0   58.79   11.00
   0 -11   0  692.83   42.80
   0 -11   0  720.33   42.40
   0 -11   0  698.83   33.50
   0 -11   0  715.43   33.60
   0 -11   0  737.93   42.50
   0 -11   0  704.83   37.50
   0 -11   0  749.53   44.50
   0 -11   0  682.43   39.50
   0 -11   0  649.74   40.50
   0  11   0  668.33   40.80
   0  11   0  756.92   55.99
   0  11   0  795.82   42.20
   0  11   0  747.63   42.70
   0  11   0  683.93   50.49
   0  11   0  735.13   37.10
   0  11   0  717.03   39.70
   0  11   0  697.63   36.80
  -1 -11   0  320.57   22.10
  -1 -11   0  341.67   23.40
  -1 -11   0  355.86   23.20
  -1 -11   0  265.27   23.70
  -1 -11   0  315.27   19.10
  -1 -11   0  311.17   24.20
   1  11   0  307.67   21.90
   1  11   0  310.37   19.50
   1  11   0  265.37   21.80
   1  11   0  301.87   23.30
   1  11   0  346.07   18.90
   1  11   0  332.97   22.90
  -2 -11   0 1017.00   61.49
  -2 -11   0 1061.99   59.09
  -2 -11   0 1111.49   57.79
  -2 -11   0 1010.10   54.79
  -2 -11   0 1048.80   51.99
  -2 -11   0 1071.99   55.89
  -2 -11   0 1008.70   57.89
   2  11   0 1062.49   55.19
   2  11   0  988.90   53.39
   2  11   0  992.60   55.29
   2  11   0 1094.09   55.29
   2  11   0 1031.90   51.79
   2  11   0 1052.99   51.29
   2  11   0 1080.29   56.39
   2  11   0 1135.09   61.29
   2  11   0 1038.20   58.39
  -3 -11   0  424.16   31.50
  -3 -11   0  514.75   29.40
  -3 -11   0  485.35   28.10
  -3 -11   0  468.35   25.60
  -3 -11   0  451.15   34.40
  -3 -11   0  486.25   32.40
  -3 -11   0  454.25   23.70
  -3 -11   0  495.75   28.50
   3  11   0  531.45   34.20
   3  11   0  511.35   29.20
   3  11   0  475.45   24.90
   3  11   0  474.35   29.30
   3  11   0  516.65   28.60
   3  11   0  433.96   28.10
   3  11   0  437.16   27.30
   3  11   0  415.16   31.90
   3  11   0  498.75   25.60
  -4 -11   0  499.85   30.60
  -4 -11   0  496.45   26.20
  -4 -11   0  511.55   28.80
  -4 -11   0  516.65   29.40
  -4 -11   0  535.05   37.10
  -4 -11   0  454.75   35.90
  -4 -11   0  518.65   35.00
   4  11   0  478.55   27.50
   4  11   0  465.05   30.40
   4  11   0  427.16   33.70
   4  11   0  515.75   29.20
   4  11   0  492.85   26.00
   4  11   0  502.05   23.80
   4  11   0  471.55   23.70
   4  11   0  527.75   28.40
   4  11   0  497.05   25.40
   4  11   0  483.25   37.70
  -5 -11   0   18.90    9.00
  -5 -11   0   18.80    7.10
  -5 -11   0   10.00    4.60
  -5 -11   0   13.20    3.80
   5  11   0   19.50    4.60
   5  11   0   16.40    3.30
   5  11   0   18.70    3.90
   5  11   0    8.70    7.30
   5  11   0   14.20    4.70
   5  11   0   15.30    8.10
   5  11   0   14.40    3.40
   5  11   0   18.60    4.10
   5  11   0   13.80    5.20
   5  11   0   20.70    5.30
  -6 -11   0   15.20    9.50
  -6 -11   0   10.00    9.20
  -6 -11   0   17.50    4.80
  -6 -11   0   14.10    4.40
   6  11   0    9.50    3.30
   6  11   0   10.10    2.50
   6  11   0   20.30    3.50
   6  11   0    8.00    4.50
   6  11   0   19.80    8.80
   6  11   0   10.70    3.50
   6  11   0   21.60    8.10
   6  11   0   25.50    9.80
  -7 -11   0    1.10    3.20
  -7 -11   0    0.20    7.30
  -7 -11   0    8.60    4.50
  -7 -11   0    7.70    7.70
  -7 -11   0    7.60    7.80
  -7 -11   0    3.10    7.50
  -7 -11   0    3.00    2.60
   7  11   0    2.70    3.40
   7  11   0   -1.90    3.50
   7  11   0    2.20    3.50
   7  11   0    1.30    3.30
   7  11   0    9.40    7.70
   7  11   0   -3.80    5.50
  -8 -11   0   11.20    4.40
  -8 -11   0   27.90   11.10
  -8 -11   0   24.40   11.20
  -8 -11   0   18.40   11.90
  -8 -11   0   14.40    4.20
   8  11   0   19.50    5.50
   8  11   0   16.40    5.10
   8  11   0   15.00    8.70
   8  11   0   15.90    8.50
   8  11   0   17.70    5.20
  -9 -11   0  503.45   26.70
  -9 -11   0  489.85   27.30
  -9 -11   0  472.65   38.10
  -9 -11   0  575.74   44.80
  -9 -11   0  534.55   39.60
   9  11   0  464.35   34.90
   9  11   0  495.25   31.00
   9  11   0  469.55   27.60
   9  11   0  548.35   36.90
 -10 -11   0   87.29   21.00
 -10 -11   0   52.49    6.90
 -10 -11   0   70.49   18.40
 -10 -11   0   61.69    7.30
 -10 -11   0   68.49   16.70
 -10 -11   0   77.49   18.40
  10  11   0   59.59   15.20
  10  11   0   63.49   10.70
  10  11   0   52.29   13.60
  10  11   0   51.29    9.60
 -11 -11   0  484.05   41.70
 -11 -11   0  465.35   51.79
 -11 -11   0  546.65   42.80
 -11 -11   0  516.35   27.00
 -11 -11   0  490.65   42.30
  11  11   0  532.05   31.60
  11  11   0  510.55   39.00
  11  11   0  459.95   32.00
  11  11   0  532.55   37.00
 -12 -11   0   35.00    5.60
 -12 -11   0   31.00   15.40
 -12 -11   0   54.59   17.10
 -12 -11   0   38.00   14.90
 -12 -11   0   49.40   20.20
  12  11   0   13.50    8.80
  12  11   0   34.90    9.40
  12  11   0   45.40   23.40
  12  11   0   41.20   10.60
 -13 -11   0  191.68   32.70
 -13 -11   0  238.08   33.70
 -13 -11   0  180.68   28.70
 -13 -11   0  168.18   33.50
  13  11   0  204.28   23.30
  13  11   0  210.48   30.10
  13  11   0  164.48   19.30
 -14 -11   0   13.10   13.00
 -14 -11   0    5.90   13.90
 -14 -11   0  -11.50    9.40
 -14 -11   0    9.10   13.10
  14  11   0    7.50    8.10
  14  11   0    4.30   11.30
  14  11   0   12.10    7.60
 -15 -11   0  170.88   30.80
 -15 -11   0  170.18   29.80
 -15 -11   0  215.98   39.20
  15  11   0  162.38   20.80
  15  11   0  191.48   31.70
  13 -12   0  115.89   24.80
  13 -12   0  136.29   32.00
 -13  12   0  121.59   24.30
 -13  12   0  104.09   24.80
 -13  12   0  166.18   28.60
  12 -12   0  142.49   19.50
  12 -12   0  145.29   27.70
  12 -12   0  136.29   26.70
  12 -12   0  165.18   33.90
  12 -12   0  134.79   19.80
 -12  12   0  144.19   18.70
 -12  12   0  164.48   29.50
 -12  12   0  150.58   27.80
 -12  12   0  115.79   23.50
  11 -12   0   68.59   13.90
  11 -12   0   68.69   23.10
  11 -12   0   70.89   20.00
  11 -12   0   72.79   13.90
  11 -12   0   71.39   19.90
 -11  12   0   69.79   14.60
 -11  12   0   91.59   12.70
 -11  12   0   72.99   19.60
 -11  12   0   85.19   11.80
 -11  12   0   57.79   17.60
 -11  12   0   78.69   20.00
  10 -12   0   12.10    8.20
  10 -12   0   18.70    8.10
  10 -12   0   16.90   12.20
  10 -12   0    2.60   12.50
  10 -12   0   20.80   13.40
 -10  12   0    6.30    7.60
 -10  12   0   10.30   10.50
 -10  12   0    8.30   11.80
 -10  12   0   10.20   10.10
 -10  12   0    1.10    6.10
   9 -12   0   74.59   19.50
   9 -12   0   72.39   17.40
   9 -12   0   68.69   12.60
   9 -12   0   45.90   17.30
  -9  12   0   98.89   20.00
  -9  12   0   56.79   16.70
  -9  12   0   71.99   18.90
  -9  12   0   53.89   10.90
  -9  12   0   90.19   13.60
   8 -12   0   45.60   15.00
   8 -12   0   80.79   13.70
   8 -12   0   78.99   20.20
   8 -12   0   59.29   15.70
  -8  12   0   73.29   15.80
  -8  12   0   79.99   18.00
  -8  12   0   72.19   12.40
  -8  12   0   50.79   11.50
  -8  12   0   48.40   15.00
   7 -12   0    3.10   10.50
   7 -12   0   21.90   12.90
   7 -12   0   20.90    7.90
   7 -12   0   34.70   13.00
  -7  12   0   24.30   11.80
  -7  12   0   28.50   11.80
  -7  12   0   17.40    9.60
  -7  12   0   43.40   10.10
   6 -12   0  494.05   39.60
   6 -12   0  546.35   32.90
   6 -12   0  526.65   39.80
   6 -12   0  544.65   41.80
   6 -12   0  475.45   35.20
  -6  12   0  539.85   32.90
  -6  12   0  615.94   41.90
  -6  12   0  547.35   39.60
  -6  12   0  444.36   37.40
   5 -12   0   37.70   13.50
   5 -12   0   54.69   14.10
   5 -12   0   39.00    8.40
   5 -12   0   51.99   14.20
  -5  12   0   30.90   10.80
  -5  12   0   58.59    9.70
  -5  12   0   43.60   12.10
  -5  12   0   52.49   11.60
   4 -12   0  885.91   54.89
   4 -12   0  921.41   48.50
   4 -12   0  871.01   55.29
   4 -12   0  945.81   56.79
  -4  12   0  904.31   54.59
  -4  12   0  849.52   51.09
  -4  12   0  894.11   55.49
  -4  12   0  892.31   52.59
  -4  12   0  852.11   47.80
   3 -12   0   92.39   16.00
   3 -12   0  114.79   19.00
   3 -12   0  113.99    9.20
   3 -12   0   78.49   15.50
   3 -12   0  119.39   18.80
   3 -12   0  135.99   14.40
  -3  12   0   90.89   15.30
  -3  12   0   87.79   10.70
  -3  12   0  172.88   21.50
  -3  12   0  120.49   12.80
  -3  12   0  112.89   17.80
  -3  12   0  118.19   15.80
  -3  12   0  107.69   18.40
   2 -12   0  379.16   20.70
   2 -12   0  398.36   30.80
   2 -12   0  383.66   29.60
   2 -12   0  292.07   26.90
   2 -12   0  396.06   24.30
   2 -12   0  389.66   20.90
  -2  12   0  397.26   27.00
  -2  12   0  428.96   24.60
  -2  12   0  446.46   30.90
  -2  12   0  380.06   23.20
  -2  12   0  358.16   28.10
  -2  12   0  366.06   27.50
   1 -12   0  151.08   15.80
   1 -12   0  135.39   17.60
   1 -12   0  150.38   20.00
   1 -12   0  119.29    8.70
   1 -12   0  134.49    8.40
   1 -12   0   98.49   15.70
  -1  12   0  124.39   17.30
  -1  12   0  123.49   16.80
  -1  12   0  153.48   18.10
  -1  12   0  128.09   12.90
  -1  12   0  120.39   12.20
  -1  12   0  111.29   14.50
   0 -12   0 1157.58   58.49
   0 -12   0 1153.78   53.89
   0 -12   0 1250.27   64.39
   0 -12   0 1122.19   53.89
   0 -12   0 1245.58   66.49
   0 -12   0 1119.59   63.49
   0  12   0 1202.88   57.89
   0  12   0 1070.49   61.89
   0  12   0 1141.19   58.39
   0  12   0 1181.08   63.49
   0  12   0 1183.08   62.89
   0  12   0 1154.38   66.29
   0  12   0 1193.38   57.99
  -1 -12   0   70.09    9.80
  -1 -12   0   83.59   14.50
  -1 -12   0   75.99   12.20
  -1 -12   0   76.09   12.20
  -1 -12   0   74.59    8.70
   1  12   0   65.49   10.60
   1  12   0   70.39   13.90
   1  12   0   73.79   12.00
   1  12   0   70.29    9.00
   1  12   0   69.59   11.90
   1  12   0   75.99    9.10
   1  12   0   66.99   12.60
  -2 -12   0   32.40    7.70
  -2 -12   0   49.99   11.30
  -2 -12   0   37.80    6.20
  -2 -12   0   30.00    8.70
  -2 -12   0   33.50    8.60
  -2 -12   0   42.00    8.40
   2  12   0   37.80    6.30
   2  12   0   46.70    7.80
   2  12   0   35.00    5.70
   2  12   0   30.40    9.90
   2  12   0   36.00    8.90
   2  12   0   31.30   10.10
   2  12   0   33.00    7.70
   2  12   0   32.90    9.70
  -3 -12   0    2.80    4.90
  -3 -12   0    6.10    4.10
  -3 -12   0  -12.40    4.90
  -3 -12   0    0.40    2.80
  -3 -12   0   -2.70    4.90
  -3 -12   0   -0.70    2.00
  -3 -12   0    2.30    3.30
   3  12   0    3.40    2.70
   3  12   0    7.10    3.70
   3  12   0    1.30    3.60
   3  12   0   16.50    7.40
   3  12   0    2.70    4.60
   3  12   0    6.50    4.90
   3  12   0   -2.10    3.50
   3  12   0   -6.60    4.80
  -4 -12   0  121.79   18.30
  -4 -12   0  152.18   10.90
  -4 -12   0  143.69   15.00
  -4 -12   0  147.09   21.30
  -4 -12   0  147.39   15.30
  -4 -12   0  163.68   14.70
   4  12   0  120.59   15.30
   4  12   0  159.58   12.80
   4  12   0   93.59   16.80
   4  12   0  130.49   18.80
   4  12   0  165.18   16.20
   4  12   0  140.39   10.50
   4  12   0  126.29   11.70
   4  12   0  155.18   16.70
   4  12   0  141.99    9.80
  -5 -12   0  413.56   28.20
  -5 -12   0  386.56   31.90
  -5 -12   0  462.35   34.90
  -5 -12   0  383.96   24.60
  -5 -12   0  422.56   22.70
   5  12   0  407.66   20.80
   5  12   0  412.56   25.50
   5  12   0  419.76   20.80
   5  12   0  427.66   24.10
   5  12   0  435.16   22.50
   5  12   0  368.86   25.60
   5  12   0  411.16   23.30
   5  12   0  410.26   21.70
   5  12   0  389.46   30.90
  -6 -12   0  769.82   42.60
  -6 -12   0  831.42   54.29
  -6 -12   0  877.71   54.39
  -6 -12   0  818.42   41.70
  -6 -12   0  763.92   48.20
   6  12   0  858.11   39.30
   6  12   0  802.02   40.20
   6  12   0  847.22   40.20
   6  12   0  796.72   50.79
   6  12   0  838.02   40.20
   6  12   0  731.43   51.69
   6  12   0  857.91   40.00
   6  12   0  747.53   50.49
   6  12   0  801.62   40.00
  -7 -12   0  801.82   47.40
  -7 -12   0  695.23   35.90
  -7 -12   0  694.83   50.49
  -7 -12   0  667.03   37.90
  -7 -12   0  821.22   58.79
  -7 -12   0  711.03   38.90
   7  12   0  742.73   34.60
   7  12   0  637.34   38.90
   7  12   0  818.02   48.60
   7  12   0  688.03   36.80
   7  12   0  737.33   34.30
   7  12   0  768.62   37.10
   7  12   0  776.52   39.50
  -8 -12   0  145.79   28.10
  -8 -12   0  160.48   23.30
  -8 -12   0  168.08   22.80
  -8 -12   0  119.29   10.30
  -8 -12   0  127.79   12.60
  -8 -12   0  134.49   24.30
   8  12   0  124.49   19.60
   8  12   0  123.49   10.80
   8  12   0  138.99   16.70
   8  12   0  106.99   12.30
  -9 -12   0  122.89   21.00
  -9 -12   0  148.19   27.20
  -9 -12   0  101.59   19.80
  -9 -12   0   86.09   20.60
  -9 -12   0  124.39    9.90
  -9 -12   0  129.99   10.60
   9  12   0  139.69   13.30
   9  12   0  154.98   21.10
   9  12   0  123.89   13.60
   9  12   0  140.39   19.80
   9  12   0  102.29   13.50
 -10 -12   0  151.88   25.10
 -10 -12   0  139.79   24.00
 -10 -12   0  167.78   42.90
 -10 -12   0  155.28   24.30
 -10 -12   0  137.69   10.60
  10  12   0  142.39   14.90
  10  12   0  159.08   22.50
  10  12   0  178.58   23.20
  10  12   0  122.89   15.80
  10  12   0  143.19   12.90
 -11 -12   0  333.67   39.20
 -11 -12   0  331.97   53.29
 -11 -12   0  195.28   33.20
 -11 -12   0  254.47   34.50
  11  12   0  291.77   30.90
  11  12   0  311.47   21.80
  11  12   0  305.87   33.40
  11  12   0  340.87   23.60
 -12 -12   0   -2.60   11.60
 -12 -12   0   28.30   17.40
 -12 -12   0   23.20   14.10
 -12 -12   0   28.30   13.90
  12  12   0    4.00    8.20
  12  12   0   19.00    7.50
 -13 -12   0    7.60   11.10
 -13 -12   0    4.00   11.40
 -13 -12   0  -11.10   10.50
 -13 -12   0    2.80   10.60
  13  12   0    5.70    8.10
  13  12   0    3.20    7.30
  13  12   0   -6.70    8.60
 -14 -12   0   -8.70   12.40
 -14 -12   0   14.80   13.80
 -14 -12   0   -3.30   10.60
 -14 -12   0   -0.90   11.80
  14  12   0   -3.80    7.40
  14  12   0   30.90   11.50
  14  12   0   -8.60   10.30
  13 -13   0    6.10   31.10
  13 -13   0   16.20   12.50
 -13  13   0   19.30   15.00
 -13  13   0    8.10   12.70
 -13  13   0   -1.20   10.20
  12 -13   0   91.49   22.20
  12 -13   0  109.49   28.10
  12 -13   0  108.59   17.50
  12 -13   0  104.29   17.90
  12 -13   0  130.09   29.50
 -12  13   0  121.09   25.00
 -12  13   0  175.88   29.30
 -12  13   0  115.39   24.30
  11 -13   0  158.78   31.10
  11 -13   0  105.19   24.00
  11 -13   0   89.69   15.00
  11 -13   0  106.19   16.70
  11 -13   0   91.89   21.40
 -11  13   0   83.29   20.90
 -11  13   0  153.08   28.40
 -11  13   0  142.49   19.50
 -11  13   0  115.59   24.70
 -11  13   0  137.29   16.30
  10 -13   0  299.37   37.10
  10 -13   0  281.17   23.60
  10 -13   0  253.17   37.40
  10 -13   0  290.07   25.00
  10 -13   0  365.16   42.50
 -10  13   0  294.77   35.90
 -10  13   0  278.07   23.30
 -10  13   0  279.87   24.40
 -10  13   0  298.77   37.30
 -10  13   0  270.57   43.00
   9 -13   0  123.89   29.80
   9 -13   0   93.19   21.80
   9 -13   0  107.49   15.10
   9 -13   0  112.09   16.60
   9 -13   0   67.99   18.10
  -9  13   0  113.89   21.60
  -9  13   0  101.59   16.00
  -9  13   0  155.48   25.20
  -9  13   0  110.49   21.40
  -9  13   0  108.19   16.30
   8 -13   0  337.17   41.10
   8 -13   0  297.77   36.70
   8 -13   0  324.67   25.60
  -8  13   0  357.86   38.30
  -8  13   0  360.06   26.00
  -8  13   0  334.07   38.00
  -8  13   0  306.87   33.70
   7 -13   0   67.99   16.80
   7 -13   0   86.49   19.10
   7 -13   0   47.10   16.40
   7 -13   0   67.79   11.70
  -7  13   0   75.09   16.60
  -7  13   0   54.09   11.10
  -7  13   0   61.59   14.40
  -7  13   0   68.69   16.70
  -7  13   0   71.19   13.70
   6 -13   0  402.26   41.40
   6 -13   0  404.66   34.40
   6 -13   0  363.76   29.20
   6 -13   0  378.46   26.80
  -6  13   0  369.46   29.30
  -6  13   0  392.66   26.80
  -6  13   0  340.07   40.70
  -6  13   0  393.36   33.60
   5 -13   0    4.70    8.40
   5 -13   0   -4.20    4.90
   5 -13   0   -4.60    7.20
   5 -13   0   -8.70    6.00
  -5  13   0    4.80    7.90
  -5  13   0    1.30    4.70
  -5  13   0   -2.90    7.90
  -5  13   0    3.80    6.40
   4 -13   0  209.18   30.70
   4 -13   0  211.88   17.00
   4 -13   0  149.59   22.40
   4 -13   0  181.38   23.60
  -4  13   0  248.18   27.80
  -4  13   0  152.88   22.10
  -4  13   0  182.68   22.00
  -4  13   0  179.48   16.10
   3 -13   0    9.80    7.80
   3 -13   0    5.40    3.30
   3 -13   0    8.30    8.90
   3 -13   0    0.70    4.60
   3 -13   0    5.70    7.60
   3 -13   0    4.40    3.40
  -3  13   0   18.90    8.90
  -3  13   0   -4.60    3.60
  -3  13   0    7.00    6.40
  -3  13   0    5.20    7.10
  -3  13   0    3.00    3.80
  -3  13   0    6.60    7.00
   2 -13   0  334.07   21.80
   2 -13   0  372.16   28.60
   2 -13   0  321.77   18.30
   2 -13   0  328.07   28.70
   2 -13   0  377.46   31.70
   2 -13   0  312.37   18.20
  -2  13   0  293.67   23.70
  -2  13   0  291.27   26.70
  -2  13   0  322.77   27.00
  -2  13   0  363.66   27.40
  -2  13   0  303.57   20.60
  -2  13   0  343.17   22.10
  -2  13   0  362.46   26.80
   1 -13   0   60.49   13.10
   1 -13   0   58.29    8.90
   1 -13   0   39.40   11.80
   1 -13   0   45.60   11.50
   1 -13   0   49.70    5.30
  -1  13   0   43.60   10.50
  -1  13   0   53.89    8.10
  -1  13   0   40.90   11.20
  -1  13   0   41.40    8.00
  -1  13   0   42.50   10.60
  -1  13   0   41.80   11.40
  -1  13   0   34.80    9.10
   0 -13   0  429.46   21.00
   0 -13   0  405.06   30.10
   0 -13   0  414.66   20.90
   0 -13   0  458.25   33.50
   0 -13   0  442.46   26.00
   0 -13   0  438.66   32.90
   0  13   0  427.86   30.10
   0  13   0  484.45   25.60
   0  13   0  448.36   31.30
   0  13   0  473.95   26.30
   0  13   0  414.56   29.40
   0  13   0  441.86   25.30
   0  13   0  387.06   31.50
   0  13   0  385.46   28.60
  -1 -13   0  162.88   13.00
  -1 -13   0  141.19   17.80
  -1 -13   0  203.48   20.70
  -1 -13   0  162.98   14.00
  -1 -13   0  161.38   21.20
   1  13   0  181.88   19.50
   1  13   0  168.98   18.40
   1  13   0  170.48   12.50
   1  13   0  156.78   12.90
   1  13   0  161.68   13.10
   1  13   0  182.78   22.60
   1  13   0  187.38   20.60
   1  13   0  191.58   23.60
  -2 -13   0  891.51   52.39
  -2 -13   0  968.80   53.89
  -2 -13   0  927.21   50.49
  -2 -13   0  983.60   55.49
  -2 -13   0  924.91   48.00
   2  13   0  928.11   47.10
   2  13   0 1038.70   52.69
   2  13   0  940.11   49.50
   2  13   0  940.61   54.39
   2  13   0  940.21   48.00
   2  13   0  941.41   56.79
   2  13   0  929.61   51.39
   2  13   0  880.81   52.29
  -3 -13   0  220.08   14.10
  -3 -13   0  195.48   26.00
  -3 -13   0  206.18   12.80
  -3 -13   0  202.68   26.90
  -3 -13   0  218.38   18.30
   3  13   0  247.38   25.80
   3  13   0  194.18   16.40
   3  13   0  202.18   23.90
   3  13   0  216.68   14.00
   3  13   0  217.88   17.10
   3  13   0  221.48   18.40
   3  13   0  235.98   15.00
  -4 -13   0  191.18   13.20
  -4 -13   0  218.28   28.30
  -4 -13   0  229.98   29.20
  -4 -13   0  173.98   16.00
  -4 -13   0  204.78   16.50
   4  13   0  182.28   16.30
   4  13   0  184.98   12.90
   4  13   0  175.18   15.30
   4  13   0  231.88   25.60
   4  13   0  162.68   14.20
   4  13   0  181.88   22.50
   4  13   0  189.28   16.40
   4  13   0  174.48   12.00
  -5 -13   0  229.38   20.10
  -5 -13   0  203.88   14.80
  -5 -13   0  233.68   29.10
  -5 -13   0  233.38   18.30
  -5 -13   0  243.98   28.40
   5  13   0  241.28   12.50
   5  13   0  257.37   14.30
   5  13   0  240.28   16.80
   5  13   0  226.08   15.90
   5  13   0  252.97   19.20
   5  13   0  220.98   12.30
   5  13   0  258.47   28.90
   5  13   0  253.17   28.60
   5  13   0  268.97   15.30
   5  13   0  230.88   18.20
  -6 -13   0  215.78   28.30
  -6 -13   0  169.38   13.10
  -6 -13   0  198.88   27.10
  -6 -13   0  190.78   25.00
   6  13   0  201.88   15.70
   6  13   0  188.98   25.40
   6  13   0  150.88   10.60
   6  13   0  164.68   11.50
   6  13   0  185.78   12.60
   6  13   0  219.48   25.80
   6  13   0  153.18   16.90
   6  13   0  160.18   10.60
   6  13   0  202.18   12.10
  -7 -13   0   35.30   11.10
  -7 -13   0   73.39   18.90
  -7 -13   0   55.99   15.60
  -7 -13   0   52.29    9.00
  -7 -13   0   53.49    6.70
   7  13   0   43.10   12.80
   7  13   0   42.70    8.20
   7  13   0   42.20    8.40
   7  13   0   57.79    5.70
   7  13   0   58.99    9.00
   7  13   0   49.60    6.70
   7  13   0   59.29    4.80
  -8 -13   0   25.90   12.30
  -8 -13   0   38.20   14.00
  -8 -13   0   31.20    7.20
  -8 -13   0   16.80   10.10
   8  13   0   35.10    8.90
   8  13   0   36.00    6.40
   8  13   0   37.80   12.70
   8  13   0   51.09    8.80
  -9 -13   0   -9.10    8.50
  -9 -13   0    4.40   10.70
  -9 -13   0   -1.40    8.30
  -9 -13   0    2.10    8.70
  -9 -13   0   -3.40    3.80
   9  13   0   -3.90    7.20
   9  13   0   -9.40    5.70
   9  13   0   -3.80    3.50
   9  13   0    4.80    6.70
 -10 -13   0   29.60   13.20
 -10 -13   0   23.30   12.40
 -10 -13   0   32.50   16.00
 -10 -13   0   18.20    5.00
  10  13   0   31.80   11.30
  10  13   0    3.30    5.80
  10  13   0   13.00   10.00
  10  13   0   12.20    6.00
 -11 -13   0  195.88   29.80
 -11 -13   0  227.88   35.90
 -11 -13   0  206.88   29.50
 -11 -13   0  244.38   33.20
  11  13   0  229.88   28.10
  11  13   0  228.08   19.90
  11  13   0  207.88   17.30
  11  13   0  219.68   27.90
 -12 -13   0   18.20   13.60
 -12 -13   0   14.70   13.90
 -12 -13   0   32.30   15.40
 -12 -13   0   12.50   13.40
  12  13   0   11.60    9.40
  12  13   0    4.30   11.20
  12  13   0   17.20    8.00
 -13 -13   0  306.97   40.30
 -13 -13   0  355.26   44.40
 -13 -13   0  278.27   37.10
 -13 -13   0  292.87   45.00
  13  13   0  311.37   23.70
  13  13   0  329.67   29.60
  13  13   0  312.77   37.00
 -14 -13   0   15.30   13.60
 -14 -13   0   13.30   12.90
 -14 -13   0   20.90   14.60
 -14 -13   0  -17.70   18.20
  14  13   0   -1.20    7.80
  14  13   0   13.80    8.40
  14  13   0   -1.10   10.50
  12 -14   0  216.78   25.80
  12 -14   0  186.98   36.60
  12 -14   0  243.18   40.90
  12 -14   0  254.57   27.40
 -12  14   0  203.88   32.90
 -12  14   0  157.78   29.20
 -12  14   0  291.17   39.50
  11 -14   0  101.19   18.20
  11 -14   0   91.29   23.90
  11 -14   0   80.99   24.40
  11 -14   0  154.98   28.60
  11 -14   0   99.49   16.20
 -11  14   0   87.49   21.10
 -11  14   0  136.79   27.10
 -11  14   0  126.99   18.40
 -11  14   0  122.49   25.50
  10 -14   0  148.39   19.20
  10 -14   0  179.28   20.90
  10 -14   0  213.28   36.20
  10 -14   0  110.59   23.80
 -10  14   0  140.59   26.80
 -10  14   0  146.99   19.80
 -10  14   0  121.39   23.40
 -10  14   0  154.68   27.70
 -10  14   0  105.49   24.70
   9 -14   0    1.70   10.00
   9 -14   0    6.60    7.90
   9 -14   0   -4.00    9.90
   9 -14   0    7.60   11.80
   9 -14   0    2.90    6.50
  -9  14   0    4.50    7.60
  -9  14   0   23.60    8.90
  -9  14   0    7.90    9.10
  -9  14   0   16.40   18.40
  -9  14   0   14.70   11.80
   8 -14   0    3.30    9.20
   8 -14   0   -0.40   11.50
   8 -14   0   12.90   10.50
   8 -14   0    6.50   10.20
  -8  14   0    4.10    7.20
  -8  14   0   -0.60    7.20
  -8  14   0    2.00   10.30
  -8  14   0   12.20   11.60
  -8  14   0    2.80    7.30
   7 -14   0   29.90   13.90
   7 -14   0   63.89   10.50
   7 -14   0   60.59   19.40
   7 -14   0   81.69   19.60
   7 -14   0   62.09   13.10
  -7  14   0   59.69   12.00
  -7  14   0   84.39   16.90
  -7  14   0   83.19   19.40
  -7  14   0   66.99   14.00
  -7  14   0   64.19   17.20
   6 -14   0  316.97   21.60
   6 -14   0  305.07   36.00
   6 -14   0  371.66   38.20
   6 -14   0  410.16   41.60
   6 -14   0  309.47   23.90
  -6  14   0  287.07   26.70
  -6  14   0  296.67   23.50
  -6  14   0  343.87   37.60
  -6  14   0  300.97   34.00
   5 -14   0   -3.30    5.40
   5 -14   0    4.00    8.50
   5 -14   0   -0.10    8.50
   5 -14   0    5.10    4.60
   5 -14   0    8.00    9.10
  -5  14   0    6.80    9.00
  -5  14   0   -4.50    7.60
  -5  14   0   -5.00    4.30
  -5  14   0    1.30    7.30
   4 -14   0  463.25   39.00
   4 -14   0  460.55   37.70
   4 -14   0  481.05   38.60
   4 -14   0  494.65   28.40
  -4  14   0  533.45   32.00
  -4  14   0  583.04   40.50
  -4  14   0  440.66   36.40
  -4  14   0  511.65   36.70
   3 -14   0   39.60   12.70
   3 -14   0   36.80    6.00
   3 -14   0   32.80    5.90
   3 -14   0   35.80    7.90
   3 -14   0   28.80   11.80
   3 -14   0   50.39   14.40
  -3  14   0   46.50   12.90
  -3  14   0   33.80    7.80
  -3  14   0   40.40    9.90
  -3  14   0   33.40    7.30
  -3  14   0   27.10   10.00
  -3  14   0   38.60   12.40
   2 -14   0 1080.79   54.59
   2 -14   0 1024.90   49.80
   2 -14   0  976.30   49.70
   2 -14   0  941.91   64.09
   2 -14   0 1080.49   63.39
   2 -14   0 1081.59   62.29
  -2  14   0 1001.90   53.99
  -2  14   0 1020.90   57.39
  -2  14   0 1033.70   60.59
  -2  14   0 1011.20   55.29
  -2  14   0 1085.09   62.29
  -2  14   0  944.31   59.99
  -2  14   0 1000.80   59.39
   1 -14   0   21.70    6.90
   1 -14   0   19.40    3.60
   1 -14   0   17.20    8.90
   1 -14   0   15.70   10.10
   1 -14   0   33.50    9.80
  -1  14   0   18.50    5.40
  -1  14   0   16.70    8.70
  -1  14   0   36.60   11.10
  -1  14   0    5.10    8.70
  -1  14   0   24.10    9.40
  -1  14   0   22.00    6.50
  -1  14   0   19.70    8.10
   0 -14   0  541.95   36.60
   0 -14   0  502.25   28.60
   0 -14   0  513.65   34.20
   0  14   0  443.86   27.00
   0  14   0  469.15   31.90
   0  14   0  497.25   33.60
   0  14   0  458.45   27.30
   0  14   0  433.46   34.50
   0  14   0  434.76   33.30
   0  14   0  454.35   32.00
   0  14   0  499.35   28.60
  -1 -14   0   31.20    9.50
  -1 -14   0   43.30    7.80
  -1 -14   0   50.79   10.90
  -1 -14   0   36.70   11.20
  -1 -14   0   40.80    8.00
   1  14   0   59.19   11.30
   1  14   0   48.60   10.60
   1  14   0   29.20   11.00
   1  14   0   49.40   11.60
   1  14   0   33.30    6.30
   1  14   0   44.00   10.80
   1  14   0   61.99    8.70
   1  14   0   50.79    8.30
  -2 -14   0   15.20    6.20
  -2 -14   0    0.50    1.10
  -2 -14   0    1.80    5.60
  -2 -14   0    7.80    5.90
  -2 -14   0   17.80    8.10
   2  14   0   -4.50    4.50
   2  14   0    5.40    5.30
   2  14   0    7.10    6.40
   2  14   0    4.50    3.20
   2  14   0    8.30    6.40
   2  14   0    0.60    3.80
   2  14   0    3.00    3.90
   2  14   0    4.20    6.80
  -3 -14   0   11.30    4.80
  -3 -14   0    7.30    3.30
  -3 -14   0    7.80    6.30
  -3 -14   0    6.80    7.20
   3  14   0    1.50    4.60
   3  14   0    6.50    7.70
   3  14   0   10.40    6.20
   3  14   0    8.60    3.80
   3  14   0   11.20    5.50
   3  14   0    1.00    5.20
   3  14   0    4.10    4.00
   3  14   0    2.10    5.80
  -4 -14   0   27.10    5.90
  -4 -14   0   37.10   11.60
  -4 -14   0   43.00    9.50
  -4 -14   0   37.30   15.90
   4  14   0   33.60    9.00
   4  14   0   31.60    5.40
   4  14   0   26.30   11.00
   4  14   0   31.00    7.20
   4  14   0   37.10    8.60
   4  14   0   27.90    5.90
   4  14   0   14.40    6.40
  -5 -14   0  193.08   17.80
  -5 -14   0  207.68   26.90
  -5 -14   0  204.08   13.90
  -5 -14   0  190.98   16.80
   5  14   0  177.88   12.30
   5  14   0  198.38   24.50
   5  14   0  183.98   13.40
   5  14   0  197.18   25.60
   5  14   0  204.78   26.00
   5  14   0  194.28   14.70
   5  14   0  196.28   17.40
  -6 -14   0  278.17   36.80
  -6 -14   0  212.78   15.50
  -6 -14   0  276.87   33.10
  -6 -14   0  246.48   30.80
   6  14   0  206.18   28.10
   6  14   0  256.07   29.60
   6  14   0  259.47   15.10
   6  14   0  219.38   18.60
   6  14   0  228.58   15.00
   6  14   0  224.28   15.90
   6  14   0  232.78   13.10
   6  14   0  242.18   13.80
   6  14   0  223.78   13.20
  -7 -14   0  299.57   18.60
  -7 -14   0  298.27   35.80
  -7 -14   0  370.46   28.60
  -7 -14   0  383.16   40.90
   7  14   0  326.97   16.90
   7  14   0  335.67   17.70
   7  14   0  300.87   22.80
   7  14   0  319.37   22.60
   7  14   0  363.36   30.90
   7  14   0  310.57   18.10
   7  14   0  315.27   19.50
  -8 -14   0   20.60   13.70
  -8 -14   0   54.89   14.30
  -8 -14   0   53.89   17.80
  -8 -14   0   33.90    7.50
   8  14   0   42.40    8.90
   8  14   0   38.60    6.30
   8  14   0   50.99   14.50
   8  14   0   58.19    7.90
   8  14   0   47.20    9.10
  -9 -14   0  308.47   37.40
  -9 -14   0  313.27   39.30
  -9 -14   0  335.37   27.10
  -9 -14   0  276.07   33.00
   9  14   0  268.47   21.00
   9  14   0  276.57   20.50
   9  14   0  316.37   27.10
   9  14   0  272.27   32.10
   9  14   0  301.57   19.00
 -10 -14   0  124.59   10.00
 -10 -14   0   88.29   21.40
 -10 -14   0  138.19   27.20
 -10 -14   0  131.39   26.40
  10  14   0   75.49   16.70
  10  14   0   97.09   19.80
  10  14   0   95.59   11.80
 -11 -14   0  534.55   48.80
 -11 -14   0  455.35   41.00
 -11 -14   0  513.85   43.60
 -11 -14   0  605.74   48.40
  11  14   0  517.85   39.70
  11  14   0  493.55   40.00
  11  14   0  506.65   31.00
 -12 -14   0   28.70   15.70
 -12 -14   0   16.30   14.00
 -12 -14   0    4.70   12.30
 -12 -14   0   10.10   15.90
  12  14   0   -3.50    6.00
  12  14   0    4.60    9.10
  12  14   0   20.40   12.40
 -13 -14   0   81.99   20.20
 -13 -14   0   93.59   24.00
 -13 -14   0   96.29   25.10
 -13 -14   0   64.39   22.30
  13  14   0   59.09   15.70
  13  14   0   72.59   13.60
  13  14   0   86.79   20.30
 -14 -14   0   -2.00   13.80
 -14 -14   0   11.30   17.50
 -14 -14   0    0.20   12.40
 -14 -14   0    3.50   10.80
  14  14   0   -6.40   10.20
  14  14   0   25.60    9.50
  14  14   0   -0.90    9.10
  12 -15   0   64.09   14.20
  12 -15   0   85.09   22.50
  12 -15   0   31.70   20.20
 -12  15   0   56.69   18.60
 -12  15   0   61.59   20.00
 -12  15   0   32.70   17.10
  11 -15   0    4.00   12.60
  11 -15   0   15.00   10.40
  11 -15   0   -6.40   13.40
 -11  15   0    3.00   11.90
 -11  15   0   21.00   14.50
 -11  15   0   34.30   11.90
 -11  15   0   12.30   12.00
 -11  15   0    5.90    7.90
  10 -15   0   94.99   16.50
  10 -15   0   95.19   26.60
  10 -15   0   88.89   15.20
  10 -15   0   76.99   20.60
  10 -15   0  111.49   25.80
 -10  15   0   88.49   23.50
 -10  15   0  110.09   17.90
 -10  15   0  128.79   23.30
 -10  15   0  102.29   16.80
 -10  15   0   99.09   25.40
   9 -15   0   40.50   18.90
   9 -15   0   11.30    8.50
   9 -15   0   28.00   15.50
   9 -15   0   29.50    9.30
   9 -15   0   21.40   14.70
  -9  15   0    1.70   10.10
  -9  15   0   36.90   13.90
  -9  15   0   28.80   10.30
  -9  15   0   12.30    9.20
  -9  15   0   31.00   15.60
   8 -15   0  274.37   36.90
   8 -15   0  379.16   40.90
   8 -15   0  321.77   23.50
   8 -15   0  249.58   36.40
   8 -15   0  271.77   24.80
  -8  15   0  300.87   27.10
  -8  15   0  260.67   35.60
  -8  15   0  335.87   26.10
  -8  15   0  295.77   33.60
  -8  15   0  323.77   38.90
   7 -15   0   18.70   14.30
   7 -15   0   -4.70    4.30
   7 -15   0    6.00    7.40
   7 -15   0   -3.40    9.30
  -7  15   0   -4.70    6.10
  -7  15   0    3.70    9.40
  -7  15   0    6.60    8.60
  -7  15   0  -15.30    7.70
  -7  15   0   -4.50    6.60
   6 -15   0  792.02   45.00
   6 -15   0  821.72   58.19
   6 -15   0  870.21   49.20
   6 -15   0  853.11   57.89
   6 -15   0  846.92   60.09
  -6  15   0  824.12   52.89
  -6  15   0  804.82   56.49
  -6  15   0  830.12   58.09
  -6  15   0  859.21   48.70
   5 -15   0   -9.90    7.70
   5 -15   0   11.60   10.70
   5 -15   0    0.40    5.50
   5 -15   0    0.50    4.30
   5 -15   0    2.10   10.10
  -5  15   0    9.40   10.20
  -5  15   0   -1.80    6.30
  -5  15   0    3.50    7.10
  -5  15   0   -0.10    8.40
   4 -15   0  466.85   31.20
   4 -15   0  492.55   38.60
   4 -15   0  439.16   37.90
   4 -15   0  561.04   41.90
  -4  15   0  485.25   31.50
  -4  15   0  505.05   59.79
  -4  15   0  472.35   36.40
  -4  15   0  505.95   38.40
   3 -15   0   29.00    5.60
   3 -15   0   19.90    7.20
   3 -15   0   35.90   13.00
   3 -15   0   22.40   11.40
   3 -15   0   19.80   12.60
   3 -15   0   19.40    5.30
  -3  15   0   31.80   11.70
  -3  15   0   22.00    7.50
  -3  15   0   19.70    9.90
  -3  15   0   36.80   11.80
   2 -15   0    1.70    7.70
   2 -15   0    0.20    8.00
   2 -15   0   -5.60    4.30
   2 -15   0   -0.40   13.40
   2 -15   0   -0.50    2.80
   2 -15   0    0.90    3.10
  -2  15   0   -1.00    4.30
  -2  15   0    8.40    4.70
  -2  15   0   -5.20    4.20
  -2  15   0   -0.20    7.40
  -2  15   0    1.20    6.00
  -2  15   0   -4.80    5.60
   1 -15   0   -8.80    6.00
   1 -15   0    6.50    8.50
   1 -15   0   -0.90    2.10
   1 -15   0    4.60    6.10
  -1  15   0    2.40    6.60
  -1  15   0    3.50    5.60
  -1  15   0    0.70    3.80
  -1  15   0    0.20    4.70
  -1  15   0   -2.10    6.80
  -1  15   0   -5.60    5.20
  -1  15   0   -8.80    5.60
   0 -15   0   45.20   11.90
   0 -15   0   69.79   10.20
   0 -15   0   48.40   12.80
   0 -15   0   45.60   13.30
   0  15   0   52.49   12.40
   0  15   0   63.89   13.90
   0  15   0   48.60   13.20
   0  15   0   76.19   10.60
   0  15   0   60.69   12.30
   0  15   0   57.39    8.70
   0  15   0  119.69   18.00
   0  15   0   75.89    9.80
  -1 -15   0   89.09   16.70
  -1 -15   0   71.89   10.30
  -1 -15   0   98.19   15.80
  -1 -15   0  110.19   16.30
   1  15   0   81.39   14.30
   1  15   0   74.89   10.30
   1  15   0   92.69   10.40
   1  15   0   92.49   14.60
   1  15   0   90.39   14.90
   1  15   0   96.59   11.60
   1  15   0   60.69   13.50
   1  15   0   70.19   15.80
  -2 -15   0  712.73   40.00
  -2 -15   0  722.53   42.80
  -2 -15   0  634.24   36.30
  -2 -15   0  631.04   43.30
  -2 -15   0  672.33   42.40
   2  15   0  670.93   42.50
   2  15   0  663.43   46.20
   2  15   0  712.33   36.80
   2  15   0  655.43   40.20
   2  15   0  618.44   41.90
   2  15   0  638.84   35.30
   2  15   0  617.34   40.30
  -3 -15   0  172.18   14.20
  -3 -15   0  144.19   20.50
  -3 -15   0  160.68   11.30
  -3 -15   0  176.48   13.60
  -3 -15   0  155.98   19.20
   3  15   0  152.28   18.00
   3  15   0  175.28   26.90
   3  15   0  170.48   23.70
   3  15   0  169.48   13.40
   3  15   0  191.78   15.60
   3  15   0  149.69   12.10
   3  15   0  151.78   17.50
  -4 -15   0  269.37   29.80
  -4 -15   0  259.07   17.50
  -4 -15   0  316.67   22.80
   4  15   0  226.18   20.20
   4  15   0  262.87   17.30
   4  15   0  239.08   18.90
   4  15   0  234.78   19.80
   4  15   0  272.17   21.80
   4  15   0  278.67   31.30
   4  15   0  256.07   16.00
   4  15   0  196.98   26.20
  -5 -15   0  256.67   20.90
  -5 -15   0  220.18   31.50
  -5 -15   0  211.68   27.70
  -5 -15   0  248.08   16.80
  -5 -15   0  248.48   20.50
   5  15   0  259.27   30.20
   5  15   0  250.37   15.30
   5  15   0  359.76   35.50
   5  15   0  245.98   20.90
   5  15   0  262.37   16.70
   5  15   0  214.48   18.20
   5  15   0  243.68   18.00
  -6 -15   0  688.13   43.80
  -6 -15   0  662.23   37.60
  -6 -15   0  735.03   51.09
  -6 -15   0  669.33   40.70
  -6 -15   0  720.83   53.99
   6  15   0  700.63   37.10
   6  15   0  701.83   54.69
   6  15   0  742.43   36.80
   6  15   0  755.52   50.39
   6  15   0  781.62   42.80
   6  15   0  684.63   35.40
  -7 -15   0  319.97   39.60
  -7 -15   0  324.87   37.50
  -7 -15   0  282.87   18.20
  -7 -15   0  314.67   26.60
   7  15   0  298.57   16.70
   7  15   0  305.97   17.30
   7  15   0  269.47   22.00
   7  15   0  392.86   38.60
   7  15   0  297.97   16.30
  -8 -15   0   -1.80    9.70
  -8 -15   0    0.40    4.70
  -8 -15   0   -4.20    6.50
  -8 -15   0   -7.60    9.70
   8  15   0    0.60    8.80
   8  15   0    9.50    6.20
   8  15   0    5.70    3.50
   8  15   0    3.70    3.80
  -9 -15   0   25.90   11.90
  -9 -15   0   28.20   14.80
   9  15   0   13.70    7.00
   9  15   0   15.60   10.00
   9  15   0   13.50    5.00
   9  15   0    5.90    9.90
 -10 -15   0  -10.20    8.70
 -10 -15   0   -2.30    9.00
 -10 -15   0   13.90   13.70
 -10 -15   0    6.90    4.90
  10  15   0    7.00    5.50
  10  15   0    0.60   10.20
  10  15   0   -1.40    8.00
 -11 -15   0  175.08   30.60
 -11 -15   0   97.19   20.70
 -11 -15   0  134.69   29.50
  11  15   0  112.29   21.00
  11  15   0  117.39   21.20
  11  15   0  104.99   13.20
 -12 -15   0    8.00   13.50
 -12 -15   0    3.30   14.70
 -12 -15   0    2.50   13.70
  12  15   0   -4.60    8.30
  12  15   0   12.30   11.10
  12  15   0   -4.90    5.90
 -13 -15   0  117.29   28.30
 -13 -15   0   63.59   24.20
  13  15   0   94.39   19.50
  13  15   0  138.29   25.00
  13  15   0  128.19   19.10
  11 -16   0   84.99   25.80
  11 -16   0   86.29   26.20
  11 -16   0  104.29   17.10
  11 -16   0   97.99   17.80
 -11  16   0   87.59   22.60
 -11  16   0  138.69   20.10
 -11  16   0  113.39   26.20
 -11  16   0  139.89   25.60
  10 -16   0  215.78   25.20
  10 -16   0  264.17   39.40
  10 -16   0  230.18   23.80
  10 -16   0  189.98   32.80
  10 -16   0  214.18   38.50
 -10  16   0  261.97   28.30
 -10  16   0  260.07   36.00
 -10  16   0  298.17   40.50
 -10  16   0  214.48   31.00
 -10  16   0  207.48   27.80
   9 -16   0   -1.70   10.70
   9 -16   0   -1.20   14.40
   9 -16   0    2.80   11.80
   9 -16   0   11.30    8.90
   9 -16   0    4.10    6.80
  -9  16   0   10.50    8.10
  -9  16   0   -0.30    7.70
  -9  16   0    2.90   13.40
  -9  16   0    2.30   12.00
   8 -16   0   31.00    9.00
   8 -16   0   11.50   13.80
   8 -16   0   37.10   11.10
   8 -16   0   48.60   18.90
  -8  16   0   16.60   12.20
  -8  16   0   18.40   10.40
  -8  16   0   40.40   12.30
  -8  16   0   -9.20   10.10
  -8  16   0   25.20   11.50
   7 -16   0    3.70   12.90
   7 -16   0   12.20    6.70
   7 -16   0   -0.40    7.40
   7 -16   0   -4.90    7.70
   7 -16   0   16.80   12.60
  -7  16   0   -4.60    8.20
  -7  16   0    4.40   10.10
  -7  16   0   12.60   11.40
  -7  16   0  -11.20    5.40
  -7  16   0    3.60    8.60
   6 -16   0  104.29   22.10
   6 -16   0   97.99   22.90
   6 -16   0  108.49   13.40
   6 -16   0  131.89   25.40
   6 -16   0   85.79   14.80
  -6  16   0  128.59   17.70
  -6  16   0   92.79   21.00
  -6  16   0  100.09   18.70
   5 -16   0    9.30    5.50
   5 -16   0    1.10    9.60
   5 -16   0    4.10   10.70
   5 -16   0  -10.70    7.30
   5 -16   0    5.30    6.80
  -5  16   0    8.60   11.20
  -5  16   0   19.90   11.60
  -5  16   0   -6.10    6.50
  -5  16   0    9.00    7.00
   4 -16   0  243.48   16.60
   4 -16   0  261.07   24.70
   4 -16   0  208.28   33.10
   4 -16   0  242.78   31.60
   4 -16   0  299.57   35.80
  -4  16   0  214.58   26.70
  -4  16   0  167.98   25.30
  -4  16   0  228.68   20.10
  -4  16   0  210.48   29.20
   3 -16   0   79.89    9.00
   3 -16   0   62.59   16.30
   3 -16   0   83.69   12.90
   3 -16   0   52.59    7.50
   3 -16   0   84.39   18.30
   3 -16   0   58.29   17.20
  -3  16   0   66.09   15.80
  -3  16   0  112.09   19.50
  -3  16   0  100.99   14.20
   2 -16   0  567.54   40.70
   2 -16   0  584.44   41.50
   2 -16   0  561.34   28.30
   2 -16   0  500.35   44.30
   2 -16   0  554.34   33.60
  -2  16   0  583.74   40.30
  -2  16   0  549.74   33.50
  -2  16   0  558.34   40.80
  -2  16   0  476.25   38.60
  -2  16   0  455.45   31.00
  -2  16   0  527.65   40.50
   1 -16   0   29.90    4.30
   1 -16   0   14.60   11.30
   1 -16   0   25.00    7.60
   1 -16   0   53.89   13.50
  -1  16   0   25.00    8.70
  -1  16   0   17.70    7.90
  -1  16   0    7.70    8.50
  -1  16   0   24.10    6.40
  -1  16   0   22.40   10.90
  -1  16   0   44.10   14.70
  -1  16   0   49.90    9.70
  -1  16   0   35.50   10.80
   0 -16   0  842.12   54.29
   0 -16   0  923.81   48.90
   0 -16   0  951.90   56.29
   0 -16   0  960.80   58.29
   0  16   0  878.51   52.39
   0  16   0  869.71   47.10
   0  16   0  911.01   56.49
   0  16   0  930.71   58.29
   0  16   0  847.42   47.10
   0  16   0  889.51   54.49
   0  16   0  903.71   48.70
  -1 -16   0  128.19   13.80
  -1 -16   0  138.19   21.70
  -1 -16   0  115.49   18.50
  -1 -16   0  110.49   18.50
   1  16   0  120.79   20.90
   1  16   0  122.39   17.80
   1  16   0  111.59   12.50
   1  16   0  125.89   13.80
   1  16   0  133.69   18.40
   1  16   0  143.69   21.10
   1  16   0  101.99   13.10
   1  16   0  137.79   18.80
  -2 -16   0  357.46   26.30
  -2 -16   0  339.17   28.30
  -2 -16   0  413.06   31.60
  -2 -16   0  352.96   28.70
  -2 -16   0  368.46   23.50
   2  16   0  391.46   32.30
   2  16   0  400.76   29.90
   2  16   0  344.77   27.50
   2  16   0  406.86   24.30
   2  16   0  345.97   22.20
   2  16   0  381.16   33.10
   2  16   0  360.36   29.10
   2  16   0  369.66   27.40
  -3 -16   0   45.90   11.30
  -3 -16   0   57.99   14.70
  -3 -16   0   61.69    7.60
  -3 -16   0   67.39    9.90
   3  16   0   71.89   10.10
   3  16   0   96.49   16.80
   3  16   0   64.89   12.70
   3  16   0   56.29   10.30
   3  16   0   85.79   13.40
   3  16   0   66.09   14.50
   3  16   0   61.39   15.10
   3  16   0   52.39    7.90
  -4 -16   0   11.50    5.50
  -4 -16   0   27.30   10.80
  -4 -16   0    6.20    6.80
   4  16   0   15.10    5.40
   4  16   0   13.10    6.30
   4  16   0   14.70    9.60
   4  16   0   15.00    7.50
   4  16   0    1.30    8.80
   4  16   0   10.60    4.40
   4  16   0    7.50    9.50
  -5 -16   0    5.10    9.40
  -5 -16   0    5.60    4.40
  -5 -16   0    5.90    6.80
   5  16   0    5.30    3.80
   5  16   0    0.50    4.80
   5  16   0    2.80    8.20
   5  16   0    9.60    6.00
   5  16   0    4.90    8.20
   5  16   0   -6.90    3.70
  -6 -16   0  168.98   26.30
  -6 -16   0  206.88   20.80
  -6 -16   0  244.78   34.70
  -6 -16   0  181.98   15.10
  -6 -16   0  209.48   23.40
   6  16   0  187.98   15.80
   6  16   0  203.88   22.10
   6  16   0  209.58   15.10
   6  16   0  186.68   12.70
   6  16   0  264.57   31.80
  -7 -16   0  145.39   25.20
  -7 -16   0  199.68   31.90
  -7 -16   0  118.99   11.70
  -7 -16   0  151.98   20.90
   7  16   0  130.69    8.90
   7  16   0  114.89    8.10
   7  16   0  119.69   15.80
   7  16   0  104.19    7.90
   7  16   0  146.39   24.60
  -8 -16   0   10.20    6.60
  -8 -16   0   22.80   10.80
  -8 -16   0   12.40   13.00
  -8 -16   0   23.40   14.60
   8  16   0   12.10    3.70
   8  16   0    1.80   10.20
   8  16   0   20.30    8.00
   8  16   0   15.20    5.30
   8  16   0   17.20    3.00
  -9 -16   0  251.97   35.20
  -9 -16   0  253.07   36.40
  -9 -16   0  279.07   31.50
  -9 -16   0  209.28   18.90
   9  16   0  218.88   19.50
   9  16   0  256.67   32.50
   9  16   0  239.48   15.80
   9  16   0  242.68   27.50
 -10 -16   0   40.50   16.80
 -10 -16   0   51.29    8.60
 -10 -16   0   55.99   21.10
 -10 -16   0   72.39   17.40
  10  16   0  102.09   18.10
  10  16   0   86.49   19.60
 -11 -16   0  456.35   51.89
 -11 -16   0  386.16   42.30
 -11 -16   0  419.36   51.09
  11  16   0  390.96   25.50
  11  16   0  346.07   39.90
  11  16   0  411.36   34.20
 -12 -16   0   29.70   15.20
 -12 -16   0   14.80   16.90
 -12 -16   0   17.70   15.60
  12  16   0    7.50   11.80
 -13 -16   0  146.99   30.60
 -13 -16   0  106.79   27.00
  13  16   0  153.88   25.80
  13  16   0  137.99   24.00
  11 -17   0   11.20   15.30
  11 -17   0   -2.90    8.10
  11 -17   0   30.60   20.40
 -11  17   0    3.40    9.00
 -11  17   0   13.30   12.80
 -11  17   0   13.50   16.30
  10 -17   0   32.60   10.60
  10 -17   0   37.70   19.30
  10 -17   0   51.59   19.90
  10 -17   0   25.60   11.50
 -10  17   0   10.80   10.60
 -10  17   0   32.20   14.40
 -10  17   0   18.20   13.80
 -10  17   0   28.30   11.20
 -10  17   0   17.80   15.00
   9 -17   0   16.10   12.80
   9 -17   0    1.00    9.30
   9 -17   0   20.10    9.40
   9 -17   0   33.10   17.60
   9 -17   0   22.70   14.00
  -9  17   0   32.70   12.90
  -9  17   0   21.60   11.50
  -9  17   0   40.50   17.70
  -9  17   0    5.40    8.60
  -9  17   0   43.00   18.00
   8 -17   0  356.16   27.20
   8 -17   0  332.27   51.49
   8 -17   0  425.36   50.49
   8 -17   0  420.06   31.80
   8 -17   0  413.06   46.70
  -8  17   0  424.66   46.60
  -8  17   0  422.76   31.10
  -8  17   0  427.26   35.00
  -8  17   0  366.26   33.20
   7 -17   0   55.39   19.60
   7 -17   0   35.00    9.20
   7 -17   0   27.10   10.50
   7 -17   0   39.90   16.80
   7 -17   0   28.00   14.60
  -7  17   0   21.10   11.50
  -7  17   0   24.70   11.10
  -7  17   0   39.90   10.80
  -7  17   0   38.10   16.30
  -7  17   0   25.30   13.80
   6 -17   0  646.04   55.59
   6 -17   0  640.54   50.49
   6 -17   0  615.14   40.30
   6 -17   0  571.54   50.29
   6 -17   0  652.73   36.40
  -6  17   0  590.94   45.00
  -6  17   0  602.84   43.70
  -6  17   0  648.74   50.59
  -6  17   0  553.94   47.00
   5 -17   0   48.30    8.80
   5 -17   0   37.00   15.20
   5 -17   0   44.90   15.80
   5 -17   0   53.29   18.00
   5 -17   0   70.49   13.20
  -5  17   0   65.89   19.40
  -5  17   0   27.40   12.00
  -5  17   0   33.50   14.50
   4 -17   0  361.86   39.20
   4 -17   0  412.06   29.20
   4 -17   0  465.15   40.80
   4 -17   0  327.87   28.70
   4 -17   0  444.76   37.90
  -4  17   0  427.36   37.40
  -4  17   0  427.16   58.49
  -4  17   0  423.76   35.40
   3 -17   0   45.60   10.80
   3 -17   0   34.80    8.10
   3 -17   0   57.79   15.60
   3 -17   0   88.49   20.70
   3 -17   0   60.19    8.10
   3 -17   0   72.39   19.40
  -3  17   0   75.39   18.80
  -3  17   0   58.79   15.40
  -3  17   0   35.10   12.60
  -3  17   0   61.69   16.60
   2 -17   0    6.50   10.00
   2 -17   0    5.40   10.10
   2 -17   0   14.00    4.00
   2 -17   0   -4.70    5.00
   2 -17   0    8.40    5.70
   2 -17   0   15.90   10.20
  -2  17   0    0.00    7.10
  -2  17   0   14.50    9.70
  -2  17   0    5.70    5.20
  -2  17   0    6.90    8.90
   1 -17   0    4.60    8.70
   1 -17   0   10.70    3.10
   1 -17   0    9.10    6.50
   1 -17   0   -7.50    8.10
   1 -17   0   23.40   11.30
   1 -17   0    2.00    2.90
  -1  17   0    6.90    7.80
  -1  17   0   -1.10    4.50
  -1  17   0   13.80    9.50
  -1  17   0    8.40    8.00
  -1  17   0    6.60    9.50
  -1  17   0    6.80    6.90
   0 -17   0    6.70   10.10
   0 -17   0   18.00    9.70
   0 -17   0   16.10   10.80
   0  17   0    5.30    6.00
   0  17   0    4.00    7.90
   0  17   0   -1.60    6.20
   0  17   0    5.80    8.90
   0  17   0    6.50    4.60
   0  17   0    8.50    8.60
   0  17   0    6.30    4.90
  -1 -17   0  136.89   14.90
  -1 -17   0  154.38   22.00
  -1 -17   0  153.08   20.70
  -1 -17   0  128.49   21.10
   1  17   0   96.99   17.00
   1  17   0  122.59   18.50
   1  17   0  118.69   20.20
   1  17   0  113.89   16.80
   1  17   0  106.69   18.50
   1  17   0  121.69   13.10
   1  17   0  172.08   25.30
   1  17   0  118.19   17.80
  -2 -17   0  223.58   25.80
  -2 -17   0  195.78   16.00
  -2 -17   0  226.78   19.90
  -2 -17   0  289.17   29.30
  -2 -17   0  210.48   26.20
   2  17   0  205.18   16.70
   2  17   0  209.28   15.60
   2  17   0  200.58   25.40
   2  17   0  247.68   24.90
   2  17   0  180.28   16.50
   2  17   0  175.98   23.30
   2  17   0  219.08   28.30
   2  17   0  257.77   26.90
  -3 -17   0  103.39   12.40
  -3 -17   0   97.99   18.20
  -3 -17   0  139.89   19.20
  -3 -17   0   92.29   10.00
  -3 -17   0  119.19   13.30
   3  17   0  151.38   20.70
   3  17   0   90.99   10.80
   3  17   0  121.79   14.40
   3  17   0   91.09   14.30
   3  17   0  137.79   18.10
   3  17   0  104.59   12.70
   3  17   0  115.09   20.90
   3  17   0  166.38   21.70
  -4 -17   0  195.28   22.60
  -4 -17   0  147.29   15.00
  -4 -17   0  140.59   22.60
   4  17   0  134.09   22.20
   4  17   0  174.28   14.10
   4  17   0  185.18   29.60
   4  17   0  155.48   24.60
   4  17   0  138.39   12.10
   4  17   0  218.88   24.20
   4  17   0  205.68   21.60
  -5 -17   0  343.77   38.10
  -5 -17   0  382.76   25.10
  -5 -17   0  455.05   31.70
   5  17   0  470.35   29.00
   5  17   0  419.86   25.20
   5  17   0  435.16   31.60
   5  17   0  475.25   39.00
   5  17   0  377.56   34.70
   5  17   0  403.56   26.90
   5  17   0  414.66   23.90
  -6 -17   0  222.38   19.50
  -6 -17   0  300.47   36.10
  -6 -17   0  285.27   22.70
   6  17   0  279.47   20.10
   6  17   0  263.47   18.70
   6  17   0  267.77   34.20
   6  17   0  260.77   16.40
   6  17   0  285.87   40.90
   6  17   0  294.77   18.20
  -7 -17   0  391.86   27.30
  -7 -17   0  383.36   30.40
  -7 -17   0  378.26   43.00
   7  17   0  426.76   48.60
   7  17   0  368.16   39.30
   7  17   0  372.96   20.90
   7  17   0  401.46   22.30
  -8 -17   0    9.20   14.10
  -8 -17   0    1.40    6.70
  -8 -17   0    4.40    9.10
   8  17   0    3.90    3.50
   8  17   0    3.50    2.60
   8  17   0   19.80    7.70
   8  17   0   -8.00    9.20
  -9 -17   0   40.90   14.10
  -9 -17   0    4.10   11.60
  -9 -17   0   39.60    8.90
  -9 -17   0   52.19   19.40
   9  17   0   40.50   12.80
   9  17   0   37.40    9.40
   9  17   0   34.70   16.70
 -10 -17   0   -9.20    8.70
 -10 -17   0   -2.20   11.80
 -10 -17   0  -10.10   11.60
  10  17   0   -0.10    7.90
  10  17   0  -12.70    9.00
 -11 -17   0    8.60   13.30
 -11 -17   0    9.70   12.50
 -11 -17   0   18.90   14.60
  11  17   0    5.80   11.60
  11  17   0   16.60   11.10
 -12 -17   0   40.20   20.10
 -12 -17   0   -5.10    9.40
  12  17   0   18.50   12.90
  12  17   0   17.40   10.20
 -13 -17   0   26.20   15.50
  13  17   0   13.80   12.60
  10 -18   0  248.78   26.10
  10 -18   0  253.77   39.30
  10 -18   0  236.88   41.20
  10 -18   0  197.48   27.70
 -10  18   0  201.58   25.80
 -10  18   0  234.58   37.20
 -10  18   0  255.37   33.20
 -10  18   0  271.77   30.60
   9 -18   0   -9.90    5.50
   9 -18   0    2.30   14.60
   9 -18   0   11.40   12.90
   9 -18   0    4.50    8.90
  -9  18   0   17.30   11.60
  -9  18   0    8.10    9.90
  -9  18   0   -6.60   10.10
  -9  18   0   -9.80    6.60
  -9  18   0   16.70   13.30
   8 -18   0  141.19   28.40
   8 -18   0  185.58   32.90
   8 -18   0  157.78   18.30
   8 -18   0  156.18   31.20
   8 -18   0  121.09   18.90
  -8  18   0   87.59   23.50
  -8  18   0  143.99   28.40
  -8  18   0  192.58   23.60
  -8  18   0  168.48   25.10
  -8  18   0  131.49   22.80
   7 -18   0   -0.70    7.80
   7 -18   0   -2.60    5.60
   7 -18   0    7.30   15.30
   7 -18   0    6.30   12.70
   7 -18   0   37.30   17.50
  -7  18   0    7.80    9.10
  -7  18   0   -6.60    7.90
  -7  18   0   26.70   15.10
  -7  18   0   32.20   11.00
   6 -18   0   43.10    8.80
   6 -18   0   46.10   17.90
   6 -18   0   24.90   10.40
   6 -18   0   52.09   18.40
   6 -18   0    2.00    9.70
  -6  18   0   60.59   14.00
  -6  18   0   30.70   15.20
  -6  18   0   23.20   13.20
  -6  18   0   34.60   13.80
  -6  18   0   29.70   10.50
   5 -18   0   -0.60    4.50
   5 -18   0    9.30    7.40
   5 -18   0    5.20    9.70
   5 -18   0   20.10   14.00
   5 -18   0   21.20   13.80
  -5  18   0    4.00    8.50
  -5  18   0   -7.60    8.80
  -5  18   0   10.80    7.70
  -5  18   0   -3.00   10.10
   4 -18   0   17.30    8.20
   4 -18   0   25.60   15.40
   4 -18   0   -0.10    9.60
   4 -18   0   25.50   13.90
  -4  18   0   24.10   11.80
  -4  18   0   25.30   12.80
  -4  18   0    3.10    6.60
  -4  18   0   10.80   10.50
   3 -18   0    3.40   10.30
   3 -18   0   15.70   13.30
   3 -18   0   -3.80    3.60
   3 -18   0   -4.00    7.50
   3 -18   0    2.00   10.20
  -3  18   0    5.20    9.30
  -3  18   0   -4.60    7.90
  -3  18   0    6.20    6.80
  -3  18   0   -2.40    7.40
   2 -18   0  291.67   34.40
   2 -18   0  268.07   17.10
   2 -18   0  361.96   39.80
   2 -18   0  298.07   23.20
   2 -18   0  263.47   16.70
   2 -18   0  300.37   34.90
  -2  18   0  289.57   35.10
  -2  18   0  257.87   20.60
  -2  18   0  373.06   52.79
  -2  18   0  326.27   23.80
  -2  18   0  360.46   39.30
   1 -18   0   30.40    4.10
   1 -18   0    7.90    9.60
   1 -18   0   21.10   13.40
   1 -18   0   41.20    9.70
   1 -18   0   28.00    4.10
   1 -18   0   12.20   10.50
  -1  18   0   20.70    7.90
  -1  18   0   36.10   14.20
  -1  18   0   25.60   12.60
  -1  18   0   10.90    5.90
  -1  18   0   33.60    7.80
  -1  18   0   39.90   13.70
   0 -18   0  548.05   43.20
   0 -18   0  466.85   39.00
   0 -18   0  457.35   30.50
   0 -18   0  505.55   37.50
   0  18   0  505.05   31.10
   0  18   0  498.75   38.80
   0  18   0  443.16   36.10
   0  18   0  474.55   34.50
   0  18   0  539.05   41.60
   0  18   0  424.76   28.60
   0  18   0  459.35   35.30
  -1 -18   0  247.78   19.90
  -1 -18   0  266.57   28.20
  -1 -18   0  263.57   29.30
   1  18   0  249.28   27.50
   1  18   0  247.78   29.50
   1  18   0  251.07   26.70
   1  18   0  273.27   24.20
   1  18   0  226.28   17.90
   1  18   0  245.18   19.80
   1  18   0  238.28   31.90
  -2 -18   0  552.84   41.80
  -2 -18   0  469.15   35.90
  -2 -18   0  489.45   30.30
  -2 -18   0  450.05   35.80
  -2 -18   0  412.26   29.00
  -2 -18   0  467.45   32.70
   2  18   0  526.55   30.50
   2  18   0  491.75   28.60
   2  18   0  422.66   34.20
   2  18   0  429.96   36.30
   2  18   0  482.45   29.70
   2  18   0  521.25   34.80
   2  18   0  561.94   36.70
   2  18   0  502.15   41.20
  -3 -18   0  186.48   14.90
  -3 -18   0  187.18   13.20
  -3 -18   0  196.58   23.80
  -3 -18   0  203.28   26.20
   3  18   0  257.67   32.90
   3  18   0  195.88   22.20
   3  18   0  134.39   21.60
   3  18   0  227.78   23.80
   3  18   0  196.08   25.00
   3  18   0  177.58   15.60
   3  18   0  153.98   17.50
   3  18   0  165.18   14.00
  -4 -18   0    2.90    7.80
  -4 -18   0    2.00    5.00
  -4 -18   0    8.50    9.30
   4  18   0    7.90    7.10
   4  18   0    3.20    5.10
   4  18   0    1.20    6.40
   4  18   0   19.10   10.60
   4  18   0   21.10   10.10
   4  18   0    5.20    4.30
   4  18   0    9.30   11.00
  -5 -18   0    3.40   10.20
  -5 -18   0   11.00    5.80
  -5 -18   0   22.80    9.60
   5  18   0   18.70    7.20
   5  18   0    9.50    7.40
   5  18   0   14.50    5.80
   5  18   0   19.30   10.00
   5  18   0   14.70    5.50
  -6 -18   0   26.40   13.30
  -6 -18   0   15.60    7.80
   6  18   0   15.30    6.20
   6  18   0   14.60    4.60
   6  18   0   15.90   12.10
   6  18   0   15.20    6.10
   6  18   0    5.00    7.50
   6  18   0   21.30    7.80
  -7 -18   0   73.19   20.90
  -7 -18   0  107.69   17.00
  -7 -18   0   86.19   14.10
   7  18   0  100.79   11.10
   7  18   0   91.99   20.70
   7  18   0  119.19   18.10
   7  18   0  100.79   10.80
  -8 -18   0    4.20    8.50
  -8 -18   0    6.00   12.30
   8  18   0    2.40    2.90
   8  18   0    4.00    3.60
   8  18   0    5.90   10.50
  -9 -18   0  191.88   25.60
  -9 -18   0  137.39   28.30
  -9 -18   0  152.68   16.70
   9  18   0  159.28   22.00
   9  18   0  162.28   27.80
 -10 -18   0   22.80   17.30
 -10 -18   0   16.00   12.70
  10  18   0   66.19   15.90
  10  18   0   40.30   17.10
 -11 -18   0  343.67   39.50
 -11 -18   0  247.08   41.90
  11  18   0  323.07   38.40
  11  18   0  283.57   36.90
 -12 -18   0   15.20   12.80
 -12 -18   0   23.10   19.10
  12  18   0   32.70   13.40
  12  18   0   10.60   12.80
   9 -19   0   18.70   15.70
   9 -19   0   16.70    9.00
   9 -19   0   19.60   18.60
   9 -19   0    3.50    8.40
  -9  19   0    8.00   10.40
  -9  19   0   21.20   11.80
  -9  19   0   18.20   14.30
  -9  19   0   28.70   12.80
   8 -19   0   73.49   15.30
   8 -19   0   89.09   13.90
   8 -19   0   91.29   25.30
   8 -19   0   80.89   22.80
   8 -19   0  139.19   30.00
  -8  19   0  101.89   20.40
  -8  19   0   63.69   20.10
  -8  19   0   54.99   18.90
  -8  19   0  103.59   18.30
  -8  19   0   78.29   18.90
   7 -19   0   -6.60   12.10
   7 -19   0   19.00   14.50
   7 -19   0    1.80   11.50
   7 -19   0    2.70    7.80
  -7  19   0   25.70    9.90
  -7  19   0   -2.90    8.10
  -7  19   0   10.80   11.40
  -7  19   0   -0.40   10.90
  -7  19   0    7.40   11.90
   6 -19   0  599.04   48.90
   6 -19   0  555.64   49.80
   6 -19   0  491.25   31.90
   6 -19   0  522.05   37.00
   6 -19   0  558.14   48.30
  -6  19   0  509.35   45.60
  -6  19   0  609.74   46.10
  -6  19   0  494.25   37.20
  -6  19   0  544.35   37.80
   5 -19   0   -5.10    7.10
   5 -19   0   -1.70    4.60
   5 -19   0   -4.20    9.70
   5 -19   0   -3.00   10.50
   5 -19   0  -10.80   10.80
  -5  19   0   -9.00    8.80
  -5  19   0   -1.50    6.10
  -5  19   0  -11.00    8.40
  -5  19   0    3.10   10.50
   4 -19   0  298.47   37.10
   4 -19   0  296.97   25.10
   4 -19   0  302.47   38.40
   4 -19   0  296.17   22.10
   4 -19   0  301.57   40.10
  -4  19   0  278.67   34.70
  -4  19   0  306.37   25.50
  -4  19   0  279.27   36.90
  -4  19   0  305.77   41.30
   3 -19   0   21.70   12.50
   3 -19   0   28.70   10.80
   3 -19   0   36.30    6.70
   3 -19   0   24.10   15.20
   3 -19   0   20.30   11.60
  -3  19   0   24.10   12.80
  -3  19   0   40.20   10.80
  -3  19   0   24.80   18.40
  -3  19   0   45.00   16.00
   2 -19   0  119.69   23.40
   2 -19   0  104.59    9.30
   2 -19   0  130.09   25.30
   2 -19   0  120.39   16.10
   2 -19   0  134.29   27.40
  -2  19   0  128.59   24.10
  -2  19   0  116.89   21.90
  -2  19   0  128.19   17.10
   1 -19   0    6.40    6.70
   1 -19   0    3.70   10.30
   1 -19   0    7.50   10.20
   1 -19   0   12.20   12.40
  -1  19   0    2.70    5.90
  -1  19   0   -3.00    6.40
  -1  19   0    7.30   11.10
  -1  19   0    3.00    8.40
  -1  19   0   -0.80    4.20
   0 -19   0   25.70    8.60
   0 -19   0   25.80   12.50
   0 -19   0   48.60   14.20
   0 -19   0   50.39   14.30
   0  19   0   57.49   15.90
   0  19   0   26.70    8.20
   0  19   0   80.29   32.00
   0  19   0   48.20    9.30
   0  19   0   31.20   11.20
  -1 -19   0  -11.00    6.10
  -1 -19   0   -4.70    4.40
  -1 -19   0    1.10    8.50
  -1 -19   0    6.40   11.30
  -1 -19   0   16.70    9.00
   1  19   0   -1.10    5.30
   1  19   0    0.20    4.50
   1  19   0   -7.80    9.00
   1  19   0    6.50    9.00
   1  19   0    7.10    9.80
   1  19   0    9.20    7.40
  -2 -19   0   -1.40    7.30
  -2 -19   0   -1.70    7.30
  -2 -19   0    4.30    6.20
  -2 -19   0    5.10    8.70
   2  19   0   10.00    5.30
   2  19   0    8.60    9.10
   2  19   0   -4.10    5.80
   2  19   0   -0.90    5.60
   2  19   0    9.30    8.60
   2  19   0    8.90    5.20
   2  19   0    2.70    9.00
   2  19   0   14.60    9.80
  -3 -19   0   97.19   17.60
  -3 -19   0   66.19    8.80
  -3 -19   0   84.79   18.10
  -3 -19   0   67.89   10.40
   3  19   0   88.99   12.30
   3  19   0   73.09   18.90
   3  19   0   95.59   16.10
   3  19   0   64.89   10.90
   3  19   0   65.99    9.60
   3  19   0  100.89   20.00
   3  19   0   91.49   22.40
   3  19   0   92.69   15.50
  -4 -19   0   94.09   16.90
  -4 -19   0   71.59   18.10
   4  19   0   57.69   15.70
   4  19   0   65.89   13.60
   4  19   0   44.50   15.70
   4  19   0   81.29   11.60
   4  19   0   70.09   13.00
   4  19   0   86.09   10.50
  -5 -19   0  434.06   38.80
  -5 -19   0  467.35   34.20
   5  19   0  447.16   34.90
   5  19   0  452.35   30.00
   5  19   0  437.06   27.60
   5  19   0  448.86   31.20
   5  19   0  460.95   48.30
  -6 -19   0  215.88   31.70
   6  19   0  168.18   17.80
   6  19   0  193.68   13.90
   6  19   0  205.98   16.00
   6  19   0  231.38   26.20
   6  19   0  215.98   18.50
   6  19   0  157.18   27.00
  -7 -19   0  316.37   25.60
   7  19   0  317.37   27.20
   7  19   0  352.76   40.80
   7  19   0  282.77   19.20
   7  19   0  297.77   20.20
  -8 -19   0   25.20   11.40
  -8 -19   0   42.60   18.00
   8  19   0   20.70    5.20
   8  19   0   17.80   12.80
   8  19   0   31.00   10.40
   8  19   0   20.20    4.20
  -9 -19   0   70.09   16.70
  -9 -19   0   76.99   22.60
   9  19   0   92.49   17.40
   9  19   0   65.29   19.60
 -10 -19   0   24.30   13.20
 -10 -19   0   10.10   14.60
  10  19   0   19.00   14.10
  10  19   0   33.60   12.00
 -11 -19   0   -2.40   12.00
 -11 -19   0    9.90   13.20
  11  19   0   32.20   15.30
   8 -20   0  175.08   34.10
   8 -20   0  187.58   20.00
   8 -20   0  164.28   30.80
   8 -20   0  183.48   24.20
  -8  20   0  126.59   27.30
  -8  20   0  148.69   25.50
  -8  20   0  183.58   24.00
   7 -20   0   -1.70    6.30
   7 -20   0   -0.10   12.90
   7 -20   0  -13.00    9.30
   7 -20   0   15.20   10.80
   7 -20   0  -13.80   12.30
  -7  20   0   -7.30   10.70
  -7  20   0    3.00   10.30
  -7  20   0    4.20    8.00
  -7  20   0   10.70   14.60
   6 -20   0   55.79    9.80
   6 -20   0   42.20   17.30
   6 -20   0   62.29   20.20
   6 -20   0   43.00   13.20
   6 -20   0   23.30   17.50
  -6  20   0   55.09   14.50
  -6  20   0   40.30   16.00
  -6  20   0   37.90   16.70
  -6  20   0   56.99   17.30
  -6  20   0   72.19   18.80
   5 -20   0   51.29   17.70
   5 -20   0   26.70   17.60
   5 -20   0   52.49   17.60
   5 -20   0   36.00   12.20
   5 -20   0   26.20    7.60
  -5  20   0   26.10   14.40
  -5  20   0   11.20   14.60
  -5  20   0   20.60   12.40
  -5  20   0   26.70   11.20
   4 -20   0   -4.10   10.60
   4 -20   0    1.00    7.40
   4 -20   0   27.30   13.30
   4 -20   0    6.30    5.20
  -4  20   0   -3.90    8.60
  -4  20   0   18.80   12.80
  -4  20   0    7.60   10.80
  -4  20   0   11.20    8.80
   3 -20   0   -1.80    4.10
   3 -20   0    2.30   10.70
   3 -20   0   -0.10   10.30
   3 -20   0   15.10   12.90
   3 -20   0    7.70    7.60
  -3  20   0   -4.80    9.00
  -3  20   0   21.50   14.50
  -3  20   0   -3.00    9.00
  -3  20   0   -7.50    5.50
   2 -20   0  256.07   16.10
   2 -20   0  303.67   37.40
   2 -20   0  237.28   32.20
   2 -20   0  276.17   35.80
   2 -20   0  264.87   22.80
  -2  20   0  253.47   22.30
  -2  20   0  235.88   33.40
  -2  20   0  233.88   32.70
  -2  20   0  239.18   31.00
   1 -20   0   69.39   18.30
   1 -20   0   80.39   19.10
   1 -20   0   85.09   20.00
   1 -20   0   65.79   12.80
  -1  20   0   76.99   20.10
  -1  20   0  105.39   22.20
  -1  20   0   89.69   19.10
  -1  20   0   59.19   12.40
   0 -20   0  247.38   30.80
   0 -20   0  258.87   31.30
   0 -20   0  227.68   31.70
   0  20   0  318.37   34.60
   0  20   0  251.27   34.00
   0  20   0  244.08   32.50
   0  20   0  221.08   22.70
  -1 -20   0  122.49   19.20
  -1 -20   0  174.18   25.80
  -1 -20   0   97.39   19.80
  -1 -20   0  106.49   14.70
  -1 -20   0  108.19   18.50
   1  20   0  123.19   25.50
   1  20   0  144.59   24.10
   1  20   0  108.49   19.50
   1  20   0   87.59   17.70
   1  20   0  124.09   15.60
  -2 -20   0  329.27   29.00
  -2 -20   0  242.58   30.30
  -2 -20   0  266.47   31.30
   2  20   0  260.97   34.40
   2  20   0  288.17   29.80
   2  20   0  232.58   32.20
   2  20   0  252.17   20.90
  -3 -20   0  137.39   23.20
  -3 -20   0  162.98   23.70
  -3 -20   0  174.88   14.60
   3  20   0  242.08   25.00
   3  20   0  159.28   17.50
   3  20   0  185.48   26.70
   3  20   0  168.48   22.00
   3  20   0  145.19   27.30
  -4 -20   0   44.40   15.50
  -4 -20   0   28.60   10.90
   4  20   0   36.10   12.30
   4  20   0   34.10   11.30
   4  20   0   25.00    9.10
   4  20   0   28.20   13.90
   4  20   0   28.60    8.00
  -5 -20   0  110.09   22.60
  -5 -20   0  125.19   19.20
   5  20   0  128.29   14.20
   5  20   0  146.29   22.70
   5  20   0  100.09   15.00
   5  20   0  124.29   17.00
   5  20   0  117.79   23.90
  -6 -20   0   24.40   10.70
  -6 -20   0   25.60   14.50
   6  20   0   27.20    8.10
   6  20   0   31.60    7.20
   6  20   0   32.40    7.90
   6  20   0   24.00   14.70
   6  20   0   32.00    9.50
   6  20   0   33.00   12.30
  -7 -20   0    1.80    6.90
  -7 -20   0  -11.10    9.40
   7  20   0    9.80    8.40
   7  20   0   -6.00    4.30
   7  20   0    2.40   11.30
   7  20   0   -1.00    5.00
   7  20   0    5.90    6.00
  -8 -20   0   -6.20   10.70
   8  20   0    7.50   12.00
   8  20   0   -2.90    6.30
   8  20   0   -3.70    4.00
   8  20   0    3.20    3.40
  -9 -20   0   86.99   21.70
  -9 -20   0   82.69   22.70
   9  20   0   62.59   19.30
   9  20   0   91.99   17.10
 -10 -20   0    8.40   10.30
 -10 -20   0    3.40   14.10
  10  20   0  -11.80    9.80
  10  20   0    5.30    8.20
 -11 -20   0  269.77   35.20
 -11 -20   0  313.27   44.90
  11  20   0  281.07   32.40
  11  20   0  337.97   42.00
   8 -21   0    8.60    8.30
   7 -21   0   12.40   16.20
   7 -21   0   19.60   17.90
   7 -21   0   31.00   12.10
   7 -21   0   15.30    7.70
  -7  21   0   27.30   25.20
  -7  21   0    6.80   10.10
  -7  21   0    2.60   11.80
   6 -21   0  388.26   46.50
   6 -21   0  302.27   43.60
   6 -21   0  254.37   40.10
   6 -21   0  306.57   34.80
   6 -21   0  270.17   22.00
  -6  21   0  285.87   30.10
  -6  21   0  318.97   39.50
  -6  21   0  323.37   41.50
   5 -21   0    8.30   14.70
   5 -21   0   -6.50   10.50
   5 -21   0   10.90    8.60
   5 -21   0    6.10    9.10
  -5  21   0    7.30   13.10
  -5  21   0   -3.30   11.30
  -5  21   0    1.20    9.30
  -5  21   0    2.00   10.90
   4 -21   0  292.17   41.20
   4 -21   0  237.48   25.90
   4 -21   0  285.97   36.70
   4 -21   0  301.07   39.20
  -4  21   0  238.48   33.90
  -4  21   0  197.88   30.50
  -4  21   0  209.88   34.80
  -4  21   0  247.78   26.40
   3 -21   0   37.10   16.50
   3 -21   0   34.00   16.50
   3 -21   0   44.40   11.90
   3 -21   0   41.80   15.90
  -3  21   0   54.39   16.50
  -3  21   0   51.29   18.00
  -3  21   0   61.79   20.90
  -3  21   0   58.49   13.20
   2 -21   0  342.17   40.80
   2 -21   0  347.17   27.50
   2 -21   0  321.47   38.50
   2 -21   0  406.36   45.30
  -2  21   0  330.27   26.90
  -2  21   0  309.47   39.10
  -2  21   0  371.36   39.80
  -2  21   0  309.47   41.10
   1 -21   0   52.69   12.40
   1 -21   0   37.30   16.60
   1 -21   0   27.50   14.00
   1 -21   0   15.50   12.50
  -1  21   0   54.29   16.10
  -1  21   0   40.10   16.30
  -1  21   0   27.10   14.40
  -1  21   0   30.90   10.00
   0 -21   0   49.20   16.20
   0 -21   0   78.69   20.00
   0 -21   0   77.09   17.30
   0  21   0   76.39   20.80
   0  21   0   66.49   17.20
   0  21   0   57.59   12.10
   0  21   0   88.59   21.20
  -1 -21   0   -3.80    9.10
  -1 -21   0    8.30    9.30
  -1 -21   0   -5.10    7.50
  -1 -21   0    4.40    8.40
   1  21   0   -2.90   10.60
   1  21   0    8.60   11.50
   1  21   0   10.90   10.10
   1  21   0   -5.20    5.50
   1  21   0   11.30    8.90
  -2 -21   0    6.30   10.10
  -2 -21   0   32.00   13.50
  -2 -21   0   20.00   13.60
   2  21   0   12.40    7.00
   2  21   0   -2.60    9.70
   2  21   0   24.60   11.00
   2  21   0   -0.70    8.30
   2  21   0   16.20   11.80
  -3 -21   0    6.70   10.60
  -3 -21   0    9.80   10.40
   3  21   0   16.70    7.30
   3  21   0   11.00    9.60
   3  21   0   30.90   15.30
   3  21   0    6.20    7.90
   3  21   0   31.30   13.40
  -4 -21   0   18.00   11.80
  -4 -21   0   27.30   12.40
   4  21   0   42.70   15.50
   4  21   0   25.30   10.90
   4  21   0   18.50   14.00
   4  21   0   13.60    7.00
   4  21   0    8.40    7.50
  -5 -21   0  122.29   20.00
  -5 -21   0  130.99   25.10
   5  21   0   94.59   15.00
   5  21   0  126.59   18.40
   5  21   0  114.59   25.30
   5  21   0   96.29   20.10
   5  21   0  119.19   14.40
  -6 -21   0  188.78   30.40
   6  21   0  160.28   17.80
   6  21   0  189.68   16.40
   6  21   0  198.98   21.30
   6  21   0  206.28   31.70
   6  21   0  190.18   25.90
  -7 -21   0  310.87   27.80
  -7 -21   0  377.96   44.30
   7  21   0  278.37   38.10
   7  21   0  331.57   22.60
   7  21   0  329.27   21.50
   7  21   0  282.57   32.60
  -8 -21   0   13.00   13.50
   8  21   0    5.30    4.70
   8  21   0  -12.10    9.40
   8  21   0    3.20   12.60
  -9 -21   0  139.69   29.00
   9  21   0  147.99   27.70
   9  21   0  139.69   21.20
 -10 -21   0   -0.30    9.80
 -10 -21   0    9.80   15.90
  10  21   0   -9.50   10.50
  10  21   0   -6.80    7.70
   6 -22   0  202.68   34.30
   6 -22   0  229.78   52.89
   6 -22   0  243.08   40.20
   6 -22   0  177.98   24.00
  -6  22   0  205.68   33.70
  -6  22   0  155.88   28.30
  -6  22   0  155.58   22.10
   5 -22   0   -1.60   13.90
   5 -22   0   21.90   15.90
   5 -22   0   20.60   11.70
   5 -22   0  -17.70    9.80
  -5  22   0   -5.20   10.80
  -5  22   0    3.40    8.60
  -5  22   0    4.10   12.50
   4 -22   0    5.60   13.10
   4 -22   0    7.50   13.30
   4 -22   0   14.00   15.00
  -4  22   0   23.50   14.30
  -4  22   0   16.70   14.50
  -4  22   0   35.60   11.30
  -4  22   0   66.09   22.20
   3 -22   0    3.00   12.50
   3 -22   0    9.80   13.60
   3 -22   0   -7.60   10.10
  -3  22   0   23.10   16.80
  -3  22   0   -6.40   10.40
  -3  22   0   14.80   12.80
  -3  22   0   10.10   12.80
   2 -22   0   19.20   14.40
   2 -22   0   32.00   15.90
   2 -22   0    3.50   11.00
  -2  22   0   18.40   12.70
  -2  22   0   26.20   27.90
  -2  22   0   53.89   18.10
   1 -22   0   41.30   15.10
   1 -22   0   33.90   14.80
   1 -22   0   24.00   14.60
  -1  22   0   22.40   13.80
  -1  22   0   14.90   13.20
  -1  22   0   56.69   17.20
   0 -22   0  104.09   21.80
   0 -22   0   80.49   19.80
   0 -22   0  141.89   22.60
   0 -22   0   84.99   18.00
   0  22   0  148.39   25.10
   0  22   0  139.69   26.90
   0  22   0   81.29   20.90
  -1 -22   0  153.48   25.10
  -1 -22   0  139.89   23.70
  -1 -22   0  104.59   18.60
  -1 -22   0  112.89   20.60
   1  22   0  129.19   25.20
   1  22   0  118.39   23.40
   1  22   0  124.49   27.40
   1  22   0  156.28   24.60
  -2 -22   0  347.47   41.40
  -2 -22   0  312.67   36.30
  -2 -22   0  335.27   37.00
  -2 -22   0  387.66   33.10
   2  22   0  312.37   33.90
   2  22   0  350.86   42.60
   2  22   0  260.67   34.90
   2  22   0  326.17   39.10
   2  22   0  331.67   45.80
  -3 -22   0  172.38   28.00
   3  22   0  275.67   35.20
   3  22   0  258.87   36.50
   3  22   0  234.08   20.60
   3  22   0  259.77   29.20
  -4 -22   0   42.20   13.70
  -4 -22   0   32.10   13.90
   4  22   0   33.80    9.60
   4  22   0   31.20   11.80
   4  22   0   20.70   14.50
   4  22   0   24.40   12.10
  -5 -22   0  106.59   20.20
   5  22   0  146.39   24.10
   5  22   0  126.69   27.40
   5  22   0  135.89   19.00
   5  22   0   93.29   13.20
  -6 -22   0   47.50   13.50
  -6 -22   0   23.90   15.60
   6  22   0   75.89   22.80
   6  22   0   63.79   13.40
   6  22   0   64.69   19.90
   6  22   0   67.29   11.10
  -7 -22   0   45.70   18.70
   7  22   0   40.50   13.60
   7  22   0   49.80   18.00
   7  22   0   49.00    8.90
   7  22   0   57.79   10.50
  -8 -22   0   -5.60   10.70
   8  22   0   12.90   14.40
   8  22   0   -7.10    4.20
  -9 -22   0   12.80   15.80
   9  22   0   25.70   11.40
   9  22   0   28.80   16.00
   5 -23   0   22.40   15.80
   5 -23   0   10.80   14.90
   5 -23   0   -2.40   13.20
  -5  23   0   -4.60   10.40
  -5  23   0   11.90   14.30
  -5  23   0    9.30    9.20
   4 -23   0  187.68   32.00
   4 -23   0  119.09   26.50
   4 -23   0  151.58   29.30
  -4  23   0   83.39   16.60
  -4  23   0  157.88   29.30
   3 -23   0   66.09   20.00
   3 -23   0   75.09   21.20
   3 -23   0   93.19   24.40
  -3  23   0   61.49   18.60
  -3  23   0   65.19   19.30
  -3  23   0   32.90   17.00
  -3  23   0   66.49   14.90
   2 -23   0  280.37   37.20
   2 -23   0  306.77   40.80
   2 -23   0  280.67   55.49
  -2  23   0  253.87   38.00
  -2  23   0  275.37   38.50
  -2  23   0  286.37   37.50
  -2  23   0  336.97   27.40
   1 -23   0  167.28   27.40
   1 -23   0  120.09   25.90
   1 -23   0  104.29   22.40
  -1  23   0   96.89   24.40
  -1  23   0  143.79   32.20
  -1  23   0  133.99   24.00
  -1  23   0  111.09   17.80
   0 -23   0   68.69   16.90
   0 -23   0   85.29   20.50
   0 -23   0   96.89   27.90
   0 -23   0   80.99   21.60
   0  23   0   81.79   21.40
   0  23   0  131.69   26.50
   0  23   0   82.49   19.40
   0  23   0   77.99   14.40
  -1 -23   0   50.49   13.30
  -1 -23   0   22.20   11.70
  -1 -23   0   55.19   17.30
  -1 -23   0   50.79   15.10
   1  23   0   28.40   16.70
   1  23   0   35.90   15.60
   1  23   0   28.00    9.90
   1  23   0   45.90   14.90
  -2 -23   0   77.69   19.10
  -2 -23   0  101.19   22.40
   2  23   0   59.09   17.00
   2  23   0   74.79   20.50
   2  23   0   54.99   11.90
   2  23   0   73.79   21.20
  -3 -23   0   17.90   12.60
   3  23   0   -1.90    6.30
   3  23   0    1.30   10.70
   3  23   0    5.60    9.80
   3  23   0   -3.20    9.50
  -4 -23   0   -3.80   11.70
  -4 -23   0    2.90   10.10
   4  23   0    5.40    9.30
   4  23   0   18.00    7.90
   4  23   0    7.90   10.60
   4  23   0    2.50   12.70
  -5 -23   0   22.90   12.60
  -5 -23   0   42.40   16.30
   5  23   0   29.40   14.00
   5  23   0   29.20    9.20
   5  23   0   -8.20   10.10
   5  23   0   17.60    9.80
  -6 -23   0   51.39   18.20
   6  23   0   39.20   14.80
   6  23   0   40.60   19.00
   6  23   0   25.20    8.60
   6  23   0   43.80   12.30
  -7 -23   0  225.98   35.60
   7  23   0  209.78   17.90
   7  23   0  212.98   17.10
   7  23   0  126.09   28.70
   7  23   0  171.18   26.50
  -8 -23   0  -11.90   10.50
   8  23   0   -2.80    4.70
  -4  24   0  102.09   25.40
   3 -24   0   22.00   15.80
   3 -24   0   24.20   14.90
  -3  24   0    6.40   12.10
  -3  24   0   43.20   18.00
   2 -24   0   16.10   14.20
   2 -24   0    4.50   11.70
   2 -24   0    2.00   10.90
  -2  24   0    5.80   13.70
   1 -24   0    8.50   11.90
   1 -24   0    7.20   10.30
   1 -24   0   29.80   13.50
   1 -24   0   19.90   15.20
  -1  24   0    5.70   10.70
  -1  24   0   23.00   15.00
  -1  24   0   16.50   13.70
   0 -24   0   44.80   15.10
   0 -24   0   30.10   15.70
   0 -24   0   53.79   17.40
   0 -24   0   52.59   15.80
   0  24   0   55.59   17.90
   0  24   0   88.99   22.00
   0  24   0   87.39   23.20
  -1 -24   0   81.49   20.20
  -1 -24   0   56.89   18.20
  -1 -24   0   47.10   16.30
   1  24   0   31.90   16.70
   1  24   0   76.69   19.10
  -2 -24   0  182.28   28.10
  -2 -24   0  198.98   30.90
   2  24   0  234.28   34.80
   2  24   0  185.88   33.60
   2  24   0  210.18   28.40
  -3 -24   0   89.69   21.00
  -3 -24   0  162.48   27.20
   3  24   0  126.59   24.50
   3  24   0  127.59   27.40
   3  24   0  155.18   24.70
  -4 -24   0   27.90   14.70
   4  24   0    6.50   10.70
   4  24   0   19.30   10.70
  -5 -24   0  243.28   34.40
   5  24   0  252.67   27.80
   5  24   0  251.07   34.40
   5  24   0  144.59   33.70
  -6 -24   0   60.39   20.30
   6  24   0   77.09   19.30
   6  24   0   66.59   13.80
   6  24   0   67.79   21.30
   1 -25   0  120.69   21.70
   1 -25   0  137.09   28.10
   1 -25   0  143.99   25.80
   1 -25   0  171.98   29.20
  -1  25   0  108.19   25.90
  -1  25   0  114.59   25.30
   0 -25   0   49.90   17.40
   0 -25   0   61.79   16.90
   0 -25   0   87.09   22.20
   0  25   0   76.89   21.60
   0  25   0   67.99   22.00
   0  25   0   54.79   21.30
  -1 -25   0  101.59   24.70
  -1 -25   0   89.79   20.30
  -1 -25   0   83.49   19.80
   1  25   0   86.29   20.90
   1  25   0   85.99   24.40
   1  25   0   80.89   23.30
  -2 -25   0  159.48   27.20
  -2 -25   0  117.19   27.60
   2  25   0  184.28   32.60
   2  25   0  157.58   26.20
   2  25   0  183.28   33.10
  -3 -25   0   28.80   14.50
  -3 -25   0    5.00   11.90
   3  25   0   10.50   15.30
   3  25   0  -12.80    7.90
  -4 -25   0   29.00   14.70
   4  25   0   -4.50   10.80
   4  25   0   12.90   11.80
   4  25   0   10.10   10.00
   3  25  -1   -4.40    8.30
   3  25  -1   -5.30   11.00
  -3 -25   1   -0.80   10.70
   2  25  -1    5.40   14.40
   2  25  -1   31.90   16.50
   2  25  -1   19.40   12.50
  -2 -25   1   -6.50    8.90
  -2 -25   1   16.10   11.20
   1  25  -1    9.00   13.70
   1  25  -1   -8.00   10.40
  -1 -25   1   19.00   12.00
  -1 -25   1    3.40   11.40
   0  25  -1   12.80   13.90
   0  25  -1   16.80   17.70
   0  25  -1   17.50   15.50
   0 -25   1   16.70   14.10
   0 -25   1   26.00   11.00
   0 -25   1   10.50    9.40
   6  24  -1   52.39   16.00
   6  24  -1   33.10   18.10
   6  24  -1   21.50    9.80
  -6 -24   1   16.60   12.90
   5  24  -1   28.20   16.20
   5  24  -1   40.60   15.50
   5  24  -1   31.30   11.30
  -5 -24   1    7.90   11.80
   4  24  -1    5.40   10.60
   4  24  -1   -7.30    7.70
   4  24  -1   10.60   15.80
  -4 -24   1    5.80   12.30
  -4 -24   1  -11.80    9.50
   3  24  -1   35.60   13.20
   3  24  -1   46.80   17.10
  -3 -24   1   32.80   14.80
  -3 -24   1   54.29   16.40
   2  24  -1   92.89   19.60
   2  24  -1   74.29   24.50
   2  24  -1   56.59   17.80
  -2 -24   1   49.80   18.20
  -2 -24   1   69.99   17.90
   1  24  -1  108.99   27.10
   1  24  -1  136.69   23.70
  -1 -24   1  133.69   23.10
  -1 -24   1  131.09   22.70
  -1 -24   1  134.19   26.20
   0  24  -1  106.19   23.90
   0  24  -1   50.29   20.20
   0  24  -1  142.69   26.10
   0 -24   1  114.19   21.30
   0 -24   1  103.79   21.00
   0 -24   1  105.49   23.70
  -1  24  -1  198.78   33.30
  -1  24  -1  170.68   31.40
  -1  24  -1  173.08   30.80
   1 -24   1  181.58   25.60
   1 -24   1  182.18   28.20
   1 -24   1  137.79   28.00
   1 -24   1  200.28   29.10
  -2  24  -1   25.00   15.40
  -2  24  -1   64.39   21.30
   2 -24   1   50.19   18.60
   2 -24   1   54.29   19.30
   2 -24   1   62.69   18.70
  -3  24  -1  173.28   32.20
  -3  24  -1  125.09   27.50
   3 -24   1  114.69   26.40
   3 -24   1  200.88   33.10
   7  23  -1   65.69   10.80
   7  23  -1   51.99    9.40
  -7 -23   1   59.19   19.20
   6  23  -1  304.77   42.20
   6  23  -1  290.37   24.50
   6  23  -1  344.67   38.40
   6  23  -1  329.97   23.10
  -6 -23   1  242.18   37.00
   5  23  -1   21.60   14.80
   5  23  -1   82.29   12.90
   5  23  -1   34.00   14.30
   5  23  -1   71.29   15.00
  -5 -23   1   53.39   17.10
  -5 -23   1   49.70   18.90
   4  23  -1   89.99   23.80
   4  23  -1  125.59   20.40
   4  23  -1  120.49   15.80
   4  23  -1  172.18   27.10
  -4 -23   1  138.49   24.90
  -4 -23   1  127.49   22.40
   3  23  -1   54.29   14.70
   3  23  -1   27.80    9.20
   3  23  -1   13.50   13.30
   3  23  -1   22.20   13.80
  -3 -23   1   28.70   14.60
   2  23  -1   66.59   17.00
   2  23  -1   87.99   21.30
   2  23  -1   58.69   12.10
   2  23  -1   35.90   16.30
  -2 -23   1   49.10   15.40
  -2 -23   1   58.79   16.60
   1  23  -1   96.79   20.90
   1  23  -1  117.39   26.70
   1  23  -1  106.19   24.50
   1  23  -1  110.39   16.50
  -1 -23   1  155.28   23.80
  -1 -23   1  105.59   20.70
  -1 -23   1  104.29   18.40
  -1 -23   1  123.19   23.00
   0  23  -1   43.40   19.20
   0  23  -1   53.09   19.40
   0  23  -1   55.99   16.60
   0  23  -1   34.30   11.10
   0 -23   1   62.49   15.80
   0 -23   1  107.79   22.80
   0 -23   1   73.89   18.20
   0 -23   1   60.59   15.90
  -1  23  -1   20.10   13.80
  -1  23  -1    1.10    9.80
  -1  23  -1    1.30   11.80
  -1  23  -1    0.50    8.10
   1 -23   1   -3.90    8.40
   1 -23   1    0.30    7.30
   1 -23   1   19.80   12.40
   1 -23   1   -6.30    9.80
  -2  23  -1    2.40   11.10
  -2  23  -1    2.80    7.50
  -2  23  -1    5.20   11.90
  -2  23  -1   16.60   13.40
   2 -23   1    6.50   11.30
   2 -23   1  -10.30    9.30
  -3  23  -1   -1.60   11.60
  -3  23  -1   17.90    9.30
  -3  23  -1   28.30   15.60
  -3  23  -1    0.20   11.30
   3 -23   1   13.70   13.90
   3 -23   1   19.30   15.30
   3 -23   1    9.50   13.20
  -4  23  -1    6.60    8.90
  -4  23  -1    9.70   12.70
  -4  23  -1   -1.40   11.30
   4 -23   1   19.20   15.00
   4 -23   1   -4.50   12.00
   4 -23   1   -3.10   12.00
  -5  23  -1  391.56   50.39
  -5  23  -1  285.57   39.70
  -5  23  -1  215.58   35.00
   5 -23   1  251.77   39.00
   5 -23   1  272.47   41.70
   5 -23   1  316.07   52.09
   9  22  -1    4.20   12.90
   9  22  -1    9.40    9.30
  -9 -22   1   17.90   16.10
   8  22  -1  184.98   32.20
   8  22  -1  209.38   14.40
  -8 -22   1  196.28   33.10
   7  22  -1   16.30   15.60
   7  22  -1   11.20    6.60
   7  22  -1   13.50    6.20
   7  22  -1   22.30   11.10
  -7 -22   1   26.50   15.90
   6  22  -1  151.18   16.10
   6  22  -1  171.28   29.20
   6  22  -1  128.79   28.70
   6  22  -1  171.88   19.50
  -6 -22   1  174.48   29.00
   5  22  -1  217.28   33.90
   5  22  -1  155.38   17.40
   5  22  -1  149.99   24.70
   5  22  -1  244.98   25.60
  -5 -22   1  227.98   37.90
  -5 -22   1  186.88   25.20
   4  22  -1    1.90   11.50
   4  22  -1   -5.60    7.50
   4  22  -1    3.80    8.50
   4  22  -1    0.30    6.20
  -4 -22   1   -1.10   10.10
  -4 -22   1    0.60    7.90
   3  22  -1   98.79   21.60
   3  22  -1  132.69   16.20
   3  22  -1  143.39   28.30
   3  22  -1  115.39   20.10
  -3 -22   1  100.59   21.20
  -3 -22   1  125.09   22.90
   2  22  -1   46.50   10.60
   2  22  -1   64.19   20.40
   2  22  -1   97.09   21.50
   2  22  -1   61.29   16.00
  -2 -22   1   79.79   17.50
  -2 -22   1   60.99   17.60
   1  22  -1   59.49   19.70
   1  22  -1   62.69   17.80
   1  22  -1   58.29   12.20
   1  22  -1   69.09   17.20
  -1 -22   1   73.29   19.10
  -1 -22   1   73.19   18.10
  -1 -22   1   61.79   15.60
  -1 -22   1   55.79   14.70
   0  22  -1  174.98   26.50
   0  22  -1  140.89   19.40
   0  22  -1  169.98   28.80
   0  22  -1  169.68   28.70
   0 -22   1  154.38   22.70
   0 -22   1  157.78   26.40
   0 -22   1  172.38   25.60
   0 -22   1  183.28   26.80
  -1  22  -1  415.06   46.50
  -1  22  -1  413.76   46.70
  -1  22  -1  328.97   28.40
  -1  22  -1  350.16   39.60
   1 -22   1  442.36   45.90
   1 -22   1  427.86   42.90
   1 -22   1  358.06   41.90
  -2  22  -1   55.09   19.90
  -2  22  -1   29.20   10.20
  -2  22  -1   34.40   15.20
   2 -22   1   46.30   18.00
   2 -22   1   43.20   15.00
   2 -22   1   15.60   12.60
  -3  22  -1  188.68   30.90
  -3  22  -1  195.78   23.70
  -3  22  -1  143.09   27.90
  -3  22  -1  157.08   27.80
   3 -22   1  128.39   27.40
   3 -22   1  167.88   30.30
   3 -22   1  116.59   24.50
  -4  22  -1   51.59   18.80
  -4  22  -1   19.80   15.30
  -4  22  -1   39.20   11.80
  -4  22  -1   43.20   16.60
   4 -22   1   27.10   15.10
   4 -22   1   15.90   16.60
   4 -22   1   38.90   17.30
  -5  22  -1  149.39   21.50
  -5  22  -1  164.88   42.60
  -5  22  -1  134.29   28.10
   5 -22   1  145.19   29.20
   5 -22   1  163.78   31.70
   5 -22   1  122.89   28.30
  -6  22  -1    4.30   12.20
  -6  22  -1    9.60   14.70
  -6  22  -1   22.30   10.90
   6 -22   1    6.90   14.80
   6 -22   1   22.80   18.20
  10  21  -1   19.60   10.90
  10  21  -1   30.60   16.20
 -10 -21   1   22.30   16.90
   9  21  -1   33.50   12.20
   9  21  -1   35.20   19.20
  -9 -21   1   52.39   19.70
   8  21  -1   -9.90    8.40
   8  21  -1   -4.40    3.80
  -8 -21   1    2.30   12.80
   7  21  -1  158.38   13.70
   7  21  -1  134.49   14.10
   7  21  -1  165.58   23.90
   7  21  -1  164.38   31.30
  -7 -21   1  151.58   27.30
   6  21  -1  140.39   17.20
   6  21  -1  118.89   27.30
   6  21  -1  102.59   19.40
   6  21  -1  146.99   14.90
   6  21  -1  136.39   15.60
  -6 -21   1  128.49   19.50
  -6 -21   1  114.19   29.00
   5  21  -1    5.80    6.20
   5  21  -1   13.70    8.50
   5  21  -1   19.20   11.50
   5  21  -1   12.90   13.40
   5  21  -1    9.20    6.70
  -5 -21   1   12.70    9.20
  -5 -21   1   27.50   13.40
   4  21  -1  231.98   34.20
   4  21  -1  269.57   23.70
   4  21  -1  248.68   35.00
   4  21  -1  242.18   27.20
   4  21  -1  278.97   21.00
  -4 -21   1  294.57   31.40
  -4 -21   1  270.77   33.20
   3  21  -1  169.68   30.30
   3  21  -1  186.98   24.00
   3  21  -1  200.78   28.20
   3  21  -1  184.38   22.90
   3  21  -1  165.98   17.80
  -3 -21   1  149.79   24.80
  -3 -21   1  133.29   22.90
   2  21  -1  187.28   25.50
   2  21  -1  195.98   28.00
   2  21  -1  189.48   19.90
   2  21  -1  192.78   24.20
   2  21  -1  210.98   33.70
  -2 -21   1  193.98   27.50
  -2 -21   1  169.98   25.10
   1  21  -1  241.48   28.40
   1  21  -1  239.08   22.90
   1  21  -1  198.08   29.10
   1  21  -1  152.28   27.70
   1  21  -1  208.48   27.70
  -1 -21   1  183.98   26.30
  -1 -21   1  215.48   26.70
  -1 -21   1  202.18   29.00
  -1 -21   1  206.78   25.00
   0  21  -1   69.29   19.40
   0  21  -1  110.69   22.40
   0  21  -1  102.49   15.80
   0  21  -1  125.49   22.00
   0 -21   1  134.19   22.90
   0 -21   1   66.69   16.60
   0 -21   1  120.19   20.10
   0 -21   1  139.79   24.40
  -1  21  -1   98.39   22.60
  -1  21  -1  114.69   21.40
  -1  21  -1   48.20   17.70
  -1  21  -1  105.49   16.40
   1 -21   1   86.69   20.80
   1 -21   1  100.09   22.10
  -2  21  -1   28.90   13.30
  -2  21  -1   26.30   10.20
  -2  21  -1   13.30   11.80
  -2  21  -1    7.60   11.10
   2 -21   1   60.69   18.20
   2 -21   1   24.80   13.40
   2 -21   1   34.50   14.80
   2 -21   1   15.70    9.60
  -3  21  -1   23.30   15.50
  -3  21  -1    6.30    8.10
  -3  21  -1   -3.70    9.50
  -3  21  -1   15.10   12.20
   3 -21   1   -3.10   10.50
   3 -21   1   13.10   13.10
   3 -21   1   -0.20    7.40
   3 -21   1  -10.40    8.40
  -4  21  -1   17.30   13.60
  -4  21  -1   -3.40   10.30
  -4  21  -1   -6.70    6.60
  -4  21  -1    2.50   11.60
   4 -21   1    3.00   11.40
   4 -21   1   -3.50   11.10
   4 -21   1   20.60   14.70
   4 -21   1    2.70    7.30
  -5  21  -1  214.18   32.70
  -5  21  -1  198.48   34.60
  -5  21  -1  141.89   20.90
  -5  21  -1  171.78   28.70
   5 -21   1  169.58   32.70
   5 -21   1  162.58   29.30
   5 -21   1  179.98   23.20
  -6  21  -1    2.40   10.40
  -6  21  -1   -2.20   10.10
  -6  21  -1   -2.50    9.70
   6 -21   1    2.20   16.80
   6 -21   1   -8.90   10.60
   6 -21   1   22.50   16.20
  -7  21  -1  350.46   41.70
  -7  21  -1  212.98   45.70
   7 -21   1  324.37   44.00
   7 -21   1  377.26   31.60
   7 -21   1  454.45   53.99
  10  20  -1  192.28   25.20
  10  20  -1  180.88   29.60
 -10 -20   1  224.08   36.70
 -10 -20   1  200.58   29.60
   9  20  -1   11.00    9.30
   9  20  -1    7.20   12.20
  -9 -20   1   17.60   15.10
   8  20  -1  140.99   27.50
   8  20  -1  135.49   21.20
   8  20  -1  124.49   10.00
  -8 -20   1  110.29   25.40
   7  20  -1   26.70    5.50
   7  20  -1   28.40   11.50
   7  20  -1   35.40    7.10
   7  20  -1   28.10    6.80
   7  20  -1   14.00   12.60
  -7 -20   1   24.90   14.80
  -7 -20   1   21.20    8.40
   6  20  -1  233.78   19.70
   6  20  -1  248.28   28.30
   6  20  -1  229.18   33.70
   6  20  -1  200.68   17.20
   6  20  -1  218.88   17.00
  -6 -20   1  197.88   32.10
  -6 -20   1  214.58   31.80
   5  20  -1   63.79   15.50
   5  20  -1   79.09   21.90
   5  20  -1   67.99   11.20
   5  20  -1   79.89   14.40
   5  20  -1   70.99   12.50
  -5 -20   1   75.19   15.30
  -5 -20   1   66.09   19.00
   4  20  -1   94.99   15.40
   4  20  -1   76.79   19.50
   4  20  -1  136.09   14.90
   4  20  -1  102.79   19.90
   4  20  -1   95.69   16.70
  -4 -20   1   95.79   20.90
  -4 -20   1  115.89   19.50
   3  20  -1   -6.30   10.30
   3  20  -1   17.20    9.50
   3  20  -1    8.00    6.30
   3  20  -1   -2.20    7.80
   3  20  -1  -10.20    5.50
   3  20  -1   -2.00    6.60
  -3 -20   1    3.30    9.60
  -3 -20   1    6.80    9.20
   2  20  -1    2.80    6.70
   2  20  -1    2.20    6.70
   2  20  -1    1.30    9.50
   2  20  -1    2.50    5.70
   2  20  -1   -2.80    7.40
  -2 -20   1   -2.80    6.80
  -2 -20   1    6.60    8.90
  -2 -20   1    0.50    7.60
   1  20  -1  104.49   19.50
   1  20  -1   65.29   19.10
   1  20  -1   76.69   18.10
   1  20  -1   68.79   15.70
   1  20  -1   79.19   13.00
  -1 -20   1   88.89   19.20
  -1 -20   1   71.09   19.60
  -1 -20   1   86.79   16.50
  -1 -20   1  105.59   18.30
  -1 -20   1   88.29   15.70
   0  20  -1  124.69   22.70
   0  20  -1  140.49   17.00
   0  20  -1  116.79   23.10
   0  20  -1   99.19   19.80
   0 -20   1  140.69   23.70
   0 -20   1   99.29   17.60
   0 -20   1  115.89   16.10
   0 -20   1  105.89   19.70
   0 -20   1   98.89   20.40
  -1  20  -1  298.17   24.10
  -1  20  -1  291.17   33.80
  -1  20  -1  311.97   38.20
  -1  20  -1  321.07   39.00
   1 -20   1  354.56   38.20
   1 -20   1  255.27   23.20
   1 -20   1  329.87   37.30
   1 -20   1  353.76   37.70
  -2  20  -1   39.60   14.80
  -2  20  -1   92.69   22.40
  -2  20  -1   85.79   21.60
  -2  20  -1   60.09   12.50
   2 -20   1   65.39   13.00
   2 -20   1   56.69   17.20
   2 -20   1   94.19   21.80
   2 -20   1   85.49   20.90
  -3  20  -1  282.27   35.80
  -3  20  -1  335.17   26.20
  -3  20  -1  299.37   35.10
  -3  20  -1  246.28   34.70
   3 -20   1  299.77   36.60
   3 -20   1  285.77   37.80
   3 -20   1  288.67   18.50
   3 -20   1  310.07   37.00
  -4  20  -1   16.40    9.10
  -4  20  -1   14.50   12.30
  -4  20  -1   18.60   13.50
  -4  20  -1   17.20   12.20
   4 -20   1    6.80   13.00
   4 -20   1   10.30    8.00
   4 -20   1   36.80   16.80
   4 -20   1   11.80    7.30
  -5  20  -1  307.97   30.90
  -5  20  -1  361.96   43.50
  -5  20  -1  347.97   40.10
  -5  20  -1  342.97   42.00
   5 -20   1  307.27   39.70
   5 -20   1  320.57   27.30
   5 -20   1  338.97   22.40
   5 -20   1  374.76   44.80
   5 -20   1  303.87   41.00
  -6  20  -1   12.00    8.90
  -6  20  -1   -1.90    9.30
  -6  20  -1  -11.90    8.50
  -6  20  -1    8.80   12.10
   6 -20   1   -2.20   11.70
   6 -20   1   -7.60   10.00
   6 -20   1   23.70   10.90
   6 -20   1    5.30    6.20
   6 -20   1  -12.30   10.60
  -7  20  -1  189.98   23.30
  -7  20  -1  131.19   28.30
  -7  20  -1  175.78   27.90
   7 -20   1  154.18   22.40
   7 -20   1  173.78   30.30
   7 -20   1  146.99   30.70
   7 -20   1  169.58   18.40
   7 -20   1  162.78   30.80
  -8  20  -1   22.40   19.60
  -8  20  -1   28.10   12.10
  -8  20  -1    8.10   11.20
   8 -20   1    9.40    9.60
   8 -20   1  -11.60    5.50
   8 -20   1   -7.20   13.90
   8 -20   1    2.70   11.50
  11  19  -1   17.80   14.40
  11  19  -1   13.90    9.80
 -11 -19   1    2.90   11.90
 -11 -19   1   31.60   19.10
  10  19  -1  103.99   18.80
  10  19  -1   99.09   22.70
 -10 -19   1  110.89   27.60
 -10 -19   1  139.89   23.90
   9  19  -1   74.79   15.10
   9  19  -1   66.69   19.90
  -9 -19   1   74.99   17.40
  -9 -19   1   72.79   22.70
   8  19  -1  -19.00    7.20
   8  19  -1    3.10    3.40
   8  19  -1    6.70    7.00
  -8 -19   1   14.80   13.00
   7  19  -1   41.10   12.00
   7  19  -1   48.70    8.10
   7  19  -1   65.89    8.10
   7  19  -1   48.50    7.60
   7  19  -1   42.30   17.40
  -7 -19   1   47.50   11.50
   6  19  -1  139.29   14.20
   6  19  -1  175.88   23.80
   6  19  -1  152.48   15.70
   6  19  -1  155.08   12.00
   6  19  -1  184.48   18.10
   6  19  -1  166.88   28.20
  -6 -19   1  170.38   28.00
  -6 -19   1  145.79   19.40
   5  19  -1    4.70    5.60
   5  19  -1    2.00    5.50
   5  19  -1   14.00   12.50
   5  19  -1   -3.70    3.60
   5  19  -1   -2.50    7.40
   5  19  -1    7.80    7.00
  -5 -19   1    0.30   10.40
   4  19  -1  164.78   19.90
   4  19  -1  124.99   21.10
   4  19  -1  118.79   19.60
   4  19  -1  109.89   12.20
   4  19  -1  109.29   23.00
   4  19  -1  116.69   13.80
   4  19  -1  114.09   17.70
  -4 -19   1  136.59   20.40
  -4 -19   1  164.98   25.60
   3  19  -1  215.68   23.40
   3  19  -1  216.58   25.30
   3  19  -1  202.48   23.70
   3  19  -1  172.58   14.70
   3  19  -1  196.38   26.80
   3  19  -1  189.68   16.60
   3  19  -1  187.38   29.40
  -3 -19   1  185.58   23.80
  -3 -19   1  204.98   27.40
  -3 -19   1  194.88   19.20
   2  19  -1  218.18   24.00
   2  19  -1  168.68   22.00
   2  19  -1  189.68   16.40
   2  19  -1  208.18   26.50
   2  19  -1  148.09   21.20
   2  19  -1  144.39   25.00
   2  19  -1  161.88   14.30
   2  19  -1  135.29   17.60
  -2 -19   1  182.38   24.30
  -2 -19   1  210.78   26.40
  -2 -19   1  161.98   23.80
  -2 -19   1  188.18   20.90
  -2 -19   1  169.38   14.90
   1  19  -1  674.23   38.20
   1  19  -1  662.33   39.70
   1  19  -1  646.74   50.29
   1  19  -1  621.34   39.00
   1  19  -1  633.94   42.40
   1  19  -1  658.93   51.29
   1  19  -1  751.62   47.80
  -1 -19   1  644.54   39.70
  -1 -19   1  812.12   46.80
  -1 -19   1  693.53   48.40
  -1 -19   1  711.43   45.80
   0  19  -1   94.59   17.60
   0  19  -1  124.99   23.40
   0  19  -1  120.79   22.00
   0  19  -1  144.89   18.70
   0  19  -1  120.99   14.50
   0  19  -1  126.69   22.30
   0  19  -1  121.09   15.40
   0  19  -1  124.49   16.10
   0 -19   1  112.09   21.50
   0 -19   1  131.39   22.40
   0 -19   1  103.49   14.50
   0 -19   1  105.99   19.30
  -1  19  -1  227.28   31.50
  -1  19  -1  206.68   27.90
  -1  19  -1  252.87   32.20
  -1  19  -1  191.28   26.60
  -1  19  -1  226.88   22.10
   1 -19   1  223.28   30.70
   1 -19   1  177.48   20.40
   1 -19   1  224.88   29.50
   1 -19   1  232.08   29.80
  -2  19  -1   31.20   12.70
  -2  19  -1   41.90   10.60
  -2  19  -1   16.60   11.80
  -2  19  -1   20.90   12.70
   2 -19   1   26.50    9.30
   2 -19   1   22.10   13.40
   2 -19   1   26.20   12.90
   2 -19   1   23.40    4.70
   2 -19   1   18.10   14.80
  -3  19  -1   30.70   13.40
  -3  19  -1   10.30   13.10
  -3  19  -1   50.59   17.40
  -3  19  -1   46.70   11.20
   3 -19   1   59.99   14.40
   3 -19   1   63.69   18.80
   3 -19   1   23.00   13.10
   3 -19   1   24.70    5.90
   3 -19   1   20.40   13.40
  -4  19  -1   -1.60   10.00
  -4  19  -1   -4.00    7.00
  -4  19  -1    6.80   10.30
  -4  19  -1  -18.80    8.60
   4 -19   1   -1.50    6.80
   4 -19   1   -2.20    9.30
   4 -19   1   10.40   13.20
   4 -19   1    7.00    8.50
   4 -19   1   -9.30    8.90
  -5  19  -1   90.59   16.30
  -5  19  -1  104.39   26.00
  -5  19  -1   75.69   21.60
  -5  19  -1   30.40   15.00
   5 -19   1   92.69   22.00
   5 -19   1   77.29   15.10
   5 -19   1   79.19   21.50
   5 -19   1   78.09   10.70
   5 -19   1   95.09   22.00
  -6  19  -1    3.70   11.30
  -6  19  -1   14.90    9.70
  -6  19  -1    2.40   10.60
   6 -19   1  -10.50    8.60
   6 -19   1    3.50    6.20
   6 -19   1   -7.30    9.80
   6 -19   1   -3.20    7.90
   6 -19   1   16.40   14.10
  -7  19  -1  274.87   32.00
  -7  19  -1  238.38   36.80
  -7  19  -1  312.87   27.60
  -7  19  -1  302.57   39.80
   7 -19   1  350.46   43.80
   7 -19   1  351.36   53.69
   7 -19   1  319.17   27.90
   7 -19   1  300.87   41.20
  -8  19  -1   19.70   15.00
  -8  19  -1   25.10   11.00
  -8  19  -1   14.50   10.40
   8 -19   1   19.60   10.90
   8 -19   1   44.20   18.70
   8 -19   1    5.70   14.60
   8 -19   1   21.40   17.10
   8 -19   1   -2.50    5.80
  -9  19  -1  117.19   23.10
  -9  19  -1   78.99   22.80
  -9  19  -1  123.69   25.80
  -9  19  -1  118.59   19.50
   9 -19   1   89.29   15.20
   9 -19   1  102.29   18.40
   9 -19   1   98.09   27.40
   9 -19   1  103.29   27.70
  12  18  -1   35.70   14.10
  12  18  -1   31.90   15.60
 -12 -18   1   46.50   21.90
 -12 -18   1   11.10   16.30
 -12 -18   1   14.20   13.20
  11  18  -1   15.80   14.70
  11  18  -1   30.10   12.80
 -11 -18   1   31.40   14.30
 -11 -18   1    4.20   14.30
 -11 -18   1   48.20   19.70
  10  18  -1   90.69   22.10
  10  18  -1  126.09   19.90
 -10 -18   1   81.09   37.80
 -10 -18   1  119.09   22.60
 -10 -18   1  142.69   29.90
   9  18  -1    6.10    8.20
   9  18  -1    8.20   11.70
  -9 -18   1   36.30   18.60
  -9 -18   1   -3.00   10.80
   8  18  -1  138.99   25.50
   8  18  -1  184.58   23.40
   8  18  -1  193.98   11.30
  -8 -18   1  194.78   31.80
  -8 -18   1  187.98   25.40
  -8 -18   1  204.68   18.20
  -8 -18   1  164.48   31.60
   7  18  -1  128.69   23.80
   7  18  -1  105.99   10.40
   7  18  -1   82.99   16.80
  -7 -18   1  139.29   25.90
   6  18  -1  415.06   24.70
   6  18  -1  410.56   23.10
   6  18  -1  409.36   25.50
   6  18  -1  460.55   40.10
   6  18  -1  429.76   26.90
   6  18  -1  367.46   30.60
  -6 -18   1  421.56   30.30
  -6 -18   1  438.36   38.30
   5  18  -1  267.37   20.90
   5  18  -1  227.18   18.70
   5  18  -1  216.48   15.30
   5  18  -1  322.77   38.10
   5  18  -1  226.58   17.20
   5  18  -1  280.47   31.10
   5  18  -1  196.88   24.60
  -5 -18   1  250.67   32.20
  -5 -18   1  271.67   26.90
  -5 -18   1  204.88   18.50
   4  18  -1  186.58   26.40
   4  18  -1  172.18   22.50
   4  18  -1  172.08   14.90
   4  18  -1  186.28   13.70
   4  18  -1  180.78   23.70
   4  18  -1  147.79   19.00
  -4 -18   1  174.08   15.10
  -4 -18   1  146.49   23.50
  -4 -18   1  203.88   23.80
   3  18  -1   73.49   11.10
   3  18  -1   73.99   14.60
   3  18  -1   70.89   15.40
   3  18  -1   81.39    9.90
   3  18  -1  115.49   18.70
   3  18  -1   84.19   13.80
   3  18  -1   65.09   17.90
  -3 -18   1   97.89   16.90
  -3 -18   1   81.49    8.50
  -3 -18   1   89.09   12.20
  -3 -18   1   68.19   15.80
   2  18  -1   54.89    8.90
   2  18  -1   63.79   14.90
   2  18  -1   66.99   14.30
   2  18  -1   60.39   11.20
   2  18  -1   49.40    9.50
   2  18  -1   73.09   18.00
   2  18  -1   59.89   12.70
   2  18  -1   72.69   14.10
  -2 -18   1   74.09   13.30
  -2 -18   1   76.19   15.60
  -2 -18   1   49.99   13.70
  -2 -18   1   63.39   15.40
  -2 -18   1   72.09   10.20
   1  18  -1    9.90    9.70
   1  18  -1   17.80    6.60
   1  18  -1   -0.90    7.10
   1  18  -1   10.50    7.50
   1  18  -1   11.80    6.70
   1  18  -1   13.90    9.20
   1  18  -1    5.80    5.10
   1  18  -1   -2.90    5.90
  -1 -18   1   12.60    9.50
  -1 -18   1    1.80    7.70
  -1 -18   1    5.80    8.30
  -1 -18   1   10.00    9.40
  -1 -18   1   12.80    6.90
   0  18  -1   14.00    8.80
   0  18  -1   26.80    7.30
   0  18  -1   34.40    7.90
   0  18  -1   25.90    9.10
   0  18  -1    9.20   10.90
   0  18  -1   35.90   13.90
   0  18  -1   25.20    7.80
   0  18  -1   29.30   11.10
   0 -18   1   31.00   15.70
   0 -18   1   29.50   11.60
   0 -18   1    6.10   10.10
  -1  18  -1  156.48   23.20
  -1  18  -1  152.48   24.40
  -1  18  -1  128.29   22.80
  -1  18  -1  163.88   17.20
  -1  18  -1  176.18   17.30
  -1  18  -1  166.48   18.20
  -1  18  -1  143.59   21.50
   1 -18   1  184.18   18.90
   1 -18   1  137.69    9.60
   1 -18   1  176.58   26.10
   1 -18   1  180.48   25.30
   1 -18   1  156.88    9.60
   1 -18   1  207.98   27.60
  -2  18  -1   89.59   12.50
  -2  18  -1   72.09   12.70
  -2  18  -1   62.59   22.80
  -2  18  -1  100.09   21.20
  -2  18  -1   92.49   20.20
   2 -18   1   87.39    8.90
   2 -18   1  104.59   15.40
   2 -18   1  101.89   19.90
   2 -18   1   61.89   17.20
   2 -18   1   71.49   17.80
   2 -18   1   86.89    8.60
  -3  18  -1  450.75   37.60
  -3  18  -1  382.96   35.30
  -3  18  -1  463.05   38.90
  -3  18  -1  428.86   29.70
   3 -18   1  342.97   27.70
   3 -18   1  409.86   37.00
   3 -18   1  394.96   44.40
   3 -18   1  404.26   29.20
   3 -18   1  427.66   37.50
   3 -18   1  412.56   23.50
  -4  18  -1    2.10    9.60
  -4  18  -1   12.10   10.10
  -4  18  -1    3.40    7.50
  -4  18  -1    5.00    9.40
   4 -18   1  -16.40    7.90
   4 -18   1    2.00    7.10
   4 -18   1   16.80   12.50
   4 -18   1   -3.80    8.00
  -5  18  -1  444.46   41.50
  -5  18  -1  503.55   43.70
  -5  18  -1  461.35   39.70
  -5  18  -1  576.84   35.80
   5 -18   1  496.65   29.50
   5 -18   1  479.05   42.90
   5 -18   1  467.55   34.10
   5 -18   1  504.45   45.10
   5 -18   1  472.75   42.60
  -6  18  -1   12.00   10.90
  -6  18  -1    9.40   10.00
  -6  18  -1    0.50   11.00
  -6  18  -1   19.30    9.40
   6 -18   1   10.00   13.00
   6 -18   1   19.40    9.70
   6 -18   1   21.40   14.10
   6 -18   1   18.40    6.80
   6 -18   1  -16.50   10.00
  -7  18  -1  320.57   46.00
  -7  18  -1  269.07   34.20
  -7  18  -1  317.17   33.70
  -7  18  -1  333.67   41.20
  -7  18  -1  306.07   26.90
   7 -18   1  284.17   32.40
   7 -18   1  331.47   23.50
   7 -18   1  288.27   38.20
   7 -18   1  301.07   41.60
  -8  18  -1   12.20    9.80
  -8  18  -1    2.60   11.90
  -8  18  -1   13.10   10.80
  -8  18  -1   11.30   14.10
  -8  18  -1   11.40   11.00
   8 -18   1   15.90    9.90
   8 -18   1   25.60   16.60
   8 -18   1   21.10   15.10
   8 -18   1   12.30    7.50
   8 -18   1    7.50   12.30
  -9  18  -1   13.60   13.90
  -9  18  -1   -5.00    7.80
  -9  18  -1   -6.40    7.00
  -9  18  -1   -4.70    7.70
   9 -18   1   13.40   10.00
   9 -18   1   -4.90    6.30
   9 -18   1   -0.10   15.20
   9 -18   1  -17.50    9.10
 -10  18  -1    9.40    8.70
 -10  18  -1   12.70    9.90
 -10  18  -1   21.40   15.20
 -10  18  -1   33.90   13.80
  10 -18   1   12.30    7.90
  10 -18   1   41.80   19.00
  10 -18   1    8.40   17.20
  10 -18   1   20.70   13.30
  12  17  -1  210.08   28.90
  12  17  -1  224.98   31.20
 -12 -17   1  216.48   37.50
 -12 -17   1  187.28   30.70
 -12 -17   1  217.28   36.10
  11  17  -1   10.30   11.40
  11  17  -1   31.50   12.20
 -11 -17   1   19.30   12.90
 -11 -17   1   14.50   16.90
  10  17  -1  336.87   39.20
  10  17  -1  342.47   30.10
 -10 -17   1  418.46   51.69
 -10 -17   1  283.97   40.90
 -10 -17   1  383.46   34.80
   9  17  -1   54.89   11.30
   9  17  -1   57.29   18.00
   9  17  -1   62.09   14.50
  -9 -17   1   47.20   17.90
  -9 -17   1   65.39   16.60
  -9 -17   1   68.39   11.90
  -9 -17   1  118.19   27.90
   8  17  -1   28.30    8.50
  -8 -17   1    2.90   11.30
  -8 -17   1   13.60    6.60
  -8 -17   1   19.50   10.60
  -8 -17   1   17.10   20.30
   7  17  -1  192.58   21.20
   7  17  -1  165.58   27.30
   7  17  -1  162.88   11.80
  -7 -17   1  118.79   25.70
  -7 -17   1  169.28   28.80
  -7 -17   1  138.19   21.00
   6  17  -1    0.10    9.90
   6  17  -1   -4.90    5.70
   6  17  -1   -0.10    3.40
   6  17  -1   -0.40    4.90
   6  17  -1   -0.10    4.10
   6  17  -1    9.30    5.00
  -6 -17   1   13.80   12.50
  -6 -17   1    2.70    4.50
  -6 -17   1   -0.10    5.50
  -6 -17   1    6.30    9.70
   5  17  -1   -4.40    7.20
   5  17  -1    9.80    5.20
   5  17  -1    2.10    6.70
   5  17  -1   -8.10    4.80
   5  17  -1    7.30    9.70
   5  17  -1   -0.50    4.60
   5  17  -1    3.70    3.90
  -5 -17   1   -5.30    8.20
  -5 -17   1    3.90    4.60
  -5 -17   1    5.40    9.10
   4  17  -1   23.70    5.80
   4  17  -1   32.90    7.30
   4  17  -1   28.50   11.50
   4  17  -1   45.10   14.10
   4  17  -1   21.60   10.00
   4  17  -1   42.40    9.40
   4  17  -1   36.90   10.20
  -4 -17   1   16.00   10.80
  -4 -17   1   32.20   10.70
  -4 -17   1   33.40    7.30
   3  17  -1  175.38   22.20
   3  17  -1   98.79   20.70
   3  17  -1  128.49   11.60
   3  17  -1  133.99   19.90
   3  17  -1  127.59   17.60
   3  17  -1  138.09   17.80
   3  17  -1  119.29   13.40
  -3 -17   1  162.78   22.90
  -3 -17   1  149.59   14.90
  -3 -17   1  142.89   10.30
  -3 -17   1  145.09   19.90
   2  17  -1  249.18   26.20
   2  17  -1  302.87   34.10
   2  17  -1  237.38   25.30
   2  17  -1  248.38   22.20
   2  17  -1  268.27   19.20
   2  17  -1  252.97   17.50
   2  17  -1  271.77   29.70
   2  17  -1  219.28   19.20
  -2 -17   1  259.67   18.30
  -2 -17   1  242.78   27.20
  -2 -17   1  296.07   30.00
  -2 -17   1  230.38   20.60
  -2 -17   1  282.07   29.10
   1  17  -1  568.04   33.90
   1  17  -1  526.25   36.50
   1  17  -1  607.54   44.60
   1  17  -1  530.35   40.20
   1  17  -1  603.74   39.80
   1  17  -1  584.14   32.20
   1  17  -1  572.84   33.60
   1  17  -1  519.65   37.30
  -1 -17   1  559.74   33.60
  -1 -17   1  548.85   45.90
  -1 -17   1  538.85   39.70
  -1 -17   1  522.65   39.20
   0  17  -1  103.59   20.50
   0  17  -1  131.19   15.40
   0  17  -1  114.09   19.60
   0  17  -1  120.09   14.00
   0  17  -1  145.79   23.10
   0  17  -1  111.39   18.10
   0  17  -1   92.49   11.90
   0  17  -1   84.69   14.10
   0 -17   1  142.19   22.50
   0 -17   1  126.79   14.60
   0 -17   1   76.49   16.30
  -1  17  -1  510.35   36.80
  -1  17  -1  491.85   30.50
  -1  17  -1  475.25   37.00
  -1  17  -1  580.24   40.90
  -1  17  -1  489.65   40.30
  -1  17  -1  496.35   33.70
  -1  17  -1  560.24   33.00
  -1  17  -1  461.45   29.70
   1 -17   1  477.25   25.20
   1 -17   1  503.35   38.70
   1 -17   1  506.15   31.80
   1 -17   1  481.25   25.00
   1 -17   1  457.45   49.40
   1 -17   1  562.94   39.60
  -2  17  -1   59.29   11.10
  -2  17  -1   62.29   15.10
  -2  17  -1   62.29   16.10
  -2  17  -1   56.59   16.10
  -2  17  -1   52.49    9.10
   2 -17   1   53.69   10.90
   2 -17   1   67.39   17.10
   2 -17   1   56.69   15.40
   2 -17   1   51.69    8.10
   2 -17   1   39.20    6.00
  -3  17  -1  300.37   23.00
  -3  17  -1  259.27   33.10
  -3  17  -1  244.48   30.60
  -3  17  -1  339.67   35.80
   3 -17   1  324.57   36.00
   3 -17   1  274.47   22.00
   3 -17   1  289.17   38.60
   3 -17   1  258.67   16.90
   3 -17   1  303.57   35.10
   3 -17   1  213.08   18.40
  -4  17  -1   -2.30    8.70
  -4  17  -1    3.50    9.10
  -4  17  -1    8.60   12.00
  -4  17  -1    5.90    7.40
   4 -17   1   -1.00    6.40
   4 -17   1    1.80    9.60
   4 -17   1   -8.10    7.60
   4 -17   1   -4.30    6.90
   4 -17   1    9.00   12.40
  -5  17  -1    2.10   10.50
  -5  17  -1    2.50    9.50
  -5  17  -1   37.00   10.10
  -5  17  -1   22.70   11.80
   5 -17   1   12.00   12.20
   5 -17   1   22.30    8.80
   5 -17   1   37.70   15.40
   5 -17   1   10.70    5.90
   5 -17   1   27.20   14.50
  -6  17  -1   14.40   12.60
  -6  17  -1   16.70   13.70
  -6  17  -1   14.80   10.30
  -6  17  -1   17.50    7.90
   6 -17   1    6.80   12.30
   6 -17   1    3.40    5.50
   6 -17   1   -5.60   10.50
   6 -17   1    5.90   10.00
   6 -17   1    2.00    7.30
  -7  17  -1   51.99   17.90
  -7  17  -1   64.49   16.60
  -7  17  -1   38.40   17.10
  -7  17  -1   75.69   14.80
   7 -17   1   47.60   10.20
   7 -17   1   37.40   11.50
   7 -17   1   57.79   18.40
   7 -17   1   38.70   17.70
   7 -17   1   62.09   19.30
  -8  17  -1   -5.90    8.00
  -8  17  -1   -5.70    7.80
  -8  17  -1   -0.90    7.10
  -8  17  -1    3.60   11.20
  -8  17  -1    7.10   13.20
   8 -17   1  -16.70    7.80
   8 -17   1   16.40   14.00
   8 -17   1   -1.30    7.10
   8 -17   1   21.50   15.90
   8 -17   1   23.10    8.00
  -9  17  -1  279.87   39.00
  -9  17  -1  302.27   33.00
  -9  17  -1  286.17   35.40
  -9  17  -1  309.67   30.60
  -9  17  -1  215.38   34.50
   9 -17   1  275.97   38.60
   9 -17   1  273.77   23.10
   9 -17   1  250.37   27.60
   9 -17   1  291.27   41.80
   9 -17   1  252.57   38.70
 -10  17  -1   19.00   11.30
 -10  17  -1   28.80   12.40
 -10  17  -1   38.50   15.40
 -10  17  -1   12.60   12.90
 -10  17  -1   32.40   18.40
  10 -17   1   23.10   12.20
  10 -17   1   20.40   17.90
  10 -17   1   35.70   18.20
  10 -17   1   27.50    9.90
 -11  17  -1  335.67   43.00
  13  16  -1   12.20   11.80
  13  16  -1   -2.30    9.50
 -13 -16   1   29.40   21.80
 -13 -16   1   -1.10   11.80
 -13 -16   1    1.90   15.60
  12  16  -1   -3.00    9.40
  12  16  -1   18.60   12.60
 -12 -16   1  -10.00   12.40
 -12 -16   1   11.00   13.70
  11  16  -1    0.50    8.90
 -11 -16   1    0.70   11.60
 -11 -16   1   -6.50   10.10
 -11 -16   1    3.70   13.40
  10  16  -1   64.29   17.90
  10  16  -1   27.20   10.20
  10  16  -1   42.70   12.90
 -10 -16   1   40.50    6.50
 -10 -16   1   19.30   13.00
 -10 -16   1   39.70   17.50
 -10 -16   1   49.50   20.40
   9  16  -1    0.30    8.90
   9  16  -1    4.70    7.90
   9  16  -1    3.30    5.40
   9  16  -1    4.80    4.50
  -9 -16   1   15.10    5.90
  -9 -16   1    6.00    8.70
  -9 -16   1   14.90   14.20
  -9 -16   1   -0.20   11.20
   8  16  -1  211.18   21.10
   8  16  -1  183.88   15.10
   8  16  -1  185.48   26.80
  -8 -16   1  167.68   29.50
  -8 -16   1  184.28   30.10
  -8 -16   1  155.38   23.20
  -8 -16   1  181.98   15.90
   7  16  -1  235.88   20.50
   7  16  -1  226.18   30.10
  -7 -16   1  242.88   34.50
  -7 -16   1  277.57   35.50
  -7 -16   1  272.07   25.00
   6  16  -1  475.55   25.50
   6  16  -1  493.55   27.30
   6  16  -1  486.35   28.20
   6  16  -1  449.06   38.20
   6  16  -1  459.85   32.20
   6  16  -1  495.55   40.50
  -6 -16   1  503.85   34.20
  -6 -16   1  510.85   40.50
  -6 -16   1  474.85   27.30
  -6 -16   1  475.75   31.40
  -6 -16   1  564.04   46.40
   5  16  -1  151.28   16.60
   5  16  -1  144.89   15.10
   5  16  -1  174.38   23.80
   5  16  -1  117.89   21.80
   5  16  -1  165.48   11.70
   5  16  -1  128.29   18.00
  -5 -16   1  148.29   18.10
  -5 -16   1  111.39   12.40
  -5 -16   1  133.99   23.20
  -5 -16   1  148.69   26.10
   4  16  -1  314.87   20.10
   4  16  -1  349.57   24.20
   4  16  -1  370.06   25.40
   4  16  -1  351.46   22.00
   4  16  -1  348.77   29.60
   4  16  -1  404.06   40.00
  -4 -16   1  385.66   27.30
  -4 -16   1  302.97   33.40
  -4 -16   1  320.67   21.40
   3  16  -1  211.28   16.10
   3  16  -1  237.38   20.20
   3  16  -1  197.18   23.30
   3  16  -1  179.58   26.20
   3  16  -1  210.08   14.90
   3  16  -1  231.48   19.40
   3  16  -1  217.38   18.70
   3  16  -1  193.48   26.70
  -3 -16   1  221.28   26.40
  -3 -16   1  225.98   13.70
  -3 -16   1  243.38   24.70
  -3 -16   1  214.68   26.90
   2  16  -1   91.59   15.00
   2  16  -1   99.09   15.60
   2  16  -1  116.09   18.50
   2  16  -1  102.99   11.40
   2  16  -1  135.69   18.20
   2  16  -1  147.29   23.60
   2  16  -1  131.59   15.30
   2  16  -1  136.19   13.70
  -2 -16   1  134.09   16.20
  -2 -16   1  104.09   12.30
  -2 -16   1  114.69   17.60
  -2 -16   1   90.19   16.80
   1  16  -1  141.89   23.50
   1  16  -1  142.29   12.20
   1  16  -1  145.29   15.30
   1  16  -1  152.88   19.30
   1  16  -1  190.48   22.10
   1  16  -1  131.89   15.20
   1  16  -1  140.09   20.50
   1  16  -1  127.89   18.30
  -1 -16   1  151.28   15.60
  -1 -16   1  143.59   20.20
  -1 -16   1  109.49   24.40
  -1 -16   1  128.39   29.30
  -1 -16   1  150.68   21.40
   0  16  -1   -0.90    6.20
   0  16  -1    9.80    7.80
   0  16  -1    9.50    5.00
   0  16  -1   11.90    9.00
   0  16  -1    7.00    5.50
   0  16  -1    0.70    3.50
   0  16  -1    0.20    7.10
   0  16  -1    1.20    6.00
   0 -16   1    7.40    8.30
   0 -16   1    0.10    6.50
   0 -16   1   -3.90    4.30
   0 -16   1  -11.30    5.80
  -1  16  -1   53.89    9.80
  -1  16  -1   62.29   12.20
  -1  16  -1   66.69   16.70
  -1  16  -1   66.99   14.70
  -1  16  -1   58.99   13.80
  -1  16  -1   46.40   13.50
  -1  16  -1   41.60    8.60
   1 -16   1   62.09   15.20
   1 -16   1   55.29   15.70
   1 -16   1   56.29    6.00
   1 -16   1   62.39   10.80
  -2  16  -1    3.60    5.90
  -2  16  -1   -8.00    6.00
  -2  16  -1   -3.90    5.30
  -2  16  -1    1.80    4.60
  -2  16  -1    9.40    8.70
  -2  16  -1    2.40    7.70
   2 -16   1   16.30    9.90
   2 -16   1    5.20    6.10
   2 -16   1  -14.30    6.90
   2 -16   1    3.00    3.20
   2 -16   1    6.70    5.00
   2 -16   1   11.30   12.50
  -3  16  -1  193.68   26.40
  -3  16  -1  190.28   19.80
  -3  16  -1  232.58   43.80
  -3  16  -1  194.08   26.50
   3 -16   1  204.28   29.30
   3 -16   1  171.48   12.90
   3 -16   1  186.58   26.20
   3 -16   1  192.08   19.30
   3 -16   1  170.08   13.00
   3 -16   1  186.18   26.30
  -4  16  -1    2.90    7.70
  -4  16  -1    0.30    8.50
  -4  16  -1   11.70    7.20
  -4  16  -1    6.00    9.40
   4 -16   1   11.00   10.80
   4 -16   1   18.40   12.40
   4 -16   1   -1.40    3.70
   4 -16   1    3.60    9.30
  -5  16  -1  588.64   37.50
  -5  16  -1  576.24   46.00
  -5  16  -1  559.94   44.10
  -5  16  -1  564.04   42.50
   5 -16   1  633.24   38.20
   5 -16   1  710.83   50.69
   5 -16   1  521.15   43.80
   5 -16   1  583.24   46.70
   5 -16   1  584.54   33.40
  -6  16  -1   40.40   15.80
  -6  16  -1   75.09   16.40
  -6  16  -1   67.79   17.80
  -6  16  -1   60.39   12.30
   6 -16   1  123.19   25.30
   6 -16   1   61.99   17.80
   6 -16   1   81.49   19.90
   6 -16   1   66.09   10.50
   6 -16   1   60.99   13.10
  -7  16  -1  628.34   43.90
  -7  16  -1  534.85   46.30
  -7  16  -1  585.94   39.00
  -7  16  -1  531.55   47.00
   7 -16   1  596.24   50.29
   7 -16   1  572.24   48.10
   7 -16   1  634.74   36.10
   7 -16   1  517.05   54.79
   7 -16   1  631.14   39.80
  -8  16  -1   28.30   14.10
  -8  16  -1   30.00   15.50
  -8  16  -1   20.10   11.40
  -8  16  -1   23.00   11.10
  -8  16  -1   19.10    9.00
   8 -16   1   24.40   14.80
   8 -16   1   22.00   10.10
   8 -16   1   21.00   17.40
   8 -16   1   17.80    8.00
   8 -16   1    4.60   12.70
  -9  16  -1  102.19   18.50
  -9  16  -1  100.59   24.30
  -9  16  -1   67.39   17.20
   9 -16   1   72.79   20.20
   9 -16   1  136.09   29.20
   9 -16   1  108.09   15.30
   9 -16   1   81.09   22.40
   9 -16   1   85.79   15.80
 -10  16  -1   19.70   14.70
 -10  16  -1   -4.40   10.80
 -10  16  -1    4.50    8.30
 -10  16  -1   15.30    9.30
 -10  16  -1   12.20   11.00
  10 -16   1    1.50    7.00
  10 -16   1   -9.20   10.10
  10 -16   1   -4.30   10.10
  10 -16   1   13.50   15.00
  10 -16   1    4.20    8.30
 -11  16  -1   26.30   10.30
 -11  16  -1   19.50   15.10
 -11  16  -1   12.70   13.70
 -11  16  -1    3.70   10.40
 -11  16  -1   24.30   15.40
  11 -16   1    9.40    9.60
  11 -16   1   15.30   18.20
  11 -16   1    8.40    9.20
  11 -16   1   15.60   15.80
  13  15  -1  -12.50    8.60
  13  15  -1    0.00    8.80
 -13 -15   1    5.30   13.30
 -13 -15   1    3.20   11.80
 -13 -15   1   26.10   14.20
  12  15  -1  400.96   34.30
  12  15  -1  381.76   39.70
  12  15  -1  352.96   24.60
 -12 -15   1  321.57   40.00
 -12 -15   1  300.87   44.80
 -12 -15   1  308.07   42.90
 -12 -15   1  299.97   40.40
  11  15  -1   43.80    9.00
  11  15  -1   73.69   17.00
  11  15  -1   39.80   14.40
 -11 -15   1   61.39   18.30
 -11 -15   1   11.10   14.70
 -11 -15   1   34.40   16.00
  10  15  -1  411.86   32.70
  10  15  -1  494.55   37.70
  10  15  -1  300.27   28.90
 -10 -15   1  430.86   49.50
 -10 -15   1  337.87   38.40
 -10 -15   1  467.95   49.00
   9  15  -1  115.19   11.50
   9  15  -1  112.09   21.60
   9  15  -1  112.99   14.20
   9  15  -1  103.69   18.20
  -9 -15   1  122.19   24.20
  -9 -15   1  110.79   20.30
  -9 -15   1  105.29   11.70
   8  15  -1  142.99   16.30
   8  15  -1  176.48   26.00
   8  15  -1  140.19   10.90
   8  15  -1  127.69   10.30
  -8 -15   1  173.48   28.30
  -8 -15   1  149.19   22.10
  -8 -15   1  135.29   14.60
  -8 -15   1  153.38   28.10
   7  15  -1   37.90    5.10
   7  15  -1   36.50    5.20
   7  15  -1   37.00   13.90
   7  15  -1   47.70    9.90
  -7 -15   1   50.69   16.70
  -7 -15   1   22.20   13.60
  -7 -15   1   48.50   12.80
  -7 -15   1   49.40   13.80
   6  15  -1   12.90    3.70
   6  15  -1   14.00    6.90
   6  15  -1   19.80   10.50
   6  15  -1    7.80    6.60
   6  15  -1   11.10    4.30
   6  15  -1    5.20    4.30
   6  15  -1   12.20    9.40
  -6 -15   1    3.90   10.90
  -6 -15   1    2.40    9.90
  -6 -15   1    8.70    4.60
  -6 -15   1   15.00    9.00
   5  15  -1   64.89   15.20
   5  15  -1   73.29    9.10
   5  15  -1   74.49   10.20
   5  15  -1   92.19    8.90
   5  15  -1   83.49   18.00
   5  15  -1   77.89   13.00
   5  15  -1   97.39   12.40
  -5 -15   1   78.19   12.80
  -5 -15   1   76.59   16.90
  -5 -15   1   66.69    8.70
  -5 -15   1   85.89   20.10
   4  15  -1   45.90   10.90
   4  15  -1   38.70   13.90
   4  15  -1   46.70    6.80
   4  15  -1   52.59    7.70
   4  15  -1   44.80    8.90
   4  15  -1   34.20    8.90
   4  15  -1   46.80   14.10
  -4 -15   1   37.20   14.90
  -4 -15   1   38.90    7.10
  -4 -15   1   42.80   13.30
   3  15  -1  220.78   14.70
   3  15  -1  220.08   24.30
   3  15  -1  224.58   19.00
   3  15  -1  242.78   31.70
   3  15  -1  191.88   17.40
   3  15  -1  233.88   18.60
   3  15  -1  208.08   26.60
   3  15  -1  208.28   15.30
  -3 -15   1  302.27   30.10
  -3 -15   1  249.97   21.20
  -3 -15   1  207.18   15.50
  -3 -15   1  184.58   12.60
   2  15  -1  106.99   10.90
   2  15  -1   69.39   12.40
   2  15  -1   78.79   13.60
   2  15  -1   87.09   14.90
   2  15  -1  104.09   13.10
   2  15  -1   90.79   18.40
   2  15  -1  104.29   15.80
   2  15  -1   91.79   11.00
  -2 -15   1  131.09   20.50
  -2 -15   1  105.69   14.00
  -2 -15   1  105.69   16.10
  -2 -15   1  103.89   16.30
   1  15  -1  273.87   22.80
   1  15  -1  284.97   20.50
   1  15  -1  282.17   24.10
   1  15  -1  289.77   31.50
   1  15  -1  299.87   20.10
   1  15  -1  289.67   19.00
   1  15  -1  313.47   24.20
   1  15  -1  264.37   24.60
  -1 -15   1  290.37   20.10
  -1 -15   1  322.87   24.20
  -1 -15   1  261.27   28.40
  -1 -15   1  311.47   25.50
  -1 -15   1  324.77   24.70
   0  15  -1  377.86   23.10
   0  15  -1  437.76   33.90
   0  15  -1  425.66   31.10
   0  15  -1  353.06   27.70
   0  15  -1  389.96   29.10
   0  15  -1  381.46   26.80
   0  15  -1  350.96   23.80
   0  15  -1  294.77   23.00
   0 -15   1  379.46   29.40
   0 -15   1  379.06   24.20
   0 -15   1  357.76   30.10
   0 -15   1  450.05   31.30
  -1  15  -1 1152.38   67.69
  -1  15  -1 1182.68   59.09
  -1  15  -1 1176.68   66.69
  -1  15  -1 1148.59   65.59
  -1  15  -1 1105.99   62.79
  -1  15  -1 1043.40   67.79
  -1  15  -1 1146.79   60.19
   1 -15   1 1125.19   54.69
   1 -15   1 1233.08   63.49
   1 -15   1 1164.98   67.29
   1 -15   1 1183.08   68.79
  -2  15  -1   78.69   11.50
  -2  15  -1   58.49   14.80
  -2  15  -1   30.50   11.80
  -2  15  -1   69.99   14.70
  -2  15  -1   30.70    6.90
  -2  15  -1   49.00   10.70
  -2  15  -1   49.70   13.40
   2 -15   1   67.69   15.60
   2 -15   1   48.80    9.40
   2 -15   1   37.70   13.50
   2 -15   1   34.40    6.20
   2 -15   1   67.19   15.90
   2 -15   1   43.60    6.10
  -3  15  -1  242.58   27.00
  -3  15  -1  229.08   26.90
  -3  15  -1  204.78   26.20
  -3  15  -1  225.58   17.70
  -3  15  -1  244.48   28.50
  -3  15  -1  215.58   18.60
   3 -15   1  288.67   33.70
   3 -15   1  243.68   19.30
   3 -15   1  216.68   14.90
   3 -15   1  231.48   15.10
   3 -15   1  253.57   31.00
   3 -15   1  212.78   27.00
  -4  15  -1   12.20    7.10
  -4  15  -1    8.60    8.00
  -4  15  -1    4.30    8.40
   4 -15   1   13.30   10.50
   4 -15   1    0.80   10.00
   4 -15   1    7.10    6.90
   4 -15   1   19.50   12.00
  -5  15  -1  148.29   24.30
  -5  15  -1  181.68   26.50
  -5  15  -1  132.09   20.70
  -5  15  -1  145.89   17.60
   5 -15   1  175.98   26.70
   5 -15   1  186.78   27.20
   5 -15   1  117.19   16.30
   5 -15   1  145.29   25.30
  -6  15  -1   22.40   10.30
  -6  15  -1   16.10   12.10
  -6  15  -1   19.10    7.70
  -6  15  -1   27.20   13.60
   6 -15   1   15.80   12.30
   6 -15   1    7.70   12.00
   6 -15   1   17.40    9.30
   6 -15   1    9.40   10.80
   6 -15   1   21.10    8.80
  -7  15  -1   11.50    8.90
  -7  15  -1   27.60    9.10
  -7  15  -1   35.90   15.60
   7 -15   1   18.10   13.70
   7 -15   1    6.60   11.20
   7 -15   1   16.80    8.30
  -8  15  -1   -3.20    8.50
  -8  15  -1    0.20    8.50
  -8  15  -1    8.80   11.80
  -8  15  -1    2.50    6.90
  -8  15  -1    5.50    8.40
   8 -15   1    1.30   11.80
   8 -15   1   -0.80    7.40
   8 -15   1  -13.60    8.40
   8 -15   1    2.80    6.30
   8 -15   1    2.70   11.50
  -9  15  -1  284.27   30.60
  -9  15  -1  309.47   25.70
  -9  15  -1  329.67   40.90
  -9  15  -1  231.58   33.90
   9 -15   1  270.07   24.40
   9 -15   1  306.27   41.90
   9 -15   1  250.17   39.90
   9 -15   1  302.07   23.30
   9 -15   1  280.87   36.90
 -10  15  -1   72.29   15.30
 -10  15  -1  131.69   26.40
 -10  15  -1  125.39   24.30
 -10  15  -1  115.69   18.00
  10 -15   1  137.99   26.10
  10 -15   1   69.29   13.50
  10 -15   1  112.79   24.90
  10 -15   1  101.59   16.90
  10 -15   1   88.69   23.90
 -11  15  -1  172.98   22.80
 -11  15  -1  234.78   25.00
 -11  15  -1  220.68   34.70
 -11  15  -1  159.78   28.30
 -11  15  -1  183.78   31.70
  11 -15   1  202.38   25.00
  11 -15   1  245.58   40.40
  11 -15   1  176.78   31.80
 -12  15  -1   86.09   22.70
 -12  15  -1   70.89   21.70
 -12  15  -1  103.39   27.30
  12 -15   1  104.69   26.80
  12 -15   1  111.59   26.60
  12 -15   1   78.29   16.20
  12 -15   1   68.49   26.10
  14  14  -1   93.89   18.50
  14  14  -1  111.79   22.90
  14  14  -1   93.29   15.10
 -14 -14   1   84.59   38.20
 -14 -14   1  126.59   28.80
 -14 -14   1   89.79   22.80
 -14 -14   1   81.69   27.30
  13  14  -1   16.90   10.70
  13  14  -1    3.00    7.10
  13  14  -1    7.50   10.60
 -13 -14   1   16.90   11.80
 -13 -14   1   10.00   14.10
 -13 -14   1  -16.10   12.80
  12  14  -1  113.39   23.60
  12  14  -1  103.39   14.30
  12  14  -1  100.39   19.20
 -12 -14   1   90.49   22.10
 -12 -14   1   93.29   22.90
 -12 -14   1  152.78   29.00
 -12 -14   1   90.09   24.50
  11  14  -1   29.80    8.30
  11  14  -1   52.09   14.30
  11  14  -1   24.60   12.00
 -11 -14   1   24.60   17.40
 -11 -14   1   49.90   17.70
 -11 -14   1   26.50   15.00
 -11 -14   1   32.40   15.20
  10  14  -1   41.00   12.80
  10  14  -1   57.69    9.40
  10  14  -1   34.70   14.10
 -10 -14   1   31.30   14.20
 -10 -14   1   40.40   16.20
 -10 -14   1   59.39   17.80
 -10 -14   1   64.29   19.90
   9  14  -1   26.40    8.80
   9  14  -1   21.20    6.20
   9  14  -1   18.10    6.10
   9  14  -1   30.90   10.30
   9  14  -1   34.70   12.00
  -9 -14   1   14.00   14.10
  -9 -14   1   -2.20    9.20
  -9 -14   1   17.10    5.20
  -9 -14   1   15.90   11.20
   8  14  -1   34.20    8.00
   8  14  -1   54.69    7.50
   8  14  -1   63.19   16.20
   8  14  -1   43.70    6.60
   8  14  -1   70.09   13.50
   8  14  -1   40.30    8.10
  -8 -14   1   60.59   17.60
  -8 -14   1   50.59    8.30
  -8 -14   1   57.29   18.10
  -8 -14   1   45.90   13.70
   7  14  -1  353.96   22.60
   7  14  -1  339.57   20.30
   7  14  -1  343.37   24.70
   7  14  -1  415.56   19.60
   7  14  -1  368.86   24.70
   7  14  -1  392.36   33.20
  -7 -14   1  403.66   35.80
  -7 -14   1  381.66   30.30
  -7 -14   1  378.96   40.60
  -7 -14   1  405.36   24.50
   6  14  -1  612.34   30.50
   6  14  -1  600.04   44.20
   6  14  -1  591.04   30.20
   6  14  -1  626.44   32.30
   6  14  -1  625.14   30.70
   6  14  -1  648.04   44.40
   6  14  -1  639.34   31.90
   6  14  -1  671.63   36.90
   6  14  -1  524.85   36.70
  -6 -14   1  601.94   32.20
  -6 -14   1  616.14   40.30
  -6 -14   1  643.34   45.80
  -6 -14   1  745.33   49.99
   5  14  -1  320.47   18.90
   5  14  -1  355.46   28.90
   5  14  -1  291.37   31.60
   5  14  -1  321.07   21.00
   5  14  -1  296.97   19.70
   5  14  -1  310.77   17.80
   5  14  -1  360.46   23.80
  -5 -14   1  328.97   34.60
  -5 -14   1  286.47   33.80
  -5 -14   1  309.67   19.10
  -5 -14   1  318.17   27.60
  -5 -14   1  307.77   22.60
   4  14  -1  217.08   25.60
   4  14  -1  254.67   19.00
   4  14  -1  247.68   16.20
   4  14  -1  278.17   20.90
   4  14  -1  249.48   15.50
   4  14  -1  279.27   30.00
   4  14  -1  290.97   19.00
  -4 -14   1  202.08   27.90
  -4 -14   1  237.98   16.20
  -4 -14   1  199.48   25.80
  -4 -14   1  273.27   20.70
   3  14  -1  403.46   21.80
   3  14  -1  374.06   25.60
   3  14  -1  362.06   28.50
   3  14  -1  413.06   26.30
   3  14  -1  385.46   27.20
   3  14  -1  360.86   30.80
   3  14  -1  402.26   22.70
   3  14  -1  392.26   40.90
  -3 -14   1  384.86   22.80
  -3 -14   1  366.46   26.60
  -3 -14   1  371.26   43.20
  -3 -14   1  362.06   20.50
  -3 -14   1  368.06   19.80
  -3 -14   1  316.17   27.90
   2  14  -1   85.79   13.90
   2  14  -1   66.99    8.20
   2  14  -1   62.79    8.90
   2  14  -1   71.89   14.90
   2  14  -1   56.69    9.80
   2  14  -1   74.49   12.70
   2  14  -1   55.49   10.40
   2  14  -1   86.89   14.10
  -2 -14   1   67.29    8.80
  -2 -14   1   69.39   11.50
  -2 -14   1   73.49   13.20
  -2 -14   1   59.39   12.60
  -2 -14   1   44.20   11.00
   1  14  -1   57.19   12.00
   1  14  -1   55.19    8.60
   1  14  -1   52.19   13.10
   1  14  -1   50.99   10.70
   1  14  -1   46.70   10.10
   1  14  -1   46.00    8.10
   1  14  -1   66.29   12.50
  -1 -14   1   69.09    9.60
  -1 -14   1   38.50    8.10
  -1 -14   1   44.80   11.40
  -1 -14   1   53.29   12.50
  -1 -14   1   64.89   12.20
   0  14  -1   50.39   11.40
   0  14  -1   54.29    8.80
   0  14  -1   58.59   11.00
   0  14  -1   49.80    8.10
   0  14  -1   63.19   14.00
   0  14  -1   46.60   10.60
   0  14  -1   38.40   10.10
   0  14  -1   72.79   14.80
   0 -14   1   65.99   14.10
   0 -14   1   80.19   16.20
   0 -14   1   47.10   12.20
   0 -14   1   54.79    8.60
  -1  14  -1   25.50    9.70
  -1  14  -1   26.30    8.10
  -1  14  -1   20.00    5.50
  -1  14  -1   31.80    7.40
  -1  14  -1   37.90   11.10
  -1  14  -1   27.80   10.50
  -1  14  -1   26.40    9.50
   1 -14   1   31.40   10.30
   1 -14   1   30.20    4.30
   1 -14   1   30.30    7.10
   1 -14   1   40.60   12.20
   1 -14   1   41.30   11.20
  -2  14  -1   15.20    8.60
  -2  14  -1    3.30    7.80
  -2  14  -1   -1.90    6.00
  -2  14  -1   28.60    8.10
  -2  14  -1    3.10    5.70
  -2  14  -1    3.90    5.00
   2 -14   1   14.40    3.80
   2 -14   1    8.40    9.00
   2 -14   1    1.90    6.60
   2 -14   1    4.30    8.30
   2 -14   1   12.50    3.70
   2 -14   1    7.50    5.60
  -3  14  -1  128.59   17.30
  -3  14  -1   90.49   11.60
  -3  14  -1  122.89   20.00
  -3  14  -1  169.38   16.80
  -3  14  -1  171.68   23.10
  -3  14  -1  114.49   19.60
   3 -14   1  132.39   10.30
   3 -14   1  123.89   14.50
   3 -14   1  123.09   20.70
   3 -14   1  136.99   21.00
  -4  14  -1    1.40    4.90
  -4  14  -1    2.10    7.90
  -4  14  -1   10.70    9.00
  -4  14  -1   -4.70    6.10
   4 -14   1   -8.10    7.30
   4 -14   1    4.20    9.50
   4 -14   1   -3.20    7.10
   4 -14   1    1.90    6.00
  -5  14  -1  705.33   48.00
  -5  14  -1  645.04   44.50
  -5  14  -1  695.43   40.30
   5 -14   1  629.14   39.50
   5 -14   1  680.43   49.00
   5 -14   1  661.13   48.70
   5 -14   1  699.03   48.30
  -6  14  -1    7.70    9.60
  -6  14  -1   12.50    8.20
  -6  14  -1    0.00    8.20
  -6  14  -1   17.60    7.40
   6 -14   1   19.50    8.00
   6 -14   1   24.60    9.60
   6 -14   1   14.90   11.70
   6 -14   1   -2.60    9.10
   6 -14   1   24.20   13.00
  -7  14  -1  674.83   43.80
  -7  14  -1  636.94   49.00
  -7  14  -1  584.74   39.10
  -7  14  -1  691.73   49.40
   7 -14   1  569.54   47.20
   7 -14   1  704.93   50.89
   7 -14   1  680.13   51.09
   7 -14   1  656.23   40.60
  -8  14  -1   26.50    9.40
  -8  14  -1    6.70   10.90
  -8  14  -1   14.70   10.10
  -8  14  -1   19.10    9.20
  -8  14  -1   23.50   14.10
   8 -14   1   20.00   13.40
   8 -14   1   16.60   11.80
   8 -14   1   22.10   15.20
  -9  14  -1  259.17   34.30
  -9  14  -1  183.18   27.80
  -9  14  -1  231.28   25.40
  -9  14  -1  212.68   23.80
  -9  14  -1  243.48   34.00
   9 -14   1  247.38   25.60
   9 -14   1  191.78   30.60
   9 -14   1  241.18   32.60
   9 -14   1  204.48   33.60
 -10  14  -1   70.99   14.30
 -10  14  -1   74.19   19.70
 -10  14  -1   73.29   21.00
 -10  14  -1   89.19   21.90
 -10  14  -1   66.79   14.00
  10 -14   1   46.40   19.10
  10 -14   1  128.89   25.10
  10 -14   1   28.80   16.70
  10 -14   1   75.19   14.80
  10 -14   1   77.89   14.00
 -11  14  -1   36.10   14.20
 -11  14  -1   58.09   13.90
 -11  14  -1   21.00   13.80
 -11  14  -1   74.69   21.80
  11 -14   1   27.30   10.50
  11 -14   1   29.50   16.70
  11 -14   1   38.00   16.90
  11 -14   1   24.30   15.40
  11 -14   1   37.00   14.30
 -12  14  -1    0.60   11.40
 -12  14  -1    9.20   13.00
 -12  14  -1   19.40   14.50
  12 -14   1    4.70    9.40
  12 -14   1   32.00   18.70
  12 -14   1   14.30   13.10
  12 -14   1   13.90    9.30
  14  13  -1   86.49   21.60
  14  13  -1   72.59   16.30
  14  13  -1   42.20   11.40
 -14 -13   1   61.39   20.90
 -14 -13   1   99.99   25.80
 -14 -13   1   57.69   18.60
 -14 -13   1   96.69   29.80
  13  13  -1   -2.70    6.10
  13  13  -1  -11.60    8.80
  13  13  -1   -3.30    8.20
 -13 -13   1   17.20   13.30
 -13 -13   1    1.00   11.60
 -13 -13   1    3.10   13.60
 -13 -13   1   16.40   18.00
  12  13  -1  227.58   27.70
  12  13  -1  256.97   20.50
 -12 -13   1  320.27   38.90
 -12 -13   1  190.28   35.30
 -12 -13   1  236.58   35.20
 -12 -13   1  234.58   33.90
  11  13  -1   71.49   11.10
  11  13  -1   60.89   16.10
  11  13  -1   66.89   15.70
 -11 -13   1   89.49   23.10
 -11 -13   1   89.69   21.00
 -11 -13   1   60.49   18.30
 -11 -13   1   95.39   22.00
  10  13  -1  528.95   30.80
  10  13  -1  546.45   39.20
  10  13  -1  490.45   39.00
 -10 -13   1  537.15   42.30
 -10 -13   1  604.24   46.40
 -10 -13   1  528.15   47.10
 -10 -13   1  462.55   41.50
   9  13  -1  170.88   23.80
   9  13  -1  126.59   14.50
   9  13  -1  163.18   22.00
  -9 -13   1  154.88   10.60
  -9 -13   1  201.08   29.80
  -9 -13   1  151.88   26.30
  -9 -13   1  148.89   24.50
  -9 -13   1  151.38   11.20
  -9 -13   1  157.68   24.90
   8  13  -1  384.76   21.90
   8  13  -1  431.96   29.50
   8  13  -1  330.97   22.50
   8  13  -1  356.96   31.10
  -8 -13   1  351.66   21.10
  -8 -13   1  344.97   32.10
  -8 -13   1  362.86   41.50
  -8 -13   1  435.56   36.70
  -8 -13   1  342.97   30.80
   7  13  -1  181.18   12.20
   7  13  -1  171.08   17.80
   7  13  -1  146.89   22.20
   7  13  -1  174.58   12.90
  -7 -13   1  177.68   22.60
  -7 -13   1  185.08   14.40
  -7 -13   1  162.48   16.50
  -7 -13   1  214.68   29.80
  -7 -13   1  198.78   28.90
   6  13  -1  297.07   15.90
   6  13  -1  275.47   14.80
   6  13  -1  259.07   15.10
   6  13  -1  307.07   32.40
   6  13  -1  263.87   15.40
   6  13  -1  283.87   19.50
   6  13  -1  260.77   19.60
   6  13  -1  278.57   16.80
   6  13  -1  274.77   30.00
  -6 -13   1  252.17   23.10
  -6 -13   1  269.47   30.70
  -6 -13   1  265.27   16.20
   5  13  -1   45.40    9.10
   5  13  -1   43.70    4.10
   5  13  -1   46.70    7.80
   5  13  -1   46.20    5.50
   5  13  -1   69.59   18.80
   5  13  -1   35.50    6.60
   5  13  -1   52.29    6.60
   5  13  -1   46.80   13.30
   5  13  -1   33.90    4.20
   5  13  -1   45.20    8.60
  -5 -13   1   43.50   10.50
  -5 -13   1   40.80   12.80
  -5 -13   1   37.20    7.90
  -5 -13   1   40.80    6.20
   4  13  -1   16.50    4.40
   4  13  -1   33.40    8.00
   4  13  -1   17.70    8.80
   4  13  -1   15.50    8.60
   4  13  -1   29.90    7.00
   4  13  -1   12.40    6.50
   4  13  -1   14.60    3.90
  -4 -13   1   26.90    7.30
  -4 -13   1   22.90    5.10
  -4 -13   1   22.90   10.90
   3  13  -1   15.20    8.00
   3  13  -1    4.30    4.80
   3  13  -1    7.10    5.00
   3  13  -1    1.10    4.10
   3  13  -1    3.50    3.10
   3  13  -1    3.20    3.60
   3  13  -1   22.30    8.50
  -3 -13   1   -0.70    5.40
  -3 -13   1    3.40    2.50
  -3 -13   1   -5.80    3.70
  -3 -13   1   -1.50    2.90
  -3 -13   1    2.80    8.10
   2  13  -1   14.70    7.80
   2  13  -1   39.80    9.10
   2  13  -1   58.09    7.90
   2  13  -1   50.99   11.20
   2  13  -1   47.90    9.20
   2  13  -1   51.49    6.80
   2  13  -1   51.29    9.90
   2  13  -1   43.90    9.20
  -2 -13   1   60.39   11.40
  -2 -13   1   36.80    9.20
  -2 -13   1   38.00   10.00
  -2 -13   1   43.50    8.70
  -2 -13   1   46.90    7.20
  -2 -13   1   45.70   12.80
   1  13  -1  238.08   20.80
   1  13  -1  255.47   18.30
   1  13  -1  303.67   24.40
   1  13  -1  288.37   21.60
   1  13  -1  285.47   25.20
   1  13  -1  264.97   18.40
   1  13  -1  259.27   17.50
   1  13  -1  257.67   20.60
  -1 -13   1  253.97   22.50
  -1 -13   1  264.57   22.00
  -1 -13   1  254.17   20.90
  -1 -13   1  252.67   17.50
  -1 -13   1  279.77   18.70
   0  13  -1  103.99   11.50
   0  13  -1  125.39   16.80
   0  13  -1  123.09   16.30
   0  13  -1  114.19   12.30
   0  13  -1  111.89   11.30
   0  13  -1   88.19   13.50
   0  13  -1  150.08   20.50
   0  13  -1  100.79   14.30
   0 -13   1   94.09   15.10
   0 -13   1   95.19   11.10
   0 -13   1  106.09    6.60
   0 -13   1  112.29   17.50
   0 -13   1  115.99   17.00
   0 -13   1   97.29    6.10
  -1  13  -1 1211.68   59.29
  -1  13  -1 1105.49   65.99
  -1  13  -1 1042.70   57.59
  -1  13  -1 1189.78   65.69
  -1  13  -1 1246.18   65.49
  -1  13  -1 1059.99   60.89
  -1  13  -1 1175.68   64.09
   1 -13   1 1157.88   54.69
   1 -13   1 1208.18   65.69
   1 -13   1 1172.38   65.49
   1 -13   1 1142.59   65.99
   1 -13   1 1157.18   59.09
  -2  13  -1   98.09   16.90
  -2  13  -1   52.09    8.10
  -2  13  -1   74.99   13.40
  -2  13  -1   78.79   15.80
  -2  13  -1   82.89   14.70
  -2  13  -1   70.79   13.90
  -2  13  -1   96.39   11.80
   2 -13   1   86.89   16.30
   2 -13   1   76.19   15.70
   2 -13   1   72.69   16.50
   2 -13   1   79.69    7.80
   2 -13   1   90.19   11.70
  -3  13  -1  552.14   39.40
  -3  13  -1  591.24   36.80
  -3  13  -1  655.43   42.20
  -3  13  -1  559.94   33.80
  -3  13  -1  536.45   32.70
  -3  13  -1  593.04   40.00
   3 -13   1  593.14   40.80
   3 -13   1  607.34   34.50
   3 -13   1  605.64   31.20
   3 -13   1  613.74   42.00
   3 -13   1  552.04   40.50
  -4  13  -1   -2.30    6.70
  -4  13  -1   -5.70    4.00
  -4  13  -1   -7.90    6.30
  -4  13  -1    1.80    5.30
  -4  13  -1   -1.80    5.70
   4 -13   1  -13.00    5.70
   4 -13   1    4.20    5.50
   4 -13   1   -4.70    7.30
   4 -13   1   -7.00    5.70
  -5  13  -1  573.44   42.80
  -5  13  -1  618.54   35.90
  -5  13  -1  643.94   43.30
  -5  13  -1  595.84   39.80
   5 -13   1  508.75   41.60
   5 -13   1  519.65   41.00
   5 -13   1  539.05   42.30
   5 -13   1  644.64   36.10
  -6  13  -1   -5.20    7.50
  -6  13  -1   12.00    6.20
  -6  13  -1   -3.30    5.80
   6 -13   1    1.60    9.30
   6 -13   1    1.60    6.10
   6 -13   1    2.30    9.20
   6 -13   1   -4.60    5.00
  -7  13  -1   46.80   10.30
  -7  13  -1   36.60   13.20
  -7  13  -1   42.80   12.00
  -7  13  -1   32.30   13.80
   7 -13   1   43.60   11.10
   7 -13   1   24.50   12.70
   7 -13   1   28.70   12.20
   7 -13   1   60.39   17.40
  -8  13  -1   11.80    9.70
  -8  13  -1    3.30    9.20
  -8  13  -1    5.30    7.30
  -8  13  -1   -4.10    6.60
  -8  13  -1   -9.50    6.60
   8 -13   1   16.00   12.90
   8 -13   1    3.60    9.60
   8 -13   1    3.20    6.70
  -9  13  -1  165.28   28.20
  -9  13  -1  238.78   24.30
  -9  13  -1  203.48   27.90
  -9  13  -1  217.08   31.30
   9 -13   1  197.68   22.50
   9 -13   1  245.18   34.90
   9 -13   1  221.68   32.60
   9 -13   1  184.58   29.60
 -10  13  -1   18.80   12.30
 -10  13  -1    1.20   10.40
 -10  13  -1   27.80   17.40
 -10  13  -1   19.10    9.60
 -10  13  -1   20.50   12.70
  10 -13   1   19.80   14.50
  10 -13   1   24.00   15.10
  10 -13   1   -5.50    9.90
  10 -13   1   29.10   10.10
 -11  13  -1  180.58   29.40
 -11  13  -1  156.18   20.40
 -11  13  -1  158.68   27.10
 -11  13  -1  154.88   18.50
 -11  13  -1  128.09   25.10
  11 -13   1  133.19   29.60
  11 -13   1  177.48   20.50
  11 -13   1  155.08   20.90
  11 -13   1  129.29   25.40
  11 -13   1  131.79   27.20
 -12  13  -1   98.09   23.40
 -12  13  -1   60.69   14.00
 -12  13  -1  120.09   24.40
 -12  13  -1   59.49   22.40
  12 -13   1   50.39   19.90
  12 -13   1   59.39   14.50
  12 -13   1   94.89   16.20
  12 -13   1   75.69   20.50
 -13  13  -1  227.28   34.80
 -13  13  -1  224.58   33.70
 -13  13  -1  298.87   41.40
  13 -13   1  209.78   33.20
  14  12  -1  297.97   27.20
  14  12  -1  327.47   25.30
  14  12  -1  294.67   38.60
 -14 -12   1  248.98   37.20
 -14 -12   1  335.17   44.60
 -14 -12   1  286.77   39.00
 -14 -12   1  234.58   44.50
  13  12  -1  -10.20    8.60
  13  12  -1    4.10    7.80
  13  12  -1    2.80    6.60
 -13 -12   1    6.70   12.10
 -13 -12   1   -0.20   10.70
 -13 -12   1  -12.10    8.50
 -13 -12   1    3.10   13.60
  12  12  -1  219.68   27.10
  12  12  -1  249.88   19.70
  12  12  -1  214.68   33.70
 -12 -12   1  252.17   35.30
 -12 -12   1  211.08   35.80
 -12 -12   1  190.78   30.50
 -12 -12   1  228.18   33.20
  11  12  -1   29.80    9.00
  11  12  -1   16.40   10.70
[truncated: 7,390,072 more chars]
